# Supplementary material for: Bdelloid rotifers deploy horizontally acquired biosynthetic genes against a fungal pathogen
Source: Nat Commun. 2024 Jul 18;15:5787. doi: 10.1038/s41467-024-49919-1 (PMC11258130; doi:10.1038/s41467-024-49919-1)
Supplement: Supplementary file 5 — Supplementary Data 1 [file 41467_2024_49919_MOESM5_ESM.xlsx]

## Sheet: README
INFO
Ar = Adineta ricciae
Av = Adineta vaga
AD1 = A. ricciae (clone AD001)
AD8 = A. vaga (clone AD008)
X = UV-irradiated pathogen treatments (code used for investigator blinding in initial bioinformatic analysis)
Y = live pathogen treatments (code used for investigator blinding in initial bioinformatic analysis)
7 = 7 hours
24 = 24 hours
a, b, c, d = biological replicate ID for pathogen experiment (three per treatment group)
Hyd = hydrated
Ent = entering anhydrobiosis
Rec = recovering from desiccation
1, 2, 3 = biological replicate ID for desiccation experiment (three per treatment group)
counts tabs give raw counts values from Salmon quantification
TMM tabs give expression values normalized by trimmed mean of M-values method (as implemented in DESeq2)
RESULTS tabs give overall results collated into a single dataframe, including factor levels for "is.DE.up/down" based on 4-fold change in expression and FDR < 1e-3, "is.HGT" based on HGTc classification, and other information per gene
pathogen tabs relate to pathogen experiments
desiccation tabs relate to desiccation experiments (Av only)

## Sheet: Ar counts pathogen
	AD1X24b	AD1X24c	AD1X24d	AD1X7a	AD1X7b	AD1X7c	AD1Y24b	AD1Y24c	AD1Y24d	AD1Y7a	AD1Y7c	AD1Y7d
ARIC|g15962.t1	2892.3	4371.81	3770.64	4445.98	4278.45	5340.07	3465.57	4228.34	4011.33	4552.9	2558.75	4090.42
ARIC|g41534.t1	4	10	1	6	1	10	0	2.007	0	0	0	0
ARIC|g48547.t1	0	0	0	0	0	0	0	0	0	0	0	0
ARIC|g3114.t1	328.157	312.367	433.537	235.713	180.311	214.425	489.391	561.385	587.019	153.481	132.908	190.672
ARIC|g2749.t1	89	86	90	139	58	62	64	108	61	114	85	160
ARIC|g34631.t1	1229.55	1722.96	1352.35	1598.72	1181.78	1365.05	1057.96	1014.29	914.55	1173.75	796.881	1305.79
ARIC|g1459.t1	137.6	235.544	154.051	222.763	178.674	225.062	135.166	160.129	118.904	204.291	117.504	272.023
ARIC|g55680.t1	193.942	311.198	198.858	318.283	243.704	308.895	263.032	270.491	189.356	218.729	175.591	245.484
ARIC|g16398.t1	79.44	93.25	144.894	97.11	58.048	83.769	85.884	134.019	134.504	77.968	67.05	72.933
ARIC|g8944.t1	534.514	687.173	692.109	551.661	426.558	493.745	794.753	939.497	920.157	451.98	326.305	529.827
ARIC|g28751.t1	223.066	265.391	177.413	261.607	190.107	254.736	221.666	314.722	267.846	228.23	145.904	217.666
ARIC|g25607.t1	51.999	39	42	66.003	37	49.998	58.999	69	60	63	18	45.452
ARIC|g8245.t1	15.657	19.237	26.808	14	12	11	3	7	0	8	2	6.85
ARIC|g14092.t1	28.145	61.703	37.207	42.814	44.316	36.485	11.512	18.763	15.572	11.098	15.739	9.57
ARIC|g4968.t1	1	18.128	14.101	8.112	5	16	2	1	2	16	14	10
ARIC|g7600.t1	3	6.284	11.873	4	0	8	13.957	2	3	1	3	8
ARIC|g34143.t1	186.561	239.099	214.55	421.413	232.183	289.605	223.042	229.494	144.136	340.448	199.863	374.03
ARIC|g31772.t1	287.149	370.427	296.751	434.778	314.613	403.215	279.859	305.477	347.993	366.819	215.254	319.491
ARIC|g29993.t1	0	1	2	0	0	0	0	0	0	0	0	0
ARIC|g51202.t1	0	0	0	0	0	0	0	0	0	0	0	0
ARIC|g8056.t1	108.116	183.562	235.07	152.398	99.951	157.488	117.806	169.952	171.713	120.781	48.042	104.259
ARIC|g90.t1	92.413	134.86	83.687	110.856	81.749	121.565	68.339	116.709	81.411	87.727	65.845	101.001
ARIC|g16420.t1	935.549	1462.24	1146.41	1318.85	1071.96	1281.41	766.805	856.195	769.997	1048.28	577.93	952.168
ARIC|g19808.t1	540.455	700.128	512.737	765.35	566.114	675.44	484.43	520.562	483.996	623.594	359.697	572.61
ARIC|g13919.t2	18.742	95.863	247.528	15.884	24.531	145.256	173.787	31.68	27.884	125.229	31.022	16.756
ARIC|g55772.t1	0	0	0	0	0	0	0	0	0	0	0	3
ARIC|g38770.t1	24.453	21.689	10	29.002	12	22	1	1	0	0	3	8
ARIC|g5040.t1	29.273	10.018	115.167	72.34	29.646	94.698	58.731	74.033	80.81	51.263	48.628	111.067
ARIC|g6410.t1	11.367	47.89	27	50.403	25.961	25.217	25.349	25.231	28	41.001	41.65	52.745
ARIC|g27435.t1	662.665	999.331	813.035	999.436	856.502	1053.05	654.312	751.921	698.096	903.449	584.346	801.259
ARIC|g18630.t1	902.184	1184.38	956.514	1403.78	1077.33	1181.59	984.564	1098.41	1012.84	1185.74	771.687	1133.55
ARIC|g40658.t1	0	0	0	5	1	1	15	7	1	4	0	8
ARIC|g21674.t1	709.052	1061.41	851.733	1048.27	818.654	1075.98	698.921	805.839	634.338	899.668	495.547	825.853
ARIC|g41687.t2	579.263	538.61	875.994	653.702	368.237	776.261	738.852	646.986	979.2	721.102	139.501	576.842
ARIC|g36814.t1	2	1	6	0	0	0	2	0	0	0	0	0
ARIC|g26102.t1	719.434	1121.3	804.051	970.593	797.197	1080.29	925.295	1049.86	924.152	977.914	506.951	858.452
ARIC|g21211.t1	557.75	869.18	651.092	888.474	676.709	789.401	450.593	592.194	404.028	641.898	433.072	702.271
ARIC|g5221.t1	41.641	89.75	68.497	49.144	40.419	47.265	42.411	72.576	64.095	41.062	31.473	36.059
ARIC|g21019.t1	563.567	752.845	643.049	725.627	562.021	691.591	648.836	753.377	715.936	542.714	433.376	512.972
ARIC|g37702.t1	36	46	39	48	33	47	12	21	24	32	25	40
ARIC|g49361.t1	0	0	0	0	0	0	0	1	0	0	0	0
ARIC|g6151.t1	0	0	0	0	0	0	0	0	0	0	0	0
ARIC|g8135.t1	7456.92	10452.8	8743.22	14276.7	8016.46	9824.01	8211.29	10525	6620.57	12368.1	8986.04	15251.1
ARIC|g16707.t1	99.166	115.139	89.689	136.934	82.143	136.371	113.921	130.608	118.054	121.311	81.577	159.959
ARIC|g17544.t1	837.754	1117.12	994.247	1145.19	915.681	1008.74	902.118	1169.87	1027.99	1108.01	843.887	1037.81
ARIC|g19869.t1	144.627	220.194	179.892	251.893	147.332	200.628	86.136	139.985	67.635	166.138	139.602	192.443
ARIC|g22090.t1	230	369.65	281	328	223.622	244	202	262.652	218.677	214	212.678	199
ARIC|g27904.t2	325.708	505.061	418.864	496.556	396	453.845	268.704	339.544	266.35	410.321	216.258	345.113
ARIC|g34414.t1	335.078	472.004	356.631	649.312	381.299	530.86	308.723	382.733	204.301	557.19	434.952	773.007
ARIC|g44.t1	0	0	0	0	0	0	0	0	0	0	0	0
ARIC|g15071.t1	504.237	631.499	530.032	626.057	477.463	641.235	459.716	502.822	372.008	589.538	274.377	460.534
ARIC|g35606.t1	1004.99	1414.67	1151.27	1209.7	955.671	1200.15	893.576	758.184	700.4	955.214	561.265	835.765
ARIC|g51906.t1	16	12	10	18	7	11	2	3	3	6	2	4
ARIC|g13110.t1	337.11	435.14	378.641	439.694	355.25	372.809	425.267	402.548	350.244	401.726	255.303	343.668
ARIC|g25920.t1	5	22	5	18	8	18	4	0	0	8	2	0
ARIC|g27896.t1	626.116	900.714	701.846	1131.81	735.388	1020.41	559.078	653.196	491.998	961.85	679.166	1189.95
ARIC|g34785.t1	80.732	120.209	95.203	100.232	70.669	71.957	81.628	98.045	87.512	94.106	74.033	116.6
ARIC|g13553.t1	0	1	0	5	0	1	0.5	1.5	1.5	3	8	2
ARIC|g25141.t1	71.076	73.502	54.928	101.855	56.318	51.901	24.625	38.91	18.45	52.358	46.506	53.983
ARIC|g16857.t1	869.397	1195.01	1031.06	1506.87	1216.17	1519.66	843.761	1056.32	931.218	1291.31	730.892	1164.1
ARIC|g32361.t1	968.986	1387.35	1019.26	1227.22	1035.55	1221.26	835.869	820.599	672.597	987.497	560.15	900.636
ARIC|g5858.t1	489.308	704.672	548.655	859.592	730.938	852.413	490.707	545.729	516.289	718.93	417.807	670.95
ARIC|g30421.t1	122.378	201.62	144.867	155.283	112.593	147.744	94.883	137.426	105.454	142.322	92.694	151.636
ARIC|g41118.t1	530.719	855.239	666	817.653	621.557	724.139	419.652	483.597	398.566	614.556	366.787	571.065
ARIC|g29058.t1	515	937	566	447	327	430	184	134	137	256	162	229
ARIC|g19691.t1	45.377	77.148	54.811	76.754	59.891	87.752	100.535	180.727	143.536	76.468	30	38.912
ARIC|g36992.t1	31.027	42.593	18.68	44.672	23.811	20.696	38.432	52.868	29.039	70.877	42.568	66.973
ARIC|g17834.t1	399.822	487.463	427.89	899.993	457.551	674.883	307.718	502.554	297.769	722.476	513.017	717.815
ARIC|g17447.t1	991.815	1407.35	1043.11	1279.03	989.722	1140	816.603	768.425	700.705	998.535	569.21	972.29
ARIC|g24159.t1	48.035	32.13	38.022	21.551	8.067	22.375	13.643	27.358	43.068	19.88	1	14.842
ARIC|g53970.t1	118.913	216.036	159.84	208.695	174.067	194.778	160.663	173.081	102.803	178.646	116.839	190.611
ARIC|g50482.t1	56	76	57	78	60	79	64	87	66	60	37	63
ARIC|g9838.t1	48.371	100.449	86.528	31.782	29.231	47.201	69.566	73.663	63.025	40.407	43.571	58
ARIC|g21519.t1	309.555	555.998	571.109	578.062	357.919	517.667	382.022	455.14	407.972	399.275	290.174	394.006
ARIC|g27644.t1	957.239	1279.23	1082.63	999.954	795.825	1035.8	1008.66	1041.63	1040.57	834.016	538.888	852.84
ARIC|g23086.t1	48.291	91.932	75.387	64.265	70.964	70.565	62.289	45.017	56.73	37.047	29.958	28.463
ARIC|g5506.t1	196.902	143.113	107.361	234.12	185.379	150.81	0	62.566	169.197	91.753	0	21.086
ARIC|g40079.t1	606.952	849.381	628.073	1215.72	645.691	893.992	585.572	672.665	374.116	907.26	689.747	1168.43
ARIC|g52890.t1	1102.73	1655.05	1246.37	913.56	922.677	845.605	622.792	977.087	798.298	986.687	788.405	915.937
ARIC|g29846.t1	351.569	490.16	360.564	547.222	379.517	490.557	212.574	216.776	182.723	301.994	270.755	442.516
ARIC|g42264.t1	26.411	42.992	54.189	52.21	37.424	41.717	32.38	53.963	29.352	51.66	43.733	83.606
ARIC|g38917.t1	36	60	59	81	49	67	40	54	35	52	37	73
ARIC|g4407.t1	122.013	174.741	152.762	169.018	142.603	163.528	92.309	88.909	83.743	115.556	59.646	92.18
ARIC|g24869.t1	0	0	0	0	0	0	0	0	0	0	0	0
ARIC|g6816.t1	10	13	18	3	4	7	6	10	6	11	23	14.294
ARIC|g32351.t1	47	72.433	55.344	58.405	60	67.943	67.048	56.474	50	65.451	37	51
ARIC|g50737.t1	5	12	15	10.997	3	6	1	3.28	4	6	5.5	9
ARIC|g50200.t2	34.112	58.446	49.956	88.835	11.933	77.892	73.204	149.318	60.199	216.226	68.284	67.137
ARIC|g47222.t1	0	0	0	0	0	0	0	0	0	0	0	0
ARIC|g23002.t1	192.095	340.286	337.605	318.605	219.857	270.463	173.406	209.946	172.36	227.691	128.289	166.428
ARIC|g47149.t1	0	0	0	1	0	0	0	0	0	1	0	0
ARIC|g19524.t1	773.79	1147.2	933.39	1110.53	849.815	1023.34	717.84	835.529	675.667	861.551	536.457	857.805
ARIC|g46912.t1	236	245	236	398	205	284	389	381	265	291	215	279
ARIC|g46057.t1	14	21	16	114	76	110	1	15	7	18	22	25
ARIC|g10910.t1	20	11	28	36	16	15	69	138	68.928	72	59	89
ARIC|g12462.t1	50.564	92.529	78	108.128	81.705	71	77.039	76	85.003	86	45.566	78.558
ARIC|g4717.t1	25.778	37.474	49.381	19.276	18.712	36.486	13.184	15.66	15	21.205	11.438	26
ARIC|g37873.t1	0	0	0	0	0	0	0	1.488	0	0	0	0
ARIC|g14331.t1	611.402	938.334	746	920.409	614.974	769.376	621.011	577.835	515.855	627.438	391.082	582.848
ARIC|g15850.t1	135	186	157	259	128	163	126	186	102.994	225	161.765	252
ARIC|g790.t2	0	0	0	0	19.324	0	0	0	56.093	0	0	0
ARIC|g32902.t1	0	0	0	0	0	0	0	0	0	0	0	0
ARIC|g23262.t1	76.809	115.048	86.237	124.725	72.301	100.079	69.714	85.764	56.991	108.994	70.641	141.384
ARIC|g24772.t1	836.292	1235.68	986.396	1093.33	880.999	1139.01	887.875	882.062	827.252	1006.1	592.596	944.981
ARIC|g39349.t1	105	138	108	166	126	128	74	102	68	115	70	103
ARIC|g28815.t1	4	0	10	1	0	2	0	0	1	0	2	0
ARIC|g27017.t1	0	0	0	0	0	0	0	0	0	0	0	0
ARIC|g29263.t1	1677.38	2513.95	2083.92	2019.3	1654.26	1877.07	1267.27	1519.46	1309.82	1706.74	979.221	1553.57
ARIC|g18819.t1	45.998	64.934	36.756	43.226	38.653	48.329	41.478	50.336	33.195	54.151	26.536	22.731
ARIC|g48725.t1	0	0	0	0	0	0	0	0	0	0	0	0
ARIC|g29653.t1	351.281	509.216	463.042	491.936	311.108	437.192	290.9	399.55	337.445	528.927	279.733	497.281
ARIC|g46686.t1	0	0	0	0	0	0	0	0.5	0	0	0	0
ARIC|g44194.t1	496	741	547	179	150	239	700	781	626	156	143	147
ARIC|g14669.t2	82.341	105.065	68.342	84.54	84.725	102.896	56.6	70.547	89.977	102.075	40.351	58.194
ARIC|g15266.t1	203.886	325.332	225.58	302.559	262.013	271.85	174.988	249.816	172.998	289.198	133.289	226.268
ARIC|g15420.t1	1806.31	2717.2	1914.23	2474.57	2065.91	2716.82	1668.28	1963.41	1869.02	2370.07	1454.82	2138.58
ARIC|g7276.t1	51420.6	69155.2	55151.9	65461.2	59124.3	73318.2	47675.9	51319.3	51049.8	58815.3	33883	57547.6
ARIC|g53367.t1	121.939	227.131	186.019	158.65	128.498	170.398	79.883	124.586	90.302	148.931	95.009	158.514
ARIC|g34411.t1	28	37	20	55.69	31	42.407	31.328	45.424	17.589	51.377	30.393	75
ARIC|g19683.t1	0	0	0	3	1	3	1	6	0	0	0	4
ARIC|g22077.t1	136.26	204.194	208.497	218.637	158.283	165.335	101.642	111.376	110.081	173.767	99.493	160.075
ARIC|g27598.t1	11	8	13	10	4	10	14	15	9	4	11	6
ARIC|g43733.t1	0	0	0	0	0	0	7	1	0	0	1	1
ARIC|g19110.t1	123.18	161.4	162.484	157.108	121.78	165.133	166.913	198.204	150.318	133.757	100.469	186.002
ARIC|g3395.t1	331.495	417.136	448.122	612.055	457.074	511.535	395.028	429.128	359.285	559.572	360.555	557.759
ARIC|g1592.t1	87.588	131.769	124.296	218.37	134.296	186.232	77.228	49.135	72.97	156.537	98.929	134.955
ARIC|g52566.t1	0	0	0	0	0	0	0	2	0	0	0	0
ARIC|g19789.t1	206.094	251.811	254.659	222.002	166.932	228.004	169.003	182.74	192.582	198.498	104.437	196.527
ARIC|g15053.t1	14	21	19.578	23	8	15	36.71	49.319	45.794	14	11	12
ARIC|g23894.t1	23	48	56	99	49	65	1	15	6	37	20	46.799
ARIC|g52765.t1	3	0	0	0	0	0	0	0	0	0	0	0
ARIC|g19605.t1	985.728	1310.51	1119.16	1308.04	948.588	1108.93	1115.15	1213.07	1066.39	1325.22	838.841	1271.06
ARIC|g26205.t1	519.847	800.882	606.662	950.031	634.591	781.691	459.838	554.736	412.539	777.746	501.5	721.575
ARIC|g40116.t1	274.261	434.614	373.921	293.165	258.062	281.959	128.717	112.422	117.913	184.832	132.413	228.619
ARIC|g31091.t1	105.107	171.513	135.644	189.342	131.608	182	115.641	167.261	129	152.704	123.583	201.272
ARIC|g40783.t1	22	35.229	29.019	36.248	36.82	46	155.716	145.071	172.49	45.487	31.565	72.306
ARIC|g37989.t1	0	1	0	0	0	0	0	0	0	0	0	0
ARIC|g26551.t1	5	6	2	12	0	13	0	0	0	0	0	0
ARIC|g10894.t1	280.366	368.223	290.911	467.49	310.466	289.984	174.144	263.416	173.252	332.821	253.916	473.685
ARIC|g55332.t2	754.274	1402.91	1220.28	1495.6	1235.89	959.215	944.966	849.5	910.058	1071.21	703.928	1079.6
ARIC|g26814.t1	13	31.073	16	16.5	22	20	1.5	3.5	14.842	5	3	4
ARIC|g30144.t1	52.464	50	29	76	40	46	553.226	656.747	483.517	164.996	110	233.801
ARIC|g22455.t1	891.244	1215.7	906.151	1029.9	841.017	1103.16	802.785	882.436	828.64	975.97	535.582	917.922
ARIC|g2171.t3	64.128	0	103.338	179.615	93.164	0	211.753	171.229	147.39	141.618	191.034	173.183
ARIC|g11741.t1	129.819	130.8	206.796	125.455	59.388	93.09	144.321	188.109	233.36	81.956	72.072	103.676
ARIC|g47269.t1	1	0	0	0	0	0	0	0	0	0	0	0
ARIC|g51803.t1	0	3.863	0	1	0	0	69.165	68.184	70.998	0	5.506	4.987
ARIC|g7058.t1	0	0	3	0	3	0	4	0	0	0	0	0
ARIC|g13118.t1	963.587	1072.58	443	1304	849.599	1283.6	1006	904	759.951	1107.65	698	1264.6
ARIC|g29755.t1	148.747	209.798	146.658	251.438	147.035	210.767	130.469	186.307	143.597	218.332	157.982	207.228
ARIC|g18411.t1	4	11.89	0	0	0	1	8.625	13.997	1	7.221	0	5
ARIC|g16750.t1	153.062	266.051	218.293	236.094	202.501	285.833	181.386	212.583	157.915	198.843	142.453	188.636
ARIC|g23049.t1	890.193	1200.88	921.838	1122.99	828.934	991.111	836.586	725.121	628.046	792.055	463.932	632.637
ARIC|g52787.t1	0	0	0	0	0	0	0	0	0	0	0	0
ARIC|g43794.t1	19.653	31.45	28.014	42.284	20.98	33	12.185	17.43	10	20.196	6.174	31.227
ARIC|g31915.t1	2608.81	3272.2	2873.4	2593.14	1938.29	2673.95	2427.36	1676.72	1500.52	2146.21	1072.03	1833.87
ARIC|g25027.t1	604.55	838.672	655.609	1213.33	733.218	974.944	485.423	887.486	513.142	1112.11	755.048	1179.26
ARIC|g869.t1	218.651	315.874	224.206	451.135	326.209	384.995	239.332	285.567	213.574	386.075	258.326	344.066
ARIC|g36417.t1	1034.37	1133.3	348.456	878.876	411.132	693.826	686.611	605.267	659.117	559.141	406.445	511.273
ARIC|g36801.t1	2	0	0	9	4	3	0	4	0	7	4	7
ARIC|g139.t1	131.489	149	134.494	170.31	115	165.433	98.505	86.423	83.813	163.915	93	162.982
ARIC|g36352.t1	290.837	374.82	306.012	404.925	290.999	350.63	227.686	244.022	179.769	282.633	150.81	239.185
ARIC|g22372.t1	2202.78	2874.92	2243.52	2331.14	1768.66	2200.97	1965.77	1583.39	1512.91	1860.43	970.48	1660.2
ARIC|g7948.t1	686.041	862.953	757.587	823.809	662.897	794.316	779.216	753.574	756.08	748.848	480.586	753.05
ARIC|g20227.t1	18.179	24.627	45.012	32.578	28	15	26.911	30.937	31.401	17.971	4	17.55
ARIC|g12950.t1	6.001	9.605	11.58	9.637	2.897	3.843	4.905	10.325	7.85	10.502	2.991	5.526
ARIC|g46266.t1	9	5	7	16	2	14	2	5	2	3	3.001	5
ARIC|g6538.t1	154	222	188	342	148	230	142	205	157	235	148	268
ARIC|g52024.t1	0	0	0	0	0	0	0	0	0	0	0	1
ARIC|g5685.t2	125.627	166.081	122	146.742	99.189	74.676	13.118	91.923	151.573	36.75	102.45	168.442
ARIC|g37947.t1	0	0	4	1	0	0	0	0	0	0	0	0
ARIC|g50486.t1	23	34	22	25	10	21	22	27	18	37	25	48
ARIC|g20447.t1	8	15	9	6	6	2	10	13	3	10	6	11
ARIC|g4492.t1	1901.96	2819.47	2175.25	3677.44	2031.73	2443.36	1752.43	2018.44	1263.99	2870.09	2116.3	3532.97
ARIC|g16366.t1	9	7.358	20	12	6	9	15	6	14	11	4	12
ARIC|g7001.t1	966.956	1219.76	1127.81	1148.95	903.247	1137.74	963.139	1032.09	1036.92	894.817	515.336	846.422
ARIC|g34906.t1	12	22	13	11	15	17.967	0	0	1	2	2	0
ARIC|g32731.t2	14.613	233.377	97.873	170.067	32.033	203.823	61.404	189.986	32.891	88.086	125.893	44.421
ARIC|g40887.t1	483	719	620	1072	588	641	513	546	275	720	478	910
ARIC|g53269.t1	593.658	928.264	742.293	654.809	489.475	509.565	589.721	796.726	686.812	608.685	402.989	602.309
ARIC|g17994.t1	79.446	118.177	110.648	163.284	81.863	78.981	156.19	217.069	121.283	190.005	131.991	178.247
ARIC|g14251.t1	51.553	53.633	55	71.481	49.506	70	69.249	87.051	57	53	24	60.932
ARIC|g45196.t1	0	0	3	0	1	0	0	0	0	0	0	2
ARIC|g39973.t1	1	13	4	8	1	7	2	14	4	8	5	10
ARIC|g37573.t1	18	37.902	24.154	33.718	28.743	23.701	5.903	17.549	6.793	19.659	14.006	21.713
ARIC|g38876.t1	6	29	8	7	6	7	8	6	3	16	10	20
ARIC|g23801.t1	102	154.464	142	213.683	166.606	207.825	70.279	86.556	80	144.168	107	144
ARIC|g7538.t1	333.737	494.164	384.655	488.846	373.48	435.106	352.279	385.279	349.589	420.952	213.994	349.781
ARIC|g35481.t1	1199.09	1536.18	1277.73	1387.4	1100.69	1328.91	1203.92	1252.35	1148.16	1288.41	756.44	1238.8
ARIC|g33011.t1	855.661	1256.93	995.559	1213.92	942.197	1047.64	816.097	878.49	760.945	995.76	579.808	862.318
ARIC|g36095.t1	348.796	419.666	384.199	530.411	447.574	570.025	126.478	140	123.676	449.367	235.19	420.193
ARIC|g2368.t1	299.526	385.819	340.17	480.387	304.95	407.905	332.183	367.155	340.341	398.184	264.934	342.891
ARIC|g25314.t1	20	54.634	16.298	33.119	11	48.174	12.358	26.927	17.947	13.426	7.469	32.263
ARIC|g52655.t1	0	0	0	0	0	0	0	0	0	0	0	0
ARIC|g35852.t1	38	77	54	95	74	95	54	59	42	120	57	97
ARIC|g19236.t1	12.442	19.974	18.515	5	4	9	6	21	9	14.315	9	18
ARIC|g17339.t1	87	97	84	95	75	76	235	251.465	213.844	155	78	138
ARIC|g29600.t1	35	55	53	44	38	55	20	38	27	35	31	44
ARIC|g5949.t1	2	0	0	0	0	0	0	0	0	0	0	0
ARIC|g10147.t1	0	0	0	0	0	0	0	0	0	0	0	0
ARIC|g22266.t2	711.544	898.155	688.202	826.788	681.491	914.919	689.901	746.373	653.861	807.968	376.881	758.999
ARIC|g51566.t1	6	20	20	51	51	42	4	10	2	11	9	13
ARIC|g40584.t1	0	0	0	0	0	0	0	0	0	0	0	0
ARIC|g28893.t1	0	0	138.263	0	0	73.632	46.818	0	0	34.17	60.484	0
ARIC|g31372.t1	27.496	38.688	30.317	32	9.093	38.258	87.731	110.972	97.492	158.733	95.342	128.518
ARIC|g15931.t1	93.394	94.852	93.494	115.32	71.396	95.661	793.911	1032.39	863.959	397.244	348.371	380.675
ARIC|g40991.t1	6	2	7	11	2	10	160	231	180	208	248	297
ARIC|g3416.t1	61.687	57.635	23	58.803	25	41	85	94	91.773	82	69.999	76.999
ARIC|g49415.t1	0	0	0	0	0	0	0	0	0	0	0	0
ARIC|g51631.t1	0	0	0	0	0	0	0	0	0	0	0	0
ARIC|g33512.t1	2.08	17.066	21.24	8.862	15.494	9	2.379	7.405	9.496	6.366	4	3
ARIC|g41185.t2	176.565	213.776	174.277	170.299	116.713	156.567	132.548	135.694	125.589	131.981	95.056	171.844
ARIC|g12732.t1	506.499	695.768	543.852	597.345	454.73	624.361	494.829	424.644	411.49	469.477	264.186	448.845
ARIC|g4447.t1	1691.9	2331.45	1926	3273.56	2310.82	2959	2064.8	2382.49	1944.41	2981.59	1730.34	2975.24
ARIC|g47568.t1	53	70	86	39	39	43	39	65	48	45	22	24
ARIC|g8359.t2	80.272	104.152	124.732	127.829	103.257	88.728	84.628	159.929	108.378	134.141	78.557	69.751
ARIC|g26037.t1	72.511	133.928	91.218	143.349	69.249	109.433	190.59	209.736	112.099	83.292	73.114	99.591
ARIC|g17100.t1	127.306	141.316	155.282	123.243	109.873	126.987	177.75	148.388	127.856	86.311	70.984	109.526
ARIC|g24867.t1	0	0	0	0	0	0	0	0	0	0	0	0
ARIC|g22992.t1	200.708	324.583	286.837	367.825	263.403	342.871	148.484	201.744	162.129	328.459	209.434	385.094
ARIC|g19587.t1	0	0	0	0	0	0	0	2	0	2	0	0
ARIC|g45632.t1	490	654	485	947	591	704	357	490	313	700	533	867
ARIC|g15879.t1	170.588	232.907	185.799	173.99	195.588	191.815	205.259	255.321	188.996	202.712	126.828	198.091
ARIC|g660.t1	87.522	146.052	86.066	79.602	76.015	82.407	30	51.13	36.821	51.982	19.291	61.574
ARIC|g54433.t2	56.137	24.641	159.147	69.281	331.017	18.211	60.259	121.389	0	55.561	144.06	156.562
ARIC|g45311.t1	0	14	7	3	6	4	0	2	0	0	0	0
ARIC|g14591.t1	0	0	0	0	0	0	0	0	0	0	0	0
ARIC|g29612.t1	1	3.038	3	2	0	0	0	0	3	0	0	0
ARIC|g24943.t1	227	323	263	428	273	334.999	282.761	446.804	273.762	405.786	365	524
ARIC|g38676.t1	423.207	561.89	555.777	456.69	305.854	401.188	445.231	345.57	393.091	319.235	175.244	330.59
ARIC|g6979.t1	692.204	843.174	587.36	1242.54	684.6	928.918	588.289	598.559	411.973	931.063	755.252	1183.12
ARIC|g46064.t1	0	0	2	0	1	0	0	0	0	0	0	0
ARIC|g33651.t1	187	281.273	306.816	274.68	219	257.712	107	198.523	170.662	149.675	140	148
ARIC|g12597.t1	72.31	138.224	107.127	133.395	127.218	106.768	23.629	33.678	53.123	51.239	41.574	68.139
ARIC|g15812.t1	3	0	0	0	0	0	0	0	0	0	0	0
ARIC|g41478.t1	19	22	20	34	18	19	6	14	6	11	17	18.003
ARIC|g19870.t2	190.054	194.403	192.291	305.963	76.422	257.873	25.837	91.345	128.386	246.05	186.05	189.129
ARIC|g55377.t1	2	1	2	1	1	1	0	2	2	1	0	1
ARIC|g49560.t1	0	0	0	0	0	0	0	0	0	0	0	0
ARIC|g13452.t1	0	0	0	0	0	0	0	0	0	0	0	0
ARIC|g50265.t1	49.959	101.882	67.17	70.07	50.373	80.541	71.39	71.586	46.542	65.05	45.618	74.179
ARIC|g12708.t2	505.782	738.221	484.251	936.844	771.179	819.804	580.675	435.348	420.059	661.607	365.942	529.557
ARIC|g37087.t1	0	0	0	0	0	0	0	0	0	0	0	0
ARIC|g42234.t1	103.844	142.664	105.697	205.654	129.903	128.085	54.933	56.772	29	58.046	73.84	100.047
ARIC|g43403.t1	55	81	73	81	44	59	69	84	54	60	47	89
ARIC|g45260.t1	0	0	0	0	0	0	0	0	0	0	0	0
ARIC|g21933.t1	264.466	363.657	263.869	368.472	270	327.341	290.446	341.989	311.941	266.91	194.488	278.283
ARIC|g43007.t1	0	0	0	0	0	0	0	3	0	0	0	1
ARIC|g15193.t1	39.679	21.018	15.006	60.966	4.139	29.111	29.338	19.346	9.304	28.646	16.423	73.069
ARIC|g1897.t1	442.286	560.587	509.674	553.539	411.224	499.14	466.093	549.26	463.142	396.363	255.847	399.874
ARIC|g9724.t1	66.501	92.196	71.238	83.608	101.395	119.175	15	24.336	27	46.004	24.198	65.189
ARIC|g21725.t1	2945.73	4142.76	3189.38	3820.94	2762.59	3511.97	3445.24	3549.89	3066.21	3549.66	2211.43	3498.72
ARIC|g10772.t1	0	0	0	0	0	0	0	0	0	0	0	16.127
ARIC|g28999.t1	271.4	311.882	208.398	153.235	154.396	264.034	293.674	302.702	201.243	188.924	129.382	177.334
ARIC|g22801.t1	254.965	257.746	320.114	162.831	127.404	184.777	278.587	211.119	226.956	147.098	90.956	194.333
ARIC|g34554.t1	112.164	149.063	118.576	179.827	64.72	108.652	91.518	120.235	51.672	134.264	96.393	179.637
ARIC|g9629.t1	503.964	645.788	573.146	630.981	479.09	657.041	627.75	763.018	652.702	621.772	375.929	525.636
ARIC|g18583.t1	11	15	7	29	12	27	2	18	0	12	12	22
ARIC|g17911.t3	0	0	12.15	0	70.043	0	0	0	0	0	10.4	0
ARIC|g10871.t1	72.32	93.738	87.472	120.556	88.993	76.666	69.431	92.631	48.391	94.636	54.341	102.564
ARIC|g48558.t1	0	1	0	0	0	1	0	0	0	0	0	0
ARIC|g41682.t1	69.198	97.725	81	106.274	99.51	103.382	68.108	63.706	51.165	84.954	30.266	79.047
ARIC|g25437.t1	130.739	584.776	195.952	359.797	168.583	71.091	83.483	335.651	127.764	153.87	224.307	172.745
ARIC|g49967.t1	0	0	0	1.323	0	0	4.243	14.284	18.318	8.215	7.704	13.043
ARIC|g29698.t1	65.903	125.375	36.405	157.946	100.166	151.859	70.751	102.624	89.895	85.537	98.8	118.078
ARIC|g45179.t1	344.195	546.888	424.349	547.849	436.504	493.408	312.656	387.984	346.252	447.777	305.92	395.245
ARIC|g8931.t1	480.46	656.01	574.993	548.48	482.005	612.503	422	461.117	421.084	474.961	266.48	465.045
ARIC|g25653.t1	85	99	89.972	73	60	86	104	100	87	77	50	67
ARIC|g18330.t1	0	0	0	0	0	0	0	0	3	0	0	0
ARIC|g714.t1	0	1	0	1	1	0	1	0	0	3	1.169	4.389
ARIC|g13023.t1	221.753	291.146	252.258	344.379	233.397	313.906	211.775	237.566	199.204	295.111	158.615	248.273
ARIC|g41515.t1	39	43	42.276	62	44.666	32	36.682	32.999	39.47	35.166	36	34.761
ARIC|g23980.t1	711.551	984.161	783.085	966.959	755.611	849.976	685.674	638.002	566.406	719.269	377.518	642.494
ARIC|g22976.t1	32	34	30	20	27	24	15	33.998	22	25	23	29.565
ARIC|g34898.t1	255.279	442.619	322.051	362.038	403.941	402.464	228.727	441.008	331.015	208.04	130.424	304.547
ARIC|g27796.t1	0	0	0	0	0	0	0	0	0	0	0	0
ARIC|g36999.t1	0	0	0	0	0	0	0	0	0	0	1	0
ARIC|g34953.t1	0	0	0	0	0	0	0	0	0	0	0	0
ARIC|g17773.t1	185	240.394	190	267.458	195.408	195.129	171.798	216	205.859	183.144	121.78	210.002
ARIC|g25628.t1	427.588	628.3	511.645	924.265	468.08	604.102	368.542	512.125	387.037	746.505	473	813.253
ARIC|g28373.t1	500.45	518.328	423.391	905.666	445.782	630.056	353.577	579.514	397.858	762.886	502.952	752.737
ARIC|g29690.t1	462.443	674.73	575.036	662.854	495.033	583.58	540.84	619.736	539.276	615.764	327.756	514.933
ARIC|g40202.t1	25	53	38	48	32	59	20	17	4	33	16	29
ARIC|g41174.t1	0	0	2	5	0	0	0	0	0	0	0	1
ARIC|g38422.t1	43	60	47	70	52	69	70	97	57	142	99	134
ARIC|g51506.t1	654.996	711.118	315.777	623.134	549.279	654.366	560.485	658.912	593.756	649.301	475.575	715.995
ARIC|g38276.t1	728	1261	1076	1410	1023	1405	523	559	447	1077	769	1145
ARIC|g52136.t1	51.674	51.284	53.748	85.186	38.043	46.445	190.612	218.686	144.85	64.81	51.185	82.665
ARIC|g49853.t1	0	0	0	0	0	0	0	0	0	0	0	0
ARIC|g881.t1	21	26	18	17	5	12	12	12	13	11	0	11
ARIC|g48101.t1	404	620	524	700	507	609	328	424	362	423	296	436
ARIC|g7851.t1	126.44	194.388	190.35	144.47	114.452	148.96	80.95	117.726	99.367	111.593	57.436	87.76
ARIC|g48372.t1	0	0	0	0	0	0	0	0	0	0	0	0
ARIC|g2492.t1	737.538	1021.61	841.406	985.389	714.658	940.971	723.757	787.371	689.529	819.411	502.737	778.095
ARIC|g24224.t1	621.289	772.623	750.447	673.362	471.056	648.341	740.599	820.669	692.838	499.843	345.593	563.918
ARIC|g54891.t1	159.53	228.998	166.525	304.544	173.552	212.056	175.543	163.484	158.601	221	167	347.176
ARIC|g38226.t1	91.001	149	109	130	97	124.677	91	103	92.436	90.352	55	96.395
ARIC|g26997.t1	19	29	20	46	22	39	12	17	13	30	24	31
ARIC|g51021.t1	107	136	102	153	74	101	83	94	52	110	77	139
ARIC|g15671.t1	1178.97	1656.29	1227.27	1485.48	1174.88	1344.76	1871.91	2198.73	1945.53	1409.65	951.913	1355.39
ARIC|g31571.t1	16	25	9	26	22	12	23	37	26	14	0	16
ARIC|g34808.t1	124.563	171.261	132.094	183.294	130.102	176.373	141.566	156.997	96.653	142.051	94	171.033
ARIC|g20585.t1	0	0	0	0	0	0	0	0	0	0	0	0
ARIC|g1149.t1	23	30	27	28.995	8	24.427	20.404	41	23	39	19	37
ARIC|g35205.t1	2	0	3	1	0	1	2	0	0	1	0	0
ARIC|g19285.t1	526.075	715.163	625.917	716.812	531.761	684.889	507.154	608.963	470.498	564.36	314.925	532.32
ARIC|g26864.t1	118.061	174.845	141.495	210.257	196.65	221.708	83.213	108.137	88.141	164.935	99.765	176.177
ARIC|g13599.t1	13.327	25.947	28.433	32.361	16.217	31.12	20.026	22.637	29.969	33.392	17.249	31.952
ARIC|g4837.t1	0	0	0	0	0	1	0	1	0	0	0	0
ARIC|g8767.t1	711.994	992.856	815.616	960.264	722.261	879.476	545.35	755.889	624.928	818.862	521.743	824.742
ARIC|g16433.t1	0	1	0	0	2	0	1	3	3	1	0	0
ARIC|g51737.t1	0	0	0	0	0	0	0	0	0	0	0	0
ARIC|g50986.t1	80.961	110	88.966	97.226	79	86.399	60.383	84.438	74.997	99.812	57	106.16
ARIC|g42784.t1	7.064	7.188	47.69	0	44.616	0	0	17.09	0	7.311	20.078	0
ARIC|g18684.t1	58.438	64.386	72.454	65.827	34.624	75.403	11.561	10.546	5.254	21.456	15.694	23.763
ARIC|g27019.t1	0	0	0	0	0	0	0	0	0	0	0	0
ARIC|g8108.t1	22	25	18	25	14	20	14	25	18	22	21	18
ARIC|g26849.t1	828.024	1469.86	1390.47	1025.77	912.108	1028.97	137.303	213.505	148.818	196.406	168.996	145.431
ARIC|g13176.t1	2	9.387	13.498	26.186	16.985	17	7.62	25.292	20.615	16.656	12.6	5.45
ARIC|g22857.t1	51.394	77.844	46.335	45.752	43.922	41.916	21.624	48.122	24.451	30.295	15.349	22.689
ARIC|g919.t1	290.754	352.53	267.947	402.512	279.215	312.02	224.304	385.014	301.876	369.64	207.602	376.389
ARIC|g19671.t1	0	0	0	0	0	0	0	0	0	0	0	0
ARIC|g36241.t1	108	174	136	146	145	138	109	181	169	95	67	96
ARIC|g4499.t1	384.17	487.246	423.316	479.974	459.029	542.314	371.747	435.797	294.001	472.021	266.757	458.944
ARIC|g5706.t1	44.351	91.749	97.435	94.892	54.537	81.836	37.129	30.27	35.066	42.14	32.551	51.407
ARIC|g22853.t1	19463.8	26299	20904.1	29633	24451.8	28188.1	27653.8	31585.7	30251.6	30921.4	19078.6	26791.2
ARIC|g32661.t1	38.452	45.089	19.751	18.398	40.429	47.277	20.515	16.862	19.679	27.119	20.297	45.755
ARIC|g1669.t1	488.153	684.028	561.577	686.12	543.347	626.006	442.114	501.467	356.629	574.056	301.105	525.952
ARIC|g108.t1	1190	1258	1206.52	2365	975	1342	1592	1807	1210	2313	1559	2447
ARIC|g9127.t1	66.897	125.353	75.959	262.596	141.914	165.78	19.862	32.249	21.512	51.048	55.681	46.253
ARIC|g38632.t1	130.997	174.938	134.052	194.28	167.645	171.718	116.586	142.595	138.628	199.616	118	202.891
ARIC|g55531.t1	14.313	6.497	29.362	32.89	24.485	3.292	23.303	6.582	14.581	26.233	0	19.754
ARIC|g41744.t1	417.021	655.294	553.828	670.14	556.982	692.22	418.427	460.906	431.776	585.897	344.557	529.263
ARIC|g11709.t2	0	0	0	0	0	0	0	0	0	0	0	0
ARIC|g35153.t2	115.526	137.32	142.362	47.986	101.196	199.863	134.28	60.247	0	22.31	82.599	13.082
ARIC|g32969.t1	631.654	845.427	694.287	913.237	582.976	684.001	592.712	673.376	492.689	726.15	521.91	923.323
ARIC|g47017.t1	0	0	0	4	1	0	0	0	0	3	0	0
ARIC|g46464.t1	762.907	1060.92	812.376	974.792	698.541	826.026	673.84	692.748	584.751	818.163	479.456	811.425
ARIC|g46116.t1	99.369	170	121.461	232.357	115.767	162.602	94.487	111.324	88.629	180.467	135.179	182.681
ARIC|g17559.t1	34.625	42.324	32.996	24.543	28.797	40.772	7	12.32	10.5	20.5	10	24.35
ARIC|g26043.t1	329.344	481.942	419.852	508.753	376.243	460.485	257.328	323.517	272.922	351.362	222.043	376.538
ARIC|g29299.t1	317.461	467.958	365.222	440.669	355.597	414.16	308.699	417.713	334.052	435.396	242.325	374.646
ARIC|g21268.t1	106	189	152.382	148	120.401	133	107.999	122	115	102	69	127.371
ARIC|g3318.t1	0	0	0	0	0	0	0	0	0	0	0	0
ARIC|g1512.t1	116.999	164	215	193	163	169.549	217.646	226	198.536	207.587	157	241
ARIC|g19856.t1	1659.24	2417.61	2007.74	2248.35	1547.57	1917.58	1391.7	1332.83	1135.6	1603.71	986.838	1598.43
ARIC|g1111.t1	38.311	83.671	96.064	69.558	50.264	48.699	73.99	111.021	101.315	41.185	42.466	61.629
ARIC|g19670.t1	54.004	78	65	64	54.003	55	33	38	23	32	16	34
ARIC|g7023.t1	74	70	29	85	37.507	63	58.487	69.993	69	63.566	33.437	71.006
ARIC|g27122.t1	782.12	1030.71	821.442	1099.54	812.215	1059.1	592.568	579.099	529.358	833.475	417.251	678.947
ARIC|g50581.t1	462.003	623.657	586.492	676.145	511.031	567.413	447.042	667.291	562	602.332	348.679	506.792
ARIC|g15932.t1	69	113	101	143	93	125	54	83	35	79	58	122
ARIC|g12002.t1	742	1234	1029	1582	962	1140	1009	1380	913	1470	1257	1763
ARIC|g42279.t3	26.342	0	0	0	0	6.976	8.42	0	11.936	10.865	0	61.134
ARIC|g13352.t1	124.852	228.103	189.444	211.176	180.098	199.967	111.009	142.221	113.246	108.466	72.165	125.642
ARIC|g25744.t1	2	7.004	2	4	1	2	1	0	0	1	0	1
ARIC|g21438.t1	563.148	671.185	517.245	648.158	602.708	703.531	529.582	758.501	626.838	699.901	442.643	729.146
ARIC|g43345.t1	0	0	0	0	0	0	0	0	0	0	0	0
ARIC|g8877.t1	62	71	58	52	60	77	24	26	14	45	6.399	31
ARIC|g28586.t1	175	271	227	336	249	293	165	140.778	101	271	220	384
ARIC|g50499.t1	0	0	0	0	0	1	0	0	0	0	1	0
ARIC|g53325.t1	452.799	608.111	530.895	807.569	608.523	764.884	296.725	349.151	344.639	537.969	314.811	449.325
ARIC|g53474.t1	117	163	104.567	133	118.689	71	63	120.586	80.555	94	64	77.528
ARIC|g49716.t1	0	0	0	0	0	0	0	0	0	0	0	0
ARIC|g33292.t1	786.597	996.17	775.782	958.026	934.53	988.041	1271.29	1808.64	1532.01	1019.34	580.158	996.106
ARIC|g29505.t1	27	28	9.85	25	15	22	29	58.747	32	30.2	10	21
ARIC|g33563.t1	55	70.171	68	22.147	15	45.557	18	9	15	16.387	18	13.322
ARIC|g28688.t1	1360.72	1771.72	1368.81	1321.12	1072.24	1439.11	1373.49	1415.2	1255.22	1223.67	728.6	1240.48
ARIC|g15874.t1	320.597	473.622	367	528.068	353	504.679	269.296	299.717	234.301	351.639	172.613	341.345
ARIC|g4421.t1	926.559	1433.56	1130.36	1115.21	819.604	1076.36	777.297	685.198	552.986	901.691	498.833	835.005
ARIC|g51984.t1	5	14	2	10	1	2	0	0	0	1	0	0
ARIC|g24079.t1	1512.84	2068.46	1753.3	2303.77	1617.25	1993.28	1848.16	2139.18	1878	1901.87	1274.24	1862.2
ARIC|g6142.t1	861.583	1228.6	987.8	1235.16	1022.61	1159.03	930.697	1046.19	862.5	1164.8	612.943	979.07
ARIC|g29158.t1	552.118	887.026	656.303	1108.11	638.359	760.42	587.491	616.007	408.365	762.837	552.719	914.426
ARIC|g9653.t1	839.32	1153.38	1018.91	1239.93	885.654	1053.27	727.445	686.56	701.498	908.146	539.65	782.639
ARIC|g47726.t1	0	0	0	0	0	0	0	0	0	0	0	0
ARIC|g23331.t1	175.005	260.48	215.474	251.462	220.864	272.469	121.41	166.007	129.16	191.87	134.84	226.379
ARIC|g38591.t1	48.5	92.534	59.627	119	55.94	50.763	39.443	41.445	17.632	59.583	43.559	95.556
ARIC|g48240.t1	45	42	32	35	4	13	24	16	15	12	12	44
ARIC|g24290.t1	37	29	22	28	23.643	29.57	10	12	6.686	12	12	40
ARIC|g23585.t1	210.897	299.979	195.258	326.796	277.278	355.806	168.639	204.571	177.184	327.252	163.549	298.506
ARIC|g20221.t1	0	0	0	0	0	0	0	0	0	0	0	0
ARIC|g26760.t1	98.717	171.52	132.097	140.91	123.74	160.398	58.689	59.869	43.567	135.731	80.601	92.719
ARIC|g29980.t1	0	0	0	7	0	0	0	2	0	2	0	4
ARIC|g50616.t1	132	200.673	138.162	115.534	99.553	179.026	46.508	45.026	31.517	81.429	39.652	93.496
ARIC|g7841.t1	809.557	1126.36	793.25	1116.98	840.949	969.919	664.65	832.736	732.114	915.486	509.145	816.046
ARIC|g48110.t1	2	8	2	1	2	2	1	4	0	3	0	7
ARIC|g39769.t1	0	5	6	2	5	4	7	2	0	0	2	5
ARIC|g25042.t1	14	18	9	29.999	28	16	10	14.898	4.5	24.561	7.649	17
ARIC|g47241.t1	9	5	12	46	16	33	22	64	34	33	16	26
ARIC|g45984.t1	29.047	36.581	30.624	90.486	55.959	56.906	8.068	1.083	8	2	0	8.929
ARIC|g31352.t1	828.202	1202.93	767.401	1265.53	794.656	1035.24	1501.65	1678.5	1544.83	1430.05	829.476	1021.98
ARIC|g44176.t1	12	2	1	5	9	6	0	2	0	0	0	0
ARIC|g39269.t1	95.534	134.938	97.344	131.427	101	99.121	126.668	162.594	141.452	134.383	135.146	177.806
ARIC|g26303.t1	459.675	717.559	494.871	759.762	598.172	720.125	532.243	593.387	504.025	684.112	431.391	670.792
ARIC|g14922.t1	139.911	172.31	138.299	165.746	115.754	157.811	95.137	96.045	98.527	139.857	59.415	128.94
ARIC|g4997.t2	3	0	6	2	1	5	3	2.604	8.712	0	3	9
ARIC|g9759.t1	39	52.82	39.119	64.488	24	38	39	25.51	23	38.369	36	64.47
ARIC|g11514.t1	29	37	46	71	33	46	28	29	16	39	40	69
ARIC|g13465.t1	73.972	121.36	84.663	140.357	68.404	81.288	60.727	67.585	38.955	130.904	95.959	120.534
ARIC|g35987.t1	688.277	953.454	960.814	835.485	586.183	642.032	737.304	984.973	981.888	693.766	405.954	706.654
ARIC|g6277.t1	403.196	571.276	425.267	232.845	169.458	287.74	156.731	94.64	84.397	152.368	103.134	188.157
ARIC|g7425.t1	118.585	156.18	228.375	115	83.269	119.667	181.23	194.691	215.826	83.598	73.998	94.472
ARIC|g894.t1	43.339	36.696	43.518	43.545	26.997	38	38	22.418	26.392	31.054	34.515	41.435
ARIC|g49276.t1	0	1.79	8	3	0	12	10	13	0	3	0	0
ARIC|g29964.t1	2	3	2	5	1	0	1	4	0	0	1	0
ARIC|g51808.t1	0	0	0	0	0	2	8.089	6	5	0	0	1
ARIC|g28061.t1	0	0	0	0	0	0	0	0	0	0	0	0
ARIC|g50453.t1	414.213	555.842	459.364	558.337	497.996	507.274	331.405	366.35	294.702	411.077	221.49	464.507
ARIC|g5490.t1	106.17	247.751	217.823	291.254	222.843	122.247	129.891	272.907	251.289	281.694	176.9	277.237
ARIC|g26307.t1	636.582	804.926	620.02	875.529	765.789	1012.11	1103.59	1192.13	1211.24	861.644	500.937	725.658
ARIC|g37197.t1	48.5	88.466	50.373	116	63.06	82.237	49.557	44.555	25.368	53.417	40.441	76.444
ARIC|g27700.t1	59.085	106.408	84.086	105.853	53	86.121	32.609	52.446	29.491	75.827	32.908	69.104
ARIC|g41170.t1	0	0	0	0	0	0	0	0	0	0	0	0
ARIC|g21311.t1	172.601	126.906	128.398	263.481	171.88	240.379	116.796	176.094	130.825	239.333	120.707	183.854
ARIC|g39309.t1	0	0	0	0	0	0	0	0	0	0	0	0
ARIC|g38866.t1	0	0	0	0	0	0	0	0	0	0	0	0
ARIC|g8326.t1	1	3	4	1	0	2.127	254.439	233.255	248.255	17	19	20
ARIC|g12634.t1	136.413	85.955	142.994	112.07	0	173.448	108.529	114.467	75.56	108.27	19.239	113.297
ARIC|g45003.t1	3	8	1	1	2	1	0	2	0	2	1	0
ARIC|g23650.t1	208.798	333.628	179.602	449.388	373.656	373.713	504.063	535.706	488.664	215.261	133.066	197.214
ARIC|g31572.t1	18	19	4	14	3	16	12	10	18	10	10	2
ARIC|g2755.t1	67	86	46	104	73	85.418	48.346	65.423	56	100.002	66.994	97.799
ARIC|g41745.t1	300.164	442.596	381.169	499.675	364.057	416.789	322.398	365.998	291.313	418.666	217.08	375.429
ARIC|g38198.t1	802.093	1205.96	914.663	1160.4	722.806	1067.93	838.223	817.215	685.795	932.677	570.468	939.126
ARIC|g53186.t1	0	0	1	0	0	2	11	24	22	10	10	10
ARIC|g14664.t1	5055.62	8647.39	7134.57	6471.16	5956.25	6126.51	2788.54	4487.78	3668.91	3908	3685.97	3290.67
ARIC|g49223.t1	154.997	241.925	165.607	251.934	148.916	197.846	192.337	192.797	125.536	201.605	199.339	306.142
ARIC|g54794.t1	71.913	133.772	83.439	112.973	68	95.759	57.582	77.708	66.194	74.25	46.863	76.266
ARIC|g43465.t1	295.343	564.933	520.374	468.322	383.282	411.974	956.985	1241.51	922.853	305.184	213.918	320.913
ARIC|g29446.t1	0	0	0	3	0	0	0	1	0	16	0	0
ARIC|g28069.t1	381.776	579.582	532.256	653.418	418.52	547.763	406.68	458.363	355.551	475.188	303.023	500.719
ARIC|g25489.t1	374.314	462.791	409.867	594.477	458.103	545.03	303.59	359.51	281.817	512.55	281.467	499.998
ARIC|g2916.t1	5	12	22	16	14	3.062	11	15	7	16	14	6
ARIC|g23068.t1	87.46	159.003	128.552	183	105	117	258.999	292.624	191.616	146.998	126.304	195.217
ARIC|g53711.t1	10	21	15	8	11	5	3	3	5	7	0	9
ARIC|g40217.t1	0	0	1	0	2	0	0	0	0	0	0	0
ARIC|g24384.t1	0	0	0	2	0	0	0	0	0	0	0	0
ARIC|g30483.t1	0	0	0	0	0	0	0	0	0	0	0	0
ARIC|g42142.t1	184.939	259.155	218.505	349.743	240.35	289.292	143.787	194.863	185.859	307.065	191.235	360.823
ARIC|g31781.t1	933.128	1310.53	1069.22	1057.03	833.025	1037.8	747.733	698.201	673.952	825.245	477.553	774.845
ARIC|g44564.t1	58.655	105.676	75.077	106.18	75.952	88.275	68.414	58.678	56.027	91.646	55.58	92.085
ARIC|g26338.t1	964.746	1269.91	1005.03	1167.83	955.192	1240.41	908.1	1050.49	941.707	1119.95	612.084	1071.2
ARIC|g6335.t1	95	162.026	114	128	74	113	61	64.498	57.619	65.519	44.195	74.536
ARIC|g55079.t2	537.462	705.922	605.592	840.482	647.116	762.8	576.191	663.741	560.136	710.391	459.656	626.052
ARIC|g4982.t1	72.014	109.502	84	106.217	92	87.03	57.983	56.835	64.481	55.5	32	85.506
ARIC|g14571.t1	464.04	654.217	504.954	656.401	489.177	539.023	381.16	433.41	332.511	594.508	331.002	572.919
ARIC|g13623.t1	51.537	54.319	67.304	39.12	26.981	49.563	48.525	72.837	71.404	45	20.068	27.864
ARIC|g7917.t1	949.577	1301.46	1051.71	954.738	813.268	1021.83	1021.33	998.757	924.763	1031.25	514.029	978.439
ARIC|g45283.t1	0	0	0	0	0	0	0	0	0	0	0	0
ARIC|g24846.t1	0	0	0	6	4	2	0	1	0	1	0	5
ARIC|g51831.t1	96	142	117	118	108	97	32	51	37	82	54	111
ARIC|g18037.t1	0	5.392	9.035	14	9.266	6.112	0	0	0	4	1.025	0
ARIC|g40152.t1	49.595	160.559	138.999	179.522	110.151	87.363	47.376	99.575	43.255	119.801	83.15	132.002
ARIC|g24913.t2	203.821	326.213	294.262	251.161	222.585	213.794	204.831	305.564	197.64	251.383	186.149	193.776
ARIC|g33138.t1	1	4	0	4	4	2	0	0	0	0	0	1
ARIC|g15102.t1	355.327	528.726	441.732	253.617	257.739	193.469	465.07	366.424	230.727	140.366	144.527	259.748
ARIC|g50984.t2	146.801	298.925	22.992	74.296	174.888	34.794	181.023	283.766	135.081	86.439	93.408	228.591
ARIC|g3437.t1	58	86.545	72.49	99.956	60	82.006	37	35	43	53	42.432	70
ARIC|g2655.t1	7.998	5	0	4	6	2	0	13	4	4	3	8
ARIC|g32417.t1	296.725	394.608	339.145	445.88	309.445	419.01	262.217	306.631	245.993	349.128	214.891	336.533
ARIC|g22632.t1	2.301	2	7.431	0	5	5	2	1.521	3	1.264	0	0
ARIC|g33216.t1	0	0	0	0	0	0	0	0	0	0	0	0
ARIC|g29902.t1	2	0	0	0	0	0	0	0	0	0	0	0
ARIC|g48341.t1	0	0	0	0	1	0	0	0	0	0	0	0
ARIC|g25692.t1	671.709	996.653	943.707	711.034	525.318	658.682	627.634	997.489	895.446	541.537	499.107	588.117
ARIC|g24017.t1	948.354	1264.71	925.822	1627.92	886.701	1122.37	934.065	974.044	644.893	1297.54	1051.71	1505.95
ARIC|g25456.t1	3.226	3.401	3.475	11.577	5.684	3.059	15.315	18.618	20.985	2.113	4.34	6.104
ARIC|g16586.t1	17	9	7.1	36.418	24	21.153	11	9	3	17	17.232	26
ARIC|g38887.t1	5	21	13	27	29	37	0	0	0	0	0	0
ARIC|g27665.t1	63.232	79.703	95.957	123.508	65.389	79.285	87.433	68.54	58.707	91	63.078	108.56
ARIC|g14597.t1	452.766	535.102	833.57	497.316	398.134	436.957	636.436	785.673	932.646	278.825	239.559	319.642
ARIC|g40864.t1	3	16	14	10	2	5	4	8	5	6	1	11
ARIC|g21477.t1	19.378	39.371	21	29.841	29	31	4.262	20.592	15.303	21.002	22	15.978
ARIC|g30609.t1	56	100	104	118	98	116	26	50	38	77	75	102
ARIC|g14980.t1	847.789	1191.17	875.269	1024.68	785.506	966.399	790.339	740.501	686.779	895.432	470.051	753.426
ARIC|g4356.t1	302.037	416.462	289.243	499.849	213.357	309.268	345.195	359.053	254.312	413.352	295.736	495.374
ARIC|g8293.t1	214.292	293.291	239.755	285.186	197.675	255.388	146.796	189.557	147.025	225.527	164.942	240.039
ARIC|g32008.t1	210.041	332.216	217.426	477.247	240.947	274.239	160.946	190.739	107.775	328.373	227.081	425.256
ARIC|g43239.t1	74	103	92	116	76	148	44	51	49	106	55	77
ARIC|g51133.t1	0	0	0	0	0	0	0	0	0	0	0	0
ARIC|g43183.t1	18	22	8.872	16	1	22	5	3	7	1	0	0
ARIC|g27767.t1	104	177	127	190	133	155	70	77	83	101	58	94
ARIC|g30211.t1	226.013	285.208	232.162	245.771	192.601	259.873	269.722	265.126	180.117	187.458	115.53	246.233
ARIC|g19486.t1	5.347	15.21	4.271	14.397	5.251	9	26.324	42.633	27.307	6.688	1.111	8.289
ARIC|g17234.t1	19	35.865	18	13.957	10.543	24	0	4	0	0	1	0
ARIC|g40897.t1	10	25	21	33	5	21	12	5	19	10	12	11
ARIC|g2958.t1	4	14	7	14	12	11	0	10	0	6	0	4
ARIC|g42263.t1	546	832.686	625.525	689.297	557.473	616.919	514.342	453.19	358.007	559.304	309.137	507.287
ARIC|g10066.t1	61	69.531	50.021	78.646	46	66.612	55.606	69.646	66.535	63.672	34	47.511
ARIC|g36470.t1	1235.47	1728.64	1383.47	2126.67	1120.7	1593.15	1230.31	1282.27	849.895	1805.49	1268.75	2214.72
ARIC|g23712.t1	372.181	595.061	429.746	540.362	377.823	492.384	432.339	558.014	416.733	534.554	334.469	566.233
ARIC|g47630.t1	119.967	172.26	190.089	109.625	93.883	81.558	93.936	137.926	106.024	85.272	47	82.189
ARIC|g33673.t1	50.434	73.283	70.618	64	61.352	87.569	45.036	52.972	52.627	75.564	39	51.971
ARIC|g26976.t1	351.141	535.495	388.788	595.072	448.941	555.439	329.035	360.296	300.564	504.365	245.942	442.232
ARIC|g19224.t1	26	38.399	30.307	34.455	34.515	30	16	30	7	26	13.38	37.291
ARIC|g38874.t1	5	18	9	9	5	1	0	3	1	0	6	1
ARIC|g9767.t1	18	33	14	13.185	29	34	24	33.625	12	10	11	24
ARIC|g43249.t1	52.509	68.569	48.802	41.702	29.381	58.55	2709.01	2766.1	2331.46	326.671	371.087	695.086
ARIC|g9489.t1	142.589	221.781	179.496	236.687	146.224	201.817	147.527	210.095	181.19	181.452	105.538	178.806
ARIC|g28639.t1	642.996	925.208	761.421	1155.04	725.407	838.016	667.785	768.266	682.691	933.433	635.046	963.256
ARIC|g18557.t1	0	2	0	0	2	1	0	0	0	0	0	0
ARIC|g30812.t2	265.581	401.232	116.145	283.443	115.526	301.145	289.552	0	129.746	140.176	206.748	300.275
ARIC|g18272.t1	2	6	3	2	2	4	1	2	2	1	0	1
ARIC|g19190.t1	534.303	716.978	228.482	44.917	763.605	383.401	304.065	52.874	473.082	620.066	225.882	384.334
ARIC|g13649.t1	61.974	121.199	79.092	124.602	84.534	89.502	1359.27	1768.54	1534.69	445.702	350.307	456.35
ARIC|g21922.t1	61	71	53.559	53	27	57	68	76	28.55	64.004	39	60
ARIC|g33816.t2	0	3	0	0	0	0	8	8	5	5	0	5
ARIC|g32580.t1	26.678	37.792	21.619	32.808	14.961	37.938	19.263	24.841	7.295	18.515	6.565	24.84
ARIC|g46585.t1	0	0	0	0	0	1	0	0	0	0	0	0
ARIC|g42297.t1	25	36	8	50	28	33	52.844	63	46	41	25	52
ARIC|g45361.t1	1145.97	1595.33	1326.45	1304.04	989.473	1268.99	994.061	1167.64	1041.32	1146.51	711.1	1114.87
ARIC|g14014.t1	285.819	391.781	290.054	550.956	313.284	386.474	218.213	254.59	154.206	388.527	338.566	488.17
ARIC|g30050.t1	597	825.575	652.098	1049.65	560.068	672.584	618.103	681.623	459.576	840.205	546.523	962.642
ARIC|g36281.t1	45	43	30	49	25	36	98	199	87	65	54	90
ARIC|g11394.t1	174.351	190.151	177.394	223.132	158.381	210.923	161.371	184.813	180.488	178.404	117.996	174.136
ARIC|g6850.t1	214.219	336.543	250.852	398.161	310.051	342.137	209.848	306.538	251.912	328.241	223.5	326.771
ARIC|g40427.t1	673.326	911.67	703.597	959.399	780.822	932.029	626.214	672.577	584.053	863.954	453.346	744.749
ARIC|g7131.t1	27.294	65	48	60.509	38.493	54.53	32.492	27	18.7	42.506	9	31
ARIC|g30513.t1	9	9	1	5	7	16	2	18	1	8	13	11
ARIC|g15531.t1	11	19	6	6	5	10	0	0	1	0	0	0
ARIC|g40756.t1	33.043	63.692	109.545	74.649	66.394	76.238	40.698	104.145	93.188	49.711	28.345	34.668
ARIC|g38153.t1	0	0	0	0	0	0	0	0	0	0	0	0
ARIC|g32040.t1	736.865	1083.51	946.725	1172.16	930.368	1143	887.827	1065.46	918.247	1166.36	729.52	1136.77
ARIC|g13577.t1	69.812	115	111.112	128.879	96.172	121.911	116.601	153.271	115.935	109.125	92.404	104.059
ARIC|g49214.t1	37	83	63	107	50	89	38	45	21	42	48	88
ARIC|g47327.t1	111.634	97.661	85.384	111.175	97.021	97.449	263.765	362.027	294.019	226.849	173.527	243.961
ARIC|g6029.t2	22.053	46.052	28.064	50.435	44.198	49.621	50.568	45.303	26.001	47.12	48.318	100.181
ARIC|g22288.t1	338.096	454.772	439.672	423.311	366.946	422.072	427.968	499.316	428.051	495.398	322.514	527.73
ARIC|g28226.t1	613	970	603	914	649	740	624	736.72	532.468	759	468.008	796
ARIC|g6753.t1	1528.55	2097.7	1714.87	2376.33	1856.74	2186.61	1558.13	1970.43	1519.38	2003.31	1150.43	1753.69
ARIC|g40822.t1	52.967	97.463	87.914	204.138	134.183	161.964	11	18.875	9.324	74.352	72.33	91.412
ARIC|g33638.t1	201.044	274.055	171.869	383.441	278.821	426.299	51.144	59.024	53.556	275.53	138.068	245.44
ARIC|g54711.t1	154.261	208.121	125.112	134.38	102.632	143.491	36.852	46.085	34.003	55.036	29.862	66.032
ARIC|g47308.t1	641.602	797.039	457.391	1093.06	580.545	863.574	620.604	653.606	460.647	754.397	587.669	1050.51
ARIC|g12396.t1	0	2	0	4	4	0	0	0	0	1	0	0
ARIC|g14119.t1	39	68.672	61	86.639	51.801	66.603	43.998	48.978	29	61.067	49.617	106.907
ARIC|g50950.t1	676.136	999.506	682.682	1000.55	805.788	970.944	759.154	912.968	759.337	945.27	550.981	838.214
ARIC|g2155.t1	56.534	97.253	74.103	41.964	26	33.703	50.405	44.09	35	40.444	23.833	47.046
ARIC|g16606.t1	16.741	23.779	17.487	51.051	45.803	42.401	22.029	18.385	14.36	31.169	17.242	45.033
ARIC|g23826.t1	198.399	220.108	225.982	189.924	99.675	162.557	210.813	161.893	192.808	113.808	81.54	117.897
ARIC|g42250.t1	51.567	84	51.505	73.585	61.605	57.306	128.068	106.935	88.042	126.482	38	110.233
ARIC|g38583.t1	41.674	89.334	19.943	42.75	32.791	4.575	6.269	0	10.01	49.45	24.551	17.819
ARIC|g19961.t1	782.427	1223.03	982.057	1042.99	692.444	929.681	669.861	586.86	558.733	785.135	528.926	791.043
ARIC|g53944.t1	11	9	4	8	6	6	284.429	278.012	242.777	136.997	104.068	142.929
ARIC|g2982.t1	9	11.096	4.351	21.102	7	4.923	8	10.634	6	14.556	13.521	16.568
ARIC|g35162.t1	6.001	19.346	17.632	18.814	6.869	10.002	2	6.918	8	6	9	11.553
ARIC|g54329.t1	344.508	624.037	451.789	651.108	471.186	606.135	402.811	541.552	452.945	629.247	350.048	614.669
ARIC|g51716.t1	0	0	0	0	0	0	0	0	0	0	0	0
ARIC|g17268.t1	0	0	1	0	0	0	0	0	0	0	0	0
ARIC|g12593.t1	1005.93	1555.42	1198.88	1673.43	1136.56	1411.73	874.368	1035.39	828.13	1082.03	796.689	1151.12
ARIC|g10238.t1	459.301	675.65	528.299	971.253	600.554	649.606	469.67	604.26	349.365	814.532	557.265	944.811
ARIC|g24475.t1	84.064	107.093	89	68.386	59	75.487	26.532	41.359	59	40.306	22.524	34
ARIC|g12295.t1	781.558	1053.49	863.634	1104.97	834.595	980.541	896.711	1033.81	943.895	901.603	551.129	864.199
ARIC|g19283.t1	595.123	856.557	712.462	1016.32	686.5	818.156	696.009	789.37	740.251	801.922	478.86	795.875
ARIC|g50907.t1	804.646	1214.27	883.219	1027.16	859.705	987.514	872.234	1019.86	867.027	939.565	547.586	874.571
ARIC|g7044.t1	17.813	31.444	22.117	31.464	25.02	20.859	9.778	34.386	21.528	27.648	16.627	30.191
ARIC|g31236.t1	38	52	28	57	30	38	9	9	3	18	19	20
ARIC|g23866.t1	70.001	107	140	129	125	139.451	119.354	127	114.464	146.413	92	150
ARIC|g19512.t1	44	65	57	90	51	88	142	251	156	75	67	76
ARIC|g31202.t1	513.955	650.621	508.381	557.553	291.616	443.714	363.07	380.733	262.005	571.561	337.037	587.805
ARIC|g12726.t1	234.501	325.484	280.38	336.85	234.483	314.016	113.239	161.797	154.515	245.642	124.982	212.6
ARIC|g31305.t1	1356.91	1909.23	1247.28	1838.84	1577.09	1668.67	2065.26	2313.25	2300.63	2675.98	1323.9	1965.49
ARIC|g43452.t1	522.194	889.248	750.606	589.381	519	601.399	270.731	366	337.724	379.822	354.399	276.358
ARIC|g11625.t1	12	23	25	35	19	22	11	17	14	37	20	22
ARIC|g19790.t1	11.738	10.184	13.076	16.566	25.543	17.466	4	8.748	5.114	15.303	4	23.298
ARIC|g54275.t1	200.965	286.968	400.386	280.211	172.887	220.654	211.981	299.482	367.546	149.454	93.415	195.509
ARIC|g49467.t1	0	0	0	1	0	0	0	2	2	2	1	1
ARIC|g34067.t1	9.391	13	9	14	14.37	17	9.011	7	6.329	15	3	17.407
ARIC|g14010.t1	2501.32	3555.45	2782.86	3557.4	2741.03	3200.71	1622.15	1904.84	1513.76	2614.7	1482.97	2584.31
ARIC|g33560.t1	213.757	408.461	250.977	343.178	290.504	304.953	220.176	234.2	207.435	281.623	198.813	251.228
ARIC|g14087.t1	618.956	953.158	690.141	831.545	669.123	750.618	684.463	722.03	664.087	728.259	378.813	597.421
ARIC|g3092.t1	1	0	0	0	3	1	0	0	1	0	0	0
ARIC|g28916.t1	423.342	574.618	422.975	583.682	470.31	471.821	395.172	465.182	374.684	506.708	255.249	437.403
ARIC|g30074.t1	0	0	0	0	0	2	6	4	0	0	0	0
ARIC|g13102.t1	0	0	0	0	0	0	0	0	0	0	0	0
ARIC|g29488.t1	88.222	157.885	146.391	128.703	83.469	110.09	105.5	133.031	137.141	86.075	48.425	64.012
ARIC|g2394.t1	71.198	125.187	88	115.795	86.341	106.858	61.729	80.736	67.821	74.495	60.462	94.306
ARIC|g45627.t1	0	0	0	2.844	0	1.027	0	0	0	0	0	0
ARIC|g49861.t1	0	0	0	0	0	0	0	1	0	0	0	0
ARIC|g5356.t1	0	1	0	0	0	0	0	0	0	0	0	1
ARIC|g47384.t1	0	0	0	0	0	1	7.361	5	0	0	1	0
ARIC|g34621.t1	18	21	15	40.002	29	31	21.787	22	18	26	11	27
ARIC|g10848.t1	13.5	19.957	18.955	13	17	11.82	12	14	7.551	12	0	22
ARIC|g25315.t1	12	14.781	10	16	16	15	0	4	9	5	0	4
ARIC|g33026.t1	20.003	13.21	33	47.612	27	43	2	1	2	14.001	21.603	31.007
ARIC|g50689.t1	51.981	88.191	52.538	89.354	89.9	92.455	67.312	118.921	65.315	115.346	98.091	131.958
ARIC|g1547.t1	1282.79	1639.47	1322.64	2621.28	1202.58	1632.29	664.396	683.706	343.351	1375.08	1197.58	1987.41
ARIC|g38051.t1	347.407	468.338	291	662.363	349.66	504.336	304	294.766	196.621	506	413.665	752.733
ARIC|g20202.t1	119.219	141.281	130.602	139.567	111.875	126.672	88.888	98.706	98.362	91.024	49.5	97.532
ARIC|g8623.t3	109.553	138.078	84.591	32.337	0	154.948	0	406.006	131.507	0	104.851	29.101
ARIC|g36665.t1	827	1082	855	971	847	1119	689	781	728	797	532	745
ARIC|g54702.t1	128.8	185.802	159.626	161.594	125.074	169.117	67.854	124.049	97.539	113.345	63.022	115.637
ARIC|g25900.t1	24	25	17	34	19	16	11	15	12	15	16	26
ARIC|g30933.t1	4.004	5.223	9	10.134	5.009	9	10.533	17.051	6	10.006	13.02	30
ARIC|g52042.t1	2.609	5.306	0	6.486	1.577	4.427	0	0	0	1.676	2.495	0
ARIC|g26472.t1	477.149	653.773	522.118	664.961	561.85	634.501	623.486	708.729	616.44	801.572	455.4	793.698
ARIC|g34327.t1	24	24	23	45	18	20	18	25	28	42	19	34
ARIC|g48653.t1	2	0	0	2	0	0	0	3	0	3	0	3
ARIC|g2396.t1	1903.32	2611.74	2200.48	2493.41	1962.07	2496.27	1953.98	2343.3	2123.45	2366.22	1445.78	2254.92
ARIC|g31584.t1	507.922	611.997	565.301	603.777	454.004	578.062	609.013	596.138	574.009	545.891	364.58	538.886
ARIC|g39155.t1	0	0	0	0	0	0	0	0	0	0	0	0
ARIC|g26583.t1	4	8	3	9	7	3	6	2	2	13	5	10
ARIC|g17844.t1	815.425	1159.57	966.076	1160.51	882.574	1070.77	692.542	822.855	648.244	1016.78	603.833	1002.76
ARIC|g31405.t1	370.976	484.93	395.388	528.693	447.559	432.653	290.695	342.343	235.422	396.472	265.074	428.581
ARIC|g35099.t1	241.514	278	234.55	306.557	216.025	283.499	195.51	265	243.318	270	178	270.003
ARIC|g11235.t1	35.96	79.384	54.838	20.003	33.191	42.516	28.251	52.839	70.063	114.082	62.466	16.418
ARIC|g20073.t1	9	26	6	25	8	6	14	20	12	37	31	29
ARIC|g41358.t1	3	2	4	6	4	3	3	3	2	5	3	3
ARIC|g551.t2	0	16.98	2.8	7.937	10.846	0	8.141	13.058	8.471	2.212	0	19.315
ARIC|g19938.t1	611.576	958.597	713.336	838.92	691.69	845.155	599.422	667.572	608.987	728.799	404.54	689.639
ARIC|g8919.t1	0	0	2	0	0	1	0	0	0	1	0	1
ARIC|g23351.t1	151.381	197.251	144.982	239.618	131.459	188.124	176.235	216.366	154.921	175.537	151.802	193.034
ARIC|g15641.t1	6.325	23.72	14.704	29	9	19.167	5	13.684	5	6.197	3.36	13.071
ARIC|g14339.t1	3	2	2	2	3	3	1	3	0	0	0	3
ARIC|g10936.t1	2	17	13.446	7.407	9	2	6.688	15	6	6	1	0
ARIC|g23653.t1	195.757	240.581	192.306	261.136	239.277	256.643	178.523	196.208	205.634	277.4	122.584	234.404
ARIC|g46214.t1	0	0	0	13.78	0	0	0	0	0	0	0	4
ARIC|g24296.t1	14	23	24.997	28.482	7	16.431	17	25	23.45	11	20	28
ARIC|g14975.t1	182.421	263.55	208.08	308.257	249.763	284.049	225.657	279.306	269.608	314.853	164.624	293.238
ARIC|g14209.t1	757.982	1089.39	970.735	1032.61	759.602	880.194	782.082	930.836	863.597	830.524	502.695	735.611
ARIC|g54649.t3	238.12	209.756	165.718	250.487	126.105	198.214	290.579	238.982	261.221	246.742	107.278	245.695
ARIC|g19643.t1	440.128	708.149	500.756	605.778	552.053	627.642	338.402	362.712	249.649	510.405	272.315	498.826
ARIC|g8624.t1	107	133	146	236	95	141	119	118	99	178	146	228
ARIC|g10418.t1	34	57	42.441	38	27	30	37	48	23.45	40.996	23	55
ARIC|g14719.t1	334.821	448.445	383.708	446.404	349.733	463.951	320.965	342.523	283.465	385.12	224.281	359.346
ARIC|g47674.t1	2	3	1	1	0	0	0	0	0	0	0	0
ARIC|g29955.t1	26	27.279	7	35	8	16	2	2	2	7	6	7
ARIC|g20574.t1	12	8	3	8	8	7	3	11	11	6	6	8
ARIC|g46079.t1	0	0	0	0	0	0	0	0	0	0	0	0
ARIC|g55229.t1	113.928	284.14	169.035	182.26	150.52	124.216	80.789	203.291	129.147	142.434	113.984	180.359
ARIC|g24622.t1	31	56	55	71	26	46	35	36	31	38	33	50
ARIC|g431.t1	4	8.275	3	12.002	4.418	2.091	1.082	3.062	0	5.001	2	12
ARIC|g8571.t1	40	47	40	50	38	43	25	39	21	53	25	52
ARIC|g11563.t1	229.194	303.413	270.675	361.646	238.794	293.181	239.682	207.835	192.665	262.606	183.093	285.52
ARIC|g49038.t1	57.664	68.213	32.744	51.184	51.41	66.404	34.601	38	14	60.77	31.01	54.552
ARIC|g21858.t1	443.403	652.438	311.197	586.952	469.783	557.67	343.126	399.127	264.685	457.423	295.017	618.201
ARIC|g31506.t1	379.083	460.103	394.621	607.108	418.668	481.953	367.796	419.188	305.876	479.253	330.974	518.528
ARIC|g8666.t1	0	0	0	0	0	0	0	0	0	0	0	0
ARIC|g54250.t1	3505.36	4664.35	3857.01	5037.8	3550.64	4441.34	3802.08	4430.6	3986.16	4070.81	3026.33	4020.18
ARIC|g52617.t1	36.276	52.902	37.281	49.119	40.824	31.855	13	36.435	20.597	36.718	19	33.671
ARIC|g25469.t1	88.234	134.789	80.246	136.824	96.687	84.82	71.348	103.952	69.634	134.929	103.759	154.452
ARIC|g34874.t1	0	8	0	0	0	2	0	0	0	1	0	0
ARIC|g27761.t1	2	0	0	0	0	0	2	0	0	0	0	6
ARIC|g24691.t1	13	5	16	7.126	7	7	11	25	18.501	19	4.136	4
ARIC|g49106.t1	9	28	21	23	22	24	3	8	0	11	12	22
ARIC|g50858.t1	218.354	280.44	204.701	346.313	247.729	320.534	208.612	255.437	222.379	284.912	200.849	354.557
ARIC|g21647.t1	5	16	7	20	15	9	8	10	16	18	9	16
ARIC|g34531.t1	0	0	0	0	0	0	0	0	0	0	0	0
ARIC|g31776.t1	113.578	161.547	114.902	140.219	108.64	146.6	96.565	122.809	133.191	110.151	68.367	96.583
ARIC|g2149.t2	133.245	160.567	263.635	150.493	72.018	168.215	268.529	247.049	312.413	82.389	133.388	224.112
ARIC|g9760.t1	43	48.511	59	74.074	31.526	31	44.751	53.873	43	50.001	45	74.001
ARIC|g14984.t1	4471.85	5933.56	5279.74	7810.66	6160.65	7400.15	5048.88	6220.68	5761.84	7042.31	4325.48	6304.33
ARIC|g11353.t1	382.763	690.073	528.092	656.758	536.398	534.99	1199.14	1405.83	1198.67	795.73	526.34	824.845
ARIC|g55535.t1	1852.18	2637.49	1979.72	2640.77	2194.13	2457.06	1588.15	1618.99	1248.02	2052.33	1314.99	2053.53
ARIC|g40383.t1	19.91	18.357	21.436	27.869	19.514	22	24.56	17.393	13	29	20.886	54.029
ARIC|g18058.t1	52.654	81.112	112.672	89.792	76.745	99.285	45.599	59.649	82.789	59.643	31.108	40
ARIC|g37537.t1	824.949	1185.58	1010.47	1188.91	851.742	1026.91	884.644	946.641	833.043	958.56	592.892	940.972
ARIC|g35881.t1	46.042	36.45	46	50.493	15	30.215	79.086	65.47	76.337	39	28	42
ARIC|g46392.t1	0	0	0	0	0	0	0	0	0	0	0	0
ARIC|g24842.t1	0	0	0	0	0	0	0	0	0	0	0	0
ARIC|g30825.t1	27	40	33	29	21	38	17.446	43	27	28	21	31.726
ARIC|g25091.t1	41.41	66.649	129.863	47.307	145.048	37.459	58.17	0	0	80.412	27.806	35.908
ARIC|g32090.t1	50.45	79.797	48	106.5	77	87.48	44	68.748	53.404	73	41.405	96
ARIC|g42368.t3	0	0	0	0	0	0	0	71.324	0	0	0	0
ARIC|g24156.t1	188	237	237	245	172.483	220	190	193	178	184	143	192.47
ARIC|g54171.t1	32	35	52.905	70.197	50.431	53.138	220.846	252.32	216.135	81.271	55.918	81.881
ARIC|g53920.t1	546.5	830.048	620.382	838.63	565.865	671.978	472.137	522.297	402.569	575.768	457.773	617.176
ARIC|g30640.t1	4	0	1	2	0	3	3	4	3	3	1	5
ARIC|g3352.t1	270.279	366.66	369.807	559.97	347.927	378.27	270.494	340.325	189.974	483.514	320.356	510.181
ARIC|g23048.t1	286.592	392.768	286.603	416.687	274.124	323.192	593.196	545.65	434.895	435.553	315.455	470.416
ARIC|g52991.t1	801.937	1217.29	958.52	1079.86	867.64	951.685	10139.8	10852.5	11534.6	1333.94	808.043	1366.74
ARIC|g14526.t1	1467.47	1970.35	1593.69	1604.12	1254.72	1609.55	1555.27	1668.94	1508.49	1403.9	789.145	1215.53
ARIC|g33654.t1	30.335	77.807	65.96	35.911	65.427	22.028	6.063	42.181	74.279	4.862	13.275	59.233
ARIC|g55433.t1	783.149	890.747	443.4	683.417	415.462	357.618	4286.02	5209.73	4693.65	1840.55	1298.21	1754.99
ARIC|g45484.t1	4	12	7	10	8	11	6	2	7	8	3	11
ARIC|g41720.t1	3	21	13	13	9	26	7	16.208	11	27	15	8
ARIC|g32612.t1	212.454	314.255	264.827	367.85	224.444	300.035	212.508	205.959	148.792	322.912	221.923	409.306
ARIC|g37929.t1	154.039	210.475	243.503	219.441	197.964	120.083	209.792	362.5	314.131	132.655	117.796	48
ARIC|g2856.t1	35	52	45	45.489	24	41.392	31	37.552	35.893	34.002	23.486	26.751
ARIC|g32809.t1	7.676	4.438	2	11.187	4	6	0	7.721	0	3.835	0	6
ARIC|g46826.t1	0	0	0	0	0	0	0	0	0	0	0	0
ARIC|g7784.t1	259.819	449.185	340.709	557.881	326.93	383.43	241.798	288.566	177	428.199	309.739	526.998
ARIC|g32209.t2	1.187	0	2	1.146	1.166	0	0	0	2.5	0	2	2
ARIC|g18573.t1	20.464	52	47.665	60.964	25.961	39.875	16.123	36.455	21.683	29.923	21.5	38.921
ARIC|g33446.t1	196.308	312.801	272.013	259.27	228.441	227.955	78.05	111.291	92.588	112.741	85.236	96.132
ARIC|g18423.t3	167.251	219.415	154.406	184.12	142.492	173.373	149.848	89.895	140.962	159.835	80.52	127.661
ARIC|g13917.t1	227.9	314.701	209.55	303.783	232.819	269.281	168.735	190.572	164.137	245.021	159.61	228.185
ARIC|g18153.t1	143.281	243.432	152.116	256.428	195.713	250.05	135.087	222.661	162.493	239.579	138.574	228.218
ARIC|g10731.t1	149	231.593	191	194	143.491	206.076	164.529	176.426	183.534	198	124.709	184.937
ARIC|g641.t1	3	4	3	0	0	1	0	3	1	2	0	1
ARIC|g18765.t1	89.14	114.344	106.542	45	32	63	14	6	4	17	6	33.47
ARIC|g38027.t2	110.277	147.188	149.431	175.01	136.499	163.272	74.135	115.43	81.179	122.26	82.665	124.569
ARIC|g4236.t1	742.612	1092.34	792.61	1099.47	720.371	932.496	566.223	572.993	430.129	880.37	567.768	1001.43
ARIC|g37956.t1	1	2.701	0	0	1.29	1	6	0	1	1	0	2
ARIC|g13867.t1	13	22	4	16	6	5	0	3	3	5	0	5
ARIC|g31744.t1	3010.82	4442.68	3595.53	2996.64	2875.07	3316.64	1695.52	2354.32	2323.96	2650.65	1693.49	2650.04
ARIC|g55564.t1	34	46	27	29	26	27	29	22	11	28	15	44
ARIC|g40118.t3	44.006	76.396	45.182	72.706	35.22	48.74	165.009	206.225	197.808	209.593	127.189	208.057
ARIC|g16182.t1	682.7	879.537	673.856	1208.18	727.403	940.198	603.111	708.551	441.651	1077.08	714.101	1334.1
ARIC|g53940.t1	164.569	227.195	153.543	201.625	174.368	165.382	132.472	195.682	149.315	178.517	87.867	191.787
ARIC|g37215.t1	259.48	383.736	307.714	370.873	268.851	346.915	240.443	266.222	236.005	277.394	155.255	246.314
ARIC|g20572.t2	54.031	152.674	12.191	20.551	44.802	167.083	88.699	0	89.18	0	0	34.921
ARIC|g54820.t1	628.617	803.297	599.788	750.946	562.469	764.606	667.56	765.343	640.773	671.58	410.523	608.271
ARIC|g26884.t2	0	13.785	0	0	0	0	0	0	0	0	0	0
ARIC|g24374.t1	197.522	288.998	260.331	298.533	218.919	289.348	190.19	209.318	171.747	264.186	135.076	237.448
ARIC|g48698.t1	33	40	44	131	69	84	0	6	0	25	19	49
ARIC|g806.t1	510.418	632.936	524.437	609.926	411.83	539.377	520.018	448.42	373.934	422.318	304.449	456.778
ARIC|g7684.t1	54.308	117.68	106.843	71.158	82	84.366	108.887	84.385	137.14	71.209	61	80
ARIC|g22737.t1	1242.75	1637.84	1343.67	1588.08	1254.05	1471.45	1382.35	1581.78	1435.07	1397.68	849.278	1205.43
ARIC|g34664.t1	81	85	73	105.407	56	75.005	75	78.44	47	86	48	110
ARIC|g4183.t1	114.462	180.579	177.336	130.048	132.498	161.173	75.806	78.421	71.898	63.028	49	80.121
ARIC|g13891.t1	54	118	90	94	69.853	78.873	39	75.649	59	67	38	57.766
ARIC|g20517.t1	0	2	5	10	4	2	1	8	0	3	1	0
ARIC|g55605.t1	499.678	747.38	602.782	784.823	620.487	731.572	532.219	554.31	520.996	638.071	454.742	668.674
ARIC|g47334.t1	45	78.536	49.476	60.469	41	58.503	43	55.137	49.582	51	44.593	61.531
ARIC|g132.t1	1379	2114.09	1389.86	1285.35	1180.47	996.643	1280.76	2033.14	1933.58	1055.69	1013.02	807.885
ARIC|g6409.t1	7.577	16	12	13	6	5	2	12	6	6	10	7
ARIC|g49881.t1	2	7	4	0	4	0	4	0	3.716	0	0	0
ARIC|g25134.t1	2696.12	3406.99	2763.3	2666.25	2195.49	2808.43	2483.98	2255.97	2037.31	2221.61	1332	2034.96
ARIC|g45832.t1	141.335	212.201	177.628	209.703	123.7	181.276	130.574	139.558	110.152	184.094	118.767	193.061
ARIC|g32342.t1	0	0	0	0	0	0	0	0	1	0	0	0
ARIC|g31516.t1	1	3.457	0	2	2	0	1.182	1	1.265	2	0	2.253
ARIC|g28965.t1	0	0	0	0	0	0	0	0	0	0	0	0
ARIC|g55674.t1	21.182	27.302	10.952	25.677	19.354	13.039	36.215	36.897	24.677	37.979	19.923	39.882
ARIC|g49612.t1	345	611	560	206	176	234	28	20	32	42	58	49
ARIC|g34158.t3	59.238	300.699	146.269	242.119	0	70.525	71.031	147.346	226.176	80.7	14.702	16.838
ARIC|g46739.t1	24.587	27.7	33	59.139	39	46.203	210.313	277.128	218.091	28	20	42.568
ARIC|g13562.t1	101.276	144.031	104.699	165.938	123.619	124.683	61.309	58.527	43.733	105.799	73.182	142.515
ARIC|g18159.t1	478.23	613.717	671.357	564.172	460.16	592.896	765.994	904.958	825.563	501.899	352.187	489.5
ARIC|g44248.t1	0	0	0	0	0	0	0	0	0	0	0	1
ARIC|g36303.t1	106.832	100.942	107.59	88.893	58.209	68.975	49.74	55.898	61.412	90.593	48.38	95.224
ARIC|g47713.t1	1	0	0	2	1	0	2.813	1.798	0	3	0	5.71
ARIC|g27118.t1	14431.3	21341.5	16545.9	21873.3	17044.5	21806.8	21761.2	25290.3	22672.3	21835.8	14779.1	19507.7
ARIC|g46775.t1	2	13	4	9	11	9	12	13	8	11	5	12
ARIC|g14752.t1	162.857	242.433	177.209	204.231	200.328	248.328	166.255	189.309	159.607	185.257	136.38	205.694
ARIC|g32885.t1	0	0	0	2	0	0	0	0	0	0	0	0
ARIC|g8340.t1	0	2	1	0	1	2	0	2	1	6	5	5.265
ARIC|g44716.t1	4	4	1	10	5	8	0	4	0	3	0	1
ARIC|g6942.t1	2457.07	3524.15	2628.94	4120.95	2370	2961	1537.98	1718	1258	2379	1903.82	2743
ARIC|g22197.t1	1199.65	1560.31	1233.67	1786.22	988.009	1394.91	1218.61	1150.29	869.299	1517.15	1079.54	1845.76
ARIC|g17523.t1	1184.86	1684.8	1426.83	1824.67	1277.49	1660.33	1122.38	1362.45	1107.83	1610.72	1057.58	1482.64
ARIC|g1866.t1	25.942	32.95	22.913	35.008	28.524	34.944	27.534	32.654	18	20.459	19.477	42.339
ARIC|g513.t1	207.589	304.321	181.582	373.13	188.545	260.593	203.291	253.937	106.494	327.368	272.793	409.57
ARIC|g20157.t2	163.475	203.928	177.007	213.27	200.913	105.502	406.712	450.528	323.292	124.455	101.091	97.317
ARIC|g27584.t1	397.541	639.654	491.23	679.37	512.818	582.7	382.82	440.639	360.175	533.947	287.391	505.391
ARIC|g18854.t1	424.641	651.75	547.874	660.389	443.321	541.673	421.601	466.78	352.994	509.525	323.474	561.361
ARIC|g2274.t1	25.417	38.953	39.051	74.43	46.42	71.607	23	19.627	11.995	31.986	17	43.462
ARIC|g2532.t1	33.433	55	49	58.483	54	69.778	114	137.495	141.286	66	32	56.925
ARIC|g45425.t1	10	20	17	11	10	9	10	4	0	16	3	11
ARIC|g19251.t1	8173.58	11361.2	9577.63	12191.4	8881.19	11046.6	9074.12	11382.2	10713.1	10684.1	6846.25	9716.17
ARIC|g6281.t1	1095.18	1542.65	1210.89	1353.97	1064.28	1268	910.397	910.575	788.295	1051.46	624.79	993.71
ARIC|g24805.t1	111.499	173.337	133.204	114.411	111.533	97.794	88.886	99.218	114.906	73.568	48.826	71.8
ARIC|g33819.t1	0	2	0	0	3	1	0	0	0	0	0	0
ARIC|g31087.t1	133.182	183.207	143.781	90.808	63.719	54.784	76.94	36.835	40.898	53.005	33.703	82.413
ARIC|g13491.t1	132	167.114	135.534	173.345	125.682	157.02	119.948	125.949	115.552	165.321	71.767	146.739
ARIC|g44421.t1	19	37.529	20.268	42.417	22	25.965	12.472	15	9	27	22	31
ARIC|g3795.t1	201.263	321.919	237.747	251.445	243.335	255.622	104.235	168	141.346	214.836	151.933	194.816
ARIC|g35859.t1	29.406	40.84	30.683	50.669	31.764	46.706	28.288	27.372	31	41	26	51.796
ARIC|g22419.t1	4467.59	5445.67	4581.49	6701.58	5113.23	6713.74	5497.12	6425.54	6040.54	7172.42	3980.31	6397.23
ARIC|g35009.t1	806.418	1012.29	804.511	726.599	627.759	885.972	685.544	670.018	641.306	649.861	362.939	618.358
ARIC|g24086.t1	229.491	281.74	235.268	318.923	244.826	284.246	196.273	196.953	187.992	252.81	153.072	242.738
ARIC|g1656.t1	0	0	1	0	0	0	3	0	0	2	0	0
ARIC|g21178.t1	98.788	138.137	85.549	130.634	108.638	122.12	132.73	120.117	87	102.175	113	150.604
ARIC|g37190.t1	3089.91	4137.01	3553.68	6565.74	4037.56	4972.59	2922.81	3314.52	2384.93	4818.52	3688.58	5930.2
ARIC|g24145.t1	446.329	684.466	568.15	768.507	565.338	672.617	359.114	396.071	384	580.596	317.623	535.076
ARIC|g8789.t1	339.62	458.45	283.359	502.896	384.813	470.57	116.624	137.926	141.504	137.158	111.388	211.987
ARIC|g16277.t1	84	143.702	108.789	96	89	96.504	63.569	40	43.725	66	46	77
ARIC|g28760.t1	563.892	806.008	679.943	727.843	532.007	722.988	461.754	540.472	395.466	620.386	405.424	739.648
ARIC|g45511.t1	128	137	95	86	64	91	12	21	9	51	13	31
ARIC|g54667.t1	462.288	665.43	587.5	792.385	555.371	627.226	427.851	538.66	485.85	573.962	393.108	635.08
ARIC|g18345.t1	116.485	135	120	203.072	170.552	192	181.017	173	137	203	116	187.483
ARIC|g40323.t1	14	38	22	12	34.998	19	23.001	21.223	24.001	12	0	9.243
ARIC|g20235.t1	1437.66	1888.92	1481.4	1487.4	1306.02	1553.9	1680.62	1800.01	1689.81	1615.16	1049.13	1613.4
ARIC|g14127.t1	313.993	304.67	300.228	189.786	108.162	221.76	324.415	210.29	226.14	144.385	114.907	185.457
ARIC|g22319.t1	269.101	376.008	282.202	360.159	249.993	280.73	310.758	344.211	309.936	325.472	200.09	295.831
ARIC|g19328.t1	1541.28	2337.64	1932.9	2585.09	1810.18	2061.33	1519.65	1792.82	1463.58	1974.98	1283.12	2019.82
ARIC|g6270.t1	1	0	2	0	6	0	0	0	3	0	0	0
ARIC|g37073.t1	0	0	0	0	0	0	0	0	0	0	0	0
ARIC|g43259.t1	793.104	1055.63	802.162	1024.25	724.358	968.504	698.874	811.722	673.996	841.762	478	876.228
ARIC|g35723.t1	5	18	6	10	14	10	0	0	0	0	1	0
ARIC|g53878.t1	399.708	527.132	447.366	626.128	449.437	514.081	331.56	314.99	346.585	393.625	213.976	400.25
ARIC|g3297.t1	737.115	1051.8	820.128	1049.72	771.6	900.572	869.933	961.989	850.556	1071.86	687.569	1083.77
ARIC|g40940.t1	236.056	366.044	301.453	559.298	344.582	462.517	273.159	325.355	275.625	461.549	270.671	446.362
ARIC|g37827.t2	48.894	75.53	67.896	62.177	49.566	75.208	104.49	128.442	117.216	57.094	44.641	85.027
ARIC|g31404.t1	51.011	62.148	51.369	61.573	23.407	33.739	75.545	60.968	74.939	41.834	48	44.425
ARIC|g4856.t1	85.398	74.554	93.244	54	48.363	45.876	70.504	109.148	75.387	51.336	39.075	47.985
ARIC|g34737.t1	72.408	109.92	151.944	83.144	108.56	178.982	45.479	51.344	44.899	89.467	51.027	103.433
ARIC|g23946.t2	209.067	210.387	199.715	208.093	214.431	210.857	361.147	290.722	318.123	199.661	164.435	222.821
ARIC|g1836.t4	18.493	16.112	8.434	13.859	8.28	13.453	17.694	17.561	5.63	1.445	9.912	17.192
ARIC|g50872.t1	408.487	664.117	508.846	816.077	501.583	627.014	516.902	580.874	373.302	731.13	505.806	790.724
ARIC|g39609.t1	48	46	31	130	55	91	65	86	155	365	313	355
ARIC|g12641.t1	374.425	413.332	368.145	516.767	384.992	482.851	222.345	312.419	210.098	429.613	310.489	439.412
ARIC|g21653.t1	26	33	39.998	23.402	27	46	16	31	29.559	31	15.363	39.687
ARIC|g2300.t1	453.021	671.237	539.834	646.677	485.46	675.324	414.605	437.51	383.558	553.447	314.45	479.664
ARIC|g33985.t1	0	0	0	1	0	0	3	0	0	0	3	0
ARIC|g51285.t1	0	0	0	0	0	0	0	0	0	0	0	0
ARIC|g24925.t1	200.02	297.254	237.229	325.515	252.607	287.269	233.003	298.168	268.295	287.066	144.862	266.265
ARIC|g37605.t1	29	62.327	34.245	111.695	69	106.486	23	20	11.306	69	46	72
ARIC|g46538.t1	0	0	0	0	0	0	0	0	0	0	0	0
ARIC|g24733.t1	118.152	184.775	124.613	237.606	129.103	153.526	108	147.993	116.618	171.168	104.058	170.078
ARIC|g16885.t1	889.858	1333.04	971.325	1285.83	966.853	1177.48	600.928	631.757	607.716	1021.64	514.178	900.253
ARIC|g4996.t1	89.347	108	116.394	143	103.333	105.391	57	90.652	35.513	119	85	132.909
ARIC|g47712.t1	0	0	0	0	0	4	3.187	5.597	7.467	0	0	3.29
ARIC|g19469.t1	21	18	9	19	0	8	0	0	0	0	5	0
ARIC|g6388.t2	156.484	202.97	171.005	233.949	85.982	200.026	227.624	192.663	174.341	132.526	16.191	102.278
ARIC|g22399.t1	0	1	3	0	2	0	0	0	2	0	4	1
ARIC|g8819.t2	205.351	365.239	178.967	421.564	32.538	219.891	274.914	357.353	190.624	274.076	188.789	329.9
ARIC|g47093.t1	0	0	0	0	0	0	0	0	0	0	0	0
ARIC|g10361.t1	342.771	452.924	322.142	453.403	335.771	377.955	313.309	365.648	276.374	311.025	202.861	300.108
ARIC|g39753.t1	0	0	0	1	0	0	0	0	0	0	0	0
ARIC|g48944.t1	64.562	66	41	68	54	55	93	108.602	93.989	93.605	74.999	131.483
ARIC|g7071.t1	0	0	0	0	0	0	0	0	0	0	0	8
ARIC|g13038.t1	179.651	252.855	209.961	334.785	187.813	205.634	653.848	830.858	519.905	350.464	242.946	400.528
ARIC|g19215.t1	188.879	235.766	242	257.985	164.352	226.002	178.921	182.029	192.737	176.84	123.266	207.175
ARIC|g33904.t1	0	0	0	0	0	0	0	0	0	0	0	1
ARIC|g31479.t1	0	0	0	0	0	1	0	0	0	1	1	0
ARIC|g31652.t1	30.906	42.468	32.4	35.803	20	27.431	34.105	32.489	10.218	53	10	49.119
ARIC|g47317.t1	166.403	186.879	183.638	266.153	224.864	250.666	143.237	178.498	136.023	222.555	125.081	233.828
ARIC|g53515.t1	97.903	114.488	133.859	163.598	97.282	99.109	160.867	173.06	128.504	177.115	148.1	241.768
ARIC|g46462.t1	0	0	0	0	0	5.339	0	0	4.613	0	0	0
ARIC|g37022.t1	0	0	0	0	0	0	0	1	0	0	0	0
ARIC|g20997.t1	386.139	555.379	425.259	439.456	347.546	442.023	339.696	342.265	285.992	423.662	204.818	379.04
ARIC|g54783.t1	1470.6	1955.94	1621.2	1758.44	1374.67	1693.03	1270.76	1310.3	1345.62	1500.15	856.375	1275.66
ARIC|g2952.t1	0	7	0	17	2	2	2	8	4	14	7	10
ARIC|g21694.t1	46.579	84.058	47.164	57.493	34.282	43.661	61.979	37.828	31.868	56.575	55.283	81.012
ARIC|g46245.t1	0	7	6	0	1	0	16	2	3	5	1	15
ARIC|g23281.t1	1257.27	1812.83	1490.7	1843.55	1376.8	1661.11	1381.58	1634.7	1423.17	1612.25	1026.04	1475.62
ARIC|g4445.t1	21	22	25	27	28	19	15.002	22.358	21	22	17	28
ARIC|g16932.t1	23.466	37.537	15	34.884	32.759	43.638	119.966	173.342	161	84.491	56.028	85.3
ARIC|g39938.t1	103.245	182.232	216.648	129.2	100.838	78.42	99.844	134.13	172.206	114.792	80.135	88.568
ARIC|g29431.t1	296.327	369.787	286.538	476.66	352.431	497.143	268.963	332.997	346.459	342.303	272.97	421.162
ARIC|g21043.t3	62.676	110.02	50.212	76.012	34.618	50.077	50.475	53.16	33.523	60.472	26.063	63.922
ARIC|g54347.t1	1	0	0	4	0	0	1	5.569	6	3	0	3
ARIC|g36043.t1	355.065	557.534	544.068	491.865	389.955	531.019	359.428	448.955	406.731	411.246	293.282	470.69
ARIC|g35672.t1	391.949	621.444	444.09	686.735	406.288	551.764	357.512	332.087	235.318	564.494	432.589	745.029
ARIC|g14941.t1	569.087	633.562	530.79	531.996	350.336	445.665	881.759	949.042	901.875	544.596	343.871	551.733
ARIC|g19282.t1	1252.77	1931.94	1654.67	1854.6	1490.39	1921.55	1366.05	1653.05	1444.61	1638.09	1003.2	1595.69
ARIC|g13062.t1	0	0	0	0	0	0	0	67.958	0	0	0	0
ARIC|g44715.t1	43.73	116	58	54	45	56	9	5	19.984	22	5	26
ARIC|g41214.t1	0	0	0	0	0	0	0	0	0	0	0	0
ARIC|g5932.t1	282.315	395.48	334.64	438.17	332.038	411.954	234.939	273.381	210.318	408.921	231.399	366.22
ARIC|g22267.t1	2090.63	3000.61	2545.99	3256.36	2601.92	3035.62	1718.56	1844.9	1420.23	2723.2	1405.45	2245.3
ARIC|g13205.t1	1138.33	1533.38	1164.32	1514.31	1270.58	1483.68	820.838	937.6	787.911	1214.99	733.501	1126.28
ARIC|g54501.t1	2137.22	2649.08	2161.48	2113.86	1624.34	2108.03	1818.23	1600.61	1383.09	1829.57	997.52	1584.8
ARIC|g13701.t1	3	6	3	0	0	0	0	0	1	1	0	2
ARIC|g55042.t1	847.601	1246.8	949.974	1226.28	974.884	1112.82	647.123	764.927	629.565	949.079	561.192	896.664
ARIC|g13620.t1	1002.28	1406	1119.43	1213.18	847.261	1104.59	1033.73	1135.12	1045.06	1032.52	695.253	1033.49
ARIC|g51568.t1	0	0	1	0	0	0	0	0	2	0	1	0
ARIC|g22243.t1	16	16	20	20	8	8.001	14	14.143	12.557	12	4	15
ARIC|g9489.t2	57.099	89.25	64.648	94.75	46.588	55.755	87.222	93.183	71.958	64.203	50.693	123.582
ARIC|g7385.t1	401.673	445.905	384.672	307.821	254.824	318.722	607.27	586.079	561.122	369.603	224.165	308.94
ARIC|g13743.t1	1	6	0	8.299	0	0	1	0	0	3	1	0
ARIC|g50521.t3	8	12	12.682	37	19.821	21.754	18.69	20.06	18	32	25	54.756
ARIC|g15251.t1	4	0	0	2	0	0	0	0	0	0	1	0
ARIC|g5030.t1	9.2	20.325	20.579	27.255	13.001	20.136	9.103	11	12	20.328	13.234	34
ARIC|g6097.t1	234.26	314.092	264.831	268.218	212.338	267.099	226.528	222.335	210.656	249.647	149.001	226.009
ARIC|g5910.t1	75.837	93.425	108.678	72.347	59.532	70.493	60.472	72.64	80.539	46.82	39.765	56.874
ARIC|g41817.t1	35.708	41.518	31.832	64.105	35.473	54.02	27.297	36.247	15.351	31.764	11.7	31.271
ARIC|g17983.t1	42.737	79.579	43.742	57.463	42.805	62.537	46.062	74.758	39.238	59.115	40.733	47.61
ARIC|g25034.t1	923.2	1386.29	1153.41	1590.28	1163.85	1342.09	1003.83	1213.33	1009.31	1372.41	819.454	1291.2
ARIC|g44382.t1	10	6	6	15	2	3	9	8	24.713	5	4	5
ARIC|g49510.t1	18162	27402	24472	33435	20565	25078	13858	19021	12516	28275	17100	28845
ARIC|g4642.t1	33	56	27	24	10	21	5	4	2	14	6	25
ARIC|g40656.t1	46	91	86	96	66	56	64	73	60	62	39	76
ARIC|g11640.t2	54.526	79.943	275.409	168.528	90.581	112.962	18.939	13.013	164.425	26.173	0	114.2
ARIC|g50666.t1	131.745	189.033	149.361	213.616	157.56	202.778	139.874	168.766	177.164	174.443	102.252	143.103
ARIC|g14687.t1	20.074	29.036	36.281	52.25	28.186	38.053	14.022	25.033	20.056	28.083	15.034	19.064
ARIC|g51253.t1	22.069	27.676	22.459	27.748	14.055	33.355	0	0	0	1.235	0	6.083
ARIC|g22474.t1	59.488	98.554	107	87	80	121	231.952	248.39	248.029	91.421	59	94
ARIC|g44855.t1	0	0	0	0	0	0	0	0	0	0	0	0
ARIC|g24282.t1	247	304	282	352.335	228	279	229.364	237	176	258	174.269	274.249
ARIC|g13259.t1	318.896	436.132	381.899	511.003	357.42	387.187	338.27	351.246	370.029	369.628	222.536	357.714
ARIC|g3850.t1	57	93	119.517	107.504	78.595	79	87.65	87	90	94	71	90
ARIC|g5567.t1	1036.52	1401.49	1205.36	1233.97	954.45	1216.67	1077.55	1077.27	998.583	991.346	578.64	965.581
ARIC|g18520.t1	3	11	3	18	9	9	2	3	0	11	3	7
ARIC|g41841.t1	487.011	717.072	550.946	710.666	528.946	591.004	439.136	490.227	413.659	573.2	335.38	518.769
ARIC|g19315.t2	11.95	0	12.097	6.922	0	7.968	0	15.255	0	5.993	11.622	7.239
ARIC|g47249.t1	0	0	0	0	0	0	0	0	0	0	0	0
ARIC|g48269.t1	0	1	3	9	4.308	1	1	0	0	0	3	1
ARIC|g32123.t1	0	0	0	0	0	0	2	0	0	0	0	0
ARIC|g5307.t1	233.912	347.969	309.023	361.173	296.462	351	169.74	226.136	181.682	291.119	164.906	258.803
ARIC|g22028.t1	817.159	1339.1	1069.28	1672.77	872.741	1151.19	1144.55	1313.26	682.84	1489.57	974.791	1755.93
ARIC|g31374.t1	609.606	882.649	696.174	902.469	651.719	883.495	1152.1	1358.15	1236.07	777.871	444.858	670.515
ARIC|g50667.t1	69.96	81.499	86.814	44.599	51.659	53.222	68.023	72.898	52.063	119.294	53.174	110.897
ARIC|g55160.t1	641	845.63	676.083	748.848	539.5	757.876	565.933	603.432	522.435	568.11	359.042	562.563
ARIC|g34473.t1	0	0	0	0	0	0	0	1	0	0	0	0
ARIC|g37801.t1	449.054	508.227	548.255	315.925	239.031	341.524	512.799	439.874	413.29	251.151	184.705	273.363
ARIC|g18323.t1	49.471	99.914	81	64.515	73.474	60.773	225.119	305.993	244.14	301.579	235.845	380.596
ARIC|g38394.t1	503.691	685.448	589.733	852.86	694.577	801.704	501.165	566.852	465.106	813.646	446.952	652.644
ARIC|g6907.t1	350.326	410.343	360.926	517.041	334.79	462.257	228.791	152.639	202.959	326.465	186.443	287.581
ARIC|g26088.t1	219	280	255	278	162	231.786	307.008	337.076	225.043	261	150	301
ARIC|g20858.t1	686.281	1022.76	466.502	967.837	707.042	948.908	776.316	766.07	562.615	766.514	466.864	957.305
ARIC|g41877.t1	144.709	207.984	172.945	98.977	57.707	67.926	126.875	90.205	98.043	77.219	49.776	100.025
ARIC|g4318.t1	16472.9	22664.1	17465.4	23057.8	17872	21765.6	19979.8	23119.8	22129.5	21714.7	14824.5	19471.9
ARIC|g18960.t1	1420.38	2141.33	1718.01	2576.77	1952.66	2405.22	1424.78	1727.49	1530.05	2247.63	1324.86	2187.4
ARIC|g51427.t1	0	0	0	0	0	0	0	0	0	0	0	0
ARIC|g50303.t1	1402.99	1955.63	1584.38	2002.76	1652.72	2044.7	1351.01	1516.36	1313.47	1847.7	1008.39	1699.56
ARIC|g36650.t1	45	96	62	90	67	77	260	274	301	135	96	151
ARIC|g32570.t1	37.323	65.121	67.391	64.73	63.388	83.187	51.391	63.321	43.753	44.414	31.001	79.686
ARIC|g49687.t1	54	104.515	133.625	154.182	102	105.163	103.54	169.583	120.123	116.446	106.539	166.004
ARIC|g46961.t1	0	1	0	2	0	0	0	0	1	0	0	5
ARIC|g3384.t2	220.135	279.643	233.54	226.391	210.493	244.494	298.2	242.414	213.919	239.961	166.137	169.538
ARIC|g38837.t1	144.246	254.42	165.587	301.739	139.309	200.497	215.063	229.296	156.35	287.411	191.679	320.734
ARIC|g40525.t1	72	90	75	61	60	80	49	49	42	47	28	55
ARIC|g14338.t1	5	17.579	11	25	13	13.431	4	6	8	21	13.625	18
ARIC|g21483.t1	3022.27	4625.4	3381.6	4274.54	3190.98	3790.12	1948.98	2134.08	1718.6	2941.03	2252.02	2920.45
ARIC|g51011.t1	427.367	689.38	604.36	695.168	604.452	671.067	414.27	487.341	424.195	632.213	302.154	565.297
ARIC|g41066.t1	4	6	3	7	7	2	1	5	1	0	7	13
ARIC|g33140.t1	25	48	42	67	37	51	1	3	0	6	1	0
ARIC|g37021.t1	5.668	5.072	3.289	8.223	8.065	6.245	22.385	16.886	15.126	10.408	3.973	1.049
ARIC|g33020.t1	122	215	163	293	201	178	125	154	112	203	158	260
ARIC|g10139.t1	24.549	39.542	18	27.261	9.739	24.908	9.356	17.461	21	9.215	4.236	25.524
ARIC|g20881.t1	0	0	0	0	0	0	0	0	0	0	0	0
ARIC|g20924.t1	334.853	537.539	399.542	452.023	319.807	427.459	433.292	474.469	403.593	351.786	212.072	328.841
ARIC|g17010.t1	561.393	695.294	607.513	619.51	358.599	512.435	544.526	465.433	504.972	391.52	292.738	406.743
ARIC|g12640.t1	1	3	0	1	0	0	1.031	3	0	0	0	2
ARIC|g55291.t1	0	0	0	0	0	0	0	0	0	0	0	0
ARIC|g44518.t1	75	122	78	148	95	115	36	53	34	91	82	119
ARIC|g16871.t1	20	28	53.664	26	9	40	3148.42	3667.97	4113.73	21	11	31.968
ARIC|g15809.t1	352.089	476.521	328	643.593	451.493	515.503	340.521	353.469	259.459	542.096	373.036	558.054
ARIC|g27494.t1	667.272	1030.51	858.292	1219.97	959.841	1038.45	468.006	569.337	438.061	829.303	572.689	879.155
ARIC|g2972.t1	32	29	27.242	16	18	30.305	266.377	368.995	312.625	145.072	103.597	125.424
ARIC|g5220.t1	89.129	156.858	117.167	118.348	98.809	124.079	88.048	116.523	93.069	78.117	52.963	109.432
ARIC|g7790.t1	724.618	1108.02	849.125	1047.93	804.739	877.198	576.537	694.38	516.98	801.752	509.493	822.26
ARIC|g47592.t1	0	0	0	3	1	0	0	0	0	0	0	0
ARIC|g52550.t1	298	513	420	366	313	312	204	382	254	244	214	242
ARIC|g38083.t1	13.437	13.798	10.392	4.443	4.512	6.384	14.203	6.358	4.792	15.675	1.175	5.86
ARIC|g20132.t2	53.651	111.115	150.591	148.661	49.198	162.774	151.222	208.793	182.646	179.54	105.025	160.563
ARIC|g19999.t1	228.685	397.52	313.36	356.83	322.962	357.046	244.061	225.619	232.682	281.079	196.601	280.78
ARIC|g7418.t1	553.747	729.213	644.09	837.345	651.451	773.875	584.078	674.123	544.122	705.785	445.039	695.723
ARIC|g55373.t2	363.948	520.433	581.782	533.153	434.615	472.593	376.293	312.433	286.164	566.703	367.512	473.32
ARIC|g38552.t1	0	0	0	0	0	0	0	0	0	0	0	0
ARIC|g14083.t1	3	14	5	1	0	1	6	0	1	3	0	2
ARIC|g9007.t1	114	157	147	221	117	164	68	88	87	120	71	104
ARIC|g25589.t1	701.289	929.943	846.565	1480.68	895.977	1112.27	763.699	934.044	646.991	1089.73	806.212	1326.43
ARIC|g41155.t1	27	29	51	41	34	39	642	666	701	90	54	86
ARIC|g1294.t1	5993.22	7926.2	4809.27	7443.47	6604.43	8541.87	3207.25	3973.66	2875.92	5871.67	4123.86	6803.9
ARIC|g25306.t1	223.066	431.101	314.889	367.891	302.575	347.132	51.788	98.937	106.755	115.869	104.143	119.313
ARIC|g3614.t1	9	31	9	35	3	10	333	422	370	230	156	206
ARIC|g31834.t1	612.668	803.905	653.152	897.603	630.593	738.737	580.717	624.673	565.219	745.69	509.783	825.072
ARIC|g53329.t1	17.509	52.518	46.076	51.234	17.121	20.804	86.158	94.949	127.871	21.509	7.218	16.758
ARIC|g38778.t1	22	66	36	49	39	39	8	19	9	25	13	13
ARIC|g29453.t1	0	0	0	0	0	0	0	6	1	0	0	0
ARIC|g8744.t1	228.198	283.695	221.116	341.193	272.303	299.346	191.28	276.386	222.873	271.902	180.106	240.986
ARIC|g22101.t1	35	72.002	35	69.001	47.484	64	28	46	38.281	70	34	84
ARIC|g9132.t1	132.611	165.159	135.334	197.511	181.229	178.553	97.643	132	120	108.499	62	103.64
ARIC|g8880.t1	32	36	40	48	33	45	27	54	30	48	24	33
ARIC|g4350.t1	39.356	57	56.094	86.871	51	57.219	88.45	119.462	70	57.202	56	99.466
ARIC|g54977.t1	0	0	0	0	0	0	0	3	0	0	0	0
ARIC|g19994.t1	208.324	291.617	213.318	254.586	213.308	300.653	196	244.659	180.296	271	149	228.301
ARIC|g21756.t1	157	178	181	161	92	173	261	278	217	139	77	122
ARIC|g10861.t1	1153.02	1492.97	1213.59	1942.74	1453	1740.46	1576.24	1822.96	1920.6	1651.63	995.289	1538.78
ARIC|g26059.t1	776.818	582.933	71.449	353.161	344.531	201.68	0	110.001	0	0	0	0
ARIC|g36014.t1	124	162.451	135.392	161.054	145.032	146.797	80.597	143.898	63.995	133.437	131.777	182.694
ARIC|g27759.t1	55	88	66	119	107	119	79	92	109	94	71	132
ARIC|g34007.t1	7	12	7	21	5	20	0	0	0	7	8	8
ARIC|g2813.t1	1097.7	1515.34	1269	1652.56	1073.53	1412.37	1180.71	1272.08	961.444	1325.94	777.587	1382.06
ARIC|g47289.t1	760.209	1148.57	1037.28	1253.21	995.272	1223.34	556.828	661.524	536.314	1252.33	657.761	1066.53
ARIC|g46559.t1	85	132.068	126.071	145.642	96	86.084	67	83	66	84.789	71.972	74.595
ARIC|g41671.t1	89.466	119.434	97.445	115.33	86.966	102.902	63.042	62.651	74	88.242	27	76.868
ARIC|g7009.t1	662.255	1100.16	701.039	580.224	461.839	560.771	999.938	592.634	1045.15	965.179	502.455	225.287
ARIC|g8892.t1	20.024	26.044	32.854	25.492	18.697	19.308	9.188	10	5.922	18.398	11.84	28.614
ARIC|g25598.t1	511.227	812.662	650.224	768.068	629.85	741.982	495.026	485.989	433.368	698.333	390.969	653.646
ARIC|g27957.t1	291.905	403.278	341.151	553.405	363.25	367.822	222.388	297.329	240.536	370.856	317.587	459.722
ARIC|g4978.t1	4	12	10.528	11	0	12.676	0	0	1	3.999	1	5
ARIC|g4066.t1	368	469.543	426	458	319	415.149	361	322.551	307	325.035	222	345.57
ARIC|g17929.t1	35	48	52	41	35	21	62	80	63	61	28	31
ARIC|g4761.t1	19	22	10	13	13	9	5	11	3	26	22	33.706
ARIC|g16236.t1	532.652	663.185	522.567	1002.95	549.588	669.187	1547.58	1931.06	1314.61	1654.15	1036.27	1695.31
ARIC|g13304.t1	786.376	1179.04	896.7	977.404	851.293	945.629	656.787	689.954	601.617	794.199	451.926	730.246
ARIC|g35095.t1	694.4	982.155	870.863	1018.03	784.985	1014.67	692.352	736.716	637.822	859.252	493.086	821.669
ARIC|g47340.t1	127.915	214.211	293.074	148.455	98.431	179.984	248.178	250.27	323.843	134.888	99.951	120.227
ARIC|g14002.t1	728	1036.79	897.471	1515.54	847.243	1031.45	906.992	1132.36	742.997	1309.35	960.983	1513.43
ARIC|g3023.t1	50	66.745	74	60.202	43	69.519	28.861	32.373	29.958	53.269	14.381	53.939
ARIC|g45138.t1	84.188	147.12	128.58	176.162	112.494	144.497	117.59	139.752	97.855	153.717	131.836	231.799
ARIC|g36232.t1	80	113	82	108	93	101	15	5	7	29	19	31
ARIC|g47196.t1	0	0	0	0	0	0	0	0	0	0	0	0
ARIC|g11761.t1	463.911	678.126	507	871.471	456.013	664.437	456.994	369.356	314.402	632.696	477.028	849.114
ARIC|g27524.t1	1503.71	2071.64	1605.01	1992.15	1359.57	1895.7	1100.76	1119.51	1050.22	1442.11	855.229	1296.16
ARIC|g26107.t1	900.17	1272.7	1047.34	1154.34	872.767	1000.11	1114.06	1089.74	962.201	919.956	659.588	925.669
ARIC|g35994.t1	19.629	31.003	9	21.991	20.332	33.452	3	10.025	2.332	17.367	6.307	13.523
ARIC|g1173.t2	0	110.578	0	0	25.317	51.112	79	0	48.663	45.114	0	93
ARIC|g50897.t1	500.21	683.31	554.611	752.667	560.033	723.407	516.356	609.292	470.098	642.666	348.349	552.979
ARIC|g53796.t1	26	19	13.15	37	17	16	17	20.253	20	24.8	19	30
ARIC|g7329.t1	1430.96	2036.15	1637.68	1741.92	1321.78	1519.54	1219.59	1221.58	1139.86	1290.1	780.246	1258.85
ARIC|g29808.t1	16	24	13	32	17	7	6	16	4	11	5	15
ARIC|g1502.t1	104.999	188.94	129.908	161.779	113	125	117.195	114.355	104.627	127	85.754	149
ARIC|g39086.t1	332.844	474.315	382.128	585.594	369.672	470.956	297.401	349.036	316.237	500.146	327.122	573.718
ARIC|g40512.t1	0	1	4	5	5	0	0	0	0	4	0	6
ARIC|g37429.t1	223	340	249	152	92	150	107	82	67	94	48	114
ARIC|g27550.t1	253.181	358.141	270.243	310.677	169.559	250.029	328.568	385.03	275.524	385.987	256.579	294.569
ARIC|g50282.t2	124.674	189.822	150.706	191.963	149.058	164.458	95.47	92.393	90.518	196.241	99.277	161.798
ARIC|g22969.t1	408.677	544.276	473.961	662.06	540.002	610.307	486.971	603.37	479.906	631.86	366.551	540.162
ARIC|g45281.t1	19	51	27	56	33	56	53	46	28	81	62	97
ARIC|g14949.t3	345.749	345.524	430.644	274.345	343.691	173.522	38.392	236.983	0	192.777	156.996	182.291
ARIC|g54222.t1	65.576	123.656	100.848	99.496	62	73.071	47.603	70.493	46.859	66.29	27.134	71.159
ARIC|g5511.t1	745.198	1078.2	916.936	1052.86	799.371	958.235	793.224	1069.74	973.148	1073.67	672.374	917.123
ARIC|g35291.t1	241.506	389.998	285	386.869	276	303.424	312.62	348.527	247.963	324.908	227.458	251
ARIC|g31681.t1	39.106	56.157	89.554	63.366	46.175	42.653	44.075	67.087	65.626	45.335	29.46	40.055
ARIC|g820.t1	0.003	45.009	0	0	0	61.692	0	0	0	120.179	0	0
ARIC|g20471.t1	20	30	35	39	24	29	31	43	26	46.734	18.729	53
ARIC|g55268.t1	5107.36	7580.85	6310.88	8074.87	6176.11	7449.68	6307.08	8020.07	6902.62	7171.78	4465.79	6739.26
ARIC|g28213.t1	370.854	567.271	464.502	574.253	374.113	443.849	437.326	461.925	391.443	500.514	344.051	538.76
ARIC|g45579.t1	3	1	1	4	2	1	0	0	0	0	0	0
ARIC|g45232.t1	11.453	15.099	17.05	31.575	13.069	21.399	7.601	8.268	6.305	24.358	20.449	36.308
ARIC|g51177.t1	0	0	0	0	0	0	0	0	0	0	0	0
ARIC|g5532.t1	1479.3	1921.5	1554.18	1995.84	1499.99	1930.49	2110.88	2180.45	2040.72	1987.86	1193.54	1762.03
ARIC|g48190.t1	13	11	17	17	7	14	4	12	7	5	6	0
ARIC|g40880.t1	19	17	21	14	10	19	10	24	25	22	12	16
ARIC|g26769.t1	23.387	19	14	34	13.5	34.197	2	15	1.5	15	19.665	23
ARIC|g1812.t2	37.659	46.711	0	0	35.54	76	7.646	9.947	10.082	21.067	6.724	37.816
ARIC|g34334.t1	0	0	0	0	0	0	0	0	0	0	0	0
ARIC|g44267.t1	42	66	47	45	41	30	4	12	1	60	35	51
ARIC|g16376.t1	330.445	497	389.438	569	336	436.002	273	344	232	484	397.9	605.423
ARIC|g16565.t1	527.922	738.293	579.101	928.977	682.108	756.062	418.305	513.767	388.656	738.006	460.808	702.963
ARIC|g48436.t1	0	0	0	0	0	0	0	0	0	0	0	0
ARIC|g28191.t1	473.806	597.723	464.491	827.936	434.596	615.387	415.023	420.503	309.51	601.352	438.843	779.269
ARIC|g54018.t1	58.353	103.087	101.914	101	81.445	79.376	68	64.658	55.952	70.054	35.108	71.656
ARIC|g7450.t1	0	0	0	0	0	0	0	0	0	0	0	0
ARIC|g1442.t1	26.778	44.833	35	69.274	28.147	27.686	21.56	41.8	30.864	48.015	45.448	74.292
ARIC|g9620.t1	241.626	342.386	252.643	314.257	237.135	265.105	167.809	174.356	148.27	206.598	115.98	179.114
ARIC|g43771.t1	0	0	3	3	0	1	0	0	0	0	0	0
ARIC|g23376.t1	222.366	339.772	274.676	330.736	233.286	230.333	183.476	171.43	135.826	255.881	181.322	283.671
ARIC|g28444.t1	16.775	20.629	30.578	37	19	33.903	17.702	10.543	9.035	31.632	15	30.781
ARIC|g51710.t1	0	0	0	0	0	0	0	0	0	0	0	0
ARIC|g53726.t2	34.209	56.79	36.021	50.466	39.823	0	17.785	13.267	22.999	48.359	16.57	46.607
ARIC|g24892.t1	0	0	0	0	0	0	0	0	0	0	0	0
ARIC|g29273.t2	0	0	49.649	0	24.303	0	39.105	39.712	15.495	14.155	0	0
ARIC|g41488.t1	164.841	238.943	246.178	237.315	196.66	180.97	100.152	124.439	131.377	101.588	102.655	133.446
ARIC|g16744.t1	84.441	120.967	94.018	154.819	84.378	132.324	104.95	117.769	71.504	105.178	100.049	183.942
ARIC|g53507.t1	0	13	3	4	2	4	10	10.002	6	5	1	5
ARIC|g41609.t1	157.969	257.736	152.651	338.786	256.032	266.708	141.81	205.406	133.127	164.875	126.508	215.319
ARIC|g21864.t1	263	369.606	244	316.542	283.592	322.871	259.202	334	273.141	296.856	190.22	321.998
ARIC|g11050.t1	396.368	538.608	512.481	674.818	525.834	546.139	414.414	512.434	447.578	570.733	288.636	488.108
ARIC|g10968.t1	141	195	148	200	163	177.357	282.997	300.408	208.698	153	109	132
ARIC|g31751.t1	13.147	11.129	9	23.21	13	15.994	21	26.269	24.367	31	9	23.247
ARIC|g14418.t1	1	0	0	0	0	0	19	8.578	11	0	0	6
ARIC|g36277.t1	0	0	0	0	0	0	0	0	0	0	0	0
ARIC|g29619.t1	181.162	323.232	405.556	272.447	190.292	199.907	183.244	234.13	300.313	186.178	105.493	157.187
ARIC|g36003.t1	120.08	172.634	139.136	122.261	69.067	75.588	97.989	153.956	107.272	124.462	95.752	128.682
ARIC|g16274.t1	95	158	134	208	143	161	171	168	134	191	145	248
ARIC|g29810.t1	200.106	271.549	209.814	344.478	247.217	257.612	160.04	197.787	160.546	228.588	154.549	205.566
ARIC|g6519.t1	147.033	215.534	207.617	195.497	154.573	198.296	85.953	89.671	108.997	123.179	61.568	121.542
ARIC|g45769.t1	5	14	1	9.374	3	7	1	2	3	0	3	4
ARIC|g11201.t1	151.119	228.529	189.846	286.508	145.552	181.198	126.509	170.217	92.31	265.764	188.497	279.201
ARIC|g29906.t1	0	0	0	0	0	0	0	0	0	0	0	0
ARIC|g50317.t1	1317.24	1741.4	1334.51	1815.74	1083.64	1408.57	1306.47	1216.55	915.612	1441.33	1012.52	1783.9
ARIC|g10162.t1	54	67	46.187	63.288	58.653	97.718	25.211	45.593	45	41	37.608	39.731
ARIC|g37058.t1	0	1	0	0	0	0	0	0	0	0	0	0
ARIC|g7836.t1	585.973	941.986	619.365	879.24	489.785	580.017	651.585	776.871	578.636	822.131	510.966	1038.86
ARIC|g27317.t1	960.857	1295.48	1089.54	1712.06	1217.66	1421.58	985.023	1239.91	1081.79	1445.47	919.754	1314.11
ARIC|g41181.t1	35.992	49.052	58.91	31.819	27.918	58.49	12.078	32.622	16.397	26.897	12.897	19.537
ARIC|g34286.t1	3	6	2	4	7	5	39	51	52	22	17	35
ARIC|g39764.t1	20	9	11	28	20	27	3	1	7	12	11	9
ARIC|g48481.t1	0	0	0	0	0	0	0	0	0	0	0	2
ARIC|g50037.t1	0	4	5	0	0	0	6	11	1	2	0	0
ARIC|g48671.t1	0	0	0	0	0	0	0	0	0	0	0	0
ARIC|g24933.t1	12	20	29	18	11	14	12.676	6	13	7	2	11
ARIC|g14487.t1	439.269	643.272	498.651	623.408	447.091	544.813	508.947	598.213	491.162	629.362	406.23	565.41
ARIC|g36048.t1	175.575	174.744	158.188	198.515	149.784	170.648	132.614	192.764	174.333	158.496	128.319	210.809
ARIC|g32317.t1	133.73	152.789	176.731	167.005	111.742	152.521	176.435	261.337	218.764	100.63	78	104.886
ARIC|g40100.t1	0	0	0	0	0	0	0	0	0	0	0	0
ARIC|g165.t1	3	8	6	4	1	3	6	5	1	4	2	7
ARIC|g52772.t1	0	0	0	0	0	0	0	0	0	0	0	0
ARIC|g22011.t1	61	132	92.491	131.595	92	113.49	54.027	67.723	47.442	122	49	115
ARIC|g14122.t1	75.639	140.828	73.911	104.594	87.61	88.913	26.476	34.51	21.155	35.257	18.578	65.701
ARIC|g50290.t1	1947.57	2790.11	2354.59	2287.32	1950.71	2385.82	1713.08	1676.18	1524.37	1935.43	1082.09	1758.92
ARIC|g2259.t1	544.536	752.623	636.973	598.79	457.2	569.114	610.081	642.648	575.331	511.078	288.652	491.823
ARIC|g36037.t1	725.428	1041.06	858.689	1450.9	838.207	928.082	811.788	936.734	669.766	1201.88	828.65	1402.94
ARIC|g19234.t1	0	0	0	0	0	0	0	0	0	0	0	0
ARIC|g566.t1	102.732	199	137.707	136.648	126	164	37.195	53.669	48.665	64	47	59.788
ARIC|g4349.t1	1149.68	1713.32	1145.57	2056.26	1253.28	1502.27	1107.52	1175.12	838.53	1733.36	1203.61	2225.93
ARIC|g6217.t1	327.465	467.143	371	626.005	355	413.937	317.213	342.495	262.693	425.526	375	536.498
ARIC|g43724.t1	4	16.548	16.512	26	6.541	25.939	0	0	0	23	6	25.802
ARIC|g7493.t1	56	69	31	53	31	37	51	51	44	43	29	52
ARIC|g34778.t1	34.741	59.461	46.457	61.473	27.11	48.461	17.329	34.625	20.997	35.531	26.866	47.676
ARIC|g34097.t1	0	0	0	0	0	0	0	0	0	0	0	0
ARIC|g957.t1	612.165	857.079	698.636	1030.18	626.677	787.772	496.675	483.553	383.584	720.07	549.313	941.529
ARIC|g12053.t1	25.973	52.692	29	20.969	33.593	42	0	0	14.617	22.787	0	0
ARIC|g48512.t1	0	0	0	0	0	0	0	0	0	0	0	0
ARIC|g40051.t1	0	0	0	0	0	0	0	0	0	0	0	0
ARIC|g48867.t1	0	1	1	0	2	0	1	0	0	0	0	0
ARIC|g50657.t1	114	165	126	125	98	136	124	145	89	122	84	158
ARIC|g43390.t1	0	0	0	0	0	0	0	0	0	0	0	0
ARIC|g21472.t1	1202.13	1831.78	1432.95	1594.08	1303.79	1432.55	1130.86	1325.5	1157.34	1283.41	792.553	1226.71
ARIC|g16025.t1	25	23	31.782	43.802	24	28	14	29.712	14	44	47.61	66.668
ARIC|g5727.t1	160.962	273.653	253.187	200.498	161.581	168.304	91.433	178.175	153.803	149.013	68.238	89.364
ARIC|g18698.t1	282.673	432.864	308.924	481.08	365.154	475.94	352.633	441.257	360.97	432.315	270.566	454.241
ARIC|g40699.t2	25	25.171	25.998	11.246	11.653	23.53	18.411	7.158	3.187	0	24.697	29.596
ARIC|g25357.t1	0	0	0	0	0	0	0	0	0	0	0	0
ARIC|g10972.t1	54	82	73.182	51.971	56	43.525	50	44	42.437	33	27	40
ARIC|g48784.t1	21	35	15	30	20	13	9	16	4	4	20	7
ARIC|g46031.t1	423	661	497	783	540	569	487	517	470	543	424	578
ARIC|g18436.t1	440.638	632.604	500.558	821.754	473.824	581.961	380.834	402.169	243.168	598.798	487.067	831.988
ARIC|g39434.t1	0	0	0	0	0	0	0	0	0	0	0	0
ARIC|g55212.t1	592.382	973.919	1009.45	1184.63	852.167	879.404	305.162	435.7	331.712	490.427	526.999	514.969
ARIC|g13026.t1	16	32	14	25	32	29	2	19	0	33.833	15.63	25
ARIC|g24222.t1	250	409.954	291.883	422.495	236.194	362.463	282	324.932	242.442	316.96	225.514	385.013
ARIC|g54615.t1	22.655	47.166	36.928	34.261	24.264	33.836	28.828	44.218	48.925	61.998	29.203	72
ARIC|g13084.t1	284.736	430.741	397.211	382.071	298.05	374.223	106.237	121.059	87.11	286.367	185.55	294.453
ARIC|g46011.t1	0	0	0	1	0	0	0	0	0	0	0	0
ARIC|g18884.t1	75.763	88.895	125.378	117.492	62.367	77.07	136.506	238.683	188.246	76.307	61.976	66.856
ARIC|g53442.t1	442.897	592.685	543.284	403.98	278.921	432.314	494.146	426.077	466.926	317.428	208.981	371.193
ARIC|g28799.t1	358.227	477.994	347.841	393.601	278.419	394.644	329.576	322.99	288.539	323.351	179.51	311.702
ARIC|g50262.t1	71.3	129.182	134.335	187.205	100.936	121.064	73.975	72.726	87.201	147.243	101.87	150.438
ARIC|g34059.t1	1700.63	2970.68	3826.99	2249.45	2103.84	2428.89	705.684	1386.1	1095.68	1174.19	1340.37	1134.99
ARIC|g11744.t1	32	48	25	59	24	30	46	53	59.853	41.623	38	53.256
ARIC|g32051.t1	410.814	567.341	483.211	664.417	558.83	536.895	348.948	382.317	328.904	498.085	289.019	458.937
ARIC|g13429.t1	12	15	12	14	12	9	22	25	43	23	26	14
ARIC|g45619.t1	22	17	26	13	15	30	66	70	64	26	27	33
ARIC|g34057.t1	190.095	275.096	202.02	297.557	245.708	367.337	194.747	200.147	182.607	230.279	141.802	267.184
ARIC|g124.t1	181	197	169	256.596	143.709	193.514	155	191	119	226	145	300
ARIC|g17159.t1	291.45	264.724	160.39	337.59	270.826	363.045	202.724	303.811	306.503	213.625	297.188	320.819
ARIC|g36041.t1	74.325	111.037	97	113.18	72.531	82.142	44.473	77	66.032	82.622	52.278	96.26
ARIC|g27517.t3	486.827	721.006	291.575	533.78	526.602	504.661	611.801	655.3	706.512	862.967	385.249	933.586
ARIC|g26320.t1	166.232	281.871	220.408	218.876	238.062	209.767	122.8	145.42	133.168	201.223	105.796	141.371
ARIC|g47232.t1	5	12	10	0	0	5	4	4	3	0	4	0
ARIC|g26926.t1	3200.52	4041.86	3425.08	3065.32	2241.31	3041.54	2578.45	2055.36	1893.53	2349.05	1316.57	2176.68
ARIC|g30230.t1	1114.54	1664.56	1439.34	1712.58	1273.45	1702.51	844.87	1085.62	883.291	1375.17	866.356	1405.99
ARIC|g41917.t1	150	208	156	281	124	214	82	71	65	178	114	256
ARIC|g43085.t1	0	0	0	0	0	0	1	0	0	1	0	3
ARIC|g49048.t1	38.683	49.029	61.715	36.633	38.161	31.922	28.076	47.739	26.099	47.326	28.979	24.505
ARIC|g10847.t1	20	31	22	31	11	27	2	5	1	18	5.001	22
ARIC|g40606.t1	1	3	3	6	4	3	0	0	0	0	0	0
ARIC|g26421.t1	1043.41	1516.91	1060.24	1578.7	791.183	1146.54	1734.16	2109.13	1214.16	1848.3	1298.24	2159.26
ARIC|g26582.t1	9	10	5	19	7	30	33	44	35	25	16	16
ARIC|g17459.t1	1216.88	1652.78	1417.57	1305.51	1050.69	1321.27	1059.4	773.633	812.009	1147.4	545.652	937.561
ARIC|g51080.t1	0	0	0	0	0	0	0	0	0	0	0	0
ARIC|g2224.t1	31.884	67.056	40.963	89.646	42.922	61.496	37.392	47.912	28.92	58.474	33.125	72.141
ARIC|g49169.t1	0	0	0	0	0	0	0	0	0	0	0	0
ARIC|g6461.t1	10	10	1	7	1	9	11	14	1	1	2	4
ARIC|g10924.t1	12.999	21.477	13.997	39	21.732	19	12.008	15	19	24	15	33
ARIC|g54578.t1	2	5	3	3	2	0	3	1	1	1	0	0
ARIC|g19330.t1	206.513	305.061	247.92	362.548	258.596	332.844	152.638	185.613	145.807	280.567	152.304	241.834
ARIC|g53337.t1	467.053	650.191	575.54	714.568	482.909	522.134	602.955	703.135	572.214	595.095	407.564	659.494
ARIC|g7529.t1	0	0	0	0	0	0	0	0	0	0	0	0
ARIC|g8703.t1	116	171	95	123.298	89	83.387	124	137.43	128	118	66	141
ARIC|g491.t1	1045.67	1599.33	842.609	1174.78	1042.34	1581.04	1088.75	1252.13	1312.73	1146.45	710.247	1166.29
ARIC|g50599.t1	30.776	49.187	49.9	29.46	29.864	57.999	18.178	38.09	28.445	32.408	22.576	20.156
ARIC|g15200.t1	1029.85	1366.55	1104.3	1473.97	881.82	1073.86	1211.88	1294.45	985.899	1280.81	885.446	1381.25
ARIC|g24248.t1	432.65	628.218	577.839	623.074	478.912	611.396	355.118	483.239	405.282	534.694	297.186	496.113
ARIC|g17794.t1	13	22	56	29.117	22	34.606	32	38	38.533	27.488	11	16
ARIC|g9522.t1	1672.56	2523.88	1859.42	2614.44	2067.74	2485.86	1416	1739.78	1411.5	2140.47	1262.96	1896.99
ARIC|g37198.t1	515.93	799.977	653.518	786.847	498.255	699.129	536.28	544.006	572.251	596.355	394.333	563.298
ARIC|g50917.t1	606.713	744.704	557.405	606.038	426.434	509.747	533.482	404.988	319.816	543.757	399.077	719.235
ARIC|g13630.t1	240	360.087	292.532	342.031	217.476	308.045	361.02	443.662	369.327	300.867	180.558	274.115
ARIC|g48525.t1	0	0	0	0	0	0	0	0	0	0	0	0
ARIC|g40369.t1	0	0	0	0	0	0	0	0	0	0	0	0
ARIC|g14440.t1	250.062	329.751	289.494	377.325	248.272	321.555	234.352	222.465	212.611	305.357	195.813	303.847
ARIC|g2860.t1	17.73	31.172	29.266	31.436	14	31.508	14.784	14.522	11	11.473	14.824	32.374
ARIC|g37480.t1	5	7	5	7	1	7	0	7	3	6	3	13
ARIC|g45636.t1	32	62	52	50	43	26	7	12	1	12	10	23
ARIC|g16404.t1	662.394	1056.38	772.963	967.284	720.054	896.941	774.746	852.344	746.824	895.546	511.158	732.832
ARIC|g6875.t1	298.499	421.116	333.861	531.24	265.565	395.303	266.977	284.658	216.911	418.872	289.325	622.911
ARIC|g18284.t1	379.442	528.979	378.474	487.045	445.345	491.352	501.9	496.036	460.437	487.761	287.099	486.11
ARIC|g26039.t2	0	435.5	0	87.157	0	0	177.964	0	0	0	0	0
ARIC|g9805.t1	0	0	0	0	0	0	0	0	2	0	0	0
ARIC|g25671.t1	11	26	1	7	2	8	2	2	1	10	8	7
ARIC|g16539.t1	0	0	0	0	0	0	0	0	0	0	0	0
ARIC|g42156.t1	90.665	159.191	137.906	151.477	125.486	115	72.433	110	111	74	81.589	80
ARIC|g44566.t1	22.151	19.227	9	14.325	9.021	4.091	1	0	0	2.305	0	2
ARIC|g4732.t1	881.212	1265.68	988.312	913.65	786.021	967.95	727.794	639.201	587.779	759.283	491.908	695.379
ARIC|g26445.t1	497.504	681.603	627.476	721.953	640.911	725.452	480.069	590.366	453.146	670.34	374.125	535.067
ARIC|g20676.t1	1585.4	2271.06	1817.8	2064.56	1530.33	1931.97	1630.24	1794.7	1589.38	1675.85	1020.62	1609.34
ARIC|g16087.t1	1760.31	2595.8	2076.31	2724.81	2166.58	2592.67	1601.27	1728.61	1597.71	2310.6	1264.03	2042.94
ARIC|g4865.t1	23	39	39	41	29	25	30	33	32	39	30	52
ARIC|g14848.t1	408.078	558.476	432.208	617.782	307.77	423.403	526.062	527.236	442.026	562.905	401.332	714.251
ARIC|g14718.t2	18.9	60.221	23.976	62.524	106.697	52.143	25.565	70.58	91.413	51.325	0	105.016
ARIC|g37671.t1	0	0	0	0	0	0	0	1.101	0	0	0	0
ARIC|g53022.t1	122.874	156.582	128.118	162.105	105.29	126.592	83.201	83.764	83.989	110.929	64.559	74.4
ARIC|g47307.t1	35.298	71.671	50.008	67.485	34	63	31	21	21	37.397	28	66
ARIC|g13906.t1	101	130.542	109.044	166	158	175.526	45	47.096	35.548	85.681	44.537	72.5
ARIC|g45722.t1	0	0	0	0	0	0	0	0	0	0	0	0
ARIC|g54943.t1	151.173	189.49	176.613	222.071	152.997	203.729	78.99	119.904	70.587	191.949	136.37	204.898
ARIC|g7186.t1	132.638	99.09	47.267	130.304	80.093	105.714	51.724	80.692	92.683	124.354	20.506	65.823
ARIC|g50968.t1	221.072	287.054	227.202	410.62	325.28	372.256	278.237	405.759	335.04	382.584	215.381	351.746
ARIC|g20353.t1	1423.92	1920.45	1589.31	2137.68	1635.99	1752.04	915.754	1134.91	842.024	1681.79	1102.52	1748.03
ARIC|g13487.t1	1056.98	1408.4	999.51	1215.67	987.565	1184.2	839.957	1053.96	891.189	1167.88	699.434	1183.47
ARIC|g37565.t1	3751.53	7957.09	8866.17	7219.82	6808.67	7181.72	999.626	1733.22	1426.62	3409.78	4158.79	3457.6
ARIC|g19176.t1	109.558	148.497	191.425	149.481	80.205	112.437	120.588	180.747	166.289	72.785	55.133	88.907
ARIC|g30900.t1	26.556	78.176	50.822	63.541	44.465	70.679	19.285	32.849	21.054	57.057	35.546	82.352
ARIC|g39263.t1	6	2	2.217	6	2	2	0	1	0	4	5	0
ARIC|g24421.t1	1030.61	1477.55	1170.86	2216.09	1288.78	1519.72	1027.69	1241.53	822.706	1680.51	1238.45	2037.32
ARIC|g44008.t1	0	0	0	0	0	0	0	0	0	0	0	0
ARIC|g46768.t1	1	18	10	19	16	15	3	0	4	15	0	21
ARIC|g39608.t1	0	0	0	0	0	0	0	0	0	0	0	0
ARIC|g14437.t1	726.152	984.509	800.609	1008.79	704.245	870.86	778.926	856.23	736.714	907.785	658.18	987.866
ARIC|g51744.t1	312	456	413	539	282	339	38	51	51	158	101	158
ARIC|g19667.t1	0	0	3	1	0	0	175.612	209.56	193.289	7	3	8
ARIC|g9939.t1	292.961	393.124	244.64	550.029	288.416	359.822	258.745	252.51	149.428	421.077	321.116	539.842
ARIC|g46740.t1	96.7	135.576	115.419	252.107	103.379	136.826	87.522	104.24	44.456	204.518	126.869	182.455
ARIC|g54857.t1	494.69	791.63	647.698	966.086	753.279	873.827	667.407	756.656	655.75	825.336	523.769	704.262
ARIC|g8001.t1	282.239	399.13	270.174	352.756	224.155	205.389	131.241	160.557	124.642	102.671	122.423	155.52
ARIC|g6586.t1	396.156	557.319	472.765	525.291	472.6	498.896	328.906	361.506	319.993	471.22	262.691	420.801
ARIC|g11912.t1	1131.5	1453.1	1375.44	1691.3	1371.3	1627.44	1087.13	1288.32	1112.99	1416.44	824.747	1377.04
ARIC|g14172.t1	23	32	34	44	30	40	29	44.999	23.999	76	40	78
ARIC|g29829.t1	2321.57	3447.72	2317.83	3386.64	2492.91	3186.87	2643.29	2866.82	2231.9	2816.59	1894.42	3389.9
ARIC|g54201.t1	449.654	671.702	605.593	599.858	400.662	512.307	412.034	498.502	466.995	477.394	248.181	454.505
ARIC|g19984.t1	192	277	234.837	313	215	230.565	260.796	284.812	188.999	282	236.757	356.555
ARIC|g6292.t1	168.558	243	172.497	211.541	152	200	179.78	173.523	179.577	196.003	122.599	206.579
ARIC|g54746.t1	145	199.532	148.034	190.222	142.53	136.288	101.115	205.192	133.45	201.258	128.941	212.14
ARIC|g52421.t1	1	1	1	1	2	1	0	1	0	0	0	1
ARIC|g13842.t1	5	14	12	10	7	6	7	15	13	13	5	15
ARIC|g49719.t1	0	0	0	0	0	0	0	0	0	0	0	0
ARIC|g43521.t1	211	369	229.015	239	189.643	155.626	159	243	143.301	142	123	128
ARIC|g29530.t1	283.396	413.96	324.503	367.835	328.133	366.412	231.232	244.876	223.5	308.139	191.948	278.12
ARIC|g44544.t1	81	105	73	100	68	97	72	81	52	75	25	59
ARIC|g15712.t1	114	154.437	130.458	177.444	81.445	140.541	144	167.494	111	226.172	137	267.123
ARIC|g11738.t1	339.178	556.164	554.461	501.045	468.478	492.427	298.711	369.954	413.544	320.953	211.428	293.536
ARIC|g44490.t1	20	21	18	35	32	15	8	18	4	18	28	27
ARIC|g18753.t1	0	0	8	6	4	2	0	2.144	1	1	2	4
ARIC|g32801.t1	519.626	749.066	811.39	745.806	567.819	765.177	411.327	308.951	323.548	649.388	374.223	627.496
ARIC|g52203.t1	0	4	0	3	1	1	2	3	2	7	2	2
ARIC|g28622.t1	16	24	6	42	12	30	13	28	11	21	25	28
ARIC|g37519.t1	0	0	0	0	0	0	0	0	0	0	0	0
ARIC|g45037.t1	0	0	0	0	0	0	0	0	0	0	0	0
ARIC|g54197.t1	345.943	465.077	412.383	213.877	155.556	199.074	155.49	78.004	72	128.842	94.315	160.659
ARIC|g14203.t1	0	3.63	3.953	0	24.317	4.81	4.957	3.505	4.6	0	4.456	0
ARIC|g2116.t1	119.476	146.882	99	148.755	99.25	128.853	63.316	118	85.817	125	61.796	115.931
ARIC|g41279.t1	32.102	32.128	25.578	33.946	20.904	28.237	14.06	28.642	27.438	21.825	27.705	41.207
ARIC|g24443.t1	16	29.642	24	22	9	21	25	35	15	19	15	16
ARIC|g51707.t1	0	0	0	0	0	0	0	0	0	0	0	0
ARIC|g33508.t1	52.152	55.13	82.999	37.092	40	40.598	22.708	27.083	20	35.627	28	38.649
ARIC|g36123.t1	35	71	56	57	43	47	28	63	56	61	51	48
ARIC|g43349.t1	0	0	0	0	0	0	0	0	0	0	0	0
ARIC|g37628.t1	237	347	291	449	306	425	249	315	229	369	264	373
ARIC|g24898.t1	18	39	20.156	52	46.689	41	6	12	8	24	8	20
ARIC|g51420.t1	3	16	4	2	13	9	10	10	7	21	10	28
ARIC|g33258.t1	2	7	5	7	5	9	19	19	10	27	12.5	26
ARIC|g26502.t1	436	171	162	295	180	138	869	1972	1733	1270	1148	1203
ARIC|g8104.t1	458.804	563.179	434.616	345.725	299.707	364.905	341.88	268.891	298.277	289.75	151.203	319.881
ARIC|g47871.t1	304	392	338	325	292	376	86	94	91	222	162	201
ARIC|g36021.t1	45.188	60.1	38.136	66.937	43.478	61.878	25.113	25.792	18.789	26.057	28.791	51.627
ARIC|g3387.t1	21	15.353	28	26.521	25	31	1	13	5	18	8.385	17
ARIC|g28437.t1	292.689	509.34	669.196	468.522	265.282	423.143	242.392	429.206	509.27	311.118	192.855	308.709
ARIC|g49030.t1	81.682	145.772	121.877	180.658	120.816	136.462	56.566	61.262	64.13	151.201	97.3	126.527
ARIC|g19113.t1	46.221	58.38	68.669	34.827	30.55	25.984	63.761	61.755	59	39.646	25.283	43.495
ARIC|g41083.t1	58	115	121	132	127	139	45	75	60	149	63	140
ARIC|g150.t1	34	72.342	58.189	55.612	52	70.087	23	31	15	29	20.68	28
ARIC|g21946.t1	570.465	842.817	604.002	755.02	584.546	720.596	553.949	571.725	566.306	698.022	408.637	628.257
ARIC|g4467.t1	55.542	67.431	54.466	95	57	71	29	20	32	58	36	51.472
ARIC|g42914.t1	47	54	53	86	53	63	35	37	27	67	52	72
ARIC|g54216.t1	443.94	693.501	502.05	948.914	497.503	672.302	466.034	526.224	263.362	743.962	553.716	937.633
ARIC|g21657.t1	695.836	1005.85	687.445	949.187	603.387	774.009	682.948	709.555	627.339	845.942	544.853	900.083
ARIC|g11392.t1	1528.99	2101.44	1718.06	1887.92	1482.91	1873.83	1143.41	1078.41	950.936	1431.63	778.995	1401.89
ARIC|g24362.t1	1579.9	2213.74	1791.66	2341.82	1785.47	2281.48	1522.99	1769.96	1583.62	1987.25	1125.6	1736.23
ARIC|g37712.t1	0	7	3	0	0	2	0	0	0	4	0	0
ARIC|g9648.t1	728.081	955.926	814.374	881.931	692.961	843.051	717.633	891.406	673.299	790.377	459.137	806.42
ARIC|g31519.t1	0	0	0	1	0	0	0	0	0	0	0	0
ARIC|g39301.t1	34.773	40.962	32.317	57.22	35.205	48.954	45.025	46.262	38.093	43.112	20.836	54.737
ARIC|g27247.t1	76.562	110	91.003	72	56	71	86	53.484	59	75	37.998	99
ARIC|g25512.t1	25.519	42.052	29.94	58.549	40.742	48.326	30.8	51.198	30.067	39.103	23.352	45.182
ARIC|g9411.t1	0	0	0	0	0	0	0	0	0	0	0	0
ARIC|g25719.t1	46.381	99	86.552	134	79.5	92.153	112.587	120.564	97.533	117.933	109	151.643
ARIC|g38981.t1	84.685	102.535	83.473	72.145	34.577	59.515	34.392	85.358	52.04	81.356	32.68	79.573
ARIC|g23704.t1	757.031	1059.01	855.733	1222.05	919.143	1166.22	763.108	983.673	813.281	1101.73	638.686	1007.57
ARIC|g2296.t1	443	666.229	498.607	849.237	473.597	644.719	490.658	519.817	380.777	706.061	476.399	829.374
ARIC|g8838.t1	25	53	35	46	26	31	13	17	19.514	16	20	22
ARIC|g37189.t1	438.156	644.576	499.617	662.031	494.269	609.92	403.827	432.801	425.371	599.524	303.884	512.75
ARIC|g35246.t1	1433.47	2014.91	1484.4	2079.84	1560.93	1738.63	1137.44	1138.71	915.896	1590.01	1155.3	1803.47
ARIC|g21899.t1	38.947	80.84	58	68.5	31.424	52.612	52.121	68.099	54.75	50.532	35	47.474
ARIC|g25110.t1	929.545	1355.14	1094.63	1413.42	1014.27	1323.24	1171.29	1170.29	1063.04	1211.71	696.655	1027.91
ARIC|g35340.t1	78	130	116	197	112	133	9	43	24	89	81	146
ARIC|g37884.t1	0	0	0	0	0	0	0	0	0	0	0	0
ARIC|g11517.t1	61.565	102.305	100.094	110.206	50.99	80.731	95.809	124.592	92.847	82.971	42.715	75.117
ARIC|g13946.t1	983.649	1469.4	1119.32	1701.68	1052.77	1259.76	1042.12	1121.62	739.98	1447.65	1148.18	1749.14
ARIC|g54705.t1	543.708	835.088	646.95	866.339	616.642	818.753	472.698	551.147	429.202	748.391	521.827	768.504
ARIC|g13897.t1	1659.83	2291.34	1920.17	2047.43	1581.4	2063.44	1574.22	1768.57	1568.09	1752.34	1033.51	1485.06
ARIC|g4793.t1	20.999	52.741	32.951	39.886	21.831	44.855	19.957	30.771	22.526	23.567	19.658	45.078
ARIC|g54885.t1	1719.98	2491.35	1888.81	2441.3	2028.4	2301.51	1398.09	1465.1	1194.67	2079.05	1117.54	1763.21
ARIC|g23575.t1	34	50.323	26.861	45.416	30.82	34.53	24.619	23.001	21.626	17.718	18	34.838
ARIC|g51449.t1	5	11	36	40	17	31	68.039	127.372	59	188	91.05	192.038
ARIC|g17803.t1	314.104	411.135	337.309	424.761	335.486	377.806	304.569	315.977	313.321	332.473	206.5	311.258
ARIC|g48612.t1	0	0	11	10	3.695	8.737	10	1	3	0	6	9
ARIC|g24322.t1	1106.7	1759.71	1241.53	1764.12	1387.53	1615.82	1198.3	1379.69	1213.41	1448.05	829.466	1300.29
ARIC|g51084.t1	0	0	0	0	0	0	0	0	0	0	0	0
ARIC|g37516.t1	365.389	606.685	495.364	593.186	422.745	488.911	637.839	644.494	584.455	566.986	365.855	600.07
ARIC|g32645.t1	325.789	354.092	308.462	399.112	155.439	251.995	326.338	319.899	163.019	335.962	261.087	479.618
ARIC|g28527.t1	209.669	386.197	251.81	414.664	243.915	310.507	226.272	259.412	159.461	327.725	251.017	376.704
ARIC|g29210.t1	4	4	6	8	1	0	0	0	0	0	0	4
ARIC|g11143.t1	396	544	462	844	436	537	344	446	272	608	451	817
ARIC|g52659.t1	0	0	0	0	0	0	0	0	0	0	0	0
ARIC|g49678.t1	677.937	770.63	478.426	893.606	543.749	654.524	425.207	572.891	390.589	908.781	524.461	970.5
ARIC|g5102.t1	86.467	147.312	95.528	203.763	165.042	133.324	72.623	89.182	59.835	78.565	73.183	79.041
ARIC|g47474.t1	10.108	18	22	62.21	28	25	1011.04	1712.27	1109.03	266.492	210.648	384.734
ARIC|g54895.t1	55	97	98.531	66	49	62.411	36.342	70	58.363	54	39	44
ARIC|g32164.t2	0	0	0	0	0	0	0	0	0	0	0	0
ARIC|g26684.t1	449.478	650.887	515.425	735.241	492.166	566.15	592.532	592.635	469.69	606.459	437.565	736.549
ARIC|g39450.t1	0	0	0	0	0	0	0	0	0	0	0	0
ARIC|g36951.t1	17.751	15.288	19.341	19.435	18	30.705	23.41	29.731	26.478	22.872	2.635	17.193
ARIC|g3986.t1	67.062	102.033	78.114	141.181	75.351	75.055	79.25	89.925	62.226	111.493	94.625	122.09
ARIC|g19573.t1	86.842	96.271	87.721	148.433	105.831	177.84	106.176	77.29	60.264	96.743	50.312	84.031
ARIC|g39296.t1	1156	1747	1370	1805	1407	1655	910	940	738	1431	784	1321
ARIC|g30234.t1	745.183	1282.6	1146.36	1643.74	1053.69	1566.79	1049.62	1479.43	1125.56	2032.5	1542.67	2466.1
ARIC|g21569.t1	145.666	223.191	165.048	265.69	143	178.67	196.506	246.731	171.037	286.838	174.929	329.225
ARIC|g21413.t1	972.608	1368.89	918.298	991.816	820.634	1012.49	874.724	1076.31	794.006	1174.7	741.258	1381.39
ARIC|g19100.t1	202.005	264.677	224.797	350.868	220.171	302.927	259.306	285.87	255.871	321	212.139	269.439
ARIC|g14789.t1	86.067	119.611	121	163.657	87	91.064	115.826	134.461	99.25	199.072	159.503	236.001
ARIC|g54622.t1	5	8	3	3	2	4	4	15	1	3	3	3
ARIC|g49887.t1	185	270.898	214	67.288	69	97	37	14	18	61	39	72
ARIC|g2650.t1	33	49.727	37.635	49.685	30	49.426	29	52.474	31.83	21	29.489	30.996
ARIC|g36360.t1	272.375	382.276	303.579	430.735	333.015	416.518	270.568	334.667	260.237	341.924	201.782	306.442
ARIC|g27151.t1	4	13	14	8	4	5	6	1	3	3.237	0	3
ARIC|g46203.t1	0	0	0	0	0	0	0	0	0	0	0	0
ARIC|g38812.t1	103.259	125.295	143.121	162.199	112.965	137.488	110.745	156.053	147.127	119.967	76.974	122.632
ARIC|g53865.t1	28.466	46.533	24.511	63.149	33.985	45	24.573	28.125	29.686	30.843	22	56.509
ARIC|g13442.t1	364.335	551.126	422.824	520.379	343.054	467.18	361.378	427.292	387.929	463.734	248.343	403.914
ARIC|g32251.t1	202.011	294.667	186.083	243.601	233.709	277.507	153.048	173.48	159.13	265.537	151.598	264.793
ARIC|g50984.t1	163.401	161.188	315.361	367.086	127.502	332.177	193.17	144.307	184.436	211.499	96.207	167.884
ARIC|g34187.t1	55.957	72.561	72.608	83.301	58.881	68.713	49.32	111.136	51.262	89.049	54.969	78.396
ARIC|g15635.t1	689.269	944.316	715.044	838.092	694.043	855.353	661.376	830.197	607.465	710.571	411.735	727.907
ARIC|g5863.t1	612.173	1162.89	736.097	852.763	509.254	853.41	822.73	804.126	926.356	933.975	529.209	509.79
ARIC|g41148.t1	64.87	59.198	60	67	54	65.741	113.907	109.841	120.67	93.376	45.582	71.678
ARIC|g51947.t1	0	0	0	0	0	0	0	0	0	0	0	0
ARIC|g42346.t3	588.158	735.695	440.186	1045.67	316.828	972.775	1065.7	1056.03	1172.64	980.107	789.513	451.458
ARIC|g24982.t1	13	17	13.481	19.949	11.656	8	15.739	22.467	22	21.624	22.566	23.625
ARIC|g51164.t1	2	0	0	0	0	0	254.352	264.133	193.838	2.176	1	16
ARIC|g14334.t1	34.807	58.668	47	68.649	34.204	43	56.093	57.079	48.96	52.233	27.747	40.425
ARIC|g31034.t1	2148.29	3172.6	2467.32	2858.17	2285.18	2819.3	2048.12	2247.57	2011.03	2280.23	1377.19	2115.1
ARIC|g2127.t1	67.985	82.289	93.165	71.785	26.205	43.73	73.205	91.806	99.884	45.773	33.57	64.808
ARIC|g47797.t1	1	5	3	13	9	10	8	13	9	1	1	5
ARIC|g32869.t1	0	0	0	3	0	0	0	0	0	0	0	0
ARIC|g4882.t1	297.36	502.31	363.119	392.698	320.63	392.745	373.021	322.074	270.963	362.938	203.737	370.588
ARIC|g13204.t1	3	5	2	1	3	0	1	1	0	0	0	0
ARIC|g37046.t1	379.573	357.935	262.04	525.588	438.798	618.767	1318.19	1547.48	1295.78	873.758	772.113	1041.17
ARIC|g12655.t1	276.091	468.531	366.325	516.247	353.297	444.019	1007.57	1121.23	822.225	845.612	662.312	981.508
ARIC|g34361.t1	7	10	13	7	11.525	11	4	0	3	14	10	13
ARIC|g54703.t1	276.618	422	328.567	514.978	356.991	467.767	281.814	346.207	284.919	404.58	217.245	345.24
ARIC|g38488.t1	0	0.511	1.503	0	0	0.503	0.505	0	0.5	0.5	0.5	0
ARIC|g28896.t1	73.69	92.184	74.063	89.311	68.137	51	65.383	82.187	71.84	50.102	38.721	94.773
ARIC|g27049.t1	37.3	68.954	83.906	61.992	46.517	38.369	48.609	76.383	76.424	56.119	22.384	34.859
ARIC|g15767.t1	67.039	94.876	59.36	142.971	71.584	80.178	60.255	50.49	35.572	109.923	74.884	148.158
ARIC|g49815.t1	0	0	0	0	0	0	0	0	0	0	0	0
ARIC|g39391.t1	219.206	240.442	250.212	292.002	208.835	277.993	211.456	266.179	248.758	273.067	157.675	252.036
ARIC|g16090.t1	657.326	977.763	917.355	915.751	730.931	885.988	724.993	717.083	615.842	820.883	502.444	725.771
ARIC|g5065.t1	146.731	209.674	158.359	219.576	157.414	188.097	152.415	129.712	123.325	141.595	110.779	142.66
ARIC|g52827.t1	4	1	1	7	5	1	0	6	0	0	5	2
ARIC|g31691.t1	543.162	816.749	659.497	868.064	693.327	805.172	687.216	844.264	718.053	710.664	487.198	734.627
ARIC|g31794.t1	0	2	0	1	0	3	0	0	0	0	0	0
ARIC|g16840.t1	38.487	29.871	57.353	49.801	21.445	0	0	91.642	59.871	8.537	13.854	16.126
ARIC|g12363.t1	473.019	783.429	621.056	327.566	240.775	303.181	166.068	309.292	235.85	237.358	185.267	222.089
ARIC|g32191.t1	76	90	64	106	70	102	40	49	37	53	25	88
ARIC|g31999.t1	275.696	384.793	294.335	382.164	314.18	346.088	258.367	296.39	257.889	332.19	183.436	341.696
ARIC|g47608.t1	0	25.359	25.83	43.708	19.372	0	0	36.733	16.728	15.468	9.608	13.93
ARIC|g42593.t1	379.655	455.907	434	514	375.498	431	278.425	318.984	282.94	371.905	245.504	424.51
ARIC|g8087.t1	528.235	1018.48	1151.52	984.005	838.088	944.103	299.606	478.826	515	547.434	415.873	567.788
ARIC|g38301.t1	361.809	488.183	366.66	758.512	521.541	573.879	387.465	556.138	444.877	597.686	427.644	695.289
ARIC|g54509.t1	23.161	21.9	29.132	19.75	15.033	34.099	17.755	17.559	12.521	18.892	18.144	37.866
ARIC|g4922.t1	44	36	25	29.22	18	32	20	28	18	25	10	24
ARIC|g17176.t1	851.759	1136.06	957.905	979.353	736.927	845.957	717.042	645.334	520.759	771.901	434.111	663.897
ARIC|g16074.t1	267.058	400.539	303.729	355.31	291.833	330.729	233.275	282.195	210.312	337.645	197.349	267.112
ARIC|g10309.t2	17.693	8.262	10.365	0	0	0	20.283	15.114	14.034	10.931	13.404	16.553
ARIC|g29246.t1	113	139	99	178	147	151	56	75	57	71	45	77
ARIC|g33308.t1	99.769	124	149.356	141.798	71	89.833	128.733	159.658	110.356	115.904	122.859	145.835
ARIC|g51583.t1	811.13	1328.33	916.343	1328.81	882.333	1205.68	688.528	708.482	464.964	1215.6	733.158	1327.09
ARIC|g22679.t1	22	34.54	52.659	19.852	30.151	45.711	9	24.64	12.778	24.094	4.701	18.577
ARIC|g31077.t1	24.304	74.627	69.294	34.496	32.429	58.232	57.439	57.874	21.242	47.327	61.389	81.248
ARIC|g39504.t1	0	0	0	0	0	0	4	0	0	0	0	1
ARIC|g2298.t1	247.604	356.552	351.54	368.998	222.01	283.629	171.31	232.469	165.288	250.882	127.327	234.878
ARIC|g40307.t1	3	4	0	1	0	4	3	3	0	0	0	8
ARIC|g43924.t1	613.717	774.367	1163.78	644.737	458.94	656.458	857.971	909.642	1023.55	437.638	340.357	484.665
ARIC|g13285.t1	20	33	27	47	18	35	24	26	26	13	4	26
ARIC|g48883.t1	50	78	43	52.448	53	78.456	68.868	86.998	71.002	53.486	43.483	52.78
ARIC|g21412.t1	1	1	2	5	4	5	4	1	2	3	6	7
ARIC|g53609.t1	66.827	100.832	62.552	84.572	53.433	98.512	39.199	79.652	45.755	78.438	39.445	66.691
ARIC|g9287.t1	1279.52	1834.12	1480.72	2158.51	1656.42	1965.01	1113.82	1368.96	1252.75	1892.74	1205.88	1736.53
ARIC|g8885.t1	1152.52	1735.38	1456.5	1775.97	1306.44	1682.64	1033.91	1240.82	1040.56	1411.72	851.125	1299.76
ARIC|g2959.t1	3	6	10	17.214	11.001	9.185	0	3.14	1	2.185	5.137	10.288
ARIC|g51.t1	240.47	324.425	293.968	383.945	278.986	383.659	223.682	288.722	223.126	297.767	169.221	254.687
ARIC|g9477.t1	328.791	406.81	306.384	670.849	354.838	407.974	344.443	442.934	201.162	589.756	395.147	713.671
ARIC|g10428.t2	126.274	171.627	68.026	160.017	77.335	151.354	309.374	305.165	206.097	187.667	99.892	257.217
ARIC|g38657.t1	21	40	25.68	39.844	31.639	47.838	14.931	14.563	19.129	33.008	14.69	40.88
ARIC|g40530.t1	413.577	475	329.211	570.623	403.545	522.704	572.747	527.499	500.691	433.52	319.108	548.574
ARIC|g31750.t1	99.547	142.59	98	147.127	80.475	107.998	74	77.104	87.631	81.527	77.625	73.056
ARIC|g43536.t1	0	0	0	0	0	0	0	0	0	0	0	0
ARIC|g12630.t1	66	114	70	112	77	109.457	47	76	79.482	73.996	47.371	76.996
ARIC|g22238.t1	0	0	0	0	0	0	0	0	0	0	0	0
ARIC|g4901.t1	3	0	0	0	0	2	1	2	0	4	3	0
ARIC|g17271.t1	116.71	147.612	126.751	221.351	128.373	156.648	114.908	156.604	85.707	182.84	136.569	240.994
ARIC|g7032.t1	73.454	112.586	148.503	62.186	26.966	45.562	73.333	75.923	88.854	62.233	36.428	56.964
ARIC|g16553.t1	373.696	476.762	403.714	486.702	329.929	379.189	405.997	407.537	386.746	496.189	328.685	494.91
ARIC|g47798.t1	0	0	3	1	0	0	0	0	0	0	0	0
ARIC|g45649.t1	5.693	7.573	1.2	14.67	13.595	11.428	0	1.53	3	8.942	3.345	7.5
ARIC|g47497.t1	0	0	0	0	0	0	0	0	0	0	0	0
ARIC|g24350.t1	646.344	891.108	666.099	782.516	612.92	653.854	630.459	608.324	581.66	634.344	364.282	536.882
ARIC|g51407.t1	0	0	0	0	0	0	0	0	0	0	0	0
ARIC|g49758.t1	1.002	4	2	0	2	6	0	1.001	4	4	1	3
ARIC|g40294.t1	0	0	0	0	0	0	0	0	0	0	0	0
ARIC|g8047.t1	104.57	84.6	85.299	94.607	144.209	185.163	115.436	102.827	109.641	125.578	43.52	161.931
ARIC|g30662.t1	6	12	11	6	10	1	0	4	0	6	1	13
ARIC|g33445.t1	5	8	1	6	0	5	0	0	0	2	0	0
ARIC|g42126.t1	0	1.13	3.892	6.575	1.4	8.828	2.611	3.932	3.486	0	3.969	4.46
ARIC|g12792.t1	382.109	550.723	496.668	539.476	468.556	573.147	354.612	378.697	331.401	475.751	274.058	400.456
ARIC|g40699.t1	0	10.829	0	47.589	14.905	13.12	9.002	12.838	9.336	20.472	0	0
ARIC|g20755.t1	780.718	1190.37	1011.72	1373.69	749.846	984.041	999.076	1253.24	833.936	1364.65	874.441	1423.69
ARIC|g17777.t2	352.955	405.518	371.158	432.606	250.457	391.701	353.582	358.794	212.91	267.758	121.349	352.596
ARIC|g18973.t1	85.949	115.745	116.505	134.432	109.844	129.075	405.614	435.75	484.947	173.454	84.536	171.316
ARIC|g48251.t1	0	0	0	0	0	0	0	0	0	0	0	0
ARIC|g46750.t1	0	0	0	0	0	0	0	0	0	0	0	0
ARIC|g16544.t1	0	0	0	0	3	0	0	2	0	0	0	3
ARIC|g30265.t1	0	0	1	2	0	0	0	0	0	0	0	1
ARIC|g50458.t1	354.78	487.808	399.67	499.733	401.193	529.423	1414.11	1679.69	1619.85	631.696	432.851	694.831
ARIC|g41473.t2	0	183.054	223.798	0	147.096	0	0	42.118	0	175.849	0	82.138
ARIC|g6028.t2	217.251	225.593	236.937	263.755	182.222	190.382	151.449	182.2	128.979	165.313	109.638	201.008
ARIC|g5726.t1	735.943	882.896	367.425	676.132	673.63	523.505	379.369	484.339	258.675	485.594	351.932	367.555
ARIC|g42049.t1	190.118	220.433	208.578	210.481	159.93	213.557	264.845	329.671	305.26	263.985	162.579	198.139
ARIC|g54731.t1	0	0	0	0	0	0	0	0	0	0	0	0
ARIC|g37332.t1	63	99	52	127	79	134	46	30	33	80	36	69
ARIC|g15969.t1	399.035	651.472	575.095	695.372	571.52	652.595	363.85	418.7	395.345	620.632	381.326	646.128
ARIC|g4905.t1	513.625	833.322	736.102	679.488	522.309	505.449	383.938	507.94	423.461	440.683	389.042	372.179
ARIC|g13533.t1	247.849	363.368	337.41	344.796	237.871	305.118	227.205	295.776	289.428	215.557	155.468	243.745
ARIC|g12618.t1	1189.88	1603.27	1206.03	1230.54	1036.28	863.597	1081.32	1202.71	1094.76	1128.04	817.604	1015.02
ARIC|g44872.t1	3	0	0	0	0	0	0	0	0	0	0	0
ARIC|g32145.t1	350.145	471.283	404.777	434.893	333.906	374.24	357.23	365.787	328.358	349.832	234.468	309.034
ARIC|g12631.t1	104	137	114.416	162	86	129	102	112	114	108.939	60	129
ARIC|g48994.t1	0	0	0	0	0	0	0	0	0	0	0	0
ARIC|g10259.t1	1	6	0	2	0	1	0	3	0	0	1	0
ARIC|g39264.t1	5	4	2	17.001	4	4	3	2.102	4.5	3.439	4.351	11
ARIC|g53420.t1	1333.15	2846.84	4572.06	1853.7	1628.29	1877.55	1226.81	2497.05	2251.32	1690.25	690.14	954.489
ARIC|g23788.t1	1474.54	1933.98	1571.51	1749.71	1317.94	1675.87	1126.48	1076.04	904.453	1312.16	749.621	1122.03
ARIC|g2929.t1	9	22.577	6	19	7.32	2	6	11.373	12	13	7	16
ARIC|g29179.t1	265.033	401.738	288.04	361.25	295.942	295.812	189.611	197.302	187.748	303.647	179.441	269.97
ARIC|g39845.t1	0	0	0	0	0	0	16	18	10	6	2	8
ARIC|g28910.t1	52.649	70.984	63	47	22	38	23	67	45	29	18	28
ARIC|g53094.t1	16	19	21	28.881	12	14	20	20	4	22	10	25.515
ARIC|g25264.t1	1190.4	1709.96	1208.61	2710.95	1301.45	1894.43	1571.4	1775.39	1120.35	2040.6	1899.33	3144.49
ARIC|g2478.t1	92	133	98	217	144	169	102	134	131	113	86	58
ARIC|g19347.t1	63.46	56.394	41	86	23.938	42	39	70	43.825	63.53	44.118	81.579
ARIC|g4215.t1	436.515	695.883	552.152	721.185	520.291	703.518	541.468	607.882	509.396	611.265	354.611	586.056
ARIC|g6306.t1	1166.4	1507.88	1226.54	1672.67	1392.29	1548.99	1211.24	1438.62	1286.58	1517.71	930.861	1351.38
ARIC|g10401.t2	313.174	365.224	190.791	170.984	236.399	247.713	229.248	279.357	250.225	210.557	162.776	287.221
ARIC|g52161.t1	473.127	665.882	566.879	503.998	345.035	466.845	641	682.67	619.268	472.567	304.572	456.16
ARIC|g42587.t1	189	292.764	265	392.164	196	238	214.587	251.16	140.579	330.563	204	373.586
ARIC|g23747.t1	0	0	0	0	0	0	0	0	0	0	0	0
ARIC|g40080.t1	11	32	34	29	17	29	11	10.001	6	32	9	18
ARIC|g47470.t1	22	47	21	34	29	26	23	10	14	30	15	24
ARIC|g51923.t1	0	0	0	0	0	0	0	0	0	0	0	0
ARIC|g46571.t1	26.654	30.615	42.659	26	21	31.635	20	24	23	34	12	28
ARIC|g27180.t1	61.522	131.92	99.226	89.11	77	105.604	58.93	67.52	45.511	102.933	63.665	72.54
ARIC|g20684.t1	1	0	0	0	0	0	0	0	0	0	0	0
ARIC|g53535.t1	542.764	802.073	581.307	759.983	522.193	688.331	635.921	811.142	682.71	630.192	429.521	668.313
ARIC|g5432.t1	597.344	826.565	627.933	816.055	603.802	704.068	614.349	747.04	636.119	693.467	418.999	703.449
ARIC|g16536.t1	2.144	0	1.053	0	1.05	0	0	3.271	4.496	5.452	1.032	1.05
ARIC|g50504.t1	55.243	81.002	59.377	83.386	76.304	83.493	101.855	110.516	92.056	101.778	54.628	98.477
ARIC|g37976.t1	18	33	10	39	7	1	13	8	7	13	7	22
ARIC|g30761.t1	265.372	434.974	300.079	514.001	308.061	379.182	362.328	439.263	251.994	490.847	314.332	602.979
ARIC|g10693.t1	266.83	303.891	273.336	233.411	166.392	245.484	164.21	177.769	144.184	211.837	91.161	180.651
ARIC|g544.t1	1413.1	2044.77	1479.94	2357.2	2060.69	2321.22	1297.55	1544.06	1213.87	1950.76	1098.14	1755.12
ARIC|g50008.t1	407	537	416	673	559	626	439	538	435	502	329	610
ARIC|g154.t1	298.769	448.09	365.559	459.357	423.066	463.121	320.598	385.196	291.22	432.939	270.136	435.128
ARIC|g21467.t1	35.227	44.15	46.812	64.253	9.241	41.19	53	59.577	47.024	49.536	12.352	38.51
ARIC|g37223.t1	477.325	720.241	555.649	798.711	625.586	754.568	471.118	488.826	361.951	725.46	422.97	628.036
ARIC|g47561.t1	0	0	0	0	0	0	0	0	0	0	0	0
ARIC|g48769.t1	134.526	171.056	146.111	189.506	98	133	192.485	323.974	188	171	115.019	214.494
ARIC|g53759.t1	369	521	396	572	487	542	375	447	395	545	275	467
ARIC|g27417.t1	6.042	5.028	8.054	3	6.961	8.054	16.233	20.273	9.075	0	4	7
ARIC|g9310.t1	62	92	121	60.318	51.017	72.706	123.464	90.523	109.453	47.544	39	73.879
ARIC|g32167.t1	740.241	1010.62	852.358	947.725	810.85	941.784	614.081	680.585	607.555	791.461	451.544	695.033
ARIC|g49423.t1	45	51	33	75	44	31	51	55	47	32	36	55
ARIC|g48457.t1	0	0	0	0	0	0	0	0	0	0	0	0
ARIC|g48958.t1	0	1	3	3	0	0	0	0	0	0	0	0
ARIC|g48796.t1	0	0	0	0	0	0	0	0	0	0	0	0
ARIC|g41634.t1	3	0	0	4	4	0	3	4	0	3	3	6
ARIC|g15548.t1	5	0	0	0	0	1	3	3	1	0	0	1
ARIC|g52255.t1	0	0	0	0	0	0	0	0	0	0	0	0
ARIC|g38585.t1	3845.09	5234.99	4333.32	8696.26	4861.44	6213.41	3390.19	4334.48	2675.07	6588.48	5071.42	8543.8
ARIC|g20912.t2	0	0	0	2	0	0	0	0	0	0	0	1
ARIC|g36328.t1	517.688	636.651	531.421	665.519	438.72	498.397	638.23	592.736	545.094	532.055	345.801	482.595
ARIC|g15006.t1	396	572	431	773.996	412	550	438.002	518	304	625	405	655
ARIC|g51457.t1	355	438	277.513	338.582	156.886	137	187.813	357	271	200	155.421	217
ARIC|g46312.t1	0	0	0	0	0	0	13	9	6	0	0	0
ARIC|g38182.t1	18057.3	25123.7	20428.8	26177.6	20307.8	26157.9	24378.4	29255.2	26426.3	25327.1	17982.5	22916.7
ARIC|g13385.t1	322.653	479.208	421.96	493.83	406.416	439.992	322.499	354.464	302.829	397.653	233.537	372.313
ARIC|g23092.t1	20.583	39.362	22.159	35.421	25.917	20.223	2.536	9.501	8.894	17.032	9.24	9.055
ARIC|g54042.t1	75.5	104.246	90.934	145.31	57.183	109.636	68.417	82.953	44.5	83.033	68.487	115.019
ARIC|g29315.t1	1560.6	2340.78	1792.52	2218.98	1635.37	2126.35	2586.51	3232.88	2791.74	2090.1	1370.17	1937.36
ARIC|g45322.t1	100.05	129.003	105.45	116.104	85.556	120.48	94.331	120.119	99.904	113.573	79.112	127.247
ARIC|g48564.t1	0	3	1	1	2	1	0	1	0	5	0	1
ARIC|g39402.t1	1	0	2	3	1	0	2	3	0	0	2	1
ARIC|g11652.t2	0	0	0	0	0	0	0	3.039	0	0	0	0
ARIC|g36128.t2	10.204	6.951	0	101.906	18.764	67.378	21.314	0	122.289	0	44.833	7.323
ARIC|g37557.t1	267.907	371.827	366.569	427.915	372.112	423.849	235.219	296.833	248.382	379.371	210.456	325.994
ARIC|g19657.t1	0	1	5	5	2	0	0	1	0	0	0	4
ARIC|g48986.t1	0	0	1	0	0	0	0	0	0	0	0	0
ARIC|g46937.t1	21	17	26	39	22	41	18	17	10	30	7	30
ARIC|g26955.t1	437.958	678.738	577.566	545.036	348.058	474.841	602.063	663.282	554.915	444.857	252.419	456.263
ARIC|g21626.t1	7	19	18	18	18.686	7	18	33.305	29	92.412	63.996	46
ARIC|g25745.t1	41.409	64.222	32.422	53.431	57.775	49.642	14.444	4.293	9.213	15.385	12.471	6.415
ARIC|g7387.t1	741.158	895.967	795.533	1595.87	918.974	1069.15	804.458	1052.37	652.834	1342.41	988.906	1612.12
ARIC|g50540.t1	13	35	31	33	29	25	18	17	17	24	17	26
ARIC|g10942.t1	2	1	0	0	1	4	0	5	0	1	0	2
ARIC|g41607.t1	96.164	0	0	0	146.068	0	0	0	0	66.914	0	0
ARIC|g20693.t1	432.42	531.367	412.434	622.881	501.071	559.095	676.759	834.091	693.014	553.765	425.415	639.122
ARIC|g21687.t1	1317.64	2063.81	1741.86	1712.95	1223.48	1294.72	1697.6	2323.34	1724.29	1845.66	1295.73	1877
ARIC|g16386.t1	27.319	31.494	41.348	17	6	4	14.844	21.782	15.234	24	13.439	21.289
ARIC|g53813.t1	135.517	231.474	172.345	158.114	108.958	137.275	177.367	177.653	132.489	138.012	106.935	137.094
ARIC|g21515.t1	1	8	3	5	6	2.001	6	10	1	2	4.5	6
ARIC|g32551.t1	27.39	35.969	27	42.397	33.485	44.076	28.993	35.405	19.75	33.662	36.859	49.532
ARIC|g32722.t1	48	66	33	47	26	55.495	36.265	33.169	32.001	42.327	21.211	60
ARIC|g31982.t1	160.367	195.997	230.175	195.835	140.819	197.244	114.741	147.146	113.914	161.727	70.219	137.274
ARIC|g51168.t1	1.495	1	1	3	1	6	0	1	0	0	0	3
ARIC|g10293.t1	3	0	0	0	3	0	3	0	0	0	0	0
ARIC|g37194.t1	14	29	14	38	11	22	16	15	18	31	10	24
ARIC|g16782.t1	5	4	7	9	1.007	2.039	1	0	1	2	0	0
ARIC|g37086.t1	57	99	91	114	95	110	390	485	429	117	67	95
ARIC|g17882.t1	31.28	60	48	73.801	64.529	41.285	39.616	74.459	43	40.681	55	60.592
ARIC|g16383.t1	390.324	343.269	203.849	552.377	221.473	116.056	871.579	1264.12	927.1	404.748	345.707	313.068
ARIC|g32147.t1	323.537	457.695	368.759	440.216	312.106	409.834	392.543	415.826	376.393	356.762	234.199	417.816
ARIC|g40972.t1	60	113	72	97	41	98	95	106	84	79	64	134
ARIC|g35902.t1	310	545	704	976	572	723	59	108	42	644	417	738
ARIC|g54542.t3	188.333	332.326	299.875	264.839	125.197	198.873	271.509	309.08	326.356	147.052	71.503	180.648
ARIC|g20588.t1	12	26	30	24	11	14	14	19.004	12	19.83	6	10.003
ARIC|g12908.t1	5236.48	7168.85	5685.16	6644.37	5153.99	6247.76	5085.01	5507.19	5189.98	5529.79	3355.33	5174.27
ARIC|g1183.t1	33	42.259	44	35	10	22	147.699	160.115	169.989	48.639	20.258	51.389
ARIC|g50680.t2	11.186	3.89	10.737	10.723	10.691	9.414	3.937	24.717	46.458	0	9.875	34.8
ARIC|g156.t1	9	28.466	9.001	16.293	18	24.427	19.685	21.5	35.841	28.55	19	43.567
ARIC|g14406.t1	203.013	267.304	229.481	410.907	228.872	270.468	173.112	218.083	190.817	306.785	178.913	342.259
ARIC|g41733.t1	558.237	806.181	603.27	910.178	803.175	922.114	494.505	560.991	531.344	733.277	383.109	647.269
ARIC|g32457.t1	348.327	569.971	422.451	676.729	401.157	509.191	435.126	444.09	346.125	541.042	351.739	683.928
ARIC|g42856.t1	0	0	0	0	0	0	0	0	0	0	0	0
ARIC|g43044.t1	0	0	0	0	0	0	0	0	0	0	0	0
ARIC|g34102.t1	75.874	138.868	209.826	222.41	95.138	122.085	110.181	204.575	197.147	101.877	21.239	58.944
ARIC|g17285.t1	34	34	34	41.998	25	22	23.213	26	25	21	18	29
ARIC|g52072.t1	234.782	323.292	264.853	459.26	310.39	417.422	309.297	374.58	245.425	362.633	337.749	513.541
ARIC|g45637.t1	0	0	0	0	0	0	0	0	0	0	0	0
ARIC|g23918.t1	2	6	5	4	1	9	0	0	4	0	0	0
ARIC|g13419.t2	159.414	118.332	105.916	227.997	158.123	231.479	99.207	107.953	99.121	176.908	92.927	140.767
ARIC|g4110.t1	110.931	161.741	120.189	116.02	87.915	120.895	101.792	131.185	120.566	98.35	65.522	135.007
ARIC|g8716.t1	417.008	511.54	468.728	662.283	426.157	520.086	459.357	554.999	397.681	481.953	287.207	456.083
ARIC|g39803.t1	162.862	269.765	211.909	317.687	206.896	247	183	186.876	143.518	197.508	159.878	213
ARIC|g39691.t1	100.315	124.465	84.527	70.855	43.423	51.485	49.608	64.642	46.96	78.644	28.32	57.427
ARIC|g14375.t1	6	7	5	8	4	3.03	2	15.208	4.128	11	3	12
ARIC|g39820.t1	43.603	66.422	56.231	58.92	35.659	67.494	43.324	64.474	58.197	69.923	46.923	77.413
ARIC|g49442.t1	55.649	85.099	91.626	97.807	83.798	77.039	210.345	203.387	196.302	142.806	95.252	184.513
ARIC|g51176.t1	86	108	84	116	85	78	26	66	41	57	56	48
ARIC|g12707.t1	533.538	761.743	580.362	848.16	658.957	746.226	552.776	745.864	537.95	784.271	451.672	679.193
ARIC|g4027.t1	634.267	1005.26	736.096	800.928	716.702	824.948	526.641	614.891	566.234	683.184	355.511	626.485
ARIC|g41976.t1	192.017	441.642	296.758	407.675	235.164	313.176	206.077	344.588	292.786	373.015	168.646	328.921
ARIC|g31985.t1	230.985	327.976	236.163	326.955	235.097	357.689	191.298	228.388	185.054	242.808	158.701	234.024
ARIC|g29735.t1	171.491	275.539	206.995	315.434	238.003	278.465	207.075	261.002	163.548	251.466	173.943	310.453
ARIC|g49830.t1	822.047	1145.36	854.879	1490.12	1047.16	1305.06	748.347	984.426	668.517	1215.06	876.165	1326.1
ARIC|g13948.t1	1516.62	2113.96	1628.2	1762.62	1513.42	1791.06	1404.21	1669.14	1551.11	1592.72	1007.44	1560.71
ARIC|g6840.t1	0	0	0	0	0	0	0	0	0	0	0	0
ARIC|g9782.t1	46	53	40	46	41	48	40.321	44	39	43	26	54
ARIC|g38366.t1	0	0	0	0	0	0	0	3	0	0	0	0
ARIC|g7101.t1	122.58	250.13	280.187	301.231	155.32	228.676	230.487	335.739	283.27	230.969	162.053	263.711
ARIC|g53365.t1	75.869	70.045	84.566	103.56	53.457	90.149	88.526	84.482	78.168	81.793	61.807	93.58
ARIC|g46964.t1	0	2	0	0	0	2	0	0	0	0	0	0
ARIC|g33667.t1	16	16.554	29	17	7	17	9.362	9	9	5	0	10
ARIC|g47168.t1	1	6	0	1.038	6	0	2	0	2	0	1.266	4.863
ARIC|g42708.t1	0	0	0	0	0	0	0	0	0	0	0	0
ARIC|g31565.t1	0	0	0	0	0	0	0	0	0	0	0	0
ARIC|g40572.t1	0	0	0	0	0	0	0	0	0	0	0	0
ARIC|g22233.t1	143	196.471	170	175	93	161	98.462	123.47	94.217	183	96.492	188.525
ARIC|g41622.t1	285.837	491.242	326.219	398.53	330.539	396.641	349.997	353.435	354.516	346.698	221.077	371.461
ARIC|g52001.t1	0	0	0	0	0	0	0	0	0	0	0	0
ARIC|g24347.t1	0	0	0	0	21.716	0	0	12.009	13.851	0	0	0
ARIC|g23623.t1	194.818	273.217	221.469	289.913	218.886	232.278	243.992	278.959	239.273	277.945	163.028	272.599
ARIC|g37453.t1	665.31	669.607	483.677	979.842	492.42	776.392	946.277	1396.18	913.471	987.779	587.636	1076.77
ARIC|g23399.t1	29	69.571	59	54.856	42	56	34	37.802	30	47.392	37	48.36
ARIC|g11225.t1	228.516	316.621	222.734	295.558	254.456	296.288	167.279	243.43	160.064	193.998	132.514	204.344
ARIC|g43242.t1	8	23	16.363	8.254	5	12	1.096	14	14	6	6	3
ARIC|g27604.t1	172.766	264.334	181.519	360.743	195.377	259.34	139.446	195.063	143.655	239.269	163.083	300.306
ARIC|g25505.t1	342.153	533.792	677.602	549.686	140.435	327.552	0	204.618	268.664	323.352	194.441	260.186
ARIC|g29078.t1	0	0.914	0	0	0	0	0	0	0	0	0	0
ARIC|g50841.t1	268.967	253.847	277.645	161.774	102.963	188.219	266.244	213.559	224.607	142.64	102.397	147.887
ARIC|g30757.t1	46.335	98.785	45.043	99.732	65.504	94	47	77.826	43.797	86.49	60.946	81.972
ARIC|g6844.t1	8	9	9	9	5	0	8	4	8	12	9	16
ARIC|g51415.t1	22.166	17	16	32.298	5.751	13	1.219	10	5.3	16.674	9.607	16.484
ARIC|g4156.t2	0.001	274.719	0.001	0.001	0.001	0.001	0.001	0.001	0.001	241.207	0.001	0.001
ARIC|g24550.t1	2	6	6	8	2	0	4	9	2	3	8	10
ARIC|g24482.t1	53.907	54.32	66.983	46.236	19.673	65.417	47.146	64.103	74.599	32.47	24.046	20.667
ARIC|g9901.t1	152	197	184	280	106	189	136.639	187.363	113.34	171.01	131.345	225.262
ARIC|g42096.t2	39.785	84.543	0	29.839	106.9	42.88	91.394	0	50.579	0	0	33.315
ARIC|g36910.t3	29.104	35.508	24.854	36.894	18.322	28.636	12.196	12.124	30.646	27.966	11.334	0
ARIC|g33496.t1	24	33	17	38	19	19	10	22	10	13	11	17.351
ARIC|g1676.t1	13	18	19	21	7	20	11	13.638	8	14.75	2	12
ARIC|g35006.t1	536.085	787.828	785.415	693.189	614.906	740.463	529.796	637.781	544.758	586.421	471.661	529.363
ARIC|g689.t1	221.589	272.312	275.91	330.949	213.323	277.19	152.722	179.34	175.956	248.588	163.445	241.274
ARIC|g51788.t1	0	0	0	0	0	0	0	0	0	0	0	0
ARIC|g1420.t1	40.564	60	56.631	34.882	50.707	58.646	30	56	29	38.454	24	47.589
ARIC|g9888.t1	475.335	615.216	564.016	624.807	478.533	561.254	584.6	762.313	675.752	474.277	306.46	480.45
ARIC|g46703.t1	0	0	0	0	0	0	0	0	0	0	5	3
ARIC|g40159.t1	4	7	5	0	0	3	0	1	1	7	3	9
ARIC|g50219.t1	3	6	0	1	2	0	1	4	4	6	0	5
ARIC|g13050.t2	50.436	118.653	80.259	61.338	81.182	73.625	80.357	42.686	105.884	77.308	49.533	61.877
ARIC|g35709.t1	47	58	45	114	74	110	0	5	3	19	10	12
ARIC|g34002.t1	239	357	288	402	339	445	83	120	87	244	150	262
ARIC|g42357.t1	201.303	196.151	177.35	125.191	62.869	112.52	223.38	134.677	92.35	150.41	115.477	217.106
ARIC|g3881.t1	56.997	86.804	96.997	66.457	58.25	49.634	15.208	50.266	27.36	33.318	33.451	42.659
ARIC|g23282.t1	371.523	581.557	571.106	334	261.546	296.532	253	485.687	424	417.284	373	379.567
ARIC|g22476.t1	30	39	26	22	15	24.294	19.303	18.389	14	14	9	26
ARIC|g15845.t1	691.303	1035.74	838.289	901.107	719.824	891.526	608.509	614.228	482.694	697.168	426.338	658.807
ARIC|g36066.t1	5	9	2	5	6	2	5	11	3	1	5	9
ARIC|g18828.t1	29	30	20	48	28	41	29	31	24	25	16	35
ARIC|g4440.t1	11	15	15	13	8	26	16	19	28	6	3	8
ARIC|g14743.t1	1041.44	1539.74	1274.25	1709.41	1231.6	1629.08	968.54	1136.81	1044.58	1336.47	881.891	1361.36
ARIC|g15627.t1	445.004	704.6	495.569	510	463.23	529	417.515	501.133	406	500	296	456.549
ARIC|g31838.t1	55.429	104.625	146.336	91.152	57.366	58.766	36.405	79.87	79.737	47.803	37.569	96.856
ARIC|g1073.t1	0	0	0	0	0	0	0	0	0	0	0	0
ARIC|g757.t1	7	16	11	9	4	16	11	4	8	12	4	17
ARIC|g39813.t1	121.613	192	143.589	231.083	119.533	125.353	125	140.648	78.501	189.131	128.502	210.494
ARIC|g20376.t2	73.685	116.112	91	0	0	0	0	52.49	56	0	0	59.33
ARIC|g27292.t1	9	5	5	10	6	6	0	5	0	2	0	2
ARIC|g9816.t1	599.905	808.55	678.735	1058.13	824.9	969.756	633.067	731.454	599.446	890.147	525.34	934.886
ARIC|g13687.t1	66.541	111.1	93.204	58.982	35.136	46.187	14.26	20.406	22.939	51	36.5	64.453
ARIC|g29672.t1	994.603	1387.84	1151.59	1906.35	1040.37	1196.19	962.824	1143.26	675.786	1501.72	1100.53	1748.78
ARIC|g38459.t1	1	0	3	9	6	3	1	0	0	9	2	8
ARIC|g22144.t1	140.446	244.464	231.513	214.484	178	167.416	199.209	220.053	172.505	179.409	118.508	177.921
ARIC|g14359.t2	1131.09	1394.29	1081.92	826.029	1001.38	1007.32	1082.97	810.762	749.38	877.726	539.527	1149.98
ARIC|g31234.t1	149	232	236	355	305	330	37	66	45	154	111	175
ARIC|g24918.t1	17.271	35.371	20	38.428	22.977	28.313	16	17.995	13	30	9	33.793
ARIC|g51315.t1	0	4	0	0	4	0	1	0	0	0	0	0
ARIC|g4502.t2	0	0	0	0	0	0	0	0	0	0	0	0
ARIC|g42899.t2	578.308	671.059	595.693	672.601	562.676	588.445	256.517	386.945	380.655	513.493	336.415	444.957
ARIC|g4549.t1	39	73	37	66	41	32	56	70	43	38	51	65
ARIC|g38265.t1	0	0	4	0	0	0	3	0	0	0	1	0
ARIC|g34476.t1	763.146	1070.95	839.543	996.52	872.627	982.016	892.304	1017.78	892.067	983.654	577.7	868.159
ARIC|g38331.t1	17	10	24	26	13	16	17	23	17	11	7	12
ARIC|g15423.t1	106.82	123.397	112.998	144	100.754	140.065	105.824	95	87.346	88	77.44	98
ARIC|g14563.t1	130.452	194.458	153.147	155.875	126.376	140.641	66.314	78.388	61.876	110.641	59.796	114.96
ARIC|g8610.t2	10.216	25.3	71.064	24.3	28.276	51	21.418	30.163	28.784	53.832	0	52.498
ARIC|g3474.t1	2	8	13	22	10	17	66	80	45	73	67	116
ARIC|g35952.t1	0	1	0	0	0	0	0	0	0	0	0	0
ARIC|g36298.t1	11	21	21	28	24	43	0	0	0	12	0	4
ARIC|g29401.t1	457.665	670.522	511.666	731.586	605.169	684.2	396.445	437.431	360.485	559.375	338.264	492.918
ARIC|g43873.t1	1	23	3	6	0	6	0	0	4	0	0	0
ARIC|g52560.t1	0	0	0	0	0	0	0	0	0	0	0	0
ARIC|g48316.t1	0	2	0	2	0	0	0	3	0	1	0	0
ARIC|g34838.t1	920.737	1264.12	931.831	1668.48	1324.74	1619.2	236.815	301.431	250.324	907.307	606.614	850
ARIC|g29482.t1	233.718	342.727	333.968	329.588	223.597	274.153	324.636	393.258	300.656	351.017	260.586	402.585
ARIC|g11277.t1	215.563	300.056	236.401	308.015	200.678	259.653	245.477	284.859	221.786	281.694	220.559	416.533
ARIC|g25261.t1	58.705	78.022	80.339	101.216	79.758	98.282	68.579	98.874	93.422	98.893	63.428	119.872
ARIC|g20069.t2	1085.79	1697.6	1294.53	1489.02	1249.66	1401.21	909.234	882.728	788.594	1168.89	620.592	1072.59
ARIC|g15787.t1	0	1	0	1	0	0	7	10	7	0	1	3
ARIC|g24699.t1	739.44	1017.8	854.173	1099.15	886.998	979.842	688.755	805.758	771.642	882.892	574.5	785.166
ARIC|g43237.t1	1	3	5	6	5	4	3	3	1	9	3	7
ARIC|g53378.t1	1317.83	2087.06	1542.37	2674.17	1499.18	2137.05	1046.1	1358.55	834.816	2048.29	1549.15	2436.95
ARIC|g23118.t1	182.189	277.241	262.082	265.031	246.612	359.906	472.773	473.836	437.351	377.804	213.403	388.648
ARIC|g21164.t3	1277.84	1400.34	1206.7	1664.56	1716.77	1367.53	866.74	1735.94	1350.28	1346.62	640.123	1777.48
ARIC|g40263.t1	0	0	3	1	3	0	0	0	0	0	0	0
ARIC|g51896.t1	0	0	0	0	0	0	0	0	0	0	0	0
ARIC|g37515.t1	1	4	5.392	12.564	8	11.714	0	3.519	2	10	3	7
ARIC|g42994.t1	44	90	114	108	96	91	25	54	41	70	53	44
ARIC|g34227.t1	12	9.519	9.134	13	5	3	2.453	9.724	4	5.382	2	5.129
ARIC|g17587.t1	1674.5	2290.02	1982.19	2200.37	1654.96	2188.44	1687.49	1633.42	1544.02	1778.33	1073.95	1642.23
ARIC|g29838.t1	61.998	121	81	176.353	136	153.464	78.752	70	53	123.141	91.766	163.752
ARIC|g5493.t1	56.823	83.936	72.816	69.298	51.195	74.503	63.547	103.69	70.322	63.302	43.467	57.1
ARIC|g54502.t1	10	12	2	22	17	14	1	3	7	8.183	3	6.162
ARIC|g52544.t1	0	0	1	0	0	0	0	0	0	0	0	0
ARIC|g8681.t1	1362.66	1718.44	1456.53	1446.05	1066.88	1424.13	1245.96	1237.88	1166.31	1270.69	773.921	1245.07
ARIC|g27127.t1	198.375	221.008	182.047	327.064	177.362	237.778	203.534	195.362	138.367	267.354	216.002	369.136
ARIC|g23452.t1	691.446	840.611	835.325	967.386	744.228	910.987	836.232	1020.67	792.863	858.51	562.491	826.671
ARIC|g26622.t1	274.486	410.909	344.459	371.756	299.871	408.417	290.167	281.334	260.227	308.178	194.109	326.576
ARIC|g954.t1	1101.47	1713.38	1310.67	1589.1	1351.32	1611.8	842.07	884.788	710.988	1298.93	765.75	1146.71
ARIC|g25588.t1	9	9	11	19	9	5	27	30	14	9	5	9
ARIC|g30762.t1	434.376	645.899	608.477	660.811	487.701	594.588	627.284	735.392	695.593	641.424	354.239	508.977
ARIC|g17691.t1	73.154	112.617	140.568	99.709	53.27	86.184	90.629	166.098	138.847	85.955	54.131	76.15
ARIC|g9315.t1	4630.83	6085.85	5208.97	5083.51	4246.94	5146.59	4575.82	4556.05	4357.36	5858.84	3181.94	5486.24
ARIC|g34076.t1	29.473	29.026	26.712	54.784	23.456	30.81	28.115	37.46	19.346	24.617	13.769	16.5
ARIC|g52464.t1	0	0	0	3	0	0	0	3	0	0	0	3
ARIC|g35641.t1	0	4	0	6	0	1	0	6	0	1	0	0
ARIC|g23619.t1	554.074	790.639	658.994	916.55	677.716	852.928	650.683	761.317	571.535	774.051	489.737	697.923
ARIC|g50.t1	300.822	422.421	335.43	420.12	317.016	385.2	228.742	228.702	241.375	265.098	175	282.116
ARIC|g15925.t1	2537.98	3612.48	2890.53	5394.39	3463.81	4108.95	2113.75	2526.45	1872.44	3768.96	3011.97	4880.14
ARIC|g44617.t1	0	0	0	0	0	0	0	0	0	0	0	0
ARIC|g19144.t1	0	0	0	0	0	0	3	3	0	0	0	0
ARIC|g25439.t2	43.399	48.094	32.602	92.298	67.12	108.621	30.204	51.906	28.175	68.667	50.293	74.146
ARIC|g29212.t1	5	5	3	7	3	5	8	7	0	3	4	1
ARIC|g9274.t1	97.173	174.708	191.106	175.112	136	169.626	69.001	108.324	88	189.787	114	150.241
ARIC|g27781.t1	0	0	0	0	0	0	0	0	0	0	0	0
ARIC|g45731.t1	21	19.974	25.961	40.568	19.782	39	8	13.84	6	23.29	8.626	9.258
ARIC|g30133.t1	3	3	3	2	0	0	0	2	0	0	0	2
ARIC|g5404.t1	56	61	56	76	41	30	52	73	51	76	49	114
ARIC|g51510.t1	0	0	0	0	0	0	0	2.361	0	0	0	0
ARIC|g24235.t1	14.971	32.202	26.438	22.185	28.058	43.178	33.193	39.481	41.876	17.179	21.102	13.114
ARIC|g1913.t1	1037.67	1487.6	1258.41	1999.82	1144.97	1512.36	1023.36	1182.5	915.474	1541.99	1341.27	2029.13
ARIC|g12353.t1	0	0	0	0	0	0	3	0	0	0	0	0
ARIC|g11631.t1	774.417	1053.96	889.802	903.562	667.098	874.73	853.958	821.636	760.652	684.761	477.241	730.804
ARIC|g47661.t1	2	1.023	0	4.054	0	1.019	2	1	1.022	0	3.09	4
ARIC|g31649.t1	154	246.004	188.609	287	161	181	167	164	148	175	112	180
ARIC|g17124.t1	865.425	1167.92	1017.1	1074.86	856.202	998.68	905.492	1109.05	1096.59	975.932	575.178	1040.66
ARIC|g34564.t1	0	0	0	0	0	0	0	0	0	0	0	0
ARIC|g13600.t1	1212.62	1660.54	1337.84	1520.25	1072.16	1244.59	1149.87	1380.02	1155.61	1178.72	743.696	1149.18
ARIC|g25447.t1	0	0	0	0	0	0	0	0	0	0	0	0
ARIC|g42771.t1	345.142	439.861	336.75	570.711	333.707	434.446	326.184	296.837	215.423	413.415	295.954	535.962
ARIC|g53200.t1	87.925	134.322	119.3	132.155	100.058	144.519	89.366	105.006	76.507	97.083	41.445	92.11
ARIC|g29265.t1	36	34	33	35.238	29	32	51.447	53.814	49.067	25.681	15.204	20.349
ARIC|g51999.t1	0	0	0	0	0	0	0	0	0	0	0	0
ARIC|g1562.t3	343.692	410.237	225.29	281.88	223.511	181.229	402.841	384.172	359.862	338.369	214.564	319.683
ARIC|g31454.t1	395.82	621.945	573.324	600.977	463.748	596.681	300.8	337.27	308.802	459.787	286.743	425.26
ARIC|g12795.t1	81.071	108.025	48.1	121.76	72.034	89.429	68.293	79.285	43.398	70.91	44.732	91.503
ARIC|g10864.t1	271.689	330.207	328.519	455.105	247.666	314.479	287.253	284.084	199.446	339.316	274.151	473.863
ARIC|g15196.t1	2	5	4	0	5	0	0	1	0	0	1	2
ARIC|g39254.t1	21.418	32.204	34.989	20.673	20	18.539	7	23	8.326	12.217	14	17.525
ARIC|g41204.t1	0	0	1.798	2	0	0	6	0	0	0	1	1
ARIC|g41007.t1	22	26	29	37	29	13	0	0	0	24	24	11
ARIC|g34239.t1	116.139	175.605	132.165	133.315	109.026	120.511	133.561	224.537	168.446	138.67	86.38	141.733
ARIC|g52648.t1	2	2	5	1	0	0	0	0	0	1	0	4
ARIC|g47287.t1	80.703	164.969	124.296	104.922	82.86	74.673	83.3	133.762	88.894	127.186	74.592	73.059
ARIC|g14362.t1	1	10.496	2	12	6	2	1	5	0	0	0	6
ARIC|g25331.t1	0	0	0	0	0	0	0	0	0	0	0	0
ARIC|g13628.t1	160.907	238.447	217.119	286.438	185.88	254.311	195.616	206.15	173.294	252.626	143.499	237.593
ARIC|g41754.t1	123.813	122.289	134.472	109.822	92.797	118.979	96.833	117.852	90.917	77.953	58.724	67.838
ARIC|g2631.t1	1659.43	2300.16	1844.9	2389.41	1360.41	1957.28	1745.92	1812.81	1370.68	1880.71	1452.76	2366.31
ARIC|g45661.t1	195.322	346.569	218.003	425.391	194.916	320.346	297.528	346.158	232.38	342.766	320.109	466.608
ARIC|g32249.t1	110	159	135	224.855	125	187	118	132	87.48	226	160	287.545
ARIC|g41359.t1	0	0	0	0	0	0	0	0	0	0	0	0
ARIC|g25896.t1	7	16	12	6	10	18	2	1	0	13	2	11
ARIC|g27301.t1	49.85	78.002	64.022	34.999	38.48	71.905	88.095	126.609	127.342	33.492	27.54	67.199
ARIC|g25414.t1	230.416	298.118	265.637	524.582	272.056	389.929	477.764	606.31	424.136	443.055	328.221	500.476
ARIC|g22956.t1	41.881	59.669	62.423	45.55	41.238	48.094	22.992	53.212	45.234	44.27	21	51.526
ARIC|g20165.t1	34	57.057	46.26	40.806	26	38.463	21	34	33	23.433	15	25.371
ARIC|g52151.t1	0	0	0	0	0	0	0	0	0	0	0	0
ARIC|g43657.t1	1317.38	1712.36	1258.38	1724.01	1245.08	1625.25	1751.59	2160.65	1786.09	2086.11	1372	1981.51
ARIC|g9409.t1	381.461	522.564	371.301	347.747	291.039	318.844	358.118	424.081	358.021	392.051	247.433	368.664
ARIC|g49096.t1	5	6	1	5	2	0	3	3	1	0	0	0
ARIC|g23088.t1	0	0	1	0	0	0	0	0	0	0	0	0
ARIC|g5623.t2	2242.59	3071.76	2486.24	2775.46	2514.56	2778.37	1897.82	2259.98	1751.44	2389.04	1455.11	2511.68
ARIC|g47388.t1	0	0	0	0	0	0	0	0	0	0	0	0
ARIC|g14580.t1	547.123	794.693	596.129	948.686	501.489	638.717	588.407	667.564	436.109	801.548	596.054	973.954
ARIC|g27243.t1	444.217	659.697	594.092	596.44	573.783	659.99	381.44	438.847	386.043	541.746	278.566	499.423
ARIC|g35850.t1	0	0	0	0	0	0	0	0	0	0	0	0
ARIC|g35193.t1	7	11	12	19	14	7	4	0	3	2	6	4
ARIC|g40024.t1	74.116	108.133	76.325	135.12	100.201	128.219	40.929	60.861	42.7	95.856	84.415	118.921
ARIC|g15008.t2	23.972	14.45	18.314	18.77	12.654	48.26	8.554	28.29	12.652	35.785	9.659	7.616
ARIC|g2305.t1	164.358	211.578	184.594	297.647	231.423	225.671	170	234	198.622	238.775	148.941	221.303
ARIC|g1964.t1	24.382	41.411	31.954	22.949	17.986	25.436	34.377	36.326	39.226	22.672	15.332	30.776
ARIC|g54254.t1	1259.95	1887.67	1541.34	1943.96	1440.06	1811.07	1200.78	1384.84	1095.66	1688.42	926.772	1408.32
ARIC|g38696.t1	52.724	64.761	68.034	55.736	28.044	69.689	14.828	50.553	23.021	40.885	16.376	40.262
ARIC|g3953.t1	32.501	90.509	47.133	59.623	65.234	129.891	67.521	51.92	30.373	82.487	67.453	98.152
ARIC|g26569.t1	0	0	0	0	0	0	0	0	3	0	0	0
ARIC|g6039.t1	5	6	7	2.022	2	1	2.014	4.059	7.051	0	1	4
ARIC|g55454.t1	1862.61	2414.36	1921.19	2053.68	1608.42	1955.99	1854.55	1815.74	1533.1	1709.89	954.439	1770.32
ARIC|g46438.t1	0	0	0	0	0	0	0	0	0	0	0	0
ARIC|g34175.t1	27.018	35.227	33.973	23.815	11.042	28.155	114.962	158.551	125.541	26.362	15.054	23.464
ARIC|g12464.t1	33	44	26	50	33.641	42	35	39	30.654	43	18	41.499
ARIC|g50188.t1	0	1	0	6.306	3	4	1	0	0	4.351	0	1.137
ARIC|g54472.t1	112.976	134.114	128.756	196.703	105.127	159.721	58.11	80.54	80.423	101.15	81.179	125.135
ARIC|g30785.t1	178.747	228.623	231.262	169.401	117	123	102.999	133	119.335	82	55.736	72.722
ARIC|g11074.t1	26	34	14	32	10.132	14	17	12.094	7	14	5	19
ARIC|g13699.t1	126.901	150.889	105.924	120.151	110.407	118.977	139.165	162.539	115.611	125.038	73.823	119.717
ARIC|g1868.t1	949.336	1133	913.86	1604.19	826.212	1015.36	1006.85	1241.09	825.833	1427.32	1184.78	1775.85
ARIC|g13447.t1	2267.34	3243.03	2812.55	3895.89	2870.08	3487.75	2394.26	3048.63	2418.97	3503.22	2436.63	3371.54
ARIC|g24229.t1	3702.97	5347.17	4250.85	5832.09	3562.77	4430.8	3858.88	4079.67	3148.88	5000.31	3784.76	5379.86
ARIC|g10407.t1	1277.62	1772.67	1438.99	2007.23	1654.34	1986.78	1169.22	1445.51	1219.95	1942.37	1018.14	1603.6
ARIC|g14269.t1	9	27.465	4	2	10	11	5	2	3	17	5	16
ARIC|g32029.t1	18.999	8	11.438	11	2.734	14	42.512	27	33.41	2	7.5	11
ARIC|g55218.t1	0	0	0	0	0	0	0	0	0	0	0	0
ARIC|g38937.t1	0	1	0	0	0	0	4	5	3	0	0	0
ARIC|g19195.t1	321.781	476.805	440.744	489.023	391.935	517.406	779.851	1031.4	883.428	923.326	731.638	960.749
ARIC|g32859.t1	14.742	27.596	19.303	27.885	15.356	11.57	6.205	10.96	6	4.235	4.454	8
ARIC|g15525.t1	16	13	14	19	18	20	0	4	4	8	4	4
ARIC|g31460.t3	396.567	333.737	483.751	498.047	180.958	326.863	500.44	383.501	373.251	257.067	202.865	286.311
ARIC|g12806.t1	896.46	1272.93	1007.94	1095.72	848.896	1002.48	936.909	1111.3	873.937	1455.32	877.968	1271.37
ARIC|g4405.t2	39.885	49.504	44.841	56.374	31	24.202	22	38.627	24.184	52.914	34	60.785
ARIC|g50429.t1	7	7.996	12	16	1	10	5	11	3	7	4	12
ARIC|g5823.t2	36.154	77.509	50.754	46.725	65.585	82.09	9.566	30.195	0	77.69	26.581	61.901
ARIC|g19338.t1	88.44	160.651	107.737	223.698	105.522	115.062	20.028	120.517	134.062	141.407	74.721	239.508
ARIC|g10031.t1	8	9	8	8	12	6	34	58	32	16	17	27
ARIC|g12894.t1	86.261	145	100	184	122	112	54	107	79.999	165.005	92	181
ARIC|g30229.t1	140.075	189.158	175.311	155.166	156.282	162.446	147.897	125.984	133.105	106.826	69.841	123.237
ARIC|g36761.t1	0	0	2	4	0	0	0	0	0	0	1	0
ARIC|g41292.t1	5	4	5	8.395	3	0	0	0.971	2	3	0	0
ARIC|g26238.t1	174.579	308.078	342.502	335.079	314.324	316.761	174.522	169.24	177	243.954	166	226.615
ARIC|g21203.t1	542.478	838.523	697.865	871.591	639.496	774.737	502.863	599.854	461.564	628.27	395.223	595.965
ARIC|g36997.t1	0	0	0	0	0	0	0	0	0	0	0	0
ARIC|g51689.t1	7.551	11.56	9.298	4.161	6	7.223	137.524	126.715	112.876	11	7.299	22.153
ARIC|g30402.t1	0	0	0	0	1	0	0	0	0	0	0	0
ARIC|g37882.t1	302.752	423	340	607.52	373	439	355.445	487.19	316.812	582.793	433.807	655.994
ARIC|g11987.t1	1137.9	1663.4	1374.61	1569.74	1186.58	1428.22	1226.85	1428.42	1272.8	1404.81	832.66	1252.24
ARIC|g23419.t1	4	8	5	4	1	4	0	0	3	0	0	3
ARIC|g22941.t1	18.389	19	13	23	11	25	29	41.485	9	25	23.484	32
ARIC|g31819.t1	102.224	186.01	211.001	113.773	129.545	163.433	72.482	103.454	108.551	98	57.997	81.996
ARIC|g6350.t1	928.555	1302.66	1085.81	1513.98	1009.19	1130.91	919.492	996.357	826.046	1164.7	853.59	1367.08
ARIC|g21548.t1	0	0	0	0	0	0	4	9	0	0	5	5
ARIC|g25506.t1	473.149	673.496	581.869	460.146	321.124	487.558	391.76	374.367	345.779	345.502	216.572	352.18
ARIC|g38997.t1	0	3	0	2	0	1	0	1	0	3	0	0
ARIC|g28024.t1	377.168	464.696	388.889	462.253	273.592	459.759	448.015	498.258	427.597	449.72	300.504	378.92
ARIC|g27252.t1	168.817	227.46	186.939	266.21	187.315	276.588	98.048	135.567	130.865	177.123	116.586	174.402
ARIC|g23626.t1	372.257	513.697	381.877	862.919	386.292	540.91	498.514	479.073	265.366	657.049	499.315	871.525
ARIC|g50156.t1	132.527	201.625	108.574	85	47	42.798	54.486	25	30.5	44	31	49.008
ARIC|g47147.t1	0	0	0	0	0	0	0	0	0	0	0	0
ARIC|g29383.t1	594.344	764.385	704.065	959.848	620.828	895.352	498.519	530.357	546.698	704.295	521.468	676.618
ARIC|g15190.t1	293.823	408.628	347.875	384.994	314.084	375.183	290.472	287.566	245.086	322.548	228.604	300.07
ARIC|g8648.t1	975.184	1319.85	950.92	1616.35	957.279	1189	762.76	815.624	503.603	1350.44	926.78	1668.63
ARIC|g41763.t1	13	31	20	21.387	16	31.517	15	21	18.479	29.103	11	12.639
ARIC|g13771.t1	0	0	0	0	1	0	5	0	3	0	0	5
ARIC|g40696.t2	130.292	176.692	169.9	389.704	85.704	89.339	148.844	109.462	199.23	157.679	63.826	111.289
ARIC|g12235.t1	86.872	121.219	117.828	198.631	91.314	154.76	104.389	116.626	71.309	148.061	124.962	205.571
ARIC|g39333.t1	0	0	0	0	0	0	0	0	0	0	0	0
ARIC|g29679.t1	18	19.252	13.873	14.51	8.259	17.462	12.924	17.698	14.501	16.859	16.334	21.342
ARIC|g6627.t1	0	0	0	0	0	0	0	0	0	0	0	0
ARIC|g22283.t1	314.727	454.867	356.979	428.272	306.571	321.194	387.381	519.215	466.988	404.114	274.175	414.039
ARIC|g49195.t1	0	0	0	0	0	0	0	0	0	0	0	0
ARIC|g12323.t1	132.95	211.265	143.945	248.534	155.3	201.22	145.467	173.48	145.096	170.269	133.738	228.495
ARIC|g50787.t1	221.324	452.029	431.149	629.626	399.743	540.78	163.843	203.722	171.244	394.313	372.855	593.92
ARIC|g9467.t1	25.216	32.9	35	29.559	12.5	27	51.248	61.233	39.532	30.613	27	40.242
ARIC|g47619.t1	0	0	0	0	0	0	0	0	0	0	0	0
ARIC|g40550.t1	364.991	535.886	400.158	510.301	427.525	521.016	323.61	329.697	299.549	436.118	231.959	377.585
ARIC|g9856.t1	173.249	289.245	270.618	190.234	103.716	149.754	120.975	183.342	146.278	178.5	146.781	151.419
ARIC|g47801.t1	18	48	80	38	7	27	14	30	9	3	5	49
ARIC|g13409.t1	174.812	285.133	238.275	307.956	242.103	260.375	122.009	154.335	119.268	229.192	121.807	207.995
ARIC|g54173.t1	30	47.511	39.535	46	27.564	47	10	10.65	0	20.447	18.972	27.559
ARIC|g11646.t1	494.286	683.069	643.828	776.795	627.378	698.603	425.64	536.354	544.924	691.395	393.744	570.728
ARIC|g10064.t1	19	10.25	8	26.5	14	8.235	10	15	6	10	7	7
ARIC|g19050.t1	648.538	913.338	734.503	1086.83	796.054	935.145	772.751	878.712	803.736	866.783	589.298	827.878
ARIC|g36930.t1	6278.68	9858.58	7784.11	11123	6405.09	7890.31	6970.66	7558.66	4725.89	9917.69	6364.67	12022
ARIC|g54563.t1	41.83	52	30	41.094	28	44	72.643	85.686	72.282	50.62	28.633	49.288
ARIC|g32479.t1	101.421	168.593	115.131	154.645	105.843	133.428	108.05	125.466	120.64	115.553	77.431	129.303
ARIC|g41319.t1	4	24	16	15	10	7	0	0	1	11	3	14
ARIC|g53993.t1	826.416	1163.74	969.642	1056.69	892.42	965.91	721.768	841.373	697.034	851.353	563.864	829.584
ARIC|g30280.t1	6178.45	8375.52	5823.44	12542.5	6323.4	8430.9	7413.41	7603.18	4599.06	10127.3	8103.73	14046.5
ARIC|g31767.t1	275.883	352.772	316.341	407.879	186.419	309.7	378.342	435.31	303.342	407.573	234.054	498.483
ARIC|g44300.t1	1	1	2	0	0	0	0	0	0	0	0	0
ARIC|g40692.t1	507.83	740.181	545.702	970.131	568.482	705.102	471.925	497.81	302.602	746.055	553.458	976.647
ARIC|g53990.t1	1	1	4	2	0	6	5	0	1	3	0	2.008
ARIC|g19839.t1	776.017	1166.85	909.819	1168.33	804.559	993.316	582.211	521.434	511.363	756.272	415.216	715.898
ARIC|g8528.t1	107.588	184.793	149.89	213.696	103.643	163.21	106.276	129.155	84.671	169.373	115.016	189.435
ARIC|g18231.t1	177.169	253.769	220.075	287.746	149.776	171.37	201.785	221.744	137.971	279.839	154.64	271.728
ARIC|g6459.t1	15	18	9	14	5	11	2	5	2	1	4	6
ARIC|g43564.t1	2214.97	3052.78	2332.01	3331.68	2508.84	3049.64	3389.54	3899.44	3489.7	3135.06	1935.92	2973.92
ARIC|g4033.t2	752.469	1083.96	963.348	830.293	791.968	1000.15	604.269	702.841	660.982	777.156	444.494	753.833
ARIC|g14169.t1	230.58	330.574	274.552	321	257.751	385.577	119.517	213.204	152	276	187	257
ARIC|g26054.t1	337.147	505.154	453.968	488.975	356.391	440.197	221.414	301.284	248.287	342.288	188.011	306.214
ARIC|g16834.t1	27	46	18	68	36	39	31	29	26	47	34	26
ARIC|g29635.t1	85.846	91.557	53.654	32	33.591	31	36.331	53.615	42.833	115.726	33.999	89.824
ARIC|g42090.t1	22.597	50.717	33.167	43.523	22	29	11	18.833	26.136	28.573	19.617	40.5
ARIC|g26900.t1	1488	1524.98	1728.57	994.196	713.588	1233.65	1786.67	1140.2	1144.26	802.31	542.604	868.078
ARIC|g15851.t1	6.025	29.998	15.5	9.407	10.416	6.01	167.743	257.215	231.358	26.331	17.106	33.527
ARIC|g18635.t1	182.667	246.959	218.937	213.355	137.04	153.52	200.886	207.876	180.477	181.927	113.409	159.994
ARIC|g18518.t1	12	24	13	25	19	18	16	13	8	18	9	20
ARIC|g49218.t1	935.438	1088.76	975.527	820.095	543.674	822.366	1216.04	991.177	950.554	781.359	385.571	785.645
ARIC|g45633.t1	0	0	0	0	0	0	0	1	3	0	0	0
ARIC|g14198.t1	13	15	14	6	9	9	2	11	2	12	5	12
ARIC|g15824.t1	1757.97	2443.57	1858.6	1960.21	1531.24	1860.05	1556.48	1847.03	1547.52	1540.08	960.017	1440.73
ARIC|g52831.t1	0	0	0	0	0	0	0	0	0	0	0	0
ARIC|g27888.t1	978	1353.4	1160.4	2105	1107.42	1388.4	796.395	871.755	574.767	1321.05	1111.25	1867.84
ARIC|g34951.t1	7	14	15	10	5	12	10	14	10	3	2	19
ARIC|g5697.t1	134.785	201.98	148.411	219.543	139.431	194.481	85.056	107.88	86.376	164.567	97.6	155.976
ARIC|g17805.t1	140.557	236.207	227.135	340.766	214.884	268.101	185.544	246.051	165.858	320.672	187.756	314.932
ARIC|g14423.t1	50.108	43.01	28.653	33.421	31.576	37.969	26.493	41	38	48.767	33.009	66.414
ARIC|g48621.t1	0	0	0	0	0	0	0	0	0	0	0	0
ARIC|g6212.t1	13	20	14	26	19	27	15	26	17	25	12	21
ARIC|g54799.t1	267.484	393.01	304.549	523.824	330.003	437.122	356.842	392.72	291.936	486.934	317.383	517.421
ARIC|g21596.t1	12	11.147	12	12	18.304	11	5	7.242	6	15	3.105	11
ARIC|g14796.t1	112.934	140.642	147.441	148.118	75.942	73.112	170.615	203.139	134.721	150.309	100.103	178.408
ARIC|g20398.t1	173.445	239.433	190.536	253.904	169.421	197.611	258.913	229.897	178.346	249.545	167.477	297.512
ARIC|g13100.t1	62	70.827	71	71.133	59	70.293	58.883	68.503	58	58.414	41.365	52.098
ARIC|g2483.t1	47	69.729	59.713	75.752	63.702	58.662	114.027	108.704	110.776	71.448	51.694	62.975
ARIC|g54729.t2	653.973	443.316	570.61	752.536	560.366	488.759	832.358	1008.42	703.633	392.125	448.545	414.298
ARIC|g51959.t1	0	0	0	0	0	0	0	0	0	0	0	0
ARIC|g25094.t1	1221.6	1705.22	1276.33	1985.3	1380.88	1715.79	1297.46	1540.95	1258.49	1719.74	1054.14	1600.69
ARIC|g35137.t1	0	0	0	0	0	0	0	0	0	0	0	0
ARIC|g11570.t1	26.455	30.585	33.529	39.814	3.372	30.917	28.788	9.568	14.489	11.916	10.436	47.621
ARIC|g47022.t1	70	111	100	149	84	119	37	70	42	104	66	120
ARIC|g35408.t2	0	166.519	28.937	87.01	54.796	20.782	0	10.437	0	152.967	53.073	15.869
ARIC|g48829.t1	2	0	3	7	0	0	0	3	2	0	1	1
ARIC|g49837.t1	1	0	0	0	0	0	2	1	0	0	0	0
ARIC|g6362.t1	68	97	73	104	54	68	113	121	93	75	55	105
ARIC|g5224.t1	2405.43	2935.11	2579.15	2077.65	1502.97	2221.83	2200.47	2014.82	1794.94	1870.62	1168.52	1783.27
ARIC|g32870.t1	156	286	275	169	91	96	15	38	33	49	55	48
ARIC|g26284.t1	620.388	904.71	609.023	1164.22	651.597	842.631	590.369	562.812	405.31	943.597	682.554	1056.11
ARIC|g13861.t1	244.194	286.058	243.908	499.978	295.437	386.655	193.554	273.591	148.124	360.871	260.597	502.84
ARIC|g42344.t1	88	173.445	180	170.625	108.559	160	26.996	54.447	51.597	72	64	63.997
ARIC|g43157.t1	8.834	21	13	17.702	9.249	16	13.781	7	11.7	8.326	6.393	17.516
ARIC|g51875.t1	0	9.803	6.021	0	3.254	0	0	1.618	0	1	1.328	4.464
ARIC|g9657.t1	320.203	466.531	417.065	564.369	443.392	549.159	320.757	331.992	329.986	530.186	304.854	494.653
ARIC|g27828.t1	30.59	33.985	34.97	32.952	29	27.962	51.117	48.563	36.74	17.389	4.146	27.041
ARIC|g33081.t1	20	19	21	21	12	13	10	18	14	14	9	10
ARIC|g23425.t1	820.082	1209.53	1108.58	1401.11	892.001	1107.56	625.008	808.002	681.007	982.998	657.54	965.079
ARIC|g9403.t2	14.845	36.738	25.573	33.979	27.867	25.421	31.283	19.387	23.744	20.501	24.49	22.919
ARIC|g52002.t1	0	0	0	0	0	1	153.227	155.811	138.213	1.25	1.372	8.908
ARIC|g51657.t1	46.25	41.723	59.525	69.33	28.505	70.547	26.469	42.725	46.01	44.998	28.79	62.878
ARIC|g46543.t1	0	0	0	0	0	0	0	0	0	0	0	0
ARIC|g6855.t2	1260.96	1348.12	1204.58	1654.62	1208.43	1653.42	453.115	750.095	419.589	1507.21	985.736	1217.33
ARIC|g1817.t1	410.727	613.787	499.301	675.555	482.23	627.989	737.542	803.286	777.684	563.661	359.965	589.215
ARIC|g51119.t1	20	29	30	35	44	24	18	22	5	21	12	29.089
ARIC|g48895.t1	425.898	546.19	408.35	550.66	426.997	482.64	348.157	414.194	361.845	474.051	271.996	416.489
ARIC|g10664.t1	9	4	9.654	5	9	4.271	3	0	1	4	4	10.25
ARIC|g25765.t1	5217.35	7138.44	5777.03	8062.15	6025.76	7485.83	5276.8	6046.36	5280.09	6833.16	4025.51	6232.33
ARIC|g23089.t1	0	0	1	0	0	0	0	0	0	0	0	0
ARIC|g39382.t1	13	21	16	26	29.582	36	5	4	3	11	14	11
ARIC|g25601.t1	520.81	711.511	517.334	709.412	588.572	690.387	550.661	604.513	523.439	665.793	390.372	604.556
ARIC|g4578.t1	409.266	569.992	470.186	421.877	299.108	364.565	609.921	668.073	524.049	447.892	234.853	392.682
ARIC|g1524.t1	408.057	357.141	379.321	306.808	268.895	411.048	253.299	342.774	361.745	192.445	162.76	454.073
ARIC|g20212.t1	306	433.584	311.815	415.721	280.301	385.875	241.114	292.771	211	359.491	255.643	385.026
ARIC|g8374.t1	120.58	180.361	114.059	209.663	108.543	135.378	491.101	787.678	406.088	362.079	259.824	416.1
ARIC|g47450.t1	10	16	14	11	11	15	2	4	0	15	10	9
ARIC|g11757.t1	28.444	31.095	46	38.835	39	46.636	20	22	16.839	30.679	18.74	43.513
ARIC|g11354.t1	1184.49	1646.63	1423.91	1462.74	1095.58	1323.57	844.83	1007.29	828.986	1196.18	771.709	1224.07
ARIC|g41702.t1	94.778	110.776	130	120	69	92.743	2604.61	3192.25	3194.17	639.526	435.957	821.273
ARIC|g28884.t1	3191.14	5076.78	3902.03	5658.86	3320.24	3841.97	4218.09	4909.13	2806.3	5377.01	3667.82	6590.31
ARIC|g44601.t1	311	477	350	438	460	507	360	407	415	545	318	482
ARIC|g33420.t1	34	41	55	72	35	37	199	187	139	60	61	71
ARIC|g6185.t1	239	373.27	300.459	405.445	250	328.875	305.427	385.903	252.462	368.322	240.436	468.358
ARIC|g15885.t1	22.581	58	34	30.998	30	35	15.002	17	12	27	10	33
ARIC|g44369.t1	5	17	11	22	7.706	29.93	67.092	93.448	80.199	36.399	38	48
ARIC|g47793.t1	0	0	0	0	0	0	0	0	0	0	0	0
ARIC|g46809.t1	622.413	822.357	640.572	879.713	691.878	794.884	526.464	575.831	490.345	734.218	521.578	845.034
ARIC|g18822.t1	183	241	145	183	128	140	58	63	82	81	51	78
ARIC|g39206.t1	0	1	0	0	0	0	0	0	0	0	2	0
ARIC|g17937.t1	125.61	362.959	245.587	238.733	229.453	274.137	174.659	249.447	224.077	112.292	77.28	148.706
ARIC|g18420.t1	27	37	29	48	30	33	32	49	54	34	8	47
ARIC|g38957.t1	49	67	60	77	44	47	21	69	43	32	14	37
ARIC|g19150.t1	681.787	972.4	645.106	922.306	697.857	782.678	1026.36	1057.57	992.108	940.974	550.051	955.036
ARIC|g7079.t1	74.379	128.131	99.51	102.308	88.511	95.819	88.672	103.218	89.94	63.381	47.655	72.77
ARIC|g45250.t1	0	0	0	0	0	0	0	0	0	0	0	0
ARIC|g7204.t1	28.267	47.025	48.845	33.417	26.35	18.086	37.693	40.188	30.808	12.278	23	40.286
ARIC|g26709.t1	415.785	542.791	450.392	584.733	364.304	432.81	377.607	440.038	316.711	497.062	287.048	486.265
ARIC|g17512.t1	615.377	839.754	704.629	843.889	670.922	844.473	598.562	613.316	539.157	748.47	366.963	644.498
ARIC|g19053.t1	35	63	51	83	48.617	64	42	60	58.757	86	60.656	117.914
ARIC|g10118.t2	645.211	881.055	589.945	758.066	474.729	634.167	615.293	671.273	550.417	576.182	317.899	718.264
ARIC|g20651.t1	214.809	318.08	244.524	336.871	279.501	281.045	100.998	119.749	92.72	168.387	74.939	130.979
ARIC|g15404.t1	52.388	86.4	53.785	38.948	26.729	43.023	45	40.729	34	33	34.379	47.886
ARIC|g54738.t1	830.637	1145.94	976.942	1351.3	1029.94	1286.3	861.586	1132.11	930.628	1200.08	736.062	1070.49
ARIC|g27440.t1	7	6.25	9	10	10	6	18	19	13	2	9	10.594
ARIC|g24085.t1	401.61	559.802	513.159	466.116	396.895	574.932	366.577	410.5	342.223	531.865	276.971	468.537
ARIC|g280.t1	53	68.01	40.48	41.003	39	42	11.794	9.371	5.383	20.41	21.857	19.82
ARIC|g28084.t1	497.911	789.225	644.029	823.672	581.242	671.53	543.389	573.06	507.155	604.285	434.044	658.204
ARIC|g21441.t2	0	2	0	0	0	0	0	0	0	0	0	0
ARIC|g25455.t1	5.144	3.097	4	20.85	4.137	8.254	8.354	4.107	1.966	1.026	1.004	9.199
ARIC|g9384.t1	16	38	18	75	38	28	23	21	17	19	19	32
ARIC|g40914.t1	40	73	48	41	18	36	16	37	27	40	24	38
ARIC|g20633.t1	0	0	0	3	3	3	0	0	0	0	4	2
ARIC|g1799.t1	410.536	596.011	395.512	493.739	386.584	441.9	425.488	458.345	349.056	449.838	244.474	455.828
ARIC|g32017.t1	55.888	62.21	63.096	61.634	40.009	40.621	44.613	42.381	43.277	50.617	18	40.409
ARIC|g26907.t3	180.146	216.859	150.69	10.808	71.19	191.717	185.863	113.913	85.472	57.786	85.639	150.944
ARIC|g47984.t1	1.326	5.614	0	2.736	1.715	0	0	0	1.149	0	5.032	0
ARIC|g51333.t1	0	1.032	0	0	0	0	0	0	0	0	0	1.122
ARIC|g52014.t1	1.112	3.655	5.678	4.783	3.55	4.124	1.102	3.265	2.486	4	0	3
ARIC|g21201.t1	81.422	143.846	218.198	135.772	86.168	85.708	105.721	135.339	147.226	120.163	86.837	122.406
ARIC|g25153.t1	92	97	86	151	88	122	13	25	11	60	33	62
ARIC|g15893.t1	524.926	756.154	595.398	674.482	544.002	665.135	497.858	661.972	466.235	676.463	326.302	580.664
ARIC|g9484.t1	175.486	270.492	205.044	326.612	239.493	292	208	226.585	181	304.551	142	237
ARIC|g50389.t1	177.716	236	183.639	265	206.753	246.714	172.338	166.308	196	254	124.339	234.733
ARIC|g317.t1	0	0	0	0	0	0	0	0	0	0	0	0
ARIC|g35594.t1	974.956	1537.18	1149.8	1312.6	817.194	1088.89	599.436	603.057	670.171	1268.5	780.787	801.811
ARIC|g23836.t1	51.455	79.54	50	67.847	55.049	53.236	57.82	74.79	52.82	54.082	64.948	70.837
ARIC|g48252.t1	0	0	0	0	0	0	0	0	0	0	0	0
ARIC|g37599.t1	0	0	0	2	0	0	0	0	0	0	0	0
ARIC|g40275.t1	23	71	36	70	34	29	4	6	7	21	12	23
ARIC|g43901.t1	0	10	8	5	13	10	3	5	1	6	4	2
ARIC|g19256.t1	132.999	200.433	167	200.428	105.684	176.013	121.012	147.811	128.866	164	101.381	160.011
ARIC|g7199.t1	13	19	17	23	14	24	14	22	18	25	11	19
ARIC|g43645.t1	11	35	12	17	16	19	12	16	5	2	15	4
ARIC|g47932.t1	2	13	10	6	4	8	0	8	0	12	2	19
ARIC|g43410.t1	0	0	0	0	0	0	0	0	0	0	0	0
ARIC|g31610.t1	688.673	1057.24	837.628	1311.08	1023.9	1191.32	662.487	746.808	566.643	1081.5	557.174	986.955
ARIC|g16808.t1	476.752	691.029	558.5	623.182	517.555	600.302	455.382	491.717	448.732	545.656	309.522	470.586
ARIC|g22420.t1	72.316	117	83	108.671	92.336	157	106.533	127.517	123.97	93.615	72.372	137.431
ARIC|g34312.t1	10	7	3	1	0	3	5	15	5	8	3	3
ARIC|g16590.t1	36	58	41	72	65	83	138.407	186.127	132.41	278.121	197.91	323.818
ARIC|g48971.t1	0	0	0	0	0	0	0	0	0	0	0	0
ARIC|g20106.t1	440.997	669.343	563.508	587.855	478.969	564.587	524.958	551.709	538	487.668	308.321	515.208
ARIC|g38673.t1	829.684	1324.54	1108.39	1187.43	905.522	1076.4	721.538	888.603	777.512	950.728	517.296	829.6
ARIC|g10121.t1	174	217	163.328	214	167	173	162	220.618	189.587	174.099	119	168.223
ARIC|g10044.t1	2233.38	2996.93	2072.53	3090.4	2833.53	3502.73	1864.93	2163.68	2012.01	3095.84	1843.92	2937.73
ARIC|g36656.t1	3	0	2	4	1	1	0	6	0	0	0	0
ARIC|g53174.t2	3.41	14.615	3.701	20.324	13.114	0	15.015	4.577	10.649	0	0	13.67
ARIC|g51353.t1	0	0	0	0	0	0	0	0	0	0	0	0
ARIC|g29065.t1	131	223	180	152	114	164	2187	2376	2054	185	158	261
ARIC|g36064.t1	225.903	339.967	270.935	531.795	337	475.93	157.752	253.322	193.94	203.974	159.847	149.636
ARIC|g19130.t1	0	7.221	4.864	1.355	4.864	1	1	3.417	1	5	0	0
ARIC|g3774.t1	10.559	18	14	21.569	13.658	11	18	21	24.323	24.758	4	36.866
ARIC|g26537.t1	17	34	30	48	29	45	3	13	2	16	8	12
ARIC|g50870.t1	525.947	754.018	552.595	837.464	518	662.998	637.495	673.485	586.998	701.971	512.998	778.491
ARIC|g2550.t1	33	36	20	32	23	25	33	31	22	22	18	32
ARIC|g25019.t1	21.749	15	13	19.306	9.236	8.254	13	21.152	7	26.216	14	19.774
ARIC|g5864.t1	644.607	1004.75	748.875	983.063	668.525	820.763	916.419	903.408	719.729	1110.7	724.77	1199.15
ARIC|g20255.t1	359.514	554.343	471.505	753.885	453.288	552.797	349.785	386.834	278.802	620.609	477.938	769.256
ARIC|g51316.t1	0	0	0	0	0	0	0	0	0	0	0	0
ARIC|g25354.t1	37.109	33.747	26.52	51.574	51.601	47.534	25.845	27.414	12.697	36.514	23	49
ARIC|g6907.t4	71.978	145.705	163.345	108.704	116.638	60.969	35.727	82.016	48.372	130.87	49.062	76.775
ARIC|g41964.t1	360.567	503.702	396	423.193	334	372.021	295	369.154	316.645	286.952	243	319.078
ARIC|g45329.t1	645.943	935.736	816.113	1038.84	783.027	998.059	619.463	704.212	666.186	847.995	469.726	753.939
ARIC|g20544.t1	1600.43	2083.22	1680.81	1871.27	1409.39	1649.32	1840.76	2060.33	1859.35	1677.1	1008.53	1608.04
ARIC|g20798.t1	192.291	278.215	231.263	304.792	236.869	284.853	153.333	173.329	164.286	210.632	129.759	233.089
ARIC|g25771.t1	119.712	210.246	153.218	146.739	95.187	124.373	28.893	41.434	33.224	63.65	40.54	66.385
ARIC|g8180.t2	154.308	336.727	281.735	0	177.319	224.231	183.779	308.616	73.759	299.994	238.428	203.473
ARIC|g8313.t1	42.495	56.421	41	103.294	60.834	84.355	56.486	69.878	42.997	78	58.314	116.581
ARIC|g38641.t1	1.046	4.26	3.296	3.076	0	7.032	2	0	2.138	10	6	7.325
ARIC|g38815.t1	15	27	12	20.433	15	18	18	27	19	22	12	23
ARIC|g53256.t1	14	21	29.49	22	18	18	10	20.998	3.993	15	5	18.87
ARIC|g47367.t1	4	4	0	7	1	1	4	14	9	6	1	8
ARIC|g40390.t1	0	0	0	0	0	0	0	0	0	0	0	0
ARIC|g368.t1	4	17	17	14	10	7	519	571	572	22	18	34
ARIC|g18722.t1	1570.04	2411.84	2968.26	2283.59	1682.25	2099.82	1512.29	2180	2159.39	1663.44	1013.58	1456.24
ARIC|g11687.t1	481	777.184	615	820	508.635	648.729	543.334	631.358	500.648	731.218	544	805.796
ARIC|g27851.t1	1355.46	2065.45	1449.43	2672.68	1427.57	1893.83	1382.82	1457.9	935.191	2045.16	1647.41	2750.38
ARIC|g45482.t1	0	0	0	0	0	0	0	0	0	0	0	0
ARIC|g51391.t1	0	0	0	0	0	0	0	0	0	0	0	0
ARIC|g31760.t1	366.199	555.494	393.014	521.287	338.007	443.195	413.136	430.503	312.489	480.607	315.646	560.767
ARIC|g44807.t1	384.547	536.531	435.127	502.071	342	433.522	347.315	364.293	340.662	419.45	239.47	377
ARIC|g42802.t1	0	0	0	0	0	0	0	0	0	0	0	0
ARIC|g18853.t1	294.661	499.357	534.719	636.593	345	425	559.713	813.424	631.093	543.736	376.703	585.708
ARIC|g49427.t1	0	0	0	0	0	0	0	0	0	0	0	0
ARIC|g24705.t1	438.492	666.694	480.026	600.158	464.255	481.591	419.936	561.809	396.947	513.07	348.935	538.145
[truncated: 56,342 more rows]

## Sheet: Ar TMM pathogen
	AD1X24b	AD1X24c	AD1X24d	AD1X7a	AD1X7b	AD1X7c	AD1Y24b	AD1Y24c	AD1Y24d	AD1Y7a	AD1Y7c	AD1Y7d
ARIC|g15962.t1	35.961	37.472	39.856	36.963	49.385	50.164	43.739	45.964	53.149	44.255	39.025	40.394
ARIC|g41534.t1	0.062	0.108	0.013	0.063	0.015	0.118	0	0.027	0	0	0	0
ARIC|g48547.t1	0	0	0	0	0	0	0	0	0	0	0	0
ARIC|g3114.t1	7.168	4.725	8.063	3.445	3.677	3.556	10.87	10.762	13.711	2.634	3.566	3.313
ARIC|g2749.t1	8.278	5.74	7.22	8.701	5.26	4.529	6.134	9.077	6.231	8.659	9.802	12.007
ARIC|g34631.t1	109.751	110.153	104.033	96.002	102.629	95.553	97.239	81.68	89.525	85.385	88.152	93.957
ARIC|g1459.t1	0.303	0.356	0.288	0.328	0.363	0.373	0.302	0.307	0.278	0.35	0.317	0.475
ARIC|g55680.t1	16.969	19.484	14.989	18.731	20.723	21.179	23.689	21.336	18.156	15.581	19.036	17.306
ARIC|g16398.t1	3.466	2.847	5.402	2.839	2.396	2.805	3.825	5.177	6.324	2.704	3.604	2.541
ARIC|g8944.t1	2.146	1.894	2.359	1.48	1.582	1.492	3.234	3.287	3.925	1.413	1.605	1.687
ARIC|g28751.t1	5.954	4.917	4.035	4.673	4.751	5.174	6.021	7.387	7.658	4.798	4.787	4.626
ARIC|g25607.t1	2.16	1.133	1.49	1.837	1.452	1.592	2.501	2.535	2.684	2.078	0.921	1.507
ARIC|g8245.t1	0.647	0.556	0.947	0.388	0.469	0.349	0.127	0.256	0	0.263	0.102	0.226
ARIC|g14092.t1	0.682	1.036	0.768	0.694	1.004	0.672	0.284	0.399	0.404	0.212	0.469	0.185
ARIC|g4968.t1	0.023	0.288	0.276	0.125	0.107	0.279	0.047	0.02	0.049	0.289	0.395	0.183
ARIC|g7600.t1	0.122	0.178	0.411	0.109	0	0.249	0.578	0.072	0.131	0.032	0.15	0.259
ARIC|g34143.t1	40.224	39.216	41.052	62.263	52.101	51.269	51.067	47.113	35.97	63.977	53.654	67.754
ARIC|g31772.t1	9.475	8.511	8.353	9.606	9.758	10.158	9.409	8.886	12.328	9.566	8.739	8.403
ARIC|g29993.t1	0	0.022	0.054	0	0	0	0	0	0	0	0	0
ARIC|g51202.t1	0	0	0	0	0	0	0	0	0	0	0	0
ARIC|g8056.t1	0.763	0.89	1.409	0.719	0.652	0.837	0.843	1.046	1.288	0.664	0.415	0.584
ARIC|g90.t1	3.287	3.344	2.541	2.641	2.737	3.306	2.478	3.664	3.112	2.47	2.883	2.865
ARIC|g16420.t1	22.353	24.219	23.331	21.086	23.942	23.266	18.636	17.968	19.686	19.699	16.966	18.105
ARIC|g19808.t1	13.911	12.504	11.245	13.184	13.636	13.224	12.688	11.778	13.34	12.636	11.379	11.733
ARIC|g13919.t2	0.147	0.517	1.649	0.083	0.178	0.858	1.382	0.217	0.233	0.766	0.298	0.104
ARIC|g55772.t1	0	0	0	0	0	0	0	0	0	0	0	0.072
ARIC|g38770.t1	0.474	0.291	0.165	0.376	0.217	0.324	0.02	0.017	0	0	0.071	0.123
ARIC|g5040.t1	0.375	0.089	1.255	0.62	0.353	0.917	0.764	0.83	1.104	0.514	0.765	1.131
ARIC|g6410.t1	1.252	3.819	2.574	3.745	2.818	2.197	2.888	2.53	3.411	3.724	5.698	4.709
ARIC|g27435.t1	7.834	8.142	8.171	7.9	9.397	9.403	7.851	7.77	8.793	8.347	8.473	7.523
ARIC|g18630.t1	14.193	12.865	12.8	14.77	15.765	14.067	15.732	15.128	17	14.608	14.899	14.172
ARIC|g40658.t1	0	0	0	0.071	0.02	0.016	0.326	0.131	0.023	0.067	0	0.136
ARIC|g21674.t1	21.069	21.926	21.578	20.852	22.819	24.369	21.147	21.081	20.212	21.09	18.108	19.549
ARIC|g41687.t2	2.395	1.529	3.075	1.806	1.406	2.415	3.096	2.331	4.301	2.321	0.707	1.891
ARIC|g36814.t1	0.062	0.022	0.159	0	0	0	0.063	0	0	0	0	0
ARIC|g26102.t1	4.044	4.331	3.838	3.646	4.143	4.572	5.273	5.145	5.522	4.282	3.492	3.828
ARIC|g21211.t1	11.71	12.633	11.638	12.48	13.258	12.577	9.618	10.908	9.068	10.584	11.168	11.729
ARIC|g5221.t1	2.512	3.82	3.541	1.989	2.33	2.207	2.62	3.902	4.192	1.986	2.344	1.742
ARIC|g21019.t1	15.042	13.949	14.627	12.963	14.046	14.048	17.625	17.682	20.469	11.41	14.219	10.902
ARIC|g37702.t1	4.569	4.265	4.302	4.119	4.17	4.749	1.581	2.445	3.394	3.382	3.944	4.135
ARIC|g49361.t1	0	0	0	0	0	0	0	0.253	0	0	0	0
ARIC|g6151.t1	0	0	0	0	0	0	0	0	0	0	0	0
ARIC|g8135.t1	841.703	855.624	854.929	1087.47	893.265	878.111	959.329	1082.95	827.624	1153.13	1260.05	1396.51
ARIC|g16707.t1	2.821	2.275	2.175	2.607	2.19	2.955	3.299	3.269	3.599	2.721	2.853	3.624
ARIC|g17544.t1	12.717	11.706	12.837	11.626	12.926	11.585	13.908	15.543	16.646	13.168	15.72	12.519
ARIC|g19869.t1	7.851	8.41	8.36	9.169	7.615	8.405	4.783	6.757	3.972	7.209	9.351	8.359
ARIC|g22090.t1	8.953	10.048	9.34	8.553	8.211	7.273	8.021	9.035	9.158	6.604	10.194	6.181
ARIC|g27904.t2	7.224	7.759	7.911	7.369	8.202	7.643	6.06	6.61	6.317	7.151	5.892	6.09
ARIC|g34414.t1	21.717	21.639	19.826	28.245	23.686	26.69	20.507	22.153	14.383	29.035	34.835	40.174
ARIC|g44.t1	0	0	0	0	0	0	0	0	0	0	0	0
ARIC|g15071.t1	12.604	10.948	11.287	10.473	11.164	12.187	11.691	11.044	9.954	11.597	8.428	9.163
ARIC|g35606.t1	13.981	13.577	13.619	11.254	12.354	12.624	12.622	9.227	10.389	10.397	9.58	9.237
ARIC|g51906.t1	1.229	0.656	0.66	0.929	0.519	0.659	0.158	0.207	0.251	0.373	0.19	0.247
ARIC|g13110.t1	6.063	5.41	5.795	5.29	5.952	5.08	7.772	6.344	6.727	5.665	5.637	4.914
ARIC|g25920.t1	0.115	0.351	0.098	0.277	0.172	0.315	0.094	0	0	0.145	0.057	0
ARIC|g27896.t1	7.762	7.698	7.397	9.383	8.464	9.558	7.036	7.08	6.5	9.322	10.329	11.717
ARIC|g34785.t1	5.232	5.511	5.293	4.36	4.39	3.618	5.422	5.675	6.161	4.904	5.929	6.06
ARIC|g13553.t1	0	0.124	0	0.567	0	0.135	0.087	0.233	0.284	0.425	1.66	0.275
ARIC|g25141.t1	3.61	2.622	2.387	3.468	2.718	2.031	1.278	1.755	1.012	2.122	2.913	2.192
ARIC|g16857.t1	23.643	22.564	23.896	27.428	30.978	31.458	23.354	25.265	27.131	27.667	24.434	25.208
ARIC|g32361.t1	8.903	8.774	7.957	7.538	8.816	8.464	7.791	6.583	6.578	7.081	6.31	6.569
ARIC|g5858.t1	3.683	3.648	3.508	4.325	5.092	4.835	3.746	3.584	4.134	4.219	3.855	4.008
ARIC|g30421.t1	3.095	3.537	3.121	2.628	2.664	2.841	2.441	3.054	2.855	2.833	2.881	3.052
ARIC|g41118.t1	12.307	13.743	13.153	12.687	13.467	12.756	9.897	9.847	9.887	11.204	10.45	10.537
ARIC|g29058.t1	15.355	19.423	14.389	8.922	9.147	9.773	5.587	3.518	4.38	6.022	5.94	5.44
ARIC|g19691.t1	0.127	0.148	0.13	0.143	0.155	0.184	0.285	0.44	0.426	0.166	0.103	0.086
ARIC|g36992.t1	0.868	0.828	0.446	0.837	0.624	0.441	1.095	1.302	0.871	1.563	1.465	1.493
ARIC|g17834.t1	54.439	48.715	50.739	82.956	62.36	73.408	43.588	63.027	45.35	82.337	86.874	79.837
ARIC|g17447.t1	30.303	29.904	27.176	26.161	28.381	26.559	25.409	20.677	22.964	24.079	21.389	23.669
ARIC|g24159.t1	0.903	0.418	0.609	0.271	0.141	0.319	0.261	0.451	0.865	0.293	0.023	0.222
ARIC|g53970.t1	15.734	20.94	18.404	18.684	23.003	20.559	22.097	21.06	15.191	19.744	19.224	20.577
ARIC|g50482.t1	2.017	1.909	1.752	1.881	2.035	2.176	2.35	2.766	2.555	1.711	1.64	1.81
ARIC|g9838.t1	3.682	5.44	5.662	1.626	2.148	2.802	5.439	5.031	5.234	2.488	4.105	3.549
ARIC|g21519.t1	3.963	4.907	6.216	4.948	4.254	5.008	4.964	5.095	5.566	3.997	4.557	4.006
ARIC|g27644.t1	12.627	11.637	12.143	8.82	9.75	10.327	13.508	12.017	14.631	8.604	8.721	8.936
ARIC|g23086.t1	1.257	1.66	1.672	1.119	1.728	1.397	1.649	1.03	1.581	0.759	0.958	0.59
ARIC|g5506.t1	0.628	0.313	0.29	0.499	0.546	0.362	0	0.174	0.573	0.228	0	0.053
ARIC|g40079.t1	20.259	19.744	17.885	27.171	20.262	22.786	19.916	19.797	13.409	23.938	28.327	31.09
ARIC|g52890.t1	16.091	16.666	15.467	8.915	12.515	9.332	9.228	12.476	12.423	11.268	14.116	10.619
ARIC|g29846.t1	22.288	21.965	19.601	23.281	23.04	24.108	13.808	12.266	12.576	15.381	21.207	22.489
ARIC|g42264.t1	1.253	1.43	2.199	1.66	1.684	1.522	1.57	2.27	1.503	1.952	2.558	3.17
ARIC|g38917.t1	2.233	2.629	3.138	3.372	2.909	3.22	2.542	2.988	2.356	2.59	2.836	3.629
ARIC|g4407.t1	0.657	0.647	0.699	0.609	0.71	0.663	0.504	0.418	0.479	0.485	0.394	0.394
ARIC|g24869.t1	0	0	0	0	0	0	0	0	0	0	0	0
ARIC|g6816.t1	0.803	0.744	1.244	0.162	0.311	0.439	0.495	0.722	0.527	0.716	2.287	0.923
ARIC|g32351.t1	1.545	1.658	1.552	1.285	1.854	1.705	2.246	1.636	1.764	1.7	1.496	1.336
ARIC|g50737.t1	0.878	1.576	2.315	1.315	0.538	0.853	0.184	0.539	0.799	0.9	1.202	1.308
ARIC|g50200.t2	0.163	0.192	0.203	0.283	0.053	0.28	0.354	0.621	0.305	0.804	0.399	0.254
ARIC|g47222.t1	0	0	0	0	0	0	0	0	0	0	0	0
ARIC|g23002.t1	1.673	2.039	2.498	1.855	1.773	1.776	1.532	1.596	1.597	1.547	1.37	1.15
ARIC|g47149.t1	0	0	0	0.142	0	0	0	0	0	0.18	0	0
ARIC|g19524.t1	21.243	21.87	21.839	20.406	21.855	21.388	20.059	20.176	19.875	18.638	18.105	18.753
ARIC|g46912.t1	29.955	22.714	26.031	34.15	25.903	28.696	51.25	44.357	37.472	30.753	33.922	28.84
ARIC|g46057.t1	0.039	0.041	0.038	0.215	0.198	0.233	0.003	0.037	0.021	0.039	0.076	0.056
ARIC|g10910.t1	1.04	0.402	1.246	1.255	0.791	0.601	3.669	6.375	3.875	2.989	3.785	3.702
ARIC|g12462.t1	1.681	2.143	2.213	2.407	2.554	1.803	2.61	2.228	3.035	2.26	1.864	2.082
ARIC|g4717.t1	0.646	0.652	1.055	0.323	0.439	0.695	0.336	0.345	0.403	0.418	0.352	0.519
ARIC|g37873.t1	0	0	0	0	0	0	0	0.744	0	0	0	0
ARIC|g14331.t1	48.658	53.22	51.066	49.228	47.335	47.816	50.793	41.32	44.85	40.474	38.529	37.307
ARIC|g15850.t1	23.694	24.432	24.23	30.964	22.969	23.178	23.241	30.575	20.577	33.747	35.346	36.615
ARIC|g790.t2	0	0	0	0	0.558	0	0	0	1.852	0	0	0
ARIC|g32902.t1	0	0	0	0	0	0	0	0	0	0	0	0
ARIC|g23262.t1	3.971	4.179	3.815	4.323	3.553	3.987	3.685	3.938	3.184	4.498	4.504	5.846
ARIC|g24772.t1	9.231	9.397	9.255	8.069	9.021	9.493	9.946	8.508	9.726	8.676	8.022	8.283
ARIC|g39349.t1	3.254	2.975	2.854	3.444	3.666	3.025	2.336	2.784	2.261	2.814	2.668	2.543
ARIC|g28815.t1	0.226	0	0.483	0.038	0	0.087	0	0	0.061	0	0.139	0
ARIC|g27017.t1	0	0	0	0	0	0	0	0	0	0	0	0
ARIC|g29263.t1	9.864	10.159	10.407	7.937	8.996	8.312	7.556	7.792	8.189	7.82	7.057	7.248
ARIC|g18819.t1	0.633	0.616	0.43	0.398	0.494	0.503	0.579	0.606	0.487	0.583	0.448	0.248
ARIC|g48725.t1	0	0	0	0	0	0	0	0	0	0	0	0
ARIC|g29653.t1	35.244	36.806	40.131	33.249	30.575	34.556	30.123	36.336	37.296	43.519	34.822	40.331
ARIC|g46686.t1	0	0	0	0	0	0	0	0.015	0	0	0	0
ARIC|g44194.t1	17.288	18	16.27	4.178	4.92	6.366	24.869	24.017	23.442	4.302	6.134	4.086
ARIC|g14669.t2	2.472	2.193	1.75	1.699	2.387	2.355	1.73	1.865	2.897	2.418	1.49	1.392
ARIC|g15266.t1	2.685	2.955	2.526	2.665	3.205	2.706	2.34	2.878	2.429	2.979	2.154	2.367
ARIC|g15420.t1	31.007	32.229	27.958	28.413	33.017	35.321	29.095	29.524	34.249	31.886	30.655	29.182
ARIC|g7276.t1	2756.76	2607.76	2530.96	2353.23	3017.01	3032.47	2614.28	2445.77	2960.37	2519.66	2241.29	2468.45
ARIC|g53367.t1	1.633	2.098	2.119	1.421	1.599	1.725	1.086	1.46	1.289	1.56	1.561	1.687
ARIC|g34411.t1	1.307	1.211	0.798	1.742	1.372	1.522	1.494	1.88	0.886	1.909	1.749	2.798
ARIC|g19683.t1	0	0	0	0.265	0.13	0.312	0.136	0.719	0	0	0	0.426
ARIC|g22077.t1	5.886	6.172	7.695	6.328	6.466	5.48	4.482	4.258	5.123	5.964	5.295	5.521
ARIC|g27598.t1	0.534	0.272	0.539	0.325	0.184	0.373	0.694	0.646	0.471	0.155	0.658	0.233
ARIC|g43733.t1	0	0	0	0	0	0	0.448	0.056	0	0	0.077	0.05
ARIC|g19110.t1	3.199	2.909	3.596	2.731	2.96	3.263	4.411	4.525	4.181	2.735	3.207	3.846
ARIC|g3395.t1	77.577	74.771	93.535	98.445	112.152	98.873	98.645	96.324	98.059	115.093	105.166	110.447
ARIC|g1592.t1	3.09	3.241	3.742	5.16	4.46	5.022	2.777	1.53	2.766	4.37	4.296	3.797
ARIC|g52566.t1	0	0	0	0	0	0	0	0.057	0	0	0	0
ARIC|g19789.t1	1.224	1.028	1.285	0.882	0.917	1.02	1.018	0.947	1.216	0.919	0.76	0.926
ARIC|g15053.t1	0.333	0.346	0.396	0.366	0.178	0.271	0.887	1.029	1.164	0.262	0.321	0.227
ARIC|g23894.t1	0.36	0.519	0.745	1.036	0.713	0.77	0.016	0.205	0.1	0.453	0.384	0.582
ARIC|g52765.t1	0.288	0	0	0	0	0	0	0	0	0	0	0
ARIC|g19605.t1	19.513	17.948	18.858	17.323	17.51	16.647	22.438	21.057	22.556	20.588	20.391	20.01
ARIC|g26205.t1	18.8	20.198	18.726	23.01	21.613	21.618	16.954	17.709	16.036	22.267	22.324	20.813
ARIC|g40116.t1	4.943	5.415	5.735	3.534	4.333	3.85	2.357	1.776	2.269	2.612	2.93	3.276
ARIC|g31091.t1	5.099	5.838	5.628	6.157	6.058	6.794	5.733	7.198	6.756	5.903	7.392	7.805
ARIC|g40783.t1	0.156	0.171	0.174	0.171	0.241	0.245	1.118	0.896	1.298	0.251	0.274	0.406
ARIC|g37989.t1	0	0.292	0	0	0	0	0	0	0	0	0	0
ARIC|g26551.t1	0.227	0.191	0.078	0.366	0	0.454	0	0	0	0	0	0
ARIC|g10894.t1	18.446	17.145	16.42	20.645	19.589	14.806	11.745	15.483	12.386	17.615	20.646	24.995
ARIC|g55332.t2	12.383	15.909	17.043	16.423	18.882	11.922	15.759	12.213	15.945	13.778	14.184	14.088
ARIC|g26814.t1	0.208	0.344	0.218	0.177	0.328	0.243	0.024	0.049	0.254	0.063	0.059	0.051
ARIC|g30144.t1	2.664	1.784	1.26	2.587	1.93	1.8	28.722	29.615	26.533	6.686	6.89	9.495
ARIC|g22455.t1	4.025	3.77	3.474	3.108	3.509	3.749	3.675	3.473	3.976	3.431	2.963	3.288
ARIC|g2171.t3	9.125	0	12.825	17.318	13.317	0	31.39	22.499	23.518	16.924	33.817	20.17
ARIC|g11741.t1	3.553	2.486	4.823	2.298	1.522	1.939	4.02	4.528	6.842	1.767	2.425	2.259
ARIC|g47269.t1	0.026	0	0	0	0	0	0	0	0	0	0	0
ARIC|g51803.t1	0	0.242	0	0.059	0	0	6.229	5.378	6.807	0	0.597	0.352
ARIC|g7058.t1	0	0	0.04	0	0.044	0	0.064	0	0	0	0	0
ARIC|g13118.t1	7.473	5.722	2.919	6.761	6.1	7.504	7.913	6.118	6.27	6.7	6.636	7.784
ARIC|g29755.t1	11.226	11.26	9.513	12.749	10.706	12.4	10.111	12.612	11.82	13.325	14.753	12.568
ARIC|g18411.t1	0.515	1.119	0	0	0	0.103	1.153	1.653	0.143	0.774	0	0.524
ARIC|g16750.t1	0.627	0.749	0.76	0.647	0.767	0.881	0.754	0.759	0.688	0.634	0.715	0.613
ARIC|g23049.t1	19.693	18.4	17.365	16.622	17.124	16.647	18.819	14.08	14.858	13.768	12.607	11.135
ARIC|g52787.t1	0	0	0	0	0	0	0	0	0	0	0	0
ARIC|g43794.t1	1.022	1.149	1.247	1.474	1.037	1.323	0.648	0.805	0.562	0.839	0.396	1.299
ARIC|g31915.t1	36.41	31.506	34.102	24.202	25.137	28.218	34.398	20.472	22.329	23.436	18.357	20.334
ARIC|g25027.t1	10.482	10.048	9.672	14.071	11.837	12.803	8.551	13.48	9.498	15.113	16.07	16.253
ARIC|g869.t1	5.965	5.983	5.213	8.237	8.336	7.995	6.645	6.852	6.242	8.298	8.663	7.474
ARIC|g36417.t1	7.186	5.413	2.056	4.081	2.643	3.632	4.837	3.668	4.87	3.028	3.461	2.818
ARIC|g36801.t1	0.026	0	0	0.077	0.048	0.029	0	0.045	0	0.07	0.063	0.071
ARIC|g139.t1	3.142	2.468	2.737	2.723	2.568	3.004	2.394	1.814	2.143	3.08	2.73	3.099
ARIC|g36352.t1	18.304	16.671	16.514	17.101	17.533	17.103	14.681	13.704	12.281	14.287	11.726	12.066
ARIC|g22372.t1	19.818	17.802	17.15	14.021	14.742	14.935	17.941	12.438	14.487	13.062	10.705	11.856
ARIC|g7948.t1	7.449	6.455	6.992	5.981	6.676	6.511	8.586	7.15	8.744	6.352	6.4	6.493
ARIC|g20227.t1	0.561	0.529	1.185	0.673	0.812	0.353	0.846	0.841	1.04	0.438	0.152	0.432
ARIC|g12950.t1	3.794	4.697	6.794	4.363	1.993	2.111	3.475	6.717	6.236	6.281	2.411	3.19
ARIC|g46266.t1	2.404	1.033	1.68	2.952	0.566	3.121	0.575	1.296	0.631	0.714	1	1.144
ARIC|g6538.t1	22.934	24.422	24.459	34.549	22.228	27.495	22.068	28.275	26.3	29.502	27.432	32.737
ARIC|g52024.t1	0	0	0	0	0	0	0	0	0	0	0	0.061
ARIC|g5685.t2	2.298	2.1	1.899	1.795	1.69	1.035	0.244	1.473	2.961	0.527	2.301	2.449
ARIC|g37947.t1	0	0	0.103	0.02	0	0	0	0	0	0	0	0
ARIC|g50486.t1	3.9	4.303	3.276	2.885	1.729	2.879	3.914	4.277	3.465	5.345	5.277	6.723
ARIC|g20447.t1	0.406	0.535	0.391	0.204	0.29	0.078	0.519	0.586	0.165	0.405	0.376	0.447
ARIC|g4492.t1	127.056	133.364	124.684	164.909	130.242	126.734	120.025	120.511	91.789	154.321	174.737	189.32
ARIC|g16366.t1	0.432	0.248	0.821	0.386	0.273	0.332	0.735	0.255	0.725	0.42	0.237	0.46
ARIC|g7001.t1	38.329	33.774	38.177	30.508	33.788	34.547	38.948	36.162	44.233	28.131	25.155	26.776
ARIC|g34906.t1	1.935	2.637	1.837	1.206	2.456	2.336	0	0	0.182	0.274	0.402	0
ARIC|g32731.t2	0.187	2.054	1.062	1.451	0.38	1.966	0.796	2.12	0.447	0.879	1.971	0.45
ARIC|g40887.t1	36.139	38.248	39.867	53.884	42.429	37.378	39.414	36.636	22.437	43.552	44.251	54.708
ARIC|g53269.t1	7.36	7.934	7.824	5.428	5.634	4.773	7.421	8.636	9.074	5.9	6.129	5.931
ARIC|g17994.t1	4.51	4.726	5.38	6.217	4.432	3.464	9.074	10.968	7.456	8.634	9.249	8.101
ARIC|g14251.t1	3.61	2.664	3.307	3.361	3.333	3.812	4.975	5.455	4.344	2.992	2.078	3.425
ARIC|g45196.t1	0	0	0.193	0	0.072	0	0	0	0	0	0	0.12
ARIC|g39973.t1	0.071	0.657	0.244	0.382	0.068	0.388	0.146	0.892	0.31	0.459	0.44	0.571
ARIC|g37573.t1	1.5	2.256	1.733	1.89	2.323	1.545	0.506	1.316	0.62	1.331	1.446	1.457
ARIC|g38876.t1	0.123	0.41	0.139	0.096	0.114	0.109	0.166	0.108	0.066	0.257	0.251	0.325
ARIC|g23801.t1	2.111	2.213	2.502	2.959	3.217	3.263	1.479	1.571	1.77	2.343	2.72	2.37
ARIC|g7538.t1	7.637	7.835	7.496	7.485	7.984	7.562	8.198	7.74	8.557	7.572	6.016	6.369
ARIC|g35481.t1	13.672	12.069	12.383	10.577	11.644	11.442	13.931	12.479	13.945	11.479	10.578	11.217
ARIC|g33011.t1	15.232	15.465	15.08	14.455	15.621	14.129	14.761	13.702	14.463	13.897	12.671	12.204
ARIC|g36095.t1	4.275	3.546	4.003	4.347	5.093	5.278	1.574	1.5	1.615	4.306	3.536	4.091
ARIC|g2368.t1	10.832	9.73	10.5	11.635	10.386	11.281	12.248	11.721	13.23	11.4	11.793	9.89
ARIC|g25314.t1	0.291	0.549	0.202	0.323	0.149	0.531	0.183	0.343	0.279	0.153	0.134	0.373
ARIC|g52655.t1	0	0	0	0	0	0	0	0	0	0	0	0
ARIC|g35852.t1	0.712	0.997	0.861	1.19	1.291	1.348	1.028	0.968	0.84	1.763	1.31	1.444
ARIC|g19236.t1	0.548	0.616	0.697	0.148	0.167	0.305	0.27	0.82	0.428	0.502	0.489	0.634
ARIC|g17339.t1	1.476	1.137	1.212	1.078	1.184	0.976	4.05	3.737	3.872	2.061	1.624	1.861
ARIC|g29600.t1	13.776	17.001	19.178	12.168	16.209	18.588	8.678	15.025	13.029	12.749	15.359	15.4
ARIC|g5949.t1	0.08	0	0	0	0	0	0	0	0	0	0	0
ARIC|g10147.t1	0	0	0	0	0	0	0	0	0	0	0	0
ARIC|g22266.t2	7.785	6.769	6.4	6.048	6.916	7.557	7.66	7.135	7.619	6.905	5.057	6.594
ARIC|g51566.t1	0.285	0.665	0.811	1.622	2.295	1.533	0.194	0.421	0.102	0.416	0.526	0.493
ARIC|g40584.t1	0	0	0	0	0	0	0	0	0	0	0	0
ARIC|g28893.t1	0	0	0.31	0	0	0.146	0.125	0	0	0.07	0.196	0
ARIC|g31372.t1	1.769	1.76	1.673	1.382	0.56	1.909	5.784	6.374	6.811	8.208	7.579	6.629
ARIC|g15931.t1	2.177	1.533	1.856	1.799	1.555	1.694	18.825	21.136	21.549	7.282	9.978	7.062
ARIC|g40991.t1	2.229	0.583	2.384	2.863	0.803	3.178	65.308	85.794	81.587	71.18	115.818	97.58
ARIC|g3416.t1	0.933	0.602	0.296	0.595	0.352	0.469	1.306	1.245	1.481	0.971	1.299	0.926
ARIC|g49415.t1	0	0	0	0	0	0	0	0	0	0	0	0
ARIC|g51631.t1	0	0	0	0	0	0	0	0	0	0	0	0
ARIC|g33512.t1	0.05	0.285	0.436	0.143	0.349	0.165	0.058	0.157	0.245	0.121	0.118	0.058
ARIC|g41185.t2	3.771	3.161	3.169	2.434	2.327	2.538	2.878	2.543	2.868	2.214	2.494	2.92
ARIC|g12732.t1	8.071	7.656	7.372	6.366	6.741	7.53	8.009	5.924	6.996	5.859	5.166	5.684
ARIC|g4447.t1	24.039	22.856	23.272	31.105	30.514	31.793	29.79	29.617	29.46	33.15	30.166	33.586
ARIC|g47568.t1	2.072	1.912	2.872	1.022	1.439	1.288	1.556	2.246	2.019	1.395	1.059	0.749
ARIC|g8359.t2	1.785	1.604	2.362	1.902	2.144	1.498	1.914	3.121	2.577	2.344	2.146	1.234
ARIC|g26037.t1	1.015	1.294	1.086	1.342	0.901	1.159	2.71	2.569	1.674	0.912	1.256	1.108
ARIC|g17100.t1	3.495	2.694	3.633	2.265	2.826	2.654	4.967	3.583	3.761	1.867	2.396	2.394
ARIC|g24867.t1	0	0	0	0	0	0	0	0	0	0	0	0
ARIC|g22992.t1	16.268	18.764	20.003	20.039	20.667	21.716	12.372	14.702	14.365	21.596	21.018	25.112
ARIC|g19587.t1	0	0	0	0	0	0	0	0.186	0	0.169	0	0
ARIC|g45632.t1	14.218	13.188	11.998	18.394	16.08	15.565	10.547	12.514	9.737	16.019	19.018	20.039
ARIC|g15879.t1	8.094	7.749	7.538	5.533	8.8	7	9.95	10.742	9.678	7.661	7.419	7.512
ARIC|g660.t1	0.956	1.099	0.799	0.582	0.77	0.68	0.333	0.488	0.429	0.444	0.259	0.534
ARIC|g54433.t2	0.173	0.052	0.417	0.143	0.943	0.042	0.188	0.326	0	0.133	0.544	0.383
ARIC|g45311.t1	0	0.075	0.046	0.016	0.043	0.023	0	0.014	0	0	0	0
ARIC|g14591.t1	0	0	0	0	0	0	0	0	0	0	0	0
ARIC|g29612.t1	0.042	0.089	0.107	0.056	0	0	0	0	0.135	0	0	0
ARIC|g24943.t1	24.121	24.801	24.173	30.66	28.52	28.112	31.051	43.149	32.127	35.484	48.157	45.083
ARIC|g38676.t1	5.669	5.191	6.33	4.091	3.806	4.062	6.055	4.049	5.613	3.345	2.88	3.518
ARIC|g6979.t1	30.507	26.014	22.122	36.695	28.55	31.432	26.472	23.36	19.571	32.622	41.014	41.646
ARIC|g46064.t1	0	0	0.041	0	0.022	0	0	0	0	0	0	0
ARIC|g33651.t1	7.183	7.542	10.062	7.067	7.932	7.578	4.192	6.737	7.051	4.556	6.621	4.536
ARIC|g12597.t1	0.525	0.69	0.66	0.647	0.854	0.584	0.174	0.213	0.41	0.29	0.37	0.392
ARIC|g15812.t1	0.038	0	0	0	0	0	0	0	0	0	0	0
ARIC|g41478.t1	2.445	2.07	2.238	2.958	2.308	1.948	0.802	1.654	0.861	1.18	2.72	1.888
ARIC|g19870.t2	1.519	1.069	1.306	1.635	0.566	1.554	0.209	0.637	1.092	1.534	1.823	1.2
ARIC|g55377.t1	0.723	0.283	0.661	0.253	0.39	0.308	0	0.721	0.879	0.332	0	0.319
ARIC|g49560.t1	0	0	0	0	0	0	0	0	0	0	0	0
ARIC|g13452.t1	0	0	0	0	0	0	0	0	0	0	0	0
ARIC|g50265.t1	2.465	3.528	2.835	2.317	2.359	3.059	3.6	3.134	2.48	2.559	2.775	2.926
ARIC|g12708.t2	7.43	7.484	6.05	9.204	10.532	9.11	8.663	5.597	6.581	7.607	6.597	6.181
ARIC|g37087.t1	0	0	0	0	0	0	0	0	0	0	0	0
ARIC|g42234.t1	4.116	3.95	3.578	5.461	4.859	3.889	2.221	1.989	1.237	1.825	3.604	3.165
ARIC|g43403.t1	2.913	3.016	3.309	2.876	2.217	2.41	3.737	3.953	3.092	2.538	3.071	3.771
ARIC|g45260.t1	0	0	0	0	0	0	0	0	0	0	0	0
ARIC|g21933.t1	7.016	6.696	5.965	6.542	6.706	6.608	7.841	7.977	8.863	5.577	6.342	5.878
ARIC|g43007.t1	0	0	0	0	0	0	0	0.092	0	0	0	0.028
ARIC|g15193.t1	5.106	1.977	1.679	5.305	0.531	2.984	3.92	2.285	1.335	3.072	2.627	7.662
ARIC|g1897.t1	5.236	4.574	5.129	4.382	4.518	4.463	5.6	5.684	5.842	3.667	3.715	3.76
ARIC|g9724.t1	0.975	0.933	0.889	0.82	1.382	1.322	0.223	0.312	0.422	0.528	0.435	0.76
ARIC|g21725.t1	12.103	11.687	11.125	10.492	10.485	10.856	14.347	12.709	13.385	11.352	11.132	11.401
ARIC|g10772.t1	0	0	0	0	0	0	0	0	0	0	0	0.379
ARIC|g28999.t1	3.812	3.023	2.489	1.439	2.015	2.804	4.189	3.72	3.014	2.076	2.23	1.979
ARIC|g22801.t1	2.325	1.618	2.481	0.993	1.077	1.271	2.577	1.681	2.203	1.047	1.017	1.407
ARIC|g34554.t1	9.912	9.43	9.029	10.69	5.561	7.527	8.326	9.582	5.006	9.665	10.556	12.794
ARIC|g9629.t1	2.626	2.312	2.536	2.198	2.308	2.578	3.317	3.467	3.616	2.524	2.401	2.173
ARIC|g18583.t1	0.064	0.06	0.035	0.113	0.065	0.118	0.012	0.091	0	0.054	0.085	0.101
ARIC|g17911.t3	0	0	0.162	0	1.019	0	0	0	0	0	0.2	0
ARIC|g10871.t1	8.817	8.325	9.256	9.928	10.768	7.426	8.776	10.335	6.557	9.579	8.232	10.167
ARIC|g48558.t1	0	0.01	0	0	0	0.011	0	0	0	0	0	0
ARIC|g41682.t1	2.168	2.13	2.164	2.229	2.927	2.47	2.173	1.758	1.72	2.101	1.166	1.973
ARIC|g25437.t1	3.259	10.109	4.161	6.001	3.93	1.347	2.117	7.351	3.409	3.018	6.87	3.427
ARIC|g49967.t1	0	0	0	0.035	0	0	0.169	0.492	0.768	0.254	0.37	0.406
ARIC|g29698.t1	1.958	2.59	0.922	3.142	2.792	3.439	2.141	2.685	2.864	2.005	3.61	2.795
ARIC|g45179.t1	12.713	14.092	13.379	13.553	15.19	13.942	11.775	12.654	13.75	13.098	13.909	11.645
ARIC|g8931.t1	14.276	13.551	14.567	10.91	13.435	13.872	12.769	12.063	13.417	11.134	9.737	11.008
ARIC|g25653.t1	2.059	1.663	1.857	1.183	1.359	1.584	2.563	2.128	2.256	1.467	1.488	1.292
ARIC|g18330.t1	0	0	0	0	0	0	0	0	0.141	0	0	0
ARIC|g714.t1	0	0.024	0	0.023	0.032	0	0.035	0	0	0.08	0.049	0.119
ARIC|g13023.t1	2.707	2.45	2.617	2.811	2.644	2.894	2.624	2.535	2.591	2.816	2.375	2.407
ARIC|g41515.t1	2.016	1.562	1.87	2.149	2.195	1.275	1.939	1.515	2.205	1.451	2.296	1.437
ARIC|g23980.t1	9.804	9.354	9.175	8.91	9.674	8.855	9.593	7.69	8.321	7.754	6.382	7.033
ARIC|g22976.t1	0.786	0.579	0.628	0.329	0.62	0.448	0.375	0.734	0.579	0.483	0.694	0.578
ARIC|g34898.t1	9.232	11.163	9.941	8.769	13.757	11.13	8.433	14.078	12.867	5.956	5.806	8.784
ARIC|g27796.t1	0	0	0	0	0	0	0	0	0	0	0	0
ARIC|g36999.t1	0	0	0	0	0	0	0	0	0	0	0.05	0
ARIC|g34953.t1	0	0	0	0	0	0	0	0	0	0	0	0
ARIC|g17773.t1	1.718	1.537	1.499	1.66	1.681	1.367	1.619	1.751	2.035	1.327	1.387	1.548
ARIC|g25628.t1	43.385	45.954	44.857	63.189	46.554	48.312	38.604	47.124	43.282	62.157	59.555	66.723
ARIC|g28373.t1	8.8	6.299	6.335	10.653	7.3	8.393	6.317	8.928	7.469	10.516	10.857	10.523
ARIC|g29690.t1	18.415	18.77	19.555	17.682	18.605	17.803	21.972	21.816	23.112	19.449	16.072	16.365
ARIC|g40202.t1	0.427	0.625	0.552	0.548	0.508	0.762	0.347	0.254	0.073	0.441	0.335	0.393
ARIC|g41174.t1	0	0	0.067	0.132	0	0	0	0	0	0	0	0.031
ARIC|g38422.t1	1.016	0.983	0.946	1.107	1.149	1.239	1.683	2.013	1.441	2.639	2.875	2.52
ARIC|g51506.t1	10.156	7.613	4.165	6.462	7.922	7.678	8.827	8.944	9.822	7.884	9.05	8.823
ARIC|g38276.t1	12.547	15.017	15.778	16.254	16.415	18.339	9.158	8.439	8.224	14.548	16.269	15.687
ARIC|g52136.t1	6.058	4.37	5.464	6.743	4.414	4.318	23.147	23.417	18.84	6.292	7.457	7.871
ARIC|g49853.t1	0	0	0	0	0	0	0	0	0	0	0	0
ARIC|g881.t1	1.507	1.324	1.109	0.819	0.345	0.67	0.884	0.771	1.016	0.637	0	0.634
ARIC|g48101.t1	18.081	19.431	20.044	20.993	21.48	20.933	14.99	16.808	17.467	15.056	16.325	15.587
ARIC|g7851.t1	1.072	1.134	1.371	0.819	0.899	0.952	0.696	0.871	0.896	0.738	0.597	0.59
ARIC|g48372.t1	0	0	0	0	0	0	0	0	0	0	0	0
ARIC|g2492.t1	8.387	8.005	8.133	7.492	7.54	8.08	8.353	7.825	8.353	7.281	7.012	7.027
ARIC|g24224.t1	6.333	5.424	6.501	4.589	4.452	4.988	7.66	7.308	7.52	3.979	4.32	4.564
ARIC|g54891.t1	8.247	8.318	7.366	10.555	8.529	8.449	9.278	7.507	8.862	9.12	10.649	14.354
ARIC|g38226.t1	3.361	3.839	3.437	3.216	3.376	3.523	3.427	3.359	3.671	2.643	2.501	2.84
ARIC|g26997.t1	1.434	1.557	1.297	2.332	1.602	2.294	0.93	1.151	1.07	1.831	2.241	1.88
ARIC|g51021.t1	24.017	23.304	20.369	23.572	17.352	18.669	19.83	20.166	13.561	21.613	21.533	26.303
ARIC|g15671.t1	21.747	21.124	19.265	18.33	20.192	18.799	35.089	35.546	38.327	20.393	21.558	19.879
ARIC|g31571.t1	0.434	0.471	0.208	0.472	0.559	0.248	0.635	0.882	0.755	0.299	0	0.345
ARIC|g34808.t1	2.763	2.631	2.495	2.72	2.695	2.97	3.193	3.056	2.292	2.476	2.561	3.018
ARIC|g20585.t1	0	0	0	0	0	0	0	0	0	0	0	0
ARIC|g1149.t1	0.492	0.445	0.492	0.415	0.16	0.397	0.444	0.77	0.526	0.656	0.5	0.63
ARIC|g35205.t1	0.05	0	0.063	0.017	0	0.019	0.05	0	0	0.019	0	0
ARIC|g19285.t1	5.369	5.026	5.429	4.891	5.032	5.275	5.252	5.429	5.113	4.498	3.941	4.313
ARIC|g26864.t1	4.767	4.933	4.88	5.687	7.497	6.86	3.428	3.861	3.831	5.284	4.961	5.678
ARIC|g13599.t1	0.455	0.618	0.829	0.74	0.521	0.812	0.697	0.682	1.1	0.902	0.725	0.87
ARIC|g4837.t1	0	0	0	0	0	0.012	0	0.014	0	0	0	0
ARIC|g8767.t1	8.654	8.318	8.427	7.804	8.148	8.075	6.728	8.031	8.093	7.78	7.778	7.961
ARIC|g16433.t1	0	0.024	0	0	0.064	0	0.034	0.089	0.109	0.027	0	0
ARIC|g51737.t1	0	0	0	0	0	0	0	0	0	0	0	0
ARIC|g50986.t1	3.7	3.522	3.475	2.977	3.42	3.034	2.818	3.419	3.696	3.629	3.21	3.876
ARIC|g42784.t1	0.152	0.107	0.874	0	0.896	0	0	0.323	0	0.124	0.531	0
ARIC|g18684.t1	1.085	0.826	1.145	0.817	0.599	1.061	0.218	0.172	0.104	0.312	0.358	0.351
ARIC|g27019.t1	0	0	0	0	0	0	0	0	0	0	0	0
ARIC|g8108.t1	5.876	5.163	4.32	4.612	3.96	4.458	4.024	6.48	5.678	5.234	6.999	4.117
ARIC|g26849.t1	10.939	13.392	15.619	9.062	11.192	10.275	1.842	2.467	2.096	2.029	2.739	1.526
ARIC|g13176.t1	0.089	0.291	0.511	0.777	0.712	0.578	0.345	0.992	0.984	0.587	0.688	0.193
ARIC|g22857.t1	0.95	0.995	0.729	0.566	0.757	0.587	0.406	0.78	0.483	0.439	0.348	0.333
ARIC|g919.t1	5.54	4.646	4.345	5.131	4.959	4.507	4.344	6.431	6.145	5.526	4.857	5.703
ARIC|g19671.t1	0	0	0	0	0	0	0	0	0	0	0	0
ARIC|g36241.t1	1.927	2.145	2.064	1.742	2.409	1.865	1.976	2.829	3.219	1.329	1.467	1.361
ARIC|g4499.t1	4.069	3.555	3.811	3.399	4.509	4.336	3.996	4.033	3.317	3.905	3.465	3.86
ARIC|g5706.t1	1.681	2.427	3.153	2.409	1.949	2.374	1.435	1.014	1.43	1.266	1.519	1.555
ARIC|g22853.t1	251.386	234.215	229.549	255.924	293.274	275.132	362.583	356.736	416.44	312.3	302.284	274.855
ARIC|g32661.t1	1.712	1.406	0.752	0.549	1.704	1.617	0.933	0.665	0.945	0.96	1.114	1.627
ARIC|g1669.t1	12.832	12.479	12.579	12.071	13.37	12.52	11.826	11.589	10.04	11.883	9.729	11.007
ARIC|g108.t1	497.07	412.938	464.469	696.091	442.364	483.049	735.741	761.813	622.61	898.57	821.548	913.943
ARIC|g9127.t1	2.277	2.972	2.206	5.985	4.543	4.31	0.689	0.968	0.786	1.374	2.332	1.255
ARIC|g38632.t1	2.576	2.379	2.243	2.555	3.073	2.56	2.33	2.458	2.912	3.08	2.849	3.172
ARIC|g55531.t1	0.928	0.298	1.632	1.431	1.521	0.166	1.548	0.381	1.026	1.367	0	1.027
ARIC|g41744.t1	12.924	14.127	14.637	13.904	16.205	16.361	13.207	12.582	14.355	14.334	13.134	13.069
ARIC|g11709.t2	0	0	0	0	0	0	0	0	0	0	0	0
ARIC|g35153.t2	1.035	0.847	1.084	0.287	0.84	1.351	1.22	0.471	0	0.156	0.907	0.093
ARIC|g32969.t1	27.981	26.22	26.284	27.108	24.44	23.266	26.808	26.416	23.527	25.575	28.488	32.669
ARIC|g47017.t1	0	0	0	0.09	0.032	0	0	0	0	0.08	0	0
ARIC|g46464.t1	7.86	7.528	7.113	6.715	6.673	6.423	7.045	6.235	6.415	6.583	6.058	6.638
ARIC|g46116.t1	2.182	2.585	2.271	3.413	2.373	2.71	2.109	2.145	2.081	3.113	3.645	3.191
ARIC|g17559.t1	0.82	0.695	0.666	0.389	0.638	0.734	0.169	0.256	0.266	0.382	0.291	0.459
ARIC|g26043.t1	15.977	16.403	17.419	16.543	17.318	17.19	12.756	13.922	14.294	13.583	13.281	14.601
ARIC|g29299.t1	10.396	10.669	10.202	9.662	10.944	10.353	10.3	12.058	11.744	11.267	9.763	9.779
ARIC|g21268.t1	14.433	18.888	18.069	13.642	16.41	14.467	15.298	15.3	17.514	11.624	11.684	14.167
ARIC|g3318.t1	0	0	0	0	0	0	0	0	0	0	0	0
ARIC|g1512.t1	8.063	8.011	12.719	8.93	10.794	9.082	15.385	13.932	14.886	11.528	13.377	13.328
ARIC|g19856.t1	29.296	29.501	30.163	26.553	25.447	25.648	24.966	20.618	21.407	22.197	21.389	22.436
ARIC|g1111.t1	0.793	1.198	1.692	0.963	0.97	0.765	1.557	2.015	2.241	0.669	1.079	1.014
ARIC|g19670.t1	0.752	0.75	0.77	0.596	0.699	0.579	0.467	0.463	0.342	0.349	0.274	0.376
ARIC|g7023.t1	4.591	3.068	1.542	3.538	2.226	3.028	3.717	3.873	4.645	3.166	2.562	3.53
ARIC|g27122.t1	12.304	11.196	10.992	11.569	11.886	12.609	9.468	7.976	8.885	10.268	8.056	8.488
ARIC|g50581.t1	5.017	4.665	5.413	4.909	5.147	4.651	4.926	6.331	6.499	5.109	4.643	4.37
ARIC|g15932.t1	3.153	3.618	3.946	4.379	4.026	4.389	2.52	3.361	1.725	2.873	3.267	4.454
ARIC|g12002.t1	67.595	80.594	80.817	96.974	85.353	81.503	94.685	113.505	91.275	109.245	141.943	129.525
ARIC|g42279.t3	0.343	0	0	0	0	0.069	0.111	0	0.166	0.111	0	0.632
ARIC|g13352.t1	2.66	3.365	3.436	3.01	3.581	3.233	2.405	2.659	2.579	1.815	1.888	2.129
ARIC|g25744.t1	0.066	0.162	0.057	0.089	0.031	0.051	0.034	0	0	0.026	0	0.026
ARIC|g21438.t1	1.056	0.864	0.823	0.812	1.043	0.992	1.007	1.239	1.248	1.021	1.017	1.084
ARIC|g43345.t1	0	0	0	0	0	0	0	0	0	0	0	0
ARIC|g8877.t1	1.453	1.153	1.158	0.816	1.314	1.371	0.572	0.535	0.351	0.829	0.184	0.578
ARIC|g28586.t1	8.94	9.725	9.922	11.507	12.088	11.533	8.617	6.386	5.576	11.047	13.862	15.688
ARIC|g50499.t1	0	0	0	0	0	0.372	0	0	0	0	0.544	0
ARIC|g53325.t1	5.082	4.703	5.065	6.061	6.337	6.483	3.38	3.425	4.121	4.718	4.334	4.005
ARIC|g53474.t1	5.907	5.78	4.517	4.502	5.693	2.761	3.252	5.405	4.394	3.786	3.985	3.13
ARIC|g49716.t1	0	0	0	0	0	0	0	0	0	0	0	0
ARIC|g33292.t1	20.995	18.457	17.646	17.115	23.356	20.07	34.533	42.45	43.801	21.43	19.035	21.17
ARIC|g29505.t1	0.763	0.55	0.237	0.473	0.397	0.474	0.834	1.461	0.969	0.673	0.347	0.473
ARIC|g33563.t1	5.01	4.583	5.341	1.358	1.331	3.257	1.689	0.74	1.5	1.218	2.033	0.979
ARIC|g28688.t1	5.364	4.795	4.581	3.48	3.904	4.268	5.488	4.861	5.257	3.755	3.519	3.878
ARIC|g15874.t1	3.264	3.321	3.176	3.595	3.332	3.878	2.782	2.666	2.54	2.796	2.155	2.759
ARIC|g4421.t1	23.849	25.602	24.79	19.211	19.742	21.074	20.358	15.502	15.241	18.272	15.78	17.11
ARIC|g51984.t1	0.231	0.453	0.079	0.31	0.044	0.071	0	0	0	0.037	0	0
ARIC|g24079.t1	177.354	176.242	178.226	182.353	187.651	185.339	224.435	229.059	244.265	184.63	185.629	177.299
ARIC|g6142.t1	8.185	8.035	7.974	7.845	9.003	8.307	8.97	8.68	8.723	8.638	7.14	7.384
ARIC|g29158.t1	17.745	19.843	17.992	23.846	19.275	18.651	19.236	17.448	14.087	19.368	21.854	23.423
ARIC|g9653.t1	24.112	23.024	24.953	23.844	23.853	23.051	21.276	17.358	21.603	20.572	19.062	17.909
ARIC|g47726.t1	0	0	0	0	0	0	0	0	0	0	0	0
ARIC|g23331.t1	2.685	2.759	2.812	2.58	3.151	3.163	1.892	2.229	2.114	2.305	2.539	2.76
ARIC|g38591.t1	1.451	1.925	1.521	2.383	1.57	1.158	1.202	1.092	0.566	1.407	1.603	2.278
ARIC|g48240.t1	2.171	1.421	1.32	1.132	0.183	0.483	1.183	0.685	0.781	0.461	0.714	1.697
ARIC|g24290.t1	0.707	0.383	0.358	0.358	0.421	0.428	0.194	0.201	0.136	0.18	0.281	0.607
ARIC|g23585.t1	2.56	2.51	2.015	2.652	3.124	3.262	2.078	2.171	2.291	3.105	2.435	2.877
ARIC|g20221.t1	0	0	0	0	0	0	0	0	0	0	0	0
ARIC|g26760.t1	1.267	1.518	1.442	1.21	1.475	1.556	0.765	0.672	0.596	1.363	1.269	0.946
ARIC|g29980.t1	0	0	0	0.205	0	0	0	0.077	0	0.069	0	0.139
ARIC|g50616.t1	1.373	1.438	1.221	0.803	0.96	1.406	0.491	0.409	0.349	0.661	0.506	0.772
ARIC|g7841.t1	12.9	12.394	10.752	11.904	12.466	11.697	10.757	11.617	12.447	11.425	9.957	10.334
ARIC|g48110.t1	0.173	0.496	0.149	0.058	0.168	0.136	0.089	0.312	0	0.211	0	0.489
ARIC|g39769.t1	0	0.159	0.233	0.061	0.215	0.14	0.325	0.081	0	0	0.112	0.182
ARIC|g25042.t1	0.277	0.247	0.152	0.397	0.517	0.24	0.201	0.259	0.095	0.382	0.186	0.268
ARIC|g47241.t1	0.138	0.053	0.157	0.473	0.229	0.384	0.343	0.861	0.557	0.397	0.302	0.318
ARIC|g45984.t1	2.067	1.847	1.872	4.324	3.832	3.151	0.589	0.069	0.62	0.115	0	0.51
ARIC|g31352.t1	13.369	13.41	10.538	13.663	11.935	12.649	24.622	23.724	26.609	18.082	16.433	13.111
ARIC|g44176.t1	1.708	0.21	0.124	0.482	1.286	0.684	0	0.263	0	0	0	0
ARIC|g39269.t1	1.387	1.352	1.202	1.276	1.363	1.088	1.867	2.066	2.19	1.527	2.408	2.051
ARIC|g26303.t1	10.381	11.227	9.517	11.481	12.618	12.351	12.224	11.764	12.175	12.143	11.968	12.053
ARIC|g14922.t1	1.234	1.046	1.037	0.978	0.946	1.05	0.851	0.74	0.925	0.963	0.643	0.903
ARIC|g4997.t2	0.043	0	0.073	0.019	0.013	0.054	0.044	0.033	0.133	0	0.053	0.102
ARIC|g9759.t1	1.359	1.283	1.164	1.505	0.787	1.012	1.386	0.784	0.861	1.058	1.544	1.792
ARIC|g11514.t1	8.31	8.236	11.897	14.097	10.067	11.061	8.675	8.114	5.454	10.031	14.322	17.044
ARIC|g13465.t1	5.488	6.399	5.397	6.995	4.892	4.699	4.626	4.495	3.151	7.848	8.807	7.184
ARIC|g35987.t1	9.731	9.301	11.552	7.9	7.702	6.864	10.585	12.184	14.803	7.675	7.042	7.938
ARIC|g6277.t1	7.803	7.647	7.005	3.015	3.057	4.222	3.083	1.606	1.745	2.314	2.451	2.896
ARIC|g7425.t1	0.619	0.56	1.012	0.401	0.402	0.47	0.959	0.886	1.197	0.34	0.473	0.391
ARIC|g894.t1	1.353	0.797	1.158	0.91	0.791	0.905	1.208	0.616	0.884	0.765	1.325	1.031
ARIC|g49276.t1	0	0.033	0.18	0.053	0	0.241	0.268	0.301	0	0.062	0	0
ARIC|g29964.t1	0.053	0.055	0.045	0.088	0.025	0	0.027	0.092	0	0	0.032	0
ARIC|g51808.t1	0	0	0	0	0	0.084	0.452	0.291	0.296	0	0	0.044
ARIC|g28061.t1	0	0	0	0	0	0	0	0	0	0	0	0
ARIC|g50453.t1	30.73	29.308	29.284	27.825	35.616	29.321	25.243	24.367	23.835	24.646	20.329	27.685
ARIC|g5490.t1	1.689	2.721	2.947	3.098	3.297	1.472	2.098	3.8	4.264	3.509	3.453	3.504
ARIC|g26307.t1	4.821	4.192	3.988	4.432	5.368	5.777	8.476	7.877	9.757	5.088	4.65	4.361
ARIC|g37197.t1	1.451	1.84	1.285	2.323	1.77	1.876	1.51	1.174	0.814	1.261	1.488	1.822
ARIC|g27700.t1	1.178	1.467	1.427	1.412	0.985	1.302	0.661	0.917	0.628	1.186	0.805	1.095
ARIC|g41170.t1	0	0	0	0	0	0	0	0	0	0	0	0
ARIC|g21311.t1	3.642	1.854	2.306	3.719	3.384	3.849	2.505	3.26	2.951	3.966	3.128	3.086
ARIC|g39309.t1	0	0	0	0	0	0	0	0	0	0	0	0
ARIC|g38866.t1	0	0	0	0	0	0	0	0	0	0	0	0
ARIC|g8326.t1	0.035	0.073	0.118	0.023	0	0.056	9.003	7.144	9.259	0.467	0.812	0.554
ARIC|g12634.t1	1.663	0.722	1.482	0.913	0	1.597	1.343	1.22	0.981	1.032	0.288	1.097
ARIC|g45003.t1	0.099	0.183	0.028	0.022	0.062	0.025	0	0.058	0	0.052	0.04	0
ARIC|g23650.t1	1.199	1.316	0.875	1.724	1.983	1.615	2.934	2.681	2.982	0.963	0.936	0.898
ARIC|g31572.t1	0.572	0.42	0.108	0.298	0.09	0.388	0.389	0.28	0.614	0.251	0.391	0.051
ARIC|g2755.t1	3.637	3.285	2.138	3.786	3.773	3.578	2.685	3.158	3.289	4.339	4.487	4.248
ARIC|g41745.t1	6.85	6.999	7.408	7.63	7.762	7.225	7.483	7.333	7.111	7.511	6.086	6.818
ARIC|g38198.t1	39.352	41.522	38.382	38.161	33.658	40.328	42.027	35.575	36.332	36.475	34.51	36.833
ARIC|g53186.t1	0	0	0.103	0	0	0.188	1.354	2.605	2.9	0.984	1.476	0.965
ARIC|g14664.t1	161.889	192.718	194.863	138.739	179.169	149.704	90.964	126.639	126.089	98.848	145.199	83.979
ARIC|g49223.t1	25.412	29.523	23.811	28.087	24.821	26.173	33.036	29.46	23.305	28.08	40.686	41.38
ARIC|g54794.t1	1.908	2.463	1.886	2.006	1.689	1.933	1.555	1.813	1.881	1.551	1.528	1.611
ARIC|g43465.t1	6.277	8.313	9.416	6.659	7.603	6.645	20.679	23.152	20.968	5.094	5.584	5.426
ARIC|g29446.t1	0	0	0	0.031	0	0	0	0.014	0	0.195	0	0
ARIC|g28069.t1	16.573	17.607	19.744	19.006	17.184	18.25	18.023	17.615	16.633	16.393	16.207	17.358
ARIC|g25489.t1	3.908	3.327	3.636	4.149	4.435	4.295	3.216	3.279	3.133	4.179	3.603	4.144
ARIC|g2916.t1	0.288	0.486	1.084	0.617	0.768	0.136	0.648	0.768	0.436	0.737	0.994	0.276
ARIC|g23068.t1	2.988	3.785	3.748	4.187	3.375	3.054	9.019	8.819	7.032	3.972	5.31	5.318
ARIC|g53711.t1	0.629	0.934	0.809	0.338	0.663	0.244	0.193	0.168	0.342	0.354	0	0.454
ARIC|g40217.t1	0	0	0.037	0	0.082	0	0	0	0	0	0	0
ARIC|g24384.t1	0	0	0	0.086	0	0	0	0	0	0	0	0
ARIC|g30483.t1	0	0	0	0	0	0	0	0	0	0	0	0
ARIC|g42142.t1	7.467	7.312	7.535	9.46	9.162	8.951	5.924	6.957	8.078	9.837	9.509	11.628
ARIC|g31781.t1	21.352	20.778	20.836	16.184	17.808	18.037	17.401	14.027	16.496	14.844	13.425	14.108
ARIC|g44564.t1	0.72	0.894	0.783	0.871	0.865	0.819	0.852	0.63	0.733	0.879	0.837	0.898
ARIC|g26338.t1	9.35	8.473	8.277	7.567	8.58	9.07	8.929	8.891	9.716	8.474	7.274	8.242
ARIC|g6335.t1	2.191	2.59	2.239	1.976	1.595	1.98	1.431	1.306	1.422	1.188	1.252	1.368
ARIC|g55079.t2	4.525	4.089	4.332	4.73	5.046	4.843	4.921	4.878	5.018	4.666	4.744	4.184
ARIC|g4982.t1	0.94	0.986	0.932	0.927	1.115	0.858	0.768	0.649	0.897	0.566	0.512	0.886
ARIC|g14571.t1	18.913	18.636	17.579	17.922	18.828	16.838	15.852	15.621	14.59	19.229	16.615	18.639
ARIC|g13623.t1	0.654	0.475	0.726	0.332	0.318	0.475	0.625	0.808	0.966	0.446	0.312	0.281
ARIC|g7917.t1	6.057	5.706	5.698	4.071	4.799	4.91	6.606	5.557	6.272	5.126	4.019	4.952
ARIC|g45283.t1	0	0	0	0	0	0	0	0	0	0	0	0
ARIC|g24846.t1	0	0	0	0.141	0.132	0.054	0	0.031	0	0.028	0	0.14
ARIC|g51831.t1	2.669	2.742	2.773	2.196	2.814	2.054	0.906	1.248	1.102	1.797	1.846	2.458
ARIC|g18037.t1	0	0.324	0.655	0.792	0.756	0.403	0	0	0	0.274	0.107	0
ARIC|g40152.t1	2.797	6.378	6.714	6.791	5.923	3.807	2.734	4.998	2.641	5.407	5.788	5.96
ARIC|g24913.t2	3.346	3.699	4.11	2.758	3.401	2.657	3.416	4.393	3.463	3.233	3.751	2.529
ARIC|g33138.t1	0.017	0.046	0	0.044	0.062	0.025	0	0	0	0	0	0.013
ARIC|g15102.t1	2.832	2.899	2.991	1.351	1.902	1.162	3.759	2.549	1.956	0.873	1.412	1.643
ARIC|g50984.t2	0.93	1.301	0.124	0.314	1.024	0.166	1.162	1.567	0.91	0.427	0.725	1.148
ARIC|g3437.t1	1.85	1.922	1.973	2.135	1.798	1.996	1.202	0.984	1.472	1.336	1.665	1.78
ARIC|g2655.t1	0.123	0.053	0	0.041	0.086	0.023	0	0.175	0.065	0.048	0.056	0.098
ARIC|g32417.t1	4.434	4.07	4.311	4.456	4.3	4.737	3.98	4.01	3.921	4.084	3.941	3.996
ARIC|g22632.t1	0.05	0.03	0.137	0	0.101	0.082	0.044	0.029	0.07	0.022	0	0
ARIC|g33216.t1	0	0	0	0	0	0	0	0	0	0	0	0
ARIC|g29902.t1	0.126	0	0	0	0	0	0	0	0	0	0	0
ARIC|g48341.t1	0	0	0	0	0.03	0	0	0	0	0	0	0
ARIC|g25692.t1	10.823	11.09	12.935	7.662	7.875	8.033	10.272	14.072	15.395	6.834	9.87	7.531
ARIC|g24017.t1	31.412	29.171	26.161	36.105	27.608	28.385	31.525	28.444	22.934	33.968	42.861	39.762
ARIC|g25456.t1	0.093	0.068	0.086	0.224	0.154	0.067	0.451	0.474	0.651	0.048	0.154	0.141
ARIC|g16586.t1	0.414	0.152	0.147	0.594	0.547	0.392	0.273	0.193	0.078	0.326	0.516	0.504
ARIC|g38887.t1	0.069	0.2	0.152	0.249	0.371	0.385	0	0	0	0	0	0
ARIC|g27665.t1	5.702	5.15	7.458	7.493	5.739	5.609	8.12	5.578	5.807	6.69	7.05	7.893
ARIC|g14597.t1	4.767	3.88	7.459	3.501	3.887	3.472	6.799	7.227	10.457	2.293	3.093	2.672
ARIC|g40864.t1	0.146	0.548	0.584	0.327	0.093	0.188	0.199	0.346	0.263	0.233	0.06	0.429
ARIC|g21477.t1	0.279	0.391	0.257	0.287	0.388	0.338	0.062	0.259	0.235	0.237	0.389	0.183
ARIC|g30609.t1	1.699	2.11	2.69	2.397	2.79	2.683	0.803	1.336	1.237	1.844	2.798	2.466
ARIC|g14980.t1	4.912	4.743	4.307	3.968	4.209	4.216	4.643	3.741	4.23	4.042	3.338	3.463
ARIC|g4356.t1	20.492	20.017	16.841	22.766	13.899	16.299	24.016	21.78	18.763	22.585	24.801	26.964
ARIC|g8293.t1	14.206	13.764	13.637	12.691	12.571	13.142	9.977	11.229	10.593	12.03	13.514	12.764
ARIC|g32008.t1	9.701	10.752	8.585	14.772	10.544	9.735	7.592	7.807	5.369	12.071	12.927	15.693
ARIC|g43239.t1	0.777	0.745	0.821	0.815	0.74	1.173	0.469	0.468	0.548	0.869	0.708	0.642
ARIC|g51133.t1	0	0	0	0	0	0	0	0	0	0	0	0
ARIC|g43183.t1	0.419	0.354	0.176	0.249	0.022	0.389	0.118	0.061	0.174	0.018	0	0
ARIC|g27767.t1	1.019	1.194	1.058	1.245	1.208	1.146	0.696	0.659	0.866	0.773	0.697	0.731
ARIC|g30211.t1	4.424	3.862	3.868	3.218	3.515	3.857	5.366	4.55	3.766	2.879	2.777	3.832
ARIC|g19486.t1	0.109	0.215	0.074	0.197	0.1	0.139	0.546	0.763	0.595	0.107	0.028	0.135
ARIC|g17234.t1	0.897	1.187	0.726	0.441	0.472	0.871	0	0.167	0	0	0.058	0
ARIC|g40897.t1	0.428	0.748	0.767	0.946	0.202	0.689	0.524	0.189	0.875	0.34	0.632	0.376
ARIC|g2958.t1	0.287	0.713	0.431	0.675	0.829	0.614	0	0.643	0	0.347	0	0.23
ARIC|g42263.t1	19.664	20.912	19.228	16.626	18.906	16.989	18.885	14.406	13.858	15.945	13.703	14.571
ARIC|g10066.t1	2.407	1.916	1.685	2.079	1.713	2.013	2.238	2.429	2.825	1.992	1.652	1.496
ARIC|g36470.t1	158.982	162.636	154.782	185.038	143.713	163.309	164.406	151.463	121.937	193.64	202.971	232.224
ARIC|g23712.t1	11.575	12.875	11.398	11.252	11.032	11.68	13.696	15.288	13.906	13.126	12.795	14.033
ARIC|g47630.t1	3.079	3.067	4.156	1.883	2.255	1.592	2.453	3.111	2.913	1.723	1.482	1.679
ARIC|g33673.t1	1.744	1.766	2.084	1.482	1.996	2.314	1.587	1.616	1.955	2.067	1.659	1.433
ARIC|g26976.t1	11.499	12.209	10.861	13.048	13.817	13.885	10.978	10.401	10.566	13.051	9.909	11.543
ARIC|g19224.t1	0.625	0.64	0.62	0.554	0.775	0.548	0.391	0.633	0.18	0.491	0.395	0.713
ARIC|g38874.t1	0.183	0.46	0.281	0.221	0.172	0.028	0	0.097	0.039	0	0.27	0.029
ARIC|g9767.t1	0.465	0.591	0.308	0.228	0.701	0.668	0.63	0.763	0.332	0.203	0.349	0.493
ARIC|g43249.t1	1.593	1.447	1.263	0.847	0.836	1.354	83.7	73.903	75.868	7.821	13.846	16.802
ARIC|g9489.t1	2.735	2.942	2.93	3.037	2.614	2.935	2.876	3.533	3.713	2.731	2.486	2.727
ARIC|g28639.t1	18.72	18.721	18.899	22.511	19.805	18.591	19.795	19.688	21.309	21.433	22.735	22.339
ARIC|g18557.t1	0	0.213	0	0	0.291	0.116	0	0	0	0	0	0
ARIC|g30812.t2	1.71	1.776	0.635	1.22	0.688	1.461	1.891	0	0.889	0.704	1.632	1.534
ARIC|g18272.t1	0.423	0.963	0.562	0.289	0.439	0.693	0.224	0.402	0.488	0.184	0	0.177
ARIC|g19190.t1	1.417	1.305	0.514	0.08	1.869	0.765	0.817	0.122	1.332	1.279	0.734	0.808
ARIC|g13649.t1	1.985	2.701	2.16	2.671	2.543	2.187	44.34	49.906	52.742	11.273	13.799	11.646
ARIC|g21922.t1	4.768	3.952	3.6	2.784	2.039	3.477	5.461	5.335	2.437	4.052	3.773	3.771
ARIC|g33816.t2	0	0.056	0	0	0	0	0.218	0.188	0.143	0.105	0	0.107
ARIC|g32580.t1	0.479	0.469	0.33	0.394	0.25	0.516	0.351	0.391	0.14	0.261	0.145	0.354
ARIC|g46585.t1	0	0	0	0	0	0.106	0	0	0	0	0	0
ARIC|g42297.t1	0.271	0.269	0.074	0.363	0.282	0.27	0.582	0.597	0.531	0.347	0.332	0.448
ARIC|g45361.t1	19.403	18.661	19.107	14.768	15.595	16.27	17.098	17.316	18.819	15.212	14.778	15.004
ARIC|g14014.t1	31.866	31.654	28.006	41.444	34.453	34.103	25.174	25.858	19.029	35.753	46.889	44.135
ARIC|g30050.t1	72.783	73.323	69.001	86.442	67.766	65.15	78.125	76.05	62.277	85.044	82.795	95.429
ARIC|g36281.t1	1.878	1.255	1.07	1.37	0.986	1.152	4.174	7.348	3.911	2.154	2.776	2.999
ARIC|g11394.t1	1.647	1.237	1.424	1.409	1.387	1.503	1.547	1.525	1.815	1.316	1.367	1.306
ARIC|g6850.t1	3.334	3.616	3.32	4.144	4.488	4.029	3.317	4.176	4.182	4	4.268	4.041
ARIC|g40427.t1	6.266	5.84	5.564	5.969	6.734	6.543	5.912	5.466	5.786	6.275	5.173	5.502
ARIC|g7131.t1	0.817	1.352	1.224	1.212	1.081	1.244	0.99	0.711	0.6	1.003	0.331	0.739
ARIC|g30513.t1	0.405	0.284	0.038	0.151	0.298	0.553	0.092	0.717	0.049	0.286	0.721	0.395
ARIC|g15531.t1	0.284	0.34	0.132	0.104	0.121	0.196	0	0	0.028	0	0	0
ARIC|g40756.t1	0.783	1.046	2.211	1.184	1.471	1.373	0.981	2.167	2.363	0.926	0.825	0.654
ARIC|g38153.t1	0	0	0	0	0	0	0	0	0	0	0	0
ARIC|g32040.t1	15.177	15.445	16.6	16.152	17.877	17.86	18.589	19.249	20.214	18.861	18.453	18.622
ARIC|g13577.t1	2.211	2.534	3.001	2.733	2.861	2.946	3.762	4.277	3.94	2.729	3.6	2.626
ARIC|g49214.t1	6.728	11.325	10.087	13.265	9.322	13.137	7.274	7.684	4.358	6.547	10.866	13.275
ARIC|g47327.t1	5.477	3.362	3.583	3.656	4.518	3.68	13.225	15.76	15.577	8.871	10.498	9.568
ARIC|g6029.t2	2.14	3.215	2.351	3.296	4.193	3.789	5.062	3.98	2.776	3.744	5.817	7.854
ARIC|g22288.t1	8.625	8.049	9.557	7.227	8.759	8.19	11.109	11.196	11.692	9.949	10.112	10.718
ARIC|g28226.t1	33.912	37.776	28.563	33.909	34.21	31.61	35.319	36.255	31.882	33.584	31.953	35.243
ARIC|g6753.t1	17.269	16.329	16.468	17.95	19.461	18.654	17.865	19.454	18.285	17.684	15.941	15.733
ARIC|g40822.t1	1.596	2.042	2.258	4.117	3.793	3.72	0.337	0.501	0.301	1.768	2.68	2.194
ARIC|g33638.t1	1.626	1.525	1.181	2.073	2.088	2.6	0.42	0.417	0.461	1.738	1.369	1.576
ARIC|g54711.t1	1.061	0.985	0.731	0.618	0.653	0.744	0.257	0.277	0.249	0.295	0.252	0.361
ARIC|g47308.t1	92.673	84.861	57.654	107.021	84.347	99.949	93.435	87.26	74.691	91.628	105.617	124.291
ARIC|g12396.t1	0	0.046	0	0.088	0.124	0	0	0	0	0.026	0	0
ARIC|g14119.t1	7.092	9.37	9.766	10.741	9.658	9.831	8.422	8.363	6.019	9.519	11.232	16.127
ARIC|g50950.t1	5.379	5.47	4.614	5.321	5.935	5.823	6.125	6.339	6.427	5.865	5.373	5.292
ARIC|g2155.t1	3.927	4.79	4.419	1.957	1.736	1.82	3.592	2.74	2.646	2.265	2.047	2.623
ARIC|g16606.t1	1.003	1.005	0.898	2.052	2.622	1.966	1.351	0.981	0.933	1.497	1.275	2.161
ARIC|g23826.t1	6.127	4.728	5.951	3.926	2.889	3.828	6.63	4.403	6.387	2.774	3.097	2.901
ARIC|g42250.t1	0.751	0.844	0.638	0.717	0.834	0.631	1.894	1.363	1.368	1.442	0.679	1.276
ARIC|g38583.t1	0.556	0.823	0.226	0.382	0.407	0.046	0.085	0	0.142	0.516	0.402	0.189
ARIC|g19961.t1	26.319	28.655	28.183	23.492	21.902	23.883	22.961	17.407	20.183	20.879	21.892	21.213
ARIC|g53944.t1	0.315	0.179	0.098	0.153	0.161	0.131	8.291	7.005	7.451	3.093	3.664	3.26
ARIC|g2982.t1	1.697	1.574	0.723	2.716	1.357	0.755	1.591	1.888	1.295	2.361	3.174	2.597
ARIC|g35162.t1	0.375	0.854	0.945	0.789	0.411	0.484	0.128	0.386	0.542	0.301	0.695	0.579
ARIC|g54329.t1	1.016	1.263	1.131	1.283	1.283	1.344	1.204	1.391	1.418	1.443	1.264	1.437
ARIC|g51716.t1	0	0	0	0	0	0	0	0	0	0	0	0
ARIC|g17268.t1	0	0	0.169	0	0	0	0	0	0	0	0	0
ARIC|g12593.t1	37.636	40.607	38.292	41.935	40.076	40.415	33.36	34.212	33.318	32.069	36.695	34.358
ARIC|g10238.t1	20.879	21.516	20.529	29.588	25.855	22.688	21.805	24.338	17.127	29.459	31.22	34.312
ARIC|g24475.t1	0.384	0.336	0.345	0.209	0.249	0.259	0.123	0.165	0.286	0.143	0.126	0.123
ARIC|g12295.t1	7.032	6.523	6.602	6.646	6.957	6.654	8.184	8.121	9.038	6.33	6.079	6.172
ARIC|g19283.t1	9.77	9.713	9.951	11.16	10.488	10.169	11.607	11.349	12.97	10.314	9.649	10.385
ARIC|g50907.t1	4.451	4.615	4.148	3.797	4.396	4.113	4.891	4.918	5.098	4.048	3.712	3.838
ARIC|g7044.t1	1.218	1.524	1.298	1.444	1.643	1.108	0.686	2.103	1.601	1.523	1.405	1.656
ARIC|g31236.t1	1.153	1.097	0.724	1.158	0.854	0.879	0.278	0.24	0.098	0.431	0.709	0.483
ARIC|g23866.t1	4.824	5.227	8.282	5.969	8.277	7.469	8.437	7.829	8.582	8.131	7.839	8.296
ARIC|g19512.t1	1.066	1.092	1.176	1.459	1.155	1.62	3.5	5.342	4.045	1.429	1.995	1.465
ARIC|g31202.t1	13.112	11.515	11.05	9.519	6.961	8.609	9.425	8.537	7.157	11.478	10.567	11.938
ARIC|g12726.t1	1.834	1.751	1.862	1.761	1.697	1.851	0.898	1.104	1.285	1.498	1.198	1.319
ARIC|g31305.t1	9.277	8.975	7.243	8.404	9.977	8.596	14.319	13.797	16.729	14.262	11.094	10.663
ARIC|g43452.t1	7.172	8.425	8.767	5.413	6.623	6.245	3.775	4.397	4.946	4.081	5.972	3.016
ARIC|g11625.t1	0.681	0.92	1.216	1.333	1.029	0.965	0.639	0.859	0.861	1.681	1.401	1
ARIC|g19790.t1	0.389	0.235	0.369	0.367	0.795	0.442	0.135	0.255	0.182	0.401	0.163	0.615
ARIC|g54275.t1	4.802	4.753	8.148	4.48	3.861	4.006	5.152	6.285	9.397	2.808	2.742	3.718
ARIC|g49467.t1	0	0	0	0.314	0	0	0	0.901	1.1	0.831	0.562	0.4
ARIC|g34067.t1	0.179	0.171	0.146	0.178	0.255	0.245	0.174	0.117	0.129	0.224	0.07	0.263
ARIC|g14010.t1	66.558	65.671	63.103	63.355	68.292	64.812	43.928	44.569	43.145	54.8	48.505	54.753
ARIC|g33560.t1	11.32	15.21	11.375	12.185	14.637	12.455	11.924	11.022	11.879	11.913	12.989	10.643
ARIC|g14087.t1	16.885	18.055	16.046	15.183	17.098	15.588	19.005	17.324	19.41	15.653	12.704	12.978
ARIC|g3092.t1	0.089	0	0	0	0.261	0.07	0	0	0.098	0	0	0
ARIC|g28916.t1	7.003	6.566	5.953	6.458	7.241	5.909	6.641	6.739	6.615	6.567	5.183	5.751
ARIC|g30074.t1	0	0	0	0	0	0.054	0.215	0.124	0	0	0	0
ARIC|g13102.t1	0	0	0	0	0	0	0	0	0	0	0	0
ARIC|g29488.t1	2.945	3.67	4.169	2.877	2.619	2.806	3.588	3.915	4.915	2.271	1.989	1.703
ARIC|g2394.t1	0.691	0.836	0.726	0.751	0.776	0.782	0.608	0.684	0.701	0.564	0.719	0.726
ARIC|g45627.t1	0	0	0	0.28	0	0.12	0	0	0	0	0	0
ARIC|g49861.t1	0	0	0	0	0	0	0	0.097	0	0	0	0
ARIC|g5356.t1	0	0.043	0	0	0	0	0	0	0	0	0	0.049
ARIC|g47384.t1	0	0	0	0	0	0.051	0.496	0.294	0	0	0.081	0
ARIC|g34621.t1	3.394	2.979	2.494	5.148	5.624	4.755	4.332	3.906	3.885	4.217	2.582	4.233
ARIC|g10848.t1	0.512	0.528	0.613	0.33	0.607	0.343	0.464	0.469	0.308	0.36	0	0.665
ARIC|g25315.t1	0.114	0.096	0.081	0.101	0.141	0.107	0	0.033	0.091	0.037	0	0.03
ARIC|g33026.t1	0.401	0.183	0.563	0.638	0.504	0.653	0.041	0.018	0.043	0.22	0.531	0.494
ARIC|g50689.t1	2.687	3.204	2.324	3.097	4.418	3.684	3.558	5.461	3.65	4.76	6.255	5.456
ARIC|g1547.t1	265.864	257.671	242.763	371.747	258.499	276.972	145.898	134.463	82.087	247.386	309.077	344.936
ARIC|g38051.t1	26.218	25.137	18.875	33.583	25.459	29.671	23.56	19.954	16.184	30.882	38.629	45.65
ARIC|g20202.t1	1.785	1.46	1.663	1.397	1.557	1.435	1.351	1.293	1.571	1.067	0.909	1.16
ARIC|g8623.t3	1.122	0.974	0.736	0.221	0	1.198	0	3.632	1.434	0	1.317	0.237
ARIC|g36665.t1	77.728	73.021	69.324	61.433	77.669	82.641	66.745	66.357	75.178	61.208	62.002	56.514
ARIC|g54702.t1	2.317	2.31	2.443	1.944	2.095	2.305	1.24	1.955	1.873	1.598	1.392	1.654
ARIC|g25900.t1	1.51	1.112	0.917	1.436	1.145	0.78	0.709	0.842	0.82	0.758	1.244	1.312
ARIC|g30933.t1	0.393	0.369	0.763	0.67	0.481	0.695	1.066	1.515	0.648	0.804	1.585	2.378
ARIC|g52042.t1	0.541	0.834	0	0.92	0.339	0.751	0	0	0	0.302	0.644	0
ARIC|g26472.t1	6.986	6.606	6.501	6.511	7.647	7.026	9.27	9.08	9.625	9.185	8.181	9.233
ARIC|g34327.t1	2.209	1.585	1.826	2.787	1.615	1.445	1.707	2.078	2.829	3.155	2.168	2.524
ARIC|g48653.t1	0.047	0	0	0.031	0	0	0	0.062	0	0.055	0	0.056
ARIC|g2396.t1	48.99	46.643	48.258	42.952	47.261	48.873	51.176	53.016	58.525	47.948	45.737	46.205
ARIC|g31584.t1	5.628	4.672	5.324	4.473	4.667	4.836	6.848	5.772	6.775	4.726	4.955	4.742
ARIC|g39155.t1	0	0	0	0	0	0	0	0	0	0	0	0
ARIC|g26583.t1	1.265	1.975	0.862	1.98	2.372	0.802	2.065	0.623	0.76	3.728	1.98	2.753
ARIC|g17844.t1	22.245	21.965	22.461	21.19	22.552	22.236	19.229	19.744	18.947	21.855	20.25	21.783
ARIC|g31405.t1	7.007	6.334	6.356	6.68	7.879	6.195	5.58	5.668	4.75	5.875	6.148	6.437
ARIC|g35099.t1	5.739	4.579	4.747	4.874	4.798	5.119	4.725	5.53	6.186	5.046	5.197	5.106
ARIC|g11235.t1	0.584	0.89	0.757	0.217	0.501	0.522	0.466	0.751	1.214	1.451	1.245	0.212
ARIC|g20073.t1	0.803	1.662	0.462	1.501	0.695	0.42	1.287	1.611	1.175	2.692	3.429	2.087
ARIC|g41358.t1	0.323	0.156	0.372	0.435	0.423	0.255	0.333	0.293	0.238	0.443	0.401	0.261
ARIC|g551.t2	0	0.445	0.09	0.2	0.384	0	0.312	0.433	0.342	0.066	0	0.579
ARIC|g19938.t1	9.449	10.225	9.375	8.669	9.94	9.881	9.406	9.029	10.038	8.817	7.671	8.468
ARIC|g8919.t1	0	0	0.234	0	0	0.107	0	0	0	0.112	0	0.11
ARIC|g23351.t1	5.033	4.567	4.113	5.335	4.109	4.776	5.971	6.343	5.531	4.613	6.21	5.116
ARIC|g15641.t1	0.092	0.238	0.182	0.282	0.121	0.21	0.074	0.174	0.077	0.07	0.06	0.151
ARIC|g14339.t1	0.319	0.154	0.184	0.143	0.313	0.252	0.11	0.29	0	0	0	0.258
ARIC|g10936.t1	0.04	0.237	0.231	0.1	0.169	0.031	0.137	0.265	0.129	0.095	0.025	0
ARIC|g23653.t1	5.661	4.835	4.741	5.055	6.488	5.655	5.256	4.994	6.375	6.326	4.359	5.4
ARIC|g46214.t1	0	0	0	0.123	0	0	0	0	0	0	0	0.042
ARIC|g24296.t1	0.675	0.778	1.031	0.921	0.32	0.61	0.838	1.07	1.221	0.423	1.19	1.08
ARIC|g14975.t1	7.763	7.846	7.566	8.79	10.049	9.274	9.802	10.519	12.361	10.644	8.631	9.965
ARIC|g14209.t1	7.619	7.54	8.292	6.939	7.078	6.677	7.976	8.173	9.243	6.518	6.196	5.87
ARIC|g54649.t3	3.146	1.911	1.862	2.213	1.547	1.979	3.897	2.761	3.679	2.549	1.739	2.578
ARIC|g19643.t1	18.459	20.77	17.942	17.022	21.88	20.188	14.485	13.459	11.277	16.998	14.068	16.703
ARIC|g8624.t1	16.185	14.878	19.304	24.225	14.51	17.135	18.794	16.545	16.861	22.723	27.488	28.309
ARIC|g10418.t1	2.658	3.173	2.853	1.996	2.039	1.83	2.971	3.369	2.001	2.595	2.225	3.457
ARIC|g14719.t1	11.262	10.507	11.012	10.055	11.062	11.919	11.002	10.16	10.239	10.241	9.283	9.636
ARIC|g47674.t1	0.094	0.099	0.04	0.031	0	0	0	0	0	0	0	0
ARIC|g29955.t1	1.17	0.86	0.269	1.055	0.341	0.553	0.092	0.08	0.097	0.25	0.333	0.252
ARIC|g20574.t1	0.401	0.186	0.085	0.179	0.251	0.178	0.102	0.324	0.394	0.158	0.246	0.213
ARIC|g46079.t1	0	0	0	0	0	0	0	0	0	0	0	0
ARIC|g55229.t1	2.663	4.603	3.365	2.851	3.288	2.206	1.921	4.173	3.23	2.618	3.274	3.355
ARIC|g24622.t1	0.467	0.583	0.705	0.716	0.364	0.525	0.536	0.475	0.498	0.448	0.61	0.599
ARIC|g431.t1	0.189	0.274	0.121	0.38	0.198	0.076	0.052	0.128	0	0.188	0.116	0.453
ARIC|g8571.t1	0.966	0.787	0.823	0.808	0.858	0.79	0.614	0.828	0.543	1.007	0.742	1
ARIC|g11563.t1	6.834	6.289	6.881	7.218	6.679	6.663	7.277	5.456	6.16	6.178	6.714	6.782
ARIC|g49038.t1	0.978	0.799	0.473	0.581	0.812	0.853	0.596	0.565	0.254	0.808	0.646	0.736
ARIC|g21858.t1	1.068	1.078	0.636	0.945	1.044	1.01	0.837	0.837	0.677	0.857	0.87	1.18
ARIC|g31506.t1	9.133	7.685	8.098	9.788	9.43	8.825	9.014	8.871	7.886	9.082	9.798	9.942
ARIC|g8666.t1	0	0	0	0	0	0	0	0	0	0	0	0
ARIC|g54250.t1	286.774	272.26	271.519	277.038	281.309	284.016	319.787	325.973	356.566	270.264	306.574	264.643
ARIC|g52617.t1	1.202	1.22	1.053	1.089	1.271	0.806	0.439	1.064	0.733	0.961	0.774	0.889
ARIC|g25469.t1	1.037	1.092	0.802	1.076	1.055	0.753	0.851	1.068	0.872	1.24	1.496	1.442
ARIC|g34874.t1	0	0.142	0	0	0	0.039	0	0	0	0.02	0	0
ARIC|g27761.t1	0.015	0	0	0	0	0	0.015	0	0	0	0	0.035
ARIC|g24691.t1	0.392	0.105	0.411	0.144	0.198	0.161	0.337	0.663	0.598	0.452	0.153	0.096
ARIC|g49106.t1	0.16	0.345	0.318	0.274	0.365	0.324	0.054	0.125	0	0.154	0.262	0.311
ARIC|g50858.t1	4.868	4.331	3.886	5.166	5.158	5.426	4.729	4.998	5.302	4.991	5.5	6.289
ARIC|g21647.t1	0.124	0.274	0.147	0.331	0.347	0.169	0.201	0.217	0.423	0.35	0.273	0.315
ARIC|g34531.t1	0	0	0	0	0	0	0	0	0	0	0	0
ARIC|g31776.t1	2.493	2.456	2.148	2.06	2.227	2.443	2.156	2.366	3.127	1.9	1.844	1.687
ARIC|g2149.t2	3.265	2.728	5.502	2.467	1.65	3.133	6.693	5.318	8.193	1.588	4.016	4.37
ARIC|g9760.t1	1.753	1.382	2.054	2.023	1.213	0.968	1.861	1.942	1.887	1.617	2.259	2.407
ARIC|g14984.t1	69.59	63.752	69.887	81.292	89.171	87.145	79.8	84.743	95.659	85.818	82.607	77.965
ARIC|g11353.t1	6.179	7.693	7.252	7.091	8.056	6.537	19.662	19.87	20.647	10.061	10.428	10.582
ARIC|g55535.t1	39.462	38.906	35.912	37.644	43.631	39.73	34.403	30.266	28.427	34.344	34.412	34.804
ARIC|g40383.t1	0.886	0.572	0.816	0.831	0.822	0.752	1.117	0.686	0.624	1.027	1.146	1.922
ARIC|g18058.t1	2.394	2.583	4.378	2.735	3.304	3.468	2.117	2.402	4.059	2.157	1.743	1.453
ARIC|g37537.t1	25.75	25.745	26.898	24.845	24.962	24.45	28.125	26.03	27.899	23.624	22.763	23.405
ARIC|g35881.t1	2.338	1.3	1.999	1.719	0.724	1.182	4.106	2.952	4.189	1.58	1.754	1.706
ARIC|g46392.t1	0	0	0	0	0	0	0	0	0	0	0	0
ARIC|g24842.t1	0	0	0	0	0	0	0	0	0	0	0	0
ARIC|g30825.t1	0.84	0.865	0.875	0.604	0.613	0.901	0.553	1.178	0.901	0.688	0.803	0.786
ARIC|g25091.t1	0.371	0.411	0.99	0.284	1.205	0.253	0.529	0	0	0.563	0.306	0.256
ARIC|g32090.t1	1.314	1.442	1.065	1.857	1.877	1.734	1.166	1.574	1.49	1.497	1.326	1.991
ARIC|g42368.t3	0	0	0	0	0	0	0	0.852	0	0	0	0
ARIC|g24156.t1	5.567	4.879	5.984	4.857	4.791	4.965	5.729	5.032	5.652	4.298	5.207	4.54
ARIC|g54171.t1	0.913	0.694	1.287	1.341	1.349	1.155	6.417	6.337	6.612	1.829	1.962	1.861
ARIC|g53920.t1	26.364	28.09	25.595	27.117	25.897	24.942	23.273	22.349	20.965	22.131	27.227	23.798
ARIC|g30640.t1	0.093	0	0.02	0.031	0	0.053	0.071	0.081	0.074	0.055	0.028	0.092
ARIC|g3352.t1	16.079	15.388	18.852	22.348	19.773	17.412	16.477	18.041	12.251	23.059	23.534	24.311
ARIC|g23048.t1	13.749	13.217	11.758	13.399	12.474	11.928	29.077	23.217	22.521	16.647	18.658	18.038
ARIC|g52991.t1	12.413	13.008	12.62	11.179	12.491	11.147	159.403	147.044	190.467	16.168	15.349	16.811
ARIC|g14526.t1	14.465	13.373	13.35	10.571	11.465	11.972	15.555	14.368	15.831	10.804	9.538	9.512
ARIC|g33654.t1	0.769	1.369	1.425	0.61	1.553	0.425	0.156	0.94	2.017	0.097	0.414	1.196
ARIC|g55433.t1	22.801	18.024	11.006	13.319	11.343	7.933	127.053	133.508	146.507	42.263	46.477	40.701
ARIC|g45484.t1	0.053	0.11	0.079	0.089	0.099	0.11	0.081	0.023	0.099	0.083	0.049	0.116
ARIC|g41720.t1	0.096	0.466	0.354	0.278	0.27	0.633	0.227	0.456	0.377	0.68	0.589	0.203
ARIC|g32612.t1	15.12	15.87	16.185	17.58	15.369	16.613	15.519	13.124	11.53	18.541	19.531	23.386
ARIC|g37929.t1	3.543	3.355	4.771	3.378	4.255	2.098	4.908	7.322	7.73	2.399	3.329	0.879
ARIC|g2856.t1	1.558	1.621	1.712	1.357	1.011	1.415	1.409	1.481	1.723	1.204	1.289	0.951
ARIC|g32809.t1	0.64	0.264	0.144	0.627	0.323	0.391	0	0.579	0	0.26	0	0.403
ARIC|g46826.t1	0	0	0	0	0	0	0	0	0	0	0	0
ARIC|g7784.t1	41.229	52.902	47.345	60.14	52.59	48.997	40.13	42.582	31.726	57.554	61.171	68.803
ARIC|g32209.t2	0.04	0	0.057	0.026	0.037	0	0	0	0.09	0	0.083	0.054
ARIC|g18573.t1	2.562	4.752	5.185	5.159	3.233	3.972	2.095	4.184	3.022	3.117	3.346	3.967
ARIC|g33446.t1	5.114	5.654	6.038	4.52	5.57	4.517	2.069	2.549	2.583	2.312	2.729	1.994
ARIC|g18423.t3	7.643	7.025	6.032	5.639	6.168	6.088	6.994	3.64	6.948	5.812	4.535	4.661
ARIC|g13917.t1	9.893	9.56	7.773	8.836	9.559	8.972	7.478	7.324	7.678	8.453	8.536	7.911
ARIC|g18153.t1	4.076	4.811	3.688	4.882	5.218	5.418	3.912	5.573	4.954	5.373	4.846	5.17
ARIC|g10731.t1	3.64	3.923	3.975	3.172	3.278	3.827	4.089	3.787	4.799	3.806	3.744	3.596
ARIC|g641.t1	0.066	0.061	0.056	0	0	0.017	0	0.058	0.023	0.034	0	0.017
ARIC|g18765.t1	4.779	4.312	4.889	1.618	1.633	2.606	0.768	0.286	0.232	0.728	0.397	1.436
ARIC|g38027.t2	10.046	9.613	11.736	10.728	12.111	11.673	6.957	9.494	8.116	9.086	9.335	9.152
ARIC|g4236.t1	27.429	28.146	24.99	27.199	25.069	26.348	21.325	18.687	17.081	25.752	25.815	29.505
ARIC|g37956.t1	0.006	0.01	0	0	0.007	0.004	0.034	0	0.006	0.004	0	0.009
ARIC|g13867.t1	0.436	0.513	0.114	0.359	0.189	0.128	0	0.089	0.108	0.132	0	0.134
ARIC|g31744.t1	3.771	3.816	3.822	2.508	3.321	3.121	2.151	2.567	3.09	2.581	2.598	2.631
ARIC|g55564.t1	0.974	0.915	0.659	0.556	0.698	0.589	0.845	0.554	0.338	0.632	0.528	1.003
ARIC|g40118.t3	10.749	14.34	9.866	12.225	9.049	9.865	43.116	48.496	56.569	45.183	38.732	43.161
ARIC|g16182.t1	15.026	13.407	12.629	17.792	14.949	15.711	13.498	13.687	10.395	18.627	19.307	23.361
ARIC|g53940.t1	1.666	1.584	1.321	1.364	1.636	1.263	1.361	1.73	1.609	1.411	1.091	1.541
ARIC|g37215.t1	9.306	9.596	9.419	8.908	9.079	9.513	8.791	8.427	9.097	7.875	6.853	7.046
ARIC|g20572.t2	0.85	1.658	0.163	0.216	0.656	1.989	1.417	0	1.497	0	0	0.437
ARIC|g54820.t1	10.016	8.839	8.13	8.003	8.338	9.221	10.804	10.677	10.894	8.381	8.028	7.703
ARIC|g26884.t2	0	0.193	0	0	0	0	0	0	0	0	0	0
ARIC|g24374.t1	6.696	6.825	7.53	6.777	6.98	7.492	6.571	6.258	6.253	7.081	5.635	6.418
ARIC|g48698.t1	0.438	0.366	0.497	1.163	0.851	0.843	0	0.07	0	0.26	0.309	0.517
ARIC|g806.t1	15.271	13.166	13.379	12.216	11.56	12.301	15.844	11.813	11.998	9.97	11.202	10.888
ARIC|g7684.t1	0.672	1.004	1.124	0.589	0.942	0.789	1.368	0.913	1.809	0.689	0.926	0.787
ARIC|g22737.t1	15.563	14.141	14.306	13.298	14.581	13.923	17.573	17.32	19.152	13.685	13.047	11.99
ARIC|g34664.t1	3.182	2.332	2.449	2.773	2.075	2.256	3.005	2.723	1.987	2.679	2.322	3.448
ARIC|g4183.t1	1.624	1.767	2.139	1.234	1.747	1.729	1.092	0.973	1.088	0.7	0.853	0.903
ARIC|g13891.t1	1.89	2.878	2.688	2.203	2.301	2.11	1.391	2.336	2.218	1.855	1.637	1.612
ARIC|g20517.t1	0	0.035	0.107	0.168	0.094	0.038	0.026	0.176	0	0.059	0.031	0
ARIC|g55605.t1	12.673	13.15	13.025	13.321	14.724	14.111	13.734	12.356	14.147	12.738	14.174	13.5
ARIC|g47334.t1	2.112	2.584	1.986	1.902	1.824	2.111	2.062	2.294	2.511	1.906	2.58	2.308
ARIC|g132.t1	23.077	24.44	19.788	14.387	18.387	12.629	21.774	29.799	34.536	13.843	20.808	10.746
ARIC|g6409.t1	0.209	0.306	0.282	0.24	0.155	0.105	0.056	0.291	0.177	0.13	0.339	0.154
ARIC|g49881.t1	0.094	0.231	0.161	0	0.179	0	0.192	0	0.189	0	0	0
ARIC|g25134.t1	58.596	51.276	51.136	38.771	44.546	46.333	54.893	43.028	47.344	37.932	35.559	35.184
ARIC|g45832.t1	10.31	10.995	11.132	10.275	8.692	10.297	9.778	9.122	8.756	10.846	10.717	11.311
ARIC|g32342.t1	0	0	0	0	0	0	0	0	0.031	0	0	0
ARIC|g31516.t1	0.082	0.202	0	0.11	0.158	0	0.099	0.074	0.113	0.133	0	0.148
ARIC|g28965.t1	0	0	0	0	0	0	0	0	0	0	0	0
ARIC|g55674.t1	0.91	0.821	0.402	0.739	0.787	0.43	1.589	1.404	1.143	1.297	1.055	1.369
ARIC|g49612.t1	9.814	12.075	13.578	3.922	4.693	5.07	0.811	0.501	0.976	0.942	2.028	1.11
ARIC|g34158.t3	0.62	2.167	1.301	1.694	0	0.557	0.754	1.347	2.52	0.66	0.189	0.14
ARIC|g46739.t1	1.352	1.072	1.553	2.18	2.042	1.961	11.828	13.55	12.974	1.231	1.357	1.873
ARIC|g13562.t1	2.047	2.014	1.801	2.244	2.33	1.911	1.26	1.037	0.945	1.679	1.816	2.291
ARIC|g18159.t1	5.631	4.98	6.719	4.441	5.028	5.272	9.154	9.313	10.356	4.618	5.086	4.577
ARIC|g44248.t1	0	0	0	0	0	0	0	0	0	0	0	0.021
ARIC|g36303.t1	3.347	2.2	2.874	1.864	1.712	1.648	1.587	1.543	2.064	2.241	1.864	2.377
ARIC|g47713.t1	0.097	0	0	0.131	0.095	0	0.282	0.158	0	0.238	0	0.448
ARIC|g27118.t1	108.336	110.184	105.51	109.761	118.44	123.377	165.677	165.661	181.053	127.822	135.996	116.216
ARIC|g46775.t1	0.272	1.299	0.474	0.83	1.499	0.979	1.7	1.63	1.218	1.254	0.847	1.335
ARIC|g14752.t1	1.578	1.618	1.459	1.323	1.8	1.816	1.635	1.602	1.647	1.402	1.621	1.583
ARIC|g32885.t1	0	0	0	0.235	0	0	0	0	0	0	0	0
ARIC|g8340.t1	0	0.048	0.029	0	0.032	0.052	0	0.06	0.037	0.162	0.21	0.143
ARIC|g44716.t1	0.034	0.024	0.007	0.057	0.04	0.052	0	0.03	0	0.02	0	0.007
ARIC|g6942.t1	170.685	173.575	156.775	192.209	158.243	159.905	109.594	106.775	95.093	133.212	163.517	152.926
ARIC|g22197.t1	45.874	41.65	40.278	45.751	35.624	40.832	47.527	38.859	35.756	45.978	50.825	56.315
ARIC|g17523.t1	18.018	17.686	18.454	18.557	18.065	19.102	17.334	18.134	17.97	19.177	19.735	17.916
ARIC|g1866.t1	1.333	1.19	1.007	1.206	1.393	1.384	1.447	1.49	1	0.839	1.235	1.74
ARIC|g513.t1	25.646	27.414	19.48	31.146	23.142	25.596	26.049	28.733	14.635	33.611	41.884	41.166
ARIC|g20157.t2	3.832	3.313	3.534	3.345	4.401	1.879	9.696	9.274	8.108	2.294	2.911	1.815
ARIC|g27584.t1	7.728	8.602	8.128	8.835	9.294	8.589	7.564	7.51	7.48	8.145	6.86	7.813
ARIC|g18854.t1	25.974	28.146	28.724	27.102	25.93	25.656	26.412	25.458	23.42	25.007	24.438	27.512
ARIC|g2274.t1	1.031	1.104	1.353	2.023	1.778	2.226	0.952	0.704	0.524	1.03	0.849	1.407
ARIC|g2532.t1	0.924	1.055	1.154	1.082	1.398	1.468	3.206	3.342	4.183	1.437	1.087	1.252
ARIC|g45425.t1	0.371	0.518	0.538	0.273	0.35	0.255	0.378	0.131	0	0.47	0.137	0.325
ARIC|g19251.t1	467.068	457.428	468.765	467.25	484.09	487.833	530.689	578.994	663.024	488.794	482.928	444.507
ARIC|g6281.t1	33.461	32.779	31.548	27.694	30.519	29.541	28.328	24.502	25.835	25.356	23.478	24.19
ARIC|g24805.t1	0.807	0.863	0.819	0.553	0.747	0.533	0.652	0.626	0.885	0.415	0.433	0.412
ARIC|g33819.t1	0	0.012	0	0	0.024	0.007	0	0	0	0	0	0
ARIC|g31087.t1	6.685	6.458	6.174	3.056	3.038	2.118	3.948	1.641	2.218	2.122	2.086	3.308
ARIC|g13491.t1	1.48	1.291	1.291	1.299	1.307	1.329	1.365	1.234	1.38	1.448	0.987	1.306
ARIC|g44421.t1	2.347	3.381	2.174	3.541	2.7	2.55	1.598	1.697	1.237	2.772	3.378	3.116
ARIC|g3795.t1	1.557	1.713	1.562	1.3	1.742	1.49	0.818	1.134	1.163	1.296	1.441	1.196
ARIC|g35859.t1	2.625	2.611	2.36	3.043	2.758	3.269	2.6	2.204	3.035	2.983	2.876	3.727
ARIC|g22419.t1	105.865	89.447	92.47	106.265	113.25	120.887	132.497	133.727	153.158	133.661	115.888	120.638
ARIC|g35009.t1	6.439	5.56	5.457	3.878	4.641	5.333	5.552	4.669	5.448	4.047	3.552	3.919
ARIC|g24086.t1	12.86	11.118	11.29	11.985	13.077	12.303	11.254	9.82	11.405	11.335	10.587	10.888
ARIC|g1656.t1	0	0	0.004	0	0	0	0.016	0	0	0.008	0	0
ARIC|g21178.t1	13.259	13.594	9.996	11.866	14.579	13.084	18.525	14.837	13.05	11.466	18.86	16.501
ARIC|g37190.t1	203.296	192.629	200.577	289.956	254.752	253.897	197.121	194.822	170.502	255.026	299.918	312.919
ARIC|g24145.t1	18.629	19.976	20.258	21.49	22.296	21.528	15.297	14.625	17.261	19.241	16.329	17.83
ARIC|g8789.t1	4.725	4.4	3.352	4.679	4.974	4.95	1.647	1.679	2.099	1.493	1.901	2.343
ARIC|g16277.t1	3.506	4.194	3.879	2.684	3.51	3.089	2.708	1.477	1.965	2.187	2.365	2.566
ARIC|g28760.t1	10.424	10.302	10.696	9	9.163	10.129	8.674	8.756	7.807	8.994	9.201	10.871
ARIC|g45511.t1	1.715	1.266	1.082	0.77	0.796	0.921	0.163	0.246	0.129	0.534	0.214	0.33
ARIC|g54667.t1	28.68	29.16	31.246	32.986	32.966	30.145	27.19	29.808	32.705	28.585	30.126	31.575
ARIC|g18345.t1	2.104	1.685	1.844	2.453	2.869	2.628	3.322	2.738	2.642	2.875	2.572	2.692
ARIC|g40323.t1	0.132	0.246	0.176	0.075	0.305	0.135	0.219	0.174	0.24	0.088	0	0.069
ARIC|g20235.t1	4.943	4.458	4.324	3.417	4.146	4.018	5.856	5.391	6.171	4.321	4.419	4.399
ARIC|g14127.t1	6.657	4.472	5.419	2.692	2.14	3.568	6.993	3.912	5.125	2.404	2.992	3.128
ARIC|g22319.t1	5.762	5.574	5.145	5.159	4.996	4.562	6.765	6.467	7.095	5.474	5.262	5.039
ARIC|g19328.t1	84.193	89.86	90.395	94.694	94.174	86.913	84.919	87.092	86.507	86.255	86.492	88.291
ARIC|g6270.t1	0.134	0	0.234	0	0.805	0	0	0	0.45	0	0	0
ARIC|g37073.t1	0	0	0	0	0	0	0	0	0	0	0	0
ARIC|g43259.t1	7.8	7.148	6.704	6.735	6.603	7.187	6.974	6.972	7.057	6.463	5.764	6.841
ARIC|g35723.t1	0.402	1.031	0.415	0.54	1.088	0.627	0	0	0	0	0.099	0
ARIC|g53878.t1	22.112	20.529	21.191	23.229	23.69	21.96	18.766	15.501	20.752	17.417	14.609	17.721
ARIC|g3297.t1	10.542	10.38	9.975	10.04	10.257	9.741	12.634	12.038	12.972	11.997	12.066	12.315
ARIC|g40940.t1	10.565	11.472	11.531	16.774	14.599	15.898	12.484	12.898	13.3	16.428	14.928	15.957
ARIC|g37827.t2	8.151	9.385	9.933	7.052	8.413	10.126	18.266	19.981	22.156	8.098	9.265	11.699
ARIC|g31404.t1	2.041	1.737	1.755	1.65	0.884	1.034	3.083	2.156	3.227	1.328	2.365	1.418
ARIC|g4856.t1	1.397	0.842	1.297	0.591	0.736	0.568	1.171	1.563	1.316	0.658	0.784	0.624
ARIC|g34737.t1	1.2	1.258	2.143	0.922	1.675	2.246	0.766	0.745	0.794	1.162	1.038	1.363
ARIC|g23946.t2	9.554	6.736	7.802	6.373	9.282	7.404	16.856	11.772	15.679	7.26	9.261	8.135
ARIC|g1836.t4	2.38	1.516	0.944	1.206	1.062	1.379	2.364	2.074	0.808	0.155	1.586	1.803
ARIC|g50872.t1	68.099	82.516	74.444	92.558	85.132	84.424	90.36	90.362	70.559	103.697	104.975	108.794
ARIC|g39609.t1	0.657	0.434	0.361	1.19	0.7	0.942	0.904	1.03	2.263	3.91	5.258	3.861
ARIC|g12641.t1	10.975	8.421	9.2	10.14	10.583	10.785	6.636	8.061	6.603	9.933	11.191	10.26
ARIC|g21653.t1	0.839	0.741	1.101	0.505	0.818	1.133	0.526	0.881	1.024	0.79	0.61	1.02
ARIC|g2300.t1	4.527	4.619	4.585	4.321	4.498	5.093	4.204	3.819	4.081	4.319	3.853	3.806
ARIC|g33985.t1	0	0	0	0.015	0	0	0.068	0	0	0	0.082	0
ARIC|g51285.t1	0	0	0	0	0	0	0	0	0	0	0	0
ARIC|g24925.t1	4.347	4.474	4.39	4.733	5.125	4.739	5.149	5.687	6.235	4.901	3.867	4.604
ARIC|g37605.t1	1.272	1.913	1.283	3.282	2.863	3.585	1.03	0.777	0.534	2.405	2.485	2.521
ARIC|g46538.t1	0	0	0	0	0	0	0	0	0	0	0	0
ARIC|g24733.t1	3.715	4.042	3.341	5.001	3.812	3.682	3.459	4.099	3.934	4.25	4.024	4.261
ARIC|g16885.t1	19.388	20.114	18.02	18.745	19.667	19.475	13.313	12.08	14.158	17.488	13.761	15.605
ARIC|g4996.t1	3.272	2.759	3.639	3.508	3.565	2.952	2.128	2.931	1.398	3.451	3.832	3.883
ARIC|g47712.t1	0	0	0	0	0	0.059	0.064	0.096	0.156	0	0	0.051
ARIC|g19469.t1	0.492	0.292	0.18	0.298	0	0.142	0	0	0	0	0.144	0
ARIC|g6388.t2	3.238	2.907	3.013	3.239	1.66	3.141	4.789	3.498	3.856	2.153	0.412	1.684
ARIC|g22399.t1	0	0.019	0.071	0	0.052	0	0	0	0.06	0	0.137	0.022
ARIC|g8819.t2	3.518	4.324	2.609	4.831	0.519	2.853	4.785	5.363	3.486	3.68	3.97	4.493
ARIC|g47093.t1	0	0	0	0	0	0	0	0	0	0	0	0
ARIC|g10361.t1	7.339	6.714	5.873	6.495	6.71	6.142	6.821	6.87	6.326	5.231	5.335	5.112
ARIC|g39753.t1	0	0	0	0.014	0	0	0	0	0	0	0	0
ARIC|g48944.t1	1.359	0.962	0.735	0.958	1.061	0.878	1.99	2.005	2.115	1.547	1.939	2.201
ARIC|g7071.t1	0	0	0	0	0	0	0	0	0	0	0	0.317
ARIC|g13038.t1	9.876	9.783	9.882	12.341	9.835	8.727	36.771	40.623	30.928	15.406	16.481	17.62
ARIC|g19215.t1	12.618	11.152	13.871	11.569	10.536	11.722	12.254	10.868	13.996	9.508	10.178	11.102
ARIC|g33904.t1	0	0	0	0	0	0	0	0	0	0	0	0.026
ARIC|g31479.t1	0	0	0	0	0	0.013	0	0	0	0.014	0.021	0
ARIC|g31652.t1	0.378	0.358	0.337	0.293	0.227	0.254	0.424	0.348	0.133	0.507	0.15	0.478
ARIC|g47317.t1	6.12	4.795	5.765	6.556	7.791	7.052	5.372	5.796	5.378	6.482	5.663	6.86
ARIC|g53515.t1	10.915	9.25	12.925	12.306	10.698	8.745	18.558	17.577	15.857	16.298	20.511	21.858
ARIC|g46462.t1	0	0	0	0	0	0.887	0	0	1.08	0	0	0
ARIC|g37022.t1	0	0	0	0	0	0	0	0.055	0	0	0	0
ARIC|g20997.t1	6.474	6.433	6.066	4.928	5.424	5.612	5.786	5.026	5.118	5.566	4.215	5.052
ARIC|g54783.t1	31.722	29.215	29.776	25.379	27.681	27.721	27.871	24.803	31.034	25.42	22.69	21.891
ARIC|g2952.t1	0	0.151	0	0.353	0.058	0.047	0.063	0.218	0.133	0.343	0.267	0.247
ARIC|g21694.t1	4.035	5.209	3.52	3.35	2.885	2.963	5.526	2.953	3.025	3.989	5.934	5.654
ARIC|g46245.t1	0	0.149	0.156	0	0.029	0	0.498	0.054	0.098	0.121	0.038	0.365
ARIC|g23281.t1	12.877	12.786	12.975	12.624	13.074	12.84	14.358	14.625	15.521	12.895	12.887	11.999
ARIC|g4445.t1	0.534	0.388	0.542	0.46	0.666	0.368	0.388	0.5	0.572	0.44	0.531	0.567
ARIC|g16932.t1	0.67	0.744	0.365	0.666	0.876	0.949	3.486	4.353	4.925	1.901	1.966	1.939
ARIC|g39938.t1	1.59	1.937	2.837	1.33	1.444	0.914	1.561	1.808	2.828	1.384	1.514	1.084
ARIC|g29431.t1	7.26	6.283	5.98	7.815	8.075	9.259	6.704	7.168	9.085	6.598	8.218	8.213
ARIC|g21043.t3	2.418	2.963	1.654	1.964	1.26	1.479	1.986	1.812	1.391	1.849	1.238	1.968
ARIC|g54347.t1	0.044	0	0	0.118	0	0	0.045	0.216	0.284	0.105	0	0.105
ARIC|g36043.t1	12.18	13.325	15.925	11.299	12.583	13.917	12.566	13.584	14.987	11.157	12.38	12.873
ARIC|g35672.t1	22.848	25.539	22.178	26.853	22.608	24.872	21.334	17.241	14.864	26.362	31.134	34.779
ARIC|g14941.t1	14.023	10.826	11.142	8.772	8.073	8.348	22.104	20.546	23.786	10.558	10.412	10.821
ARIC|g19282.t1	29.849	31.909	33.581	29.57	33.194	34.792	33.108	34.594	36.831	30.697	29.37	30.258
ARIC|g13062.t1	0	0	0	0	0	0	0	0.501	0	0	0	0
ARIC|g44715.t1	0.663	1.213	0.748	0.547	0.634	0.642	0.139	0.066	0.323	0.261	0.093	0.313
ARIC|g41214.t1	0	0	0	0	0	0	0	0	0	0	0	0
ARIC|g5932.t1	6.359	6.171	6.419	6.604	6.986	7.047	5.382	5.406	5.067	7.239	6.403	6.563
ARIC|g22267.t1	46.368	46.096	48.084	48.324	53.889	51.12	38.759	35.915	33.685	47.46	38.291	39.62
ARIC|g13205.t1	18.375	17.094	15.988	16.349	19.083	18.129	13.459	13.252	13.572	15.363	14.532	14.449
ARIC|g54501.t1	19.512	16.646	16.767	12.902	13.74	14.517	16.84	12.759	13.44	13.036	11.166	11.485
ARIC|g13701.t1	0.099	0.138	0.084	0	0	0	0	0	0.035	0.026	0	0.053
ARIC|g55042.t1	23.953	24.477	22.883	23.196	25.821	23.951	18.617	19.02	19.068	21.143	19.499	20.181
ARIC|g13620.t1	25.57	24.885	24.332	20.713	20.225	21.433	26.834	25.452	28.546	20.735	21.799	20.989
ARIC|g51568.t1	0	0	0.029	0	0	0	0	0	0.073	0	0.042	0
ARIC|g22243.t1	1.022	0.722	1.095	0.857	0.489	0.396	0.916	0.806	0.871	0.616	0.316	0.768
ARIC|g9489.t2	3.119	3.431	3.023	3.471	2.424	2.351	4.874	4.527	4.253	2.804	3.417	5.402
ARIC|g7385.t1	7.97	6.121	6.497	4.086	4.715	4.796	12.247	10.197	11.896	5.755	5.462	4.875
ARIC|g13743.t1	0.038	0.158	0	0.21	0	0	0.038	0	0	0.09	0.046	0
ARIC|g50521.t3	0.584	0.622	0.795	1.813	1.393	1.236	1.4	1.311	1.431	1.885	2.256	3.208
ARIC|g15251.t1	0.044	0	0	0.015	0	0	0	0	0	0	0.013	0
ARIC|g5030.t1	0.355	0.547	0.678	0.704	0.473	0.595	0.358	0.375	0.498	0.622	0.629	1.047
ARIC|g6097.t1	16.273	15.47	15.793	12.51	14.178	14.424	16.142	13.818	15.924	13.979	12.798	12.6
ARIC|g5910.t1	1.585	1.351	1.933	1.011	1.161	1.118	1.285	1.332	1.799	0.768	1.02	0.945
ARIC|g41817.t1	0.7	0.563	0.531	0.841	0.649	0.804	0.544	0.623	0.322	0.489	0.282	0.488
ARIC|g17983.t1	0.978	1.262	0.852	0.88	0.915	1.087	1.072	1.502	0.96	1.063	1.145	0.867
ARIC|g25034.t1	12.989	13.457	13.8	14.963	15.217	14.279	14.341	14.935	15.142	15.109	14.146	14.433
ARIC|g44382.t1	0.278	0.116	0.142	0.279	0.052	0.064	0.255	0.196	0.736	0.11	0.137	0.111
ARIC|g49510.t1	1134.85	1209.7	1311	1401.9	1229.82	1214.21	887.081	1060.35	848.724	1418.65	1319.95	1444.55
ARIC|g4642.t1	2.675	3.237	1.883	1.308	0.785	1.33	0.417	0.291	0.177	0.92	0.602	1.63
ARIC|g40656.t1	1.643	2.266	2.622	2.296	2.219	1.529	2.33	2.301	2.303	1.753	1.714	2.165
ARIC|g11640.t2	0.719	0.727	3.089	1.487	1.11	1.126	0.254	0.15	2.312	0.27	0	1.197
ARIC|g50666.t1	1.929	1.91	1.86	2.092	2.144	2.246	2.08	2.162	2.766	1.999	1.837	1.665
ARIC|g14687.t1	0.586	0.59	0.904	1.022	0.772	0.847	0.417	0.644	0.628	0.647	0.54	0.444
ARIC|g51253.t1	0.432	0.375	0.374	0.363	0.256	0.495	0	0	0	0.019	0	0.095
ARIC|g22474.t1	0.832	0.95	1.272	0.813	1.039	1.279	3.292	3.038	3.697	1	1.012	1.044
ARIC|g44855.t1	0	0	0	0	0	0	0	0	0	0	0	0
ARIC|g24282.t1	27.204	24.244	26.889	26.177	24.748	24.306	26.131	23.765	21.442	23.436	23.841	24.484
ARIC|g13259.t1	23.071	22.404	23.732	24.829	24.898	21.806	25.118	22.764	29.163	21.589	19.913	20.782
ARIC|g3850.t1	2.096	2.386	3.752	2.648	2.723	2.223	3.287	2.825	3.559	2.738	3.214	2.64
ARIC|g5567.t1	16.731	15.624	16.552	13.322	14.335	14.866	17.668	15.226	17.2	12.535	11.464	12.388
ARIC|g18520.t1	0.064	0.162	0.054	0.257	0.179	0.146	0.043	0.056	0	0.184	0.079	0.119
ARIC|g41841.t1	14.571	14.916	14.055	14.234	14.848	13.479	13.379	12.914	13.273	13.531	12.34	12.365
ARIC|g19315.t2	0.629	0	0.545	0.244	0	0.323	0	0.714	0	0.252	0.755	0.305
ARIC|g47249.t1	0	0	0	0	0	0	0	0	0	0	0	0
ARIC|g48269.t1	0	0.068	0.246	0.576	0.4	0.075	0.098	0	0	0	0.353	0.077
ARIC|g32123.t1	0	0	0	0	0	0	0.054	0	0	0	0	0
ARIC|g5307.t1	11.411	11.912	12.894	11.81	13.725	13.178	8.462	9.788	9.57	11.319	9.919	10.093
ARIC|g22028.t1	60.623	70.607	68.164	83.363	62.416	66.539	87.18	87.347	55.226	89.307	89.468	104.654
ARIC|g31374.t1	9.731	9.73	9.454	9.635	9.679	10.675	18.681	18.982	21.054	9.726	8.716	8.507
ARIC|g50667.t1	1.269	1.022	1.34	0.541	0.873	0.731	1.254	1.159	1.008	1.697	1.184	1.599
ARIC|g55160.t1	10.895	9.931	9.777	8.514	8.537	9.755	9.773	8.984	9.479	7.567	7.491	7.601
ARIC|g34473.t1	0	0	0	0	0	0	0	0.266	0	0	0	0
ARIC|g37801.t1	20.307	16.098	21.192	9.574	10.236	11.864	23.682	17.623	20.154	9.035	10.294	9.875
ARIC|g18323.t1	0.422	0.586	0.587	0.368	0.58	0.391	1.947	2.278	2.215	2.006	2.466	2.576
ARIC|g38394.t1	4.494	4.209	4.471	5.087	5.742	5.395	4.536	4.416	4.417	5.665	4.889	4.622
ARIC|g6907.t1	2.459	1.981	2.152	2.426	2.175	2.445	1.629	0.935	1.515	1.787	1.604	1.602
ARIC|g26088.t1	15.844	14.384	15.846	13.508	11.285	13.054	22.797	21.845	17.736	15.244	13.422	17.487
ARIC|g20858.t1	7.575	7.778	4.377	7.143	7.24	7.908	8.696	7.389	6.615	6.61	6.32	8.391
ARIC|g41877.t1	4.39	4.388	4.474	2.01	1.643	1.571	3.92	2.41	3.19	1.849	1.857	2.418
ARIC|g4318.t1	476.396	455.484	430.594	446.374	484.62	479.578	588.293	588.478	686.084	495.231	527.169	448.552
ARIC|g18960.t1	24.926	25.97	25.653	30.247	31.91	31.973	25.404	26.559	28.666	30.919	28.541	30.516
ARIC|g51427.t1	0	0	0	0	0	0	0	0	0	0	0	0
ARIC|g50303.t1	18.284	17.575	17.556	17.453	20.003	20.139	17.874	17.282	18.245	18.831	16.122	17.594
ARIC|g36650.t1	0.795	1.171	0.931	1.063	1.102	1.03	4.664	4.239	5.674	1.869	2.081	2.119
ARIC|g32570.t1	0.912	1.103	1.403	1.058	1.448	1.545	1.277	1.359	1.144	0.854	0.931	1.55
ARIC|g49687.t1	1.526	2.052	3.219	2.916	2.702	2.263	2.979	4.217	3.638	2.594	3.702	3.736
ARIC|g46961.t1	0	0.063	0	0.118	0	0	0	0	0.096	0	0	0.352
ARIC|g3384.t2	4.087	3.59	3.69	2.811	3.641	3.44	5.626	3.944	4.241	3.494	3.787	2.503
ARIC|g38837.t1	16.282	20.826	16.191	22.984	15.523	17.921	25.126	23.593	19.545	26.797	26.878	29.369
ARIC|g40525.t1	2.45	2.134	2.178	1.39	1.921	2.08	1.7	1.471	1.535	1.265	1.173	1.492
ARIC|g14338.t1	0.096	0.234	0.18	0.322	0.233	0.196	0.078	0.101	0.165	0.317	0.322	0.276
ARIC|g21483.t1	127.992	137.013	122.353	121.287	127.737	123.126	84.245	79.975	78.402	98.926	117.486	98.751
ARIC|g51011.t1	3.083	3.419	3.703	3.352	4.035	3.648	3.03	3.067	3.254	3.555	2.671	3.236
ARIC|g41066.t1	0.057	0.059	0.036	0.066	0.092	0.021	0.014	0.062	0.015	0	0.122	0.147
ARIC|g33140.t1	0.789	1.054	1.13	1.415	1.096	1.228	0.032	0.083	0	0.15	0.039	0
ARIC|g37021.t1	0.16	0.1	0.079	0.156	0.214	0.134	0.644	0.42	0.458	0.232	0.138	0.024
ARIC|g33020.t1	6.836	8.484	7.822	11.011	10.736	7.704	7.167	7.679	6.794	9.102	10.928	11.662
ARIC|g10139.t1	0.628	0.702	0.392	0.467	0.233	0.485	0.244	0.393	0.575	0.186	0.133	0.52
ARIC|g20881.t1	0	0	0	0	0	0	0	0	0	0	0	0
ARIC|g20924.t1	1.439	1.586	1.457	1.298	1.269	1.382	1.887	1.776	1.842	1.177	1.116	1.121
ARIC|g17010.t1	72.241	65.416	67.968	53.902	45.985	52.528	72.765	54.978	72.45	41.991	46.831	42.649
ARIC|g12640.t1	0.025	0.051	0	0.016	0	0	0.026	0.065	0	0	0	0.039
ARIC|g55291.t1	0	0	0	0	0	0	0	0	0	0	0	0
ARIC|g44518.t1	4.653	5.346	4.148	6.161	5.639	5.527	2.288	2.933	2.289	4.532	6.284	5.916
ARIC|g16871.t1	0.148	0.143	0.338	0.129	0.062	0.223	23.642	23.697	32.4	0.121	0.1	0.188
ARIC|g15809.t1	14.695	13.907	11.695	17.997	17.806	16.5	14.505	13.052	11.663	17.965	19.178	18.595
ARIC|g27494.t1	29.408	31.794	32.327	36.028	40.028	35.138	21.059	22.219	20.81	29.056	31.1	30.946
ARIC|g2972.t1	0.438	0.274	0.317	0.146	0.229	0.314	3.703	4.419	4.563	1.554	1.74	1.364
ARIC|g5220.t1	0.776	0.94	0.867	0.689	0.797	0.815	0.778	0.886	0.862	0.531	0.565	0.756
ARIC|g7790.t1	36.374	39.055	36.464	35.263	38.368	33.912	29.582	30.942	28.035	32.1	31.541	33.003
ARIC|g47592.t1	0	0	0	0.041	0.019	0	0	0	0	0	0	0
ARIC|g52550.t1	257.259	336.044	334.435	227.947	289.69	231.985	196.981	339.384	274.085	196.377	237.826	190.23
ARIC|g38083.t1	0.877	0.637	0.582	0.195	0.282	0.323	0.951	0.371	0.34	0.823	0.095	0.307
ARIC|g20132.t2	1.264	1.815	3.023	2.344	1.084	2.915	3.625	4.321	4.606	3.327	3.041	3.011
ARIC|g19999.t1	5.165	6.219	6.027	5.392	6.813	6.124	5.605	4.473	5.62	4.989	5.454	5.045
ARIC|g7418.t1	36.992	34.493	36.919	37.549	41.761	40.14	40.004	40.249	39.513	37.949	36.746	37.282
ARIC|g55373.t2	5.063	4.995	6.882	4.96	5.618	4.971	5.315	3.802	4.245	6.168	6.273	5.231
ARIC|g38552.t1	0	0	0	0	0	0	0	0	0	0	0	0
ARIC|g14083.t1	0.189	0.623	0.27	0.042	0	0.049	0.387	0	0.068	0.152	0	0.101
ARIC|g9007.t1	14.47	14.555	16.215	18.962	14.784	16.571	8.959	10.245	12.302	12.682	11.202	10.75
ARIC|g25589.t1	33.832	31.471	34.926	47.877	41.004	41.284	37.645	39.968	33.694	41.887	47.952	51.147
ARIC|g41155.t1	1.155	0.868	1.864	1.175	1.375	1.28	28.027	25.209	32.3	3.058	2.845	2.937
ARIC|g1294.t1	17.582	15.957	11.976	14.592	17.886	18.843	9.535	10.153	8.96	13.4	14.82	15.828
ARIC|g25306.t1	1.044	1.385	1.251	1.15	1.308	1.222	0.246	0.404	0.531	0.422	0.597	0.443
ARIC|g3614.t1	0.071	0.168	0.06	0.184	0.022	0.059	2.658	2.898	3.097	1.411	1.505	1.286
ARIC|g31834.t1	21.184	19.37	19.271	20.784	20.514	19.517	20.465	19.054	20.995	20.394	21.692	22.747
ARIC|g53329.t1	0.231	0.478	0.517	0.452	0.21	0.207	1.154	1.095	1.798	0.222	0.117	0.176
ARIC|g38778.t1	0.375	0.778	0.523	0.559	0.62	0.504	0.139	0.284	0.164	0.334	0.272	0.176
ARIC|g29453.t1	0	0	0	0	0	0	0	0.901	0.182	0	0	0
ARIC|g8744.t1	15.362	13.526	12.774	15.419	17.596	15.651	13.203	16.633	16.313	14.737	14.987	13.015
ARIC|g22101.t1	3.361	4.969	2.9	4.461	4.454	4.832	2.772	3.996	4.042	5.498	4.049	6.513
ARIC|g9132.t1	1.455	1.248	1.262	1.448	1.844	1.479	1.087	1.265	1.402	0.93	0.834	0.903
ARIC|g8880.t1	0.645	0.502	0.687	0.648	0.621	0.688	0.553	0.955	0.646	0.76	0.594	0.529
ARIC|g4350.t1	1.761	1.786	2.146	2.605	2.161	1.967	4.042	4.736	3.378	2.036	3.088	3.556
ARIC|g54977.t1	0	0	0	0	0	0	0	0.072	0	0	0	0
ARIC|g19994.t1	5.612	5.454	4.898	4.591	5.382	6.165	5.374	5.796	5.203	5.751	4.934	4.897
ARIC|g21756.t1	4.422	3.483	4.346	3.036	2.429	3.711	7.484	6.89	6.551	3.086	2.667	2.737
ARIC|g10861.t1	22.117	19.807	19.813	24.929	25.98	25.31	30.729	30.655	39.355	24.856	23.442	23.471
ARIC|g26059.t1	4.068	2.097	0.318	1.236	1.668	0.795	0	0.502	0	0	0	0
ARIC|g36014.t1	7.861	7.28	7.36	6.852	8.805	7.214	5.235	8.142	4.404	6.796	10.321	9.284
ARIC|g27759.t1	0.952	1.052	0.972	1.377	1.724	1.56	1.389	1.395	2.013	1.275	1.508	1.816
ARIC|g34007.t1	0.853	1.066	0.741	1.729	0.605	1.937	0	0	0	0.709	1.212	0.793
ARIC|g2813.t1	28.423	27.226	27.997	28.638	26.016	27.82	31.109	28.954	26.659	27.031	24.746	28.49
ARIC|g47289.t1	9.411	9.802	10.917	10.374	11.439	11.442	6.997	7.16	7.075	12.12	9.989	10.487
ARIC|g46559.t1	4.474	4.887	5.679	5.14	4.807	3.494	3.606	3.882	3.756	3.564	4.673	3.141
ARIC|g41671.t1	2.562	2.376	2.378	2.21	2.334	2.244	1.838	1.579	2.271	1.992	0.951	1.753
ARIC|g7009.t1	1.898	2.163	1.705	1.111	1.222	1.208	2.904	1.479	3.181	2.152	1.764	0.512
ARIC|g8892.t1	0.135	0.121	0.189	0.115	0.117	0.098	0.063	0.059	0.043	0.097	0.098	0.153
ARIC|g25598.t1	12.081	13.311	13.088	12.146	13.912	13.323	11.899	10.086	10.958	12.978	11.352	12.293
ARIC|g27957.t1	32.949	33.011	33.358	42.153	40.477	32.877	25.982	30.593	30.069	34.577	44.533	42.096
ARIC|g4978.t1	0.13	0.273	0.293	0.24	0	0.316	0	0	0.035	0.103	0.04	0.13
ARIC|g4066.t1	16.996	15.197	16.82	14.176	13.959	14.737	17.03	13.203	15.295	11.948	12.637	12.752
ARIC|g17929.t1	0.508	0.481	0.642	0.398	0.472	0.231	0.914	1.016	0.975	0.693	0.499	0.358
ARIC|g4761.t1	1.526	1.26	0.691	0.702	1.01	0.565	0.413	0.794	0.263	1.693	2.187	2.178
ARIC|g16236.t1	8.679	7.463	7.243	10.93	8.333	8.254	25.614	27.552	22.858	21.114	20.724	21.955
ARIC|g13304.t1	14.725	15.267	14.29	12.243	14.855	13.421	12.498	11.324	12.032	11.665	10.39	10.873
ARIC|g35095.t1	16.321	15.999	17.433	16.011	17.243	18.12	16.551	15.206	16.039	15.881	14.239	15.368
ARIC|g47340.t1	2.889	3.351	5.636	2.243	2.076	3.087	5.7	4.962	7.822	2.394	2.773	2.16
ARIC|g14002.t1	57.937	58.804	61.435	81.058	65.212	64.104	74.183	80.974	64.598	84.461	94.676	96.871
ARIC|g3023.t1	1.246	1.154	1.571	1.004	1.002	1.317	0.732	0.709	0.799	1.045	0.44	1.07
ARIC|g45138.t1	4.57	5.619	5.975	6.412	5.815	6.053	6.529	6.745	5.747	6.67	8.831	10.068
ARIC|g36232.t1	1.562	1.526	1.363	1.411	1.693	1.496	0.298	0.086	0.146	0.444	0.456	0.481
ARIC|g47196.t1	0	0	0	0	0	0	0	0	0	0	0	0
ARIC|g11761.t1	27.982	28.866	26.208	35.266	26.289	31.021	28.227	19.858	20.563	30.607	35.534	41.031
ARIC|g27524.t1	44.076	42.206	40.109	39.089	37.374	42.343	32.853	28.886	33.006	33.341	30.826	30.264
ARIC|g26107.t1	47.67	47.391	47.471	40.988	43.974	40.846	60.335	51.287	55.103	38.916	43.094	39.216
ARIC|g35994.t1	0.149	0.162	0.058	0.111	0.143	0.191	0.023	0.066	0.019	0.103	0.059	0.081
ARIC|g1173.t2	0	0.459	0	0	0.141	0.232	0.484	0	0.312	0.212	0	0.445
ARIC|g50897.t1	4.482	4.213	4.222	4.508	4.649	4.888	4.693	4.766	4.483	4.493	3.827	3.933
ARIC|g53796.t1	0.735	0.373	0.317	0.7	0.45	0.344	0.489	0.504	0.606	0.552	0.66	0.675
ARIC|g7329.t1	8.225	8.042	7.994	6.692	7.025	6.577	7.107	6.122	6.965	5.777	5.496	5.74
ARIC|g29808.t1	0.412	0.429	0.285	0.551	0.409	0.137	0.157	0.362	0.11	0.223	0.158	0.307
ARIC|g1502.t1	3.998	5.021	4.223	4.125	4.056	3.643	4.55	3.846	4.284	3.832	4.019	4.526
ARIC|g39086.t1	17.309	17.336	17.006	20.417	18.28	18.88	15.814	16.125	17.778	20.766	20.985	23.864
ARIC|g40512.t1	0	0.02	0.1	0.098	0.137	0	0	0	0	0.092	0	0.14
ARIC|g37429.t1	5.171	5.464	4.918	2.359	1.993	2.642	2.524	1.67	1.662	1.714	1.367	2.104
ARIC|g27550.t1	4.526	4.425	4.11	3.715	2.823	3.386	5.968	6.03	5.259	5.409	5.63	4.186
ARIC|g50282.t2	2.031	2.136	2.089	2.092	2.26	2.029	1.58	1.318	1.574	2.505	1.985	2.095
ARIC|g22969.t1	9.579	8.842	9.462	10.384	11.829	10.869	11.61	12.42	12.035	11.646	10.556	10.076
ARIC|g45281.t1	0.329	0.611	0.398	0.649	0.533	0.735	0.934	0.699	0.518	1.101	1.32	1.337
ARIC|g14949.t3	1.25	0.858	1.322	0.663	1.148	0.472	0.141	0.747	0	0.542	0.696	0.523
ARIC|g54222.t1	0.487	0.632	0.636	0.494	0.426	0.409	0.359	0.457	0.37	0.384	0.247	0.42
ARIC|g5511.t1	18.955	19.027	19.872	17.923	19.025	18.537	20.53	23.915	26.503	21.498	21.019	18.571
ARIC|g35291.t1	12.559	14.254	12.683	13.489	13.648	12.164	16.623	16.102	13.94	13.49	14.591	10.441
ARIC|g31681.t1	1.142	1.14	2.23	1.239	1.265	0.949	1.311	1.725	2.055	1.045	1.058	0.932
ARIC|g820.t1	0	0.332	0	0	0	0.498	0	0	0	1.004	0	0
ARIC|g20471.t1	0.7	0.732	1.045	0.914	0.79	0.776	1.106	1.328	0.978	1.294	0.807	1.479
ARIC|g55268.t1	166.622	172.176	175.626	176.386	189.345	185.517	209.637	230.629	241.737	184.872	179.241	175.242
ARIC|g28213.t1	9.27	9.835	9.892	9.606	8.747	8.436	11.122	10.146	10.474	9.846	10.569	10.72
ARIC|g45579.t1	0.047	0.011	0.013	0.042	0.029	0.012	0	0	0	0	0	0
ARIC|g45232.t1	1.63	1.582	2.116	3.044	1.868	2.438	1.127	1.086	1.006	2.911	3.62	4.229
ARIC|g51177.t1	0	0	0	0	0	0	0	0	0	0	0	0
ARIC|g5532.t1	11.801	10.544	10.532	10.643	11.079	11.609	17.079	15.18	17.32	12.369	11.672	11.156
ARIC|g48190.t1	0.903	0.542	1.014	0.793	0.467	0.756	0.285	0.746	0.529	0.28	0.515	0
ARIC|g40880.t1	0.217	0.134	0.204	0.107	0.106	0.164	0.116	0.239	0.304	0.196	0.168	0.145
ARIC|g26769.t1	0.356	0.199	0.181	0.346	0.191	0.393	0.031	0.2	0.024	0.179	0.367	0.278
ARIC|g1812.t2	1.135	0.979	0	0	1.005	1.746	0.235	0.264	0.326	0.501	0.249	0.908
ARIC|g34334.t1	0	0	0	0	0	0	0	0	0	0	0	0
ARIC|g44267.t1	2.722	3.026	2.613	1.958	2.547	1.508	0.266	0.695	0.07	3.127	2.803	2.651
ARIC|g16376.t1	77.331	89.087	81.286	91.52	82.444	84.273	68.172	77.216	63.32	99.549	116.059	119.886
ARIC|g16565.t1	13.508	13.106	12.625	15.908	16.332	14.714	10.891	11.554	10.648	14.865	14.491	14.319
ARIC|g48436.t1	0	0	0	0	0	0	0	0	0	0	0	0
ARIC|g28191.t1	13.049	11.432	10.903	15.262	11.213	12.903	11.634	10.187	9.133	13.051	14.858	17.091
ARIC|g54018.t1	1.288	1.575	1.915	1.491	1.678	1.33	1.526	1.252	1.32	1.215	0.952	1.258
ARIC|g7450.t1	0	0	0	0	0	0	0	0	0	0	0	0
ARIC|g1442.t1	1.86	2.208	2.087	3.231	1.879	1.495	1.536	2.598	2.333	2.689	3.903	4.142
ARIC|g9620.t1	12.874	12.83	11.522	11.227	12.024	10.896	9.145	8.257	8.544	8.795	7.624	7.635
ARIC|g43771.t1	0	0	0.013	0.01	0	0.004	0	0	0	0	0	0
ARIC|g23376.t1	3.442	3.631	3.616	3.424	3.358	2.698	2.884	2.323	2.243	3.101	3.444	3.489
ARIC|g28444.t1	3.345	3.109	5.391	5.043	3.916	5.52	3.732	1.989	2.072	5.455	3.724	5.125
ARIC|g51710.t1	0	0	0	0	0	0	0	0	0	0	0	0
ARIC|g53726.t2	0.646	0.742	0.579	0.638	0.701	0	0.341	0.22	0.464	0.717	0.384	0.7
ARIC|g24892.t1	0	0	0	0	0	0	0	0	0	0	0	0
ARIC|g29273.t2	0	0	0.757	0	0.405	0	0.712	0.623	0.296	0.199	0	0
ARIC|g41488.t1	2.25	2.25	2.857	2.166	2.494	1.867	1.388	1.486	1.912	1.085	1.719	1.447
ARIC|g16744.t1	17.847	19.421	17.615	22.407	18.528	22.931	23.529	23.659	17.463	19.336	26.33	32.61
ARIC|g53507.t1	0	0.214	0.061	0.064	0.044	0.072	0.242	0.209	0.153	0.093	0.029	0.095
ARIC|g41609.t1	4.216	4.775	3.472	6.052	6.399	5.418	3.852	4.821	3.806	3.466	4.151	4.576
ARIC|g21864.t1	2.442	2.363	1.925	1.965	2.44	2.262	2.442	2.708	2.7	2.152	2.166	2.374
ARIC|g11050.t1	13.029	12.327	14.371	14.853	16.246	13.705	13.88	14.849	15.795	14.826	11.673	12.789
ARIC|g10968.t1	3.143	3.011	2.81	2.983	3.394	3.002	6.416	5.878	4.976	2.68	2.985	2.341
ARIC|g31751.t1	0.175	0.102	0.102	0.207	0.161	0.161	0.284	0.306	0.346	0.323	0.147	0.246
ARIC|g14418.t1	0.04	0	0	0	0	0	0.768	0.301	0.469	0	0	0.19
ARIC|g36277.t1	0	0	0	0	0	0	0	0	0	0	0	0
ARIC|g29619.t1	6.691	8.329	12.787	6.74	6.622	5.648	6.901	7.636	11.926	5.446	4.796	4.631
ARIC|g36003.t1	2.329	2.316	2.297	1.586	1.249	1.112	1.932	2.618	2.223	1.894	2.281	1.985
ARIC|g16274.t1	10.095	12.132	12.316	14.9	14.939	13.51	18.778	16.224	15.726	16.702	19.131	21.337
ARIC|g29810.t1	4.371	4.108	3.902	5.034	5.042	4.272	3.555	3.792	3.75	3.923	4.147	3.572
ARIC|g6519.t1	0.871	0.878	1.045	0.774	0.847	0.885	0.516	0.463	0.687	0.569	0.447	0.571
ARIC|g45769.t1	0.047	0.091	0.008	0.059	0.026	0.05	0.01	0.017	0.03	0	0.035	0.03
ARIC|g11201.t1	6.626	7.014	7.114	8.418	6.038	6.099	5.664	6.609	4.363	9.263	10.184	9.778
ARIC|g29906.t1	0	0	0	0	0	0	0	0	0	0	0	0
ARIC|g50317.t1	73.813	68.717	64.038	68.238	57.883	60.966	74.911	60.658	55.546	64.624	70.028	80.014
ARIC|g10162.t1	1.207	1.037	0.879	0.946	1.224	1.658	0.573	0.895	1.076	0.72	1.033	0.707
ARIC|g37058.t1	0	0.06	0	0	0	0	0	0	0	0	0	0
ARIC|g7836.t1	58.79	68.086	53.679	59.427	48.135	45.845	67.472	70.65	63.953	67.644	63.606	84.256
ARIC|g27317.t1	22.583	21.103	21.811	26.926	26.746	25.386	23.548	25.593	27.204	26.715	26.56	24.579
ARIC|g41181.t1	1.352	1.286	1.89	0.801	0.989	1.682	0.463	1.083	0.663	0.801	0.597	0.586
ARIC|g34286.t1	0.219	0.311	0.125	0.196	0.492	0.284	2.92	3.334	4.133	1.296	1.534	2.051
ARIC|g39764.t1	0.279	0.087	0.131	0.261	0.259	0.285	0.043	0.012	0.104	0.131	0.188	0.1
ARIC|g48481.t1	0	0	0	0	0	0	0	0	0	0	0	0.405
ARIC|g50037.t1	0	0.019	0.03	0	0	0	0.043	0.067	0.007	0.011	0	0
ARIC|g48671.t1	0	0	0	0	0	0	0	0	0	0	0	0
ARIC|g24933.t1	0.772	0.91	1.6	0.777	0.678	0.699	0.836	0.345	0.908	0.362	0.159	0.567
ARIC|g14487.t1	8.12	8.222	7.844	7.709	7.701	7.632	9.561	9.692	9.697	9.124	9.22	8.31
ARIC|g36048.t1	2.225	1.526	1.704	1.682	1.762	1.634	1.706	2.136	2.354	1.57	1.994	2.121
ARIC|g32317.t1	2.287	1.805	2.571	1.91	1.779	1.975	3.065	3.914	3.993	1.348	1.637	1.426
ARIC|g40100.t1	0	0	0	0	0	0	0	0	0	0	0	0
ARIC|g165.t1	1.423	2.98	2.634	1.345	0.517	1.234	3.168	2.414	0.589	1.783	1.202	2.999
ARIC|g52772.t1	0	0	0	0	0	0	0	0	0	0	0	0
ARIC|g22011.t1	1.259	1.886	1.626	1.818	1.772	1.778	1.134	1.226	1.047	1.978	1.242	1.888
ARIC|g14122.t1	0.779	0.999	0.647	0.72	0.837	0.691	0.277	0.311	0.232	0.284	0.235	0.537
ARIC|g50290.t1	16.773	16.534	17.228	13.168	15.561	15.494	14.965	12.601	13.971	13.005	11.425	12.023
ARIC|g2259.t1	15.748	15.126	15.704	11.592	12.398	12.54	17.963	16.358	17.837	11.656	10.265	11.33
ARIC|g36037.t1	156.406	170.753	164.303	214.368	188.09	164.298	185.866	192.303	167.144	225.859	222.453	254.138
ARIC|g19234.t1	0	0	0	0	0	0	0	0	0	0	0	0
ARIC|g566.t1	2.141	2.871	2.444	1.906	2.451	2.594	0.788	0.981	1.084	1.048	1.203	0.991
ARIC|g4349.t1	34.162	35.392	29.022	40.902	34.934	34.023	33.511	30.742	26.718	40.634	43.982	52.691
ARIC|g6217.t1	43.33	45.279	42.717	56.044	46.914	43.691	43.629	41.673	38.818	47.03	61.702	57.916
ARIC|g43724.t1	0.124	0.357	0.436	0.539	0.19	0.613	0	0	0	0.563	0.229	0.637
ARIC|g7493.t1	2.717	2.348	1.286	1.723	1.427	1.381	2.528	2.195	2.304	1.662	1.735	2.016
ARIC|g34778.t1	0.641	0.758	0.729	0.759	0.466	0.677	0.325	0.56	0.414	0.514	0.608	0.699
ARIC|g34097.t1	0	0	0	0	0	0	0	0	0	0	0	0
ARIC|g957.t1	85.819	88.372	85.38	97.828	88.145	88.356	72.503	62.547	60.247	84.686	95.797	107.969
ARIC|g12053.t1	2.125	3.076	2.041	1.153	2.661	2.686	0	0	1.307	1.513	0	0
ARIC|g48512.t1	0	0	0	0	0	0	0	0	0	0	0	0
ARIC|g40051.t1	0	0	0	0	0	0	0	0	0	0	0	0
ARIC|g48867.t1	0	0.026	0.032	0	0.071	0	0.039	0	0	0	0	0
ARIC|g50657.t1	3.776	3.806	3.56	2.772	3.051	3.439	4.185	4.234	3.165	3.194	3.423	4.172
ARIC|g43390.t1	0	0	0	0	0	0	0	0	0	0	0	0
ARIC|g21472.t1	13.037	13.684	13.208	11.558	13.114	11.729	12.445	12.56	13.368	10.872	10.541	10.564
ARIC|g16025.t1	3.967	2.709	4.416	4.722	3.861	3.578	2.324	4.384	2.509	5.914	9.403	8.704
ARIC|g5727.t1	3.889	4.584	5.21	3.241	3.65	3.09	2.247	3.781	3.977	2.832	2.026	1.718
ARIC|g18698.t1	2.611	2.752	2.425	2.971	3.125	3.316	3.304	3.559	3.549	3.117	3.064	3.331
ARIC|g40699.t2	1.383	0.98	1.231	0.417	0.614	1.005	1.042	0.352	0.191	0	1.686	1.31
ARIC|g25357.t1	0	0	0	0	0	0	0	0	0	0	0	0
ARIC|g10972.t1	0.957	1.005	1.104	0.616	0.925	0.585	0.901	0.683	0.803	0.459	0.588	0.564
ARIC|g48784.t1	0.111	0.127	0.067	0.106	0.098	0.052	0.048	0.074	0.023	0.017	0.13	0.029
ARIC|g46031.t1	12.788	13.896	12.812	15.847	15.32	13.115	14.994	13.764	15.24	12.955	15.765	13.922
ARIC|g18436.t1	33.254	33.954	32.468	41.665	34.499	34.238	29.515	27.225	20.016	36.546	45.484	50.457
ARIC|g39434.t1	0	0	0	0	0	0	0	0	0	0	0	0
ARIC|g55212.t1	36.234	42.059	52.923	48.616	49.844	41.653	19.117	23.763	22.008	24.07	39.814	25.239
ARIC|g13026.t1	0.116	0.159	0.086	0.121	0.214	0.158	0.015	0.12	0	0.191	0.139	0.144
ARIC|g24222.t1	1.93	2.177	1.914	2.181	1.688	2.109	2.208	2.189	1.991	1.909	2.134	2.359
ARIC|g54615.t1	0.563	0.813	0.782	0.57	0.564	0.639	0.729	0.966	1.302	1.212	0.892	1.424
ARIC|g13084.t1	12.743	13.5	15.194	11.458	12.627	12.863	4.855	4.799	4.203	10.193	10.233	10.527
ARIC|g46011.t1	0	0	0	0.019	0	0	0	0	0	0	0	0
ARIC|g18884.t1	2.976	2.439	4.205	3.091	2.311	2.319	5.47	8.286	7.956	2.377	2.998	2.096
ARIC|g53442.t1	10.582	9.817	11.056	6.459	6.23	7.849	12.009	8.942	11.938	5.965	6.135	7.058
ARIC|g28799.t1	6.665	6.149	5.507	4.899	4.827	5.565	6.231	5.267	5.733	4.718	4.1	4.611
ARIC|g50262.t1	4.553	5.833	7.357	8.023	6.174	5.995	4.841	4.146	6.047	7.556	8.038	7.702
ARIC|g34059.t1	40.079	48.526	76.819	35.474	46.339	43.493	16.916	28.689	27.628	21.761	38.812	21.287
ARIC|g11744.t1	0.904	0.942	0.602	1.116	0.636	0.646	1.323	1.318	1.813	0.927	1.32	1.199
ARIC|g32051.t1	11.609	11.138	11.64	12.568	14.801	11.556	10.039	9.506	9.962	11.096	10.042	10.329
ARIC|g13429.t1	0.883	0.784	0.758	0.692	0.851	0.516	1.661	1.648	3.448	1.367	2.366	0.827
ARIC|g45619.t1	0.707	0.38	0.713	0.28	0.453	0.736	2.161	1.983	2.208	0.66	1.068	0.845
ARIC|g34057.t1	5.252	5.278	4.757	5.503	6.36	7.727	5.477	4.864	5.406	5.014	4.816	5.879
ARIC|g124.t1	6.714	5.098	5.351	6.375	5.023	5.492	5.863	6.256	4.746	6.64	6.621	8.877
ARIC|g17159.t1	1.516	0.946	0.708	1.174	1.302	1.422	1.069	1.378	1.695	0.866	1.894	1.324
ARIC|g36041.t1	3.163	3.306	3.527	3.227	2.918	2.682	1.932	2.9	3.027	2.793	2.741	3.271
ARIC|g27517.t3	1.571	1.597	0.799	1.151	1.569	1.225	2.001	1.842	2.421	2.166	1.523	2.389
ARIC|g26320.t1	2.51	2.938	2.831	2.21	3.343	2.396	1.883	1.922	2.145	2.379	1.96	1.696
ARIC|g47232.t1	0.227	0.382	0.389	0	0	0.175	0.186	0.161	0.147	0	0.224	0
ARIC|g26926.t1	53.048	46.276	48.296	33.982	34.574	38.168	43.414	29.834	33.495	30.505	26.784	28.676
ARIC|g30230.t1	12.658	13.026	13.895	13.004	13.418	14.601	9.738	10.775	10.686	12.203	12.067	12.68
ARIC|g41917.t1	9.048	8.854	8.064	11.371	7.148	9.991	5.065	3.817	4.251	8.611	8.492	12.37
ARIC|g43085.t1	0	0	0	0	0	0	0.006	0	0	0.004	0	0.014
ARIC|g49048.t1	3.287	2.977	4.515	2.093	3.146	2.123	2.454	3.653	2.428	3.269	3.05	1.677
ARIC|g10847.t1	0.843	0.914	0.792	0.875	0.438	0.873	0.086	0.186	0.045	0.602	0.26	0.74
ARIC|g40606.t1	0.016	0.033	0.041	0.065	0.06	0.037	0	0	0	0	0	0
ARIC|g26421.t1	56.639	57.936	49.27	57.465	40.895	48.031	96.294	101.802	71.307	80.202	86.959	93.79
ARIC|g26582.t1	0.146	0.112	0.069	0.207	0.106	0.369	0.545	0.627	0.607	0.319	0.319	0.207
ARIC|g17459.t1	76.587	73.51	76.498	55.137	63.305	64.449	68.311	43.448	55.472	58	42.426	47.297
ARIC|g51080.t1	0	0	0	0	0	0	0	0	0	0	0	0
ARIC|g2224.t1	1.002	1.467	1.098	1.887	1.267	1.475	1.197	1.327	0.976	1.452	1.281	1.807
ARIC|g49169.t1	0	0	0	0	0	0	0	0	0	0	0	0
ARIC|g6461.t1	0.231	0.16	0.02	0.108	0.022	0.158	0.259	0.284	0.025	0.018	0.057	0.074
ARIC|g10924.t1	0.862	1.008	0.796	1.736	1.382	0.978	0.816	0.889	1.369	1.28	1.229	1.755
ARIC|g54578.t1	0.159	0.284	0.205	0.16	0.154	0	0.245	0.072	0.087	0.065	0	0
ARIC|g19330.t1	3.875	3.959	3.959	4.551	4.522	4.734	2.911	3.053	2.923	4.13	3.509	3.609
ARIC|g53337.t1	17.325	16.827	18.224	17.753	16.879	14.818	22.806	23.031	22.822	17.484	18.61	19.514
ARIC|g7529.t1	0	0	0	0	0	0	0	0	0	0	0	0
ARIC|g8703.t1	2.291	2.337	1.597	1.629	1.639	1.249	2.489	2.38	2.701	1.829	1.601	2.215
ARIC|g491.t1	12.362	13.031	8.468	9.286	11.436	14.118	13.064	12.939	16.535	10.593	10.299	10.95
ARIC|g50599.t1	0.605	0.669	0.835	0.387	0.547	0.865	0.363	0.657	0.598	0.5	0.545	0.315
ARIC|g15200.t1	43.614	40.48	39.956	41.823	35.3	34.886	52.384	48.51	44.977	43.082	46.193	46.705
ARIC|g24248.t1	6.048	6.059	6.869	5.825	6.221	6.462	5.04	5.91	6.041	5.848	5.097	5.51
ARIC|g17794.t1	0.063	0.074	0.232	0.095	0.099	0.127	0.158	0.162	0.2	0.105	0.066	0.062
ARIC|g9522.t1	36.26	37.889	34.323	37.922	41.848	40.908	31.213	33.099	32.718	36.454	33.631	32.716
ARIC|g37198.t1	8.282	8.868	8.924	8.448	7.441	8.495	8.744	7.646	9.802	7.498	7.769	7.186
ARIC|g50917.t1	54.707	48.118	43.325	36.767	37.43	36.06	49.542	32.958	31.636	39.978	44.6	52.292
ARIC|g13630.t1	7.385	7.707	7.676	7.046	6.281	7.228	11.314	12.024	12.191	7.308	6.833	6.721
ARIC|g48525.t1	0	0	0	0	0	0	0	0	0	0	0	0
ARIC|g40369.t1	0	0	0	0	0	0	0	0	0	0	0	0
ARIC|g14440.t1	8.578	7.881	8.473	8.668	8.011	8.427	8.193	6.731	7.834	8.284	8.266	8.31
ARIC|g2860.t1	0.396	0.483	0.557	0.47	0.292	0.535	0.336	0.285	0.263	0.202	0.407	0.576
ARIC|g37480.t1	1.248	1.345	1.117	1.204	0.263	1.451	0	1.686	0.879	1.325	0.934	2.762
ARIC|g45636.t1	2.57	3.55	3.593	2.699	3.341	1.631	0.578	0.866	0.088	0.781	0.994	1.486
ARIC|g16404.t1	9.731	10.71	9.657	9.503	9.834	9.967	11.558	10.957	11.701	10.297	9.214	8.554
ARIC|g6875.t1	19.941	19.919	19.137	23.823	17.024	20.504	18.285	16.996	15.752	22.522	23.889	33.38
ARIC|g18284.t1	3.956	3.799	3.354	3.395	4.306	3.867	5.31	4.518	5.112	3.972	3.671	4.024
ARIC|g26039.t2	0	1.232	0	0.24	0	0	0.743	0	0	0	0	0
ARIC|g9805.t1	0	0	0	0	0	0	0	0	0.032	0	0	0
ARIC|g25671.t1	0.883	1.489	0.069	0.378	0.155	0.502	0.165	0.144	0.088	0.651	0.795	0.452
ARIC|g16539.t1	0	0	0	0	0	0	0	0	0	0	0	0
ARIC|g42156.t1	0.838	1.013	1.084	0.936	1.075	0.802	0.679	0.888	1.093	0.534	0.925	0.587
ARIC|g44566.t1	1.589	0.979	0.555	0.69	0.623	0.228	0.074	0	0	0.134	0	0.115
ARIC|g4732.t1	7.589	7.5	7.231	5.26	6.27	6.286	6.358	4.805	5.387	5.102	5.194	4.753
ARIC|g26445.t1	5.818	5.493	6.238	5.645	6.955	6.407	5.698	6.034	5.646	6.126	5.366	4.969
ARIC|g20676.t1	33.206	32.927	32.414	28.931	29.909	30.705	34.714	32.978	35.584	27.564	26.255	26.812
ARIC|g16087.t1	15.343	15.569	15.376	15.877	17.493	17.042	14.158	13.153	14.82	15.714	13.507	14.134
ARIC|g4865.t1	3.087	3.838	4.557	3.724	3.892	2.679	4.187	4.076	4.8	4.376	5.007	5.698
ARIC|g14848.t1	6.612	6.249	5.957	6.695	4.64	5.193	8.658	7.48	7.643	7.144	7.981	9.198
ARIC|g14718.t2	0.397	0.875	0.429	0.878	2.09	0.831	0.546	1.3	2.052	0.846	0	1.754
ARIC|g37671.t1	0	0	0	0	0	0	0	0.199	0	0	0	0
ARIC|g53022.t1	3.08	2.723	2.736	2.72	2.469	2.413	2.122	1.845	2.254	2.188	1.989	1.485
ARIC|g47307.t1	2.641	3.813	3.216	3.392	2.453	3.674	2.382	1.409	1.713	2.262	2.592	3.968
ARIC|g13906.t1	7.894	7.267	7.329	8.719	11.934	10.708	3.614	3.306	3.034	5.424	4.309	4.556
ARIC|g45722.t1	0	0	0	0	0	0	0	0	0	0	0	0
ARIC|g54943.t1	4.685	4.085	4.668	4.607	4.451	4.815	2.493	3.273	2.347	4.696	5.198	5.06
ARIC|g7186.t1	2.614	1.351	0.793	1.718	1.472	1.58	1.036	1.394	1.951	1.923	0.496	1.032
ARIC|g50968.t1	2.657	2.378	2.321	3.3	3.629	3.38	3.394	4.263	4.291	3.594	3.175	3.358
ARIC|g20353.t1	34.986	32.722	33.266	35.149	37.591	32.726	22.89	24.5	22.144	32.512	33.288	34.185
ARIC|g13487.t1	10.419	9.559	8.372	8.011	9.024	8.808	8.401	9.074	9.353	8.988	8.454	9.261
ARIC|g37565.t1	79.15	116.22	159.258	101.912	134.056	114.982	21.442	32.083	32.175	56.498	107.766	58.027
ARIC|g19176.t1	2.375	2.229	3.534	2.168	1.623	1.85	2.658	3.439	3.855	1.24	1.468	1.533
ARIC|g30900.t1	4.147	9.048	6.945	6.737	7.028	8.879	3.147	4.764	3.709	7.537	6.907	10.57
ARIC|g39263.t1	0.165	0.038	0.052	0.11	0.051	0.042	0	0.024	0	0.087	0.169	0
ARIC|g24421.t1	31.267	31.173	30.29	45.01	36.693	35.153	31.752	33.17	26.771	40.236	46.21	49.246
ARIC|g44008.t1	0	0	0	0	0	0	0	0	0	0	0	0
ARIC|g46768.t1	0.011	0.133	0.091	0.137	0.16	0.122	0.033	0	0.046	0.126	0	0.179
ARIC|g39608.t1	0	0	0	0	0	0	0	0	0	0	0	0
ARIC|g14437.t1	22.504	21.224	21.159	20.93	20.489	20.584	24.586	23.374	24.494	22.209	25.088	24.394
ARIC|g51744.t1	18.188	18.74	20.625	21.076	15.692	15.281	2.268	2.648	3.221	7.379	7.269	7.376
ARIC|g19667.t1	0	0	0.04	0.01	0	0	2.781	2.86	3.215	0.085	0.057	0.099
ARIC|g9939.t1	17.31	16.383	12.385	21.802	16.275	16.447	15.653	13.293	9.57	19.941	23.428	25.547
ARIC|g46740.t1	1.564	1.514	1.588	2.727	1.556	1.675	1.438	1.476	0.767	2.591	2.518	2.345
ARIC|g54857.t1	13.204	14.667	14.732	17.259	18.827	17.75	18.13	17.759	18.748	17.352	17.185	14.967
ARIC|g8001.t1	8.474	8.332	6.916	7.09	6.314	4.701	4.013	4.244	4.013	2.432	4.52	3.72
ARIC|g6586.t1	10.541	10.294	10.72	9.355	11.775	10.102	8.907	8.458	9.12	9.876	8.592	8.915
ARIC|g11912.t1	8.561	7.561	8.84	8.554	9.604	9.28	8.342	8.506	8.958	8.357	7.649	8.268
ARIC|g14172.t1	0.924	0.899	1.167	1.185	1.138	1.232	1.189	1.599	1.038	2.423	1.98	2.502
ARIC|g29829.t1	67.819	70.001	57.725	66.226	68.295	70.94	78.622	73.718	69.904	64.896	68.052	78.884
ARIC|g54201.t1	5.799	5.973	6.64	5.173	4.798	4.993	5.394	5.622	6.419	4.814	3.926	4.656
ARIC|g19984.t1	17.491	18.091	18.444	19.186	19.076	16.484	24.473	23.426	18.895	20.957	26.735	26.195
ARIC|g6292.t1	14.603	15.058	12.872	12.326	12.791	13.574	16.03	13.548	17.044	13.818	13.16	14.418
ARIC|g54746.t1	3.563	3.4	3.098	3.128	3.275	2.546	2.527	4.43	3.51	3.891	3.893	4.149
ARIC|g52421.t1	0.06	0.042	0.051	0.04	0.114	0.046	0	0.053	0	0	0	0.048
ARIC|g13842.t1	1.17	2.509	2.505	1.608	1.718	1.16	1.748	3.367	3.548	2.674	1.458	2.97
ARIC|g49719.t1	0	0	0	0	0	0	0	0	0	0	0	0
ARIC|g43521.t1	1.373	1.651	1.266	1.04	1.142	0.763	1.049	1.379	0.992	0.72	0.981	0.661
ARIC|g29530.t1	5.318	5.372	5.183	4.618	5.738	5.212	4.41	4.028	4.48	4.536	4.423	4.15
ARIC|g44544.t1	1.76	1.58	1.351	1.454	1.38	1.6	1.591	1.545	1.208	1.281	0.667	1.02
ARIC|g15712.t1	8.113	7.799	7.973	8.48	5.577	7.782	10.516	10.673	8.602	12.986	12.057	15.262
ARIC|g11738.t1	2.231	2.515	3.097	2.203	2.851	2.44	1.992	2.122	2.893	1.645	1.704	1.532
ARIC|g44490.t1	0.357	0.259	0.273	0.418	0.532	0.203	0.145	0.281	0.076	0.252	0.613	0.383
ARIC|g18753.t1	0	0	0.237	0.139	0.131	0.053	0	0.066	0.037	0.027	0.085	0.111
ARIC|g32801.t1	11.209	11.189	14.903	10.764	11.434	12.529	9.022	5.848	7.462	11.004	9.915	10.768
ARIC|g52203.t1	0	0.162	0	0.116	0.055	0.044	0.118	0.154	0.125	0.322	0.142	0.092
ARIC|g28622.t1	0.421	0.438	0.134	0.739	0.295	0.6	0.348	0.647	0.31	0.435	0.808	0.586
ARIC|g37519.t1	0	0	0	0	0	0	0	0	0	0	0	0
ARIC|g45037.t1	0	0	0	0	0	0	0	0	0	0	0	0
ARIC|g54197.t1	12.943	12.142	13.171	5.36	5.485	5.699	5.932	2.577	2.897	3.819	4.344	4.795
ARIC|g14203.t1	0	0.099	0.131	0	0.893	0.143	0.197	0.121	0.193	0	0.214	0
ARIC|g2116.t1	0.479	0.404	0.337	0.399	0.368	0.389	0.257	0.412	0.366	0.39	0.304	0.369
ARIC|g41279.t1	3.372	2.437	2.323	2.403	2.157	2.341	1.526	2.732	3.181	1.885	3.612	3.503
ARIC|g24443.t1	0.827	1.077	1.062	0.762	0.442	0.837	1.321	1.607	0.838	0.784	0.956	0.662
ARIC|g51707.t1	0	0	0	0	0	0	0	0	0	0	0	0
ARIC|g33508.t1	1.315	0.964	1.783	0.626	0.944	0.778	0.583	0.6	0.54	0.707	0.868	0.776
ARIC|g36123.t1	3.397	4.956	4.692	3.726	4.08	3.589	2.803	5.535	5.979	4.846	6.14	3.763
ARIC|g43349.t1	0	0	0	0	0	0	0	0	0	0	0	0
ARIC|g37628.t1	5.496	5.576	5.747	6.967	6.63	7.487	5.873	6.414	5.681	6.727	7.521	6.883
ARIC|g24898.t1	0.34	0.509	0.324	0.657	0.822	0.587	0.115	0.199	0.161	0.356	0.186	0.3
ARIC|g51420.t1	0.168	0.631	0.192	0.075	0.694	0.39	0.573	0.499	0.425	0.942	0.692	1.256
ARIC|g33258.t1	0.179	0.448	0.385	0.42	0.434	0.63	1.746	1.53	0.979	1.964	1.383	1.871
ARIC|g26502.t1	15.834	4.331	5.022	7.175	6.157	3.833	32.176	63.22	67.651	36.515	51.317	34.846
ARIC|g8104.t1	5.873	4.971	4.73	2.959	3.563	3.53	4.443	3.01	4.069	2.9	2.374	3.253
ARIC|g47871.t1	8.591	7.696	8.142	6.148	7.734	8.093	2.474	2.337	2.756	4.946	5.629	4.524
ARIC|g36021.t1	1.17	1.08	0.841	1.16	1.054	1.219	0.662	0.587	0.521	0.531	0.916	1.064
ARIC|g3387.t1	0.903	0.462	1.028	0.764	1.016	1.022	0.044	0.495	0.232	0.615	0.444	0.583
ARIC|g28437.t1	9.169	11.101	17.879	9.826	7.803	10.112	7.734	11.845	17.118	7.696	7.431	7.706
ARIC|g49030.t1	8.383	10.79	10.81	12.494	12.162	11.044	5.994	5.704	7.257	12.742	12.393	10.503
ARIC|g19113.t1	2.624	2.335	3.339	1.326	1.654	1.14	3.704	3.12	3.627	1.802	1.772	1.977
ARIC|g41083.t1	0.379	0.516	0.671	0.576	0.767	0.684	0.298	0.427	0.416	0.758	0.504	0.725
ARIC|g150.t1	0.993	1.469	1.449	1.088	1.425	1.56	0.684	0.797	0.47	0.668	0.743	0.652
ARIC|g21946.t1	11.557	11.816	10.416	10.233	11.046	11.073	11.408	10.158	12.261	11.101	10.167	10.123
ARIC|g4467.t1	0.908	0.762	0.758	1.039	0.868	0.879	0.482	0.286	0.559	0.743	0.723	0.669
ARIC|g42914.t1	5.655	4.729	5.533	6.988	6.323	6.019	4.364	4.071	3.609	6.687	7.774	7.041
ARIC|g54216.t1	19.271	21.068	18.623	27.601	20.427	22.399	20.653	20.223	12.32	25.665	29.614	32.505
ARIC|g21657.t1	47.956	49.136	40.667	43.919	39.955	41.458	48.276	43.741	47.036	46.98	46.423	49.779
ARIC|g11392.t1	35.55	33.861	34.022	29.373	32.218	33.098	27.039	22.018	23.654	26.171	22.253	25.938
ARIC|g24362.t1	33.333	32.333	32.183	33.056	35.154	36.528	32.668	32.763	35.716	32.928	29.167	29.138
ARIC|g37712.t1	0	0.128	0.067	0	0	0.04	0	0	0	0.083	0	0
ARIC|g9648.t1	8.561	7.746	8.14	6.934	7.561	7.487	8.564	9.161	8.434	7.263	6.622	7.53
ARIC|g31519.t1	0	0	0	0.021	0	0	0	0	0	0	0	0
ARIC|g39301.t1	0.882	0.721	0.698	0.971	0.835	0.944	1.162	1.031	1.034	0.861	0.649	1.105
ARIC|g27247.t1	1.215	1.206	1.229	0.764	0.827	0.853	1.387	0.743	0.999	0.933	0.74	1.249
ARIC|g25512.t1	1.06	1.221	1.062	1.629	1.599	1.539	1.306	1.881	1.345	1.29	1.195	1.498
ARIC|g9411.t1	0	0	0	0	0	0	0	0	0	0	0	0
ARIC|g25719.t1	3.196	4.836	5.12	6.2	5.264	4.936	7.958	7.432	7.313	6.55	9.287	8.387
ARIC|g38981.t1	1.908	1.6	1.601	1.087	0.727	1.018	0.788	1.688	1.254	1.44	0.904	1.426
ARIC|g23704.t1	18.601	18.044	17.911	20.094	21.12	21.783	19.075	21.235	21.388	21.298	19.284	19.705
ARIC|g2296.t1	21.858	23.072	21.043	28.087	22.183	24.488	24.742	22.76	20.29	27.774	28.985	32.715
ARIC|g8838.t1	1.645	2.468	1.975	2.031	1.64	1.583	0.877	0.999	1.395	0.847	1.626	1.161
ARIC|g37189.t1	13.109	13.408	12.745	13.26	13.874	13.91	12.304	11.402	13.648	14.153	11.181	12.222
ARIC|g35246.t1	48.596	47.583	42.935	47.214	49.766	45.02	39.296	34.044	33.346	42.62	48.193	48.742
ARIC|g21899.t1	1.03	1.484	1.307	1.212	0.778	1.059	1.403	1.584	1.551	1.052	1.138	1
ARIC|g25110.t1	9.365	9.402	9.372	9.521	9.474	10.061	11.974	10.299	11.404	9.532	8.607	8.222
ARIC|g35340.t1	1.828	2.112	2.316	3.09	2.453	2.369	0.215	0.885	0.602	1.64	2.333	2.723
ARIC|g37884.t1	0	0	0	0	0	0	0	0	0	0	0	0
ARIC|g11517.t1	0.303	0.346	0.418	0.363	0.232	0.299	0.478	0.535	0.486	0.318	0.258	0.293
ARIC|g13946.t1	86.063	91.998	84.37	100.142	89.519	86.375	93.855	88.47	70.951	103.121	124.477	123.313
ARIC|g54705.t1	8.182	8.674	8.28	8.719	8.628	9.321	7.224	7.259	6.889	8.816	9.636	9.189
ARIC|g13897.t1	14.614	13.884	14.364	12.051	12.899	13.701	14.06	13.595	14.694	12.039	11.156	10.379
ARIC|g4793.t1	0.607	1.06	0.812	0.772	0.592	0.988	0.588	0.783	0.698	0.537	0.699	1.038
ARIC|g54885.t1	12.273	12.224	11.448	11.644	13.395	12.375	10.117	9.121	9.067	11.566	9.774	9.984
ARIC|g23575.t1	0.733	0.752	0.493	0.655	0.621	0.565	0.54	0.435	0.499	0.3	0.477	0.598
ARIC|g51449.t1	0.132	0.202	0.811	0.708	0.421	0.624	1.831	2.962	1.671	3.916	2.96	4.044
ARIC|g17803.t1	7.131	6.467	6.521	6.452	7.114	6.514	7.032	6.298	7.608	5.933	5.759	5.622
ARIC|g48612.t1	0	0	0.134	0.096	0.049	0.095	0.145	0.013	0.046	0	0.105	0.102
ARIC|g24322.t1	4.881	5.329	4.648	5.199	5.654	5.362	5.356	5.302	5.686	4.972	4.482	4.548
ARIC|g51084.t1	0	0	0	0	0	0	0	0	0	0	0	0
ARIC|g37516.t1	10.393	11.99	12.011	11.294	11.272	10.593	18.471	16.132	17.819	12.715	12.795	13.595
ARIC|g32645.t1	45.006	35.941	37.128	37.338	21.518	27.83	46.92	40.742	25.211	38.89	44.863	54.159
ARIC|g28527.t1	17.988	23.689	18.605	23.924	20.316	20.861	19.976	20.05	14.983	22.869	26.68	26.03
ARIC|g29210.t1	0.174	0.122	0.223	0.233	0.041	0	0	0	0	0	0	0.139
ARIC|g11143.t1	36.83	36.311	37.06	52.833	39.539	39.227	32.969	37.483	27.784	46.179	52.006	61.312
ARIC|g52659.t1	0	0	0	0	0	0	0	0	0	0	0	0
ARIC|g49678.t1	1.914	1.493	1.146	1.686	1.417	1.389	1.216	1.408	1.171	1.995	1.813	2.172
ARIC|g5102.t1	1.118	1.314	1.051	1.762	1.982	1.303	0.954	1.009	0.825	0.795	1.161	0.812
ARIC|g47474.t1	0.75	0.949	1.402	3.1	2.002	1.445	77.01	113.886	89.695	15.978	19.334	22.93
ARIC|g54895.t1	2.031	2.499	3.107	1.633	1.705	1.763	1.369	2.283	2.318	1.58	1.773	1.296
ARIC|g32164.t2	0	0	0	0	0	0	0	0	0	0	0	0
ARIC|g26684.t1	38.561	39.926	38.082	42.42	40.993	38.036	52.31	45.804	44.131	42.318	46.508	50.895
ARIC|g39450.t1	0	0	0	0	0	0	0	0	0	0	0	0
ARIC|g36951.t1	0.481	0.288	0.447	0.353	0.457	0.634	0.646	0.709	0.769	0.489	0.088	0.371
ARIC|g3986.t1	4.659	5.025	4.658	6.585	5.031	4.053	5.647	5.589	4.704	6.243	8.127	6.807
ARIC|g19573.t1	0.556	0.424	0.477	0.635	0.627	0.858	0.689	0.432	0.41	0.483	0.395	0.427
ARIC|g39296.t1	24.389	25.516	24.609	25.479	27.702	26.497	19.519	17.4	16.645	23.711	20.316	22.17
ARIC|g30234.t1	38.522	46.591	50.709	56.968	51.783	62.425	55.477	67.932	62.891	83.871	98.368	101.962
ARIC|g21569.t1	3.961	4.214	3.825	4.836	3.642	3.699	5.439	5.901	4.983	6.146	5.848	7.129
ARIC|g21413.t1	2.109	2.037	1.69	1.437	1.642	1.65	1.922	2.032	1.828	1.981	1.969	2.375
ARIC|g19100.t1	6.957	6.352	6.606	8.092	7.133	7.971	9.102	8.685	9.466	8.744	8.991	7.399
ARIC|g14789.t1	11.552	11.771	14.138	14.865	11.675	9.757	16.166	16.608	14.888	22.339	26.621	25.858
ARIC|g54622.t1	0.149	0.165	0.076	0.06	0.056	0.091	0.121	0.392	0.032	0.07	0.11	0.071
ARIC|g49887.t1	5.795	5.904	5.717	1.411	2.03	2.318	1.181	0.386	0.605	1.509	1.503	1.797
ARIC|g2650.t1	1.057	1.108	1.028	1.065	0.902	1.208	0.946	1.481	1.094	0.531	1.162	0.791
ARIC|g36360.t1	2.323	2.243	2.199	2.455	2.63	2.678	2.34	2.491	2.361	2.275	2.109	2.074
ARIC|g27151.t1	0.14	0.317	0.418	0.187	0.132	0.134	0.214	0.031	0.113	0.09	0	0.084
ARIC|g46203.t1	0	0	0	0	0	0	0	0	0	0	0	0
ARIC|g38812.t1	2.142	1.799	2.528	2.251	2.186	2.164	2.335	2.84	3.262	1.954	1.961	2.023
ARIC|g53865.t1	0.68	0.771	0.499	1.01	0.759	0.817	0.597	0.59	0.759	0.58	0.646	1.075
ARIC|g13442.t1	6.472	6.767	6.392	6.184	5.676	6.287	6.523	6.651	7.358	6.459	5.416	5.704
ARIC|g32251.t1	3.656	3.687	2.866	2.949	3.94	3.806	2.815	2.751	3.075	3.768	3.368	3.81
ARIC|g50984.t1	1.026	0.696	1.682	1.541	0.741	1.572	1.23	0.791	1.232	1.035	0.741	0.837
ARIC|g34187.t1	5.743	5.371	6.44	5.761	5.927	5.561	5.227	10.348	5.801	7.504	7.001	6.508
ARIC|g15635.t1	8.216	7.758	7.245	6.68	7.678	7.701	8.002	8.65	7.715	6.62	6.02	6.891
ARIC|g5863.t1	12.373	16.264	12.665	11.531	9.6	13.083	16.903	14.254	20.008	14.818	13.135	8.195
ARIC|g41148.t1	2.054	1.305	1.621	1.421	1.606	1.589	3.675	3.065	4.101	2.335	1.776	1.809
ARIC|g51947.t1	0	0	0	0	0	0	0	0	0	0	0	0
ARIC|g42346.t3	4.214	3.625	2.679	5.008	2.101	5.252	7.744	6.602	8.937	5.475	6.934	2.567
ARIC|g24982.t1	0.807	0.745	0.717	0.83	0.692	0.384	1	1.243	1.481	1.077	1.729	1.175
ARIC|g51164.t1	0.041	0	0	0	0	0	5.326	4.772	4.267	0.035	0.025	0.262
ARIC|g14334.t1	0.98	1.148	1.128	1.294	0.903	0.922	1.608	1.415	1.478	1.16	0.961	0.907
ARIC|g31034.t1	26.596	27.076	25.968	23.66	26.263	26.37	25.738	24.327	26.531	22.069	20.914	20.797
ARIC|g2127.t1	2.879	2.438	3.371	2.037	1.049	1.421	3.164	3.44	4.557	1.54	1.751	2.191
ARIC|g47797.t1	0.017	0.058	0.043	0.146	0.141	0.127	0.137	0.192	0.162	0.013	0.021	0.067
ARIC|g32869.t1	0	0	0	0.026	0	0	0	0	0	0	0	0
ARIC|g4882.t1	8.543	10.027	8.893	7.552	8.636	8.595	10.91	8.143	8.344	8.221	7.197	8.48
ARIC|g13204.t1	0.271	0.323	0.155	0.061	0.263	0	0.093	0.081	0	0	0	0
ARIC|g37046.t1	6.364	4.146	3.738	5.894	6.848	7.856	22.453	22.725	23.189	11.48	15.891	13.876
ARIC|g12655.t1	4.416	5.175	4.984	5.522	5.257	5.375	16.368	15.7	14.031	10.593	13	12.475
ARIC|g34361.t1	1.111	1.178	1.806	0.755	1.854	1.406	0.664	0	0.538	1.882	1.975	1.697
ARIC|g54703.t1	5.697	6.016	5.761	7.096	6.86	7.309	5.901	6.255	6.272	6.542	5.495	5.656
ARIC|g38488.t1	0	0.067	0.232	0	0	0.071	0.093	0	0.1	0.075	0.109	0
ARIC|g28896.t1	3.832	3.369	3.296	3.114	3.369	2.044	3.477	3.797	4.039	2.08	2.484	3.942
ARIC|g27049.t1	0.554	0.706	1.059	0.615	0.642	0.431	0.733	0.992	1.21	0.652	0.408	0.411
ARIC|g15767.t1	3.961	3.954	3.005	5.667	4.039	3.665	3.645	2.658	2.278	5.206	5.463	7.011
ARIC|g49815.t1	0	0	0	0	0	0	0	0	0	0	0	0
ARIC|g39391.t1	4.963	3.772	4.825	4.424	4.417	4.78	4.869	5.291	6.025	4.86	4.386	4.541
ARIC|g16090.t1	26.418	27.457	31.488	24.655	27.732	27.284	29.729	25.48	26.642	26.173	24.869	23.281
ARIC|g5065.t1	9.727	9.84	9.007	9.771	10.011	9.68	10.359	7.684	8.886	7.553	9.077	7.586
ARIC|g52827.t1	1.797	0.353	0.415	2.224	2.447	0.389	0	2.735	0	0	2.841	0.808
ARIC|g31691.t1	10.041	10.439	10.375	10.734	11.942	11.28	12.909	13.678	14.176	10.303	11.057	10.797
ARIC|g31794.t1	0	0.026	0	0.013	0	0.043	0	0	0	0	0	0
ARIC|g16840.t1	0.867	0.466	1.1	0.751	0.451	0	0	1.812	1.442	0.151	0.383	0.289
ARIC|g12363.t1	5.915	6.754	6.603	2.739	2.795	2.865	2.108	3.382	3.143	2.321	2.842	2.206
ARIC|g32191.t1	2.06	1.694	1.479	1.923	1.777	2.105	1.104	1.168	1.075	1.132	0.833	1.9
ARIC|g31999.t1	6.717	6.5	6.109	6.231	7.157	6.409	6.403	6.344	6.724	6.367	5.492	6.626
ARIC|g47608.t1	0	2.252	2.733	3.599	2.344	0	0	4.098	2.267	1.566	1.456	1.381
ARIC|g42593.t1	8.972	7.468	8.736	8.128	8.294	7.739	6.692	6.62	7.154	6.911	7.128	7.983
ARIC|g8087.t1	10.457	13.949	19.403	13.031	15.47	14.173	6.028	8.312	10.893	8.505	10.109	8.939
ARIC|g38301.t1	17.552	16.616	15.212	24.664	24.006	21.423	19.207	23.933	23.3	23.106	25.579	26.961
ARIC|g54509.t1	0.555	0.364	0.595	0.317	0.337	0.621	0.433	0.37	0.321	0.356	0.534	0.722
ARIC|g4922.t1	1.521	0.867	0.738	0.677	0.586	0.845	0.705	0.854	0.669	0.684	0.426	0.662
ARIC|g17176.t1	36.249	33.821	34.83	27.925	29.648	27.62	31.148	24.305	23.875	26.095	22.759	22.56
ARIC|g16074.t1	10.035	10.503	9.743	8.943	10.336	9.51	8.939	9.365	8.498	10.051	9.129	8.007
ARIC|g10309.t2	1.88	0.634	0.953	0	0	0	2.227	1.46	1.647	0.956	1.768	1.424
ARIC|g29246.t1	1.898	1.613	1.415	2	2.299	1.921	0.956	1.104	1.022	0.935	0.928	1.028
ARIC|g33308.t1	45.791	44.716	63.366	46.076	35.518	35.701	65.686	74.472	62.78	49.852	71.363	60.295
ARIC|g51583.t1	46.048	53.122	44.553	50.594	47.768	52.887	40.002	35.798	28.584	55.238	51.375	60.312
ARIC|g22679.t1	0.226	0.244	0.459	0.136	0.287	0.354	0.094	0.221	0.14	0.193	0.059	0.151
ARIC|g31077.t1	0.335	0.709	0.812	0.318	0.415	0.607	0.804	0.698	0.312	0.51	1.038	0.889
ARIC|g39504.t1	0	0	0	0	0	0	0.244	0	0	0	0	0.048
ARIC|g2298.t1	3.087	3.065	3.727	3.077	2.57	2.672	2.168	2.534	2.196	2.446	1.948	2.326
ARIC|g40307.t1	0.142	0.133	0	0.032	0	0.146	0.145	0.126	0	0	0	0.303
ARIC|g43924.t1	21.052	18.508	34.064	14.81	14.81	17.204	29.995	27.523	37.714	11.873	14.367	13.256
ARIC|g13285.t1	0.823	0.949	0.949	1.296	0.7	1.104	1.008	0.946	1.152	0.425	0.203	0.854
ARIC|g48883.t1	0.997	1.076	0.73	0.699	0.985	1.186	1.395	1.521	1.512	0.837	1.064	0.837
ARIC|g21412.t1	0.034	0.023	0.057	0.112	0.126	0.128	0.137	0.03	0.072	0.079	0.247	0.187
ARIC|g53609.t1	1.72	1.801	1.372	1.457	1.287	1.929	1.027	1.802	1.261	1.589	1.248	1.367
ARIC|g9287.t1	24.93	24.72	24.556	28.135	30.089	29.03	22.057	23.386	26.077	28.937	28.85	26.906
ARIC|g8885.t1	27.385	28.583	29.478	28.238	29.016	30.382	24.989	25.895	26.456	26.381	24.849	24.578
ARIC|g2959.t1	0.226	0.322	0.649	0.873	0.801	0.54	0	0.213	0.082	0.133	0.48	0.624
ARIC|g51.t1	11.666	11.042	12.196	12.484	12.841	14.322	11.088	12.425	11.686	11.511	10.122	9.876
ARIC|g9477.t1	19.695	17.194	15.728	26.959	20.31	18.912	21.127	23.646	13.064	28.326	29.23	34.245
ARIC|g10428.t2	3.534	3.336	1.623	2.997	2.028	3.226	8.813	7.514	6.181	4.14	3.437	5.733
ARIC|g38657.t1	0.864	1.15	0.903	1.098	1.23	1.509	0.627	0.53	0.847	1.078	0.744	1.343
ARIC|g40530.t1	20.523	16.546	13.974	18.981	19.013	19.97	29.048	23.231	26.835	17.153	19.527	21.764
ARIC|g31750.t1	0.994	0.98	0.831	0.982	0.745	0.814	0.749	0.672	0.931	0.635	0.95	0.579
ARIC|g43536.t1	0	0	0	0	0	0	0	0	0	0	0	0
ARIC|g12630.t1	6.697	8.338	6.137	7.657	7.658	8.754	4.923	6.993	8.888	6.161	5.964	6.317
ARIC|g22238.t1	0	0	0	0	0	0	0	0	0	0	0	0
ARIC|g4901.t1	0.022	0	0	0	0	0.011	0.008	0.013	0	0.023	0.028	0
ARIC|g17271.t1	44.627	44.304	44.49	59.382	53.125	51.323	48.34	59.99	40.079	64.547	65.672	81.703
ARIC|g7032.t1	3.287	3.529	5.681	1.865	1.142	1.566	3.351	3.01	4.287	2.215	2.009	2.036
ARIC|g16553.t1	4.9	4.311	4.5	4.267	4.018	3.758	5.404	4.673	5.405	5.088	5.287	5.154
ARIC|g47798.t1	0	0	0.015	0.004	0	0	0	0	0	0	0	0
ARIC|g45649.t1	0.498	0.474	0.09	0.863	1.156	0.784	0	0.121	0.288	0.637	0.363	0.529
ARIC|g47497.t1	0	0	0	0	0	0	0	0	0	0	0	0
ARIC|g24350.t1	34.439	33.391	30.378	27.957	31.078	26.873	34.356	28.81	33.519	27.004	23.947	22.886
ARIC|g51407.t1	0	0	0	0	0	0	0	0	0	0	0	0
ARIC|g49758.t1	0.008	0.022	0.014	0	0.015	0.036	0	0.007	0.034	0.025	0.01	0.019
ARIC|g40294.t1	0	0	0	0	0	0	0	0	0	0	0	0
ARIC|g8047.t1	5.017	2.847	3.499	3.042	6.562	6.834	5.658	4.375	5.678	4.8	2.574	6.209
ARIC|g30662.t1	0.169	0.235	0.264	0.113	0.264	0.021	0	0.099	0	0.133	0.035	0.292
ARIC|g33445.t1	0.102	0.113	0.017	0.082	0	0.077	0	0	0	0.032	0	0
ARIC|g42126.t1	0	0.024	0.101	0.134	0.04	0.204	0.081	0.105	0.113	0	0.148	0.108
ARIC|g12792.t1	18.131	18.324	20.151	17.156	21.081	20.916	17.19	15.933	16.97	17.979	16.031	15.186
ARIC|g40699.t1	0	0.433	0	1.812	0.807	0.575	0.523	0.649	0.574	0.93	0	0
ARIC|g20755.t1	92.716	102.817	104.211	110.163	88.214	92.736	122.933	136.025	109.946	134.315	129.048	137.358
ARIC|g17777.t2	2.361	1.865	2.109	1.934	1.55	1.974	2.398	2.094	1.515	1.396	0.995	1.871
ARIC|g18973.t1	2.124	1.984	2.453	2.223	2.539	2.425	10.197	9.461	12.827	3.373	2.567	3.37
ARIC|g48251.t1	0	0	0	0	0	0	0	0	0	0	0	0
ARIC|g46750.t1	0	0	0	0	0	0	0	0	0	0	0	0
ARIC|g16544.t1	0	0	0	0	0.019	0	0	0.012	0	0	0	0.017
ARIC|g30265.t1	0	0	0.341	0.521	0	0	0	0	0	0	0	0.329
ARIC|g50458.t1	45.031	45.224	44.085	42.879	50.693	53.495	186.305	195.552	229.054	66.759	68.295	71.823
ARIC|g41473.t2	0	3.547	5.321	0	3.845	0	0	1.034	0	3.866	0	1.825
ARIC|g6028.t2	2.534	1.813	2.349	2.057	1.972	1.677	1.793	1.857	1.603	1.507	1.568	1.862
ARIC|g5726.t1	7.883	6.514	3.345	4.842	6.691	4.233	4.123	4.532	2.951	4.062	4.623	3.126
ARIC|g42049.t1	5.592	4.506	5.23	4.144	4.412	4.787	7.931	8.535	9.626	6.124	5.88	4.642
ARIC|g54731.t1	0	0	0	0	0	0	0	0	0	0	0	0
ARIC|g37332.t1	0.854	0.926	0.6	1.152	0.995	1.374	0.633	0.356	0.477	0.849	0.599	0.743
ARIC|g15969.t1	14.553	16.571	17.902	16.984	19.632	18.202	13.529	13.48	15.499	17.921	17.118	18.795
ARIC|g4905.t1	40.508	46.822	49.929	36.014	39.824	31.121	31.116	35.985	36.476	28.16	37.98	23.604
ARIC|g13533.t1	2.202	2.222	2.547	2.048	1.958	2.045	2.048	2.295	2.737	1.495	1.694	1.719
ARIC|g12618.t1	13.236	12.287	11.403	9.152	10.693	7.253	12.207	11.691	12.971	9.803	11.154	8.966
ARIC|g44872.t1	0.036	0	0	0	0	0	0	0	0	0	0	0
ARIC|g32145.t1	11.423	10.704	11.265	9.5	10.237	9.32	11.874	10.519	11.499	9.018	9.411	8.036
ARIC|g12631.t1	10.434	9.902	9.916	10.949	8.452	10.196	10.562	10.185	12.6	8.963	7.469	10.462
ARIC|g48994.t1	0	0	0	0	0	0	0	0	0	0	0	0
ARIC|g10259.t1	0.052	0.221	0	0.07	0	0.04	0	0.139	0	0	0.065	0
ARIC|g39264.t1	0.099	0.055	0.034	0.225	0.074	0.06	0.06	0.036	0.095	0.053	0.106	0.173
ARIC|g53420.t1	13.884	20.419	40.467	12.907	15.724	14.758	12.965	22.718	24.967	13.747	8.814	7.893
ARIC|g23788.t1	10.816	9.756	9.792	8.579	8.948	9.264	8.38	6.887	7.057	7.505	6.74	6.531
ARIC|g2929.t1	0.259	0.451	0.147	0.365	0.197	0.044	0.175	0.288	0.37	0.294	0.247	0.366
ARIC|g29179.t1	5.985	6.285	5.54	5.459	6.243	5.073	4.355	3.912	4.535	5.39	4.978	4.851
ARIC|g39845.t1	0	0	0	0	0	0	0.26	0.252	0.171	0.075	0.039	0.102
ARIC|g28910.t1	2.498	2.362	2.556	1.495	0.99	1.387	1.115	2.819	2.304	1.096	1.053	1.062
ARIC|g53094.t1	2.498	2.199	2.87	3.062	1.897	1.759	3.264	2.901	0.705	2.906	1.943	3.275
ARIC|g25264.t1	171.941	182.061	152.346	265.429	189.086	219.259	236.581	237.025	181.658	247.848	341.353	372.04
ARIC|g2478.t1	0.823	0.818	0.744	1.297	1.193	1.14	0.925	1.046	1.247	0.788	0.943	0.412
ARIC|g19347.t1	3.149	1.964	1.74	2.861	1.128	1.605	1.978	3.083	2.349	2.514	2.7	3.237
ARIC|g4215.t1	5.064	5.563	5.445	5.594	5.601	6.163	6.375	6.163	6.295	5.541	5.045	5.399
ARIC|g6306.t1	10.156	9.035	9.074	9.736	11.23	10.171	10.699	10.936	11.922	10.311	9.937	9.34
ARIC|g10401.t2	7.761	6.277	4.028	2.836	5.479	4.667	5.78	6.083	6.638	4.106	4.957	5.665
ARIC|g52161.t1	16.491	16.175	16.861	11.764	11.317	12.435	22.773	20.993	23.19	13.031	13.065	12.678
ARIC|g42587.t1	26.496	30.186	32.385	37.241	27.568	26.694	31.324	32.487	22.08	38.877	35.576	42.841
ARIC|g23747.t1	0	0	0	0	0	0	0	0	0	0	0	0
ARIC|g40080.t1	0.288	0.582	0.759	0.509	0.417	0.578	0.293	0.23	0.168	0.66	0.29	0.376
ARIC|g47470.t1	1.265	1.905	1.035	1.312	1.592	1.156	1.354	0.512	0.872	1.382	1.065	1.105
ARIC|g51923.t1	0	0	0	0	0	0	0	0	0	0	0	0
ARIC|g46571.t1	0.844	0.675	1.152	0.551	0.625	0.764	0.645	0.67	0.782	0.85	0.467	0.707
ARIC|g27180.t1	0.701	1.035	0.96	0.678	0.813	0.908	0.681	0.672	0.552	0.916	0.889	0.656
ARIC|g20684.t1	0.024	0	0	0	0	0	0	0	0	0	0	0
ARIC|g53535.t1	23.561	24.366	21.563	22.106	21.441	22.933	28.182	31.172	31.937	21.741	22.972	23.168
ARIC|g5432.t1	5.341	5.086	4.77	4.878	5.002	4.748	5.572	5.832	6.053	4.839	4.593	4.993
ARIC|g16536.t1	0.206	0	0.087	0	0.099	0	0	0.284	0.475	0.428	0.123	0.081
ARIC|g50504.t1	3.528	3.657	3.252	3.574	4.668	4.134	6.665	6.3	6.383	5.223	4.31	5.042
ARIC|g37976.t1	0.223	0.282	0.105	0.323	0.08	0.009	0.163	0.087	0.092	0.126	0.106	0.216
ARIC|g30761.t1	31.515	37.571	30.909	41.22	36.241	35.734	44.583	47.677	33.223	48.312	46.388	58.175
ARIC|g10693.t1	3.229	2.535	2.812	1.889	1.869	2.244	2.017	1.881	1.859	2.004	1.353	1.737
ARIC|g544.t1	49.856	50.289	44.559	55.695	68.431	62.598	46.665	48.07	46.018	54.46	47.683	49.38
ARIC|g50008.t1	8.484	7.748	7.382	9.385	10.872	9.901	9.303	9.838	9.692	8.217	8.422	10.114
ARIC|g154.t1	9.532	9.949	9.947	9.812	12.678	11.274	10.419	10.829	9.971	10.91	10.602	11.063
ARIC|g21467.t1	0.813	0.706	0.92	0.992	0.199	0.722	1.243	1.207	1.16	0.898	0.35	0.707
ARIC|g37223.t1	6.988	7.277	6.919	7.82	8.514	8.356	7.004	6.263	5.652	8.313	7.599	7.306
ARIC|g47561.t1	0	0	0	0	0	0	0	0	0	0	0	0
ARIC|g48769.t1	2.615	2.3	2.418	2.465	1.776	1.96	3.803	5.522	3.905	2.608	2.746	3.316
ARIC|g53759.t1	12.412	12.207	11.365	12.884	15.404	13.924	12.854	13.259	14.268	14.493	11.382	12.523
ARIC|g27417.t1	0.448	0.265	0.513	0.15	0.498	0.466	1.236	1.348	0.734	0	0.367	0.417
ARIC|g9310.t1	1.805	1.862	3.003	1.176	1.393	1.613	3.66	2.32	3.416	1.092	1.396	1.713
ARIC|g32167.t1	7.423	6.979	7.264	6.354	7.538	7.127	6.248	5.962	6.487	6.197	5.553	5.534
ARIC|g49423.t1	1.293	1.018	0.808	1.442	1.185	0.678	1.492	1.391	1.447	0.725	1.272	1.259
ARIC|g48457.t1	0	0	0	0	0	0	0	0	0	0	0	0
ARIC|g48958.t1	0	0.008	0.03	0.024	0	0	0	0	0	0	0	0
ARIC|g48796.t1	0	0	0	0	0	0	0	0	0	0	0	0
ARIC|g41634.t1	0.107	0	0	0.095	0.134	0	0.109	0.126	0	0.084	0.131	0.17
ARIC|g15548.t1	0.359	0	0	0	0	0.056	0.221	0.193	0.078	0	0	0.058
ARIC|g52255.t1	0	0	0	0	0	0	0	0	0	0	0	0
ARIC|g38585.t1	252.981	243.754	244.582	384.044	306.735	317.253	228.642	254.774	191.244	348.703	412.356	450.831
ARIC|g20912.t2	0	0	0	0.014	0	0	0	0	0	0	0	0.008
ARIC|g36328.t1	10.562	8.989	9.23	9.084	8.35	7.714	13.237	10.607	11.885	8.522	8.664	7.831
ARIC|g15006.t1	54.705	58.059	51.877	72.409	57.036	60.742	62.975	65.972	47.013	72.349	69.592	73.963
ARIC|g51457.t1	6.525	5.566	4.341	4.163	2.687	1.908	3.508	5.751	5.32	2.883	3.507	3.171
ARIC|g46312.t1	0	0	0	0	0	0	1.428	0.869	0.704	0	0	0
ARIC|g38182.t1	265.722	255.152	255.669	257.62	277.815	291.162	364.302	376.735	414.748	291.722	324.709	267.954
ARIC|g13385.t1	19.328	20.254	21.66	19.845	23.262	20.397	19.781	18.923	19.667	19.099	17.275	17.865
ARIC|g23092.t1	0.369	0.488	0.338	0.425	0.433	0.275	0.046	0.149	0.17	0.24	0.204	0.129
ARIC|g54042.t1	25.821	27.919	28.384	34.686	21.055	31.887	25.579	28.154	18.428	25.955	29.38	34.502
ARIC|g29315.t1	21.401	22.143	20.902	20.349	20.836	22.045	36.013	38.781	40.816	22.423	23.053	21.106
ARIC|g45322.t1	4.322	3.899	3.892	3.36	3.495	3.994	4.159	4.593	4.65	3.898	4.21	4.389
ARIC|g48564.t1	0	0.741	0.287	0.22	0.678	0.267	0	0.312	0	1.434	0	0.275
ARIC|g39402.t1	0.12	0	0.209	0.244	0.119	0	0.249	0.33	0	0	0.299	0.098
ARIC|g11652.t2	0	0	0	0	0	0	0	0.15	0	0	0	0
ARIC|g36128.t2	0.282	0.133	0	1.885	0.486	1.417	0.599	0	3.62	0	1.523	0.161
ARIC|g37557.t1	7.286	7.021	8.496	7.789	9.478	8.774	6.511	7.1	7.237	8.128	7.036	7.059
ARIC|g19657.t1	0	0.018	0.108	0.085	0.047	0	0	0.022	0	0	0	0.081
ARIC|g48986.t1	0	0	0.046	0	0	0	0	0	0	0	0	0
ARIC|g46937.t1	0.091	0.05	0.095	0.113	0.088	0.133	0.079	0.064	0.046	0.101	0.037	0.103
ARIC|g26955.t1	5.477	5.852	6.14	4.557	4.041	4.487	7.643	7.252	7.395	4.349	3.872	4.532
ARIC|g21626.t1	0.355	0.678	0.782	0.613	0.902	0.274	0.935	1.502	1.591	3.745	4.009	1.868
ARIC|g25745.t1	1.485	1.606	0.992	1.283	1.951	1.361	0.528	0.136	0.355	0.437	0.55	0.183
ARIC|g7387.t1	30.64	25.895	28.093	44.199	35.888	33.887	33.938	38.482	29.062	44.054	50.354	53.202
ARIC|g50540.t1	0.53	0.997	1.079	0.901	1.116	0.781	0.749	0.613	0.746	0.776	0.853	0.846
ARIC|g10942.t1	0.063	0.022	0	0	0.03	0.097	0	0.14	0	0.025	0	0.05
ARIC|g41607.t1	0.843	0	0	0	1.187	0	0	0	0	0.458	0	0
ARIC|g20693.t1	16.683	14.313	13.586	16.096	18.231	16.514	26.631	28.432	28.762	16.934	20.208	19.675
ARIC|g21687.t1	35.169	38.239	39.62	30.601	30.578	26.299	46.114	54.53	49.299	38.803	42.512	39.891
ARIC|g16386.t1	0.823	0.66	1.062	0.343	0.17	0.092	0.455	0.578	0.492	0.571	0.498	0.511
ARIC|g53813.t1	4.472	5.318	4.851	3.493	3.379	3.458	5.963	5.168	4.694	3.599	4.341	3.606
ARIC|g21515.t1	0.023	0.128	0.059	0.077	0.129	0.035	0.141	0.203	0.025	0.036	0.128	0.11
ARIC|g32551.t1	2.373	2.229	2.015	2.47	2.818	2.991	2.585	2.764	1.874	2.373	3.956	3.457
ARIC|g32722.t1	1.758	1.686	1.032	1.153	0.897	1.555	1.354	1.072	1.26	1.227	0.956	1.753
ARIC|g31982.t1	4.517	3.835	5.526	3.692	3.717	4.231	3.29	3.647	3.439	3.591	2.432	3.08
ARIC|g51168.t1	0.043	0.02	0.024	0.057	0.027	0.13	0	0.025	0	0	0	0.068
ARIC|g10293.t1	0.087	0	0	0	0.082	0	0.089	0	0	0	0	0
ARIC|g37194.t1	0.63	0.914	0.538	1.146	0.469	0.76	0.735	0.598	0.873	1.109	0.554	0.862
ARIC|g16782.t1	0.02	0.011	0.024	0.024	0.004	0.006	0.004	0	0.004	0.006	0	0
ARIC|g37086.t1	3.174	3.881	4.338	4.257	5.041	4.73	22.217	24.024	25.855	5.211	4.604	4.233
ARIC|g17882.t1	0.956	1.275	1.251	1.51	1.85	0.962	1.233	2.004	1.409	0.981	2.067	1.475
ARIC|g16383.t1	11.968	7.32	5.33	11.338	6.374	2.713	27.217	34.137	30.493	9.795	13.037	7.648
ARIC|g32147.t1	4.818	4.705	4.671	4.384	4.322	4.617	5.937	5.42	5.979	4.159	4.28	4.944
ARIC|g40972.t1	6.158	8.364	6.386	6.708	4.127	7.931	10.067	9.87	9.506	6.657	8.151	11.123
ARIC|g35902.t1	10.468	12.819	20.283	22.069	18.164	18.647	2.03	3.216	1.523	17.194	17.327	19.868
ARIC|g54542.t3	1.691	2.053	2.288	1.59	1.041	1.347	2.473	2.423	3.119	1.03	0.787	1.287
ARIC|g20588.t1	0.192	0.288	0.409	0.257	0.164	0.17	0.228	0.267	0.205	0.249	0.118	0.127
ARIC|g12908.t1	49.155	46.323	45.347	41.697	44.834	44.242	48.426	45.142	51.86	40.517	38.618	38.558
ARIC|g1183.t1	0.517	0.457	0.587	0.367	0.146	0.261	2.351	2.197	2.843	0.597	0.39	0.64
ARIC|g50680.t2	0.2	0.048	0.164	0.128	0.178	0.128	0.072	0.388	0.889	0	0.217	0.496
ARIC|g156.t1	0.195	0.426	0.166	0.236	0.363	0.401	0.433	0.408	0.829	0.485	0.505	0.749
ARIC|g14406.t1	6.574	6.025	6.338	8.909	6.963	6.684	5.711	6.224	6.632	7.848	7.127	8.833
ARIC|g41733.t1	8.75	8.725	8.043	9.542	11.71	10.938	7.873	7.698	8.886	9.001	7.37	8.063
ARIC|g32457.t1	16.898	19.399	17.527	22.005	18.465	19.008	21.57	19.111	18.128	20.916	21.039	26.521
ARIC|g42856.t1	0	0	0	0	0	0	0	0	0	0	0	0
ARIC|g43044.t1	0	0	0	0	0	0	0	0	0	0	0	0
ARIC|g34102.t1	1.027	1.297	2.416	2.014	1.197	1.25	1.515	2.423	2.846	1.079	0.353	0.634
ARIC|g17285.t1	9.081	7.021	8.16	7.749	7.071	4.904	6.671	6.74	7.886	4.996	5.999	6.633
ARIC|g52072.t1	12.433	12.038	12.004	16.307	15.639	17.048	16.751	17.629	14.055	15.34	22.067	21.756
ARIC|g45637.t1	0	0	0	0	0	0	0	0	0	0	0	0
ARIC|g23918.t1	0.111	0.235	0.238	0.149	0.053	0.387	0	0	0.241	0	0	0
ARIC|g13419.t2	1.351	0.69	0.763	1.292	1.241	1.48	0.853	0.799	0.894	1.17	0.966	0.947
ARIC|g4110.t1	5.382	5.505	4.987	3.773	4.047	4.513	5.046	5.646	6.315	3.802	3.919	5.235
ARIC|g8716.t1	18.567	15.948	17.837	19.76	17.96	17.783	20.884	21.886	19.089	17.064	15.758	16.22
ARIC|g39803.t1	2.639	3.019	2.921	3.443	3.119	3.029	3.012	2.651	2.481	2.507	3.179	2.743
ARIC|g39691.t1	3.065	2.645	2.202	1.449	1.245	1.199	1.544	1.739	1.539	1.896	1.064	1.398
ARIC|g14375.t1	0.112	0.09	0.079	0.1	0.069	0.043	0.038	0.249	0.082	0.161	0.069	0.178
ARIC|g39820.t1	4.984	5.509	5.569	4.545	4.027	6.112	5.127	6.722	7.371	6.606	6.663	7.18
ARIC|g49442.t1	2.843	3.054	4.005	3.35	4.068	3.032	10.986	9.227	10.837	5.822	6.002	7.538
ARIC|g51176.t1	1.072	0.928	0.89	0.967	0.984	0.735	0.329	0.72	0.545	0.556	0.857	0.475
ARIC|g12707.t1	5.253	5.164	4.856	5.583	6.014	5.544	5.522	6.414	5.639	6.029	5.453	5.309
ARIC|g4027.t1	7.742	8.458	7.638	6.537	8.12	7.607	6.525	6.561	7.364	6.518	5.323	6.073
ARIC|g41976.t1	7.343	11.789	9.689	10.442	8.479	9.167	8.037	11.641	12.043	11.304	7.94	10.035
ARIC|g31985.t1	2.86	2.799	2.486	2.707	2.702	3.346	2.404	2.472	2.441	2.35	2.41	2.301
ARIC|g29735.t1	6.892	7.738	7.105	8.493	9.03	8.575	8.491	9.274	7.075	8.018	8.609	9.958
ARIC|g49830.t1	22.009	21.288	19.505	26.702	26.254	26.592	20.391	23.177	19.173	25.625	28.836	28.27
ARIC|g13948.t1	8.195	7.848	7.471	6.366	7.56	7.286	7.692	7.863	8.909	6.704	6.671	6.69
ARIC|g6840.t1	0	0	0	0	0	0	0	0	0	0	0	0
ARIC|g9782.t1	1.205	0.964	0.893	0.807	1.006	0.957	1.075	1.014	1.095	0.887	0.837	1.127
ARIC|g38366.t1	0	0	0	0	0	0	0	0.027	0	0	0	0
ARIC|g7101.t1	2.82	3.987	5.489	4.637	3.338	3.996	5.392	6.781	6.971	4.177	4.58	4.827
ARIC|g53365.t1	1.28	0.816	1.213	1.168	0.839	1.151	1.517	1.248	1.407	1.081	1.279	1.255
ARIC|g46964.t1	0	0.328	0	0	0	0.354	0	0	0	0	0	0
ARIC|g33667.t1	0.965	0.705	1.499	0.688	0.404	0.794	0.578	0.484	0.589	0.242	0	0.483
ARIC|g47168.t1	0.031	0.13	0	0.022	0.175	0	0.063	0	0.067	0	0.048	0.121
ARIC|g42708.t1	0	0	0	0	0	0	0	0	0	0	0	0
ARIC|g31565.t1	0	0	0	0	0	0	0	0	0	0	0	0
ARIC|g40572.t1	0	0	0	0	0	0	0	0	0	0	0	0
ARIC|g22233.t1	6.535	6.29	6.641	5.359	4.026	5.653	4.595	5	4.644	6.654	5.435	6.883
ARIC|g41622.t1	7.207	8.592	7.008	6.725	7.797	7.605	8.979	7.832	9.57	6.88	6.851	7.456
ARIC|g52001.t1	0	0	0	0	0	0	0	0	0	0	0	0
ARIC|g24347.t1	0	0	0	0	0.373	0	0	0.194	0.273	0	0	0
ARIC|g23623.t1	3.672	3.561	3.552	3.655	3.845	3.318	4.673	4.609	4.817	4.109	3.773	4.085
ARIC|g37453.t1	33.591	23.743	20.892	33.165	23.618	30.195	48.84	62.585	49.83	39.785	36.592	43.473
ARIC|g23399.t1	1.104	1.849	1.918	1.399	1.508	1.632	1.32	1.271	1.228	1.43	1.734	1.469
ARIC|g11225.t1	3.323	3.177	2.755	2.874	3.44	3.259	2.47	3.098	2.482	2.208	2.365	2.361
ARIC|g43242.t1	0.569	1.162	1	0.394	0.342	0.664	0.08	0.892	1.085	0.345	0.528	0.171
ARIC|g27604.t1	5.412	5.761	4.85	7.566	5.747	6.197	4.45	5.383	4.829	5.918	6.284	7.497
ARIC|g25505.t1	1.413	1.514	2.376	1.517	0.536	1.018	0	0.736	1.179	1.04	0.984	0.852
ARIC|g29078.t1	0	0.067	0	0	0	0	0	0	0	0	0	0
ARIC|g50841.t1	5.92	3.87	5.203	2.382	2.116	3.145	5.959	4.125	5.286	2.467	2.768	2.59
ARIC|g30757.t1	1.158	1.713	0.959	1.668	1.532	1.787	1.195	1.709	1.172	1.701	1.872	1.631
ARIC|g6844.t1	0.496	0.394	0.479	0.375	0.297	0	0.508	0.221	0.539	0.598	0.69	0.795
ARIC|g51415.t1	1.979	1.087	1.231	1.939	0.499	0.91	0.112	0.805	0.519	1.213	1.063	1.186
ARIC|g4156.t2	0	0.349	0	0	0	0	0	0	0	0.348	0	0
ARIC|g24550.t1	0.086	0.181	0.221	0.232	0.082	0	0.176	0.344	0.093	0.103	0.426	0.345
ARIC|g24482.t1	1.471	1.029	1.557	0.844	0.503	1.358	1.309	1.538	2.18	0.698	0.806	0.449
ARIC|g9901.t1	44.619	44.994	48.835	56.995	33.181	46.636	43.427	53.809	39.678	45.16	48.193	57.132
ARIC|g42096.t2	0.788	1.158	0	0.395	1.973	0.644	1.839	0	1.07	0	0	0.524
ARIC|g36910.t3	4.08	3.661	3.037	3.504	2.577	3.212	1.78	1.568	4.813	3.289	1.976	0
ARIC|g33496.t1	0.914	0.877	0.553	0.969	0.682	0.554	0.388	0.74	0.409	0.392	0.516	0.527
ARIC|g1676.t1	0.801	0.783	1.003	0.868	0.412	0.954	0.694	0.749	0.535	0.729	0.152	0.592
ARIC|g35006.t1	5.925	5.999	7.378	5.123	6.304	6.179	5.942	6.16	6.413	5.063	6.393	4.646
ARIC|g689.t1	6.201	5.293	6.581	6.199	5.594	5.907	4.351	4.416	5.277	5.483	5.624	5.377
ARIC|g51788.t1	0	0	0	0	0	0	0	0	0	0	0	0
ARIC|g1420.t1	0.671	0.686	0.797	0.386	0.781	0.735	0.504	0.811	0.512	0.498	0.487	0.626
ARIC|g9888.t1	10.763	9.651	10.876	9.466	10.121	9.651	13.462	15.153	16.366	8.441	8.525	8.656
ARIC|g46703.t1	0	0	0	0	0	0	0	0	0	0	0.067	0.026
ARIC|g40159.t1	0.166	0.203	0.177	0	0	0.096	0	0.037	0.045	0.231	0.153	0.298
ARIC|g50219.t1	0.555	0.835	0	0.126	0.38	0	0.195	0.696	0.846	0.954	0	0.769
ARIC|g13050.t2	0.909	1.478	1.231	0.74	1.363	1.005	1.472	0.674	2.038	1.093	1.096	0.887
ARIC|g35709.t1	0.523	0.444	0.425	0.848	0.764	0.924	0	0.049	0.036	0.165	0.136	0.106
ARIC|g34002.t1	6.52	6.762	6.696	7.34	8.662	9.241	2.305	2.879	2.543	5.245	5.03	5.692
ARIC|g42357.t1	6.129	4.153	4.604	2.552	1.796	2.612	6.926	3.611	3.016	3.614	4.324	5.266
ARIC|g3881.t1	0.91	0.957	1.317	0.71	0.865	0.6	0.247	0.703	0.466	0.417	0.655	0.541
ARIC|g23282.t1	17.726	19.459	23.3	10.68	11.834	10.882	12.333	20.55	21.834	15.858	21.939	14.473
ARIC|g22476.t1	0.936	0.847	0.692	0.46	0.44	0.578	0.614	0.506	0.469	0.345	0.346	0.647
ARIC|g15845.t1	29.276	30.681	30.331	25.568	28.815	28.962	26.303	23.018	22.02	23.45	22.242	22.277
ARIC|g36066.t1	0.211	0.265	0.072	0.141	0.239	0.065	0.215	0.41	0.136	0.033	0.26	0.303
ARIC|g18828.t1	1.139	0.823	0.671	1.263	1.038	1.233	1.162	1.076	1.014	0.779	0.774	1.097
ARIC|g4440.t1	1.931	1.97	2.315	1.554	1.436	3.697	2.951	3.123	5.594	0.9	0.656	1.162
ARIC|g14743.t1	27.883	28.618	29.074	30.632	30.878	33.195	26.391	26.765	29.959	28.186	29.024	29.022
ARIC|g15627.t1	22.868	25.439	21.79	17.57	22.626	20.949	21.936	22.871	22.549	20.507	18.762	18.763
ARIC|g31838.t1	1.025	1.337	2.302	1.127	0.988	0.823	0.684	1.294	1.574	0.693	0.853	1.424
ARIC|g1073.t1	0	0	0	0	0	0	0	0	0	0	0	0
ARIC|g757.t1	0.601	0.981	0.813	0.519	0.333	1.075	0.971	0.309	0.752	0.837	0.425	1.175
ARIC|g39813.t1	11.43	12.958	11.642	14.62	10.961	9.258	12.109	11.95	8.107	14.525	14.976	15.967
ARIC|g20376.t2	0.505	0.547	0.53	0	0	0	0	0.314	0.408	0	0	0.323
ARIC|g27292.t1	0.263	0.102	0.125	0.196	0.164	0.134	0	0.129	0	0.046	0	0.047
ARIC|g9816.t1	17.064	15.979	16.457	20.147	21.994	21.011	18.333	18.309	18.276	19.962	18.373	21.18
ARIC|g13687.t1	6.752	8.126	8.171	4.032	3.494	3.694	1.494	1.878	2.565	4.246	4.596	5.288
ARIC|g29672.t1	171.559	178.905	174.541	223.893	183.21	166.989	174.409	184.457	132.514	221.008	236.323	249.438
ARIC|g38459.t1	0.034	0	0.086	0.203	0.19	0.077	0.034	0	0	0.239	0.083	0.215
ARIC|g22144.t1	1.422	1.704	1.992	1.451	1.67	1.279	2.046	1.946	1.859	1.418	1.471	1.43
ARIC|g14359.t2	7.162	6.069	5.818	3.496	5.865	4.804	6.953	4.478	5.046	4.331	4.187	5.778
ARIC|g31234.t1	5.774	6.278	7.809	9.215	11.148	9.792	1.463	2.26	1.876	4.731	5.296	5.411
ARIC|g24918.t1	0.49	0.697	0.483	0.729	0.611	0.611	0.462	0.449	0.395	0.671	0.314	0.763
ARIC|g51315.t1	0	0.035	0	0	0.047	0	0.013	0	0	0	0	0
ARIC|g4502.t2	0	0	0	0	0	0	0	0	0	0	0	0
ARIC|g42899.t2	11.607	9.32	10.177	9.031	10.533	8.958	5.233	6.811	8.164	8.09	8.292	7.103
ARIC|g4549.t1	3.314	4.433	2.707	3.771	3.38	2.128	4.895	5.356	4	2.625	5.368	4.447
ARIC|g38265.t1	0	0	0.05	0	0	0	0.045	0	0	0	0.018	0
ARIC|g34476.t1	20.432	19.905	19.155	17.857	21.878	20.01	24.314	23.963	25.584	20.745	19.013	18.508
ARIC|g38331.t1	0.693	0.285	0.835	0.71	0.5	0.5	0.707	0.829	0.746	0.356	0.351	0.39
ARIC|g15423.t1	2.369	1.896	2.134	2.137	2.087	2.359	2.387	1.849	2.072	1.534	2.11	1.729
ARIC|g14563.t1	1.325	1.36	1.322	1.059	1.19	1.078	0.683	0.696	0.669	0.878	0.745	0.927
ARIC|g8610.t2	0.093	0.158	0.549	0.148	0.238	0.35	0.198	0.239	0.279	0.382	0	0.379
ARIC|g3474.t1	0.032	0.088	0.176	0.234	0.148	0.205	1.068	1.116	0.765	0.911	1.31	1.469
ARIC|g35952.t1	0	0.085	0	0	0	0	0	0	0	0	0	0
ARIC|g36298.t1	0.03	0.04	0.049	0.052	0.061	0.089	0	0	0	0.026	0	0.009
ARIC|g29401.t1	11.573	11.762	11.024	12.381	14.318	13.158	10.2	9.722	9.76	11.134	10.513	9.923
ARIC|g43873.t1	0.003	0.05	0.008	0.013	0	0.014	0	0	0.013	0	0	0
ARIC|g52560.t1	0	0	0	0	0	0	0	0	0	0	0	0
ARIC|g48316.t1	0	0.046	0	0.044	0	0	0	0.087	0	0.026	0	0
ARIC|g34838.t1	41.637	40.042	36.019	50.562	56.727	56.251	10.936	12.076	12.207	32.639	33.807	30.707
ARIC|g29482.t1	17.193	17.913	21.108	16.286	15.85	15.709	24.516	25.929	24.106	20.861	23.714	23.789
ARIC|g11277.t1	2.7	2.591	2.517	2.579	2.333	2.457	3.121	3.119	2.96	2.758	3.388	4.143
ARIC|g25261.t1	1.426	1.314	1.663	1.646	1.812	1.815	1.695	2.11	2.429	1.89	1.894	2.318
ARIC|g20069.t2	39.432	42.996	40.127	36.216	42.743	38.916	33.665	28.299	30.784	33.608	27.741	31.068
ARIC|g15787.t1	0	0.057	0	0.053	0	0	0.573	0.715	0.609	0	0.099	0.192
ARIC|g24699.t1	24.97	23.941	24.609	24.854	28.167	25.272	23.701	23.995	27.983	23.572	23.871	21.138
ARIC|g43237.t1	0.03	0.063	0.129	0.122	0.142	0.093	0.093	0.08	0.033	0.215	0.112	0.169
ARIC|g53378.t1	29.839	32.74	29.741	40.516	31.708	36.749	24.089	27.005	20.218	36.454	43.092	43.905
ARIC|g23118.t1	23.771	26.473	29.743	23.389	32.098	37.432	64.089	56.802	63.676	41.129	34.62	41.345
ARIC|g21164.t3	3.804	2.861	3.049	3.312	4.718	3.061	2.615	4.501	4.269	3.119	2.334	4.196
ARIC|g40263.t1	0	0	0.027	0.007	0.03	0	0	0	0	0	0	0
ARIC|g51896.t1	0	0	0	0	0	0	0	0	0	0	0	0
ARIC|g37515.t1	0.056	0.159	0.26	0.475	0.43	0.51	0	0.177	0.122	0.451	0.209	0.316
ARIC|g42994.t1	0.805	1.138	1.774	1.321	1.636	1.261	0.465	0.866	0.801	1.004	1.19	0.64
ARIC|g34227.t1	0.377	0.208	0.245	0.274	0.148	0.072	0.079	0.269	0.135	0.134	0.077	0.129
ARIC|g17587.t1	23.598	22.266	23.755	20.737	21.674	23.321	24.147	20.139	23.202	19.61	18.57	18.387
ARIC|g29838.t1	4.142	5.723	4.643	7.908	8.718	7.96	5.394	4.179	3.849	6.621	7.577	8.775
ARIC|g5493.t1	1.026	1.048	1.119	0.837	0.861	1.02	1.166	1.641	1.356	0.896	0.964	0.82
ARIC|g54502.t1	0.228	0.189	0.039	0.335	0.361	0.242	0.023	0.06	0.17	0.146	0.084	0.112
ARIC|g52544.t1	0	0	0.454	0	0	0	0	0	0	0	0	0
ARIC|g8681.t1	22.371	19.487	20.343	15.879	16.3	17.701	20.779	17.797	20.434	16.343	15.595	16.247
ARIC|g27127.t1	51.784	44.536	42.643	58.926	48.94	51.704	57.079	49.395	42.565	62.019	70.343	82.336
ARIC|g23452.t1	7.802	6.535	8.011	7.298	7.79	7.761	9.576	10.064	9.529	7.568	7.784	7.407
ARIC|g26622.t1	16.789	17.745	18.059	15.257	17.54	19.345	18.178	15.344	17.265	15.125	14.664	16.005
ARIC|g954.t1	24.429	26.321	24.753	23.582	27.987	27.142	18.991	17.224	16.863	22.638	20.863	20.234
ARIC|g25588.t1	1.281	0.943	1.365	1.832	1.286	0.57	4.002	3.942	2.234	1.076	0.885	1.048
ARIC|g30762.t1	3.554	3.635	4.229	3.614	3.695	3.667	5.205	5.251	6.055	4.093	3.553	3.305
ARIC|g17691.t1	1.05	1.115	1.715	0.957	0.71	0.935	1.321	2.085	2.125	0.965	0.953	0.868
ARIC|g9315.t1	20.558	18.554	19.633	15.082	17.42	17.193	20.59	17.627	20.555	20.249	17.307	19.318
ARIC|g34076.t1	1.224	0.843	0.948	1.525	0.921	0.981	1.192	1.376	0.865	0.812	0.705	0.547
ARIC|g52464.t1	0	0	0	0.041	0	0	0	0.054	0	0	0	0.049
ARIC|g35641.t1	0	0.019	0	0.028	0	0.005	0	0.037	0	0.005	0	0
ARIC|g23619.t1	4.207	4.129	4.25	4.652	4.763	4.881	5.01	5.044	4.616	4.583	4.558	4.205
ARIC|g50.t1	18.145	17.981	17.339	17.001	18.276	17.984	14.129	12.296	15.787	12.824	13.036	13.632
ARIC|g15925.t1	93.344	92.681	90.746	132.879	120.017	115.598	79.267	82.042	74.037	109.772	136.361	143.169
ARIC|g44617.t1	0	0	0	0	0	0	0	0	0	0	0	0
ARIC|g19144.t1	0	0	0	0	0	0	0.018	0.015	0	0	0	0
ARIC|g25439.t2	0.916	0.702	0.586	1.303	1.322	1.739	0.648	0.961	0.635	1.138	1.303	1.244
ARIC|g29212.t1	0.095	0.065	0.048	0.089	0.053	0.072	0.154	0.116	0	0.045	0.093	0.015
ARIC|g9274.t1	1.56	1.937	2.61	1.88	2.031	2.061	1.125	1.522	1.507	2.386	2.246	1.917
ARIC|g27781.t1	0	0	0	0	0	0	0	0	0	0	0	0
ARIC|g45731.t1	0.568	0.375	0.598	0.734	0.501	0.802	0.22	0.329	0.174	0.496	0.287	0.199
ARIC|g30133.t1	0.092	0.064	0.078	0.041	0	0	0	0.054	0	0	0	0.049
ARIC|g5404.t1	8.089	6.495	7.059	7.441	5.957	3.472	7.829	9.746	8.269	9.231	8.806	13.488
ARIC|g51510.t1	0	0	0	0	0	0	0	0.063	0	0	0	0
ARIC|g24235.t1	0.605	0.909	0.912	0.6	1.07	1.336	1.367	1.41	1.82	0.55	1.049	0.423
ARIC|g1913.t1	70.953	72.081	73.853	91.802	75.198	80.35	71.763	72.309	68.087	84.938	113.375	111.327
ARIC|g12353.t1	0	0	0	0	0	0	0.153	0	0	0	0	0
ARIC|g11631.t1	37.994	36.288	37.339	29.714	31.064	33.032	42.816	35.767	40.298	26.779	28.871	28.662
ARIC|g47661.t1	0.051	0.018	0	0.069	0	0.02	0.052	0.022	0.028	0	0.096	0.081
ARIC|g31649.t1	46.326	57.651	51.382	59.931	51.721	45.861	54.472	48.381	53.223	47.477	42.133	46.892
ARIC|g17124.t1	4.633	4.296	4.624	3.846	4.237	4.025	4.914	5.176	6.24	4.069	3.773	4.419
ARIC|g34564.t1	0	0	0	0	0	0	0	0	0	0	0	0
ARIC|g13600.t1	14.801	13.971	13.882	12.407	12.147	11.476	14.246	14.725	15.03	11.246	11.134	11.14
ARIC|g25447.t1	0	0	0	0	0	0	0	0	0	0	0	0
ARIC|g42771.t1	28.771	26.183	24.163	31.985	26.965	28.327	27.964	22.268	19.647	27.991	30.555	35.964
ARIC|g53200.t1	0.869	0.914	1.002	0.873	0.916	1.077	0.896	0.906	0.805	0.749	0.502	0.722
ARIC|g29265.t1	3.917	2.677	3.108	2.586	3.107	2.753	5.789	5.328	5.903	2.303	2.055	1.794
ARIC|g51999.t1	0	0	0	0	0	0	0	0	0	0	0	0
ARIC|g1562.t3	5.163	4.254	2.878	2.832	3.122	2.06	6.146	5.051	5.766	3.979	3.955	3.816
ARIC|g31454.t1	7.075	7.684	8.72	7.186	7.721	8.08	5.463	5.282	5.894	6.444	6.292	6.043
ARIC|g12795.t1	11.199	10.965	5.79	11.391	9.972	9.877	9.819	10.098	6.711	8.208	7.686	10.333
ARIC|g10864.t1	40.46	36.326	42.741	45.975	37.197	37.594	44.641	39.182	33.41	42.598	50.814	57.884
ARIC|g15196.t1	0.067	0.117	0.114	0	0.158	0	0	0.03	0	0	0.041	0.053
ARIC|g39254.t1	0.477	0.497	0.664	0.308	0.416	0.314	0.159	0.45	0.199	0.214	0.383	0.311
ARIC|g41204.t1	0	0	0.019	0.016	0	0	0.074	0	0	0	0.015	0.01
ARIC|g41007.t1	0.365	0.298	0.409	0.41	0.447	0.163	0	0	0	0.312	0.488	0.145
ARIC|g34239.t1	2.072	2.165	2.006	1.591	1.811	1.629	2.421	3.509	3.208	1.939	1.892	2.01
ARIC|g52648.t1	0.811	0.637	1.865	0.285	0	0	0	0	0	0.376	0	1.446
ARIC|g47287.t1	2.813	4.007	3.697	2.449	2.718	1.989	2.959	4.113	3.329	3.507	3.2	2.031
ARIC|g14362.t1	0.034	0.247	0.058	0.271	0.191	0.052	0.034	0.149	0	0	0	0.162
ARIC|g25331.t1	0	0	0	0	0	0	0	0	0	0	0	0
ARIC|g13628.t1	3.291	3.375	3.78	3.919	3.546	3.945	4.067	3.698	3.788	4.056	3.604	3.865
ARIC|g41754.t1	2.017	1.376	1.864	1.197	1.407	1.468	1.603	1.681	1.581	0.995	1.174	0.879
ARIC|g2631.t1	65.779	63.689	62.451	63.446	50.889	59.431	70.603	63.517	58.471	59.125	70.913	74.856
ARIC|g45661.t1	24.457	31.67	23.712	35.998	24.271	31.911	38.654	39.729	32.391	35.701	49.817	47.559
ARIC|g32249.t1	6.085	6.192	6.395	8.342	6.589	7.988	6.679	6.496	5.238	10	10.924	12.731
ARIC|g41359.t1	0	0	0	0	0	0	0	0	0	0	0	0
ARIC|g25896.t1	0.08	0.126	0.117	0.046	0.106	0.155	0.023	0.01	0	0.116	0.028	0.1
ARIC|g27301.t1	0.987	1.068	1.079	0.463	0.71	1.079	1.773	2.198	2.693	0.52	0.669	1.058
ARIC|g25414.t1	2.531	2.256	2.48	3.852	2.771	3.233	5.325	5.818	4.961	3.801	4.421	4.365
ARIC|g22956.t1	0.906	0.894	1.149	0.659	0.832	0.789	0.506	1.01	1.046	0.752	0.558	0.886
ARIC|g20165.t1	0.498	0.576	0.576	0.4	0.354	0.426	0.312	0.436	0.515	0.269	0.269	0.295
ARIC|g52151.t1	0	0	0	0	0	0	0	0	0	0	0	0
ARIC|g43657.t1	25.668	23.079	20.869	22.471	22.617	24.011	34.687	36.911	37.179	31.894	32.825	30.702
ARIC|g9409.t1	6.791	6.43	5.624	4.141	4.825	4.3	6.477	6.615	6.805	5.472	5.407	5.217
ARIC|g49096.t1	0.096	0.079	0.016	0.064	0.036	0	0.058	0.05	0.02	0	0	0
ARIC|g23088.t1	0	0	0.005	0	0	0	0	0	0	0	0	0
ARIC|g5623.t2	21.759	20.519	20.499	18.003	22.613	20.339	18.682	19.15	18.091	18.096	17.311	19.347
ARIC|g47388.t1	0	0	0	0	0	0	0	0	0	0	0	0
ARIC|g14580.t1	84.074	90.412	80.124	98.96	77.911	78.912	94.456	95.19	75.537	104.071	114.003	122.94
ARIC|g27243.t1	7.293	7.481	8.297	6.549	8.766	8.203	6.361	6.309	6.764	6.968	5.613	6.517
ARIC|g35850.t1	0	0	0	0	0	0	0	0	0	0	0	0
ARIC|g35193.t1	0.134	0.146	0.195	0.243	0.25	0.102	0.078	0	0.061	0.03	0.141	0.061
ARIC|g40024.t1	1.954	1.979	1.715	2.384	2.473	2.572	1.098	1.411	1.206	1.99	2.736	2.496
ARIC|g15008.t2	1.15	0.486	0.751	0.604	0.576	1.781	0.419	1.204	0.655	1.368	0.571	0.292
ARIC|g2305.t1	2.683	2.386	2.564	3.25	3.516	2.789	2.819	3.345	3.46	3.054	2.984	2.871
ARIC|g1964.t1	8.809	11.737	10.569	5.8	7.016	7.845	13.624	13.087	17.242	7.526	6.957	9.806
ARIC|g54254.t1	17.361	17.942	18.059	17.912	18.436	18.867	16.799	16.692	16.096	18.201	15.667	15.416
ARIC|g38696.t1	2.631	2.269	2.905	1.865	1.329	2.678	0.756	2.239	1.241	1.627	1.008	1.607
ARIC|g3953.t1	0.839	1.621	1.037	1.03	1.576	2.551	1.774	1.178	0.84	1.677	2.14	2.017
ARIC|g26569.t1	0	0	0	0	0	0	0	0	0.118	0	0	0
ARIC|g6039.t1	0.104	0.087	0.124	0.028	0.039	0.016	0.043	0.074	0.157	0	0.026	0.066
ARIC|g55454.t1	33.924	30.4	29.777	25.021	27.291	26.995	34.323	28.981	29.818	24.421	21.342	25.635
ARIC|g46438.t1	0	0	0	0	0	0	0	0	0	0	0	0
ARIC|g34175.t1	0.368	0.331	0.394	0.217	0.14	0.29	1.591	1.89	1.824	0.281	0.252	0.254
ARIC|g12464.t1	2.579	2.449	1.748	2.626	2.541	2.562	2.811	2.737	2.616	2.722	1.741	2.608
ARIC|g50188.t1	0	0.048	0	0.285	0.194	0.209	0.069	0	0	0.236	0	0.061
ARIC|g54472.t1	4.359	3.612	4.241	5.083	3.825	4.718	2.287	2.745	3.338	3.093	3.856	3.852
ARIC|g30785.t1	3.771	3.339	4.154	2.391	2.304	1.969	2.209	2.462	2.691	1.359	1.444	1.22
ARIC|g11074.t1	3.256	3.107	1.523	2.708	1.262	1.395	2.209	1.388	0.976	1.458	0.778	1.937
ARIC|g13699.t1	4.269	3.535	3.04	2.706	3.492	3.056	4.77	4.821	4.176	3.325	3.055	3.21
ARIC|g1868.t1	292.795	272.471	255.566	343.733	272.529	264.26	337.227	376.167	305.209	398.051	457.224	475.466
ARIC|g13447.t1	46.477	46.008	49.08	53.428	54.884	54.237	49.892	54.815	52.995	56.379	61.341	54.97
ARIC|g24229.t1	294.697	303.279	290.984	311.926	274.227	275.37	315.618	291.733	273.773	322.55	372.873	344.353
ARIC|g10407.t1	22.375	21.455	21.443	23.514	26.98	26.357	20.805	22.179	22.81	26.665	21.889	22.326
ARIC|g14269.t1	0.134	0.282	0.051	0.02	0.138	0.124	0.075	0.026	0.048	0.198	0.091	0.189
ARIC|g32029.t1	0.687	0.202	0.353	0.266	0.093	0.387	1.567	0.862	1.299	0.057	0.334	0.317
ARIC|g55218.t1	0	0	0	0	0	0	0	0	0	0	0	0
ARIC|g38937.t1	0	0.021	0	0	0	0	0.126	0.136	0.099	0	0	0
ARIC|g19195.t1	9.153	9.423	10.687	9.311	10.45	11.21	22.583	25.817	26.935	20.706	25.588	21.766
ARIC|g32859.t1	0.621	0.813	0.695	0.787	0.612	0.374	0.267	0.409	0.272	0.142	0.231	0.269
ARIC|g15525.t1	0.671	0.381	0.502	0.534	0.713	0.643	0	0.148	0.181	0.266	0.207	0.134
ARIC|g31460.t3	4.747	2.753	4.922	3.986	2.01	2.955	6.08	4.012	4.76	2.405	2.978	2.722
ARIC|g12806.t1	18.731	18.411	17.93	15.317	16.551	15.894	19.902	20.37	19.519	23.878	22.53	21.13
ARIC|g4405.t2	1.492	1.292	1.432	1.413	1.093	0.693	0.839	1.276	0.973	1.568	1.566	1.814
ARIC|g50429.t1	0.195	0.155	0.285	0.299	0.026	0.212	0.142	0.27	0.09	0.154	0.137	0.267
ARIC|g5823.t2	0.395	0.583	0.471	0.341	0.664	0.676	0.106	0.288	0	0.662	0.356	0.536
ARIC|g19338.t1	1.621	2.036	1.68	2.743	1.802	1.598	0.373	1.936	2.624	2.033	1.681	3.49
ARIC|g10031.t1	0.584	0.466	0.501	0.392	0.843	0.341	2.546	3.791	2.544	0.943	1.534	1.582
ARIC|g12894.t1	2.617	3.059	2.587	3.737	3.473	2.591	1.668	2.859	2.603	3.951	3.433	4.375
ARIC|g30229.t1	1.636	1.522	1.74	1.212	1.694	1.433	1.753	1.286	1.656	0.975	1	1.143
ARIC|g36761.t1	0	0	0.053	0.083	0	0	0	0	0	0	0.038	0
ARIC|g41292.t1	0.226	0.127	0.193	0.254	0.128	0	0	0.039	0.098	0.108	0	0
ARIC|g26238.t1	8.713	10.795	14.623	11.21	14.897	12.174	8.903	7.497	9.542	9.71	10.217	9.043
ARIC|g21203.t1	14.524	15.585	15.923	15.619	16.033	15.786	13.702	14.123	13.238	13.25	13.007	12.705
ARIC|g36997.t1	0	0	0	0	0	0	0	0	0	0	0	0
ARIC|g51689.t1	0.088	0.093	0.092	0.032	0.065	0.063	1.624	1.288	1.399	0.1	0.104	0.205
ARIC|g30402.t1	0	0	0	0	0.126	0	0	0	0	0	0	0
ARIC|g37882.t1	17.075	16.803	16.422	22.98	20.058	19.128	20.515	24.453	19.347	26.305	30.199	29.617
ARIC|g11987.t1	15.907	16.042	16.34	14.674	15.413	15.096	17.414	17.469	18.971	15.365	14.281	13.907
ARIC|g23419.t1	0.206	0.289	0.22	0.138	0.049	0.158	0	0	0.167	0	0	0.123
ARIC|g22941.t1	3.066	2.361	1.902	2.609	1.867	3.366	5.069	6.454	1.701	3.546	4.874	4.403
ARIC|g31819.t1	0.986	1.236	1.73	0.734	1.158	1.19	0.71	0.872	1.115	0.738	0.686	0.628
ARIC|g6350.t1	38.944	38.206	38.904	42.541	39.998	36.376	39.358	36.972	37.314	38.789	44.098	45.775
ARIC|g21548.t1	0	0	0	0	0	0	0.235	0.461	0	0	0.355	0.23
ARIC|g25506.t1	16.231	16.097	17.031	10.57	10.362	12.778	13.696	11.327	12.741	9.373	9.142	9.632
ARIC|g38997.t1	0	0.651	0	0.387	0	0.234	0	0.273	0	0.752	0	0
ARIC|g28024.t1	12.168	10.435	10.701	9.985	8.292	11.32	14.724	14.166	14.806	11.461	11.926	9.743
ARIC|g27252.t1	5.25	4.921	4.958	5.543	5.47	6.561	3.106	3.714	4.367	4.349	4.46	4.322
ARIC|g23626.t1	29.097	28.596	25.668	45.326	29.178	32.998	40.036	33.627	22.648	41.595	48.308	54.772
ARIC|g50156.t1	1.501	1.574	1.045	0.644	0.494	0.366	0.626	0.247	0.368	0.389	0.431	0.441
ARIC|g47147.t1	0	0	0	0	0	0	0	0	0	0	0	0
ARIC|g29383.t1	18.962	16.972	19.159	20.503	18.605	21.796	16.202	14.91	18.718	17.747	20.466	17.203
ARIC|g15190.t1	5.738	5.52	5.782	5.029	5.718	5.555	5.765	4.924	5.113	4.943	5.482	4.66
ARIC|g8648.t1	51.329	48.84	42.836	57.043	47.93	48.259	41.056	38.148	28.662	56.77	60.18	70.259
ARIC|g41763.t1	0.404	0.671	0.53	0.445	0.467	0.748	0.475	0.575	0.617	0.715	0.421	0.313
ARIC|g13771.t1	0	0	0	0	0.053	0	0.287	0	0.182	0	0	0.224
ARIC|g40696.t2	0.814	0.758	0.901	1.627	0.495	0.42	0.943	0.596	1.323	0.767	0.489	0.551
ARIC|g12235.t1	4.034	3.945	4.677	6.181	4.018	5.524	4.951	4.8	3.572	5.472	7.152	7.627
ARIC|g39333.t1	0	0	0	0	0	0	0	0	0	0	0	0
ARIC|g29679.t1	0.909	0.683	0.599	0.491	0.396	0.679	0.667	0.793	0.791	0.679	1.017	0.862
ARIC|g6627.t1	0	0	0	0	0	0	0	0	0	0	0	0
ARIC|g22283.t1	4.679	4.667	4.514	4.258	4.238	3.612	5.849	6.756	7.405	4.703	5.002	4.891
ARIC|g49195.t1	0	0	0	0	0	0	0	0	0	0	0	0
ARIC|g12323.t1	6.914	7.722	6.406	8.665	7.679	8.066	7.735	8.015	8.157	7.069	8.579	9.504
ARIC|g50787.t1	10.797	15.474	17.989	20.589	18.506	20.304	8.168	8.817	9.02	15.331	22.428	23.161
ARIC|g9467.t1	0.793	0.72	0.938	0.622	0.369	0.648	1.641	1.696	1.334	0.76	1.044	1.008
ARIC|g47619.t1	0	0	0	0	0	0	0	0	0	0	0	0
ARIC|g40550.t1	5.212	5.28	4.859	4.873	5.674	5.626	4.692	4.119	4.561	4.873	4.064	4.284
ARIC|g9856.t1	4.269	4.942	5.68	3.137	2.39	2.805	3.033	3.969	3.858	3.461	4.444	2.97
ARIC|g47801.t1	4.92	10.16	19.681	7.182	2.03	6.17	4.125	7.975	2.912	0.732	1.706	11.495
ARIC|g13409.t1	21.597	25.685	25.561	25.706	29.715	25.574	15.634	17.463	16.39	23.531	18.702	20.906
ARIC|g54173.t1	1.343	1.489	1.512	1.38	1.168	1.616	0.457	0.422	0	0.728	1.046	0.985
ARIC|g11646.t1	5.844	5.565	6.47	6.14	6.883	6.238	5.107	5.542	6.864	6.388	5.71	5.359
ARIC|g10064.t1	0.463	0.173	0.166	0.432	0.319	0.152	0.248	0.321	0.156	0.192	0.21	0.136
ARIC|g19050.t1	15.368	15.002	14.825	17.234	17.631	16.838	18.626	18.288	20.379	16.153	17.158	15.612
ARIC|g36930.t1	980.385	1141.02	1063.73	1179.38	1012.39	991.265	1137.68	1096.33	832.631	1310.03	1236.8	1542.98
ARIC|g54563.t1	1.037	0.894	0.633	0.681	0.649	0.829	1.831	1.866	1.917	0.987	0.872	0.972
ARIC|g32479.t1	2.973	3.435	2.877	3.034	2.91	2.98	3.225	3.237	3.791	2.672	2.791	3.019
ARIC|g41319.t1	0.117	0.487	0.398	0.293	0.274	0.156	0	0	0.031	0.253	0.108	0.326
ARIC|g53993.t1	11.087	10.768	11.061	9.48	11.122	9.795	9.831	9.873	9.969	8.934	9.281	8.841
ARIC|g30280.t1	599.686	584.661	487.913	819.794	599.952	643.783	742.106	667.998	491.056	804.605	975.567	1101.2
ARIC|g31767.t1	30.02	27.776	29.792	29.934	19.975	26.643	42.573	43.1	36.494	36.551	31.632	43.952
ARIC|g44300.t1	0.267	0.207	0.48	0	0	0	0	0	0	0	0	0
ARIC|g40692.t1	37.675	39.028	34.787	48.347	40.656	40.755	35.946	33.11	24.474	44.73	50.798	58.208
ARIC|g53990.t1	0.027	0.019	0.092	0.036	0	0.123	0.138	0	0.029	0.064	0	0.043
ARIC|g19839.t1	40.115	42.386	40.246	40.491	39.54	39.576	30.773	23.943	28.573	31.207	26.476	29.599
ARIC|g8528.t1	6.675	8.098	7.972	8.896	6.152	7.844	6.754	7.147	5.7	8.435	8.814	9.418
ARIC|g18231.t1	27.225	28.871	29.58	30.016	23.269	21.172	32.392	31.619	23.897	36.333	29.577	34.3
ARIC|g6459.t1	2.013	1.771	1.052	1.272	0.671	1.179	0.279	0.618	0.3	0.112	0.668	0.657
ARIC|g43564.t1	36.503	34.751	32.695	36.724	38.478	38.05	56.744	56.277	61.376	40.478	39.159	38.954
ARIC|g4033.t2	9.21	9.146	10.024	6.795	8.998	9.248	7.508	7.521	8.621	7.436	6.674	7.328
ARIC|g14169.t1	2.892	2.858	2.927	2.692	3.001	3.654	1.522	2.338	2.032	2.706	2.877	2.56
ARIC|g26054.t1	5.209	5.389	5.966	5.053	5.121	5.147	3.475	4.075	4.093	4.141	3.565	3.76
ARIC|g16834.t1	0.871	1.033	0.495	1.469	1.091	0.96	1.019	0.825	0.9	1.198	1.349	0.668
ARIC|g29635.t1	0.597	0.438	0.317	0.149	0.216	0.163	0.256	0.325	0.317	0.628	0.29	0.496
ARIC|g42090.t1	1.92	3.08	2.427	2.487	1.814	1.929	0.962	1.441	2.431	1.974	2.065	2.771
ARIC|g26900.t1	23.754	16.811	23.473	10.615	10.598	14.906	28.97	15.936	19.49	10.031	10.631	11.013
ARIC|g15851.t1	0.132	0.456	0.29	0.138	0.214	0.1	3.745	4.956	5.431	0.454	0.461	0.586
ARIC|g18635.t1	15.372	14.847	15.862	12.072	11.185	10.109	17.39	15.749	16.622	12.441	11.821	10.84
ARIC|g18518.t1	0.154	0.212	0.142	0.214	0.226	0.174	0.208	0.146	0.109	0.18	0.142	0.204
ARIC|g49218.t1	6.944	5.558	6.151	4.069	3.736	4.601	9.155	6.42	7.506	4.523	3.508	4.628
ARIC|g45633.t1	0	0	0	0	0	0	0	0.004	0.013	0	0	0
ARIC|g14198.t1	0.553	0.447	0.509	0.171	0.362	0.294	0.087	0.414	0.092	0.406	0.262	0.408
ARIC|g15824.t1	37.64	36.225	33.882	28.081	30.602	30.227	33.884	34.701	35.424	25.901	25.247	24.539
ARIC|g52831.t1	0	0	0	0	0	0	0	0	0	0	0	0
ARIC|g27888.t1	111.781	112.26	114.926	162.387	125.051	125.723	94.237	90.882	72.795	124.816	157.785	173.243
ARIC|g34951.t1	0.425	0.6	0.781	0.408	0.29	0.564	0.622	0.758	0.659	0.146	0.15	0.925
ARIC|g5697.t1	1.429	1.475	1.338	1.557	1.371	1.557	0.915	1	0.976	1.363	1.269	1.313
ARIC|g17805.t1	18.087	22.223	25.412	29.65	27.556	27.482	24.794	29.064	23.796	34.392	30.037	33.022
ARIC|g14423.t1	0.769	0.456	0.374	0.343	0.451	0.441	0.413	0.551	0.622	0.586	0.621	0.81
ARIC|g48621.t1	0	0	0	0	0	0	0	0	0	0	0	0
ARIC|g6212.t1	3.175	3.754	3.057	4.372	4.881	5.465	3.919	6.114	4.862	5.389	3.654	4.356
ARIC|g54799.t1	10.412	10.683	10.123	13.659	12.117	13.03	14.169	13.509	12.227	15.027	15.212	16.072
ARIC|g21596.t1	0.261	0.168	0.223	0.175	0.372	0.182	0.111	0.138	0.14	0.257	0.083	0.191
ARIC|g14796.t1	8.378	7.416	9.399	7.382	5.431	4.226	12.996	13.511	10.896	9.012	9.188	10.633
ARIC|g20398.t1	3.342	3.191	3.125	3.273	3.043	2.887	5.07	3.883	3.671	3.772	3.962	4.558
ARIC|g13100.t1	0.902	0.711	0.878	0.692	0.798	0.773	0.87	0.872	0.9	0.665	0.738	0.602
ARIC|g2483.t1	2.704	2.827	2.942	2.923	3.496	2.608	6.713	5.567	6.902	3.291	3.671	2.9
ARIC|g54729.t2	1.603	0.746	1.187	1.233	1.268	0.901	2.067	2.152	1.831	0.748	1.347	0.805
ARIC|g51959.t1	0	0	0	0	0	0	0	0	0	0	0	0
ARIC|g25094.t1	32.606	31.595	29.031	35.466	34.512	34.852	35.245	36.167	35.981	36.156	34.586	34.019
ARIC|g35137.t1	0	0	0	0	0	0	0	0	0	0	0	0
ARIC|g11570.t1	1.401	1.139	1.52	1.414	0.17	1.263	1.559	0.45	0.83	0.504	0.682	2.017
ARIC|g47022.t1	1.628	1.789	1.98	2.318	1.825	2.102	0.875	1.429	1.045	1.901	1.885	2.22
ARIC|g35408.t2	0	0.85	0.182	0.432	0.377	0.116	0	0.068	0	0.885	0.483	0.093
ARIC|g48829.t1	0.011	0	0.014	0.025	0	0	0	0.014	0.011	0	0.006	0.004
ARIC|g49837.t1	0.192	0	0	0	0	0	0.405	0.181	0	0	0	0
ARIC|g6362.t1	1.793	1.775	1.64	1.835	1.333	1.364	3.032	2.805	2.626	1.557	1.782	2.204
ARIC|g5224.t1	24.549	20.628	22.37	14.176	14.221	17.113	22.787	17.962	19.506	14.908	14.624	14.45
ARIC|g32870.t1	27.38	37.567	42.441	20.205	16.33	13.651	2.767	6.246	6.593	7.349	12.018	6.974
ARIC|g26284.t1	24.48	24.934	20.521	30.773	24.261	25.467	23.764	19.629	17.21	29.527	33.165	33.256
ARIC|g13861.t1	13.954	11.517	11.938	19.162	16.103	17.075	11.32	13.917	9.167	16.51	18.382	23.005
ARIC|g42344.t1	2.777	3.808	4.844	3.605	3.217	3.852	0.868	1.514	1.747	1.794	2.484	1.609
ARIC|g43157.t1	0.789	1.343	1	1.063	0.803	1.12	1.267	0.564	1.145	0.606	0.707	1.26
ARIC|g51875.t1	0	0.326	0.244	0	0.146	0	0	0.068	0	0.038	0.078	0.169
ARIC|g9657.t1	14.71	15.018	16.38	17.375	19.297	19.388	15.051	13.516	16.352	19.383	17.261	18.156
ARIC|g27828.t1	0.965	0.746	0.941	0.696	0.859	0.673	1.643	1.35	1.244	0.433	0.161	0.68
ARIC|g33081.t1	1.25	0.839	1.125	0.881	0.718	0.629	0.64	1.003	0.949	0.702	0.695	0.501
ARIC|g23425.t1	62.976	66.103	73.187	72.296	66.139	66.341	49.301	55.688	57.069	61.09	62.49	59.571
ARIC|g9403.t2	2.748	5.111	4.171	4.292	5.298	3.824	6.103	3.375	5.024	3.259	5.645	3.524
ARIC|g52002.t1	0	0	0	0	0	0.012	2.512	2.202	2.381	0.016	0.027	0.114
ARIC|g51657.t1	13.577	9.529	15.799	14.112	8.923	17.407	8.412	12.27	16.107	11.883	10.564	15.947
ARIC|g46543.t1	0	0	0	0	0	0	0	0	0	0	0	0
ARIC|g6855.t2	3.393	2.489	2.751	2.976	3.002	3.345	1.236	1.758	1.199	3.155	3.249	2.598
ARIC|g1817.t1	10.12	10.488	10.481	11.14	11.112	11.764	18.488	17.391	20.511	10.928	10.9	11.556
ARIC|g51119.t1	1.206	1.234	1.551	1.416	2.537	1.121	1.112	1.183	0.327	1.016	0.894	1.406
ARIC|g48895.t1	6.476	5.733	5.282	5.6	6.038	5.553	5.377	5.513	5.87	5.644	5.076	5.033
ARIC|g10664.t1	0.192	0.059	0.176	0.071	0.179	0.069	0.065	0	0.023	0.067	0.105	0.174
ARIC|g25765.t1	41.203	38.778	38.757	42.561	44.059	44.563	42.266	41.672	44.363	42.088	38.97	39.061
ARIC|g23089.t1	0	0	0.029	0	0	0	0	0	0	0	0	0
ARIC|g39382.t1	1.796	2.132	1.926	2.432	4.095	3.976	0.719	0.509	0.464	1.273	2.406	1.242
ARIC|g25601.t1	4.398	4.134	3.711	4.004	4.603	4.396	4.717	4.456	4.703	4.386	4.041	4.052
ARIC|g4578.t1	6.81	6.551	6.656	4.695	4.632	4.593	10.309	9.735	9.306	5.839	4.796	5.193
ARIC|g1524.t1	2.634	1.585	2.079	1.324	1.606	1.999	1.658	1.93	2.483	0.968	1.288	2.326
ARIC|g20212.t1	9.835	9.699	8.548	8.946	8.464	9.465	7.895	8.293	7.279	9.127	10.108	9.863
ARIC|g8374.t1	1.113	1.145	0.894	1.293	0.928	0.942	4.597	6.346	3.988	2.607	2.939	3.048
ARIC|g47450.t1	0.388	0.433	0.463	0.286	0.402	0.445	0.079	0.137	0	0.461	0.477	0.278
ARIC|g11757.t1	0.609	0.461	0.839	0.556	0.779	0.758	0.435	0.413	0.385	0.516	0.493	0.741
ARIC|g11354.t1	31.23	30.133	31.992	25.812	27.043	26.553	22.668	23.351	23.41	24.838	25.01	25.696
ARIC|g41702.t1	1.057	0.851	1.232	0.895	0.714	0.781	29.478	31.11	37.943	5.572	5.963	7.273
ARIC|g28884.t1	178.82	200.334	187.243	212.667	177.352	166.291	241.861	244.774	170.245	241.087	253.673	295.597
ARIC|g44601.t1	6.087	6.458	5.831	5.735	8.394	7.524	7.161	6.985	8.678	8.37	7.643	7.502
ARIC|g33420.t1	10.756	10.124	15.805	15.838	11.859	9.894	68.476	58.26	52.815	17.208	24.157	19.545
ARIC|g6185.t1	18.681	20.779	20.195	21.297	18.883	20.063	24.529	27.087	21.546	23.317	23.262	29.435
ARIC|g15885.t1	0.638	1.139	0.819	0.586	0.795	0.753	0.432	0.423	0.363	0.601	0.347	0.743
ARIC|g44369.t1	0.095	0.223	0.178	0.279	0.136	0.43	1.294	1.554	1.625	0.542	0.885	0.724
ARIC|g47793.t1	0	0	0	0	0	0	0	0	0	0	0	0
ARIC|g46809.t1	21.436	19.734	18.824	20.288	22.417	20.916	18.479	17.493	18.14	19.999	22.105	23.204
ARIC|g18822.t1	4.628	4.228	3.124	3.097	3.028	2.692	1.492	1.4	2.22	1.612	1.585	1.57
ARIC|g39206.t1	0	0.085	0	0	0	0	0	0	0	0	0.291	0
ARIC|g17937.t1	3.427	6.875	5.71	4.359	5.863	5.693	4.85	5.985	6.549	2.414	2.592	3.23
ARIC|g18420.t1	1.818	1.764	1.675	2.169	1.939	1.725	2.209	2.949	3.952	1.843	0.666	2.538
ARIC|g38957.t1	0.874	0.826	0.911	0.919	0.731	0.635	0.381	1.078	0.819	0.448	0.307	0.525
ARIC|g19150.t1	52.819	53.632	42.972	48.014	52.223	47.31	81.688	73.553	83.898	59.019	52.741	59.481
ARIC|g7079.t1	1.833	2.189	2.089	1.687	2.04	1.795	2.223	2.235	2.372	1.229	1.443	1.427
ARIC|g45250.t1	0	0	0	0	0	0	0	0	0	0	0	0
ARIC|g7204.t1	2.079	2.458	3.087	1.651	1.868	1.036	2.847	2.65	2.47	0.73	2.093	2.381
ARIC|g26709.t1	12.527	11.371	11.57	11.793	10.299	9.941	11.585	11.674	10.234	11.817	10.636	11.672
ARIC|g17512.t1	6.793	6.386	6.611	6.228	6.87	7.038	6.705	5.916	6.339	6.454	4.968	5.649
ARIC|g19053.t1	4.98	6.6	6.33	8.002	6.949	7.291	6.226	7.884	9.375	10.277	10.737	13.733
ARIC|g10118.t2	5.185	4.871	4.028	4.072	3.533	3.842	5.015	4.708	4.706	3.612	3.132	4.581
ARIC|g20651.t1	1.199	1.22	1.159	1.257	1.442	1.181	0.571	0.583	0.55	0.732	0.513	0.58
ARIC|g15404.t1	1.051	1.2	0.919	0.523	0.5	0.655	0.918	0.717	0.729	0.52	0.847	0.764
ARIC|g54738.t1	20.703	19.809	20.744	22.539	24.011	24.376	21.848	24.794	24.83	23.538	22.545	21.238
ARIC|g27440.t1	0.217	0.135	0.238	0.207	0.291	0.142	0.568	0.519	0.432	0.049	0.343	0.262
ARIC|g24085.t1	8.232	7.942	8.955	6.392	7.59	8.941	7.639	7.381	7.497	8.56	6.973	7.639
ARIC|g280.t1	1.295	1.152	0.842	0.67	0.891	0.78	0.293	0.201	0.141	0.392	0.656	0.385
ARIC|g28084.t1	25.436	28.323	28.15	28.209	28.218	26.432	28.379	25.997	27.997	24.634	27.348	26.89
ARIC|g21441.t2	0	0.367	0	0	0	0	0	0	0	0	0	0
ARIC|g25455.t1	0.085	0.035	0.056	0.231	0.064	0.104	0.141	0.06	0.035	0.013	0.02	0.121
ARIC|g9384.t1	1.661	2.847	1.615	5.248	3.872	2.293	2.466	1.979	1.947	1.621	2.448	2.688
ARIC|g40914.t1	1.356	1.724	1.388	0.931	0.574	0.932	0.553	1.106	0.983	1.072	1.001	1.027
ARIC|g20633.t1	0	0	0	0.021	0.029	0.024	0	0	0	0	0.052	0.017
ARIC|g1799.t1	8.476	8.517	6.951	6.82	7.446	6.922	8.93	8.301	7.702	7.292	6.199	7.485
ARIC|g32017.t1	0.781	0.6	0.75	0.576	0.52	0.429	0.633	0.518	0.645	0.554	0.309	0.449
ARIC|g26907.t3	3.616	3.012	2.575	0.145	1.333	2.919	3.792	2.005	1.833	0.91	2.111	2.409
ARIC|g47984.t1	0.157	0.485	0	0.219	0.202	0	0	0	0.152	0	0.743	0
ARIC|g51333.t1	0	0.022	0	0	0	0	0	0	0	0	0	0.027
ARIC|g52014.t1	0.055	0.127	0.241	0.159	0.167	0.158	0.056	0.144	0.133	0.158	0	0.119
ARIC|g21201.t1	7.268	9.196	16.785	8.153	7.483	6	9.717	10.899	14.412	8.741	9.606	8.808
ARIC|g25153.t1	1.288	0.937	1.024	1.414	1.145	1.292	0.185	0.306	0.164	0.657	0.567	0.69
ARIC|g15893.t1	18.078	18.146	17.497	15.555	17.626	17.502	17.475	20.11	17.248	18.426	13.829	15.945
ARIC|g9484.t1	3.539	3.774	3.52	4.406	4.504	4.466	4.263	4.007	3.9	4.821	3.516	3.801
ARIC|g50389.t1	5.864	5.422	5.169	5.855	6.412	6.215	5.794	4.838	6.943	6.624	5.048	6.174
ARIC|g317.t1	0	0	0	0	0	0	0	0	0	0	0	0
ARIC|g35594.t1	5.315	5.757	5.322	4.782	4.118	4.469	3.313	2.866	3.883	5.386	5.216	3.467
ARIC|g23836.t1	7.907	9.049	6.72	7.077	8.552	6.577	9.282	10.665	9.149	7.022	12.422	8.942
ARIC|g48252.t1	0	0	0	0	0	0	0	0	0	0	0	0
ARIC|g37599.t1	0	0	0	0.039	0	0	0	0	0	0	0	0
ARIC|g40275.t1	0.292	0.622	0.389	0.595	0.401	0.278	0.052	0.067	0.095	0.209	0.187	0.232
ARIC|g43901.t1	0	0.201	0.197	0.097	0.353	0.22	0.088	0.127	0.031	0.137	0.142	0.046
ARIC|g19256.t1	5.395	5.682	5.786	5.447	4.048	5.472	5.009	5.302	5.628	5.279	5.065	5.181
ARIC|g7199.t1	0.627	0.643	0.701	0.744	0.641	0.891	0.69	0.941	0.937	0.961	0.654	0.733
ARIC|g43645.t1	0.257	0.567	0.239	0.266	0.35	0.337	0.285	0.328	0.125	0.037	0.431	0.074
ARIC|g47932.t1	0.077	0.349	0.328	0.154	0.145	0.235	0	0.271	0	0.365	0.095	0.582
ARIC|g43410.t1	0	0	0	0	0	0	0	0	0	0	0	0
ARIC|g31610.t1	31.471	33.85	32.722	40.151	44.32	41.832	30.92	30.241	27.928	39.325	31.381	36.034
ARIC|g16808.t1	20.905	21.21	20.928	18.31	21.471	20.207	20.387	19.091	21.207	19.019	16.723	16.48
ARIC|g22420.t1	1.872	2.102	1.831	1.883	2.238	3.092	2.807	2.902	3.437	1.908	2.303	2.833
ARIC|g34312.t1	0.17	0.082	0.043	0.011	0	0.039	0.086	0.223	0.091	0.106	0.062	0.04
ARIC|g16590.t1	1.797	2.032	1.75	2.409	3.081	3.19	7.06	8.245	7.138	11.07	12.181	12.922
ARIC|g48971.t1	0	0	0	0	0	0	0	0	0	0	0	0
ARIC|g20106.t1	5.002	5.231	5.433	4.458	5.04	4.836	6.043	5.469	6.5	4.322	4.289	4.64
ARIC|g38673.t1	7.831	8.606	8.889	7.492	7.92	7.664	6.909	7.324	7.812	7.004	5.986	6.216
ARIC|g10121.t1	3.072	2.648	2.454	2.527	2.746	2.314	2.906	3.413	3.574	2.41	2.579	2.361
ARIC|g10044.t1	10.652	9.818	8.393	9.851	12.489	12.574	9.016	8.995	10.198	11.497	10.776	11.114
ARIC|g36656.t1	0.034	0	0.019	0.03	0.01	0.008	0	0.059	0	0	0	0
ARIC|g53174.t2	0.197	0.597	0.184	0.789	0.725	0	0.89	0.236	0.668	0	0	0.634
ARIC|g51353.t1	0	0	0	0	0	0	0	0	0	0	0	0
ARIC|g29065.t1	11.13	13.541	13.169	8.684	9.399	10.908	191.178	181.804	191.066	12.779	16.63	17.858
ARIC|g36064.t1	2.087	2.161	2.126	3.284	2.884	3.316	1.478	2.043	1.907	1.47	1.81	1.097
ARIC|g19130.t1	0	2.523	1.997	0.426	2.355	0.384	0.493	1.54	0.55	2.077	0	0
ARIC|g3774.t1	0.611	0.735	0.694	0.838	0.755	0.492	1.067	1.083	1.526	1.148	0.286	1.709
ARIC|g26537.t1	0.71	0.992	1.07	1.342	1.144	1.44	0.128	0.48	0.09	0.53	0.411	0.4
ARIC|g50870.t1	11.069	10.986	9.902	11.793	10.174	10.589	13.641	12.436	13.207	11.603	13.261	13.033
ARIC|g2550.t1	3.274	2.572	1.714	2.139	2.234	1.953	3.378	2.787	2.403	1.789	2.216	2.566
ARIC|g25019.t1	0.477	0.228	0.243	0.284	0.189	0.138	0.29	0.408	0.164	0.452	0.378	0.345
ARIC|g5864.t1	24.65	26.821	24.45	25.18	24.105	24.025	35.741	30.519	29.604	33.66	34.122	36.586
ARIC|g20255.t1	29.412	32.357	33.192	41.457	35.913	35.35	29.42	28.461	24.939	41.203	48.416	50.639
ARIC|g51316.t1	0	0	0	0	0	0	0	0	0	0	0	0
ARIC|g25354.t1	1.11	0.702	0.677	1.033	1.448	1.084	0.787	0.722	0.407	0.862	0.846	1.168
ARIC|g6907.t4	0.574	0.799	1.106	0.579	0.861	0.366	0.289	0.57	0.41	0.814	0.479	0.486
ARIC|g41964.t1	12.986	12.65	12.172	10.207	11.327	10.245	10.831	11.735	12.257	8.181	10.772	9.165
ARIC|g45329.t1	8.56	8.552	9.195	9.206	9.638	9.997	8.334	8.162	9.41	8.789	7.636	7.936
ARIC|g20544.t1	15.957	14.302	14.242	12.474	13.027	12.409	18.622	17.943	19.739	13.056	12.331	12.729
ARIC|g20798.t1	4.117	4.124	4.216	4.366	4.734	4.629	3.338	3.256	3.761	3.542	3.412	3.97
ARIC|g25771.t1	1.22	1.476	1.327	1	0.9	0.957	0.299	0.369	0.361	0.507	0.507	0.537
ARIC|g8180.t2	1.021	1.532	1.584	0	1.086	1.118	1.233	1.781	0.519	1.547	1.934	1.068
ARIC|g8313.t1	3.292	3.112	2.731	5.377	4.552	5.099	4.496	4.86	3.636	4.892	5.591	7.261
ARIC|g38641.t1	0.114	0.335	0.31	0.226	0	0.605	0.225	0	0.257	0.897	0.811	0.646
ARIC|g38815.t1	0.354	0.442	0.242	0.323	0.331	0.323	0.433	0.56	0.48	0.409	0.348	0.433
ARIC|g53256.t1	0.26	0.27	0.467	0.274	0.312	0.254	0.189	0.342	0.079	0.219	0.114	0.279
ARIC|g47367.t1	0.046	0.032	0	0.054	0.011	0.009	0.047	0.142	0.111	0.054	0.014	0.074
ARIC|g40390.t1	0	0	0	0	0	0	0	0	0	0	0	0
ARIC|g368.t1	0.357	1.087	1.308	0.841	0.868	0.49	47.702	45.982	55.993	1.6	1.991	2.446
ARIC|g18722.t1	25.973	27.56	41.774	25.267	25.9	26.3	25.414	31.583	38.125	21.56	20.581	19.148
ARIC|g11687.t1	10.891	12.192	11.859	12.424	10.758	11.156	12.511	12.55	12.125	13.014	15.132	14.517
ARIC|g27851.t1	34.078	36.02	31.046	44.968	33.576	36.206	35.372	32.211	25.171	40.467	50.9	55.043
ARIC|g45482.t1	0	0	0	0	0	0	0	0	0	0	0	0
ARIC|g51391.t1	0	0	0	0	0	0	0	0	0	0	0	0
ARIC|g31760.t1	12.414	13.118	11.368	11.834	10.776	11.476	14.273	12.871	11.377	12.883	13.167	15.156
ARIC|g44807.t1	9.395	9.089	9.056	8.209	7.813	8.051	8.632	7.819	8.908	8.062	7.189	7.331
ARIC|g42802.t1	0	0	0	0	0	0	0	0	0	0	0	0
ARIC|g18853.t1	26.039	31.591	40.716	37.841	29.645	29.442	50.921	64.825	61.139	39.139	41.251	41.714
ARIC|g49427.t1	0	0	0	0	0	0	0	0	0	0	0	0
ARIC|g24705.t1	8.229	8.651	7.666	7.534	8.119	6.85	8.009	9.241	7.956	7.552	8.04	8.03
[truncated: 56,342 more rows]

## Sheet: Ar RESULTS pathogen
feature	control.is_DE	control.is_DE_down	control.is_DE_up	control.log2FC	control.negLogPadj	control.padj	is.BUSCO	is.HGT	length	t7.is_DE	t7.is_DE_down	t7.is_DE_up	t7.log2FC	t7.negLogPadj	t7.padj	t24.is_DE	t24.is_DE_down	t24.is_DE_up	t24.log2FC	t24.negLogPadj	t24.padj
ARIC|g1.t1	0	0	0	0	0	0	0	0	189	0	0	0	0	0	0	0	0	0	0	0	0
ARIC|g2.t1	0	0	0	1.30589	8.15459	7.00507e-09	0	0	1917	0	0	0	0.14932	0.115014	0.767337	0	0	0	-0.633139	1.47656	0.0333762
ARIC|g3.t1	0	0	0	0	0	0	0	0	519	0	0	0	0	0	0	0	0	0	0	0	0
ARIC|g4.t1	0	0	0	0	0	0	0	0	570	0	0	0	0	0	0	0	0	0	0	0	0
ARIC|g5.t1	0	0	0	-0.601368	0.335346	0.462013	0	0	1122	0	0	0	-0.701991	0.46093	0.345995	0	0	0	-1.76779	1.54844	0.028285
ARIC|g6.t1	0	0	0	-0.278336	1.52806	0.029644	0	0	1836	0	0	0	0.164574	0.586216	0.259289	0	0	0	-0.324248	2.13196	0.00737966
ARIC|g7.t1	0	0	0	0.17732	0.152582	0.70375	0	0	1674	0	0	0	-0.44843	0.611704	0.244509	0	0	0	-1.25218	4.29689	5.04794e-05
ARIC|g8.t1	0	0	0	0.225937	0.0912132	0.810563	0	0	1188	0	0	0	0.990966	1.21599	0.0608155	1	0	1	2.66002	20.6449	2.26531e-21
ARIC|g9.t1	0	0	0	0.242903	1.07976	0.0832215	0	0	1338	0	0	0	-0.0393931	0.0661222	0.858772	0	0	0	0.157473	0.588971	0.257649
ARIC|g10.t1	0	0	0	-0.0613158	0.0751232	0.841157	0	0	1368	0	0	0	0.118041	0.209286	0.61761	0	0	0	0.286914	1.1826	0.0656748
ARIC|g11.t1	0	0	0	0.0869845	0.124415	0.750905	0	1	972	0	0	0	0.0335822	0.0404201	0.911129	0	0	0	-0.18134	0.492684	0.3216
ARIC|g12.t1	0	0	0	-0.157303	0.145114	0.715955	0	0	1194	0	0	0	1.20709	8.38631	4.10859e-09	0	0	0	-0.112332	0.0894064	0.813942
ARIC|g13.t1	0	0	0	-0.235799	0.118707	0.760839	0	0	714	0	0	0	-0.201611	0.104849	0.785508	0	0	0	-0.194976	0.147172	0.71257
ARIC|g14.t1	0	0	0	1.51902	4.58232	2.61624e-05	0	0	462	0	0	0	0.854213	1.16716	0.0680514	1	1	0	-2.44336	12.0625	8.65925e-13
ARIC|g15.t1	0	0	0	-0.323606	0.739881	0.18202	0	0	1161	0	0	0	-0.249567	0.511875	0.307698	0	0	0	0.0450966	0.0581309	0.87472
ARIC|g16.t1	0	0	0	-0.125881	0.250543	0.561639	1	0	402	0	0	0	0.0601385	0.0882428	0.816126	0	0	0	-0.225172	0.964189	0.108595
ARIC|g17.t1	0	0	0	-0.299427	1.04211	0.0907591	0	0	588	0	0	0	0.368954	1.32918	0.0468622	0	0	0	-0.498597	1.96854	0.0107513
ARIC|g18.t1	0	0	0	0	0	0	0	0	1860	0	0	0	0	0	0	0	0	0	0	0	0
ARIC|g19.t1	0	0	0	1.32779	1.38118	0.0415741	0	0	3660	0	0	0	-0.329371	0.0811819	0.829503	0	0	0	-1.23499	0.946869	0.113014
ARIC|g19.t2	0	0	0	0.149044	0.24765	0.565392	0	0	3636	0	0	0	0.0431499	0.0480026	0.895359	0	0	0	0.596148	3.55175	0.000280706
ARIC|g20.t1	0	0	0	0.135543	0.209199	0.617733	0	0	1116	0	0	0	-0.111027	0.14681	0.713165	0	0	0	0.107336	0.202718	0.62702
ARIC|g21.t1	0	0	0	0.160764	0.317321	0.481592	1	0	1455	0	0	0	0.22318	0.679846	0.209004	0	0	0	0.561092	4.44155	3.61788e-05
ARIC|g22.t1	0	0	0	0.0879645	0.128932	0.743135	0	0	912	0	0	0	0.194771	0.468814	0.339771	0	0	0	0.184079	0.586084	0.259368
ARIC|g23.t1	0	0	0	0.635205	3.83337	0.000146769	0	0	3048	0	0	0	0.0384114	0.0412002	0.909494	0	0	0	0.438415	2.07997	0.00831817
ARIC|g24.t1	0	0	0	0	0	0	0	0	1107	0	0	0	0	0	0	0	0	0	0	0	0
ARIC|g25.t1	0	0	0	0.660973	0.718728	0.191105	0	0	1155	0	0	0	0.468155	0.373495	0.42316	0	0	0	0.562743	1.00743	0.098304
ARIC|g26.t1	0	0	0	0.0664638	0.0846279	0.822947	0	0	1200	0	0	0	0.022668	0.0261631	0.941536	0	0	0	0.178967	0.591131	0.256371
ARIC|g27.t1	0	0	0	0.092649	0.0915246	0.809982	0	0	1449	0	0	0	-0.176809	0.249431	0.563078	0	0	0	-0.124442	0.173033	0.671378
ARIC|g28.t1	0	0	0	0	0	0	0	0	417	0	0	0	0	0	0	0	0	0	0	0	0
ARIC|g29.t1	0	0	0	0	0	0	0	0	315	0	0	0	0	0	0	0	0	0	0	0	0
ARIC|g30.t1	0	0	0	-0.0234306	0.00703144	0.98394	0	0	768	0	0	0	0.675264	0.6639	0.21682	0	0	0	-0.829725	0.57752	0.264533
ARIC|g31.t1	0	0	0	0	0	0	0	0	348	0	0	0	0	0	0	0	0	0	0	0	0
ARIC|g32.t1	0	0	0	-0.229875	0.470467	0.33848	0	1	600	0	0	0	0.108541	0.135265	0.732377	0	0	0	-0.354142	1.0586	0.0873786
ARIC|g33.t1	0	0	0	-0.0994979	0.156334	0.697696	0	0	1068	0	0	0	-0.18711	0.451706	0.353422	0	0	0	0.050592	0.083365	0.825344
ARIC|g34.t1	0	0	0	0	0	0	0	0	474	0	0	0	0	0	0	0	0	0	0	0	0
ARIC|g35.t1	0	0	0	-0.200315	0.279254	0.525709	0	0	1596	0	0	0	-0.129547	0.164474	0.68474	0	0	0	-0.424648	1.10905	0.0777938
ARIC|g36.t1	0	0	0	-0.183434	0.224479	0.596377	0	0	1308	0	0	0	-0.0622346	0.0588458	0.873281	0	0	0	-0.0190661	0.0194133	0.956284
ARIC|g37.t1	0	0	0	0	0	0	0	0	996	0	0	0	0	0	0	0	0	0	0	0	0
ARIC|g38.t1	0	0	0	0	0	0	0	0	969	0	0	0	0	0	0	0	0	0	0	0	0
ARIC|g39.t1	0	0	0	0	0	0	0	0	1023	0	0	0	0	0	0	0	0	0	0	0	0
ARIC|g40.t1	0	0	0	0.472934	0.437615	0.365077	0	0	606	0	0	0	0.479127	0.518757	0.302861	0	0	0	0.434572	0.624556	0.23738
ARIC|g41.t1	0	0	0	0	0	0	0	0	510	0	0	0	0	0	0	0	0	0	0.436585	0.234041	0.58339
ARIC|g42.t1	0	0	0	0	0	0	0	0	1863	0	0	0	0	0	0	0	0	0	0	0	0
ARIC|g43.t1	0	0	0	-0.140347	0.141463	0.722	0	1	1191	0	0	0	0.00870616	0.00633741	0.985514	0	0	0	-0.54	1.3933	0.04043
ARIC|g44.t1	0	0	0	0	0	0	0	0	999	0	0	0	0	0	0	0	0	0	0	0	0
ARIC|g45.t1	0	0	0	0.0249614	0.02392	0.946411	0	0	2082	0	0	0	-0.0292475	0.0271756	0.939343	0	0	0	0.233046	0.818471	0.15189
ARIC|g46.t1	0	0	0	0	0	0	0	0	213	0	0	0	0	0	0	0	0	0	0	0	0
ARIC|g47.t1	0	0	0	-0.190089	0.258238	0.551775	0	0	1179	0	0	0	-0.0367642	0.0335683	0.925618	0	0	0	0.101722	0.125648	0.748776
ARIC|g48.t1	0	0	0	-0.341085	0.326938	0.471045	0	0	477	0	0	0	-0.226536	0.235702	0.581164	0	0	0	0.0585006	0.0418555	0.908123
ARIC|g49.t1	0	0	0	0.132256	0.0729639	0.845349	0	0	261	0	0	0	0.334465	0.336419	0.460873	0	0	0	0.270825	0.347671	0.449085
ARIC|g50.t1	0	0	0	-0.014974	0.0152593	0.965474	0	0	624	0	0	0	-0.372204	1.49403	0.0320606	0	0	0	-0.335966	1.1956	0.0637379
ARIC|g51.t1	0	0	0	-0.210792	0.457211	0.348971	0	0	729	0	0	0	-0.273392	0.714985	0.192759	0	0	0	0.0250623	0.0364898	0.919412
ARIC|g52.t1	0	0	0	0	0	0	0	0	822	0	0	0	0	0	0	0	0	0	0	0	0
ARIC|g53.t1	0	0	0	0.20066	0.776465	0.167315	0	0	1476	0	0	0	0.0878769	0.199364	0.631882	0	0	0	0.13351	0.424386	0.376369
ARIC|g54.t1	0	0	0	0.0770417	0.0430632	0.905601	0	0	324	0	0	0	0.258768	0.255016	0.555884	0	0	0	0.150002	0.159174	0.693149
ARIC|g55.t1	0	0	0	0.306957	1.78289	0.0164858	0	0	1932	0	0	0	-0.259242	0.887954	0.129433	0	0	0	-0.399599	1.75525	0.017569
ARIC|g56.t1	0	0	0	0	0	0	0	1	609	0	0	0	0	0	0	0	0	0	0	0	0
ARIC|g57.t1	0	0	0	0	0	0	0	0	1941	0	0	0	0	0	0	0	0	0	0	0	0
ARIC|g58.t1	0	0	0	0.569601	2.30556	0.0049481	0	0	2484	0	0	0	-0.120249	0.142617	0.720083	0	0	0	0.497097	2.40566	0.00392949
ARIC|g59.t1	0	0	0	0.550909	0.701797	0.198703	0	0	1806	0	0	0	0.233746	0.218904	0.604082	0	0	0	0.464877	0.799004	0.158853
ARIC|g60.t1	0	0	0	-0.0548924	0.0405481	0.910861	0	1	879	0	0	0	-0.284348	0.405758	0.392864	0	0	0	-0.306684	0.521279	0.301107
ARIC|g61.t1	0	0	0	-0.711519	1.06565	0.0859715	0	1	720	0	0	0	0.0259929	0.0157832	0.96431	0	0	0	-0.0191393	0.0109954	0.975
ARIC|g62.t1	0	0	0	-0.29365	1.18094	0.0659264	0	0	2292	0	0	0	-0.00481251	0.006959	0.984104	0	0	0	-0.353648	1.57226	0.0267758
ARIC|g63.t1	0	0	0	0	0	0	0	0	600	0	0	0	0	0	0	0	0	0	0	0	0
ARIC|g64.t1	0	0	0	0.329448	0.296225	0.505563	0	1	939	0	0	0	0.98982	2.59102	0.00256439	0	0	0	1.69419	13.8125	1.53979e-14
ARIC|g65.t1	0	0	0	0.577932	1.72563	0.0188091	0	0	1335	0	0	0	0.0134907	0.00968485	0.977947	0	0	0	-0.185839	0.308172	0.491844
ARIC|g66.t1	0	0	0	-0.199984	0.787358	0.163171	0	0	546	0	0	0	0.112648	0.324779	0.473392	0	0	0	-0.0962924	0.216038	0.608082
ARIC|g67.t1	0	0	0	-0.16384	0.652937	0.222363	0	0	1320	0	0	0	-0.22706	0.947808	0.11277	0	0	0	-0.0143817	0.0332754	0.926242
ARIC|g68.t1	0	0	0	-0.092593	0.192667	0.641702	0	0	390	0	0	0	0.394128	1.4206	0.0379661	0	0	0	0.117541	0.365269	0.431252
ARIC|g69.t1	0	0	0	-0.302747	0.728974	0.186649	0	0	732	0	0	0	0.336832	0.852632	0.1404	0	0	0	-0.273837	0.794483	0.160515
ARIC|g70.t1	0	0	0	0.906882	4.19917	6.32164e-05	0	0	780	0	0	0	-0.0281414	0.0176804	0.960107	0	0	0	-0.497207	1.49725	0.0318233
ARIC|g71.t1	0	0	0	-0.0778543	0.0993091	0.795593	1	0	921	0	0	0	-0.217862	0.476954	0.333461	0	0	0	-0.0153107	0.0201917	0.954571
ARIC|g72.t1	0	0	0	0.141002	0.287537	0.515778	0	0	2385	0	0	0	0.0904388	0.170763	0.674897	0	0	0	-0.322943	1.28948	0.051347
ARIC|g72.t2	0	0	0	-0.395415	0.126314	0.747628	0	0	2421	0	0	0	-2.129	1.47141	0.0337743	0	0	0	0.570363	0.0790458	0.833593
ARIC|g73.t1	0	0	0	-0.181247	0.497495	0.318057	0	0	393	0	0	0	0.314649	1.57801	0.0264235	0	0	0	-0.181104	0.399718	0.398365
ARIC|g74.t1	0	0	0	0	0	0	0	1	1065	0	0	0	0	0	0	0	0	0	0	0	0
ARIC|g75.t1	0	0	0	0	0	0	0	1	969	0	0	0	0	0	0	0	0	0	0	0	0
ARIC|g76.t1	0	0	0	0.681184	1.41015	0.0388907	0	0	2994	0	0	0	-0.176607	0.148027	0.71117	0	0	0	0.734743	3.52567	0.000298078
ARIC|g77.t1	0	0	0	-0.187958	0.461373	0.345642	0	0	624	0	0	0	0.29329	1.0186	0.0958083	0	0	0	0.00211834	0.00287401	0.993404
ARIC|g78.t1	0	0	0	0.0936071	0.222307	0.599367	0	0	3330	0	0	0	0.04124	0.0780278	0.83555	0	0	0	0.314976	2.13556	0.0073188
ARIC|g79.t1	0	0	0	0.167439	0.551226	0.281044	0	0	1863	0	0	0	-0.272814	1.20486	0.062393	0	0	0	-0.235901	1.14206	0.0721008
ARIC|g80.t1	0	0	0	-0.282582	1.16313	0.0686857	0	0	723	0	0	0	0.355606	1.85622	0.0139244	0	0	0	0.037462	0.0808063	0.830221
ARIC|g81.t1	0	0	0	-0.16587	0.420593	0.379671	0	0	2601	0	0	0	0.19836	0.769291	0.170102	0	0	0	0.622819	5.65424	2.21696e-06
ARIC|g82.t1	0	0	0	-0.215145	0.289662	0.51326	0	0	363	0	0	0	0.330029	0.945349	0.11341	0	0	0	-0.388216	0.779138	0.166289
ARIC|g83.t1	0	0	0	-0.155982	0.452955	0.352407	0	0	543	0	0	0	0.0805041	0.192868	0.641404	0	0	0	0.695339	9.37142	4.25187e-10
ARIC|g84.t1	0	0	0	-0.142467	0.332998	0.464517	0	0	1995	0	0	0	-0.147463	0.364729	0.431789	0	0	0	0.559652	5.86194	1.37424e-06
ARIC|g85.t1	0	0	0	-0.286027	0.360883	0.43563	0	0	585	0	0	0	-0.186278	0.213121	0.61218	0	0	0	0.133227	0.156996	0.696633
ARIC|g86.t1	0	0	0	0.207117	0.202899	0.62676	0	0	1797	0	0	0	-0.330207	0.386839	0.410356	0	0	0	-0.618854	1.4999	0.0316299
ARIC|g87.t1	0	0	0	-0.209518	1.02619	0.0941484	0	0	657	0	0	0	0.146094	0.481582	0.329927	0	0	0	0.321155	3.56222	0.000274019
ARIC|g88.t1	0	0	0	-0.243993	0.340431	0.456635	0	0	642	0	0	0	0.56326	1.89396	0.0127654	0	0	0	-0.159925	0.188747	0.64752
ARIC|g89.t1	0	0	0	-0.172592	0.38654	0.410639	0	1	723	0	0	0	-0.129831	0.337803	0.459406	0	0	0	0.123662	0.283481	0.520617
ARIC|g90.t1	0	0	0	0.0477128	0.0284505	0.93659	0	1	924	0	0	0	-0.0309597	0.0209617	0.95288	0	0	0	0.0232112	0.0185432	0.958202
ARIC|g91.t1	0	0	0	0.107438	0.0849817	0.822277	0	1	933	0	0	0	-0.0783632	0.0707003	0.849767	0	0	0	-0.28467	0.47702	0.333411
ARIC|g92.t1	0	0	0	0.022802	0.0270923	0.939524	0	0	570	0	0	0	0.384821	2.08121	0.00829445	0	0	0	-0.179237	0.470684	0.338311
ARIC|g93.t1	0	0	0	-0.132509	0.218131	0.605158	0	0	828	0	0	0	0.205676	0.431859	0.369948	0	0	0	-0.346779	1.13968	0.0724975
ARIC|g94.t1	0	0	0	0.153598	0.0793336	0.833041	0	0	1752	0	0	0	-0.0135109	0.00557522	0.987245	0	0	0	1.05164	3.93153	0.000117076
ARIC|g95.t1	0	0	0	0	0	0	0	0	477	0	0	0	0	0	0	0	0	0	0	0	0
ARIC|g96.t1	0	0	0	-0.0274789	0.0334994	0.925765	0	0	687	0	0	0	-0.0836841	0.14681	0.713165	0	0	0	-0.0457607	0.0801353	0.831505
ARIC|g97.t1	0	0	0	-0.164875	0.359458	0.437061	0	0	801	0	0	0	0.126469	0.26895	0.538332	0	0	0	0.0341294	0.0639896	0.862999
ARIC|g98.t1	0	0	0	-0.417531	0.631257	0.233745	0	0	975	0	0	0	-0.31467	0.439746	0.36329	0	0	0	-0.599153	1.24718	0.0566008
ARIC|g99.t1	0	0	0	-0.195097	0.144164	0.717523	0	0	588	0	0	0	-0.945756	1.78199	0.0165201	0	0	0	-0.566482	0.737198	0.183148
ARIC|g100.t1	0	0	0	-0.16931	0.290839	0.511871	0	0	2061	0	0	0	-0.0552345	0.0580189	0.874946	0	0	0	-0.103637	0.199415	0.631808
ARIC|g100.t2	0	0	0	0.424861	1.44641	0.0357756	0	0	2019	0	0	0	-0.113652	0.118292	0.761567	0	0	0	-0.13611	0.367965	0.428583
ARIC|g101.t1	0	0	0	-0.311972	1.44987	0.035492	0	0	2685	0	0	0	-0.0977301	0.203334	0.626132	0	0	0	0.195256	0.809378	0.155104
ARIC|g102.t1	0	0	0	0.185379	0.23445	0.582841	0	0	1518	0	0	0	-0.239023	0.291293	0.511337	0	0	0	-0.403986	0.852272	0.140517
ARIC|g103.t1	0	0	0	-0.0275891	0.0391586	0.91378	0	0	1029	0	0	0	-0.0265155	0.0421388	0.907531	0	0	0	0.111111	0.380897	0.416009
ARIC|g104.t1	0	0	0	0	0	0	0	0	231	0	0	0	0	0	0	0	0	0	0	0	0
ARIC|g105.t1	0	0	0	0	0	0	0	0	1653	0	0	0	0	0	0	0	0	0	0	0	0
ARIC|g105.t2	0	0	0	0	0	0	0	0	1446	0	0	0	0	0	0	0	0	0	0	0	0
ARIC|g105.t3	0	0	0	0.617985	0.477622	0.332949	0	0	1587	0	0	0	-0.100561	0.0349385	0.922702	0	0	0	-0.765552	0.747066	0.179033
ARIC|g106.t1	0	0	0	0.497533	0.27423	0.531826	0	0	681	0	0	0	0	0	0	0	0	0	0.380276	0.276023	0.529635
ARIC|g107.t1	0	0	0	0	0	0	0	0	3813	0	0	0	0	0	0	0	0	0	0	0	0
ARIC|g107.t2	0	0	0	0	0	0	0	0	357	0	0	0	0	0	0	0	0	0	0	0	0
ARIC|g107.t3	0	0	0	0	0	0	0	0	606	0	0	0	0	0	0	0	0	0	0	0	0
ARIC|g108.t1	0	0	0	-0.219638	0.29092	0.511777	0	1	216	0	0	0	0.742577	3.42548	0.000375423	0	0	0	0.55697	3.49371	0.000320839
ARIC|g109.t1	0	0	0	0.187426	0.131942	0.738003	0	0	987	1	0	1	2.03934	19.2517	5.60108e-20	1	0	1	5.07599	231.938	1.15458e-232
ARIC|g110.t1	0	0	0	-0.0799397	0.0987075	0.796696	0	0	531	0	0	0	-0.140758	0.245402	0.568327	0	0	0	0.452829	2.16432	0.00684982
ARIC|g111.t1	0	0	0	0.571546	5.4089	3.90033e-06	0	0	1401	0	0	0	-0.0455103	0.0733777	0.844544	0	0	0	-0.164187	0.324082	0.474152
ARIC|g112.t1	0	0	0	0.277385	0.760206	0.173698	0	0	825	0	0	0	-0.279932	0.779548	0.166132	0	0	0	-0.267009	0.672788	0.212428
ARIC|g113.t1	0	0	0	-0.370975	2.18547	0.0065243	0	0	684	0	0	0	0.277521	1.43515	0.0367159	0	0	0	-0.220901	0.624277	0.237532
ARIC|g114.t1	0	0	0	0.023006	0.0278354	0.937917	0	0	4614	0	0	0	-0.0615262	0.102428	0.789899	0	0	0	0.102185	0.318777	0.47998
ARIC|g115.t1	0	0	0	-0.276359	0.576971	0.264868	0	0	1266	0	0	0	0.453101	0.997536	0.100569	0	0	0	0.0888557	0.107034	0.781566
ARIC|g116.t1	0	0	0	-0.0943166	0.234647	0.582576	0	0	1005	0	0	0	0.0459025	0.10252	0.789733	0	0	0	0.0977484	0.324834	0.473333
ARIC|g117.t1	0	0	0	0	0	0	0	0	1242	0	0	0	0	0	0	0	0	0	0	0	0
ARIC|g118.t1	0	0	0	0	0	0	0	0	1389	0	0	0	0	0	0	0	0	0	0	0	0
ARIC|g119.t1	0	0	0	0.683644	0.560382	0.275181	0	0	207	0	0	0	1.30363	3.3725	0.000424126	0	0	0	1.74665	7.07297	8.45333e-08
ARIC|g120.t1	0	0	0	0.0725482	0.197512	0.634582	0	0	552	0	0	0	-0.194089	0.895887	0.127091	0	0	0	-0.662814	9.23187	5.86312e-10
ARIC|g121.t1	0	0	0	1.08232	1.41024	0.0388834	0	0	228	0	0	0	0.864558	1.33756	0.0459665	0	0	0	1.36211	3.97326	0.00010635
ARIC|g122.t1	0	0	0	0.0523507	0.0942712	0.804876	0	0	441	0	0	0	-0.264882	1.33441	0.0463006	0	0	0	-0.586194	6.10277	7.89285e-07
ARIC|g123.t1	0	0	0	-0.0849901	0.0475128	0.89637	0	0	2079	1	1	0	-2.18667	4.53498	2.91753e-05	0	0	0	-2.06886	2.58459	0.0026026
ARIC|g124.t1	0	0	0	-0.0169434	0.0111409	0.974673	0	0	894	0	0	0	0.439565	1.06239	0.0866193	0	0	0	-0.00779456	0.007893	0.98199
ARIC|g125.t1	0	0	0	-0.155186	0.373321	0.42333	0	0	606	0	0	0	0.169301	0.471936	0.337337	0	0	0	-0.209499	0.639244	0.229486
ARIC|g126.t1	0	0	0	-0.223931	0.559788	0.275557	0	0	393	0	0	0	0.33325	1.25334	0.0558036	0	0	0	-0.0433196	0.0646591	0.86167
ARIC|g127.t1	0	0	0	1.1023	5.7288	1.86725e-06	0	0	1032	0	0	0	-0.349809	0.431207	0.370504	0	0	0	-1.05491	3.81113	0.00015448
ARIC|g128.t1	0	0	0	-0.0763503	0.0459397	0.899622	0	0	2472	0	0	0	-0.709368	1.39901	0.0399018	0	0	0	-0.705427	1.0909	0.0811146
ARIC|g129.t1	0	0	0	1.23655	1.37815	0.0418647	0	0	444	0	0	0	1.25542	10.8752	1.33285e-11	1	0	1	2.18128	5.27499	5.30894e-06
ARIC|g130.t1	0	0	0	-0.181732	0.260458	0.548962	0	1	1299	0	0	0	-0.0414803	0.0402808	0.911421	0	0	0	0.226036	0.470271	0.338633
ARIC|g131.t1	0	0	0	0	0	0	0	0	2373	0	0	0	0	0	0	0	0	0	0	0	0
ARIC|g132.t1	0	0	0	0.538597	2.68828	0.00204984	0	0	1746	0	0	0	0.0522808	0.0401874	0.911617	0	0	0	0.368818	1.17658	0.0665911
ARIC|g133.t1	0	0	0	0.0290749	0.0190055	0.957182	0	0	567	0	0	0	1.70635	25.1594	6.92769e-26	1	0	1	2.19316	29.931	1.17223e-30
ARIC|g134.t1	0	0	0	-0.267294	0.440292	0.362834	0	0	1269	0	0	0	-0.180196	0.241412	0.573572	0	0	0	-0.816178	3.19383	0.000639986
ARIC|g135.t1	0	0	0	0.239025	0.115605	0.766294	0	0	1209	0	0	0	-0.577144	0.401791	0.396469	0	0	0	0.531874	0.47282	0.336651
ARIC|g135.t2	0	0	0	0	0	0	0	0	297	0	0	0	0	0	0	0	0	0	0	0	0
ARIC|g136.t1	0	0	0	0.229576	0.244955	0.568913	1	0	1182	0	0	0	0.0524373	0.0387902	0.914555	0	0	0	-0.288236	0.432448	0.369447
ARIC|g137.t1	0	0	0	0.155004	0.413875	0.385589	0	0	4038	0	0	0	-0.304339	1.26741	0.0540241	0	0	0	-0.212111	0.75748	0.174791
ARIC|g138.t1	0	0	0	0.496762	0.535774	0.291224	0	0	1173	0	0	0	-0.5042	0.441092	0.362167	0	0	0	-0.539137	0.713633	0.19336
ARIC|g139.t1	0	0	0	-0.0303327	0.0206768	0.953506	0	0	1281	0	0	0	0.160789	0.211221	0.614863	0	0	0	-0.375621	0.740087	0.181933
ARIC|g140.t1	0	0	0	-0.620327	7.16872	6.78083e-08	0	0	561	0	0	0	0.290987	0.931093	0.117195	0	0	0	-0.000165063	0.000257858	0.999406
ARIC|g141.t1	0	0	0	1.23791	5.55657	2.77606e-06	0	0	558	0	0	0	0.68796	1.25198	0.0559777	0	0	0	-1.23849	5.00378	9.91345e-06
ARIC|g142.t1	0	0	0	0	0	0	0	0	489	0	0	0	0	0	0	0	0	0	0	0	0
ARIC|g143.t1	0	0	0	0.116836	0.292486	0.509934	0	0	1854	0	0	0	0.00562554	0.00749128	0.982899	0	0	0	-0.037918	0.078261	0.835101
ARIC|g143.t2	0	0	0	0.183801	0.198474	0.633178	0	0	2631	0	0	0	0.363139	0.757527	0.174772	0	0	0	0.192111	0.280643	0.524031
ARIC|g144.t1	0	0	0	-0.136885	0.298652	0.502745	1	0	462	0	0	0	-0.0410414	0.0706178	0.849928	0	0	0	-0.215081	0.81941	0.151562
ARIC|g145.t1	0	0	0	0.176915	0.319196	0.479518	0	0	2607	0	0	0	0.271607	0.687358	0.20542	0	0	0	0.56037	3.84672	0.000142325
ARIC|g146.t1	0	0	0	0.0207737	0.0187835	0.957671	0	0	864	0	0	0	-0.0447242	0.0565075	0.877996	0	0	0	-0.00475427	0.00647714	0.985196
ARIC|g147.t1	0	0	0	-0.0879213	0.143269	0.719004	0	0	2052	0	0	0	-0.121846	0.229494	0.58953	0	0	0	-0.0950833	0.26064	0.548731
ARIC|g148.t1	0	0	0	0.443789	0.258354	0.551628	0	0	1437	0	0	0	0	0	0	1	1	0	-4.85312	5.22621	5.93998e-06
ARIC|g149.t1	0	0	0	0	0	0	0	0	1518	0	0	0	0	0	0	0	0	0	0	0	0
ARIC|g150.t1	0	0	0	-0.0795135	0.0362529	0.919914	0	0	1083	0	0	0	-0.925703	1.42339	0.0377236	0	0	0	-0.986538	1.50667	0.0311408
ARIC|g151.t1	0	0	0	-0.34173	0.236992	0.57944	0	0	1155	0	0	0	0.440828	0.474657	0.33523	0	0	0	-0.227667	0.170587	0.67517
ARIC|g152.t1	0	0	0	-0.303659	0.761334	0.173247	0	0	1374	0	0	0	0.240296	0.48709	0.325769	0	0	0	-0.10806	0.187952	0.648706
ARIC|g153.t1	0	0	0	0.696173	0.560236	0.275274	0	0	1086	0	0	0	1.94477	25.7772	1.67039e-26	1	0	1	3.04267	17.7226	1.89395e-18
ARIC|g154.t1	0	0	0	-0.219595	0.512945	0.306941	0	0	1008	0	0	0	0.0071791	0.00778831	0.982227	0	0	0	0.0950559	0.217495	0.606046
ARIC|g155.t1	0	0	0	-0.0323781	0.0304296	0.932332	0	0	1728	0	0	0	0.136312	0.235702	0.581164	0	0	0	0.269235	0.913874	0.121934
ARIC|g156.t1	0	0	0	0	0	0	0	0	1395	0	0	0	0.894738	0.821204	0.150937	0	0	0	0	0	0
ARIC|g157.t1	0	0	0	0.300511	1.83832	0.0145104	0	1	990	0	0	0	-0.0794875	0.219651	0.603044	0	0	0	-0.2705	1.5805	0.0262724
ARIC|g158.t1	0	0	0	0.135855	0.0787384	0.834184	0	0	2448	0	0	0	-0.374402	0.323564	0.474719	0	0	0	-1.18603	0.937262	0.115542
ARIC|g158.t2	0	0	0	0.494786	0.57206	0.26788	0	0	2433	0	0	0	0.0558264	0.027832	0.937925	0	0	0	-0.0569661	0.0430653	0.905596
ARIC|g159.t1	0	0	0	0.00930555	0.0056779	0.987011	0	1	996	0	0	0	0.0846789	0.0719447	0.847335	0	0	0	-0.0505162	0.0471364	0.897147
ARIC|g160.t1	0	0	0	0.157585	0.129741	0.741752	0	0	888	0	0	0	-0.0176077	0.0104288	0.976273	0	0	0	-0.111032	0.113027	0.770856
ARIC|g161.t1	0	0	0	-0.347291	0.398243	0.399721	0	0	1866	0	0	0	-0.39394	1.13336	0.0735595	0	0	0	0.211238	0.23498	0.582129
ARIC|g161.t2	0	0	0	0.075638	0.11179	0.773054	0	0	1836	0	0	0	-0.112515	0.273514	0.532704	0	0	0	-0.31602	1.32207	0.0476353
ARIC|g162.t1	0	0	0	-0.139574	0.260628	0.548747	0	0	1197	0	0	0	-0.076072	0.10005	0.794237	0	0	0	0.134952	0.313902	0.485399
ARIC|g163.t1	0	0	0	0.415359	0.711847	0.194157	0	0	1953	0	0	0	-0.399325	0.562559	0.273805	0	0	0	-0.573116	1.50066	0.0315747
ARIC|g164.t1	0	0	0	0	0	0	0	0	327	0	0	0	0	0	0	0	0	0	0	0	0
ARIC|g165.t1	0	0	0	0	0	0	0	0	204	0	0	0	0	0	0	0	0	0	0	0	0
ARIC|g166.t1	0	0	0	0.0964215	0.306766	0.49344	0	0	1107	0	0	0	-0.198989	1.03841	0.0915352	0	0	0	-0.104676	0.352021	0.444609
ARIC|g167.t1	0	0	0	0.149406	0.589861	0.257122	0	0	1071	0	0	0	-0.0508329	0.115716	0.766098	0	0	0	-0.510333	4.20484	6.23958e-05
ARIC|g168.t1	0	0	0	-0.09993	0.23488	0.582264	0	0	2952	0	0	0	-0.273583	1.3224	0.0475995	0	0	0	-0.00482351	0.010296	0.976571
ARIC|g169.t1	0	0	0	0.00681186	0.00572475	0.986905	0	0	1962	0	0	0	-0.31708	0.723769	0.1889	0	0	0	-0.00738287	0.00881555	0.979906
ARIC|g170.t1	0	0	0	0	0	0	0	0	1017	0	0	0	0	0	0	0	0	0	0	0	0
ARIC|g171.t1	0	0	0	0	0	0	0	0	450	0	0	0	0	0	0	0	0	0	0	0	0
ARIC|g172.t1	0	0	0	0.385123	2.46275	0.00344549	0	0	660	0	0	0	0.0972758	0.172669	0.67194	0	0	0	-0.414323	3.04509	0.000901381
ARIC|g173.t1	0	0	0	0.299218	2.24725	0.0056592	0	0	1614	0	0	0	-0.0162941	0.0244443	0.94527	0	0	0	0.0335782	0.09222	0.808686
ARIC|g174.t1	0	0	0	0.192545	1.51776	0.0303555	0	0	1341	0	0	0	0.14271	0.2622	0.546764	0	0	0	-0.313702	3.72662	0.000187665
ARIC|g175.t1	0	0	0	0.283632	1.00517	0.0988161	0	0	6207	0	0	0	0.131916	0.224057	0.596957	0	0	0	-0.113312	0.352242	0.444384
ARIC|g176.t1	0	0	0	-0.0233842	0.00888723	0.979744	0	0	1704	0	0	0	-0.265953	0.18337	0.655587	0	0	0	-0.991254	1.21693	0.0606831
ARIC|g177.t1	0	0	0	0.0121739	0.0138996	0.968502	1	0	612	0	0	0	-0.0210275	0.0272234	0.93924	0	0	0	-0.140903	0.44048	0.362677
ARIC|g178.t1	0	0	0	-0.21702	0.883086	0.130892	0	0	1473	0	0	0	-0.192651	0.611149	0.244822	0	0	0	-0.0147304	0.030044	0.93316
ARIC|g179.t1	0	0	0	-0.175297	0.439067	0.363859	0	0	1299	0	0	0	-0.322967	0.995368	0.101072	0	0	0	-0.117923	0.287959	0.515277
ARIC|g180.t1	0	0	0	-0.137831	0.251108	0.560908	0	0	1203	0	0	0	-0.130297	0.247431	0.565678	0	0	0	0.0379315	0.0623856	0.866192
ARIC|g181.t1	0	0	0	-0.347115	0.32578	0.472303	1	0	849	0	0	0	0.543526	0.894786	0.127413	0	0	0	0.284466	0.350866	0.445793
ARIC|g182.t1	0	0	0	0	0	0	0	0	615	0	0	0	0	0	0	0	0	0	0	0	0
ARIC|g183.t1	0	0	0	-0.237328	0.892358	0.128127	0	0	1458	0	0	0	0.0757732	0.120629	0.75748	0	0	0	0.0572778	0.125674	0.748731
ARIC|g184.t1	0	0	0	0.567894	1.0625	0.0865956	0	0	1125	0	0	0	0.373939	0.501756	0.314951	0	0	0	-0.0472371	0.0415029	0.90886
ARIC|g185.t1	0	0	0	0.105609	0.182122	0.657474	0	0	2211	0	0	0	-0.304903	0.808707	0.155343	0	0	0	-0.0820958	0.161817	0.688942
ARIC|g186.t1	0	0	0	-0.522942	2.11564	0.00766233	0	0	1869	0	0	0	0.0930728	0.169097	0.677491	0	0	0	0.755048	5.36479	4.31729e-06
ARIC|g187.t1	0	0	0	0.329192	0.232735	0.585147	0	0	1107	0	0	0	-0.498034	0.530962	0.294468	0	0	0	-0.119717	0.0958957	0.801871
ARIC|g187.t2	0	0	0	0.0397272	0.0382382	0.915718	0	0	1104	0	0	0	0.0515187	0.0646601	0.861668	0	0	0	-0.662232	4.07005	8.51031e-05
ARIC|g188.t1	0	0	0	0.0103035	0.00448958	0.989716	0	0	1458	0	0	0	0.0743655	0.0368103	0.918734	0	0	0	0.226289	0.217166	0.606505
ARIC|g189.t1	0	0	0	-0.34214	0.317471	0.481425	0	0	336	0	0	0	-0.00994704	0.00592314	0.986454	0	0	0	-0.185708	0.164269	0.685063
ARIC|g190.t1	0	0	0	0	0	0	0	0	381	0	0	0	0	0	0	0	0	0	0	0	0
ARIC|g190.t2	0	0	0	0	0	0	0	0	1086	0	0	0	0	0	0	0	0	0	0	0	0
ARIC|g191.t1	0	0	0	0	0	0	0	0	1431	0	0	0	0	0	0	0	0	0	0	0	0
ARIC|g192.t1	0	0	0	-0.0266445	0.0242537	0.945685	0	0	1428	0	0	0	-0.0990191	0.136492	0.73031	0	0	0	-0.363537	0.937262	0.115542
ARIC|g193.t1	0	0	0	0.669693	0.961574	0.109251	0	0	759	0	0	0	-0.393911	0.26366	0.544929	0	0	0	-1.20337	2.73446	0.00184308
ARIC|g194.t1	0	0	0	0.854813	1.47316	0.0336388	0	0	2235	0	0	0	0.345126	0.274624	0.531344	0	0	0	-0.880026	1.48484	0.032746
ARIC|g195.t1	0	0	0	0.0210247	0.0146092	0.966921	0	0	2049	0	0	0	-0.448082	1.31557	0.0483538	0	0	0	-1.06169	4.60194	2.50067e-05
ARIC|g196.t1	0	0	0	0	0	0	0	0	1482	0	0	0	0	0	0	0	0	0	0	0	0
ARIC|g196.t2	0	0	0	0	0	0	0	0	1938	0	0	0	0	0	0	0	0	0	0	0	0
ARIC|g197.t1	0	0	0	0	0	0	0	0	588	0	0	0	0	0	0	0	0	0	0	0	0
ARIC|g198.t1	0	0	0	-0.402891	0.588042	0.258201	0	0	2196	0	0	0	0.0348061	0.0245864	0.94496	0	0	0	0.0151868	0.0109672	0.975063
ARIC|g199.t1	0	0	0	-0.00977906	0.0091887	0.979064	0	0	1104	0	0	0	-0.041849	0.0517487	0.88767	0	0	0	-0.122321	0.260687	0.548672
ARIC|g200.t1	0	0	0	0.223771	0.312823	0.486606	0	0	1572	0	0	0	-0.0900994	0.0917148	0.809627	0	0	0	0.054114	0.0675807	0.855893
ARIC|g201.t1	0	0	0	0.102788	0.154678	0.70036	0	1	2988	0	0	0	-0.0106267	0.0106899	0.975686	0	0	0	-0.216903	0.480874	0.330466
ARIC|g202.t1	0	0	0	0	0	0	0	0	1251	0	0	0	0	0	0	0	0	0	0	0	0
ARIC|g203.t1	0	0	0	-0.343462	2.55493	0.00278658	0	0	1377	0	0	0	-0.0972069	0.251009	0.561036	0	0	0	-0.273699	1.51787	0.0303482
ARIC|g204.t1	0	0	0	0	0	0	0	0	1773	0	0	0	0	0	0	0	0	0	0	0	0
ARIC|g205.t1	0	0	0	0.143895	0.274177	0.531892	0	0	567	0	0	0	0.430992	1.99091	0.0102115	0	0	0	-0.286902	1.17867	0.0662727
ARIC|g206.t1	0	0	0	0.904265	2.79914	0.00158804	0	0	3231	0	0	0	0.462836	0.618918	0.240482	0	0	0	-0.513778	0.808449	0.155436
ARIC|g207.t1	0	0	0	0.291975	0.380295	0.416587	0	1	1239	0	0	0	0.39544	0.727449	0.187306	0	0	0	-0.562393	1.37381	0.0422853
ARIC|g208.t1	0	0	0	0.108488	0.103688	0.787611	0	1	1587	0	0	0	0.393579	0.890586	0.128651	0	0	0	-0.135703	0.218357	0.604844
ARIC|g209.t1	0	0	0	-0.37871	0.787235	0.163217	0	1	1587	0	0	0	-0.330235	0.549695	0.282036	0	0	0	-0.383187	0.660259	0.218646
ARIC|g210.t1	0	0	0	0.111372	0.0702923	0.850565	0	0	915	0	0	0	0.178053	0.136887	0.729648	0	0	0	-0.178481	0.16101	0.690224
ARIC|g211.t1	0	0	0	0.173241	0.0469959	0.897437	0	0	1392	0	0	0	0.104255	0.0384508	0.91527	0	0	0	-0.569488	0.277278	0.528108
ARIC|g212.t1	0	0	0	-0.121934	0.0519847	0.887187	0	0	834	0	0	0	0.166564	0.0999675	0.794388	0	0	0	-0.0791718	0.0425369	0.906699
ARIC|g213.t1	0	0	0	0	0	0	0	0	1062	0	0	0	0	0	0	0	0	0	0	0	0
ARIC|g214.t1	0	0	0	0	0	0	0	1	897	0	0	0	0	0	0	0	0	0	0	0	0
ARIC|g215.t1	0	0	0	-0.0490698	0.0669209	0.857194	1	0	1374	0	0	0	0.130991	0.358125	0.438405	0	0	0	1.06055	19.8971	1.26728e-20
ARIC|g216.t1	0	0	0	0.0793428	0.0485275	0.894278	0	0	327	0	0	0	0.458199	0.730812	0.185861	0	0	0	0.187392	0.248838	0.563847
ARIC|g217.t1	0	0	0	0.280661	0.367092	0.429445	0	0	2991	0	0	0	-0.144792	0.159375	0.692827	0	0	0	0.323732	0.661036	0.218255
ARIC|g218.t1	0	0	0	-0.260624	0.629661	0.234606	0	0	537	0	0	0	0.330708	0.881849	0.131266	0	0	0	0.199608	0.532513	0.293418
ARIC|g219.t1	0	0	0	-0.149979	0.185693	0.652089	0	0	345	0	0	0	0.687016	3.68167	0.000208128	0	0	0	0.421739	1.47901	0.0331889
ARIC|g220.t1	0	0	0	-0.24085	0.907582	0.123714	0	0	1383	0	0	0	0.139609	0.391638	0.405846	0	0	0	0.00431408	0.00682775	0.984401
ARIC|g221.t1	0	0	0	-0.0765884	0.0803352	0.831122	0	1	1008	0	0	0	0.103574	0.170849	0.674762	0	0	0	-0.0319453	0.0407074	0.910527
ARIC|g222.t1	0	0	0	-0.364125	0.976861	0.105473	0	0	432	0	0	0	-0.0924184	0.0995812	0.795095	0	0	0	-1.10153	11.2403	5.7509e-12
ARIC|g223.t1	0	0	0	-0.0160143	0.0118935	0.972986	0	1	1137	1	1	0	-2.10166	26.7567	1.75099e-27	1	1	0	-3.21092	32.6309	2.33916e-33
ARIC|g224.t1	0	0	0	0.212439	0.339941	0.45715	0	0	1353	0	0	0	-0.475962	1.28573	0.0517925	0	0	0	-0.821379	2.51166	0.00307854
ARIC|g225.t1	0	0	0	-0.251688	0.702184	0.198525	0	0	390	0	0	0	0.50933	1.84716	0.0142179	0	0	0	0.229931	0.835941	0.145901
ARIC|g226.t1	0	0	0	-0.198946	0.656489	0.220552	0	0	573	0	0	0	0.0906604	0.184958	0.653193	0	0	0	0.0245373	0.0482272	0.894896
ARIC|g227.t1	0	0	0	-0.487299	2.82691	0.00148966	0	0	1341	0	0	0	-0.0516578	0.078318	0.834991	0	0	0	0.297778	1.32589	0.0472187
ARIC|g228.t1	0	0	0	0	0	0	0	1	1884	0	0	0	0	0	0	0	0	0	0	0	0
ARIC|g229.t1	0	0	0	-0.217374	0.206527	0.621545	0	0	294	0	0	0	0.321674	0.42703	0.374084	0	0	0	0.511966	0.932536	0.116806
ARIC|g230.t1	0	0	0	0	0	0	0	0	810	0	0	0	0	0	0	0	0	0	0	0	0
ARIC|g231.t1	0	0	0	-0.193166	0.719644	0.190702	0	0	1023	0	0	0	-0.0878721	0.210763	0.615512	0	0	0	-0.107087	0.337252	0.45999
ARIC|g232.t1	0	0	0	0	0	0	0	0	1308	0	0	0	0	0	0	0	0	0	0	0	0
ARIC|g233.t1	0	0	0	-0.56341	0.725658	0.18808	0	0	423	0	0	0	-0.401991	0.433099	0.368893	0	0	0	-1.25311	2.0921	0.00808911
ARIC|g234.t1	0	0	0	0	0	0	0	0	2007	0	0	0	0	0	0	0	0	0	0	0	0
ARIC|g235.t1	0	0	0	0	0	0	0	0	843	0	0	0	0	0	0	0	0	0	0	0	0
ARIC|g236.t1	0	0	0	0	0	0	0	0	1173	0	0	0	0	0	0	0	0	0	0	0	0
ARIC|g236.t2	0	0	0	0	0	0	0	0	2958	0	0	0	0	0	0	0	0	0	0	0	0
ARIC|g237.t1	0	0	0	0	0	0	0	0	834	0	0	0	0	0	0	0	0	0	0	0	0
ARIC|g238.t1	0	0	0	0	0	0	0	0	330	0	0	0	0	0	0	0	0	0	0	0	0
ARIC|g239.t1	0	0	0	0.787118	1.57844	0.0263974	0	0	672	0	0	0	-0.265429	0.24897	0.563677	1	1	0	-2.19708	10.1343	7.33925e-11
ARIC|g240.t1	0	0	0	0.538363	1.84219	0.0143817	0	1	1038	0	0	0	0.312918	0.618007	0.240987	0	0	0	0.673561	3.96143	0.000109287
ARIC|g241.t1	0	0	0	-0.0145233	0.00433283	0.990073	0	0	735	0	0	0	0.76607	0.606517	0.247447	0	0	0	0.752512	0.950708	0.112019
ARIC|g241.t2	0	0	0	0.0892331	0.0301172	0.933002	0	0	741	0	0	0	0.883364	0.791056	0.161787	0	0	0	0.048041	0.0203326	0.954261
ARIC|g242.t1	0	0	0	-0.274756	0.943085	0.114003	0	0	669	0	0	0	0.254975	0.858676	0.13846	0	0	0	-0.150796	0.419264	0.380835
ARIC|g243.t1	0	0	0	-0.153977	0.378675	0.418143	0	0	1011	0	0	0	-0.0409354	0.0773993	0.83676	0	0	0	0.299982	1.32481	0.0473354
ARIC|g244.t1	0	0	0	0	0	0	0	1	1386	0	0	0	0	0	0	0	0	0	0	0	0
ARIC|g245.t1	0	0	0	-0.109647	0.0652008	0.860596	0	0	531	0	0	0	0.450347	0.642574	0.227733	0	0	0	0.0665361	0.0563132	0.878389
ARIC|g246.t1	0	0	0	0.0952314	0.219106	0.603801	1	0	717	0	0	0	0.082329	0.19254	0.641889	0	0	0	-0.15305	0.637841	0.230229
ARIC|g247.t1	0	0	0	0	0	0	0	0	948	0	0	0	0	0	0	0	0	0	0	0	0
ARIC|g248.t1	0	0	0	-0.227432	0.173673	0.670389	0	0	387	0	0	0	0.407808	0.53107	0.294395	0	0	0	0.200565	0.201491	0.628795
ARIC|g249.t1	0	0	0	0	0	0	0	0	963	0	0	0	0	0	0	0	0	0	0	0	0
ARIC|g250.t1	0	0	0	0.628582	0.530341	0.294889	0	0	1497	0	0	0	-0.214521	0.0974566	0.798994	0	0	0	0.253417	0.177194	0.664976
ARIC|g251.t1	0	0	0	0	0	0	0	0	1494	0	0	0	0	0	0	0	0	0	0	0	0
ARIC|g252.t1	0	0	0	0	0	0	0	0	12267	0	0	0	0	0	0	0	0	0	0	0	0
ARIC|g253.t1	0	0	0	-0.234118	0.24829	0.56456	0	1	1500	0	0	0	-1.10142	5.02706	9.39593e-06	0	0	0	-1.28015	4.35815	4.3838e-05
ARIC|g254.t1	0	0	0	-0.108914	0.283953	0.520053	0	0	1626	0	0	0	0.0450076	0.0879568	0.816664	0	0	0	0.227095	1.25657	0.0553903
ARIC|g255.t1	0	0	0	0.0881158	0.115814	0.765925	0	0	999	0	0	0	-0.00560198	0.00552722	0.987354	0	0	0	-0.201813	0.573594	0.266935
ARIC|g256.t1	0	0	0	0.380084	1.40666	0.0392047	0	0	684	0	0	0	-0.18883	0.404073	0.394391	0	0	0	-0.297642	0.71733	0.191721
ARIC|g257.t1	0	0	0	0.0623866	0.128718	0.743501	0	0	1356	0	0	0	-0.214997	0.848948	0.141596	0	0	0	-0.453657	5.54205	2.87046e-06
ARIC|g258.t1	0	0	0	0	0	0	0	0	1140	0	0	0	0	0	0	0	0	0	0	0	0
ARIC|g259.t1	0	0	0	0	0	0	0	0	252	0	0	0	0	0	0	0	0	0	0	0	0
ARIC|g260.t1	0	0	0	0.787694	0.699599	0.199711	0	0	1254	0	0	0	0	0	0	0	0	0	0.638154	0.755486	0.175596
ARIC|g261.t1	0	0	0	-0.246614	1.23264	0.0585272	0	0	1215	0	0	0	-0.129381	0.365738	0.430787	0	0	0	0.113553	0.349091	0.44762
ARIC|g262.t1	0	0	0	0.133867	0.397564	0.400347	0	0	1878	0	0	0	-0.216444	0.960851	0.109433	0	0	0	-0.377865	2.23505	0.00582035
ARIC|g263.t1	0	0	0	-0.218918	0.644176	0.226895	0	0	2004	0	0	0	-0.123588	0.268523	0.538861	0	0	0	-0.137233	0.294037	0.508116
ARIC|g264.t1	0	0	0	-0.0201388	0.0210978	0.952582	0	0	1449	0	0	0	-0.16333	0.343766	0.453142	0	0	0	-0.355316	1.62571	0.0236749
ARIC|g265.t1	0	0	0	0.158934	0.122305	0.754562	0	0	564	0	0	0	0.472341	0.766397	0.171239	0	0	0	0.549332	1.37672	0.0420026
ARIC|g266.t1	0	0	0	0.34169	0.381912	0.415038	0	0	3099	0	0	0	-0.0177913	0.0101973	0.976793	0	0	0	-0.0927007	0.0818513	0.828226
ARIC|g267.t1	0	0	0	0	0	0	0	0	363	0	0	0	0	0	0	0	0	0	0	0	0
ARIC|g268.t1	0	0	0	-0.138199	0.0423984	0.906988	0	0	1167	0	0	0	0.27625	0.141591	0.721788	0	0	0	1.26271	2.20674	0.00621236
ARIC|g269.t1	0	0	0	-0.151561	0.304585	0.495923	0	0	1203	0	0	0	-0.00476512	0.00507419	0.988384	0	0	0	0.0705763	0.135657	0.731717
ARIC|g270.t1	0	0	0	0	0	0	0	0	1398	0	0	0	0	0	0	0	0	0	0	0	0
ARIC|g271.t1	0	0	0	0	0	0	0	1	1545	0	0	0	0	0	0	0	0	0	0	0	0
ARIC|g272.t1	0	0	0	-0.194097	0.298816	0.502555	0	0	1821	0	0	0	-0.0838922	0.102363	0.790017	0	0	0	-0.072506	0.0973649	0.799163
ARIC|g273.t1	0	0	0	0.0901209	0.0888108	0.815059	0	0	1710	0	0	0	0.105277	0.123535	0.752428	0	0	0	-0.314399	0.693628	0.202475
ARIC|g274.t1	0	0	0	0.0110911	0.0086801	0.980212	0	0	1896	0	0	0	-0.0401257	0.0362539	0.919912	0	0	0	-0.255753	0.63789	0.230203
ARIC|g275.t1	0	0	0	0.202852	0.407474	0.391314	0	0	843	0	0	0	-0.0385697	0.0409242	0.910072	0	0	0	-0.10258	0.201077	0.629394
ARIC|g275.t2	0	0	0	0.62492	0.875945	0.133062	0	0	843	0	0	0	-0.485494	0.0552343	0.880574	0	0	0	-0.820232	1.08092	0.0830004
ARIC|g275.t3	0	0	0	0	0	0	0	0	846	0	0	0	0	0	0	0	0	0	0	0	0
ARIC|g276.t1	0	0	0	0.632071	1.74306	0.0180692	0	0	3144	0	0	0	-0.117976	0.137957	0.727852	0	0	0	0.377828	0.757006	0.174982
ARIC|g277.t1	0	0	0	0.0548188	0.0260398	0.941803	0	0	1173	0	0	0	-0.463824	0.554221	0.279113	0	0	0	0.152778	0.142872	0.719661
ARIC|g278.t1	0	0	0	0.199253	0.494054	0.320587	0	0	723	0	0	0	-0.131384	0.257931	0.552165	0	0	0	-0.0192883	0.0267109	0.940349
ARIC|g279.t1	0	0	0	0.214508	0.294922	0.507081	0	1	753	0	0	0	0.051773	0.0493812	0.892522	0	0	0	-0.416919	0.873208	0.133903
ARIC|g280.t1	0	0	0	0.460494	0.394378	0.403294	0	0	1257	0	0	0	-0.679563	0.600528	0.250883	1	1	0	-2.38247	5.36479	4.31729e-06
ARIC|g281.t1	0	0	0	0.22242	0.465369	0.342477	0	0	1992	0	0	0	0.310427	1.14638	0.071388	0	0	0	0.353027	1.22461	0.0596194
ARIC|g282.t1	0	0	0	0.255194	0.155555	0.698949	0	0	1161	0	0	0	-0.0993872	0.0495974	0.892078	0	0	0	0.20829	0.185598	0.652232
ARIC|g283.t1	0	0	0	0.807575	2.61278	0.00243904	0	0	2916	0	0	0	-0.00503134	0.00353426	0.991895	0	0	0	0.246052	0.420137	0.380069
ARIC|g284.t1	0	0	0	0	0	0	0	1	693	0	0	0	0	0	0	0	0	0	0	0	0
ARIC|g284.t2	0	0	0	-0.549736	0.259844	0.549739	0	1	1299	0	0	0	0.0106174	0.00313283	0.992812	0	0	0	0	0	0
ARIC|g284.t3	0	0	0	0	0	0	0	1	1050	0	0	0	0	0	0	0	0	0	0	0	0
ARIC|g285.t1	0	0	0	0	0	0	0	1	2004	0	0	0	0	0	0	0	0	0	0	0	0
ARIC|g285.t2	0	0	0	0	0	0	0	1	1152	0	0	0	0	0	0	0	0	0	0	0	0
ARIC|g286.t1	0	0	0	0	0	0	0	0	1014	0	0	0	0	0	0	0	0	0	0	0	0
ARIC|g287.t1	0	0	0	0.493236	1.0217	0.0951256	0	0	1149	0	0	0	0.55367	0.914567	0.12174	0	0	0	-0.316958	0.465989	0.341988
ARIC|g288.t1	0	0	0	0.149003	0.367411	0.42913	0	0	2982	0	0	0	0.393067	2.53863	0.00289311	0	0	0	0.437444	3.04668	0.000898083
ARIC|g289.t1	0	0	0	0.0989902	0.265131	0.543086	0	0	2178	0	0	0	-0.0558124	0.109629	0.77691	0	0	0	0.228555	1.11653	0.0764655
ARIC|g290.t1	0	0	0	0.672337	1.79383	0.0160755	0	0	1857	0	0	0	-0.28869	1.0156	0.0964708	0	0	0	0.430636	0.82674	0.149025
ARIC|g291.t1	0	0	0	0.551118	0.297417	0.504177	0	0	1524	1	0	1	3.11487	23.7744	1.68104e-24	1	0	1	4.41434	98.202	6.28059e-99
ARIC|g292.t1	0	0	0	-0.190812	0.319937	0.478699	0	1	1497	0	0	0	-0.14011	0.213264	0.611979	1	0	1	2.3463	50.6535	2.22081e-51
ARIC|g293.t1	0	0	0	-0.125933	0.30754	0.492561	0	0	4887	0	0	0	-0.350932	1.48513	0.0327244	0	0	0	-0.217038	1.33722	0.0460025
ARIC|g294.t1	0	0	0	-0.117475	0.16222	0.688303	0	0	2613	0	0	0	0.29335	0.85983	0.138093	0	0	0	0.435312	1.92187	0.0119709
ARIC|g295.t1	0	0	0	-0.0737621	0.212419	0.61317	0	0	1434	0	0	0	0.0806787	0.230512	0.58815	0	0	0	0.53651	8.35429	4.42295e-09
ARIC|g296.t1	0	0	0	0.042531	0.096046	0.801593	0	0	1518	0	0	0	0.00379174	0.0066017	0.984914	0	0	0	0.0413091	0.129474	0.742209
ARIC|g297.t1	0	0	0	0.0363705	0.0455083	0.900517	1	0	1566	0	0	0	0.0077421	0.009209	0.979019	0	0	0	-0.0054425	0.00977808	0.977737
ARIC|g298.t1	0	0	0	0.126119	0.204158	0.624945	0	1	1053	0	0	0	-0.0520606	0.057747	0.875494	0	0	0	-0.0627779	0.113007	0.770891
ARIC|g299.t1	0	0	0	-0.100795	0.24036	0.574963	1	0	2346	0	0	0	-0.155095	0.439746	0.36329	0	0	0	0.0207748	0.0443834	0.902852
ARIC|g300.t1	0	0	0	-0.0261224	0.0371204	0.918078	0	0	3105	0	0	0	0.104842	0.236034	0.580719	0	0	0	0.208925	0.938155	0.115304
ARIC|g301.t1	0	0	0	-0.281543	1.22057	0.0601767	0	0	771	0	0	0	0.539978	4.18982	6.45926e-05	0	0	0	0.0842679	0.194275	0.639329
ARIC|g302.t1	0	0	0	-0.668346	0.458962	0.347567	0	0	1254	0	0	0	-1.23135	1.2223	0.0599382	0	0	0	0	0	0
ARIC|g303.t1	0	0	0	-0.268759	0.203297	0.626186	0	0	297	0	0	0	1.4771	8.09056	8.11781e-09	0	0	0	1.54025	9.58757	2.58484e-10
ARIC|g304.t1	0	0	0	-0.264888	1.22686	0.0593111	0	0	1680	0	0	0	-0.0340761	0.0562392	0.878539	0	0	0	0.40286	2.48973	0.00323796
ARIC|g305.t1	0	0	0	0.0742156	0.201829	0.628306	0	0	375	0	0	0	0.14669	0.675448	0.211131	0	0	0	0.192094	1.51388	0.030628
ARIC|g306.t1	0	0	0	0	0	0	0	0	576	0	0	0	0	0	0	0	0	0	0	0	0
ARIC|g307.t1	0	0	0	0	0	0	0	0	4803	0	0	0	0	0	0	0	0	0	0	0	0
ARIC|g308.t1	0	0	0	0.0044009	0.00137341	0.996843	0	0	579	0	0	0	0.937602	1.25265	0.0558918	0	0	0	0	0	0
ARIC|g309.t1	0	0	0	0.177807	0.21917	0.603712	0	0	1836	0	0	0	0.220066	0.330141	0.467583	0	0	0	-0.107476	0.14185	0.721356
ARIC|g310.t1	0	0	0	0.0820651	0.289224	0.513778	0	0	1404	0	0	0	0.0365543	0.0860178	0.820318	0	0	0	-0.213098	1.4224	0.037809
ARIC|g311.t1	0	0	0	0	0	0	0	1	993	0	0	0	0	0	0	0	0	0	0	0	0
ARIC|g312.t1	0	0	0	0	0	0	0	0	861	0	0	0	0	0	0	0	0	0	0	0	0
ARIC|g313.t1	0	0	0	0.917555	1.30653	0.0493711	0	0	1821	0	0	0	-0.509583	0.369569	0.427003	0	0	0	-0.328774	0.342302	0.454671
ARIC|g314.t1	0	0	0	0.13994	0.0576217	0.875746	0	0	1107	0	0	0	0.15762	0.0687337	0.853623	0	0	0	-0.231082	0.154714	0.700303
ARIC|g315.t1	0	0	0	-0.309734	0.28381	0.520223	0	0	882	0	0	0	0.723034	1.54937	0.0282246	0	0	0	0.0187879	0.0114825	0.973907
ARIC|g316.t1	0	0	0	-0.176564	1.04286	0.0906025	0	0	1521	0	0	0	0.080698	0.268012	0.539496	0	0	0	0.147763	0.961979	0.109149
ARIC|g317.t1	0	0	0	0	0	0	0	0	486	0	0	0	0	0	0	0	0	0	0	0	0
ARIC|g318.t1	0	0	0	0	0	0	0	0	990	0	0	0	0	0	0	0	0	0	0	0	0
ARIC|g319.t1	0	0	0	0	0	0	0	0	504	0	0	0	0	0	0	0	0	0	0	0	0
ARIC|g320.t1	0	0	0	0.121074	0.0546144	0.881832	0	0	1308	0	0	0	-0.244029	0.126996	0.746455	0	0	0	-0.806765	1.05614	0.0878741
ARIC|g321.t1	0	0	0	0.0976847	0.155622	0.698841	0	0	1443	0	0	0	-0.158186	0.451916	0.353251	0	0	0	-0.078038	0.153454	0.702338
ARIC|g322.t1	0	0	0	0.953623	0.725658	0.18808	0	0	594	0	0	0	0	0	0	0	0	0	0.407514	0.35658	0.439967
ARIC|g323.t1	0	0	0	-0.145854	0.194921	0.638379	0	0	750	0	0	0	0.186685	0.362482	0.434028	0	0	0	0.333996	0.974087	0.106148
ARIC|g324.t1	0	0	0	0.0671864	0.102696	0.789413	0	0	1386	0	0	0	-0.273599	0.957853	0.110191	0	0	0	-0.0908021	0.202985	0.626636
ARIC|g325.t1	0	0	0	-0.0219848	0.0313237	0.930414	0	0	1542	0	0	0	-0.243723	1.09109	0.081079	0	0	0	-0.0625491	0.140958	0.722839
ARIC|g326.t1	0	0	0	0.0487082	0.0547371	0.881582	0	0	1986	0	0	0	-0.388926	1.3343	0.0463129	0	0	0	-0.0129435	0.0201917	0.954571
ARIC|g326.t2	0	0	0	0	0	0	0	0	2055	0	0	0	0	0	0	0	0	0	0	0	0
ARIC|g327.t1	0	0	0	0.0710306	0.0364409	0.919516	0	0	1428	0	0	0	-0.846255	1.12329	0.0752861	1	1	0	-2.48609	11.0937	8.05974e-12
ARIC|g328.t1	0	0	0	0.164698	0.322679	0.475687	1	0	1443	0	0	0	-0.300307	0.868447	0.135379	0	0	0	-0.511567	3.41991	0.00038027
ARIC|g329.t1	0	0	0	-0.169822	0.538504	0.289398	0	0	1191	0	0	0	-0.0273699	0.0471557	0.897107	0	0	0	-0.225299	0.905884	0.124198
ARIC|g330.t1	0	0	0	-0.0815792	0.128375	0.74409	0	0	1272	0	0	0	0.0180097	0.0229185	0.948597	0	0	0	0.0309163	0.0541202	0.882836
ARIC|g331.t1	0	0	0	-0.12613	0.133482	0.735391	0	1	1038	0	0	0	-0.586287	1.63939	0.0229407	0	0	0	-1.14895	4.74228	1.81018e-05
ARIC|g331.t2	0	0	0	0	0	0	0	1	327	0	0	0	0	0	0	0	0	0	0	0	0
ARIC|g332.t1	0	0	0	-0.00408698	0.00308469	0.992922	0	0	525	0	0	0	0.431814	1.09063	0.0811659	0	0	0	0.0320781	0.036849	0.918652
ARIC|g333.t1	0	0	0	-0.208013	0.293908	0.508267	0	0	612	0	0	0	0.899005	6.57966	2.63235e-07	0	0	0	0.846194	6.2882	5.14986e-07
ARIC|g334.t1	0	0	0	-0.163772	0.228448	0.590951	0	0	1023	0	0	0	0.095378	0.120776	0.757224	0	0	0	0.117976	0.192175	0.642428
ARIC|g335.t1	0	0	0	-0.286621	0.850327	0.141147	1	0	1149	0	0	0	-0.0987273	0.16071	0.690701	0	0	0	0.0143049	0.0227335	0.949001
ARIC|g336.t1	0	0	0	-0.129663	0.0629438	0.86508	0	0	891	0	0	0	0.308539	0.278446	0.526689	0	0	0	0.290557	0.267368	0.540296
ARIC|g337.t1	0	0	0	0.146144	0.120273	0.7581	0	0	1422	0	0	0	0.408639	1.06319	0.0864599	0	0	0	0.737251	2.02727	0.00939131
ARIC|g337.t2	0	0	0	0.70124	3.60114	0.000250531	0	0	1350	0	0	0	-0.415745	0.608355	0.246402	0	0	0	-0.834536	3.06595	0.000859119
ARIC|g338.t1	0	0	0	-0.167081	0.0442592	0.90311	0	0	2013	0	0	0	0	0	0	0	0	0	-0.280315	0.0674165	0.856216
ARIC|g339.t1	0	0	0	-0.374744	4.39283	4.04736e-05	0	0	1191	0	0	0	0.0442693	0.0935094	0.806289	0	0	0	0.434114	4.15576	6.98619e-05
ARIC|g340.t1	0	0	0	0.644401	0.90196	0.125326	0	0	3558	0	0	0	0.0691888	0.0133357	0.96976	0	0	0	-0.14267	0.103602	0.787768
ARIC|g340.t2	0	0	0	8.45454	0.830315	0.147804	0	0	3495	0	0	0	0	0	0	0	0	0	-0.0564864	0.00431038	0.990124
ARIC|g340.t3	0	0	0	-0.680667	0.685888	0.206116	0	0	3642	0	0	0	-0.549636	0.758395	0.174424	0	0	0	-0.674944	0.497054	0.31838
ARIC|g341.t1	0	0	0	-0.156901	0.305277	0.495134	0	0	276	0	0	0	0.597728	4.36878	4.27775e-05	0	0	0	0.320384	1.27202	0.0534541
ARIC|g342.t1	0	0	0	0	0	0	0	0	243	0	0	0	0	0	0	0	0	0	0	0	0
ARIC|g343.t1	0	0	0	0.687577	4.90985	1.23069e-05	0	0	1173	0	0	0	-0.191179	0.341256	0.455768	0	0	0	-0.188175	0.441727	0.361637
ARIC|g344.t1	0	0	0	0.0098696	0.0136773	0.968998	0	0	2280	0	0	0	-0.197386	0.772293	0.16893	0	0	0	-0.124237	0.542793	0.286554
ARIC|g345.t1	0	0	0	-0.0104476	0.0152068	0.965591	0	0	1143	0	0	0	-0.0699521	0.152503	0.703877	0	0	0	-0.0755918	0.195791	0.637102
ARIC|g346.t1	0	0	0	-1.04789	1.9429	0.0114052	0	0	732	0	0	0	0.288631	0.365512	0.431011	1	0	1	2.51012	19.6429	2.27538e-20
ARIC|g347.t1	0	0	0	0.291606	0.234415	0.582888	0	0	2187	0	0	0	-0.962145	1.55649	0.027766	0	0	0	-0.546379	0.672161	0.212735
ARIC|g348.t1	0	0	0	0.0615054	0.0870756	0.818322	0	0	1293	0	0	0	0.025065	0.0286175	0.93623	0	0	0	-0.104116	0.249031	0.563598
ARIC|g349.t1	0	0	0	-0.0070103	0.00448958	0.989716	0	1	795	0	0	0	-0.425244	0.803473	0.157227	0	0	0	-0.839314	2.60854	0.002463
ARIC|g350.t1	0	0	0	0.0779242	0.107876	0.780053	0	0	1602	0	0	0	-0.134873	0.203745	0.625541	0	0	0	-0.608356	4.02489	9.44293e-05
ARIC|g351.t1	0	0	0	0.0451245	0.0438584	0.903944	0	0	1758	0	0	0	0.0159689	0.0155822	0.964757	0	0	0	0.374811	1.50066	0.0315747
ARIC|g352.t1	0	0	0	-0.276046	1.2731	0.0533207	0	0	732	0	0	0	-0.236475	1.10338	0.0788162	0	0	0	-0.187358	0.860538	0.137867
ARIC|g353.t1	0	0	0	-0.10463	0.155985	0.698256	0	0	1974	0	0	0	1.16126	19.4572	3.48985e-20	0	0	0	0.365057	1.39866	0.0399335
ARIC|g354.t1	0	0	0	0.444244	4.95859	1.10004e-05	0	0	474	0	0	0	-0.0934238	0.285954	0.517662	0	0	0	-0.566016	5.51389	3.06274e-06
ARIC|g355.t1	0	0	0	0	0	0	0	0	945	0	0	0	0	0	0	0	0	0	0	0	0
ARIC|g356.t1	0	0	0	0.0516381	0.0365901	0.9192	0	0	1794	0	0	0	-0.274815	0.443178	0.360431	0	0	0	-0.118911	0.157643	0.695596
ARIC|g357.t1	0	0	0	0.0341118	0.0137921	0.968742	0	0	1266	0	0	0	-0.307901	0.254487	0.556562	0	0	0	-0.226829	0.187532	0.649334
ARIC|g358.t1	0	0	0	0	0	0	0	0	918	0	0	0	0	0	0	0	0	0	0	0	0
ARIC|g359.t1	0	0	0	0.672279	1.45578	0.035012	0	0	1950	0	0	0	0.179145	0.245041	0.5688	0	0	0	-0.192756	0.208483	0.618753
ARIC|g360.t1	0	0	0	0.133493	0.32004	0.478585	0	0	1602	0	0	0	-0.1661	0.457946	0.348381	0	0	0	-0.172492	0.55312	0.279821
ARIC|g361.t1	0	0	0	0.177044	0.442566	0.360939	0	0	1770	0	0	0	-0.0383191	0.0551983	0.880647	0	0	0	0.152187	0.526252	0.297679
ARIC|g362.t1	0	0	0	0.0867635	0.158554	0.694138	0	0	1281	0	0	0	0.0656678	0.0915948	0.809851	0	0	0	0.4332	2.80826	0.00155504
ARIC|g363.t1	0	0	0	0.0244592	0.036573	0.919236	0	0	1263	0	0	0	-0.183339	0.661196	0.218175	0	0	0	-0.195201	0.976649	0.105524
ARIC|g364.t1	0	0	0	0.210532	0.644406	0.226774	0	0	1038	0	0	0	-0.223189	0.665133	0.216205	0	0	0	-0.121432	0.327711	0.470206
ARIC|g365.t1	0	0	0	0.228739	1.01703	0.0961554	0	0	1878	0	0	0	-0.166301	0.71213	0.194031	0	0	0	0.257497	1.13629	0.0730647
ARIC|g365.t2	0	0	0	0.334898	0.4094	0.389583	0	0	3615	0	0	0	-0.16211	0.122389	0.754415	0	0	0	0.368057	0.791158	0.161749
ARIC|g365.t3	0	0	0	0.297244	0.166468	0.681604	0	0	5340	0	0	0	1.31636	3.56841	0.000270142	0	0	0	-0.0712607	0.0377492	0.91675
ARIC|g365.t4	0	0	0	0.181604	0.420857	0.37944	0	0	5298	0	0	0	0.51381	2.64035	0.00228903	0	0	0	0.484865	3.27048	0.000536439
ARIC|g366.t1	0	0	0	-0.220668	0.122305	0.754562	0	0	534	0	0	0	0.565382	0.699086	0.199947	0	0	0	0.168282	0.156394	0.6976
ARIC|g367.t1	0	0	0	0.622313	1.77361	0.0168419	0	0	3324	0	0	0	-0.0934622	0.102956	0.78894	0	0	0	0.150287	0.181309	0.658705
ARIC|g368.t1	0	0	0	0	0	0	0	0	483	0	0	0	0	0	0	1	0	1	5.72184	87.4867	3.26032e-88
ARIC|g369.t1	0	0	0	0	0	0	0	0	768	0	0	0	1.60452	1.78794	0.0162951	1	0	1	6.28339	85.6569	2.20353e-86
ARIC|g370.t1	0	0	0	0.142502	0.178269	0.663333	0	0	1356	0	0	0	1.59616	22.3643	4.32219e-23	1	0	1	2.38219	72.5852	2.59882e-73
ARIC|g371.t1	0	0	0	0.113206	0.0632543	0.864462	0	0	771	0	0	0	0.455575	0.585158	0.259921	0	0	0	0.715337	1.88833	0.012932
ARIC|g372.t1	0	0	0	0	0	0	0	0	366	0	0	0	0	0	0	0	0	0	0	0	0
ARIC|g373.t1	0	0	0	-0.000271223	0.000282669	0.999349	0	0	1545	0	0	0	0.26455	0.429433	0.372021	0	0	0	0.233447	0.412403	0.386898
ARIC|g374.t1	0	0	0	0	0	0	0	0	477	0	0	0	0	0	0	0	0	0	0	0	0
ARIC|g375.t1	0	0	0	0	0	0	0	0	1032	0	0	0	0	0	0	0	0	0	0	0	0
ARIC|g376.t1	0	0	0	0	0	0	0	0	396	0	0	0	0	0	0	0	0	0	0	0	0
ARIC|g377.t1	0	0	0	0	0	0	0	0	396	0	0	0	0	0	0	0	0	0	0	0	0
ARIC|g378.t1	0	0	0	0	0	0	0	0	1098	0	0	0	-0.482597	0.180706	0.65962	0	0	0	0	0	0
ARIC|g379.t1	0	0	0	0.75531	1.06931	0.0852484	0	0	1566	0	0	0	-0.0723814	0.0390076	0.914097	0	0	0	0.442323	0.614469	0.242958
ARIC|g380.t1	0	0	0	0.191661	0.232886	0.584943	0	0	561	0	0	0	1.0657	7.63209	2.333e-08	0	0	0	1.03825	8.77697	1.67121e-09
ARIC|g381.t1	0	0	0	-0.343315	0.161014	0.690218	0	0	375	0	0	0	0.0972328	0.0396713	0.912701	0	0	0	0	0	0
ARIC|g382.t1	0	0	0	-0.115892	0.290715	0.512018	0	0	747	0	0	0	0.29437	1.78789	0.0162972	0	0	0	-0.302032	1.18543	0.0652483
ARIC|g383.t1	0	0	0	0.0165043	0.0104375	0.976253	0	0	441	0	0	0	0.216049	0.267987	0.539527	0	0	0	-0.185306	0.321097	0.477423
ARIC|g384.t1	0	0	0	0.392876	0.168566	0.67832	0	0	1467	0	0	0	0	0	0	0	0	0	-0.756327	0.696454	0.201162
ARIC|g385.t1	0	0	0	0.633731	0.556199	0.277844	0	0	3015	0	0	0	-0.162667	0.0741949	0.842956	0	0	0	-0.636711	0.669613	0.213987
ARIC|g386.t1	0	0	0	1.0448	0.86001	0.138035	0	0	3099	0	0	0	-0.0592725	0.0124329	0.971778	0	0	0	-0.191211	0.0858969	0.820546
ARIC|g387.t1	0	0	0	0.23623	0.161336	0.689707	0	0	936	0	0	0	-0.125749	0.0724899	0.846272	0	0	0	-0.289173	0.303856	0.496757
ARIC|g388.t1	0	0	0	-0.135329	0.545021	0.285088	0	1	888	0	0	0	-0.0740821	0.208602	0.618583	0	0	0	-0.603957	7.58877	2.57766e-08
ARIC|g389.t1	0	0	0	0	0	0	0	0	453	0	0	0	0	0	0	0	0	0	0	0	0
ARIC|g390.t1	0	0	0	0	0	0	0	0	486	0	0	0	0	0	0	0	0	0	0	0	0
ARIC|g391.t1	0	0	0	-0.299624	2.25484	0.00556115	0	1	2040	0	0	0	-0.0726513	0.155254	0.699433	0	0	0	0.199734	1.19886	0.0632619
ARIC|g392.t1	0	0	0	0.544584	0.982944	0.104005	0	0	825	0	0	0	0.191143	0.162116	0.688469	0	0	0	-0.14656	0.176794	0.665589
ARIC|g393.t1	0	0	0	-0.236921	1.22153	0.0600438	0	1	2235	0	0	0	0.0666888	0.151652	0.705257	0	0	0	0.434876	4.79236	1.61301e-05
ARIC|g394.t1	0	0	0	-0.270475	0.746274	0.17936	0	0	1797	0	0	0	-0.239414	0.622867	0.238305	0	0	0	-0.0924763	0.150079	0.707817
ARIC|g395.t1	0	0	0	0.109391	0.139466	0.725328	0	0	1827	0	0	0	-0.0501482	0.0591567	0.872657	0	0	0	-0.0509691	0.0790953	0.833498
ARIC|g396.t1	0	0	0	-0.0855171	0.0396932	0.912655	0	0	324	0	0	0	0.17756	0.116809	0.764172	0	0	0	-0.000618384	0.000448465	0.998968
ARIC|g397.t1	0	0	0	0	0	0	0	0	789	0	0	0	0	0	0	0	0	0	0	0	0
ARIC|g398.t1	0	0	0	0	0	0	0	0	1098	0	0	0	0	0	0	0	0	0	0	0	0
ARIC|g399.t1	0	0	0	-0.174745	0.403427	0.394978	0	0	405	0	0	0	-0.152366	0.370063	0.426518	0	0	0	0.0224473	0.0363762	0.919653
ARIC|g400.t1	0	0	0	0	0	0	0	1	1302	0	0	0	0	0	0	0	0	0	0	0	0
ARIC|g401.t1	0	0	0	0.411047	0.169222	0.677296	0	0	867	0	0	0	-0.879212	4.29358	5.0865e-05	0	0	0	-1.96107	2.60588	0.00247809
ARIC|g402.t1	0	0	0	-0.197905	0.30863	0.491326	0	1	588	0	0	0	0.272743	0.533932	0.292461	0	0	0	-0.320137	0.989039	0.102556
ARIC|g403.t1	0	0	0	0.171895	0.170738	0.674936	0	0	1335	0	0	0	-0.248453	0.347086	0.449691	0	0	0	0.641009	2.17961	0.00661292
ARIC|g404.t1	0	0	0	0.0415435	0.09398	0.805415	0	0	2298	0	0	0	-0.118382	0.460419	0.346402	0	0	0	-0.0588855	0.181525	0.658378
ARIC|g405.t1	0	0	0	0.0341859	0.0395818	0.912889	0	0	1032	0	0	0	-0.233756	0.723761	0.188903	0	0	0	-0.332789	1.28094	0.0523674
ARIC|g406.t1	0	0	0	-0.344941	3.6924	0.000203049	0	0	1590	0	0	0	-0.00319453	0.00599276	0.986296	0	0	0	-0.103341	0.453136	0.35226
ARIC|g407.t1	0	0	0	0.113714	0.0951854	0.803183	0	0	636	0	0	0	0.343411	0.565231	0.272126	0	0	0	0.428179	1.0592	0.0872568
ARIC|g408.t1	0	0	0	0.359237	0.686584	0.205786	0	0	462	0	0	0	0.470085	1.03656	0.0919267	0	0	0	0.384501	1.19401	0.0639723
ARIC|g409.t1	0	0	0	-0.11091	0.182968	0.656193	0	0	624	0	0	0	-0.0616177	0.0949653	0.80359	0	0	0	0.018045	0.0273594	0.938946
ARIC|g410.t1	0	0	0	-0.124702	0.245409	0.568317	0	0	1986	0	0	0	-0.0325479	0.0519148	0.88733	0	0	0	0.448703	3.02474	0.000944616
ARIC|g411.t1	0	0	0	0	0	0	0	0	264	0	0	0	0	0	0	0	0	0	0	0	0
ARIC|g412.t1	0	0	0	0	0	0	0	0	1179	0	0	0	0	0	0	0	0	0	0	0	0
ARIC|g413.t1	0	0	0	-0.153641	0.300658	0.500428	0	0	2271	0	0	0	0.0964168	0.164741	0.68432	0	0	0	0.548416	4.42837	3.7293e-05
ARIC|g414.t1	0	0	0	-0.128241	0.291972	0.510538	0	0	1857	0	0	0	0.0309568	0.0488966	0.893518	0	0	0	0.176371	0.582391	0.261583
ARIC|g415.t1	0	0	0	0.302245	0.261692	0.547404	0	0	1407	0	0	0	0.00132364	0.000647032	0.998511	0	0	0	0.177163	0.194501	0.638997
ARIC|g416.t1	0	0	0	-0.459575	0.363758	0.432755	0	0	951	1	0	1	3.22741	55.8408	1.4428e-56	1	0	1	4.43245	114.061	8.68553e-115
ARIC|g417.t1	0	0	0	-0.210884	0.383909	0.413134	0	0	1137	0	0	0	-0.247755	0.470608	0.33837	0	0	0	0.281728	0.781876	0.165243
ARIC|g418.t1	0	0	0	-0.0684022	0.091369	0.810272	0	0	1968	0	0	0	-0.0812056	0.117689	0.762625	0	0	0	-0.130042	0.388945	0.408371
ARIC|g419.t1	0	0	0	-0.664813	0.62592	0.236636	0	1	579	0	0	0	-0.0208962	0.00711528	0.98375	0	0	0	0.0688484	0.0340553	0.924581
ARIC|g420.t1	0	0	0	-0.065755	0.0770921	0.837352	0	0	2490	0	0	0	0.162169	0.289486	0.513469	0	0	0	-0.430611	1.75523	0.0175698
ARIC|g421.t1	0	0	0	0.0174644	0.0338173	0.925087	0	0	2343	0	0	0	-0.0526078	0.120513	0.757683	0	0	0	0.24626	1.9481	0.0112693
ARIC|g422.t1	0	0	0	0.0494444	0.0886023	0.815451	0	0	3795	0	0	0	0.118426	0.307415	0.492703	0	0	0	0.363363	2.71038	0.00194815
ARIC|g423.t1	0	0	0	0.0133901	0.0184265	0.958459	0	0	1470	0	0	0	-0.179522	0.510863	0.308416	0	0	0	-0.22885	1.2282	0.0591295
ARIC|g424.t1	0	0	0	0	0	0	0	0	492	0	0	0	0	0	0	0	0	0	0	0	0
ARIC|g425.t1	0	0	0	0	0	0	0	0	915	0	0	0	0	0	0	0	0	0	0	0	0
ARIC|g426.t1	0	0	0	0.0190353	0.00947785	0.978413	0	0	2574	0	0	0	0.307063	0.357222	0.439317	0	0	0	0.402342	0.733839	0.18457
ARIC|g427.t1	0	0	0	0	0	0	0	0	327	0	0	0	0	0	0	0	0	0	0	0	0
ARIC|g428.t1	0	0	0	0.29085	1.42898	0.0372408	0	0	1377	0	0	0	0.0421755	0.076885	0.837751	0	0	0	0.0735928	0.195448	0.637606
ARIC|g429.t1	0	0	0	-0.228688	0.459541	0.347104	0	0	975	0	0	0	0.260028	0.664299	0.216621	0	0	0	-0.0406814	0.0718475	0.847525
ARIC|g430.t1	0	0	0	0	0	0	0	0	285	0	0	0	0	0	0	0	0	0	0	0	0
ARIC|g431.t1	0	0	0	0	0	0	0	0	744	0	0	0	0	0	0	0	0	0	0	0	0
ARIC|g432.t1	0	0	0	0.0406801	0.0254762	0.943026	0	0	3765	0	0	0	-0.444877	0.842	0.14388	0	0	0	-0.282127	0.37599	0.420736
ARIC|g433.t1	0	0	0	-0.384885	0.902546	0.125157	0	0	1497	0	0	0	-0.137823	0.15501	0.699826	0	0	0	-0.684889	2.20637	0.00621773
ARIC|g434.t1	0	0	0	0.0657668	0.0336504	0.925443	0	0	1524	0	0	0	0.195602	0.177773	0.664091	0	0	0	-0.20384	0.152716	0.703531
ARIC|g435.t1	0	0	0	-0.0524792	0.137084	0.729316	0	0	2781	0	0	0	-0.167266	0.722824	0.189311	0	0	0	0.149741	0.998931	0.100247
ARIC|g436.t1	0	0	0	-0.144882	0.351239	0.445411	0	0	1116	0	0	0	-0.0805833	0.152649	0.703641	0	0	0	0.179114	0.552947	0.279932
ARIC|g437.t1	0	0	0	0	0	0	0	0	942	0	0	0	0	0	0	0	0	0	0	0	0
ARIC|g438.t1	0	0	0	-0.0552969	0.0888052	0.81507	0	0	2907	0	0	0	0.145109	0.439413	0.363569	0	0	0	0.18909	0.646037	0.225924
ARIC|g439.t1	0	0	0	0	0	0	0	0	990	0	0	0	0	0	0	0	0	0	0	0	0
ARIC|g440.t1	0	0	0	-0.207543	0.367411	0.42913	0	0	1455	0	0	0	-0.104797	0.143815	0.718099	0	0	0	0.143892	0.289556	0.513386
ARIC|g441.t1	0	0	0	-0.0331513	0.0429276	0.905884	0	0	1959	0	0	0	0.176236	0.475636	0.334475	0	0	0	0.289138	1.69988	0.0199581
ARIC|g442.t1	0	0	0	-0.174022	0.323443	0.474851	0	0	1914	0	0	0	-0.0667005	0.0912775	0.810443	0	0	0	-0.0904179	0.183694	0.655098
ARIC|g442.t2	0	0	0	0.0143973	0.0107381	0.975578	0	0	2391	0	0	0	-0.309486	0.577639	0.264461	0	0	0	-0.158073	0.349172	0.447536
ARIC|g443.t1	0	0	0	0.19771	0.108868	0.778272	0	0	669	0	0	0	-0.375254	0.259565	0.550092	0	0	0	-0.919844	1.82204	0.0150646
ARIC|g443.t2	0	0	0	0.168866	0.0512788	0.88863	0	0	795	0	0	0	0.313216	0.205243	0.623386	0	0	0	0.28526	0.142741	0.719878
ARIC|g444.t1	0	0	0	0	0	0	0	0	483	0	0	0	0	0	0	0	0	0	0	0	0
ARIC|g445.t1	0	0	0	0.0488537	0.0580939	0.874795	0	0	297	0	0	0	0.324483	0.903879	0.124773	0	0	0	-0.523159	2.75679	0.00175071
ARIC|g446.t1	0	0	0	-0.0495307	0.0775165	0.836534	0	0	2910	0	0	0	0.0504072	0.0827952	0.826428	0	0	0	0.0789175	0.193673	0.640216
ARIC|g447.t1	0	0	0	-0.00647558	0.00711881	0.983742	0	0	2133	0	0	0	-0.230574	0.553544	0.279548	0	0	0	-0.166152	0.488927	0.324394
ARIC|g448.t1	0	0	0	0.00456671	0.00710605	0.983771	1	0	978	0	0	0	-0.018683	0.0355892	0.921321	0	0	0	0.417724	5.85599	1.39319e-06
ARIC|g449.t1	0	0	0	-0.0755364	0.211542	0.614409	0	0	1674	0	0	0	-0.219905	1.2776	0.0527713	0	0	0	-0.298184	3.0924	0.000808358
ARIC|g450.t1	0	0	0	0.035644	0.0512788	0.88863	0	0	2979	0	0	0	-0.187586	0.56314	0.273439	0	0	0	-0.081204	0.225986	0.594312
ARIC|g451.t1	0	0	0	-0.00396359	0.00646451	0.985225	0	0	1257	0	0	0	-0.156982	0.717376	0.191701	0	0	0	-0.0435724	0.124797	0.750245
ARIC|g452.t1	0	0	0	0.0639765	0.0225291	0.949447	0	0	1215	0	0	0	-0.253701	0.12477	0.750291	0	0	0	-0.388041	0.292699	0.509684
ARIC|g453.t1	0	0	0	0.0319879	0.0265495	0.940699	0	1	762	0	0	0	-0.199877	0.296954	0.504714	0	0	0	-0.377471	1.11616	0.0765318
ARIC|g454.t1	0	0	0	0.0799524	0.0677627	0.855534	0	0	1380	0	0	0	-0.665267	1.65739	0.0220097	0	0	0	-1.17011	5.66477	2.16387e-06
ARIC|g455.t1	0	0	0	0.127629	0.0552588	0.880524	0	0	1341	0	0	0	-0.11485	0.053175	0.884759	0	0	0	0.306664	0.316769	0.482205
ARIC|g456.t1	0	0	0	0.563573	2.45434	0.00351283	0	0	4491	0	0	0	-0.219758	0.702356	0.198447	0	0	0	0.176781	0.329735	0.468021
ARIC|g457.t1	0	0	0	0.120664	0.39394	0.403701	0	0	843	0	0	0	-0.0814177	0.209959	0.616654	0	0	0	0.423851	5.16216	6.88402e-06
ARIC|g458.t1	0	0	0	-0.223634	1.06305	0.086486	0	0	810	0	0	0	-0.109466	0.354999	0.441571	0	0	0	0.28601	2.16124	0.00689864
ARIC|g459.t1	0	0	0	0.0714152	0.0268013	0.940153	0	0	4788	1	1	0	-2.59306	4.62067	2.39514e-05	1	1	0	-2.35595	3.95873	0.00010997
ARIC|g460.t1	0	0	0	0.50827	0.264409	0.54399	0	0	1113	0	0	0	-0.230513	0.0995197	0.795207	0	0	0	-0.158573	0.0837678	0.824579
ARIC|g461.t1	0	0	0	-0.125397	0.311042	0.488606	0	0	594	0	0	0	0.299088	1.70419	0.0197608	0	0	0	-0.456578	3.70807	0.000195854
ARIC|g462.t1	0	0	0	-0.105226	0.0409628	0.909991	0	0	318	0	0	0	0.285056	0.253283	0.558106	0	0	0	-0.929614	0.896326	0.126962
ARIC|g463.t1	0	0	0	-0.0615544	0.0237112	0.946866	0	0	369	0	0	0	0.0703118	0.0945328	0.804391	0	0	0	-1.56265	4.221	6.01167e-05
ARIC|g464.t1	0	0	0	0.299845	0.248791	0.56391	0	0	1257	0	0	0	-0.269259	0.211495	0.614476	0	0	0	-0.983205	1.91384	0.0121944
ARIC|g465.t1	0	0	0	0.370617	0.661909	0.217817	0	0	1782	0	0	0	-0.274637	0.831928	0.147256	0	0	0	-0.207103	0.30774	0.492334
ARIC|g466.t1	0	0	0	0.378849	0.812047	0.154154	0	0	273	0	0	0	0.461389	0.95686	0.110444	0	0	0	0.220204	0.431411	0.37033
ARIC|g467.t1	0	0	0	-0.462834	0.66982	0.213885	0	1	1170	0	0	0	-0.656137	1.24148	0.0573488	0	0	0	-0.692432	1.1924	0.0642102
ARIC|g468.t1	0	0	0	-0.273476	0.750181	0.177754	0	0	678	0	0	0	-0.114698	0.155298	0.699362	0	0	0	-0.083298	0.145454	0.715395
ARIC|g469.t1	0	0	0	0.28231	0.218913	0.60407	0	0	1935	0	0	0	-0.326896	0.254696	0.556293	0	0	0	-0.736705	1.17271	0.067188
ARIC|g470.t1	0	0	0	0.437177	0.677197	0.210282	0	0	1032	0	0	0	0.678099	1.73785	0.0182875	0	0	0	-0.167518	0.213391	0.611799
ARIC|g471.t1	0	0	0	1.27764	3.6759	0.000210909	0	0	2433	0	0	0	0.386331	0.316183	0.482856	0	0	0	0.0969082	0.0906663	0.811585
ARIC|g472.t1	0	0	0	-0.0853511	0.115814	0.765925	0	0	549	0	0	0	-0.423733	1.49475	0.0320074	0	0	0	-0.0968582	0.187885	0.648806
ARIC|g473.t1	0	0	0	0	0	0	0	0	258	0	0	0	0	0	0	0	0	0	0	0	0
ARIC|g474.t1	0	0	0	-0.166408	0.316825	0.482142	0	1	1044	0	0	0	0.115618	0.214709	0.609945	0	0	0	-0.0489144	0.071642	0.847926
ARIC|g475.t1	0	0	0	-0.0350636	0.0533394	0.884424	0	1	1017	0	0	0	-0.331355	1.56012	0.0275344	0	0	0	-0.500089	4.53098	2.94455e-05
ARIC|g476.t1	0	0	0	-0.098205	0.206386	0.621748	0	0	1305	0	0	0	0.314666	1.16518	0.0683621	0	0	0	0.257418	1.21204	0.061371
ARIC|g477.t1	0	0	0	0.030238	0.0390946	0.913914	0	0	624	0	0	0	0.0648346	0.0975118	0.798892	0	0	0	-0.0955086	0.26159	0.547533
ARIC|g478.t1	0	0	0	-0.264766	0.195391	0.637689	0	0	351	1	0	1	2.84319	31.0124	9.71777e-32	1	0	1	2.99613	57.0471	8.97259e-58
ARIC|g479.t1	0	0	0	0.204587	0.0843701	0.823436	0	0	2634	0	0	0	-0.08809	0.0331353	0.926541	0	0	0	-0.751309	0.915326	0.121527
ARIC|g480.t1	0	0	0	0	0	0	0	0	1674	0	0	0	0	0	0	0	0	0	0	0	0
ARIC|g480.t2	0	0	0	-0.241855	1.32626	0.047178	0	0	1581	0	0	0	-0.00981331	0.01767	0.96013	0	0	0	-0.282082	1.49649	0.0318797
ARIC|g481.t1	0	0	0	-0.0118551	0.00646451	0.985225	0	0	882	0	0	0	0.156797	0.191314	0.643703	0	0	0	0.316027	0.505639	0.312148
ARIC|g482.t1	0	0	0	-0.298009	0.495002	0.319888	0	0	531	0	0	0	0.336706	0.566562	0.271292	0	0	0	-0.363743	0.794593	0.160475
ARIC|g483.t1	0	0	0	-0.614425	0.0574332	0.876126	1	0	1428	0	0	0	1.15461	0.170332	0.675566	0	0	0	1.90274	4.00563	9.87113e-05
ARIC|g483.t2	0	0	0	0.161291	0.138088	0.727633	1	0	1416	0	0	0	-0.405933	0.300699	0.500381	0	0	0	-0.105391	0.0950626	0.80341
ARIC|g484.t1	0	0	0	0	0	0	0	0	1056	0	0	0	0	0	0	0	0	0	0	0	0
ARIC|g484.t2	0	0	0	0	0	0	0	0	417	0	0	0	0	0	0	0	0	0	0	0	0
ARIC|g485.t1	0	0	0	0.0700175	0.144432	0.71708	0	0	1833	0	0	0	-0.160669	0.548234	0.282987	0	0	0	-0.0775833	0.197887	0.634035
ARIC|g486.t1	0	0	0	0.831715	0.86712	0.135794	0	0	1128	0	0	0	-0.0293363	0.00997971	0.977283	0	0	0	1.12337	3.6649	0.000216319
ARIC|g487.t1	0	0	0	0	0	0	0	0	480	0	0	0	0	0	0	0	0	0	0	0	0
ARIC|g488.t1	0	0	0	-0.149533	0.507323	0.31094	0	0	2709	0	0	0	-0.179442	0.54586	0.284538	0	0	0	-0.0429545	0.102864	0.789108
ARIC|g489.t1	0	0	0	-0.27567	1.23033	0.0588398	0	0	651	0	0	0	0.00821829	0.0118668	0.973046	0	0	0	-0.111808	0.303505	0.497159
ARIC|g490.t1	0	0	0	0.205636	0.810849	0.154579	0	0	1509	0	0	0	0.0765917	0.162876	0.687265	0	0	0	0.170811	0.689786	0.204275
ARIC|g491.t1	0	0	0	-0.0737826	0.0659759	0.859061	0	0	2391	0	0	0	-0.0785246	0.107923	0.779969	0	0	0	0.342014	0.960369	0.109555
ARIC|g491.t2	0	0	0	-0.0993948	0.11663	0.764488	0	0	2388	0	0	0	-0.128094	0.237406	0.578887	0	0	0	0.163395	0.343609	0.453305
ARIC|g492.t1	0	0	0	0.0789122	0.135847	0.731396	0	0	1596	0	0	0	-0.0823033	0.143387	0.718808	0	0	0	-0.142446	0.412834	0.386515
ARIC|g493.t1	0	0	0	-0.0612575	0.104663	0.785846	0	0	1158	0	0	0	-0.221532	0.780934	0.165602	0	0	0	-0.136181	0.427501	0.373679
ARIC|g494.t1	0	0	0	-0.00686966	0.00544547	0.98754	0	1	972	0	0	0	-1.44928	6.95214	1.11651e-07	1	1	0	-2.26359	18.8476	1.42044e-19
ARIC|g495.t1	0	0	0	0	0	0	0	0	393	0	0	0	0	0	0	0	0	0	0	0	0
ARIC|g496.t1	0	0	0	-0.0234209	0.0343956	0.923856	0	0	4116	0	0	0	-0.165882	0.517035	0.304064	0	0	0	-0.105054	0.310736	0.48895
ARIC|g497.t1	0	0	0	-0.111781	0.0778625	0.835868	0	0	294	0	0	0	0.198351	0.196782	0.63565	0	0	0	-1.0081	4.93229	1.16872e-05
ARIC|g498.t1	0	0	0	-0.324128	2.01293	0.00970675	0	1	1386	0	0	0	-0.197642	0.684971	0.206552	0	0	0	-0.632023	7.89704	1.26753e-08
ARIC|g499.t1	0	0	0	0.0325265	0.0225629	0.949374	0	0	540	0	0	0	-0.279126	0.348291	0.448445	0	0	0	-0.20908	0.362868	0.433642
ARIC|g500.t1	0	0	0	-0.240521	0.830928	0.147595	0	0	846	0	0	0	-0.157766	0.472126	0.337189	0	0	0	-0.193588	0.707427	0.196143
ARIC|g501.t1	0	0	0	0.233201	0.285922	0.5177	0	0	969	0	0	0	-0.133246	0.117129	0.763609	0	0	0	-0.332442	0.641356	0.228373
ARIC|g502.t1	0	0	0	0.042225	0.11159	0.773411	0	1	1422	0	0	0	-0.409371	6.44332	3.6031e-07	0	0	0	-0.0460298	0.181566	0.658316
ARIC|g503.t1	0	0	0	-0.400096	1.56525	0.0272111	0	0	870	0	0	0	-0.207177	0.480638	0.330645	0	0	0	-0.171175	0.382642	0.414341
ARIC|g504.t1	0	0	0	-0.328736	2.31475	0.00484448	1	0	546	0	0	0	0.0400187	0.0725032	0.846246	0	0	0	-0.0320143	0.0878588	0.816848
ARIC|g505.t1	0	0	0	0.0563112	0.0194494	0.956204	0	0	351	0	0	0	-0.0796401	0.0336527	0.925438	0	0	0	-0.440309	0.362826	0.433684
ARIC|g506.t1	0	0	0	0.161671	0.125089	0.749741	0	0	381	0	0	0	0.659994	1.66764	0.021496	0	0	0	0.942991	3.18359	0.000655261
ARIC|g507.t1	0	0	0	-0.170714	0.521454	0.300986	0	0	744	0	0	0	0.279244	0.830039	0.147898	0	0	0	-0.322689	1.46682	0.0341332
ARIC|g508.t1	0	0	0	-0.0933993	0.077683	0.836213	0	0	1284	0	0	0	-0.327249	0.518181	0.303263	0	0	0	-1.26074	4.47477	3.35139e-05
ARIC|g509.t1	0	0	0	-0.0993391	0.204808	0.62401	0	1	1062	0	0	0	-0.309555	1.10708	0.078149	0	0	0	-0.0823527	0.222951	0.598479
ARIC|g510.t1	0	0	0	-0.167421	0.108628	0.778704	0	0	534	0	0	0	0.443733	0.59961	0.251415	0	0	0	0.0322615	0.0232351	0.947905
ARIC|g511.t1	0	0	0	0.0729045	0.109843	0.776528	0	0	2331	0	0	0	-0.236456	0.559642	0.27565	0	0	0	0.176593	0.558836	0.276162
ARIC|g512.t1	0	0	0	-0.393823	1.14961	0.0708581	0	0	723	0	0	0	0.32078	0.808193	0.155527	0	0	0	-0.179159	0.261595	0.547527
ARIC|g513.t1	0	0	0	-0.158044	0.171457	0.673819	0	0	399	0	0	0	0.60059	2.13493	0.00732939	0	0	0	-0.0650079	0.0558511	0.879324
ARIC|g514.t1	0	0	0	0.344775	1.94272	0.0114098	0	0	1554	0	0	0	-0.340133	1.2779	0.0527352	0	0	0	-0.652634	4.55997	2.75441e-05
ARIC|g515.t1	0	0	0	0.0957991	0.103362	0.788203	1	0	810	0	0	0	0.060786	0.0660484	0.858918	0	0	0	0.401829	1.58809	0.0258174
ARIC|g516.t1	0	0	0	-0.124569	0.0890752	0.814563	1	0	705	0	0	0	-0.0923867	0.0678971	0.855269	0	0	0	0.0641904	0.0614419	0.868077
ARIC|g517.t1	0	0	0	-0.0850593	0.15399	0.701472	0	0	3315	0	0	0	-0.0327698	0.0491252	0.893048	0	0	0	0.180279	0.564079	0.272848
ARIC|g518.t1	0	0	0	-0.21001	0.368403	0.428151	0	0	1071	0	0	0	0.198946	0.453054	0.352327	0	0	0	0.398257	1.42729	0.0373859
ARIC|g519.t1	0	0	0	-0.0834725	0.156972	0.696672	0	0	720	0	0	0	0.109489	0.26338	0.54528	0	0	0	-0.533827	4.60159	2.50268e-05
ARIC|g520.t1	0	0	0	-0.232289	0.448799	0.355796	0	1	636	0	0	0	-0.0251275	0.0248236	0.944444	0	0	0	0.200553	0.489543	0.323935
ARIC|g521.t1	0	0	0	-0.169325	0.149397	0.70893	0	1	1575	0	0	0	-0.399468	0.606717	0.247334	0	0	0	-0.340297	0.494133	0.320529
ARIC|g522.t1	0	0	0	0.212661	0.501263	0.31531	1	0	618	0	0	0	0.26006	0.624658	0.237324	0	0	0	-0.334576	1.20891	0.0618141
ARIC|g523.t1	0	0	0	0.599701	0.397267	0.40062	0	0	951	0	0	0	0	0	0	0	0	0	0.0717442	0.0323386	0.928242
ARIC|g524.t1	0	0	0	-0.148944	0.256275	0.554275	0	0	2016	0	0	0	0.777934	7.82749	1.48767e-08	0	0	0	0.917444	11.5848	2.6011e-12
ARIC|g525.t1	0	0	0	0.204481	0.507676	0.310688	0	0	3645	0	0	0	0.305647	0.994429	0.101291	0	0	0	0.272245	1.1419	0.0721279
ARIC|g526.t1	0	0	0	-0.0559467	0.0658326	0.859345	1	0	771	0	0	0	0.140418	0.301383	0.499593	0	0	0	0.538952	3.33211	0.000465464
ARIC|g527.t1	0	0	0	-0.185912	0.507323	0.31094	0	0	1560	0	0	0	-0.0390759	0.056647	0.877714	0	0	0	0.33533	1.86731	0.0135734
ARIC|g528.t1	0	0	0	0	0	0	0	0	645	0	0	0	0	0	0	0	0	0	0	0	0
ARIC|g529.t1	0	0	0	0.525399	0.437937	0.364807	0	0	2913	0	0	0	-0.0877969	0.0366292	0.919117	0	0	0	-0.647525	0.756178	0.175316
ARIC|g530.t1	0	0	0	0.224902	0.388388	0.408895	0	0	1446	0	0	0	0.0856915	0.0981802	0.797664	0	0	0	-0.119607	0.175509	0.667561
ARIC|g531.t1	0	0	0	0.230832	0.10617	0.783122	0	0	1011	0	0	0	-0.1966	0.0681197	0.854831	0	0	0	-1.10748	1.25594	0.0554705
ARIC|g532.t1	0	0	0	0.00902379	0.00360344	0.991737	0	0	762	0	0	0	0.259726	0.212136	0.61357	0	0	0	0.33703	0.334316	0.46311
ARIC|g533.t1	0	0	0	0	0	0	0	0	981	0	0	0	0	0	0	0	0	0	0	0	0
ARIC|g534.t1	0	0	0	-0.351066	0.768002	0.170607	0	0	1410	0	0	0	0.166495	0.272193	0.534327	0	0	0	-0.356271	0.930043	0.117478
ARIC|g535.t1	0	0	0	0.484381	1.8591	0.0138325	0	0	7809	0	0	0	0.103651	0.197796	0.634167	0	0	0	0.631323	3.27479	0.000531145
ARIC|g536.t1	0	0	0	0.420638	0.915181	0.121568	0	0	1242	0	0	0	-0.368485	0.672398	0.212619	0	0	0	-0.62132	1.47008	0.0338781
ARIC|g537.t1	0	0	0	0.0245566	0.0202271	0.954493	0	0	528	0	0	0	0.0546185	0.0627459	0.865474	0	0	0	-0.0039621	0.00492639	0.988721
ARIC|g538.t1	0	0	0	-0.233623	0.724354	0.188645	0	0	420	0	0	0	0.190038	0.308537	0.491431	0	0	0	-0.408222	2.32572	0.00472372
ARIC|g539.t1	0	0	0	-0.168994	0.237684	0.578517	0	0	444	0	0	0	0.723593	3.27317	0.000533121	0	0	0	0.291402	0.972271	0.106593
ARIC|g540.t1	0	0	0	-0.159319	0.41352	0.385905	0	0	591	0	0	0	0.341055	1.51133	0.0308084	0	0	0	-0.223264	0.785294	0.163948
ARIC|g541.t1	0	0	0	-0.0178738	0.024108	0.946002	0	0	609	0	0	0	-0.128779	0.33821	0.458976	0	0	0	-0.556138	5.13525	7.32409e-06
ARIC|g542.t1	0	0	0	0.161318	0.0790942	0.8335	0	0	948	0	0	0	0.270121	0.220722	0.601558	0	0	0	0.127439	0.0925412	0.808088
ARIC|g543.t1	0	0	0	0.347084	2.98624	0.0010322	0	0	1374	0	0	0	-0.222256	1.12074	0.0757292	0	0	0	-0.600035	4.02058	9.5372e-05
ARIC|g544.t1	0	0	0	-0.393094	2.87179	0.0013434	0	0	930	0	0	0	-0.244381	1.04814	0.089508	0	0	0	-0.0293879	0.0745174	0.842331
ARIC|g545.t1	0	0	0	0.23469	0.69795	0.20047	0	1	1467	0	0	0	0.200877	0.517762	0.303555	0	0	0	-0.181095	0.552437	0.280261
ARIC|g546.t1	0	0	0	-0.149954	0.153218	0.702719	0	1	477	0	0	0	0.351083	0.808073	0.15557	0	0	0	-0.30519	0.581993	0.261823
ARIC|g547.t1	0	0	0	0	0	0	0	0	555	0	0	0	0	0	0	0	0	0	0	0	0
ARIC|g548.t1	0	0	0	0.120857	0.113366	0.770253	0	0	402	0	0	0	0.144088	0.14189	0.72129	0	0	0	0.399528	0.953748	0.111238
ARIC|g549.t1	0	0	0	-0.0420459	0.0160489	0.96372	0	0	528	0	0	0	0.103142	0.0541159	0.882844	0	0	0	0.409663	0.515147	0.305389
ARIC|g550.t1	0	0	0	-0.0955357	0.057468	0.876056	0	0	300	0	0	0	0.486957	0.843487	0.143388	0	0	0	-0.234813	0.264015	0.544484
ARIC|g551.t1	0	0	0	0.36015	0.188582	0.647766	0	0	1020	0	0	0	0	0	0	0	0	0	-0.746647	0.640927	0.228598
ARIC|g551.t2	0	0	0	0	0	0	0	0	885	0	0	0	0	0	0	0	0	0	0	0	0
ARIC|g551.t3	0	0	0	0	0	0	0	0	405	0	0	0	0	0	0	0	0	0	0	0	0
ARIC|g552.t1	0	0	0	-0.0190983	0.0298296	0.933621	0	0	1311	0	0	0	-0.0897648	0.335578	0.461766	0	0	0	-0.326904	2.51571	0.00304994
ARIC|g553.t1	0	0	0	-0.265259	1.25028	0.0561975	0	0	582	0	0	0	0.400688	2.89591	0.00127083	0	0	0	-0.139834	0.435427	0.366921
ARIC|g554.t1	0	0	0	0.123705	0.139866	0.72466	0	1	756	0	0	0	-0.0319185	0.0290207	0.935361	0	0	0	-0.279427	0.648696	0.224545
ARIC|g555.t1	0	0	0	-0.155621	0.126538	0.747244	0	0	288	0	0	0	0.382753	0.529764	0.295281	0	0	0	-0.403343	0.564013	0.27289
ARIC|g556.t1	0	0	0	-0.39458	2.09037	0.00812144	0	0	930	0	0	0	1.43886	20.5738	2.66807e-21	0	0	0	1.85374	33.7266	1.87687e-34
ARIC|g557.t1	0	0	0	-0.136615	0.189304	0.64669	0	0	924	0	0	0	1.56753	26.0973	7.99373e-27	0	0	0	1.04428	13.796	1.59947e-14
ARIC|g558.t1	0	0	0	-0.0984821	0.473988	0.335747	0	0	939	0	0	0	0.122258	0.556993	0.277337	0	0	0	0.416898	4.88648	1.29873e-05
ARIC|g559.t1	0	0	0	-0.501446	0.452339	0.352907	0	0	723	0	0	0	0.339302	0.356668	0.439878	0	0	0	0.0222916	0.0139295	0.968435
ARIC|g560.t1	0	0	0	-0.291609	0.296985	0.504679	0	0	573	0	0	0	0.333013	0.440906	0.362321	0	0	0	-0.0237916	0.0176927	0.96008
ARIC|g561.t1	0	0	0	0.202031	0.395088	0.402635	0	0	4272	0	0	0	-0.00556215	0.00547752	0.987467	0	0	0	-0.0160989	0.0217265	0.951204
ARIC|g562.t1	0	0	0	0.407304	1.21023	0.0616275	0	0	1521	0	0	0	-0.368725	0.852132	0.140562	0	0	0	-0.725073	3.07826	0.000835111
ARIC|g563.t1	0	0	0	1.41781	0.10676	0.78206	0	0	1779	0	0	0	1.19079	0.0553087	0.880423	0	0	0	0.203034	0.0261273	0.941614
ARIC|g563.t2	0	0	0	-0.004894	0.00755856	0.982746	0	0	1776	0	0	0	-0.232533	1.13183	0.0738193	0	0	0	-0.308057	2.70275	0.00198266
ARIC|g564.t1	0	0	0	-0.260533	0.734689	0.184209	0	0	1206	1	0	1	3.6473	281.873	1.33875e-282	1	0	1	3.89653	323.306	0
ARIC|g565.t1	0	0	0	-0.171671	0.190562	0.644819	0	0	1389	0	0	0	-0.131191	0.155536	0.698979	0	0	0	-0.349477	0.668301	0.214634
ARIC|g566.t1	0	0	0	0.0817772	0.0599141	0.871136	0	0	1440	0	0	0	-1.05304	3.75184	0.000177075	0	0	0	-1.37604	6.11575	7.66031e-07
ARIC|g567.t1	0	0	0	0	0	0	0	0	651	0	0	0	0	0	0	0	0	0	0	0	0
ARIC|g568.t1	0	0	0	0	0	0	0	0	855	0	0	0	0	0	0	0	0	0	0	0	0
ARIC|g568.t2	0	0	0	0	0	0	0	0	852	0	0	0	0	0	0	0	0	0	0.327467	0.192875	0.641395
ARIC|g569.t1	0	0	0	-0.172934	0.439024	0.363895	0	0	240	0	0	0	0.247513	0.764744	0.171892	0	0	0	-0.517019	4.39101	4.06434e-05
ARIC|g570.t1	0	0	0	0.114236	0.195796	0.637095	0	0	285	0	0	0	0.211767	0.472235	0.337105	0	0	0	-1.00014	10.1704	6.75535e-11
ARIC|g571.t1	0	0	0	0.210213	0.655622	0.220993	0	0	312	0	0	0	0.347653	1.51028	0.0308834	0	0	0	-0.702918	6.06677	8.57484e-07
ARIC|g572.t1	0	0	0	-0.0606277	0.179861	0.660905	0	0	315	0	0	0	-0.265477	2.43687	0.00365701	0	0	0	-0.495322	12.8076	1.55724e-13
ARIC|g573.t1	0	0	0	0.104179	0.169367	0.67707	0	0	369	0	0	0	0.154909	0.304626	0.495877	0	0	0	-0.905535	7.80256	1.57559e-08
ARIC|g574.t1	0	0	0	0.150113	0.688426	0.204915	0	0	786	0	0	0	-0.191343	1.18829	0.0648201	0	0	0	-0.659954	13.8747	1.33433e-14
ARIC|g575.t1	0	0	0	0.144344	0.494734	0.320085	0	0	342	0	0	0	-0.00502063	0.0076197	0.982608	0	0	0	-0.733668	8.40968	3.89333e-09
ARIC|g576.t1	0	0	0	-0.362692	2.02072	0.00953418	0	0	345	0	0	0	0.142836	0.319041	0.479688	0	0	0	-0.353434	1.79167	0.016156
ARIC|g577.t1	0	0	0	-0.178615	0.260472	0.548944	0	0	489	0	0	0	-0.101328	0.0936318	0.806062	0	0	0	0.209681	0.423708	0.376957
ARIC|g578.t1	0	0	0	-0.0224551	0.0190055	0.957182	0	0	1953	0	0	0	-0.699976	1.6538	0.0221923	0	0	0	-0.191963	0.220483	0.601891
ARIC|g579.t1	0	0	0	0	0	0	0	0	1113	0	0	0	0	0	0	0	0	0	0	0	0
ARIC|g580.t1	0	0	0	0.288876	0.12755	0.745504	0	0	1164	0	0	0	-0.106892	0.0328954	0.927053	0	0	0	-1.16203	0.832747	0.146978
ARIC|g581.t1	0	0	0	-0.0182293	0.014745	0.966618	0	0	1371	0	0	0	0.101908	0.146103	0.714327	0	0	0	0.260965	0.723827	0.188874
ARIC|g582.t1	0	0	0	-0.11463	0.136049	0.731056	0	1	603	0	0	0	0.289192	0.586216	0.259289	0	0	0	-0.441213	1.72651	0.0187709
ARIC|g583.t1	0	0	0	-0.0982808	0.104356	0.786402	0	0	1140	0	0	0	0.255559	0.492684	0.3216	0	0	0	0.0173209	0.0189513	0.957301
ARIC|g584.t1	0	0	0	-0.115182	0.0847082	0.822795	0	0	504	0	0	0	0.587238	1.04291	0.0905921	0	0	0	0.296606	0.466188	0.341831
ARIC|g585.t1	0	0	0	-0.0434808	0.0340554	0.92458	0	0	1674	0	0	0	-0.38406	0.873711	0.133748	0	0	0	-0.160573	0.226812	0.593182
ARIC|g586.t1	0	0	0	-0.0109186	0.00529346	0.987885	0	1	657	0	0	0	-0.141278	0.100121	0.794107	0	0	0	0.246342	0.285026	0.518769
ARIC|g587.t1	0	0	0	0.0548662	0.0333182	0.926151	0	0	1101	0	0	0	0.124989	0.110625	0.775131	0	0	0	-0.211081	0.210953	0.615244
ARIC|g588.t1	0	0	0	-0.193246	0.59487	0.254173	0	0	897	0	0	0	0.0166701	0.0238984	0.946459	0	0	0	-0.222865	1.02975	0.09338
ARIC|g589.t1	0	0	0	-0.195534	0.656139	0.22073	0	0	909	0	0	0	-0.0124177	0.0190118	0.957168	0	0	0	0.246071	0.997646	0.100543
ARIC|g590.t1	0	0	0	0.421388	0.431	0.370681	0	1	3222	0	0	0	-0.398803	0.299479	0.501789	0	0	0	0.0586257	0.0389547	0.914209
ARIC|g590.t2	0	0	0	-0.322376	0.0247205	0.944669	0	1	3240	0	0	0	0.517356	0.486547	0.326176	0	0	0	0.407186	0.0506701	0.889877
ARIC|g591.t1	0	0	0	0.17144	0.125459	0.749103	0	0	807	0	0	0	0.561568	1.01536	0.0965242	0	0	0	-0.408348	0.563932	0.272941
ARIC|g592.t1	0	0	0	0.43615	1.06251	0.0865943	0	0	10470	0	0	0	0.245212	0.384734	0.41235	0	0	0	-0.057064	0.0801166	0.83154
ARIC|g592.t2	0	0	0	0.148379	0.140112	0.724249	0	0	12507	0	0	0	-0.552305	0.751251	0.177316	0	0	0	-0.562762	0.261654	0.547452
ARIC|g592.t3	0	0	0	0	0	0	0	0	2055	0	0	0	0	0	0	0	0	0	0	0	0
ARIC|g593.t1	0	0	0	0.149902	0.566216	0.271509	0	0	4044	0	0	0	-0.163815	0.58713	0.258744	0	0	0	-0.0387242	0.112762	0.771326
ARIC|g594.t1	0	0	0	-0.137301	0.21917	0.603712	0	0	798	0	0	0	-0.202656	0.467328	0.340935	0	0	0	-0.266577	0.724769	0.188465
ARIC|g595.t1	0	0	0	0.227832	0.161197	0.689926	0	0	3456	0	0	0	-0.126309	0.0927028	0.807788	0	0	0	-0.210431	0.15279	0.703412
ARIC|g596.t1	0	0	0	0	0	0	0	0	1053	0	0	0	0	0	0	0	0	0	0	0	0
ARIC|g597.t1	0	0	0	0.00387528	0.00549312	0.987431	1	0	1518	0	0	0	-0.130271	0.364486	0.43203	0	0	0	-0.118595	0.421199	0.379141
ARIC|g598.t1	0	0	0	-0.337394	1.44905	0.0355594	0	0	690	0	0	0	0.347484	1.56874	0.0269933	0	0	0	-0.179105	0.373655	0.423004
ARIC|g599.t1	0	0	0	-0.0332968	0.0495263	0.892224	0	0	1368	0	0	0	-0.156374	0.451916	0.353251	0	0	0	-0.152316	0.64538	0.226266
ARIC|g600.t1	0	0	0	-0.147141	0.52845	0.296176	0	0	357	0	0	0	0.115902	0.346752	0.450037	0	0	0	0.410092	5.52976	2.95286e-06
ARIC|g601.t1	0	0	0	0.0771788	0.163169	0.686802	0	0	2259	0	0	0	-0.00741811	0.0102664	0.976638	0	0	0	0.0838607	0.237872	0.578266
ARIC|g602.t1	0	0	0	-0.225094	0.320118	0.478501	0	0	1176	0	0	0	-0.929572	3.46247	0.000344774	0	0	0	-0.60862	1.82248	0.0150494
ARIC|g602.t2	0	0	0	0	0	0	0	0	1167	0	0	0	0	0	0	0	0	0	2.53314	0.228056	0.591486
ARIC|g603.t1	0	0	0	0.0940073	0.0440097	0.903629	0	0	1140	0	0	0	-0.0807647	0.0377194	0.916813	0	0	0	0.207708	0.182936	0.656243
ARIC|g604.t1	0	0	0	0.180924	0.0971678	0.799525	0	0	273	0	0	0	1.24265	3.89027	0.000128745	0	0	0	0.274245	0.283421	0.520689
ARIC|g605.t1	0	0	0	0.412249	3.87493	0.000133375	0	0	2607	0	0	0	0.00782649	0.0120557	0.972622	0	0	0	0.333195	1.69714	0.0200843
ARIC|g606.t1	0	0	0	0.424748	0.614552	0.242911	0	0	1473	0	0	0	-0.117228	0.0897695	0.813262	0	0	0	-0.447905	0.87308	0.133943
ARIC|g607.t1	0	0	0	0.442338	0.413107	0.386271	0	0	786	0	0	0	-1.35895	2.111	0.00774455	1	1	0	-2.26824	5.7495	1.78032e-06
ARIC|g608.t1	0	0	0	0.284469	1.18378	0.0654972	0	0	1395	0	0	0	-0.359117	2.03512	0.00922308	0	0	0	-0.638277	8.22414	5.96837e-09
ARIC|g609.t1	0	0	0	-0.162302	0.385965	0.411183	0	0	351	0	0	0	0.293535	0.932042	0.116939	0	0	0	0.249821	0.831748	0.147317
ARIC|g610.t1	0	0	0	0.042741	0.0149837	0.966087	0	1	861	0	0	0	0.113851	0.0502289	0.890781	0	0	0	-0.979249	0.98539	0.103421
ARIC|g611.t1	0	0	0	0.69789	2.16783	0.00679466	0	0	5268	0	0	0	0.143301	0.150382	0.707323	0	0	0	-0.209357	0.300483	0.50063
ARIC|g612.t1	0	0	0	0	0	0	0	0	360	0	0	0	0	0	0	0	0	0	0	0	0
ARIC|g613.t1	0	0	0	-0.199992	0.128718	0.743501	0	0	363	0	0	0	0.798776	1.33491	0.0462475	0	0	0	0.619584	1.11421	0.0768761
ARIC|g614.t1	0	0	0	0.0949383	0.143536	0.718562	0	0	450	0	0	0	0.411578	1.82434	0.014985	0	0	0	-0.167339	0.348904	0.447812
ARIC|g615.t1	0	0	0	0.024236	0.0372671	0.917768	0	0	4467	0	0	0	-0.235675	1.01545	0.0965058	0	0	0	-0.0269371	0.0667061	0.857618
ARIC|g616.t1	0	0	0	-0.0556539	0.0774414	0.836678	0	0	768	0	0	0	-0.252023	0.765962	0.171411	0	0	0	0.0207419	0.0316932	0.929623
ARIC|g616.t2	0	0	0	0	0	0	0	0	390	0	0	0	0	0	0	0	0	0	0	0	0
ARIC|g617.t1	0	0	0	-0.124089	0.445854	0.358217	0	0	1083	0	0	0	-0.0220634	0.0439715	0.903709	0	0	0	0.370457	3.2558	0.00055488
ARIC|g618.t1	0	0	0	0	0	0	0	0	297	0	0	0	0	0	0	0	0	0	0	0	0
ARIC|g619.t1	0	0	0	0.298282	0.823963	0.149981	0	1	1488	0	0	0	0.226282	0.508541	0.31007	0	0	0	0.385201	2.04118	0.00909546
ARIC|g620.t1	0	0	0	0	0	0	0	0	861	0	0	0	0	0	0	0	0	0	0	0	0
ARIC|g621.t1	0	0	0	0	0	0	0	0	1080	0	0	0	0	0	0	0	0	0	0	0	0
[truncated: 57,758 more rows]

## Sheet: Av counts pathogen
	AD8X24b	AD8X24c	AD8X24d	AD8X7a	AD8X7b	AD8X7c	AD8Y24a	AD8Y24b	AD8Y24c	AD8Y7a	AD8Y7c	AD8Y7d
[truncated: 66,140 more rows]

[truncated: 5 more sheets: Av TMM pathogen, Av RESULTS pathogen, Av counts desiccation, Av TMM desiccation, Av RESULTS desiccation]
