# Supplementary material for: Bdelloid rotifers deploy horizontally acquired biosynthetic genes against a fungal pathogen
Source: Nat Commun. 2024 Jul 18;15:5787. doi: 10.1038/s41467-024-49919-1 (PMC11258130; doi:10.1038/s41467-024-49919-1)
Supplement: Supplementary file 6 — Supplementary Data 2 [file 41467_2024_49919_MOESM6_ESM.xlsx]

## Sheet: README
README
This file contains CPM data (log2, normalised) averaged within orthogroup, per species, per replicate group (from *.minRow10.CPM.log2.centered.dat Trinity output files).
The "pathogen" tab includes orthogroups with data across PATHOGEN replicate groups only.
The "all" tab includes orthogroups with data across PATHOGEN and DESICCATION replicate groups.
Note that only orthogroups with full data across all replicate columns are included.
Replicate group codes:
AD1	A. ricciae
AD8	A. vaga
X	Conrol
Y	Treatment
7	Timepoint T7
24	Timepoint T24
e.g. AD1X24b = replicate "b" of A. ricciae, control sample at T24 etc.
Hyd	A. vaga hydrated
Ent	A. vaga entering desiccation
Rec	A. vaga recovering from desiccation
Please see Hecox-Lea and Mark Welch 2018 for more details (http://dx.doi.org/10.1186/s12862-018-1288-9)

## Sheet: pathogen
	AD1X24b	AD1X24c	AD1X24d	AD1X7a	AD1X7b	AD1X7c	AD1Y24b	AD1Y24c	AD1Y24d	AD1Y7a	AD1Y7c	AD1Y7d	AD8X24b	AD8X24c	AD8X24d	AD8X7a	AD8X7b	AD8X7c	AD8Y24a	AD8Y24b	AD8Y24c	AD8Y7a	AD8Y7c	AD8Y7d
OG0000000	-0.0453452	0.0776109	0.112107	0.0319671	0.00878501	0.00403048	0.00983827	0.122197	0.0792946	-0.123694	-0.115244	-0.161547	-0.0391051	-0.099303	-0.00608542	-0.122091	-0.0465837	-0.0580427	0.0319693	0.0796204	0.182136	0.0885023	-0.0397337	0.028716
OG0000001	0.105854	0.172634	0.0682604	0.180533	0.175083	0.172466	-0.13097	-0.0820216	-0.118217	-0.169467	-0.16473	-0.209424	0.0824071	0.0590294	0.0523101	0.0309751	0.00336531	-0.0455391	-0.054675	-0.00503711	-0.067207	-0.00538875	0.0193618	-0.0696019
OG0000002	-0.0231072	0.0702677	-0.0244331	0.0355018	0.0274864	0.0673422	-0.0639406	0.0084789	-0.0747936	0.0422616	-0.0542128	-0.0108511	0.114534	0.102049	0.154686	0.0127155	-0.0700146	-0.0309138	-0.156548	-0.0726569	-0.090048	0.006724	0.0112463	0.0182266
OG0000003	0.112329	0.108463	0.0280974	-0.0202874	0.0344895	-0.0327222	-0.0855085	0.0512737	-0.0518046	-0.0175292	-0.0655446	-0.0612557	0.179554	0.18713	-0.519285	0.21447	-0.0457409	-0.206642	0.148329	0.096542	-0.148807	0.0311287	-0.146855	0.210176
OG0000004	0.0995594	0.238045	0.136188	0.0944202	0.122757	0.102211	-0.171813	0.0107462	-0.0772232	-0.163175	-0.174318	-0.217399	-0.226426	-0.0536274	-0.245734	-0.0611106	0.00878735	-0.139383	0.0133899	0.12105	0.0600842	0.184859	0.192733	0.145378
OG0000005	-0.0471025	0.041952	-0.00607774	-0.195548	-0.152698	-0.184253	0.242424	0.414378	0.371741	-0.17947	-0.116315	-0.18903	-0.0283134	0.209956	0.071218	-0.149954	-0.14486	-0.115619	0.0644083	0.0675415	0.0967895	-0.0333356	-0.0332472	-0.00458341
OG0000006	0.0539025	0.0317311	-0.0353918	-0.100812	-0.0677061	-0.108492	0.0817595	0.102502	0.147552	0.0184851	-0.0629711	-0.0605594	-0.0600476	0.0212552	-0.0410119	-0.0533472	0.0982693	0.00150596	-0.00693816	0.0983519	-0.163205	0.0549751	-0.0235196	0.0737121
OG0000007	0.0404835	0.00766046	0.0631485	-0.0703653	-0.0553283	-0.025766	0.0696988	0.0354491	0.0679249	-0.0516758	-0.0499983	-0.0312315	0.248681	0.114368	-0.0657449	-0.0481699	0.00430525	-0.107908	0.0256516	-0.0679833	-0.0183536	0.0817043	-0.088653	-0.0778974
OG0000008	-0.0615204	0.0368311	-0.0343857	-0.428298	-0.186378	-0.227388	0.491947	0.571198	0.64662	-0.371047	-0.166894	-0.270685	-0.0636927	0.284857	0.115629	-0.0784602	-0.00745693	-0.0427269	0.0214767	-0.119713	-0.140461	0.00722604	-0.0217463	0.0450677
OG0000010	0.0238253	0.0422399	-0.0369756	0.00932321	-0.00671077	-0.00507399	-0.0604461	0.108031	-0.145322	0.119151	-0.0451097	-0.00293295	-0.128474	0.054379	-0.0214922	0.243799	0.246538	-0.0729277	-0.128474	0.0400301	-0.128474	0.152047	-0.128474	-0.128474
OG0000012	0.117382	0.23183	0.0268942	0.123303	0.112849	0.122251	-0.23457	-0.117212	-0.209091	-0.089192	-0.0596356	-0.0248091	0.00515428	0.0722101	0.0497284	0.262414	0.182954	0.0642747	-0.170108	-0.105959	-0.135331	0.0233862	-0.157102	-0.0916212
OG0000013	0.424291	0.541885	0.331213	0.0650855	-0.101117	-0.0253152	-0.272515	-0.309359	-0.37225	-0.123364	-0.124103	-0.0344526	0.200092	0.234507	0.0842765	0.298293	0.4465	0.103231	-0.57962	-0.52977	-0.522535	0.0149331	0.186173	0.0639184
OG0000015	0.146301	0.277466	0.19902	0.258033	0.220927	0.227271	-0.308079	-0.290169	-0.263481	-0.158344	-0.126587	-0.182357	0.164925	0.332925	0.364693	-0.0315809	-0.126629	-0.0974182	0.00202515	-0.103158	-0.0359245	-0.141278	-0.173357	-0.155222
OG0000016	0.0228851	-0.00820289	0.0548492	-0.0234082	0.0985382	0.0521767	-0.0843842	-0.0471273	-0.00998764	-0.00221342	-0.0843842	0.0312586	-0.0249853	-0.0144696	0.0508434	-0.0899956	-0.0124586	0.149056	0.0598057	-0.0160633	0.0456176	-0.0478112	-0.00227189	-0.0972677
OG0000017	-0.186121	-0.247206	-0.598693	-0.362411	-0.425596	-0.540795	0.687744	0.754039	0.742429	-0.0285892	0.0684565	0.136743	-0.650177	-0.451358	-0.599747	-0.617343	-0.662441	-0.513078	0.664366	0.907726	0.870663	0.380038	0.357699	0.313651
OG0000018	-0.163407	-0.17377	-0.303076	-0.227588	-0.185873	-0.200696	0.581112	0.599919	0.542623	-0.196222	-0.149586	-0.123437	-0.445601	-0.362562	-0.395411	-0.412054	-0.488768	-0.403082	0.451837	0.603382	0.572603	0.270624	0.329246	0.279787
OG0000020	0.222579	0.292578	0.174013	0.240788	0.139319	0.160657	-0.313293	-0.239092	-0.349839	-0.108392	-0.0922153	-0.127103	-0.013763	0.0381319	0.0582022	0.0756228	0.0933041	0.0365203	-0.183569	-0.061117	-0.041807	0.060418	-0.0435384	-0.0184044
OG0000021	0.0490422	0.149592	0.0132403	0.074408	-0.0192521	-0.0618413	-0.0864564	-0.0764955	0.096151	-0.0445444	-0.0184223	-0.0754218	-0.0778045	0.0122253	0.0345111	-0.0465781	-0.0283288	0.0331985	0.0663797	0.0129207	0.0544486	-0.0807919	-0.0497395	0.069559
OG0000022	0.0159073	-0.0553433	0.17016	-0.00267994	-0.0669788	-0.0954599	-0.0831871	0.01482	0.116348	0.0779324	0.121701	-0.213219	-0.143647	-0.105856	-0.0639493	-0.0734913	-0.0221944	0.0719145	0.0432564	0.0269995	0.291225	0.0336715	0.00790676	-0.0658356
OG0000023	-0.223919	-0.188143	-0.215953	-0.141385	-0.11546	-0.0856942	0.314331	0.328934	0.495704	-0.0452691	-0.0305489	-0.0925971	-0.139863	-0.136877	-0.0514569	-0.179919	-0.288038	-0.235597	0.701369	0.385486	0.169128	0.0317156	-0.109368	-0.14658
OG0000024	0.162697	0.273349	0.0629087	0.152743	0.163003	0.351776	-0.225336	-0.238519	-0.249453	-0.186866	-0.251744	-0.0145582	0.0751219	0.12004	0.0776109	-0.0427622	-0.0642033	-0.0371449	-0.0202046	0.0232935	-0.107445	-0.0355565	-0.0158865	0.0271374
OG0000025	-0.0261985	-0.141365	0.118423	0.0419395	0.269202	-0.131706	-0.177423	0.0829554	0.14984	0.0209431	-0.0982936	-0.108317	0.00257381	-0.0535727	-0.0535727	0.107033	-0.0535727	-0.0535727	-0.0535727	0.0609213	-0.0535727	0.190062	-0.0535727	0.0144195
OG0000026	0.442901	0.466735	0.249833	0.139586	-0.0656796	-0.0125424	-0.303297	-0.454197	-0.53289	-0.0390185	-0.101729	0.210299	0.175106	0.193193	-0.0683217	0.291023	0.424912	0.0953471	-0.384971	-0.437428	-0.480853	0.0607206	0.0982359	0.0330362
OG0000027	0.210143	0.0831701	-0.142547	-0.0204214	0.0170709	-0.115573	0.0203286	-0.0963378	0.119697	-0.0715924	-0.0523294	0.0483912	-0.170704	0.0572404	-0.647586	0.408924	0.589266	-0.0459755	-0.380969	-0.230581	-0.638798	0.178428	0.460769	0.419986
OG0000028	-0.00237823	0.101299	0.0325271	0.0791487	0.0835122	0.099085	-0.0114612	0.0935228	0.119565	-0.204806	-0.154877	-0.235138	-0.132233	-0.181393	-0.434276	0.282288	0.336194	0.158832	-0.303167	-0.202258	-0.0845243	0.208042	0.278412	0.0740816
OG0000029	0.142162	0.162405	0.143765	0.0232749	0.0216326	0.0372112	-0.0491397	0.0718852	-0.0329457	-0.174214	-0.186251	-0.159785	0.0757953	0.144256	-0.138984	-0.196503	-0.0726002	0.0225908	-0.0533291	-0.0609889	0.138454	0.1427	0.0718267	-0.0732177
OG0000030	0.152997	0.235623	0.0635879	0.122389	0.102021	0.249855	-0.244774	-0.132241	-0.1185	-0.0732968	-0.180119	-0.177542	-0.121142	0.102281	-0.126968	-0.00409199	0.0845613	-0.0638409	0.0573946	0.0898158	-0.145109	0.0499905	0.0205687	0.0565398
OG0000031	0.150007	0.20481	0.170339	0.132671	0.160837	0.0299777	-0.356267	-0.235935	-0.215344	0.0181469	-0.0262324	-0.0330095	-0.188691	0.00167665	0.00361857	0.030319	0.169345	0.0566103	-0.0405543	-0.128328	0.145649	-0.0408456	0.0160069	-0.0248065
OG0000032	-0.0254085	-0.0781796	-0.117831	-0.112541	-0.202303	-0.117837	0.253445	0.569324	0.254492	-0.0279549	-0.163792	-0.231414	-0.213019	-0.133099	-0.0395127	-0.045214	-0.0346629	-0.188957	0.0139645	0.579717	0.254194	-0.147229	-0.0627648	0.0165835
OG0000033	-0.0496104	0.0995483	0.0468845	0.0790057	0.0763584	0.0300874	-0.0688711	-0.0332948	-0.0620984	-0.0695702	0.0323998	-0.0808392	-0.0934528	-0.0913838	0.00471585	0.0698804	-0.0368142	-0.0577222	0.00688109	0.00603762	0.117308	0.0873311	0.0572397	-0.0700209
OG0000034	0.383726	0.455095	0.170159	0.553932	0.555761	0.605129	-0.503608	-0.548897	-0.509299	-0.346247	-0.443355	-0.372395	0.257406	0.434831	0.366155	0.0556313	-0.186395	-0.24108	0.0719587	-0.0498314	-0.226796	-0.155551	-0.143929	-0.182401
OG0000035	-0.0740307	0.0924858	0.00149834	0.0430814	-0.0348812	0.00888873	0.0335838	0.158369	0.082283	-0.135301	-0.11379	-0.0621876	-0.0665324	0.123094	0.0195896	0.105423	0.0716545	-0.010056	-0.0815488	-0.117245	-0.0867539	0.0516847	0.0865616	-0.0958709
OG0000036	0.00131741	0.0337775	-0.0644325	0.0266614	-0.0357321	0.064252	-0.00198646	0.00650021	-0.0253284	0.0150042	-0.0454412	0.0254079	0.0713377	0.154613	0.0796841	-0.0033033	-0.12366	-0.0141214	0.0195433	-0.0449163	0.0120589	-0.00708985	-0.174861	0.0307143
OG0000037	-0.0643684	0.129139	-0.036467	0.0940465	-0.0343556	0.00695889	0.0202832	-0.0386657	-0.0643684	-0.0392229	0.0432441	-0.016224	-0.00807572	-0.0353714	-0.0898064	0.00456625	0.0920401	-0.0197228	0.0189394	0.08609	-0.0135557	0.068722	-0.0722189	-0.0316069
OG0000038	-0.137941	-0.0275163	0.15203	-0.228129	0.0569309	-0.22951	0.289338	0.565232	0.242527	-0.382886	-0.251057	-0.0490182	-0.389522	0.104047	-0.290642	-0.114126	0.0371713	-0.184734	0.548202	0.40037	0.31844	0.211148	-0.256755	-0.3836
OG0000039	0.0745975	0.0387109	0.169528	0.330642	0.328848	0.205643	-0.471604	-0.463186	-0.396979	0.0355909	0.101074	0.0471351	-0.235589	-0.133943	-0.407802	0.209817	0.271077	0.184863	-0.168673	-0.14025	-0.41267	0.324896	0.245682	0.262592
OG0000042	0.08723	0.00586411	0.0086367	0.107161	-0.057296	-0.0801352	-0.0769572	-0.0163604	0.0142326	-0.0327038	0.0894665	-0.0491385	-0.0346849	-0.018653	-0.0897797	0.0125381	0.0624935	0.015422	-0.0591856	-0.0325327	-0.0571211	0.0366054	0.188216	-0.0233177
OG0000043	0.0455979	0.251302	0.227384	-0.0428562	-0.0102972	0.112472	-0.0995359	-0.0235143	-0.00475841	-0.128711	-0.296086	-0.0309969	-0.0446867	0.177199	0.0247559	-0.110849	-0.189119	-0.122212	0.215466	0.122734	0.168865	-0.104907	-0.119464	-0.0177835
OG0000044	-0.0648546	0.0375377	0.0661543	-0.0930817	-0.136983	-0.142408	0.0384797	0.229377	0.134963	0.0129147	-0.0358766	-0.0462218	-0.0574132	0.0120772	-0.0644784	-0.12958	-0.0425397	0.103376	0.00391386	0.237908	0.29049	-0.0510402	-0.161771	-0.140942
OG0000045	-0.0532507	0.110315	0.120066	0.0858163	0.158536	0.073246	-0.175622	-0.0857752	-0.155432	-0.0791363	0.0100814	-0.00884487	0.12345	0.551931	0.376672	-0.072752	0.0051122	-0.0466714	-0.0583847	-0.201872	-0.170152	-0.316755	-0.0705223	-0.120056
OG0000047	-0.435497	-0.252547	-0.199729	-0.445627	-0.408612	-0.349254	0.781504	0.996933	0.949075	-0.248432	-0.237514	-0.1503	-0.0620322	-0.0620322	-0.0620322	-0.0620322	-0.0620322	-0.0620322	0.168538	0.257338	0.0657725	-0.0620322	0.00460867	-0.0620322
OG0000049	-0.0362699	0.0428039	-0.0298955	0.192532	0.0297977	0.0691807	-0.061499	-0.0231199	-0.106775	-0.0410419	-0.0453906	0.00967795	-0.353568	-0.180772	-0.289725	-0.0292053	-0.0775961	-0.142594	0.0157329	0.271216	0.321663	0.162397	0.198359	0.104092
OG0000050	0.0642695	0.135266	-0.0894909	0.0642618	0.0339977	0.0576289	-0.0458393	-0.046973	-0.142799	-0.0124406	-0.108337	0.0904557	0.00114298	0.00491849	-0.077712	0.0765523	0.00512145	-0.0597139	-0.0384953	0.0313956	-0.0164298	0.161216	-0.0521955	-0.0358002
OG0000051	-0.00460676	0.130279	-0.00307952	0.152866	0.0454087	-0.0968191	-0.0287587	0.00841426	0.0107726	-0.174579	-0.0825456	0.0426485	-0.219018	0.228971	0.124865	-0.00351021	0.341901	0.037412	-0.281784	-0.0491664	0.0652529	0.0899768	-0.168655	-0.166245
OG0000052	0.204295	0.24195	0.163415	0.208307	0.325163	0.2253	-0.185733	-0.172913	-0.279288	-0.195845	-0.248563	-0.286088	0.0481958	0.0844834	0.100299	-0.0568669	-0.143268	-0.14606	0.122361	0.136279	-0.0176063	-0.0903632	-0.111145	0.0736916
OG0000053	0.011387	0.00717305	-0.0623121	0.0525495	-0.101703	-0.0210319	-0.0358856	0.0530258	0.00282172	0.0185259	0.0207271	0.0547223	-0.0610541	-0.0811466	-0.0482032	0.0872858	-0.0163896	-0.0885723	0.0691918	0.182039	0.0898252	0.019705	-0.111299	-0.041382
OG0000054	0.030518	0.142173	0.0943274	-0.319862	-0.1246	-0.356964	-0.0854963	0.214779	0.186775	0.0167299	0.227202	-0.0255824	-0.257242	0.0357682	-0.115099	-0.0779379	-0.110817	-0.0819614	0.111914	0.15529	0.279746	0.0391302	0.0592743	-0.0380658
OG0000055	0.203937	0.188247	0.0581044	0.189835	0.183597	0.201542	-0.0320017	-0.100355	-0.0968113	-0.214052	-0.290168	-0.291874	0.138859	0.115555	0.21441	-0.170384	-0.195059	-0.223503	0.259104	0.185329	0.198227	-0.120928	-0.247011	-0.154598
OG0000056	-0.0655813	-0.0181033	-0.0474488	-0.0645602	-0.0148947	0.0584563	-0.0173139	0.106203	-0.0132278	-0.00571616	-0.12811	0.210297	-0.0751904	-0.0711614	-0.115621	0.0420602	0.0821483	0.051959	-0.039455	0.0230907	0.0256574	0.0551066	0.00857755	0.0128279
OG0000057	-0.05354	0.0531069	0.00849475	-0.00749174	0.0768689	0.195327	-0.203492	-0.135706	-0.200435	0.15084	0.038266	0.0777604	0.193778	0.0317822	0.200226	-0.0271253	-0.200548	-0.11381	-0.0191533	-0.0740881	-0.164295	0.0898823	0.0264876	0.0568635
OG0000058	-0.066051	-0.0989194	-0.00501349	-0.0457048	0.069283	-0.0294877	0.228984	0.125072	0.0436464	-0.0904037	-0.0408231	-0.0905819	0.0497767	-0.0428616	-0.0338633	-0.0513493	-0.0464773	-0.109433	0.101832	0.0660925	0.0999771	0.0428339	-0.0348156	-0.0417128
OG0000059	-0.142714	-0.073055	0.0313689	0.125745	0.0210964	-0.147966	-0.258603	-0.0412793	-0.365686	0.127312	0.408705	0.315077	-0.161272	-0.220003	-0.191354	0.246032	0.425392	0.266869	-0.742787	-0.211874	0.0263342	0.222005	0.176481	0.164178
OG0000060	0.524911	0.503078	0.319467	0.190171	-0.00745908	-0.141071	-0.419153	-0.485665	-0.653093	0.106479	-0.0688195	0.131155	0.134658	0.204849	-0.0104241	0.185397	0.421739	0.021114	-0.41268	-0.386486	-0.398209	0.0983584	0.123412	0.0182716
OG0000061	0.0195158	0.167464	0.143975	0.0613794	0.0236278	0.0645306	-0.309585	-0.0276162	-0.0861725	0.0779007	-0.0938082	-0.0412113	0.00804459	0.330242	-0.124427	-0.0751326	0.0804813	-0.110409	-0.131075	-0.164398	-0.416915	0.077622	0.481131	0.0448353
OG0000062	-0.0246318	-0.0156436	0.00322458	-0.0662009	-0.0496544	-0.0723058	0.155018	0.229584	0.225137	-0.157403	-0.127417	-0.0997072	-0.124141	-0.0595789	-0.192061	-0.00472234	0.0248135	-0.0534808	-0.0557863	0.149173	0.131448	0.0977679	0.097233	-0.010665
OG0000063	-0.0620101	-0.0713508	-0.0118781	0.204084	-0.108738	-0.111375	-0.0495039	0.00494941	-0.144364	-0.0150767	0.168993	0.196269	0.0279334	0.300727	-0.0822562	-0.0822562	-0.0822562	-0.0822562	-0.0822562	0.0862484	-0.0822562	-0.0822562	0.0480827	0.112802
OG0000064	0.078175	0.11258	-0.0602089	0.129176	-0.0112632	-0.000450856	-0.0494492	-0.214506	-0.19597	0.0842015	0.147355	-0.0196407	-0.0298419	0.00310835	-0.0213351	0.130048	0.125763	-0.0264963	-0.0727952	0.0093161	-0.0991832	0.013423	0.0067017	-0.0387076
OG0000065	0.250025	0.185235	0.151952	0.118029	-0.0137676	0.132372	-0.211748	-0.271984	-0.373912	0.0279775	-0.0653777	0.0711982	0.0269407	0.110194	0.0649131	0.132994	0.0706518	0.0307317	-0.153271	-0.0987579	-0.102182	0.0416443	-0.032685	-0.0911727
OG0000066	0.0322156	0.0166149	-0.0728126	0.0548972	-0.068558	0.0428381	-0.0582282	0.000751082	-0.0697304	0.0411529	0.0685313	0.0123282	0.14535	0.314655	0.250761	-0.408016	-0.331919	-0.144532	0.368041	0.143965	0.176573	-0.161201	-0.0968882	-0.256788
OG0000067	-0.675263	-0.624385	-0.514587	-0.699915	-0.554504	-0.484975	1.0171	1.06116	1.17518	0.0242179	0.273777	0.00219408	-0.423738	-0.134745	-0.321017	-0.349673	-0.344207	-0.385768	0.437517	0.473534	0.321247	0.213506	0.36813	0.145214
OG0000068	-0.357054	-0.326652	-0.288401	-0.0583118	-0.369941	-0.368048	0.131396	0.236179	-0.0906452	0.37555	0.541823	0.574105	-0.419009	-0.1375	-0.294063	0.0392061	0.158712	0.107219	-0.335341	0.0622485	0.296713	0.19489	0.229387	0.0975368
OG0000069	0.0493038	0.108231	-0.0631973	0.0448377	0.230042	0.2455	-0.223597	-0.313609	-0.306607	0.0631186	-0.00458603	0.170563	0.0342649	-0.186598	0.0279531	-0.0742876	-0.355796	-0.178458	0.247358	0.205722	0.132465	0.108413	-0.0291543	0.0681184
OG0000071	-0.310075	-0.253997	-0.442295	-0.213766	-0.127154	-0.102371	0.478797	0.611609	0.604767	-0.0533886	-0.131726	-0.0604005	0.0983227	0.188623	-0.101301	0.000659047	-0.184787	-0.168051	0.224132	0.0901954	-0.0806186	-0.0257503	-0.0493047	0.00788046
OG0000072	0.126905	0.331708	0.136441	0.465982	0.448829	0.616922	-0.355801	-0.48223	-0.290124	-0.291901	-0.334703	-0.372028	0.0205311	0.21622	0.0241121	-0.124004	-0.204558	-0.179411	0.241034	0.0941343	-0.0438335	-0.117719	0.00597574	0.0675176
OG0000074	0.0702904	0.0477205	0.0672318	0.103118	0.202311	0.11733	-0.246108	-0.157566	-0.156206	0.0662414	-0.0382181	-0.0761447	-0.0934373	0.031511	0.00702952	0.0987037	0.11188	0.0512327	-0.240533	-0.114413	-0.0760184	0.0818368	0.0349404	0.107266
OG0000075	0.0876351	0.31854	0.127537	0.24173	0.277014	0.221989	-0.182034	-0.137361	-0.0383792	-0.252069	-0.346288	-0.318313	-0.0491215	0.161289	0.00742752	0.03527	0.0165151	-0.0811916	-0.0497043	0.0246893	-0.0735586	-0.0236601	-0.047249	0.0792937
OG0000076	0.117872	0.246957	0.120534	0.149264	0.372772	0.399697	-0.377541	-0.511292	-0.250891	-0.0612448	-0.122336	-0.0837922	0.0433207	0.0263853	0.178583	0.126667	0.0633398	0.0135837	-0.137194	-0.0212386	-0.154406	0.0258232	-0.0758509	-0.0890136
OG0000077	0.521828	0.395562	0.340194	-0.3004	-0.244617	-0.184346	0.0859594	-0.184791	-0.251552	0.0271583	-0.259463	0.0544681	-0.0260219	0.00522267	-0.118767	0.17038	0.289661	-0.0207613	-0.188038	-0.200811	-0.27624	0.0907614	0.251443	0.0231704
OG0000078	0.0652662	0.136673	0.014359	-0.060813	0.141828	-0.0538388	-0.128935	0.0385715	0.0683675	-0.00832842	-0.059555	-0.153596	-0.00692396	0.119577	-0.00746942	-0.0664582	-0.0822203	-0.12952	0.145539	0.0952911	-0.0182601	-0.0499929	-0.0280156	0.0284527
OG0000079	0.00984675	0.0239919	-0.0689655	0.0505391	0.145324	-0.133636	-0.171619	0.0101716	-0.169327	-0.230289	0.229561	0.304401	-0.105774	-0.106153	-0.0966248	0.00463918	0.0243296	-0.0326988	-0.0576582	0.132674	0.207794	-0.050083	-0.0120109	0.0915658
OG0000080	0.0329325	0.020665	0.0546096	-0.141752	-0.101509	-0.0859813	0.0267552	0.135843	-0.00203962	0.0229581	0.0079617	0.0295562	0.0941125	0.403613	0.265661	-0.274597	-0.260181	-0.184756	-0.157171	-0.0963765	0.0543694	0.0476807	0.115081	-0.00743632
OG0000081	0.0791004	-0.0758386	-0.0573561	0.0844426	0.123842	0.151232	-0.123767	-0.0285012	-0.133786	0.0310782	-0.0674833	0.0170366	-0.0393337	-0.153471	-0.432569	0.305506	0.619036	0.0993993	-0.543743	-0.274003	-0.41503	0.432553	0.161006	0.240649
OG0000083	0.224055	0.380242	0.359955	0.0929312	0.200189	0.101069	-0.314243	-0.101388	-0.139009	-0.310647	-0.0698751	-0.423279	-0.031321	0.155421	-0.0224775	0.0529157	0.0549057	-0.0358276	-0.0431032	0.0763649	0.086966	-0.0643994	-0.0806521	-0.148792
OG0000084	0.159932	0.406101	0.967557	0.0846334	0.380875	0.310973	-0.763756	-0.309336	-0.224053	-0.3506	-0.158148	-0.504178	0.251374	0.329961	0.929459	-0.306191	0.0744899	0.120256	-0.186715	-0.383109	0.13406	-0.302714	-0.268594	-0.392277
OG0000085	0.0835886	0.2459	-0.0110473	-0.0214757	0.19111	0.219122	-0.0844368	0.103802	0.133094	-0.13885	-0.411144	-0.309662	0.0768107	0.361055	0.166742	-0.102161	0.0252993	-0.104588	-0.0635995	-0.00353286	-0.234158	0.132474	-0.110256	-0.144086
OG0000088	0.0253198	0.0160531	-0.0193729	0.114026	0.0773171	0.0173592	-0.0587781	0.00105381	-0.0979392	0.0988794	-0.142351	-0.0315668	0.0844183	-0.159351	-0.0802829	0.220022	0.367311	0.104015	-0.350499	-0.289114	-0.29591	0.14206	0.194127	0.0632028
OG0000089	0.0771588	0.176981	0.140691	0.00951899	0.0886623	0.102804	-0.215568	-0.02803	-0.157649	-0.0669082	-0.046939	-0.0807221	-0.0699778	-0.0794871	-0.0578974	0.0251655	0.0149349	-0.119856	-0.00821993	0.113395	-0.0103602	0.0510153	0.0585977	0.0826906
OG0000090	0.180932	0.221141	0.0874085	0.17999	0.188982	0.139105	-0.154127	-0.164109	-0.133472	-0.166555	-0.204581	-0.174715	0.176488	0.266944	0.229762	-0.0383088	-0.179778	0.00589733	0.118251	-0.0615352	-0.114047	-0.115722	-0.173798	-0.114152
OG0000091	0.00881216	0.0303377	0.0322183	0.0484951	0.0379465	0.0529334	-0.0786329	-0.0882158	-0.121739	0.046473	-0.0484594	0.0798313	-0.0845515	-0.0549866	-0.085869	0.0782691	0.0513803	0.0737055	-0.147317	-0.0249721	0.080366	0.0321282	0.0185568	0.0632905
OG0000092	-0.0196576	0.0770234	0.0454567	-0.179373	-0.0297192	-0.15915	-0.0385944	0.0954082	0.0303389	0.0552795	0.156147	-0.0331594	-0.180462	-0.0317838	-0.17732	0.0914402	0.220892	0.00927416	-0.146417	0.0512582	-0.129485	0.192631	0.03457	0.0654028
OG0000093	-0.144011	-0.0710393	0.00170728	-0.102716	-0.125995	-0.0356498	0.176481	0.229859	0.333903	-0.109961	-0.0987087	-0.0538682	-0.105497	0.0400721	0.0132121	-0.172611	-0.205919	-0.205744	0.362267	0.377469	0.265949	-0.0564108	-0.1869	-0.125888
OG0000094	-0.255709	-0.066442	-0.0412158	-0.033788	-0.145553	-0.160146	-0.15371	0.0368594	-0.0282283	0.240118	0.393075	0.214739	-0.286315	-0.0649949	-0.247306	0.00402497	-0.181014	-0.0656257	0.00409068	0.0924242	0.134455	0.136428	0.306958	0.166876
OG0000095	0.272906	0.356963	0.171579	0.38539	0.311449	0.242792	-0.451784	-0.319582	-0.436098	-0.191457	-0.164816	-0.177341	0.0890967	0.153109	-0.0628266	-0.289122	-0.371105	-0.255008	0.294755	0.27852	0.191152	-0.0843575	-0.00643022	0.0622182
OG0000096	-0.194569	-0.172032	-0.271671	-0.251772	-0.302836	-0.313933	0.438563	0.374936	0.422673	0.0774792	0.0919248	0.101236	-0.0847627	-0.0661413	0.043887	-0.318181	-0.462866	-0.324175	0.343951	0.28293	0.316247	0.0807015	0.0573021	0.131107
OG0000097	0.27702	0.373403	0.183123	-0.0756164	-0.017494	-0.15499	-0.277343	0.0376757	-0.0101972	-0.0573927	-0.0104656	-0.267722	-0.161721	0.176157	-0.125467	-0.0329295	0.0163991	-0.0339144	0.0158847	0.13597	0.180908	-0.00506277	-0.0102428	-0.155982
OG0000098	0.606734	0.623632	0.360652	0.279347	-0.218225	-0.0172724	-0.463764	-0.401266	-0.403445	0.0579429	-0.404979	-0.0193549	0.108202	0.248289	0.0389175	0.256823	0.287973	0.133756	-0.351261	-0.39764	-0.422019	-0.101519	0.167019	0.0314584
OG0000099	0.387683	0.271453	-0.0133873	0.619086	0.499929	0.589494	-0.676975	-0.438513	-0.456037	-0.104433	-0.362903	-0.315397	0.165192	0.184929	-0.170644	0.223102	0.0542228	-0.0810254	-0.346065	-0.108219	-0.239681	0.0635969	0.203365	0.0512271
OG0000100	0.185945	0.223368	0.164906	0.0878921	0.126568	0.0822374	-0.331798	-0.187579	-0.323166	0.030398	-0.112755	0.0539839	0.0354815	0.0918983	-0.0263448	0.289901	0.574736	0.237852	-0.500261	-0.29677	-0.22477	0.00800765	-0.138322	-0.0514077
OG0000101	-0.0888577	-0.0368365	0.0459498	0.0854457	-0.0865979	-0.264897	-0.175427	0.0755462	0.0454551	0.13999	0.0984483	0.161781	-0.122049	-0.0732519	-0.148102	0.0885403	0.1065	-0.0325902	0.132986	0.0998276	0.237016	-0.0798986	-0.100291	-0.108687
OG0000103	-0.0311646	-0.0619559	-0.0429365	-0.110158	-0.13282	-0.140072	0.260768	0.215446	-0.125672	-0.0572436	0.0168286	0.20898	-0.135165	-0.181152	-0.104131	-0.257589	-0.146595	-0.118558	0.193805	0.281607	0.446515	0.0802881	-0.0923271	0.0333017
OG0000104	-0.0890274	-0.0618665	-0.0682375	-0.134619	-0.100501	-0.0971237	0.131196	0.242654	0.225533	0.0347916	-0.0770851	-0.00571364	-0.222038	-0.136234	-0.228905	-0.0639313	0.0896286	-0.147625	-0.169383	0.0907509	0.0588058	0.308246	0.246611	0.174072
OG0000105	1.04875	0.916726	0.888682	-0.162217	0.0846355	-0.144665	-0.0695008	-0.494567	-1.02695	-0.20791	-0.621433	-0.211555	0.0323861	-0.00824314	-0.0703239	0.0406342	0.247599	-0.122761	-0.0798742	-0.0925554	-0.195304	-0.0416198	0.293182	-0.00311945
OG0000106	0.290778	0.348826	0.141782	0.167385	0.145277	0.214186	-0.288602	-0.161287	-0.0856488	-0.313889	-0.235789	-0.223019	0.102771	0.40305	0.127973	0.172715	0.0831384	0.118509	-0.145665	-0.100569	-0.0773033	-0.15677	-0.302919	-0.224931
OG0000107	-0.124348	-0.0226859	0.116159	-0.00109611	0.214747	0.127129	-0.1919	-0.0627506	-0.00770618	0.13501	-0.0400276	-0.142532	-0.0159335	0.0522148	-0.00776833	-0.140399	-0.281592	-0.154237	0.30867	0.242581	0.124163	-0.0303645	-0.118583	0.0212468
OG0000108	-0.020954	0.0182733	0.058902	0.00888707	-0.0209946	-0.000743163	0.019263	0.0768628	-0.0027685	-0.0388429	-0.0690505	-0.0288345	-0.133335	-0.104593	-0.103126	-0.0463571	0.0372064	-0.0195635	0.0105076	0.136701	0.133291	0.0261451	-0.0166912	0.0798147
OG0000109	-0.0444885	-0.0444885	0.116834	-0.0444885	-0.0444885	-0.0444885	-0.0444885	0.0565533	-0.0444885	-0.0444885	-0.0444885	0.227009	0.0451135	-0.0562849	-0.110449	-0.0759611	0.0760292	-0.106615	0.0229331	0.268766	0.0297844	0.0145248	-0.0445518	-0.0632887
OG0000110	0.0686194	0.102142	0.14614	-0.0192039	-0.00799107	-0.0634992	-0.213403	-0.14339	-0.182106	0.0750804	0.221544	0.0160662	0.181567	0.179218	0.300787	0.0889991	-0.0538767	0.166679	-0.14448	-0.235684	-0.240979	-0.113191	-0.0287331	-0.100307
OG0000111	-0.049926	-0.0283103	-0.0434996	0.0432489	0.0131906	0.165037	-0.0397279	0.000102861	0.0138617	-0.0320647	-0.0205641	-0.0213487	0.0658724	0.0445921	0.131401	-0.0718617	-0.138532	-0.0656092	0.0133711	0.019084	-0.0247863	0.065235	-0.0803758	0.0416094
OG0000112	-0.0205845	-0.0145621	-0.00182079	0.064612	-0.0462675	0.0204212	-0.0279656	0.0285606	-0.103957	0.159392	-0.0788346	0.0210054	-0.0953647	0.210865	-0.0953647	0.0852776	0.00791507	-0.0953647	0.0245219	0.270981	-0.0953647	-0.0953647	-0.0953647	-0.0273724
OG0000113	0.0156609	0.0620348	-0.0469625	0.17498	0.105653	0.0436172	0.0314638	0.0323308	-0.0758637	-0.1167	-0.098212	-0.128003	-0.159868	-0.115033	-0.13668	0.0317046	0.0914817	-0.0354541	-0.0703155	0.120197	0.166963	0.0129304	0.0506843	0.0433898
OG0000115	-0.0790837	0.0527914	0.237816	0.231381	0.194498	0.0640535	-0.27192	-0.127234	-0.162519	-0.0589737	-0.0445198	-0.0362884	-0.0208899	0.0443509	-0.00595183	0.232169	0.164784	0.257932	-0.341338	-0.352695	-0.368306	0.169654	0.107254	0.113037
OG0000116	0.0152972	-0.0485865	-0.0485865	0.195317	0.0114392	-0.0485865	-0.0485865	-0.0485865	-0.0485865	-0.0485865	0.166638	-0.0485865	0.0633308	0.0895114	0.0782723	0.0373969	0.0939821	0.0965296	-0.187705	-0.0810517	-0.166104	0.0495886	0.0103819	-0.0841332
OG0000118	0.114478	0.345599	0.221853	0.0941068	0.10793	0.109788	-0.0857392	-0.0632471	-0.200814	-0.133885	-0.317478	-0.192592	0.994897	1.8568	1.59986	0.519044	0.0624085	0.204079	-1.06681	-1.06681	-1.06681	-0.461551	-0.508295	-1.06681
OG0000120	0.125656	0.172755	-0.0421494	-0.113987	-0.0845808	-0.0213312	-0.122804	-0.0735773	-0.109913	0.0502186	0.0903304	0.129384	0.362965	0.547514	0.466009	0.476858	0.330648	0.40032	-0.637339	-0.575182	-0.518028	-0.270363	-0.275246	-0.308156
OG0000121	-0.654163	-0.429286	-0.369335	-0.746036	-0.470947	-0.409259	1.05169	1.13892	1.19177	-0.179168	0.0253595	-0.149546	-0.0352102	0.236235	0.241634	-0.249303	-0.145108	-0.10624	0.114607	0.0530256	-0.0550682	0.00636218	-0.0375906	-0.0233429
OG0000122	-0.344562	-0.323879	-0.368696	-0.405266	-0.347142	-0.432207	0.500381	0.633843	0.560954	0.157693	0.211178	0.157703	-0.207093	-0.0417587	-0.170812	-0.136616	-0.0998572	-0.0581701	0.107197	0.116386	0.0164307	0.147168	0.16748	0.159645
OG0000123	0.0567634	-0.0404965	0.072121	0.0202431	-0.0633043	0.0436882	-0.0633043	-0.0376016	-0.0633043	0.0825964	-0.0633043	0.0559031	-0.0179696	0.0196445	-0.0114154	0.023567	0.229464	0.010831	-0.121157	-0.0412044	-0.121157	0.0539941	-0.068433	0.0438363
OG0000125	0.407674	0.27409	0.0269256	0.0834844	0.223155	0.207672	-0.445374	-0.254607	-0.245326	-0.029366	-0.190074	-0.0582546	0.121616	0.267017	0.106916	0.195145	-0.00788346	0.108485	0.119943	-0.057565	0.0205597	-0.101255	-0.483231	-0.289746
OG0000128	0.130157	0.155192	-0.00249976	0.233554	0.0776785	0.0373936	-0.361601	-0.149425	-0.339387	0.115026	0.0269659	0.076946	0.0577035	0.408492	0.0404594	0.282991	0.237942	-0.0213728	-0.366531	-0.290974	-0.389772	0.0474253	0.12112	-0.127483
OG0000129	0.885527	0.86004	0.521421	-0.0486976	-0.0164347	0.00382391	-0.326659	-0.835357	-0.99673	-0.0323932	-0.169989	0.155447	0.375817	0.368395	-0.0219518	0.28263	0.76717	0.116278	-0.86707	-0.670518	-0.808732	0.166344	0.327746	-0.0361073
OG0000130	-0.0262837	-0.000825276	-0.0684274	-0.093034	-0.0540261	-0.0186316	0.154954	0.155852	0.0691829	-0.0643408	-0.0722822	0.0178624	0.00247585	0.192093	-0.0362714	0.132439	-0.0311212	-0.129972	-0.0421712	-0.00808628	-0.101718	-0.0163765	0.0121158	0.0265934
OG0000131	0.0104152	0.0917126	0.00832309	0.068547	0.013088	0.0489904	-0.0899338	-0.0311434	-0.0964464	-0.0254203	-0.0467694	0.0486369	-0.228545	-0.154225	-0.181884	-0.11956	-0.0294933	-0.143162	0.0959012	0.21303	0.247017	0.0760203	0.0746487	0.150252
OG0000132	0.661504	0.653078	0.638623	0.0286274	-0.0888548	-0.00645222	-0.370624	-0.656204	-0.661582	-0.025715	-0.220904	0.0485023	0.297497	0.127109	0.0566525	0.243247	0.417181	0.143258	-0.424723	-0.408856	-0.574622	0.0686788	0.111904	-0.0573278
OG0000133	-0.402387	-0.308002	-0.416556	-0.30227	-0.123889	-0.208812	0.0176324	0.0493347	0.0810077	0.461377	0.520011	0.632554	-1.04922	-0.785692	-0.858226	-0.046626	0.182559	-0.265055	0.382567	0.411013	0.516803	0.648447	0.366067	0.497358
OG0000135	0.131415	0.117309	0.155109	0.052336	0.0483414	-0.0198918	0.0193698	-0.0817377	-0.0419718	-0.0940231	-0.137754	-0.148502	0.308498	0.186313	0.262617	-0.107683	-0.166133	-0.0399746	0.154274	-0.0534585	-0.106209	-0.142204	-0.172723	-0.123316
OG0000137	0.10611	-0.117653	0.398753	-0.425724	-0.614023	-0.318922	0.881496	0.632958	0.891781	-0.447342	-0.445569	-0.541866	-0.100013	0.10834	0.0183436	-0.717623	-0.403316	-0.280593	0.961587	0.715841	0.738473	-0.170725	-0.325544	-0.54477
OG0000139	0.242553	0.342428	0.182594	0.276119	0.272152	0.270041	-0.437779	-0.299514	-0.406972	-0.0885108	-0.101321	-0.251789	-0.344498	-0.204668	-0.301205	0.0243821	0.0200125	0.0298586	-0.22198	0.252228	0.15891	0.24223	0.295754	0.048975
OG0000140	0.271716	0.253171	0.130799	-0.195709	0.0231779	-0.185369	-0.0949367	0.0417383	0.0198265	0.00817989	-0.126071	-0.146523	-0.115009	0.0498547	-0.0730358	-0.0736204	0.127485	-0.0940794	0.173484	0.120954	0.0316839	-0.00763128	-0.0550241	-0.085061
OG0000141	-0.058726	-0.0131104	-0.00292309	-0.058726	-0.058726	-0.058726	-0.058726	0.136742	0.00223584	-0.058726	0.01664	0.212772	0.0621445	-0.0161419	-0.0920131	0.0356707	0.000661845	0.151242	-0.198995	0.0215705	0.0462076	0.0815256	0.107123	-0.198995
OG0000142	-0.0649753	0.0455395	0.0824643	0.0771515	0.149033	0.336952	-0.128859	-0.128859	-0.128859	-0.128859	0.0181306	-0.128859	0.0939121	0.0439489	0.318075	0.0281742	0.213946	-0.0103968	-0.1814	-0.13106	-0.208685	-0.0191968	0.0940266	-0.241343
OG0000143	-0.0348494	0.228621	-0.05603	-0.10853	-0.114437	-0.0447703	0.122077	0.15957	-0.00349934	-0.111683	-0.0643549	0.0278863	-0.150498	-0.0590001	-0.130938	-0.100162	0.017249	0.033309	0.15131	0.212694	0.162232	-0.0665744	-0.0429291	-0.0266917
OG0000144	-0.000297095	0.0882547	0.00205191	0.573918	0.331869	0.353067	-0.465386	-0.598008	-0.523766	0.0458114	0.108204	0.0842815	0.115357	0.167111	0.00509262	0.232514	0.243794	0.0569662	-0.336099	-0.200056	-0.136935	0.0320787	-0.0629277	-0.116895
OG0000146	0.398074	0.469291	0.276983	0.426086	0.387138	0.517683	-0.599982	-0.510524	-0.474475	-0.259229	-0.240931	-0.390114	0.272024	0.402981	0.269325	0.373394	0.350135	0.253373	-0.547159	-0.630703	-0.496341	-0.130198	-0.086819	-0.0300135
OG0000147	0.0231641	0.0724961	-0.0446837	-0.0408239	0.0291832	-0.0637197	0.0302217	0.0300679	-0.0204749	-0.0539486	-0.0167046	0.0552224	-0.162658	-0.154873	-0.23163	0.117034	0.254156	0.0100318	-0.166217	-0.0203284	0.0880704	0.158137	0.0350287	0.0732498
OG0000148	0.00731458	0.0028786	0.0645319	0.214357	0.314108	0.332286	-0.514082	-0.495216	-0.404139	0.25298	0.100804	0.124177	0.214499	0.253705	0.244442	-0.124879	-0.273728	-0.16973	0.0619105	-0.0354981	-0.229101	0.00815817	-0.0514968	0.101718
OG0000149	-0.0490924	-0.111621	-0.0837201	0.0103305	0.0521681	-0.0870537	0.109057	-0.0371078	0.00326101	-0.0621777	0.17247	0.0834868	-0.03193	0.0111234	-0.0600033	-0.018735	-0.0337214	0.0970383	-6.00433e-05	0.024249	-0.0273448	0.00347372	-0.0600033	0.0959135
OG0000150	0.0492659	0.324584	0.121993	0.0277089	0.212043	0.247639	-0.385447	-0.177951	-0.353434	-0.0083906	-0.0673438	0.00933147	0.0305866	0.312129	0.210157	-0.0388814	-0.212814	-0.194628	0.00261465	-0.110541	-0.353421	0.174901	-0.0414198	0.221317
OG0000152	0.0974841	-0.0862597	-0.0862597	0.299986	0.191632	0.100975	-0.0862597	-0.0862597	-0.0862597	-0.0862597	-0.0862597	-0.0862597	-0.0378012	-0.00470568	-0.0549613	0.0242761	0.0876639	0.226026	0.091017	0.0454308	0.0604663	-0.0481764	-0.232003	-0.157232
OG0000153	0.249998	0.326488	0.254214	0.13394	0.250334	0.148552	-0.307767	-0.193902	-0.218187	-0.227828	-0.112199	-0.303642	0.137095	0.307769	0.27802	-0.211681	-0.154644	-0.13326	0.208076	-0.0127648	0.0682029	-0.175482	-0.170507	-0.140824
OG0000154	0.63735	0.822909	0.650232	0.0118422	-0.171684	-0.0243501	-0.0509124	-0.0367259	-0.222272	-0.598851	-0.456079	-0.561459	-0.0736052	-0.123654	-0.096412	-0.0242137	-0.0422471	-0.0451883	0.0373515	0.257925	0.158891	0.026556	-0.0181289	-0.0572739
OG0000155	0.394369	0.278561	0.0636205	-0.0365636	-0.0241856	0.0176407	-0.0966662	0.0890212	-0.138019	-0.206049	-0.15418	-0.187549	0.0350422	-0.0113988	-0.221484	0.0608764	0.0893337	-0.0295059	-0.150556	0.0696165	-0.188826	0.226671	0.00449382	0.115737
OG0000156	0.120893	0.160926	-0.158013	0.275249	0.35039	0.188992	-0.0751987	0.0216645	-0.145882	-0.16694	-0.252302	-0.319779	-0.00130038	0.212873	0.1935	0.00913848	-0.235857	-0.102251	0.193394	0.0689091	-0.00778429	-0.115912	-0.121606	-0.0931043
OG0000157	0.249454	0.286592	0.0224167	0.162155	0.156856	0.22992	-0.167141	-0.177791	-0.272107	-0.0934773	-0.26176	-0.135117	-0.0443772	0.117826	0.0513537	0.22431	0.184077	-0.0460368	-0.360067	-0.0230906	-0.171163	0.182066	-0.0696155	-0.045282
OG0000158	0.0299604	0.0502115	0.0894816	-0.0483534	0.0361126	-0.0108198	0.000202723	0.0874399	-0.0194024	-0.0564017	-0.101897	-0.0565345	-0.113135	-0.0647201	-0.0612471	-0.0669973	-0.0775171	-0.0217585	0.110985	0.15035	0.25699	0.0749211	-0.0536392	-0.134233
OG0000159	0.137227	0.349582	-0.308719	0.237726	-0.248693	0.295042	-0.250049	-0.113251	-0.247757	0.0516905	0.0937525	0.00344722	-0.0929245	-0.044993	0.113652	0.141742	-0.0403607	-0.0373778	-0.0929245	0.127641	-0.0929245	0.0739807	0.0374144	-0.0929245
OG0000161	-0.262801	-0.333836	-0.378703	-0.29577	-0.361498	-0.392991	0.368207	0.334104	0.304991	0.0576976	0.842387	0.118212	-0.389263	-0.260748	-0.0158104	0.276806	0.184473	0.147785	-0.0874909	-0.108386	0.126448	-0.0423404	0.321227	-0.1527
OG0000162	-0.328037	0.612812	0.698787	-0.308317	-0.398264	0.240195	-0.488042	-0.660604	0.058853	0.347345	-0.243541	0.468812	0.0734384	0.196047	-0.0343355	-0.0498356	0.0411841	-0.109358	0.0429635	0.0926685	-0.0652638	-0.0321533	-0.116498	-0.0388576
OG0000165	0.0787323	-0.0113707	0.0602745	-0.146227	-0.275309	-0.189503	0.38207	0.303179	0.296791	-0.175093	-0.192456	-0.131088	0.0320514	0.064276	-0.0525283	-0.313008	-0.265365	-0.154991	0.370683	0.335364	0.334552	-0.101079	-0.0922016	-0.157753
OG0000166	-0.163252	-0.104399	-0.135076	-0.16712	-0.0682892	0.0446455	0.010738	0.112034	0.286193	0.0708749	0.180152	-0.0665024	0.00425326	-0.00404684	0.0384804	0.0121997	-0.0535536	0.104236	0.161467	0.103961	0.113318	-0.132223	-0.193137	-0.154955
OG0000167	-0.105959	0.0080559	0.0717973	-0.0150681	0.0676537	-0.207108	-0.046947	0.258705	0.136593	-0.0460622	0.0368488	-0.158509	-0.122123	0.222994	-0.122123	0.038483	0.123412	-0.122123	0.16076	-0.122123	0.065575	0.121512	-0.122123	-0.122123
OG0000168	-0.0417411	-0.0069961	-0.0564196	0.228794	0.286799	0.283739	-0.494147	-0.216798	-0.400187	0.142617	0.0440076	0.23033	-0.249982	-0.286053	-0.460174	0.309434	0.177954	0.224873	-0.337586	0.0672922	-0.223562	0.376381	0.213007	0.188416
OG0000170	-0.0918733	-0.0768202	0.0104833	0.331394	0.0779324	-0.0418892	-0.315463	-0.333982	-0.537412	0.188971	0.352333	0.436327	-0.239796	-0.0378918	-0.186049	0.167421	0.127304	0.189266	-0.518113	-0.203691	-0.00102756	0.1483	0.355815	0.198461
OG0000171	0.033595	0.0572184	0.238795	-0.173592	-0.140645	-0.0404422	0.0305476	0.0875104	0.142764	-0.120812	0.0502644	-0.165203	-0.0161029	-0.0514502	0.0363694	-0.397416	-0.526125	-0.241762	0.412132	0.330126	0.302807	0.0534608	0.12258	-0.0246179
OG0000174	0.047645	0.148372	0.162978	0.0167003	0.0664851	0.148151	-0.329793	-0.387693	-0.119492	0.113615	-0.00504272	0.138073	0.102573	-0.0820743	0.16579	-0.265068	-0.52374	-0.154824	0.522141	0.333064	0.337618	0.0171765	-0.332928	-0.119728
OG0000175	0.127787	0.211224	0.0634598	0.0757869	0.323402	0.0569665	-0.131992	-0.00189193	-0.0622194	-0.155848	-0.0811138	-0.425561	-0.0604176	0.132395	-0.0559177	0.137748	0.0192657	-0.0877117	-0.0868092	0.00976299	-0.0490158	-0.0443675	0.100009	-0.0149417
OG0000176	-0.0676863	-0.0220708	0.213824	-0.0676863	-0.0676863	0.0685457	-0.0101629	-0.0171653	0.0798708	-0.0676863	-0.0676863	0.0255894	-0.303418	0.0234182	-0.359565	-0.0544553	0.0154479	0.118143	0.436634	0.180734	0.278072	-0.232611	-0.109693	0.00729301
OG0000177	-0.00519436	0.0222093	0.00249486	-0.0336941	-0.0230173	-0.0229114	0.0976913	0.0632088	-0.00752305	-0.104275	-0.0330601	0.044071	-0.0499669	-0.00473853	-0.135347	0.337524	0.275185	0.23712	-0.352203	-0.0909523	-0.189813	0.0349676	-0.0751961	0.0134185
OG0000178	0.0978119	0.15884	0.0695943	0.0705682	0.061359	-0.0154335	-0.238479	-0.0860731	-0.127799	-0.0131783	0.0365676	-0.0137785	-0.0215769	0.0176671	0.126194	0.184205	0.13707	0.126872	-0.188484	-0.123112	-0.137476	-0.0439069	-0.0785261	0.00107475
OG0000180	0.194859	0.445305	0.309489	0.316168	0.225906	0.376999	-0.428386	-0.363306	-0.218047	-0.210448	-0.430635	-0.217904	0.218436	0.241699	0.214795	0.264398	0.103636	-0.00879695	-0.256752	-0.100992	-0.245436	-0.1065	-0.189404	-0.135082
OG0000181	-0.0871193	0.0206818	-0.0184458	0.0713801	-0.00937033	0.0334996	-0.0657385	0.0156792	-0.0538762	0.0417275	-0.063963	0.115545	-0.197471	-0.0433558	-0.310987	0.292603	0.476351	-0.0486227	-0.271415	-0.0916171	-0.254869	0.234412	0.159867	0.0551046
OG0000182	-0.0703567	0.167513	0.117904	0.114344	0.16991	0.0335849	-0.158882	-0.0536676	-0.0416354	-0.0679332	-0.11677	-0.0940105	-0.14083	0.125435	0.201792	-0.0188869	0.0369872	-0.14083	-0.0209434	-0.0263359	-0.00139192	0.0791482	0.0466852	-0.14083
OG0000183	-0.0906869	0.205825	0.0129429	0.235987	0.0095186	-0.0488185	-0.214577	0.0604342	0.0886651	0.00616796	-0.0548749	-0.210584	-0.115518	0.0763321	0.0184383	-0.0315579	0.0406411	-0.079461	-0.0730881	-0.10794	0.134369	0.0240205	0.00943664	0.104327
OG0000184	-0.147924	-0.177586	-0.215977	0.0315348	-0.0567065	-0.128263	0.213271	0.146564	0.203229	-0.0671646	0.103764	0.0952592	-0.0231819	-0.0443546	0.0283501	-0.0111302	-0.0373097	0.0315167	-0.146012	-0.0694691	0.0162992	0.156634	0.0691791	0.0294775
OG0000185	0.441195	0.317994	0.342205	0.00297615	-0.00590559	0.00925475	-0.189511	-0.498742	-0.360913	-0.0778297	-0.0498369	0.0691126	0.169478	0.0743329	0.0209109	0.248096	0.276501	0.0769252	-0.482955	-0.257475	-0.393939	0.105569	0.161856	0.000698872
OG0000186	0.0465919	0.00213761	0.0266294	0.0989934	0.0200819	0.121957	-0.0832219	0.0473876	0.033484	-0.120699	-0.0485385	-0.144803	-0.0154429	-0.00543765	-0.484309	0.101576	0.26696	0.0715248	-0.110963	0.0633849	-0.0674583	0.0693534	0.0799949	0.0308171
OG0000188	0.576823	0.810179	0.225002	0.185007	-0.121229	-0.00312834	-0.344416	-0.317202	-0.528401	-0.0662358	-0.270885	-0.145512	0.470821	0.394129	-0.0676449	0.218114	-0.330879	0.252311	-0.435344	-0.416953	-0.464193	-0.230542	0.401306	0.208873
OG0000189	0.139582	0.222445	0.174666	-0.087425	0.0295334	-0.0721765	-0.0829723	-0.132072	-0.180149	-0.00474763	-0.063343	0.0566589	0.0606392	0.254711	0.275054	0.398985	0.215502	0.108192	-0.348011	-0.291842	-0.337124	-0.0837281	-0.123065	-0.129313
OG0000190	-0.0530945	0.0838808	0.0438983	-0.102864	-0.0155752	-0.0662364	0.0726758	0.382848	0.230659	-0.169411	-0.189541	-0.217239	-0.231756	-0.191512	-0.361429	0.0177791	0.037215	-0.167928	0.026083	0.242073	0.0935288	0.245883	0.185551	0.104512
OG0000193	-0.23624	-0.00547959	1.13046	-0.0611915	0.129927	-0.0403275	-0.358911	0.15488	0.367016	-0.276639	-0.369467	-0.434025	-0.0398232	-0.0444948	0.140191	-0.383739	-0.0637535	0.0726192	0.165506	0.0104098	0.419412	-0.0748895	-0.246448	0.04501
OG0000195	1.01608	1.08196	0.592089	0.576079	0.817405	0.979084	-1.20024	-1.14046	-1.29873	-0.543048	-0.559204	-0.321025	1.02649	1.25297	0.939615	0.595218	0.316191	0.36051	-0.978358	-0.836743	-0.947023	-0.454833	-0.769149	-0.504893
OG0000196	0.723732	0.62055	0.458228	1.09123	0.983715	0.826081	-0.858314	-0.933081	-1.03829	-0.633554	-0.538633	-0.701668	-0.122324	-0.00959136	-0.276467	0.062496	-0.106574	-0.273623	0.173498	0.295905	0.17531	0.0764477	-0.0687578	0.0736799
OG0000197	0.1254	0.121315	0.0862779	-0.046911	-0.0474484	0.0457885	0.0674888	-0.0116295	0.0950492	-0.148353	-0.166505	-0.120473	0.1339	0.169714	0.143394	0.0602089	-0.0114945	0.0503848	-0.0992846	-0.0588884	-0.0677448	-0.028572	-0.155846	-0.135771
OG0000199	0.19769	-0.0149156	-0.0809689	-0.198767	-0.151936	0.0174004	0.199859	0.0698351	0.0132224	-0.194662	0.0915237	0.0517185	0.0309521	0.00239253	-0.113	-0.113	0.0319988	-0.00492223	0.0130859	-0.0287477	-0.0490977	0.107938	-0.0478306	0.17023
OG0000200	0.0373772	0.216166	0.0826443	0.364243	0.0505017	0.2315	-0.37098	-0.111004	-0.309145	-0.0958625	-0.0320384	-0.0634019	0.168383	0.166084	0.152156	0.0989703	0.160011	0.0886553	-0.302387	-0.0539715	-0.174999	-0.0823161	-0.135172	-0.0854136
OG0000201	-0.040581	-0.040581	0.0152219	0.126514	-0.040581	-0.040581	0.0744658	0.108446	-0.040581	-0.040581	-0.040581	-0.040581	-0.0549909	0.0364359	-0.0277496	0.0253119	-0.003351	-0.0549909	0.170474	-0.0549909	-0.0549909	0.0302718	0.0435613	-0.0549909
OG0000202	0.0811412	-0.050674	-0.0542429	-0.0216622	0.0620131	0.0476958	-0.206896	-0.265566	-0.265566	0.172447	0.302617	0.198694	-0.352039	-0.397617	-0.373305	0.184862	0.209279	0.0492041	-0.249882	0.107814	0.273884	0.254179	0.198574	0.0950473
OG0000203	0.0393986	0.232393	0.0907664	0.194661	0.071965	0.028476	-0.0818669	-0.201606	-0.412305	-0.241384	0.257208	0.0222947	-0.281876	-0.297688	-0.0948578	0.0741837	0.224671	0.175187	-0.261259	0.0558414	0.360853	0.0871573	-0.0320025	-0.0102086
OG0000204	0.270424	0.14764	0.197648	-0.0344888	0.0520075	0.0244312	0.140063	-0.163059	-0.152878	-0.133222	-0.273835	-0.0747314	-0.023146	-0.114759	-0.168674	0.0483954	0.0805973	0.0686672	-0.128304	0.0650519	0.15325	0.0940166	0.000651449	-0.0757456
OG0000206	-0.209587	-0.252762	-0.234428	-0.0799454	-0.0292369	-0.0038417	0.293059	0.260744	0.353862	-0.0596456	0.0525006	-0.090719	0.131234	0.103483	0.206322	-0.248336	-0.461855	-0.220532	0.441403	0.196014	-0.00428971	-0.143835	-0.0132814	0.0136727
OG0000207	0.19568	0.267141	0.0633008	0.0359434	0.0103618	0.0302965	-0.250529	0.000462755	-0.0676152	-0.0590927	-0.210008	-0.0159416	0.0498394	-0.047176	-0.192557	0.151359	0.0071937	-0.135525	0.0890952	0.066215	0.121121	0.162743	-0.109162	-0.163146
OG0000208	0.181226	0.260904	0.187059	0.223754	0.13918	0.247706	-0.139374	-0.255085	-0.129816	-0.353436	-0.176943	-0.185176	0.135571	0.292022	0.0438939	0.0323946	0.0239012	-0.0242166	-0.290141	-0.186076	-0.122712	-0.0593276	0.0494909	0.105199
OG0000210	-0.704847	-0.343514	-0.293825	-0.225163	-0.188915	-0.300032	0.54274	0.582078	0.651066	0.126851	0.043167	0.110395	0.0924225	0.0598818	-0.000785363	-0.0279772	-0.166125	-0.0969029	0.0575059	0.0857333	-0.14169	0.0876815	0.0507717	-0.000516035
OG0000211	0.0720795	0.182637	0.112254	0.177859	0.340476	0.233062	-0.236245	-0.239357	-0.215415	-0.119918	-0.287996	-0.0194373	0.113825	0.301899	-0.0934333	0.195346	0.268361	-0.005115	-0.222816	0.0820038	-0.0790354	-0.0728925	-0.33652	-0.151622
OG0000212	0.0194834	0.0378156	-0.00693804	0.269167	0.19997	0.230604	-0.440044	-0.434095	-0.447613	0.209416	0.185427	0.176807	0.121444	0.189302	0.182886	-0.0103263	-0.0229205	-0.08849	-0.150581	-0.0101394	-0.138911	-0.0926749	0.0145843	0.00582696
OG0000213	0.196078	0.245576	0.231034	0.131858	-0.0142461	0.0603486	-0.169509	-0.158754	-0.224338	-0.0213243	-0.185953	-0.090768	-0.109194	0.0309357	-0.221838	0.239035	0.220118	0.114632	-0.250729	-0.125872	-0.258272	0.185871	0.0468981	0.128416
OG0000214	0.052993	0.241787	0.115762	0.173213	0.0318288	0.0581545	0.0653169	0.0778554	0.0598706	-0.348515	-0.268346	-0.25992	0.0637759	0.0865123	0.00362506	0.107838	-0.0843049	0.0385481	-0.286597	0.0156505	-0.0972081	0.1025	0.0348792	0.0147813
OG0000215	0.0973851	0.0685947	-0.0347335	0.000616814	0.0845305	0.0778296	0.0591277	0.000622893	-0.166775	-0.204425	-0.0496734	0.0668992	-0.0346007	-0.0691406	-0.0303443	0.0828275	-0.0353895	-0.060107	0.106473	0.0607971	0.0931227	-0.0211977	-0.110108	0.0176675
OG0000217	0.42052	0.333033	0.157435	0.455521	0.501098	0.411357	-0.437363	-0.36751	-0.371341	-0.281737	-0.313789	-0.507225	0.130018	0.324486	0.151384	-0.175592	-0.515185	-0.206816	0.57223	0.171741	-0.00861064	-0.0885542	-0.276125	-0.0789766
OG0000219	-0.0812359	-0.0971773	0.075664	0.0676521	0.123854	-0.0394752	0.0357596	0.0449308	-0.162426	0.0322644	0.0335537	-0.0333648	0.0127368	-0.0131497	-0.0246545	-0.081315	-0.0686334	-0.165885	0.254279	0.0551728	0.177507	-0.0284148	0.00143351	-0.119076
OG0000221	0.0240664	0.0351348	0.161481	-0.121619	-0.168551	-0.14251	0.118694	0.0638405	0.248764	-0.0053523	-0.0661156	-0.147833	-0.027271	0.233883	0.212576	-0.0166647	0.010689	-0.0878628	0.000580106	-0.0540905	0.0420765	-0.0508195	-0.112958	-0.150138
OG0000222	-0.634209	-0.503289	-0.525726	-0.242583	-0.278844	-0.191574	0.698747	0.702144	0.70223	0.0271869	0.148484	0.0974327	0.124143	0.244058	0.401644	-0.0860438	-0.0968428	-0.0893274	0.122985	-0.333255	-0.119378	-0.0418544	-0.0221052	-0.104023
OG0000223	0.0624753	0.0766619	-0.000933663	0.166284	0.155258	0.131469	-0.134536	-0.138133	-0.146526	-0.0848323	-0.00339527	-0.0837908	0.0492453	0.00643798	0.000995425	0.0499343	-0.0200567	-0.0673502	0.0960116	0.105445	-0.0387359	0.0153456	-0.0788274	-0.118445
OG0000225	-0.116593	0.0578056	0.143056	-0.116593	-0.116593	-0.116593	0.204216	0.367816	-0.055631	-0.0177052	-0.116593	-0.116593	-0.069856	0.0358877	-0.0297532	0.0128782	-0.00343066	-0.0397441	0.105526	-0.0323692	-0.0496141	0.109671	0.173152	-0.212348
OG0000227	0.000816482	0.26729	0.176044	0.289416	0.390503	0.406449	-0.460765	-0.377881	-0.424423	0.0102825	-0.207388	-0.0703445	0.0417271	0.184874	0.144067	-0.00255615	-0.0928976	-0.103716	0.0926871	-0.039749	-0.0279076	-0.0975682	-0.0435634	-0.0553978
OG0000229	0.448273	0.531237	0.418802	0.569028	0.801001	0.763637	-0.90892	-0.789579	-0.969096	-0.326704	-0.108703	-0.428976	0.252517	0.2874	0.482776	-0.0584111	-0.263513	0.0302161	0.149722	-0.0788344	-0.0619519	-0.291161	-0.222149	-0.226611
OG0000232	0.194294	0.396583	0.667471	0.131311	0.329918	0.258124	-0.671127	-0.3031	-0.260403	-0.257632	-0.0941725	-0.391266	-0.00213508	0.0905756	0.259616	-0.0219012	0.0502384	0.0849916	-0.00696239	-0.0954243	0.0557955	-0.0620826	-0.18265	-0.170062
OG0000233	-0.594792	-0.581964	-0.589576	-0.60816	-0.628921	-0.545912	0.972067	0.996468	1.1434	0.0123209	0.422221	0.00285082	-0.106427	-0.0584952	-0.106427	-0.106427	-0.106427	-0.106427	0.124144	0.305413	0.138776	0.167158	-0.106427	-0.0384345
OG0000234	0.0457561	-0.00879442	-0.140072	-0.0459657	-0.085711	-0.182105	0.0624566	0.140546	-0.0169799	0.0412088	0.095567	0.0940939	-0.00249271	0.0448059	-0.196818	0.153713	0.210525	0.114575	-0.351567	-0.0992953	-0.134206	0.112893	0.139637	0.0082305
OG0000235	-0.0309174	-0.0104063	0.041318	0.0448497	-0.0419354	-0.0476422	-0.0420487	0.0298448	-0.0415005	0.0181132	0.024641	0.0556838	-0.0304629	0.0307241	-0.0221528	0.0364917	0.0575662	-0.0534146	-0.106605	-0.0949281	0.0165966	0.143092	0.0037149	0.0193771
OG0000236	-0.0233306	0.0412999	-0.153554	0.294302	-0.0879132	-0.207808	0.207304	0.298144	0.195073	-0.519826	0.0800721	-0.123764	-0.352853	-0.261995	-0.352255	-0.293952	-0.286576	-0.307992	0.015944	0.277126	0.523693	0.302215	0.460968	0.275678
OG0000238	0.0599	0.00883793	-0.0706638	-0.0834811	-0.0667956	-0.0780972	0.285371	0.0735268	-0.066271	0.0191766	-0.0508391	-0.0306645	-0.232144	0.17504	-0.0705381	-0.135567	-0.0849885	0.0165472	0.104238	0.328365	0.473305	-0.259763	-0.0288379	-0.285657
OG0000239	-0.164748	-0.0984567	-0.0382939	-0.163347	-0.0419011	0.0363691	-0.0050066	0.0587984	0.146153	0.138597	0.0742496	0.0575859	-0.141034	-0.161032	-0.207914	-0.193695	-0.251121	-0.337707	0.374936	0.410297	0.2101	0.125457	0.0699437	0.101767
OG0000240	0.304818	0.267263	0.193671	0.327985	0.214198	0.230205	-0.296638	-0.314574	-0.254589	-0.217924	-0.303599	-0.150815	-0.148729	0.0658952	0.0801094	0.0449215	0.412067	-0.0411681	-0.231899	0.0899078	0.00402362	0.00076985	-0.110119	-0.165779
OG0000241	0.189371	0.104078	-0.0824243	0.0345366	0.142169	-0.145764	0.372014	0.0559385	-0.000955008	-0.226518	-0.28455	-0.157895	0.036392	0.0784686	-0.125539	-0.125539	0.148099	0.00372908	0.0891203	0.0341461	0.000968254	-0.081968	-0.0298676	-0.0280099
OG0000243	0.0344814	0.00281048	0.0468397	0.106861	0.0243338	-0.00198401	-0.0864717	-0.0118906	-0.118557	-0.0381377	0.0226837	0.01903	-0.076856	0.032335	-0.149651	0.00598696	-0.136889	-0.0701514	-0.019355	0.0974311	0.288541	-0.0510977	0.191312	-0.111606
OG0000244	0.0693599	-0.0464115	-0.0708385	-0.0971131	-0.0662913	-0.117683	0.146857	0.141962	0.129846	0.00535226	-0.112741	0.0177009	-0.265109	-0.160677	-0.415821	-0.265812	-0.259797	-0.377927	0.301084	0.591642	0.218136	0.214292	0.188763	0.231226
OG0000245	0.0515968	0.256341	0.0709313	0.125506	0.231019	0.0737287	-0.314764	-0.200478	-0.0546422	-0.0445173	-0.00124501	-0.193476	-0.11857	-0.0715619	-0.0979665	-0.168536	-0.062515	0.0586165	0.0434196	0.120075	0.413542	-0.0837576	0.0292712	-0.062016
OG0000246	-0.948244	-0.813859	-0.733752	-0.83129	-0.895583	-0.756605	1.20156	1.34185	1.43039	0.268078	0.351139	0.386315	-0.606952	-0.549593	-0.54747	-0.665056	-0.755265	-0.715136	0.678353	0.901016	0.824076	0.487663	0.428992	0.519373
OG0000249	0.13501	0.130462	0.129207	0.0171841	0.0464569	-0.0347016	-0.128171	-0.0420475	-0.00148536	-0.0849918	-0.0479619	-0.11896	-0.223573	-0.238249	-0.187972	-0.0215069	0.193689	0.0103614	-0.137668	0.180549	0.291654	0.0875491	0.0211655	0.0240001
OG0000250	-0.0355249	0.0423787	0.0212598	0.127012	-0.0537547	-0.034218	-0.0839391	-0.0998238	-0.201745	0.0575235	0.107122	0.153709	-0.010302	-0.0902811	-0.0454815	-0.0599854	0.0504834	0.114045	0.0297633	0.0651939	0.268536	-0.0573714	-0.186893	-0.0777071
OG0000252	0.159676	0.143814	0.18092	0.0308316	0.110961	0.160262	-0.284221	-0.218322	-0.0888929	-0.0039558	-0.0561302	-0.134942	0.210572	0.169121	0.232487	-0.167054	-0.164157	-0.0652027	0.22177	0.0527588	0.00212693	-0.0991799	-0.198016	-0.195226
OG0000253	0.00840006	0.0258146	-0.033739	-0.0255359	0.30389	0.0306433	-0.219009	-0.140612	0.237459	-0.124116	0.194367	-0.257562	-0.0168753	0.142053	0.0604381	0.0786333	0.0633661	-0.0419355	0.0392837	-0.110941	-0.0197614	0.0179761	-0.130473	-0.0817644
OG0000256	0.0478533	0.0767291	-0.0403331	-0.109267	-0.0926555	-0.104256	0.240387	0.179829	0.306382	-0.157504	-0.18792	-0.159245	0.0178754	0.108923	-0.0149751	-0.183457	-0.206767	-0.137864	0.162157	0.363308	0.154462	0.0165546	-0.229402	-0.050813
OG0000258	-0.340389	-0.386377	-0.336765	-0.24402	-0.324754	-0.298025	0.348136	0.404395	0.418043	0.163943	0.30391	0.291903	-0.31936	-0.228052	-0.326566	-0.185271	-0.231291	-0.267124	0.225099	0.298248	0.244071	0.249169	0.286302	0.254774
OG0000259	-0.0170732	0.065396	0.174702	0.045337	0.14127	0.170591	-0.324884	-0.111992	-0.117308	0.0690993	-0.0471395	-0.0479992	-0.00987948	-0.0174625	-0.0663981	0.0115542	0.0454074	-0.0842663	-0.0785428	0.111542	0.00862358	0.0752582	-0.027507	0.0316705
OG0000260	0.343074	0.429027	0.452779	0.872544	0.654963	0.751834	-0.742669	-0.606183	-0.576639	-0.421417	-0.554647	-0.602667	0.244739	0.476323	0.309095	-0.00214994	-0.0860603	-0.0821266	0.00848552	-0.120271	-0.137979	-0.190129	-0.290271	-0.129656
OG0000263	0.0575937	0.176409	0.209059	0.256437	0.287187	0.273247	-0.485459	-0.3113	-0.371834	0.0183244	-0.0997063	-0.009956	-0.0214813	-0.124112	-0.204231	0.233716	0.393246	0.216004	-0.436034	-0.207232	-0.208767	0.185469	0.0982069	0.0752157
OG0000264	0.0795238	0.142606	0.0717622	-0.0752326	0.0319557	-0.00555184	-0.0737647	-0.0184316	0.012003	-0.0482695	-0.101331	-0.0152698	0.0119064	-0.00637473	0.0503449	-0.212627	-0.377678	-0.0921853	0.439935	0.26266	0.256073	-0.0277532	-0.177633	-0.126668
OG0000266	-0.0249669	-0.0774928	-0.119395	-0.0397619	0.012816	0.04739	0.0325058	0.0248268	0.0248849	0.0817666	-0.0442636	0.0816898	0.165512	0.118048	0.168321	0.0933452	-0.105726	-0.023228	0.0786704	-0.0774808	-0.192311	-0.0281323	-0.136616	-0.0604028
OG0000267	0.143177	0.195589	0.134321	-0.00410757	0.224184	0.251662	-0.395407	-0.308333	-0.201959	0.0477118	-0.00327776	-0.0835592	0.324523	0.534311	0.45385	0.0182219	-0.028657	-0.0184162	-0.185371	-0.29737	-0.609285	-0.130818	-0.0395564	-0.0214322
OG0000268	-0.221011	-0.133408	-0.218677	-0.288101	-0.196576	-0.109741	0.445606	0.513107	0.591055	-0.128527	-0.0430379	-0.21069	-0.417669	-0.183701	-0.352058	-0.0195205	-0.173625	-0.134523	0.15524	0.341004	0.368893	0.223041	0.0978122	0.095107
OG0000269	0.0285044	-0.101734	0.224485	0.064927	-0.0986283	-0.032166	0.115755	-0.0612302	0.0630158	-0.0985032	-0.111577	0.0071512	-0.0195032	-0.181784	-0.127302	-0.181784	-0.12922	0.254672	0.200355	0.184561	0.272938	0.0239955	-0.115143	-0.181784
OG0000270	0.11185	0.022659	0.0302204	0.0072656	-0.0073898	-0.0438229	0.0172648	-0.009151	-0.0184437	-0.0266978	-0.0469179	-0.0368371	-0.0893279	0.0289727	-0.0784314	-0.00158547	0.0883429	0.0570069	-0.022655	-0.0244393	0.0733103	-0.0322825	-0.00144784	0.00253672
OG0000271	0.0237182	0.191231	0.234913	0.426143	0.239167	0.319805	-0.403227	-0.304102	-0.471264	-0.156659	0.0437142	-0.14344	0.244008	0.488185	0.419098	0.260911	0.185019	0.196076	-0.469042	-0.271656	-0.150992	-0.29961	-0.279215	-0.322784
OG0000272	-0.29108	-0.368155	-0.271669	-0.263105	-0.118781	-0.246616	0.315893	0.486526	0.358133	0.126495	0.10275	0.169609	-0.174139	-0.0785308	-0.146187	-0.0369965	0.0171288	-0.170395	-0.0172587	0.190434	0.0376022	0.187974	0.0435173	0.146852
OG0000273	0.17923	0.37259	0.452436	-0.041901	0.235532	0.20155	-0.400666	-0.173398	-0.189246	-0.214752	-0.184018	-0.237357	0.247053	0.382491	0.382369	0.204722	0.117018	0.167519	-0.287256	-0.361452	-0.454312	-0.133419	-0.147211	-0.117522
OG0000274	0.14242	0.131195	0.118146	-0.142396	-0.193156	-0.182909	0.155089	0.167735	-0.110181	-0.0364443	-0.0253085	-0.0241894	-0.0910943	0.0311569	-0.00764005	0.102056	0.0417317	-0.127206	0.0824653	0.0291384	0.109459	0.0333192	-0.0428741	-0.160513
OG0000275	0.211986	0.216384	0.12521	0.0923342	0.0827011	0.0924413	-0.208313	-0.245813	-0.175106	-0.0183283	-0.157002	-0.0164964	0.168582	0.265327	0.278491	0.159611	0.211561	0.132661	-0.201908	-0.129734	-0.115525	-0.183667	-0.225369	-0.36003
OG0000277	-0.124378	-0.174808	-0.327733	0.0192536	0.291881	0.281821	-0.38131	-0.00493737	-0.0698359	0.0971787	0.183309	0.20956	-0.222666	-0.232877	-0.183464	0.0129709	0.0254107	0.194392	-0.19763	-0.00360248	0.132071	0.179014	0.0524331	0.243946
OG0000279	0.108786	0.133308	0.052753	0.496387	0.505861	0.507427	-0.757466	-0.677636	-0.670581	0.128978	0.0767555	0.0954263	0.306907	0.234667	0.397272	0.0240509	-0.142448	-0.124486	-0.18881	-0.211728	-0.427366	-0.0094855	0.0316854	0.109742
OG0000280	0.0730209	0.00051945	0.0160436	0.0705873	0.157048	0.153092	-0.263476	-0.295751	-0.189278	0.170513	0.0665541	0.0411259	0.135401	0.263493	0.312889	-0.143853	-0.207821	-0.123996	0.121617	-0.105747	-0.208831	-0.115568	0.0470868	0.0253293
OG0000281	-0.0623196	0.0696359	0.136346	0.0222552	-0.133233	-0.175086	-0.08677	-0.0270863	-0.124151	0.0420884	0.215133	0.123188	-0.307283	-0.240283	-0.299239	-0.0583662	0.0381899	-0.0888446	-0.0990436	0.13662	0.311959	0.183374	0.297441	0.125475
OG0000282	0.0793079	0.182165	0.0490542	-0.0166805	-0.0205269	-0.0303338	-0.0353827	0.120633	0.0202057	-0.14747	-0.130973	-0.0699989	0.00559663	-0.0243442	0.0177758	-0.00598169	-0.0170905	-0.0333393	-0.286838	-0.13001	0.198735	0.122089	0.0460303	0.107377
OG0000283	0.0107089	0.176236	0.0288424	0.00911493	0.0130233	0.00114631	-0.00265547	0.111531	-0.0937884	-0.0803499	-0.129589	-0.0442201	-0.138804	0.0529232	-0.267525	0.110929	0.351888	0.180355	-0.287296	-0.329093	-0.225296	0.154314	0.306751	0.0908549
OG0000286	0.0853527	0.0677822	0.015415	0.0377438	0.0471861	0.0296353	-0.21908	0.123551	-0.0103257	-0.0166827	-0.040808	-0.11977	0.0985752	-0.0843501	0.00797008	-0.0900521	-0.0129715	-0.204639	0.144888	0.153798	0.231858	0.0273048	-0.150679	-0.121702
OG0000289	0.111791	0.293159	0.196496	0.119409	-0.00641714	0.00220124	-0.361729	-0.294252	-0.259005	0.0927419	-0.00597718	0.111581	-0.00393408	-0.086172	-0.0595414	0.0571531	0.159857	-0.0441859	0.0472836	0.0925059	0.139127	-0.0830056	-0.0662453	-0.152843
OG0000290	-0.196871	-0.140869	-0.279818	0.0458896	-0.013918	-0.132337	0.220883	0.325528	0.0290953	0.0708222	0.00872125	0.0628746	-0.178091	-0.108768	-0.288266	0.0601886	0.0204909	-0.0873905	0.137461	0.204902	0.127718	0.0613923	0.00316544	0.047197
OG0000291	0.303256	0.296507	0.304168	0.0877425	-0.0180838	0.133172	-0.262982	-0.404471	-0.578142	0.0713934	-0.0521993	0.119638	-0.289311	-0.133642	-0.269041	0.291453	0.795717	0.00564838	-0.652572	-0.205542	-0.471197	0.346645	0.297142	0.284701
OG0000292	-0.138368	0.0889857	0.253298	0.034277	0.1404	0.124606	-0.155075	-0.100579	-0.230109	-0.0141274	-0.00946339	0.00615352	0.133241	0.224709	0.257845	0.186582	0.227039	-0.00472227	-0.513652	-0.302764	-0.35866	0.10195	0.0167224	0.0317081
OG0000293	0.35895	0.47314	0.362353	0.200214	0.342023	0.304806	-0.528228	-0.292259	-0.378648	-0.373044	-0.213409	-0.2559	0.109729	0.137007	0.0164145	-0.0652444	-0.114335	-0.153749	0.0638452	0.117914	0.138555	0.169963	-0.292681	-0.127419
OG0000294	-0.531828	-0.526122	-0.465989	-0.554048	-0.505758	-0.479041	0.652054	0.582661	0.617994	0.363832	0.459821	0.386424	-0.417681	-0.506042	-0.324024	-0.495343	-0.666648	-0.5573	0.494724	0.632657	0.606148	0.389583	0.475264	0.368661
OG0000295	0.233413	0.412665	0.338711	0.053457	0.151614	-0.0443298	-0.0635073	-0.0272016	-0.111445	-0.143147	-0.407038	-0.39319	0.0220465	0.177668	0.171771	0.704537	-0.452102	-0.215303	0.0322029	0.150109	-0.246633	0.0653637	-0.460416	0.0507559
OG0000296	-0.0409855	0.049583	0.0387638	0.0376488	-0.0733324	-0.0756194	-0.00369385	0.0585143	-0.12929	-0.0112897	0.0343331	0.115368	-0.015581	-0.00802937	-0.103583	0.16905	0.134508	0.066262	-0.263767	-0.0705579	-0.11748	0.0881732	0.0912037	0.0298015
OG0000300	-0.413292	-0.333355	-0.273462	-0.332999	-0.336467	-0.367721	0.413423	0.525	0.490027	0.19852	0.230338	0.199989	-0.226323	-0.187874	-0.272753	-0.0843313	0.0427595	-0.11666	0.0135919	0.238691	0.203239	0.140756	0.135287	0.113617
OG0000301	-0.201049	-0.203182	-0.114883	0.0866148	0.0658507	0.174313	0.067288	0.151536	0.114752	-0.052295	-0.0938309	0.00488474	-0.120511	-0.0869417	-0.15097	0.119654	0.186442	-0.0213687	-0.212195	0.103949	-0.00619001	0.123705	0.0212994	0.0431278
OG0000303	0.1124	0.00845844	0.135709	-0.0708036	-0.19128	-0.141507	0.184346	0.0755321	0.0961912	-0.118283	-0.0182037	-0.0725596	-0.14085	-0.251255	-0.267623	-0.0529507	0.0691191	0.00564577	0.00808078	0.223595	0.323079	0.125195	0.0564024	-0.0984388
OG0000304	-0.107041	-0.233595	-0.268746	-0.2754	-0.129623	-0.126603	0.397024	0.360616	0.582136	0.00426474	-0.118352	-0.0846818	-0.172177	0.118385	0.0944656	-0.396129	-0.774318	-0.60614	0.900886	0.64881	0.445266	-0.239103	-0.0857973	0.0658503
OG0000305	0.275515	0.492634	0.258768	0.0918042	0.075994	0.0966329	-0.199652	-0.168439	-0.102306	-0.141073	-0.395668	-0.284209	-0.0616175	0.0164328	-0.0220738	0.054484	0.0973513	-0.0889249	-0.120894	0.0781764	-0.106916	0.164954	-0.0766664	0.0656943
OG0000309	0.0342931	0.0777508	0.148527	-0.0481562	0.0520126	0.0286114	-0.151431	-0.18339	-0.035455	-0.0543294	0.135998	-0.00443137	-0.0860262	0.117781	0.172376	-0.0375484	-0.201494	-0.0369372	0.00918364	0.206288	0.139932	-0.073331	-0.07437	-0.135854
OG0000311	0.414451	0.530728	0.488277	0.873331	0.731459	1.0161	-0.667572	-0.534814	-0.752252	-0.525685	-0.834076	-0.739948	0.361249	1.16366	0.140126	-0.321085	-0.026395	-0.321082	-0.0523718	-0.261125	-0.0765649	-0.354737	-0.290348	0.0386681
OG0000312	-0.524294	-0.837505	-0.574629	-0.65341	-0.97024	-0.783005	2.04721	2.04941	2.06677	-0.650256	-0.627524	-0.542526	0.0897217	0.0512559	0.010335	0.291217	0.0892076	-0.0359522	-0.103536	-0.114307	0.0122768	-0.0532973	-0.13802	-0.0989018
OG0000313	0.214382	0.205018	0.160896	0.217392	0.178482	0.29197	-0.342684	-0.299546	-0.310094	-0.104832	-0.106743	-0.104242	0.196283	0.139964	0.198202	0.0163809	-0.0879289	-0.119501	0.0846334	-0.0849046	-0.235354	-0.0309898	-0.0673837	-0.00940117
OG0000314	0.133923	0.179882	0.161941	0.136772	0.00950733	0.0346574	-0.254157	-0.110141	-0.240963	-0.119725	0.0769506	-0.00864829	0.247861	0.205756	0.260558	0.20292	0.0850165	0.151417	-0.275808	-0.280898	-0.33443	-0.0956979	-0.0795807	-0.0871124
OG0000316	-0.14389	-0.299525	-0.353982	-0.24366	-0.0844256	-0.0575109	0.244784	0.186739	0.362879	0.2356	0.0899974	0.0629936	0.177008	0.138844	0.215538	-0.253055	-0.426297	-0.115604	0.316095	0.0864632	0.00147662	-0.154515	-0.0215775	0.0356244
OG0000317	0.0205506	0.0537693	0.0807966	0.213736	-0.0540831	0.0275083	-0.134025	-0.224406	-0.400113	-0.0191446	0.309775	0.125636	-0.267184	-0.200776	-0.207351	0.0725976	0.16893	0.0448165	-0.377045	-0.0103434	0.211494	0.15631	0.274669	0.133883
OG0000319	0.20927	0.331414	0.223588	0.257643	0.380366	0.289856	-0.39286	-0.324269	-0.371434	-0.122594	-0.274741	-0.20624	0.340933	0.2199	0.291184	0.0193053	-0.142364	-0.0414791	-0.0838578	-0.0696607	-0.099381	-0.138317	-0.14401	-0.152252
OG0000320	-0.0229973	0.191019	0.095432	-0.0499317	0.322095	0.328649	-0.433914	-0.403552	-0.361128	0.108051	0.164143	0.0621337	0.0933541	-0.0921958	-0.0699868	0.0252409	-0.318054	-0.105631	0.476488	0.246251	0.162039	-0.0879324	-0.290494	-0.0390785
OG0000321	-6.28754e-05	-0.0330611	0.0233658	0.308512	0.450247	0.456306	-0.540916	-0.613234	-0.419326	0.332221	0.0659363	-0.0299882	0.315944	0.465815	0.481221	-0.304853	-0.585636	-0.267909	0.246055	0.0884922	-0.206062	-0.191454	-0.0255627	-0.0160497
OG0000322	0.231222	0.368361	0.679001	-0.143336	0.135529	0.032075	-0.386779	0.183068	0.224907	-0.407677	-0.405635	-0.510735	0.18769	0.283265	0.310062	-0.246927	-0.0216822	-0.0280351	-0.147748	-0.266549	0.109879	0.0612722	-0.132343	-0.108883
OG0000323	-0.00406258	0.0778792	-0.068033	0.0906182	0.0730241	0.000718262	-0.0665995	-0.0214208	-0.0959345	-0.0464906	0.0851728	-0.0248715	-0.144097	0.202909	-0.161036	0.0821903	0.117762	0.0891391	0.0936475	0.0764927	-0.187514	-0.14969	-0.0290252	0.00922163
OG0000324	0.721993	0.819936	0.343704	0.676371	0.776434	0.597139	-1.012	-1.10106	-1.21172	-0.278545	-0.237577	-0.0946706	0.316351	0.258814	0.0648058	0.328659	0.258314	0.131573	-0.610957	-0.418029	-0.469034	0.0595613	0.0708477	0.00909369
OG0000325	0.0381763	0.118083	0.156833	0.0493984	0.0712778	-0.032468	-0.0780148	-0.0139524	-0.0314277	-0.0716842	-0.11691	-0.089311	-0.179698	-0.108391	-0.324541	0.0405683	0.289063	-0.0740302	-0.122811	0.102722	-0.113277	0.24717	0.150552	0.0926729
OG0000327	0.307476	0.222545	0.207009	-0.0671649	-0.00922701	0.003671	-0.16329	-0.0431958	-0.0793715	-0.0432054	-0.240602	-0.094644	0.213802	0.230823	0.262189	-0.0872705	-0.161079	-0.0352763	0.210992	0.00506297	-0.0121195	-0.232692	-0.268813	-0.125618
OG0000328	0.109326	0.188459	-0.0475389	0.100272	-0.0362455	-0.165848	-0.0271697	0.0365792	-0.0683285	0.0874463	-0.229384	0.0524306	0.0496125	0.00852213	-0.034329	-0.0490431	0.00384246	-0.0782414	0.0389417	0.0587799	0.207732	-0.034702	-0.0346147	-0.1365
OG0000329	-0.00148331	0.0629767	-0.0377725	0.0920492	-0.0142732	-0.024681	-0.036406	-0.00839258	-0.0815263	-0.0353223	0.0153332	0.0694981	-0.0351043	0.0380582	0.0498173	0.118196	0.149417	-0.0215253	-0.0842643	-0.0923128	-0.0774892	0.0270081	-0.0510375	-0.0207636
OG0000330	-0.240119	-0.213614	-0.307438	-0.201366	-0.139069	-0.261513	0.0255026	0.249613	0.0497418	0.197581	0.500442	0.34024	-0.169735	-0.0671074	-0.0241265	-0.0071401	-0.0108737	-0.270202	0.065651	0.026351	-0.0580769	0.155113	0.251696	0.108452
OG0000332	-0.0504664	0.0618468	0.00166925	0.106097	0.0161841	0.0129909	0.00588008	0.0599571	0.0477333	-0.0746412	-0.132746	-0.0545047	-0.0169167	-0.0602976	-0.182129	0.0167188	0.0322011	-0.119291	-0.00744307	0.0941262	-0.0575432	0.175613	0.0570789	0.0678822
OG0000337	-0.236822	-0.0740902	0.124518	0.225967	-0.0244233	-0.0490273	-0.300356	-0.0422995	-0.352459	0.207334	0.30681	0.214849	-0.244647	-0.162321	-0.141483	0.031746	0.471389	0.0369292	-0.342628	-0.0191318	0.0650587	0.151483	0.0857461	0.0678582
OG0000338	-0.079747	0.150825	0.0216227	0.0208001	-0.0371948	0.0656078	-0.027635	0.0457703	-0.130459	-0.0152385	-0.0274664	0.0131143	-0.117204	0.0406353	0.0182145	-0.0498331	0.142713	-0.145855	-0.0336902	0.03671	0.153182	-0.00768269	-0.0202451	-0.0169435
OG0000339	0.164974	0.271803	0.173098	0.378876	0.264355	0.0689002	-0.238422	-0.309886	-0.400168	-0.151145	-0.149754	-0.0726293	-0.0448103	-0.0448103	-0.0448103	0.0772888	-0.0448103	-0.0448103	-0.0448103	0.175756	-0.0448103	-0.0448103	-0.0448103	0.150248
OG0000340	-0.0200459	0.0474155	-0.0300602	-0.0656249	0.00875165	-0.0966227	0.0760961	0.132607	0.0625014	-0.00489788	-0.0886638	-0.021456	0.0035927	0.08719	-0.138065	-0.0481137	0.106967	-0.018741	0.0396892	0.0315194	-0.166462	0.0386883	0.0259582	0.0377774
OG0000342	-0.00341331	0.0118411	0.0237511	-0.0409876	-0.0504	-0.0695648	0.104657	0.0574086	-0.0426049	-0.0619432	0.0767321	-0.00547647	0.0616557	0.00859013	0.00650635	-0.0586207	-0.203101	-0.151655	0.114802	0.206926	0.142723	0.0273045	-0.0793477	-0.0757828
OG0000343	-0.0282938	0.058102	0.0404759	0.0179307	-0.0208934	0.0113373	-0.0451766	-0.0175391	-0.0299708	0.00224508	-0.0472953	0.0590782	0.109274	-0.0158274	-0.0303095	0.111586	0.121096	0.1296	-0.13937	-0.0686747	-0.0734529	0.00990046	-0.0515347	-0.102287
OG0000344	0.0566263	0.579958	0.0725339	0.0104293	0.220937	0.242157	-0.678816	-0.427638	-0.608941	0.0985457	0.110841	0.323366	-0.0481904	0.0629748	-0.0330765	0.0550999	-0.0667378	-0.0152996	0.0682507	0.0293057	-0.0345144	0.0782272	-0.047986	-0.0480535
OG0000345	-0.651557	-0.563371	-0.630014	-0.688866	-0.621171	-0.703851	1.23275	1.23996	1.22906	-0.0455073	0.0329031	0.169655	-0.403384	-0.275614	-0.391935	-0.512645	-0.703521	-0.556142	0.692278	0.8729	0.775715	0.197717	0.0848986	0.219733
OG0000346	0.0758962	0.281929	0.11293	0.263517	0.0949835	0.403562	-0.299211	-0.342156	-0.272435	-0.0693522	-0.224552	-0.0251117	-0.239461	-0.242535	-0.196599	-0.433794	-0.48505	-0.540299	0.458217	0.384237	0.407423	0.320958	0.271368	0.295534
OG0000347	0.0147228	-0.0297178	-0.0688622	-0.0332135	0.00876085	-0.037671	0.133662	0.033571	0.0693712	0.0350782	-0.0411747	-0.0845268	0.0332703	-0.0781141	-0.0829559	0.0995579	0.122868	0.0305399	-0.0890132	0.0577206	-0.0981443	0.105067	-0.038892	-0.0619044
OG0000348	-0.0206943	0.0222794	0.019905	0.0197465	-0.0197748	-0.0428254	-0.0131673	0.0211733	-0.0110003	0.0264255	-0.0486908	0.0466232	-0.120175	-0.0478412	-0.116195	0.0950812	0.0732205	0.024819	-0.167851	-0.0198332	0.0652376	0.0703415	-0.0110451	0.15424
OG0000349	0.0923643	0.0378274	-0.205168	-0.204364	-0.283171	-0.253555	0.471345	0.228241	0.130358	-0.128875	-0.0335283	0.148527	-0.0448041	-0.0615235	-0.173944	0.164724	0.00230681	0.117918	-0.262876	0.0341884	-0.108769	0.198168	0.159793	-0.0251814
OG0000350	0.0949442	0.143527	0.0789973	-0.00522684	-0.0230275	-0.0424603	0.0318534	-0.0957646	-0.11901	-0.0415709	-0.0698793	0.0476173	-0.101229	0.0651392	-0.111136	0.0064223	0.149322	0.0573598	-0.146251	-0.0253857	-0.101044	0.0835622	0.0930765	0.030163
OG0000352	0.0726434	0.103352	-0.0462823	0.350919	0.131008	0.148018	-0.317352	-0.211761	-0.348123	-0.0015517	0.109108	0.0100216	-0.105134	-0.127975	-0.222243	0.117583	0.0639696	-0.0203047	-0.0516874	0.0790594	-0.0555479	0.150446	0.117653	0.05418
OG0000353	0.174686	0.165376	0.00644814	0.434536	0.372105	0.312086	-0.389949	-0.314845	-0.519783	-0.24776	-0.0250352	0.0321347	-0.0237091	0.312849	0.0682091	0.28834	0.272789	0.169063	-0.382584	-0.176876	-0.10753	-0.161338	-0.109293	-0.14992
OG0000354	-0.00944899	-0.0440874	-0.0526012	0.165566	0.0387796	-0.0396453	-0.0486112	-0.0330464	-0.102782	0.0267289	0.0966619	0.002486	-0.140314	-0.053632	-0.1066	0.0657221	0.219711	0.0337857	-0.114397	-0.0401531	-0.0785375	0.0521703	0.212336	-0.0500919
OG0000355	0.0303732	-0.0839029	0.0936803	0.257082	0.317057	0.329581	-0.455666	-0.462987	-0.446192	0.163755	0.123472	0.133749	0.608926	0.646592	0.786193	-0.332874	-0.529872	-0.404293	0.129415	-0.117006	-0.284263	-0.264844	-0.132825	-0.105147
OG0000356	-1.03356	-0.899488	-0.751441	-0.755807	-0.504241	-0.310657	0.873932	1.01977	1.0591	0.422862	0.41647	0.463058	-0.351454	-0.293178	-0.220305	-0.792506	-0.996994	-0.852503	0.919725	0.763467	0.594154	0.331827	0.549234	0.348532
OG0000358	0.0315525	0.228153	0.101563	0.0717357	0.0805815	0.105871	-0.214407	-0.0477677	0.133793	-0.185569	-0.128816	-0.176691	0.100171	0.0395357	-0.0270764	-0.146269	-0.113135	-0.161395	0.126849	0.118906	0.118724	0.049787	-0.00604107	-0.100055
OG0000360	0.137513	-0.00538629	0.135944	-0.173701	-0.0865994	-0.202486	-0.0274316	0.29768	0.703468	-0.259667	-0.259667	-0.259667	-0.0429946	0.00493694	-0.0429946	-0.0429946	-0.0429946	-0.0429946	0.339145	-0.0429946	-0.0429946	0.0428703	-0.0429946	-0.0429946
OG0000362	0.12971	0.184111	-0.0508081	-0.0698318	0.0437564	-0.0821978	-0.00147773	0.0128554	-0.0901124	-0.0624978	0.0223605	-0.0358672	-0.0686631	-0.0207315	-0.0141805	-0.0686631	-0.0160992	-0.0131163	0.264701	0.0998415	-0.0686631	-0.0250919	-0.0686631	-0.000670828
OG0000364	-0.981336	-0.904223	-0.661332	-0.879259	-0.85568	-0.829226	1.27182	1.3781	1.41768	0.298794	0.365524	0.379136	-0.496564	-0.238935	-0.219394	-0.711542	-0.786392	-0.564776	1.04436	0.760011	0.90855	0.00863776	0.261367	0.0346756
OG0000365	0.0831404	0.174376	0.153933	-0.0275151	-0.154443	-0.169432	0.100139	0.269661	0.149188	-0.203786	-0.190771	-0.18449	-0.0377551	0.0443687	-0.016273	-0.223031	-0.0938747	-0.0518965	0.09581	0.213534	0.174175	-0.109271	0.0446027	-0.0403893
OG0000366	0.403847	0.853894	0.222506	-0.0105476	-1.46403	0.349022	0.297427	0.00171034	0.304834	0.257412	-1.20079	-0.0152827	0.0290556	0.320762	-0.133419	-0.171499	-0.0744287	-0.153231	0.2301	0.242604	-0.0673565	-0.0345134	-0.0849199	-0.103154
OG0000367	0.0873555	0.152856	0.163408	-0.0218467	0.146222	0.137925	-0.196114	-0.176687	-0.115302	-0.0272898	-0.0453267	-0.1052	0.271173	0.293044	0.46878	-0.284389	-0.557778	-0.108174	0.386761	0.0795909	0.106217	-0.23811	-0.304024	-0.11309
OG0000368	-0.0870992	0.154423	-0.351594	0.0541086	-0.316226	-0.340105	0.566936	0.176521	0.341064	0.0586311	-0.395563	0.138903	0.0367709	0.0422983	-0.0757134	0.234574	0.498045	0.14221	-0.343455	-0.252571	-0.333673	0.0445441	0.0363082	-0.0293377
OG0000369	0.282597	0.23346	0.227248	-0.0866431	0.0615574	0.119607	0.0792044	-0.170491	-0.0206749	-0.119437	-0.361174	-0.245254	0.408522	0.38603	0.42191	-0.289582	-0.450785	-0.0917962	0.423051	-0.0156355	-0.0527108	-0.344945	-0.219473	-0.174587
OG0000370	-1.14302	-1.20388	-1.13673	-1.11891	-1.08806	-1.03362	1.1141	1.19702	1.20207	1.05532	1.05659	1.09912	-1.05304	-1.09935	-0.973627	-0.875941	-0.990578	-1.10325	1.17099	1.33271	1.16023	0.9204	0.767265	0.744194
OG0000371	-0.0838082	-0.0124079	-0.0119534	-0.307048	-0.294178	-0.40368	-0.0235648	0.317465	0.26493	0.223132	0.254147	0.0769669	-0.0748174	-0.0952622	-0.152616	0.093566	0.17197	0.133538	-0.217152	-0.0271852	0.0898292	0.021876	0.0899757	-0.033723
OG0000372	0.0845405	0.154315	0.304619	-0.00280085	0.0745195	0.0344632	-0.320602	-0.0893144	-0.174943	-0.0358603	0.0777787	-0.106715	-0.223897	-0.0410185	-0.275438	0.27891	0.411652	0.158605	-0.631411	-0.278708	-0.187784	0.24873	0.377201	0.163157
OG0000373	-0.0793602	-0.10712	-0.149764	0.130251	0.0369599	0.136254	-0.0627428	0.080466	0.0156573	0.00727121	-0.100323	0.0924505	-0.0420679	0.0109781	-0.0139622	-0.104586	-0.240244	-0.104116	0.144049	0.161365	0.0360795	-0.0158331	0.0741523	0.0941839
OG0000374	0.210102	0.416376	0.163887	0.325157	0.0146034	0.0248131	0.136272	0.171588	0.112827	-0.536486	-0.503006	-0.536134	-0.167245	-0.149628	-0.143946	-0.218371	-0.288796	-0.0886209	0.126564	0.218091	0.451626	0.00806261	0.19704	0.0552243
OG0000375	-0.0620364	0.0721121	0.0899281	0.130844	0.10503	0.0501515	-0.150785	-0.0312852	-0.0281397	-0.181354	-0.0204497	0.0259851	0.0778308	0.201815	0.149449	-0.00920482	0.271212	-0.0337634	-0.0760675	-0.0870436	0.00334368	-0.00426998	-0.292024	-0.201276
OG0000377	-0.0987499	0.0222922	0.000512455	0.185774	-0.0428624	-0.0342508	-0.00786129	0.0104279	-0.148014	0.00384248	-0.0592893	0.168179	-0.178872	-0.0197918	-0.171503	0.103953	0.328594	0.0619888	-0.276467	-0.0695988	0.0056518	0.128474	0.0656183	0.0219536
OG0000378	0.203657	0.287758	0.148736	0.142034	0.0858688	0.153105	-0.162568	-0.146418	-0.262491	-0.136913	-0.189314	-0.123455	0.208273	0.262702	0.192686	0.297094	0.115166	0.0499924	-0.278486	-0.229056	-0.189749	-0.0736416	-0.161304	-0.193676
OG0000379	0.0997324	0.358687	0.384674	0.572916	0.509476	0.589673	-0.393333	-0.324098	-0.381718	-0.444022	-0.484929	-0.487059	-0.129049	-0.108194	0.0337352	-0.430572	-0.535383	-0.113099	0.5772	0.436062	0.599252	-0.31635	0.0311086	-0.0447102
OG0000380	0.176095	0.236015	0.179316	0.121217	0.2765	0.274469	-0.408638	-0.3496	-0.405286	0.0153955	-0.15855	0.0430671	0.202077	0.197505	-0.00972179	-0.0514613	0.017137	-0.142573	-0.121846	0.20088	-0.0392397	-0.15756	-0.0114933	-0.0837051
OG0000382	0.206579	0.218035	0.207424	0.134186	0.182908	0.268604	-0.211222	-0.286636	-0.186636	-0.0815771	-0.125971	-0.325694	0.152628	0.117898	0.214546	-0.10782	-0.121765	-0.0847562	0.179236	0.0263262	-0.137527	-0.0655771	-0.131441	-0.0417477
OG0000383	-0.788315	-0.942347	-0.697145	-0.601258	-0.881933	-0.838408	0.674216	0.907522	0.758031	0.53059	1.04432	0.834728	-1.2319	-0.995131	-0.874555	-0.710507	-0.557214	-0.58983	0.892102	1.21024	1.72472	0.401624	0.403852	0.326601
OG0000384	-0.0471446	-0.0836313	-0.00771898	0.0580456	-0.0357211	0.0109696	-0.054661	0.0298655	-0.172813	0.157725	0.0935496	0.0515345	-0.0462288	-0.0462288	0.160347	0.0655307	-0.0462288	-0.0462288	-0.0462288	-0.0462288	0.141469	0.00248358	-0.0462288	-0.0462288
OG0000385	0.169538	0.162183	0.176301	0.207704	0.22532	0.208872	-0.381163	-0.391574	-0.264569	-0.0584392	0.0445327	-0.0987056	0.0795774	0.111623	0.173104	0.0106924	-0.178713	-0.0669922	0.0631232	-0.0192115	-0.101627	-0.0108391	-0.0960461	0.0353094
OG0000386	-0.238854	-0.193711	-0.131875	0.0241467	-0.0112297	-0.100521	0.00640406	0.0755555	-0.117499	0.213598	0.217155	0.25683	0.0156394	0.0633413	0.070287	0.0149306	0.0200519	0.0663059	-0.162533	-0.12836	-0.11366	0.0653789	0.0977912	-0.00917403
OG0000388	-0.125391	-0.0371781	0.039371	0.0657377	0.033628	0.0348154	-0.0103043	-0.0355494	0.0302839	0.0120914	0.0173771	-0.0248814	-0.246636	-0.157504	-0.252154	0.0114595	0.175569	0.142691	-0.0419986	0.0120503	0.0701771	0.191726	0.0254173	0.0692026
OG0000389	0.383045	0.182325	0.291384	-0.397814	0.177957	0.355968	-0.300423	-0.0672937	-0.712701	-0.0124502	0.0433636	0.0566367	0.184529	0.172814	0.0428583	0.0683326	-0.121214	0.0388106	0.0970518	-0.103776	-0.13371	0.0371679	-0.199393	-0.0834718
OG0000390	-0.102832	-0.0493385	-0.174761	-0.0580469	-0.131075	-0.0857887	-0.0523081	0.109848	0.113726	0.149508	0.0840808	0.196988	-0.0618593	-0.0417117	-0.133227	0.0196637	-0.0600636	-0.104708	0.134272	0.16044	0.0444492	0.0550114	-0.0227317	0.0104646
OG0000391	0.00614287	0.0881165	-0.0386312	0.0322354	-0.0728966	-0.0423712	-0.0027142	-0.0121146	-0.0434497	-0.0180602	0.00681385	0.0969292	-0.0210131	-0.0363235	-0.129168	0.0270279	0.069987	-0.039287	0.0127517	-0.0400668	-0.00483205	0.143971	0.0570042	-0.040051
OG0000392	-0.109601	0.084656	-0.170849	0.00216809	-0.0484706	-0.138631	0.08147	0.0812658	0.128417	0.0343234	0.0835278	-0.0282774	-0.0224547	0.0158434	-0.0765484	0.145315	0.0560541	-0.0230121	-0.0765484	-0.0203802	-0.0339468	0.123756	-0.0765484	-0.0115289
OG0000393	0.118911	0.234359	0.237461	-0.0994336	0.00328597	-0.116585	-0.0877082	-0.0406783	0.0992829	-0.180116	-0.0210853	-0.147694	-0.241264	-0.0873522	-0.134273	-0.12293	-0.107382	-0.17196	0.185962	0.227229	0.144348	-0.00205733	0.134533	0.175148
OG0000394	0.0706959	0.084214	-0.13331	0.113352	0.171611	0.0620795	0.0775027	0.118274	-0.0468846	-0.140939	-0.193825	-0.18277	-0.0685909	0.0736248	-0.015726	0.0273382	-0.0127818	-0.0980993	0.0427862	0.0651148	-0.0455976	0.073265	-0.030302	-0.0110314
OG0000395	-0.215965	-0.161896	-0.0243903	0.0716592	0.25144	0.290913	-0.0347015	-0.145393	-0.157302	0.0991172	-0.00283439	0.0293539	0.0038677	0.0978942	0.227055	-0.172251	-0.465038	-0.228959	0.360348	0.224837	0.0830495	-0.0121628	-0.102056	-0.016584
OG0000400	-0.0604717	-0.0354345	-0.00138072	0.0169764	-0.0114354	-0.0473417	-0.0712598	0.174518	0.125767	0.06063	-0.0471755	-0.103392	-0.141159	0.0659231	-0.148826	0.0261917	-0.0905868	-0.132173	0.158029	0.215239	-0.104614	0.164343	-0.157814	0.145446
OG0000402	0.093868	0.357469	0.317859	-0.742579	0.148767	0.0686621	-0.155678	0.696636	-0.577471	0.730896	-0.771228	-0.167202	-0.0987158	0.0365333	-0.149981	-0.170042	-0.186706	-0.126932	0.224928	0.337726	0.227276	0.0331594	-0.0896629	-0.0375843
OG0000403	0.00448288	0.12481	0.0419686	0.0355161	0.0919614	0.198776	-0.0145144	-0.108785	-0.0134218	-0.215296	-0.109607	-0.0358909	-0.00956363	-0.0358278	-0.0673373	0.0484188	0.0340928	0.0795348	-0.0583091	0.0122157	0.070452	0.010978	-0.0961765	0.0115222
OG0000406	0.222003	0.306237	0.135109	0.138499	0.123902	0.0255278	-0.261519	-0.241868	-0.303405	-0.0324355	-0.0744789	-0.0375714	0.152983	0.27438	0.103854	0.281008	0.26566	0.272343	-0.355081	-0.296895	-0.348388	-0.0751088	-0.122308	-0.152448
OG0000407	0.346503	0.212138	0.103666	0.0707088	0.0501046	0.0597291	-0.192789	-0.27904	-0.162817	-0.0661721	-0.128973	-0.013058	-0.15835	0.344206	-0.160014	-0.0923978	-0.111217	0.0906184	0.30479	0.00606904	0.139266	0.0660241	-0.214497	-0.214497
OG0000410	0.208518	0.15206	0.0534697	0.0282964	0.0740252	0.0181159	-0.257026	-0.205236	-0.226026	0.129208	0.0507029	-0.0261078	0.0885866	0.123386	0.123754	0.0690859	-0.0812452	0.0633283	-0.176435	-0.0878126	-0.0244714	-0.0650522	-0.0198342	-0.0132898
OG0000411	0.00489873	0.194533	0.0928728	0.218397	0.166771	0.0681497	-0.00628535	-0.0285738	0.0958351	-0.213362	-0.212691	-0.380545	0.0753839	0.284924	0.170244	-0.196065	-0.243641	-0.100359	0.276039	0.125251	-0.197188	-0.142149	-0.0555167	0.00307818
OG0000414	0.141451	0.297302	0.0291699	-0.169569	-0.15873	0.0563428	-0.138429	-0.00290275	-0.310888	0.126824	0.204488	-0.0750586	0.0199484	-0.0355681	-0.162616	0.13964	0.0595532	0.021462	-0.119221	-0.0754934	-0.0120795	0.0813969	0.0693017	0.0136759
OG0000415	0.123242	0.145979	0.139362	0.0504662	0.0531291	0.0627073	-0.124287	-0.211391	-0.277806	-0.0276756	0.127221	-0.0609467	0.0508394	-0.120283	-0.0234639	0.137418	0.153991	0.183463	-0.312341	-0.188935	-0.0974577	0.0748694	0.0810582	0.0608422
OG0000416	-0.170139	-0.230132	-0.0506265	0.149247	-0.203139	-0.43443	-0.194444	-0.0944654	-0.206637	0.311625	0.626579	0.496562	-0.192728	0.0380749	-0.00303562	0.0237747	0.210491	0.119112	-0.234245	0.00870058	-0.00568832	-0.0322697	0.0911841	-0.0233712
OG0000417	0.0782672	0.165249	0.0463446	0.061517	0.163408	0.10229	0.0616101	-0.00982312	0.100876	-0.306606	-0.208514	-0.25462	0.00928792	0.14724	0.022146	0.092413	-0.121284	-0.138479	0.136098	0.141454	0.0429867	-0.126476	-0.121771	-0.0836162
OG0000421	0.283145	0.307919	0.257348	0.181007	0.261869	0.232583	-0.322129	-0.453567	-0.364243	-0.0475079	-0.144734	-0.191689	-0.114688	0.154212	-0.0472467	-0.15951	-0.0349229	-0.0279213	-0.0335451	0.053623	-0.187018	0.111197	0.233154	0.052666
OG0000423	0.241948	0.0421162	-0.068539	-0.122987	-0.236774	-0.431475	-0.0663305	0.0685376	0.0191792	0.112807	0.414624	0.0268934	0.0311642	0.0473805	-0.0233402	-0.0257493	0.0535708	0.10603	-0.132271	-0.0503293	-0.0461711	-0.0263089	0.0311562	0.0348683
OG0000424	0.0571743	0.117512	0.187642	0.153145	0.0915094	0.218616	-0.268177	0.0395261	-0.0564144	-0.381188	-0.11734	-0.0420045	-0.0556709	-0.171429	-0.187039	-0.062508	0.0266688	0.0891103	-0.119588	0.238705	0.127552	0.254123	0.0521597	-0.192084
OG0000425	-0.0802295	-0.0215645	-0.12658	-0.0862665	-0.0918106	-0.0787509	-0.0689688	0.169604	-0.0872657	0.145432	0.178724	0.147676	-0.0806439	-0.222671	0.212016	0.315028	0.0298298	0.427206	-0.359669	-0.371738	0.157396	-0.158564	-0.131106	0.182916
OG0000426	0.0340504	-0.0525928	-0.146875	0.107915	0.122075	0.0991782	-0.113366	-0.11295	-0.13405	0.0125196	0.101131	0.0829646	-0.000959727	-0.045835	0.0671193	0.0642656	-0.0371347	0.0558085	-0.064994	-0.00120699	-0.0911435	0.015603	0.0207615	0.0177161
OG0000428	0.214946	0.0901922	0.0149624	0.391224	0.393776	0.0911458	-0.364499	-0.370559	-0.0858856	0.00951506	-0.352536	-0.0322815	0.073122	0.131349	-0.099513	-0.109961	-0.162559	-0.230599	0.153827	0.258063	-0.0802849	-0.00388	-0.0110335	0.0814687
OG0000429	-0.308526	-0.0798602	-0.00922671	-0.174417	-0.28078	-0.278009	0.072476	0.352067	0.286592	0.293827	-0.0894305	0.215287	-0.264366	-0.0973931	-0.126699	-0.261111	-0.254984	-0.0937228	0.410317	0.353334	0.244126	0.239323	-0.0737689	-0.0750555
OG0000430	0.104917	0.169773	0.233471	0.11868	0.27839	0.288752	-0.349909	-0.345115	-0.25867	-0.139773	-0.0121366	-0.08838	0.337139	0.545287	0.555714	0.000791415	-0.316859	-0.0495791	-0.010986	-0.341446	-0.357653	-0.181305	-0.111793	-0.0693111
OG0000432	0.0133097	0.070808	0.0892053	0.201967	0.260069	0.210366	-0.346422	-0.25279	-0.26982	0.0302754	0.0464166	-0.0533854	0.0809548	0.0669152	0.137712	-0.0629041	-0.102669	-0.0745348	0.0260055	0.11734	0.119047	-0.125391	-0.085388	-0.0970875
OG0000433	-0.298133	-0.155756	-0.0319151	-0.849206	-0.704559	-0.443813	0.986997	1.13594	1.25242	-0.236908	-0.370591	-0.284475	-0.30313	-0.0786718	-0.223087	-0.504268	-0.767378	-0.571386	1.41348	1.02206	0.692013	-0.285533	-0.148754	-0.245342
OG0000435	0.311948	0.240117	0.1975	-0.0732011	0.14157	0.129139	0.0396513	-0.214783	-0.0306761	-0.152511	-0.253375	-0.335379	0.538685	0.509849	0.293499	-0.245813	-0.391306	-0.113726	0.412502	0.0744732	-0.307375	-0.3342	-0.279501	-0.157086
OG0000437	0.00140949	0.14939	0.0672468	-0.116302	-0.0148023	-0.0709421	-0.119138	0.0184688	0.120442	-0.0766431	0.0106901	0.0301792	-0.059896	0.0935248	0.00801368	-0.0777718	-0.174125	-0.0536265	0.204282	0.132895	0.156661	0.00203653	-0.181153	-0.0508411
OG0000438	-0.0785809	-0.0165481	0.0418332	0.137494	0.0455086	0.00126045	-0.13213	-0.0613425	-0.192872	0.0325154	0.107182	0.11568	-0.223147	-0.231609	-0.375048	0.186955	0.308849	0.00253521	-0.196579	0.0894618	0.100764	0.164615	0.163825	0.00937711
OG0000439	0.17905	0.173158	0.261547	0.135003	0.270729	0.168122	-0.3435	-0.107011	-0.210863	-0.117692	-0.203863	-0.204679	-0.17634	-0.151662	-0.28625	0.0815323	0.381863	0.0365903	-0.0933752	0.0811947	0.0615599	-0.0122234	0.0323869	0.044724
OG0000440	-1.2124	-1.29265	-1.1904	-1.10685	-1.15013	-1.08471	1.33474	1.38016	1.5437	0.988771	0.949809	0.83995	-0.254881	-0.386934	-0.182465	-0.814205	-1.26701	-0.772424	1.34537	0.882412	0.743268	0.111584	0.25309	0.342196
OG0000441	-0.0688818	0.0247416	-0.190706	-0.14495	-0.0178501	-0.0351678	0.314601	0.236238	0.316646	0.00458723	-0.229367	-0.209891	0.324332	0.307477	0.17023	-0.273228	-0.498032	-0.198373	0.495972	0.285475	-0.0957044	-0.172039	-0.205546	-0.140564
OG0000442	0.220387	0.739756	0.676036	0.823993	0.699545	0.844956	-0.775873	-1.05266	-0.756221	-0.509843	-0.459449	-0.45063	0.474462	0.424983	0.363061	0.0378611	-0.182318	-0.117489	0.00153478	-0.184507	-0.475997	-0.0614181	-0.090321	-0.189851
OG0000443	0.00922275	0.244583	-0.0997601	-0.00353651	0.235277	0.236327	-0.185711	0.0280313	-0.185711	-0.185711	-0.0455215	-0.0474913	0.124656	-0.0202025	0.207758	-0.038212	-0.181558	-0.260262	0.217141	0.213688	0.0156846	-0.26309	0.0567235	-0.0723275
OG0000444	-0.695395	-0.653049	-0.65808	-0.523699	-0.670316	-0.651644	0.822318	0.853365	0.692166	0.416214	0.46785	0.600271	-0.870411	-0.824359	-0.864195	-0.731678	-0.733842	-0.821691	0.8869	1.3823	1.32071	0.546995	0.454386	0.254888
OG0000445	0.0793119	0.117129	0.224053	0.292995	0.309051	0.252873	-0.446245	-0.178753	-0.275939	-0.069717	-0.160603	-0.144157	-0.0655451	0.0945459	0.191991	-0.113814	0.0409915	0.0188566	-0.0674498	-0.138085	0.0479375	0.0531668	0.0170335	-0.0796297
OG0000446	-0.0834621	0.209412	-0.107532	-0.0900775	-0.606507	0.456421	0.445929	0.370457	-0.0239765	-0.306124	0.0502735	-0.314814	-0.343359	-0.17109	-0.338978	-0.0731046	-0.0820874	-0.207494	0.190173	0.39027	0.198594	0.132512	0.227386	0.0771783
OG0000447	0.0262404	0.0339174	-0.0988178	-0.055195	-0.0988178	-0.00216504	0.0704854	0.141642	-0.0988178	0.0926121	-0.0988178	0.0877336	-0.0828103	0.0256632	-0.0564011	0.121974	0.145001	0.0183846	-0.0227388	0.0488016	-0.0143227	-0.089098	-0.110884	0.01643
OG0000448	-0.00126182	0.174947	-0.0170874	0.136168	0.149608	0.199549	-0.183851	-0.0687812	-0.0484789	0.058366	-0.303291	-0.0958872	0.271412	0.423975	0.297236	0.0288345	-0.0319807	-0.0932578	0.0300325	-0.14586	-0.294946	-0.0951569	-0.314571	-0.0757184
OG0000450	-0.3989	2.04026	-0.3989	-0.3989	1.94873	-0.3989	-0.3989	-0.3989	-0.3989	-0.3989	-0.3989	-0.3989	1.50986	1.92788	1.72293	0.608371	0.382943	0.241095	-1.75984	-0.930392	-1.54412	-0.805664	-0.634195	-0.71887
OG0000451	-0.076051	0.0863129	0.607756	0.0572431	0.580554	0.22401	-0.487904	-0.521522	-0.368234	-0.126125	0.185856	-0.161896	-0.168082	0.169189	0.227578	-0.306781	-0.306636	-0.171604	0.499157	0.227094	0.0307351	-0.155822	-0.118894	0.0740662
OG0000452	-0.257815	-0.0952541	0.110967	0.2926	0.509348	0.468922	-0.608954	-0.50273	-0.393485	0.113059	0.288006	0.0753374	-0.0869995	-0.0074899	-0.113717	0.0486235	0.116162	0.0614922	-0.131942	0.0294754	0.11137	0.037347	-0.0227523	-0.0415698
OG0000453	0.136098	0.216167	0.20736	-0.0624354	-0.126007	-0.0383163	-0.0972454	0.0311475	-0.065342	0.0399412	-0.164301	-0.0770661	-0.171769	-0.137768	-0.353773	-0.139182	0.000816326	-0.134871	0.146989	0.270272	0.20269	0.19332	0.106703	0.0165725
OG0000455	0.0931147	0.0288381	0.11705	0.206996	0.00386762	0.0359245	-0.142101	-0.0937257	0.00681948	-0.0944397	-0.103257	-0.0590879	-0.0802143	-0.0611384	-0.104279	0.146209	0.182244	0.0553884	-0.164025	-0.106882	0.0150901	-0.00243412	0.0194701	0.100572
OG0000456	0.302164	0.030177	0.140589	0.189099	-0.309488	-0.121089	-0.197768	0.216699	0.00906928	0.0956831	-0.200847	-0.154289	-0.0203014	-0.302105	-0.0864079	-0.137597	-0.151853	0.0417514	0.0880102	0.22248	0.292308	0.158225	-0.0424903	-0.0620199
OG0000457	0.0645892	0.269225	0.15082	-0.00771765	-0.0344366	0.195074	-0.216199	-0.0486163	-0.191387	-0.138414	-0.0554528	0.0125161	0.357536	0.349821	0.468181	0.269169	0.127272	-0.0319958	-0.405118	-0.379948	-0.212072	-0.167415	-0.124513	-0.250917
OG0000459	-0.385035	-0.277571	-0.390626	-0.258413	-0.462085	-0.275214	0.707354	0.800528	0.685268	-0.128987	-0.00951831	-0.00570176	0.570728	0.732273	0.873747	0.331255	-0.0373396	0.21262	-0.155457	-0.497776	-0.332638	-0.399793	-0.755317	-0.542303
OG0000461	0.0883271	0.268651	0.402588	0.137988	0.200107	0.121793	-0.305357	-0.245015	-0.116812	-0.194602	-0.100571	-0.257097	-0.0401697	-0.0577231	-0.0400494	0.0799258	0.209326	0.140333	-0.0226489	0.0517881	0.117692	-0.0669701	-0.214913	-0.15659
OG0000462	0.0743824	0.239743	-0.0835679	0.0270006	0.143609	0.0590767	-0.332895	0.0607589	-0.154928	0.0839908	0.00664338	-0.123814	0.0287644	0.283246	0.23841	0.272637	0.4086	0.377505	-0.329982	-0.355463	-0.408918	-0.128774	0.0173633	-0.403389
OG0000464	-0.00396088	-0.00173806	-0.039592	-0.0802335	-0.171164	-0.0814744	0.0724783	0.0570641	0.12124	0.011818	0.0856015	0.0299616	0.0720009	0.137598	0.13361	-0.356099	-0.507385	-0.190693	0.470031	0.231295	0.134102	-0.0785578	0.00356237	-0.0494645
OG0000465	0.32728	0.278202	0.214758	0.299145	0.336795	0.186055	-0.327262	-0.259287	-0.180482	-0.219561	-0.263484	-0.392157	-0.0904801	-0.0618261	-0.131336	-0.112863	-0.341676	-0.252636	0.296324	0.210807	0.155688	0.246499	-0.108905	0.190403
OG0000466	-0.0283143	0.0274891	-0.39232	0.228632	0.191982	0.240669	0.0548395	-0.00534033	0.100944	-0.176593	-0.198049	-0.0439385	0.0319651	-0.1392	-0.095099	0.0113526	-0.211878	-0.121206	0.125995	0.262238	-0.0748137	0.165277	-0.116881	0.16225
OG0000467	-0.0245175	0.0126626	0.129128	-0.0748062	-0.0918937	-0.104046	0.09431	0.157285	0.213376	-0.0029128	-0.134848	-0.173736	-0.707325	-0.691802	-0.856737	-0.488914	-0.385609	-0.518759	0.229773	0.637975	0.662665	0.777413	0.686709	0.654611
OG0000468	-0.0731346	0.0194045	-0.108653	-0.0285958	-0.0571487	0.106172	-0.0960275	-0.0817658	-0.284958	0.109957	0.182249	0.312502	-0.369604	-0.214599	-0.397952	-0.0960925	-0.191266	-0.344313	0.00227417	0.463466	-0.060105	0.387038	0.508198	0.312955
OG0000469	0.145499	0.264334	0.142059	0.309568	0.0662438	0.141886	-0.30419	-0.107606	-0.405182	-0.124523	-0.163008	0.0349206	0.154532	0.307945	0.30574	0.16946	0.0656673	0.0877768	-0.202162	-0.211867	-0.212627	-0.101336	-0.176609	-0.186521
OG0000470	-0.0442798	-0.0442798	0.0115231	-0.0442798	-0.0442798	0.142955	0.0143901	-0.0442798	-0.0442798	-0.0442798	-0.0442798	0.18537	0.185719	0.0104061	-0.031986	0.0810965	0.0440525	-0.0314539	-0.0592273	-0.0592273	-0.0592273	-0.0592273	-0.0592273	0.038302
OG0000472	-0.533216	-0.437538	-0.585781	-0.596044	-0.511892	-0.516133	0.735908	0.927845	0.924884	0.160811	0.283061	0.148095	-0.537509	-0.290032	-0.54781	-0.369991	-0.397885	-0.30427	0.371498	0.57943	0.539391	0.312819	0.419418	0.22494
OG0000473	0.191918	0.00897855	0.150236	0.0108629	0.125255	-0.00012077	-0.131617	-0.0875414	-0.0875733	-0.0338136	-0.0620348	-0.08455	0.079337	0.0894326	-0.00714744	0.0595533	0.0626901	0.00654794	-0.157239	-0.0918352	0.00551052	0.0282864	-0.0551517	-0.0199849
OG0000474	0.016849	0.209278	0.0266701	0.093597	0.0877702	0.0613263	0.0534931	-0.184351	-0.234733	-0.082168	-0.0319274	-0.0158037	0.281629	0.193455	0.229818	0.0679829	-0.127257	-0.0827259	-0.0283155	-0.151672	-0.430575	-0.0177621	-0.0287452	0.0941677
OG0000475	-0.0440916	0.0572889	0.230454	0.00140328	0.00991847	0.0179082	-0.160428	0.0388692	0.00992882	-0.0403566	-0.0509433	-0.0699517	-0.177409	-0.153319	-0.27776	0.118912	0.37959	0.0345246	-0.249908	0.0326879	0.0660036	0.174655	-0.0549602	0.106984
OG0000476	0.162592	0.141007	0.205389	0.0313937	-0.0313916	-0.0129677	-0.0650171	-0.0871875	-0.157371	-0.00965003	-0.180401	0.00360462	-0.0876114	0.178472	-0.0308709	-0.08667	0.131266	-0.101524	-0.022772	0.0377772	0.00379417	0.135446	-0.0285419	-0.128765
OG0000477	-0.0626618	0.0029089	0.00919562	-0.206417	-0.144343	-0.131083	0.0323592	0.144146	0.260713	0.050738	0.0622306	-0.0177878	-0.271194	-0.205511	-0.145237	-0.246846	-0.294827	-0.187477	0.40105	0.407376	0.444786	0.0731023	0.00841792	0.0163598
OG0000478	-0.110599	-0.0270202	0.029548	0.078363	-0.0265548	-0.0549926	-0.0600556	0.0473053	-0.0468307	0.0143439	0.0135582	0.142935	-0.104199	-0.239362	-0.172019	0.124844	0.311367	0.109105	-0.21335	0.0490377	-0.00961498	0.119371	-0.0357967	0.060619
OG0000480	-0.177452	-0.151484	-0.133999	0.131725	0.0148717	0.16431	-0.21994	-0.00558366	-0.306678	0.207117	0.202389	0.274723	-0.385281	-0.166456	-0.324162	0.26903	0.0570674	0.113606	-0.247922	-0.0485505	-0.105574	0.17742	0.196034	0.464787
OG0000483	-0.041469	-0.0586573	0.0923015	0.014417	0.0469971	-0.0300442	-0.0397696	-0.0541645	-0.0391953	0.0904696	-0.00216166	0.0212764	-0.0776307	-0.00627588	-0.0741595	0.181494	0.0530756	0.0731145	-0.220776	-0.0582122	0.0990457	0.0591919	0.0394567	-0.0683239
OG0000484	0.899475	0.991135	0.75838	-0.10151	-0.435565	-0.0841479	-0.259566	-0.479491	-0.468778	-0.0405457	-0.52319	-0.256197	0.466785	0.583453	0.355403	-0.232181	-0.232184	-0.189738	-0.0781361	-0.274973	-0.22751	-0.0696644	0.0702051	-0.17146
OG0000485	-0.074042	-0.027523	-0.119811	-0.016666	-0.120797	-0.134892	0.128714	0.333433	0.178473	-0.0586191	-0.0290516	-0.0592184	-0.168416	-0.137794	-0.206773	-0.110092	-0.102401	-0.20235	0.0372543	0.226716	0.264198	0.175735	0.0750216	0.1489
OG0000486	0.0650752	-0.012826	0.199723	0.141734	-0.00412175	-0.0661378	-0.165671	-0.0385128	-0.280717	0.0596939	-0.0794818	0.181242	0.142225	0.0245708	-0.0879894	0.0467468	0.133241	-0.0879894	-0.0879894	-0.0879894	-0.0879894	0.0629263	0.118227	-0.0879894
OG0000487	-0.0729697	-0.0729697	0.0365578	0.0941251	0.100098	0.157509	-0.0729697	0.122498	-0.0729697	-0.0729697	-0.0729697	-0.0729697	-0.197257	-0.0630926	-0.163877	0.0443244	0.121342	0.0771745	-0.0273823	0.103091	0.237022	0.051847	-0.0398716	-0.14332
OG0000488	-0.234642	-0.211408	-0.24708	-0.359322	-0.361992	-0.434008	0.369502	0.551053	0.43684	0.107126	0.186385	0.197546	-0.361677	-0.162649	-0.272003	-0.198817	-0.183496	-0.146676	0.135462	0.260484	0.29431	0.244843	0.305748	0.0844708
OG0000489	-0.0427583	0.00443012	-0.00969273	0.183031	0.217622	0.2892	-0.2359	-0.180573	-0.183438	0.0819438	-0.0432433	-0.0806214	0.32397	0.178075	0.285962	0.117272	-0.216915	0.0782241	-0.0105931	-0.117641	-0.271682	-0.141265	-0.170256	-0.0551506
OG0000490	0.14886	0.288455	0.00329747	0.499298	0.324419	0.376958	-0.267047	-0.293163	-0.259499	-0.286335	-0.212158	-0.323085	0.334812	0.377852	0.279357	0.0905305	0.12369	0.092939	0.142814	-0.357197	-0.286656	-0.194012	-0.414444	-0.189685
OG0000491	0.226889	0.238991	0.51002	0.222324	0.366775	0.206155	-0.412041	-0.242769	-0.17321	-0.412629	-0.170694	-0.359811	0.251225	0.530368	0.276416	0.342072	0.222453	-0.060965	-0.271368	-0.271368	-0.271368	-0.271368	-0.204727	-0.271368
OG0000492	0.0728328	0.236389	0.11265	-0.00963514	0.0938551	0.02371	-0.185797	-0.0665793	-0.214247	-0.0704664	0.0946715	-0.087383	-0.0988089	0.0493492	-0.168198	0.208338	0.395643	0.18812	-0.368963	-0.164447	-0.13452	0.00561416	0.0289746	0.0588989
OG0000494	-0.086362	-0.0683704	-0.0808534	0.0893116	0.201479	0.134807	-0.0898883	-0.175066	-0.100018	0.11289	0.0712965	-0.00922556	-0.188107	-0.218844	-0.0559444	-0.187995	-0.357487	-0.178099	0.392153	0.239	0.00996274	0.144929	0.233973	0.166459
OG0000495	0.0193745	0.0274018	0.00400234	0.0800218	-0.00235025	0.00616466	-0.0671933	-0.088484	-0.0234201	-0.0572203	0.0357069	0.0659961	-0.317007	-0.167871	-0.179749	0.0945051	0.103383	0.113659	-0.0711583	0.0119559	0.174035	0.113256	0.0884021	0.036589
OG0000496	0.113169	0.147529	0.045998	0.220107	0.254618	0.147602	-0.435911	-0.316935	-0.287462	0.0296687	0.0770578	0.00455707	-0.0179315	0.119667	-0.0280298	0.140078	0.223414	0.116966	-0.298532	-0.150439	-0.279059	0.0347477	0.128996	0.010122
OG0000497	-0.0325995	-0.181607	-0.118478	-0.110024	-0.172901	-0.131809	0.213158	0.193746	0.217674	-0.0744608	0.136355	0.0609457	-0.0832518	0.01107	-0.0832518	0.0388473	0.0690214	0.127152	0.0930379	-0.0832518	-0.0832518	0.160383	-0.0832518	-0.0832518
OG0000498	-0.0111266	0.0595178	-0.0266298	0.0885037	-0.00757856	0.0766869	0.00024194	-0.0650135	-0.0204879	-0.0181527	-0.215042	0.139081	0.0233791	-0.0430515	-0.0117436	0.130895	-0.0501269	-0.0285366	-0.183775	-0.219427	-0.0345994	0.176093	-0.012165	0.253058
OG0000503	0.322549	0.33306	-0.0814957	0.309286	0.389402	0.512176	-0.398133	-0.609765	-0.548321	-0.119428	-0.139327	0.0299972	0.362015	0.235625	0.395964	0.0657038	-0.445609	-0.100185	0.202794	-0.0941315	-0.444339	0.0244586	-0.242262	0.0399662
OG0000504	-1.70127	-1.63101	-1.41659	-1.15809	-1.42028	-1.3577	2.51252	2.64943	2.53439	0.149136	0.481057	0.358412	-0.890588	-0.633698	-0.886144	-0.552496	-0.614864	-0.673456	0.998208	1.34312	1.08808	0.303077	0.331124	0.187635
OG0000505	0.050997	-0.0701855	-0.0491976	0.327686	0.151495	0.0748638	-0.558758	-0.349393	-0.738514	0.301244	0.540779	0.318982	0.187295	0.146977	0.236366	0.0407692	0.0478601	-0.00554902	-0.396803	-0.256972	-0.138885	0.0686308	0.101425	-0.0311131
OG0000506	0.0237026	0.183692	0.0134302	-0.0623473	-0.0702614	-0.178267	0.0185502	0.159943	-0.0323434	0.0238144	-0.021696	-0.0582181	-0.0894689	-0.148587	-0.0389683	0.346492	0.108037	-0.0102414	-0.0770085	-0.109309	-0.0731459	0.00799012	0.0104687	0.0737409
OG0000511	0.189111	0.192193	0.234423	0.280083	0.352012	0.370586	-0.654694	-0.587291	-0.463659	0.0596236	0.0761009	-0.0484889	0.227113	0.42098	0.372483	-0.0779751	-0.388351	-0.0899378	0.112413	-0.0883806	-0.117563	-0.312272	-0.0330509	-0.025459
OG0000512	0.118091	0.220443	0.137221	0.440041	0.240458	0.296924	-0.342105	-0.310715	-0.219135	-0.208587	-0.18392	-0.188717	-0.281075	-0.0113229	-0.184595	0.0673658	-0.00786358	0.0533212	-0.199529	0.097553	0.208786	0.176213	0.093598	-0.0124511
OG0000513	-0.38225	-0.383587	-0.266826	-0.211221	-0.2283	-0.163686	0.545874	0.567368	0.608556	-0.0739725	-0.0366294	0.0246727	-0.159712	0.0375078	-0.0510729	-0.122371	-0.455866	-0.289162	0.361622	0.236925	0.149905	0.119761	0.089299	0.0831638
OG0000514	-0.40877	-0.211709	-0.322629	-0.282902	-0.155849	-0.349804	0.349624	0.48246	0.506376	0.0549857	0.0514879	0.286729	-0.373177	-0.319341	-0.348138	-0.298302	-0.219222	-0.374584	0.386895	0.721341	0.722634	0.0719077	0.0251962	0.00479079
OG0000515	0.0815788	0.0744395	0.203543	0.202735	0.390458	0.327945	-0.353852	-0.530451	-0.385856	0.170511	-0.0601	-0.120951	0.183306	0.336117	0.271634	-0.194129	-0.537256	-0.236491	0.434191	0.0843323	-0.0246018	-0.258644	-0.0767353	0.0182774
OG0000516	0.0894946	0.313087	0.351744	0.163062	0.0574122	0.0698002	-0.219593	-0.169072	-0.219593	-0.219593	-0.111981	-0.104768	-0.117425	0.333178	0.0317832	0.322099	0.434206	0.0333816	-0.192968	-0.189672	-0.201814	0.0662937	-0.364306	-0.154756
OG0000517	-0.140028	-0.137474	-0.163935	-0.173284	-0.23348	-0.201872	0.137968	0.189746	0.176812	0.241406	0.167874	0.136269	-0.0619622	0.0203396	-0.11411	-0.102835	-0.124334	-0.0506744	-0.0174047	0.141243	0.0198135	0.128422	0.0834533	0.0780489
OG0000518	-0.0646787	0.0859157	0.0542496	0.0103413	0.113653	0.116227	0.0645164	0.0973584	0.153665	-0.0492442	-0.379918	-0.202086	0.0422586	-0.1286	-0.476823	0.451763	0.501306	0.0756094	-0.243701	-0.169981	-0.545785	0.357675	-0.0099189	0.146198
OG0000521	0.0425368	-0.0243002	-0.00293856	0.059486	0.00707715	-0.0258278	-0.0225398	-0.0149744	-0.0301421	-0.0144841	-0.0524288	0.0785358	0.0283011	0.0393508	-0.0673016	0.154288	0.24497	-0.116073	-0.17059	-0.113343	-0.137931	-0.0269868	0.125974	0.0393405
OG0000522	-0.0238641	0.389525	-0.0939104	0.129468	0.268164	0.228218	0.00271078	0.183789	-0.0186434	-0.37147	-0.432881	-0.261106	0.428993	0.560379	0.139141	-0.14334	-0.520334	-0.381593	0.34312	0.165757	-0.197843	-0.184735	-0.217203	0.00765794
OG0000523	0.169693	0.256528	0.230546	0.119519	0.120055	0.122296	-0.42935	-0.317868	-0.183532	-0.0859516	0.083272	-0.0852074	0.218136	0.325839	0.363568	0.0636062	0.0745588	0.21348	-0.140982	-0.295729	-0.408221	-0.175087	-0.13377	-0.105398
OG0000524	0.111742	0.0737671	0.249725	0.333508	0.224249	0.222703	-0.340182	-0.443734	-0.423879	0.0628293	-0.0779532	0.00722395	-0.0194989	0.00252904	-0.00528049	0.164203	0.222406	-0.158722	-0.174239	-0.0914111	-0.0594892	0.149297	-0.0530035	0.0232081
OG0000525	0.00344206	0.175502	0.0415566	0.219241	0.141656	0.137089	-0.25637	-0.219792	-0.224531	0.042116	-0.0765919	0.0166823	-0.0941574	-0.129397	-0.0927743	-0.0221768	0.177399	0.024416	-0.126641	0.092508	-0.181873	0.197513	0.0441219	0.111062
OG0000526	0.0255435	0.18216	0.085746	-0.00743603	0.0576632	0.109482	-0.259185	0.0514299	-0.18102	-0.0828799	-0.0317664	0.0502623	-0.0329609	0.084775	-0.132609	0.0496779	0.218018	0.0429142	-0.00586748	-0.002925	-0.0499905	0.0406761	-0.0828298	-0.128879
OG0000528	-0.627702	-0.550928	-0.482094	-0.386838	-0.372029	-0.388197	0.53481	0.630699	0.596445	0.306947	0.430687	0.3082	-0.280979	-0.265392	-0.32168	-0.210257	-0.263178	-0.194666	0.190415	0.323207	0.225292	0.303279	0.255978	0.237979
OG0000529	0.164278	0.0931893	-0.0783308	0.120304	0.318837	0.289179	-0.281049	-0.325593	-0.220306	-0.0152109	-0.0149742	-0.0503237	0.39643	0.474564	0.536874	-0.0885071	-0.338548	-0.109355	0.067479	-0.285594	-0.41073	-0.159703	-0.128787	0.0458776
OG0000530	0.183042	0.0769209	0.0691122	-0.243832	-0.0505262	-0.0677976	0.11134	0.0626594	0.225188	-0.116096	-0.143017	-0.106994	0.0797945	0.291754	0.065136	-0.323308	-0.41157	-0.237928	0.608917	0.360003	0.235288	-0.127013	-0.200609	-0.340465
OG0000532	-0.145708	-0.139832	-0.056179	0.0483548	0.0248398	-0.0944091	-0.126006	0.0568668	-0.0908679	0.143456	0.267032	0.112452	-0.284848	-0.185259	-0.216761	-0.130802	0.0665724	0.068731	-0.128686	-0.0377664	0.105471	0.196203	0.316327	0.230819
OG0000533	-0.0384313	0.0868721	-0.0264148	-0.0534417	-0.0561278	0.0568276	-0.0869994	0.0193317	-0.0480346	0.0628129	-0.00257061	0.086176	-0.209168	-0.108494	-0.0241642	0.29947	0.406975	0.0445724	-0.227765	-0.0527756	0.00351475	0.0754897	-0.252617	0.0449625
OG0000534	0.094215	0.00140652	-0.0261622	-0.07372	0.242307	0.250975	-0.0759203	-0.155169	0.0678621	-0.0295442	-0.182343	-0.113908	0.396168	0.488897	0.661013	-0.388979	-0.826947	-0.480551	0.909457	0.222536	-0.0363519	-0.399445	-0.387019	-0.158779
OG0000535	-0.0234798	0.056701	0.00356666	0.0938326	0.0391104	0.107825	-0.00407674	-0.029976	-0.0741179	-0.0457156	-0.0367981	-0.086872	-0.102186	-0.186428	-0.297531	0.132827	0.297501	-0.149439	-0.164296	0.101776	-0.117243	0.172058	0.214009	0.0989544
OG0000536	0.088562	0.138705	0.216878	0.33702	0.0935467	0.0986275	-0.375177	-0.255632	-0.461394	-0.089861	0.138409	0.0703149	-0.121279	-0.0879561	-0.278283	-0.0757821	-0.0628539	-0.0478718	-0.12246	0.0318132	0.118463	0.153647	0.307349	0.185214
OG0000539	-0.113159	-0.233484	-0.192826	0.205436	0.0692158	0.193794	-0.113612	-0.0844713	-0.145645	0.1394	0.093654	0.181698	0.0314044	0.104756	-0.0664747	0.0135846	-0.0165789	-0.110169	-0.0748848	0.1945	0.0956079	0.0155453	-0.0687685	-0.118523
OG0000542	-0.000917649	0.0769347	0.025615	0.213917	0.104311	0.04744	-0.203656	0.000346784	-0.125401	-0.166768	0.0520638	-0.0238861	0.338417	0.249534	0.415983	-0.0838995	-0.269905	-0.0432747	0.112611	-0.0976322	-0.243851	-0.164287	-0.100678	-0.113018
OG0000543	0.020574	0.205057	0.302153	0.0886732	0.0971091	0.0384601	-0.170153	-0.140059	-0.0454506	-0.104284	-0.185349	-0.106732	-0.147431	-0.213902	-0.311792	0.102246	0.281367	0.0672614	-0.159446	0.075858	0.124974	0.167213	-0.0545902	0.0682406
OG0000545	0.126226	0.160931	0.10247	0.28336	0.199033	0.274626	-0.110598	-0.105625	-0.087475	-0.360032	-0.293772	-0.189144	-0.235823	-0.0246209	-0.320947	-0.0558052	0.159534	-0.252088	-0.0796317	0.164698	0.209991	0.127457	0.117849	0.189387
OG0000549	0.082345	0.144735	0.210892	-0.0272618	0.133248	0.163737	-0.110743	-0.158793	-0.111565	-0.0675546	-0.168857	-0.0901823	0.0343258	0.0898052	-0.017228	0.166484	0.0690408	0.0011894	-0.224813	-0.163413	-0.215052	0.0372566	0.133792	0.0886132
OG0000550	0.354236	0.128759	0.238606	0.116533	0.161865	0.200794	-0.240498	-0.230159	-0.200682	-0.18744	-0.17431	-0.167704	0.0603318	0.232962	0.230516	-0.0433268	-0.312189	-0.119737	0.0438365	0.11556	0.0675638	0.0729561	-0.188864	-0.159609
OG0000551	0.361185	0.572647	0.521819	0.54024	0.32569	0.386455	-0.486019	-0.293412	-0.254529	-0.460748	-0.63275	-0.580576	0.179007	0.269444	0.644725	-0.347097	-0.345319	0.00569907	-0.0423559	0.285865	0.465035	0.0510971	-0.621472	-0.54463
OG0000554	0.0812454	0.0078966	-0.0740919	0.146317	-0.206234	-0.137866	0.0902359	-0.0996215	-0.247733	-0.123836	0.230386	0.333303	-0.00854119	-0.0818432	0.0589049	-0.159998	-0.151542	-0.00401126	-0.0354252	-0.0105341	0.317637	0.0331157	0.14279	-0.100552
OG0000555	0.167698	0.161444	0.143817	0.0460225	0.0821079	0.100768	-0.0308659	-0.143207	-0.0393904	-0.0874314	-0.210272	-0.190691	0.256459	0.289121	0.133986	-0.136608	-0.149562	-0.0692319	0.13732	0.0230351	-0.239011	-0.10265	-0.10788	-0.0349785
OG0000556	-1.24148	-1.33423	-1.23368	-0.943781	-1.06299	-1.15887	1.00266	1.29373	0.897282	1.14743	1.24597	1.38796	-1.50027	-0.928362	-1.38031	-0.898506	-1.13091	-1.07861	1.03548	1.27461	1.18309	1.19606	1.25491	0.972823
OG0000557	0.00947122	-0.0225268	0.0200749	0.188113	0.319766	0.380329	-0.390185	-0.488509	-0.280389	0.22874	0.00283539	0.0322802	0.349034	0.502422	0.447071	-0.197907	-0.4589	-0.19231	0.0980129	-0.115263	-0.441693	-0.133669	0.0224905	0.120711
OG0000558	-0.508386	-0.576064	-0.5522	-0.750498	-0.509955	-0.65277	0.636188	0.909594	0.88545	0.307764	0.508886	0.30199	-0.569465	-0.428796	-0.387673	-0.540213	-0.611546	-0.443451	0.488804	0.508355	0.660499	0.330646	0.631831	0.361009
OG0000559	-0.10429	-0.0637308	-0.018821	0.17031	0.0711723	-0.00102395	-0.200275	0.0031945	-0.121131	0.173837	0.0636398	0.027118	-0.0238994	-0.0265334	-0.114566	0.18819	0.201115	0.0742739	-0.0557105	-0.0579105	-0.0481336	-0.0167036	-0.0643723	-0.05575
OG0000560	0.71314	0.618253	0.426486	-0.415918	-0.606623	0.0146401	0.320406	-0.321981	-0.297012	-0.23195	-0.330434	0.110992	0.0735834	0.0715451	0.0784616	0.390117	0.739681	0.233547	-0.869329	-0.716515	-1.0539	0.070251	0.601579	0.380983
OG0000563	0.0532212	0.0871081	0.0552082	0.130619	0.240378	0.315896	-0.375774	-0.337967	-0.238341	0.0772546	-0.0300507	0.0224465	0.183122	0.259948	0.130122	0.111744	-0.105506	-0.043575	-0.12833	-0.0966956	-0.330424	-0.0342203	-0.0367025	0.0905177
OG0000564	-0.0432018	-0.0432018	0.191858	0.0101424	-0.0432018	-0.0432018	-0.0432018	-0.0432018	0.0353805	-0.0432018	-0.0432018	0.108233	0.0341836	-0.026317	-0.0272096	0.0590969	0.0348198	0.0345455	0.0509185	-0.0103802	-0.10297	0.0114826	-0.0822034	0.0240336
OG0000565	0.0238228	0.0281111	-0.237726	0.153546	-0.0758344	-0.0841665	0.0234534	0.0476086	-0.173435	0.0219119	0.080736	0.191971	-0.498263	-0.53206	-0.520034	0.0876747	0.0328078	-0.143493	-0.299557	0.369569	0.505736	0.442085	0.363445	0.192089
OG0000566	-0.33828	-0.253806	-0.40685	-0.181003	-0.262763	-0.235496	0.305133	0.344845	0.31094	0.147285	0.175808	0.394188	-0.541056	-0.431893	-0.578455	-0.353028	-0.317674	-0.408889	0.532386	0.573823	0.605421	0.321948	0.309673	0.287744
OG0000567	-0.316367	-0.0467753	0.12661	0.121078	0.131637	-0.0662426	-0.127601	-0.0256086	-0.144012	0.0111568	0.233106	0.103018	-0.160974	-0.195154	-0.154049	0.0426774	0.0197432	-0.00506207	-0.0955384	0.0950123	0.173171	0.0553646	0.126515	0.0982942
OG0000569	-0.0415012	0.0594769	0.0358204	-0.0324962	-0.256303	-0.0746649	0.428868	0.130857	0.0185671	-0.316214	-0.00664714	0.0542376	0.258408	0.177841	0.438427	-0.0881153	-0.218779	0.00994957	0.030501	-0.167701	0.0230318	-0.194349	-0.109938	-0.159276
OG0000571	-0.0698847	-0.0253329	-0.0718193	0.00181974	-0.122801	-0.196632	-0.0184666	0.0549236	-0.113317	0.0882894	0.211712	0.261509	-0.359582	-0.304033	-0.526184	-0.277102	-0.307591	-0.17798	0.28328	0.466624	0.399719	0.350897	0.442751	0.00920125
OG0000572	0.187713	0.324489	0.286563	0.0174427	-0.0634617	-0.0984714	-0.05158	0.0183417	-0.0313173	-0.151929	-0.296764	-0.141026	-0.0440796	-0.156927	-0.217835	-0.0640702	-0.145375	-0.215459	0.228818	0.412992	0.0895698	0.227155	-0.0448788	-0.0699098
OG0000574	0.321488	0.40071	0.146865	0.0260746	0.216993	0.134068	-0.217516	-0.0415776	-0.220266	-0.151433	-0.367548	-0.247858	0.53493	0.810618	0.643986	-0.0717702	0.0671641	-0.215078	-0.109518	-0.309551	-0.293293	-0.141854	-0.40493	-0.510704
OG0000575	-0.548504	-0.126804	0.370902	0.545032	0.44439	0.193295	0.597133	0.410617	0.587056	-1.02122	-0.796941	-0.654951	-0.0276177	0.182501	-0.0837643	-0.0837643	-0.0837643	-0.0837643	0.345554	-0.0253818	-0.0837643	-0.0837643	-0.0837643	0.111294
OG0000576	-1.11158	-1.15523	-1.14101	-1.1475	-1.04594	-1.1741	2.47379	2.51911	2.78401	-0.423754	-0.290275	-0.28751	-0.294878	-0.00949916	-0.367134	0.0254042	-0.076967	0.149229	-0.000615031	0.0436783	-0.00292144	-0.0481272	0.520121	0.0617098
OG0000578	0.250487	0.134367	0.0434806	-0.0155594	0.137956	0.128298	-0.26704	-0.100899	-0.103953	0.0144706	-0.147981	-0.073626	0.220653	0.0275685	-0.0340621	-0.118524	-0.36488	-0.00571847	0.348636	0.00433442	0.00851126	0.155108	-0.192822	-0.0488053
OG0000579	-0.0624411	-0.0229697	-0.0761555	0.0567348	0.124624	0.175245	0.14468	0.190987	0.174814	-0.224391	-0.11749	-0.363638	0.219073	0.381258	0.291443	-0.211542	-0.37281	-0.19043	0.38629	0.147066	-0.154544	-0.318195	-0.0456435	-0.131966
OG0000580	-0.104079	-0.412781	0.169258	0.0900724	0.133117	-0.369375	-0.297324	0.083305	0.0821586	0.164444	0.396896	0.0643067	0.121968	0.137955	0.00183921	-0.0364129	-0.0907934	-0.133236	0.0810824	0.106431	-0.255193	0.0791281	-0.0297504	0.0169801
OG0000583	-0.143341	-0.177472	-0.400501	-0.389397	-0.195871	-0.434522	0.31706	0.508721	0.513224	0.0741397	0.251949	0.07601	-0.0535459	0.0219846	-0.0502203	-0.124706	-0.145441	-0.189942	0.180837	0.194653	0.265002	0.00980465	-0.138395	0.0299693
OG0000584	0.000599408	-0.0956122	0.00841303	-0.0821346	-0.154746	-0.148961	-0.0981218	0.128576	0.0810927	0.0975279	0.157403	0.105964	-0.320315	-0.237956	-0.222713	0.152404	0.234498	-0.00143313	-0.224203	0.0547146	0.372036	0.0530741	0.0602175	0.0796753
OG0000587	0.124962	0.127612	0.194824	0.119143	0.0781642	0.134179	-0.199085	-0.163569	-0.105276	-0.02393	-0.238347	-0.0486761	-0.0158302	0.0265759	-0.126715	0.201384	0.263782	0.11427	-0.21223	-0.225578	-0.122342	0.0482948	0.0151019	0.0332863
OG0000590	-0.27641	-0.260283	-0.0442482	-0.127844	0.0691638	0.213722	0.170042	0.183909	0.346081	0.0408778	-0.0964661	-0.218543	0.103273	0.182291	0.0200962	-0.194643	-0.190149	-0.0905568	0.14544	0.0430116	-0.101972	-0.0336176	-0.00282117	0.119648
OG0000592	-0.031135	-0.047446	-0.230975	-0.306004	-0.336423	-0.385373	0.172716	0.470105	0.308325	0.076296	0.139877	0.170037	-0.431933	-0.202269	-0.391097	-0.125175	-0.189809	-0.040017	0.104341	0.352293	0.297074	0.318656	0.254538	0.0533979
OG0000593	0.169476	0.280697	0.13767	0.218914	0.0619218	0.254076	-0.256135	-0.208991	-0.399651	-0.142745	-0.0783447	-0.0368865	0.0789447	0.193324	0.147445	0.102532	0.0514735	0.107319	-0.224958	-0.139377	-0.130839	-0.0235839	-0.0301358	-0.132144
OG0000595	-0.0284299	-0.0613404	-0.222404	-0.0189331	-0.097199	-0.0762613	0.212135	0.214349	0.13521	0.0243159	-0.0879563	0.00651353	-0.0299041	-0.059321	-0.100747	0.0612362	0.141502	0.0935458	-0.0856044	-0.0302145	-0.0495939	0.0929615	-0.0555598	0.0216994
OG0000596	0.0533929	-0.063033	-0.193615	-0.0612632	0.1486	0.194572	-0.014058	-0.0715548	0.177375	-0.122523	-0.069389	0.021496	0.179296	0.084308	0.140204	0.283394	-0.0093551	-0.0671133	-0.0803232	-0.101827	-0.4174	-0.0169374	0.00259327	0.00316095
OG0000599	0.260093	0.178343	0.0987668	0.247625	0.438178	0.379248	-0.513552	-0.55268	-0.437612	0.0775249	-0.0368651	-0.139068	0.216241	0.310964	0.164203	0.0544167	-0.187975	-0.142916	0.0149402	-0.102275	-0.180028	-0.174214	0.0290081	-0.00236588
OG0000600	0.0528384	0.0349581	-0.0345602	0.284566	0.328105	0.378875	-0.528852	-0.376978	-0.460533	0.120997	0.136613	0.0639711	0.212173	0.0501484	0.310022	-0.143954	-0.455736	-0.117212	0.206538	-0.033945	0.0974969	-0.0875655	-0.0735956	0.0356298
OG0000601	0.186582	0.394964	0.253252	0.239743	0.227714	0.138203	-0.329126	-0.334159	-0.44	-0.0894079	-0.0898783	-0.157888	0.0815347	0.221854	0.0753403	0.310079	0.345179	0.248423	-0.326911	-0.18492	-0.186266	-0.124899	-0.267956	-0.191457
OG0000602	0.108773	0.264522	0.147899	-0.0348438	0.0819719	0.0427688	-0.261649	-0.208484	-0.166252	0.131494	-0.167911	0.0617104	0.0981419	0.169484	0.131662	-0.0501897	0.016916	-0.114129	-0.0582496	-0.0865537	-0.033255	0.0525182	-0.0948017	-0.0315433
OG0000603	0.152852	0.205344	0.119805	0.099242	0.00353329	-0.0338257	-0.0722023	0.0928572	-0.0475893	-0.209704	-0.143135	-0.167178	-0.302357	-0.140561	-0.117815	-0.104686	0.0155649	0.0880067	0.1921	0.339314	0.469299	-0.042631	-0.0954917	-0.300744
OG0000604	0.131514	0.183583	0.357428	-0.034083	0.344879	0.451785	-0.271513	-0.146414	-0.356755	-0.28632	-0.209974	-0.164129	-0.0668763	-0.188645	-0.0495751	0.160411	-0.0974034	0.0425929	-0.170004	0.0462485	0.0849733	0.11849	0.00413196	0.115655
OG0000605	-0.174505	-0.0576118	-0.0719409	-0.0288563	-0.0544419	-0.114452	0.113024	0.243089	0.121766	0.0175849	-0.0163915	0.0227366	-0.263431	-0.181784	-0.418557	0.0999167	0.174675	-0.0752127	-0.113335	0.111858	0.0704929	0.208161	0.165316	0.221901
OG0000607	-0.0177203	-0.014768	0.0272195	0.803118	0.481814	0.733986	-0.43118	-0.692271	-0.909076	0.058264	0.0357114	-0.0750975	0.170491	0.274948	0.268455	-0.0369366	-0.318181	-0.169065	0.302277	0.169081	0.0863336	-0.140962	-0.325179	-0.28126
OG0000608	-0.0435409	0.0862273	-0.0533705	0.017104	-0.0416325	-0.00974311	0.066113	0.0337792	0.0185181	-0.0166969	-0.040077	-0.0166807	-0.0496658	-0.0496658	0.379419	-0.0496658	-0.0496658	-0.0496658	-0.0496658	-0.0496658	-0.0496658	0.117239	-0.0496658	-0.0496658
OG0000609	-0.0105431	0.309168	0.402826	-0.150664	-0.0766335	0.342147	-0.135617	0.0461732	-0.194287	-0.143996	-0.194287	-0.194287	-0.0137328	-0.0960455	0.0736107	-0.120011	-0.120011	-0.0654943	0.2125	-0.0627643	0.0568702	0.182619	-0.0548419	0.00730231
OG0000611	0.123158	0.160229	0.102779	0.126289	0.019861	0.0632731	-0.0440916	-0.105398	-0.120891	-0.034749	-0.146896	-0.143564	-0.043594	-0.00728668	-0.329947	0.12782	0.259804	0.0719034	-0.397871	-0.0713119	0.0216019	0.174514	0.133193	0.0611743
OG0000612	0.0711986	0.212835	0.339479	-0.153089	0.140811	0.0464718	-0.165397	0.0227857	0.0590635	-0.166745	-0.159009	-0.248405	0.00974705	0.201386	0.17254	-0.107623	0.0350614	-0.0847853	0.150076	0.0570422	0.0775061	-0.0621328	-0.286547	-0.162271
OG0000614	-0.588884	-0.443423	-0.470306	-0.42669	-0.239697	-0.275775	0.503519	0.595818	0.696756	0.22348	0.162268	0.262934	-0.269916	-0.180873	-0.385633	0.196839	0.313977	-0.34064	-0.281108	0.154994	-0.521776	0.623911	0.502292	0.187933
OG0000615	-0.0535762	-0.00968747	0.0852568	0.112743	0.0422712	0.0601402	-0.0983661	0.54448	0.185978	-0.306417	-0.471309	-0.0915127	-0.163954	0.04382	-0.20784	0.045736	-0.0755045	-0.073644	-0.0451152	0.126993	0.174647	0.14769	0.0935359	-0.0663635
OG0000619	-0.0199896	0.0833783	-0.0847608	0.0475576	0.0469578	-0.103362	0.00687937	0.024544	-0.0635445	-0.0395518	0.0559172	0.0459742	-0.0315831	-0.0688626	-0.018183	0.0182092	0.0830432	0.0104306	-0.108246	-0.0602535	-0.0438117	0.0816794	0.0684229	0.0691547
OG0000620	0.0816273	0.0603628	0.000598523	-0.0795249	0.231497	0.0930854	-0.129226	0.157708	0.153282	-0.134256	-0.345451	-0.0897039	0.000338786	0.0924427	0.0308509	-0.161605	-0.0659812	0.00278213	0.189599	-0.00564622	-0.234364	0.17687	-0.0112207	-0.0140656
OG0000622	0.0463222	0.0781249	-0.0452116	-0.0769768	0.0880095	0.0741578	0.13798	0.0351963	0.208263	-0.107981	-0.278359	-0.159525	0.115143	0.129692	-0.100516	-0.163795	-0.0440793	-0.20459	0.263479	0.13994	-0.249284	0.0455114	-0.0718003	0.140298
OG0000623	0.161303	0.195545	0.395191	0.0348029	0.0863041	0.0852037	-0.421382	-0.145106	-0.333882	-0.0258741	0.0792649	-0.111371	-0.0866191	0.0395587	-0.0314623	0.306258	0.530623	0.295087	-0.67087	-0.309513	-0.0788199	0.0179186	-0.00908299	-0.00307782
OG0000624	0.290512	0.448405	0.443494	0.282019	0.226189	0.322592	-0.427626	-0.464488	-0.446762	-0.244213	-0.172076	-0.258047	0.452606	0.402657	0.485054	0.770994	0.534704	0.134255	-0.723367	-0.591963	-0.669806	-0.155373	-0.451065	-0.188697
OG0000625	0.30095	0.167333	0.190464	0.334279	0.48825	0.533324	-0.788886	-0.73986	-0.649107	0.180103	-0.0118601	-0.00499005	0.205337	0.239259	0.401766	0.071894	-0.209443	0.0700257	-0.129796	-0.219322	-0.320901	-0.0779009	-0.118483	0.0875643
OG0000626	0.295219	0.172016	0.242881	0.000288842	-0.116556	0.0268536	0.116598	-0.100227	0.028126	-0.151595	-0.250122	-0.263482	0.202319	0.236443	0.261892	-0.333903	-0.351991	-0.136938	0.314538	0.167942	0.138706	-0.214364	-0.110748	-0.173896
OG0000628	0.492383	0.219278	0.147798	-0.0166065	0.0716403	0.0713072	-0.304893	0.182277	-0.205228	-0.209973	-0.179271	-0.268712	-0.0343525	0.0995979	-0.0715367	0.214545	8.70773e-05	-0.0514805	-0.0224125	-0.0352587	-0.264919	0.187332	-0.0470814	0.0254783
OG0000629	0.152024	0.466813	0.207673	0.0938497	0.205369	0.134111	-0.196758	-0.150269	-0.318545	-0.332065	-0.193033	-0.0691704	-0.200117	-0.109892	-0.171247	0.418215	0.480466	0.185479	-0.480798	-0.201592	-0.0332344	0.214835	-0.014722	-0.0873931
OG0000630	-0.0262882	-0.0043812	-0.0473785	0.253875	0.152418	-0.00460602	-0.18702	-0.143869	-0.333573	0.00339707	0.111107	0.22632	-0.102941	0.0100332	-0.368939	0.188169	0.337034	0.0376273	-0.289998	-0.0171387	-0.18566	0.192452	0.125907	0.0734541
OG0000631	-0.00804827	0.142911	0.189224	0.319961	0.223017	0.179302	-0.536985	-0.458056	-0.62039	0.150287	0.202979	0.215799	-0.0738426	-0.134491	0.0217583	0.164203	0.286471	0.362609	-0.830414	-0.418876	-0.349031	0.317573	0.331833	0.322207
OG0000633	-0.00408966	0.0911162	-0.0664467	0.0326435	0.0464426	-0.0164006	0.00956223	-0.0404932	-0.114504	0.0117381	-0.0142699	0.0647016	-0.105232	-0.177203	-0.0509376	0.167844	0.284099	-0.0735039	-0.0511076	0.0852571	-0.00305625	0.0508412	-0.0344957	-0.0925052
OG0000634	-0.154065	-0.14924	-0.250253	0.0984631	0.215054	0.206495	-6.72794e-05	0.140446	0.116757	-0.12184	-0.118281	0.0165315	-0.696037	-0.612917	-0.645201	-0.481866	-0.377171	-0.0165056	0.181252	0.784476	1.09356	0.256576	0.0613359	0.452499
OG0000636	0.126627	0.0438127	0.0824067	-0.276041	-0.225123	-0.143565	0.654161	0.289731	0.52182	-0.222554	-0.444202	-0.407073	0.305437	0.269904	0.194284	-0.246713	-0.249401	-0.101628	0.262868	0.141155	0.0310841	-0.174509	-0.179052	-0.253429
OG0000637	0.462143	0.693395	0.412539	1.29756	1.39152	1.47414	-1.29183	-1.35856	-1.51506	-0.44972	-0.506315	-0.609812	0.267598	0.0290593	-0.0834157	-0.00715306	-0.0877594	0.0478382	-0.277876	-0.0674071	-0.0612145	0.110447	0.0642915	0.0655916
OG0000638	0.60318	0.680431	0.18032	0.348633	0.233238	0.369838	-0.422616	-0.494168	-0.636946	-0.192128	-0.392416	-0.277366	0.240648	0.517975	0.345697	-0.154914	-0.393383	-0.312622	0.24199	0.214288	0.0755761	-0.215928	-0.312567	-0.246761
OG0000639	0.0312072	0.0492038	-0.016917	0.0782222	0.268549	0.212328	-0.157266	-0.180451	-0.142899	-0.0717323	-0.107096	0.0368508	0.137629	0.117657	0.136339	0.07831	0.259936	0.0377381	-0.515961	-0.432198	-0.499638	0.197091	0.247621	0.235477
OG0000641	0.27852	0.415077	0.295029	-0.21392	0.0187007	-0.100943	-0.159477	0.0111498	-0.126912	-0.181675	-0.125423	-0.110127	0.554433	0.491486	0.523228	-0.23047	-0.387618	-0.0108653	0.365347	-0.105995	-0.235331	-0.390815	-0.352134	-0.221267
OG0000642	0.0666604	0.0759514	0.18565	0.151377	0.216698	0.203797	-0.305009	-0.328651	-0.29926	0.0552191	0.0411991	-0.0636316	-0.00740337	0.00571944	0.133074	-0.0883216	-0.279214	-0.103754	0.0494536	0.104875	0.0279645	-0.0258272	0.0313181	0.152116
OG0000644	0.0754139	0.270271	0.183942	0.488152	0.375197	0.474012	-0.673789	-0.820281	-0.612167	-0.0532765	0.193604	0.0989214	-0.103712	-0.258181	-0.147389	0.29484	0.298582	0.172377	-0.414803	-0.085871	0.0369429	0.0971788	0.00311052	0.106925
OG0000645	-2.14239	-2.21328	-2.12763	-2.10923	-2.38357	-2.50337	2.95532	3.19061	2.93063	1.35535	1.40244	1.64511	-1.2336	-0.904533	-0.818147	-0.637609	-0.720977	-0.447321	0.568013	1.02672	1.44098	0.536755	0.794831	0.394889
OG0000648	-0.0167663	0.086467	-0.0338159	-0.0229164	-0.0532422	0.0420357	0.0594185	0.0196619	0.0614284	0.0368204	-0.160715	-0.0183765	0.222686	0.0675575	0.158389	-0.166059	-0.346509	0.0277408	0.330606	0.149959	-0.0288199	-0.104017	-0.220871	-0.0906632
OG0000649	0.231696	0.361521	0.47147	-0.120134	-0.0344789	3.30125e-05	0.154382	-0.0666457	0.178425	-0.316899	-0.414908	-0.444461	0.26045	0.391621	0.23087	-0.437577	-0.453991	-0.0902371	0.588459	0.296548	0.159711	-0.280285	-0.286053	-0.379518
OG0000652	-0.0513864	-0.0430573	-0.0285257	0.0617098	0.175468	0.222501	-0.0364506	-0.120021	-0.0253607	0.0270801	-0.104989	-0.0769688	-0.0663739	-0.167862	-0.134049	-0.0262269	-0.107801	-0.130675	0.450495	0.303839	-0.0833018	0.0173092	-0.147543	0.0921897
OG0000653	0.0347238	0.0306194	0.0472771	0.033393	-0.0192042	0.0181797	0.0306067	0.0585318	0.0372277	-0.0608205	-0.122027	-0.088507	0.0936674	-0.0257987	0.122144	0.0662368	0.047141	0.100705	-0.240069	-0.0740734	0.0238514	-0.0302462	-0.0527704	-0.0307872
OG0000654	-0.0693003	-0.0737039	-0.0680628	-0.10484	-0.165698	-0.155441	0.144685	0.212661	0.126539	0.0590644	0.102921	-0.00882424	0.0514429	0.00998254	0.0456901	-0.0546369	-0.0766657	-0.0261626	0.054506	0.044331	-0.116374	-0.00263108	-0.0313705	0.101889
OG0000655	0.144309	0.0427519	-0.0216363	0.176605	0.099537	0.0817103	-0.133717	-0.0657688	-0.142466	0.0189883	-0.19253	-0.00778378	0.11271	-0.0148038	0.187371	-0.119442	-0.362455	-0.0759562	0.388828	0.149067	0.0379401	0.0360832	-0.21798	-0.121361
OG0000656	0.00959848	0.060106	0.0259884	0.0293502	0.079761	0.0225845	-0.0774238	0.0764211	0.0486762	-0.0364835	-0.153699	-0.0848798	-0.0582383	-0.249438	-0.370229	-0.00256603	0.227972	0.0495866	-0.093206	0.102472	0.0263097	0.192286	0.0681426	0.106909
OG0000657	-0.651667	-0.665313	-0.73743	-0.585483	-0.354282	-0.541697	0.795565	0.917472	0.866452	0.313491	0.267804	0.375087	-0.535083	-0.409567	-0.467867	-0.056266	0.0741904	-0.281784	0.0202976	0.445979	0.450991	0.378048	0.243704	0.137357
OG0000658	-0.0392716	-0.00426822	-0.0293062	0.515856	0.391037	0.267077	-0.45846	-0.54995	-0.419129	0.112672	0.0910217	0.122722	-0.140441	-0.202694	0.110773	0.111347	0.102592	0.0118655	-0.141824	0.1745	0.0890644	0.230365	-0.0776554	-0.267893
OG0000662	0.149887	0.249964	0.213221	0.18725	0.228559	0.257266	-0.26006	-0.432949	-0.15005	-0.141571	-0.208384	-0.0931328	0.0369253	-0.00139438	0.257252	-0.239373	-0.367258	-0.159	0.479119	0.269393	0.202625	-0.0472089	-0.319922	-0.111158
OG0000663	-0.807998	-0.601078	-0.575076	-0.603204	-0.681702	-0.692897	1.11719	1.30587	1.18852	0.0684347	0.112034	0.169905	-0.394422	-0.340611	-0.45471	-0.247663	-0.327259	-0.38121	0.455573	0.47772	0.604844	0.21527	0.201522	0.190946
OG0000664	0.147256	0.0809266	0.161604	0.0483257	-0.0560207	0.227484	-0.200249	-0.124376	-0.118935	-0.110877	0.103049	-0.158187	-0.0816182	-0.126804	-0.0472619	0.00616399	0.218918	0.115508	0.138535	0.253349	0.273844	-0.0172255	-0.382544	-0.350864
OG0000665	0.0803603	0.071441	0.109033	0.235278	0.267914	0.244015	-0.410561	-0.422551	-0.362331	0.0404837	0.0422839	0.104634	0.127068	0.0677972	0.287805	-0.167614	-0.247749	-0.196899	0.0977921	0.16505	0.0132731	-0.120434	-0.0337621	0.00767233
OG0000666	0.0324736	0.136235	0.161429	-0.0286208	-0.00133008	-0.00987239	-0.14525	-0.0327862	-0.030409	-0.0530761	-0.13943	0.110637	-0.0261478	-0.0343627	0.024688	0.0398048	0.0209854	-0.0822943	-0.0211061	0.0862103	0.0455104	0.0446598	-0.0156534	-0.0822943
OG0000667	-0.158853	0.0300129	-0.0837756	0.235082	0.0829441	0.0682203	-0.247658	-0.118997	-0.49761	0.230402	0.217237	0.242995	-0.173757	-0.101311	-0.28198	0.0704613	0.211208	0.0923926	-0.289111	0.0587672	0.0881042	0.153803	0.100412	0.0710102
OG0000670	0.299983	0.159165	0.605469	0.127633	0.217189	0.395365	-0.795332	-0.324561	-0.340416	0.0160449	0.0706475	-0.431186	-0.0538429	-0.0140558	0.0761769	-0.381106	-0.244825	-0.156121	0.696629	0.504688	0.619178	-0.178258	-0.505003	-0.36346
OG0000671	0.0226409	-0.207464	-0.124918	0.318869	-0.0361303	0.0049755	-0.330655	-0.17705	-0.331899	0.172388	0.242409	0.446833	-0.316887	-0.183713	-0.207259	0.279029	0.771297	0.0851665	-0.210421	-0.330056	-0.491114	0.344392	0.0781379	0.181427
OG0000672	-0.242499	-0.242499	-0.242499	-0.242499	-0.242499	-0.242499	0.418403	0.844618	0.655299	-0.242499	-0.0272741	-0.193551	0.00159261	0.105254	0.0276244	0.0304729	0.0475872	-0.0769126	-0.0740918	-0.0182477	0.0179156	-0.0617535	-0.104686	0.105244
OG0000673	0.0505508	0.340361	0.553241	0.744685	0.735314	0.421296	-1.12812	-1.16585	-1.26841	0.0251396	0.339853	0.351946	-0.18935	0.00286456	0.020685	-0.149824	-0.213556	-0.0183099	0.153579	0.10312	0.0809864	0.0537854	0.0957048	0.0603154
OG0000676	0.227275	0.152129	-0.118902	-0.445615	0.294633	0.0806102	-0.476412	0.140187	-0.0298877	0.0648137	0.440459	-0.32929	0.0313077	-0.0684148	-0.198923	0.0510872	-0.148972	0.0714436	0.349762	0.0731439	0.0404785	0.103826	-0.17765	-0.127089
OG0000677	-0.471971	-0.284716	0.0148246	-0.245129	-0.306053	-0.25404	0.641783	0.787175	0.717756	-0.274659	-0.104008	-0.220963	0.0288111	-0.0140099	-0.0417066	-0.0977633	-0.070661	-0.173946	0.121796	0.121579	0.0161412	0.0993264	0.0215664	-0.0111332
OG0000678	-0.811128	-0.869931	-0.462188	-0.713321	-0.647421	-0.636984	1.17075	1.30342	1.2359	0.0509021	0.172334	0.207668	-0.380647	-0.233857	-0.399093	-0.0453606	0.128817	-0.108501	-0.0835484	0.339343	0.308388	0.209792	0.274505	-0.00983833
OG0000679	0.0714199	0.0909471	-0.0289346	-0.00853612	0.0500504	-0.0654438	-0.0270949	0.00136709	-0.0654438	-0.0654438	0.0325493	0.0145632	-0.0377557	-0.164995	-0.0811221	0.0290491	0.0439382	0.0122697	0.170174	0.0936882	0.126328	0.0413493	-0.323166	0.0902432
OG0000680	0.146129	0.142306	0.161873	0.474873	0.368243	0.362225	-0.791271	-0.58843	-0.5939	0.174845	0.143417	-0.000310147	0.0217505	0.14308	0.121671	-0.0685527	-0.152992	-0.027693	-0.0147049	-0.0414541	-0.224865	-0.0909489	0.166289	0.168421
OG0000681	0.167743	0.181751	0.114548	0.131482	0.0552326	-0.0834869	-0.126628	0.0379602	0.107325	-0.146471	-0.177848	-0.261609	-0.255117	-0.0523059	-0.329129	0.00642819	0.276768	-0.0614595	-0.130046	0.0417627	-0.263483	0.345094	0.237927	0.183561
OG0000682	-0.40437	0.369776	-0.059329	0.0655099	0.162618	-0.738736	0.121595	0.191001	-0.182146	0.0593991	0.216561	0.198121	0.147287	0.163321	0.0993989	-0.064853	-0.132439	-0.166062	0.174387	0.0733452	-0.228513	0.0278852	-0.0160002	-0.0777569
OG0000683	0.169087	0.23045	0.192254	0.25997	0.270253	0.413262	-0.396942	-0.269549	-0.450778	-0.212507	-0.0332636	-0.172236	-0.298385	-0.182826	-0.162836	-0.0842776	-0.0223282	0.0306412	-0.0770761	0.0327809	0.259123	0.0748361	0.179155	0.251193
OG0000684	0.0839019	0.429316	0.0434596	-0.210816	0.190955	0.0579733	-0.371021	-0.0958564	-0.168127	0.109236	-0.110869	0.0418484	-0.0236516	0.0200195	0.135796	-0.138718	-0.175248	-0.112023	0.145333	0.175445	0.270257	0.138221	-0.325971	-0.10946
OG0000685	-0.0150223	0.150827	0.20557	0.0583662	0.195946	0.130894	-0.133806	-0.0358511	-0.0524281	-0.100046	-0.163682	-0.240768	-0.132158	0.0808328	-0.237565	0.233519	0.380097	0.0916514	-0.161151	-0.110022	-0.378689	0.149797	0.0300321	0.0536558
OG0000686	-0.777189	-0.587927	-0.25305	-0.278291	-0.180736	-0.256179	0.236825	0.319085	0.297305	0.347581	0.642014	0.490563	-0.626411	-0.405552	-0.438548	-0.249432	-0.222558	-0.161866	0.0037743	0.340742	0.345031	0.429627	0.503934	0.48126
OG0000688	-0.220688	-0.25112	-0.367866	-0.244188	-0.247893	-0.177317	0.620046	0.564967	0.524406	-0.19769	0.00810086	-0.010758	-0.260201	-0.196875	-0.25807	-0.23344	-0.295183	-0.296052	0.203475	0.387001	0.443313	0.18246	0.159452	0.164119
OG0000689	0.410911	1.03524	0.449835	0.444557	0.562009	0.685668	-0.650257	-0.598852	-0.650257	-0.650257	-0.574891	-0.463706	-0.0159848	0.0901291	0.0190384	0.186288	0.195663	0.0681165	-0.135209	-0.102914	-0.210525	0.112928	-0.0943834	-0.113147
OG0000692	-0.248824	-0.0569688	-0.0378713	0.287952	0.318571	0.211943	-0.502741	-0.349801	-0.279397	0.208101	0.220622	0.228416	0.0778723	0.416817	0.144913	0.144931	0.0444671	0.00524656	0.00522583	-0.114919	-0.104003	-0.202956	-0.378867	-0.038727
OG0000693	0.102985	0.375723	0.441232	0.0854879	0.146841	0.0954519	-0.181981	0.0177713	0.0498727	-0.386098	-0.307319	-0.439968	-0.102596	-0.00294565	-0.0825752	-0.00190395	0.115336	0.0362414	0.183936	0.018423	0.181092	-0.0181785	-0.281908	-0.0449204
OG0000694	0.153267	0.215967	-0.0582005	0.0714988	-0.0274697	0.137468	-0.114003	0.0280424	-0.114003	-0.0645595	-0.114003	-0.114003	0.04816	0.0583355	0.0759809	-0.0098837	0.241499	0.133607	-0.0912831	-0.0912831	-0.0912831	-0.0912831	-0.0912831	-0.0912831
OG0000695	0.139397	0.243696	-0.00544838	-0.126844	0.443607	0.224411	-0.222081	-0.0760891	-0.268011	0.0316301	-0.368308	-0.0159602	0.0239091	-0.0159776	-0.0593194	0.0096925	-0.0013994	-0.0556499	0.0183366	0.0477416	0.0480441	0.0163319	0.0355019	-0.0672115
OG0000697	0.0596029	0.166947	-0.0684185	0.0579648	-0.0922206	0.00174738	-0.00907958	0.0285346	-0.105304	-0.0270437	-0.067724	0.0549939	0.051253	-0.046848	-0.21121	0.0458368	0.270902	-0.0707141	-0.173727	-0.055025	-0.094974	0.119678	0.0964287	0.0683997
OG0000698	-0.0754733	-0.0248263	0.0653799	-0.0172628	0.14174	0.107222	-0.144877	-0.163636	-0.0805214	0.115896	-0.00046572	0.0768244	0.226422	0.107185	0.250656	0.0173398	-0.0714858	0.0114428	-0.140544	-0.0711664	-0.226752	-0.0707837	-0.0245362	-0.00777796
OG0000699	-0.395378	-0.286364	0.0331106	-0.0830644	-0.190265	-0.413761	0.470392	0.495636	0.384078	-0.103278	0.0338422	0.0550516	-0.130731	-0.0870908	-0.0903842	0.182201	0.0844399	0.0745182	-0.126246	0.0733639	-0.0198694	-0.00164968	0.000661352	0.0407876
OG0000700	0.280363	-0.0207284	-0.066344	0.0607563	-0.066344	-0.066344	-0.066344	0.0346979	0.109319	-0.066344	-0.066344	-0.066344	0.176	0.0466836	0.0290235	0.193624	-0.163226	-0.0679557	0.130887	-0.0391541	-0.199281	0.088254	-0.169473	-0.0253822
OG0000701	-0.125105	0.254709	0.225042	0.0760094	0.290019	0.226762	-0.359609	-0.234478	-0.026688	0.0788576	-0.34464	-0.0608787	0.251715	0.0854281	0.149965	-0.107612	-0.331773	-0.326149	0.258557	0.156819	-0.0873342	0.142026	-0.110335	-0.0813065
OG0000702	0.112951	0.318904	0.226603	0.0976735	0.111807	0.159588	-0.296542	-0.100816	-0.164685	-0.129337	-0.133981	-0.202166	-0.00520705	0.0291856	-0.00324496	0.109451	0.00289316	-0.0806293	-0.11772	0.0166828	-0.0252084	0.0888223	0.0298253	-0.0448505
OG0000703	0.0473078	-0.0141279	-0.0356593	0.225038	0.392118	0.44359	-0.312861	-0.457026	-0.272843	0.0950476	-0.073444	-0.0371394	0.408012	0.46456	0.512504	0.0122917	-0.264265	-0.104618	0.0544448	-0.347966	-0.583962	-0.193719	-0.0256247	0.0683408
OG0000704	-0.0143205	0.0123258	-0.0489481	-0.0550382	0.00968408	0.0629576	0.194351	0.0479508	-0.0768496	-0.0265586	-0.0768496	-0.0287051	0.000399326	-0.0319114	-0.0558891	-0.0327031	0.0935921	0.00787304	0.00998553	-0.00601579	-0.0106242	0.0339394	-0.0211622	0.0125164
OG0000705	0.252267	-0.066452	-0.131323	0.111105	0.312341	0.0724115	0.0799582	-0.189445	-0.24085	-0.0949498	-0.0938608	-0.0112009	-0.0716893	-0.020876	-0.141973	0.104822	0.208885	0.020641	-0.0629432	0.0133388	-0.0100766	0.0459344	-0.0533803	-0.0326835
OG0000709	0.0549471	0.198851	0.13648	0.0021122	-0.0234369	-0.0261516	-0.13723	-0.0222346	0.0461769	-0.0968939	-0.0519426	-0.0806773	-0.0867084	0.0117131	-0.0760042	0.147543	0.260989	0.0224628	-0.168906	-0.0269531	-0.113658	0.0868314	-0.0192137	-0.0380952
OG0000710	-0.140438	0.0914134	0.0732618	0.372753	0.0436746	-0.0920543	-0.215894	-0.075431	-0.482605	-0.0101038	0.171892	0.263532	-0.329268	-0.0983844	-0.233173	0.0250924	0.195252	0.301743	-0.465386	0.127928	0.305891	0.0538668	0.0141984	0.102241
OG0000711	0.190064	-0.0185126	0.0483892	0.193924	0.159031	0.185071	-0.284882	-0.198159	-0.299329	-0.0343442	-0.0142046	0.0729517	-0.347052	-0.370411	-0.48594	-0.0576099	0.0875424	-0.00372522	-0.0567069	0.285987	0.288427	0.300643	0.17175	0.187095
OG0000712	0.163504	0.271736	0.219678	-0.0155338	0.191355	0.10627	-0.15485	-0.271398	-0.160058	-0.0351792	-0.16755	-0.147974	0.211388	0.144078	0.258753	-0.00903596	-0.135754	0.0511413	-0.042175	-0.128374	-0.21295	-0.0959351	-0.00897894	-0.032158
OG0000713	0.0526229	0.0607025	0.10441	0.0582584	0.190009	0.16843	-0.224614	-0.193455	-0.0937355	0.0240496	-0.0636064	-0.0830717	0.253935	0.327983	0.17479	-0.259729	-0.381783	-0.208644	0.430894	0.139689	-0.242102	-0.11909	-0.0838649	-0.0320789
OG0000714	-0.186646	-0.130945	-0.229325	-0.137918	-0.208655	-0.264837	0.322046	0.409417	0.274602	0.0543396	-0.0336426	0.131565	0.0726717	0.0600008	0.0469077	0.0296111	0.0587071	-0.127421	-0.117365	-0.0900922	-0.156123	0.0742685	0.069141	0.0796926
OG0000715	0.132211	-0.0292085	-0.0821177	-0.0840932	-0.0686958	0.0644421	0.0918991	0.0643549	0.157025	0.096966	-0.258686	-0.0840972	-0.206882	0.205033	-0.264069	-0.249812	-0.134815	-0.272614	0.388945	0.444121	-0.111904	0.0968559	0.0445494	0.0605924
OG0000718	0.0921565	0.183849	0.309556	0.0633738	0.219768	0.201084	-0.46035	-0.16253	-0.205306	-0.0935769	-0.0689057	-0.0791198	0.225879	0.106967	0.193657	-0.00154317	0.0365564	-0.072335	-0.160032	-0.215265	-0.0260362	0.0793656	-0.129868	-0.0373448
OG0000719	0.0350374	0.0622424	-0.0387519	0.219584	0.237704	0.436237	-0.594938	-0.428546	-0.654647	0.265338	0.259026	0.201715	-0.176588	-0.160849	-0.134281	-0.124643	-0.317231	-0.137852	0.279063	0.238102	0.107779	0.164355	0.182009	0.0801358
OG0000720	-0.17158	-0.0665733	-0.255535	-0.215978	-0.354327	-0.309665	0.361394	0.261913	0.251156	0.105651	0.180638	0.212907	-0.259327	-0.106105	-0.231214	-0.0308853	0.127138	-0.0522349	-0.0108933	0.0902287	0.170051	0.16876	0.0534075	0.0810747
OG0000721	0.311988	0.293523	0.475387	-0.29662	-0.285197	-0.194432	0.209607	0.0684067	0.140886	-0.308856	-0.248898	-0.165794	0.367826	0.34488	0.45006	-0.580303	-0.610774	-0.209225	0.441518	0.221142	0.366581	-0.218553	-0.197321	-0.37583
OG0000722	0.0706296	0.136037	0.174482	0.17307	0.255979	0.346997	0.0287583	-0.072057	-0.122115	-0.432179	-0.223983	-0.335618	-0.560448	-0.457594	-0.616051	-0.733062	-0.850456	-0.803967	0.485066	0.754813	0.566213	0.67642	0.830328	0.708738
OG0000723	-0.114817	0.574215	0.365681	0.552416	-0.150117	-0.153762	-0.826036	-0.244342	-0.134989	0.128734	0.174462	-0.171444	0.0339179	0.0825698	0.0302274	-0.175981	-0.00783027	-0.142355	0.0699887	0.075361	-0.0431909	0.030248	-0.0431312	0.0901761
OG0000728	-0.436946	-0.379322	-0.284149	-0.383924	-0.531965	-0.306567	0.966532	0.92989	0.929647	-0.216781	-0.131499	-0.154917	0.0891618	0.139488	0.0990582	0.0139709	-0.273638	-0.285382	0.0234496	0.349449	0.341161	-0.0255279	-0.37401	-0.0971816
OG0000729	0.0289644	0.283853	0.167477	0.139389	0.136804	0.188341	-0.21364	-0.237455	-0.279063	-0.060468	-0.0710496	-0.0831525	0.415993	0.396282	0.359573	-0.00358519	0.0229814	0.022629	-0.337532	-0.514675	-0.28074	-0.139467	-0.0126232	0.0711651
OG0000730	-0.120313	0.0428583	0.0184207	-0.0057874	0.116807	0.127573	0.115502	0.118972	0.324967	-0.180846	-0.232009	-0.326145	0.0582191	0.00585555	0.0887373	-0.178346	-0.179612	-0.1296	0.183526	0.0754996	0.124841	-0.0138184	-0.0595528	0.0242514
OG0000731	0.0196107	0.0386432	-0.0257299	-0.00602414	-0.0429233	-0.0153803	-0.0245829	0.110848	-0.0426112	0.0176418	-0.0139353	-0.0155565	-0.26826	-0.296571	-0.396046	0.0419706	0.0583446	-0.102802	-0.0110092	0.338738	0.188537	0.258609	0.257249	-0.0687595
OG0000732	0.182583	-0.130628	0.0430447	0.252434	-0.0902954	0.238192	-0.148316	-0.211957	-0.202401	-0.0719328	-0.263363	0.40264	0.0576818	0.061561	0.030797	0.1067	0.0870947	0.0531987	-0.0523651	-0.0393299	0.0118305	0.0305159	-0.198239	-0.149446
OG0000733	-0.302231	-0.164088	-0.405075	-0.287358	-0.178169	-0.1548	0.776033	0.873061	0.992318	-0.373077	-0.373754	-0.40286	-0.0853263	0.203201	-0.236877	-0.211688	-0.421068	-0.509136	0.383573	0.348896	0.0317201	0.147897	0.310397	0.0384095
OG0000734	-0.0534131	0.0793221	0.00238978	0.0736871	0.173018	-0.0534131	-0.0534131	-0.0534131	-0.0534131	0.0454746	-0.0534131	-0.0534131	-0.0626117	-0.0626117	-0.0626117	0.0979939	0.182923	-0.0626117	-0.0626117	-0.0626117	-0.0626117	0.0232533	0.128731	0.00538059
OG0000735	0.28086	0.152628	-0.0649574	-0.170773	-0.0708315	0.0279553	0.0972901	-0.0395045	0.0600009	-0.013724	-0.183434	-0.0755107	0.189255	0.504563	-0.171641	-0.170825	-0.0641924	-0.292931	0.175164	0.0650075	-0.359464	0.0396004	0.188755	-0.103292
OG0000736	-0.182684	-0.195635	-0.339414	-0.0994763	-0.0135833	0.0656537	-0.005484	0.123435	0.0453977	0.109638	0.196027	0.296125	0.48981	0.394736	0.476804	0.358486	0.0952199	0.250315	-0.632044	-0.704222	-0.775962	-0.0569259	0.125151	-0.0213686
OG0000737	-0.103068	0.226431	0.08152	-0.103068	0.0658906	-0.103068	0.039107	-0.103068	0.15277	-0.103068	0.00454448	-0.0549236	0.0997205	0.369861	0.393031	0.160932	0.738289	0.324906	-0.789885	-0.758884	-0.314906	0.0179496	-0.179668	-0.0613461
OG0000738	0.176605	0.284174	0.130306	-0.0293828	0.000837109	0.114176	-0.11628	0.119839	-0.17079	-0.22209	-0.188155	-0.099241	0.0530566	0.0519825	0.116219	0.0602523	0.0878688	0.11494	-0.19132	-0.0386045	0.132752	0.00432568	-0.255067	-0.136406
OG0000739	-0.0858163	0.190961	-0.0741095	-0.000431409	0.0416455	0.0872679	0.153632	0.0604623	-0.0444407	-0.11586	-0.0997679	-0.113542	-0.0171094	0.09246	0.114281	-0.192891	-0.349303	-0.270914	0.327661	0.130206	0.00715348	0.0658523	-0.0764545	0.169058
OG0000741	0.250631	0.218538	0.17642	-0.0752976	0.040365	0.0710232	0.0822554	-0.138743	-0.0266477	-0.0238557	-0.309102	-0.265586	0.406483	0.280669	0.232305	-0.24498	-0.358759	-0.109092	0.331469	0.123676	-0.159878	-0.150185	-0.179132	-0.172576
OG0000742	0.0310152	0.0667244	0.066664	-0.000607287	0.068146	-0.0147898	-0.225945	0.0931132	0.0846773	0.0547782	-0.0979228	-0.125854	0.118849	0.22599	-0.0449971	0.104584	0.399519	-0.117669	-0.272081	-0.236295	-0.399564	0.080679	0.120474	0.0205112
OG0000743	0.0857898	0.0842899	0.120631	0.418697	0.425229	0.574381	-0.791817	-0.629403	-0.624562	0.236515	0.0307238	0.0695249	0.277052	0.410347	0.217225	-0.341345	-0.596355	-0.290517	0.451629	0.208663	0.0291251	-0.252797	-0.12143	0.00840223
OG0000744	0.0607241	0.130137	0.0451392	0.228212	0.203897	0.289548	-0.278921	-0.400797	-0.370917	-0.0115463	-0.0161729	0.120697	-0.05226	-0.0173543	-0.00793389	0.0931103	-0.0160234	0.0615956	-0.192325	-0.0185449	0.115661	-0.00104612	-0.0482092	0.0833296
OG0000746	-0.0552554	-0.15369	-0.0443171	-0.165109	-0.160183	-0.0888828	0.269254	0.34802	0.357792	-0.0963104	-0.0799916	-0.131327	0.103408	0.157867	0.172468	-0.322045	-0.267769	-0.260453	0.404	0.363592	-0.134129	0.121181	-0.0887477	-0.249372
OG0000749	-0.0300649	-0.0921345	-0.0735943	0.0215387	-0.090203	-0.0467876	0.0255339	0.159094	0.409216	-0.178273	-0.128053	0.0237272	-0.259736	-0.181135	-0.340877	-0.0887792	-0.214306	-0.130473	0.146029	0.215903	-0.0220583	0.418674	0.144371	0.312387
OG0000750	0.11847	0.239886	0.202461	0.0176286	0.172865	0.117206	-0.133148	-0.145163	-0.111358	-0.0599133	-0.265889	-0.153046	0.213099	0.127214	0.244382	-0.0988857	-0.183848	-0.0101162	0.195112	0.000354597	-0.0468678	-0.140557	-0.16452	-0.135367
OG0000752	-0.615372	-0.543815	-0.561405	-0.694872	-0.545688	-0.477695	0.98718	0.97852	1.09016	-0.0234243	0.197558	0.208856	-0.182187	0.0178996	-0.0458163	-0.14142	-0.282181	-0.278148	0.299339	0.365734	0.106456	-0.000348762	-0.0359887	0.176661
OG0000757	0.145413	-0.222808	-0.187063	0.194586	-0.507889	-0.386354	0.152539	0.159214	-0.177346	0.215518	0.245745	0.368443	-0.448667	-0.317141	-0.340624	-0.0884624	0.0657836	0.0244594	-0.0183656	0.274937	0.576588	0.221021	0.123264	-0.0727924
OG0000758	0.346462	0.422189	0.492055	-0.313581	0.306203	-0.048916	-0.199277	-0.214638	-0.065908	-0.0756601	-0.290612	-0.358317	0.12267	0.174734	0.210039	0.0107322	-0.411849	0.0378292	0.4172	0.0990651	0.335081	-0.266119	-0.360979	-0.368404
OG0000759	-0.105884	0.15874	0.173742	-0.0591999	-0.261795	-0.165331	0.0766874	0.369363	0.009195	-0.231615	0.0407555	-0.00465786	0.239201	0.502262	0.337829	-0.38525	-0.583192	-0.211076	0.5319	0.315284	0.149072	-0.286799	-0.291902	-0.317327
OG0000760	0.0520872	-0.0121555	-0.000213739	0.00485837	-0.0482891	-0.0382724	-0.0058076	0.0170202	-0.00931697	0.0599832	-0.0336138	0.0137202	0.276777	0.262554	0.281246	0.0877779	0.0159206	0.0283742	-0.48567	-0.360889	-0.629917	0.0823627	0.269057	0.172406
OG0000761	-0.733517	-1.09048	-1.24725	-0.0801899	-0.661079	-0.345431	-0.512795	-0.356986	0.543501	1.4025	1.75317	1.32856	0.114246	0.141889	0.229664	-0.273351	-0.433264	-0.165526	0.529363	0.22601	0.00233549	-0.202569	-0.0795378	-0.0892605
OG0000762	0.428426	0.625801	0.419087	0.373589	0.557467	0.324135	-0.52859	-0.17135	-0.275966	-0.671525	-0.564679	-0.516397	-0.670947	-0.394948	-0.473452	-0.504667	-0.480815	-0.69902	0.390329	1.04287	0.630246	0.451487	0.419408	0.28951
OG0000763	-0.282072	-0.0306555	0.0333903	0.199534	0.462752	0.10846	-0.252067	-0.166245	-0.264905	0.0108124	0.0858938	0.0951017	0.0787378	0.14363	0.104401	0.124154	-0.17141	-0.133568	-0.127495	0.0543706	-0.048974	0.0704257	-0.0807294	-0.0135426
OG0000764	-0.29454	-0.212293	-0.687236	-0.811386	-0.578385	-0.376232	1.08104	0.969835	0.930499	-0.368322	0.124608	0.222413	0.48488	0.730269	0.718318	0.203769	-0.188755	-0.340206	-0.380952	-0.225256	-0.368864	-0.224064	-0.265414	-0.143727
OG0000765	0.15394	0.358514	0.462351	0.209766	0.393542	0.107053	-0.64992	-0.460376	-0.402909	-0.0794937	0.189396	-0.281864	-0.296847	-0.331461	-0.33621	0.102126	0.451893	0.0605202	-0.447762	0.0418845	0.280322	0.249038	0.135474	0.0910236
OG0000766	0.309288	-0.204983	0.466128	-0.412097	-0.476948	-0.0668211	0.386802	0.439632	0.522688	-0.445798	-0.211645	-0.306246	-0.0868337	-0.0161221	-0.150103	-0.609858	-0.372575	-0.24925	0.846279	0.776925	0.781196	-0.0580266	-0.364277	-0.497355
OG0000767	0.225941	0.20019	0.119676	-0.0170754	0.11557	0.0929478	-0.0152801	-0.183927	-0.137048	0.0383495	-0.276328	-0.163016	0.26553	0.30008	0.240922	-0.128835	0.031615	0.0141566	-0.0193905	-0.118682	-0.405255	-0.041097	-0.0155669	-0.123478
OG0000769	0.261222	0.265187	0.169594	0.341525	-0.0704871	0.134397	-0.284046	-0.658654	-0.0751361	-0.173504	-0.0275223	0.117426	-0.0876715	-0.0876715	-0.033189	0.0729341	0.197853	-0.0321248	-0.0264833	-0.029289	-0.0876715	0.222016	-0.0210307	-0.0876715
OG0000770	-1.22366	-1.00474	-1.02494	-0.954318	-1.01761	-0.954245	0.968451	1.17809	1.02774	0.832318	1.18118	0.991737	-0.874353	-0.741932	-0.655857	-0.684308	-0.822696	-0.74457	0.624885	0.97116	0.904599	0.530219	0.858744	0.634109
OG0000771	0.138909	0.165324	0.259787	0.171498	0.402213	0.334307	-0.487471	-0.360712	-0.265306	-0.211766	0.000644137	-0.147427	-0.141322	0.00895266	-0.0273133	-0.079347	-0.1175	-0.194089	0.117831	-0.00860348	0.267897	0.0211849	-0.0189636	0.171273
OG0000772	-0.310401	-0.340441	-0.294223	-0.187221	-0.270477	-0.316896	0.232591	0.46104	0.223619	0.151798	0.293617	0.356995	-0.368809	-0.261137	-0.326867	-0.06922	-0.0884737	-0.247005	0.0788617	0.269849	0.413617	0.182385	0.265991	0.150809
OG0000773	0.0866501	0.178701	0.237318	0.0677471	-0.0689734	0.0983279	-0.297344	-0.0882668	-0.175231	0.0024383	-0.033783	-0.00758431	-0.113637	-0.276251	-0.184552	0.161557	0.327042	-0.0243332	-0.264543	0.0236105	-0.0768719	0.319679	0.0375272	0.0707715
OG0000774	0.242686	0.469289	0.461749	-0.00638415	0.0564039	0.19077	-0.237305	-0.0214121	-0.00680628	-0.445812	-0.5699	-0.133278	-0.199619	-0.102485	-0.164379	0.114122	0.228379	-0.0348184	0.23607	0.288883	0.101429	0.0517174	-0.29265	-0.22665
OG0000775	-0.114085	-0.0998792	-0.13202	-0.0450798	-0.133784	-0.0937261	0.156424	0.103043	-0.0406802	-0.000962512	0.167278	0.233473	-0.171569	-0.194417	-0.334233	0.0728417	0.0333269	0.180356	-0.306209	-0.0868764	0.0418098	0.234188	0.288966	0.241817
OG0000776	-0.11164	-0.0694297	-0.177787	0.0344583	0.039439	0.00091101	-0.0146995	-0.0523568	-0.116155	0.0744394	0.173052	0.219768	-0.238276	-0.000370067	-0.155618	-0.0172041	-0.037545	-0.230873	0.150506	0.348195	-0.0596912	0.118741	0.204967	-0.0828328
OG0000778	0.0789719	0.0428376	0.0831667	0.0220686	0.339695	0.11457	-0.221604	-0.240343	-0.304053	0.199806	0.0535552	-0.168671	0.173242	-0.0422402	-0.136562	-0.0947036	-0.0332823	-0.0805249	0.0397277	0.483433	0.0566398	-0.0926046	-0.136562	-0.136562
OG0000779	0.342313	-0.0823368	0.314117	-0.123967	0.0183605	0.00532823	-0.0200486	0.155333	0.588346	-0.225068	-0.532826	-0.439551	0.00470235	0.117511	-0.104088	-0.0402457	-0.157579	-0.0523771	0.164123	0.09179	0.138833	-0.0941017	0.0225485	-0.0911168
OG0000781	-0.0007417	-0.0149939	-0.0626732	-0.0481127	0.00427059	0.0229335	0.0137353	0.123414	0.130366	0.00283326	-0.184228	0.0131965	-0.10823	-0.0396496	-0.135439	0.0507564	0.0783019	0.122023	-0.0314967	-0.0360711	-0.0246794	0.0461219	0.0408474	0.0375147
OG0000782	0.137976	0.0310119	-0.0329764	0.0845255	0.0442927	0.0408165	0.0546562	0.115758	0.00132939	-0.10144	-0.264811	-0.111139	-0.0657607	0.275558	0.0521002	0.187018	0.300067	0.162869	-0.233956	-0.0674515	-0.169582	-0.110427	-0.0964789	-0.233956
OG0000783	-0.0971196	-0.132493	-0.10075	0.0157885	0.0757184	0.0753114	-0.0968913	-0.135806	-0.0448877	0.220276	0.0359765	0.184876	-0.0946604	-0.0247084	0.041811	-0.376058	-0.50317	-0.296258	0.586151	0.263359	0.0492497	0.0402664	0.0631991	0.250819
OG0000784	-0.0266875	0.132765	0.522655	0.00658627	0.144965	0.159457	0.100965	0.0129473	0.108274	-0.276353	-0.494876	-0.390697	0.191577	0.197646	-0.0479329	-0.475821	0.0859075	0.000132821	0.204674	0.0630182	0.0313977	-0.0656707	-0.326336	0.141407
OG0000785	-0.050619	-0.0719136	-0.0719136	-0.0432585	-0.051905	-0.00950197	0.0409323	0.121659	0.165415	-0.02328	-0.0719136	0.0662987	-0.0515896	-0.0117539	-0.0570672	-0.00549221	0.030587	0.115295	0.00520479	-0.0493943	0.131505	0.272027	-0.267222	-0.1121
OG0000787	-1.67658	-1.88115	-1.91518	-1.97098	-1.97098	-1.92185	3.54007	3.39746	3.48643	0.00267055	0.402808	0.507274	-0.118957	0.52854	0.8703	-0.517635	-0.285791	0.00647063	-0.102356	-0.373786	-0.145607	-0.024073	0.141524	0.021372
OG0000788	0.0563198	-0.000535872	0.0756333	0.0296542	0.0286353	0.0630155	-0.106516	0.0488568	-0.110475	-0.0268841	0.0362078	-0.0939128	-0.000782373	0.0208658	-0.0932739	0.0102717	0.158186	0.0212798	-0.108989	-0.0116953	-0.0686765	0.0521775	-0.0299734	0.0506102
OG0000789	0.200308	0.133512	0.0594197	-0.0860028	-0.034009	-0.126118	0.0229694	0.0230994	-0.00774859	0.0106623	-0.162667	-0.0334255	0.194524	0.167076	0.110921	-0.304917	-0.365468	-0.209365	0.427207	0.239425	0.104822	-0.12928	-0.141901	-0.0930435
OG0000790	0.431957	0.506228	0.449818	-0.00493834	0.305164	-0.0585706	-0.295462	-0.0791707	-0.200408	-0.263552	-0.27354	-0.517525	0.0531696	0.0637412	0.0138926	-0.100762	0.0398663	-0.0596911	0.267267	0.162722	0.000393725	-0.0389411	-0.248731	-0.152928
OG0000791	0.613667	0.405187	0.162591	0.229331	0.221321	0.526004	-0.469892	-0.548022	-0.583834	-0.240695	-0.261886	-0.0537715	0.776727	0.761331	0.767521	-0.288031	-0.462241	0.021334	0.157215	-0.422057	-0.57219	-0.338337	-0.142408	-0.258862
OG0000792	-0.00386122	0.159377	0.0674617	0.0688149	0.137322	0.0671639	-0.18276	-0.120831	-0.275152	0.0648399	0.061565	-0.0439397	-0.0836453	-0.0208057	-0.0365839	0.165984	0.0765085	0.018109	-0.124357	-0.00550747	-0.142382	0.0916766	0.085904	-0.0249011
OG0000793	0.0202028	0.0365303	-0.0420632	-0.0900061	0.145581	0.101019	-0.156476	-0.000729077	-0.0871998	0.0462327	0.00507	0.0218379	-0.114325	0.000564641	0.0382171	-0.145382	-0.238582	-0.254499	0.300572	0.331807	0.230521	-0.0152681	-0.0826345	-0.0509919
OG0000794	0.346139	0.502346	0.250934	0.481061	0.387361	0.589736	-0.0793112	-0.249077	-0.0300297	-0.778892	-0.645241	-0.775027	-0.0110618	0.0715978	-0.133884	0.00608134	0.307343	-0.00955883	-0.04869	-0.0274858	-0.0733819	0.0248614	0.071864	-0.177686
OG0000797	-0.221792	-0.00844686	0.175299	-0.00931171	0.200123	0.0218349	-0.251031	-0.156596	-0.0183598	0.0402018	0.141265	0.0868139	-0.200047	-0.100942	-0.0552976	-0.204621	0.0822982	0.274744	-0.120984	-0.0818744	0.410452	-0.0322476	-0.149599	0.178119
OG0000799	0.304253	0.251482	0.284242	0.00139619	0.00914387	0.0998025	0.0530704	-0.282481	-0.229953	-0.108052	-0.191221	-0.191683	0.0107851	-0.100192	-0.0976852	0.186379	0.258106	0.224273	-0.586995	-0.254872	-0.150012	0.181171	0.278447	0.0505941
OG0000800	-0.255219	-0.302565	-0.455977	-0.169171	-0.260878	-0.323877	0.450542	0.444836	0.366607	0.0974854	0.247993	0.160223	0.0216356	-0.0953018	-0.0404812	-0.358649	-0.268285	-0.207028	0.43812	0.345603	0.136213	-0.012256	0.116047	-0.0756197
OG0000801	-1.00077	-0.671811	-0.750895	-0.568019	-0.496585	-0.504314	1.14353	1.40484	1.25624	0.315114	-0.267675	0.140347	-0.187397	-0.168599	-0.393852	-0.399711	-0.419554	-0.432903	0.536398	0.620116	0.386919	0.193627	0.106969	0.157986
OG0000802	0.329597	0.311215	0.203631	0.403992	0.0885505	0.240191	-0.182861	-0.235935	-0.398755	-0.380657	-0.241644	-0.137324	-1.70218	-1.60933	-1.4231	-1.12845	-1.35021	-1.39866	0.749945	1.71397	1.6902	1.54522	1.47622	1.43638
OG0000803	-0.546167	0.368728	0.723573	0.292383	0.00698756	0.643012	-0.11016	0.188676	-0.256445	-0.441589	-0.895534	0.0265355	0.149125	0.10182	-0.0166997	-0.178368	-0.217613	-0.249142	0.407889	0.334083	-0.0267117	-0.160067	-0.124909	-0.0194075
OG0000805	0.043796	0.0216106	0.169388	0.657711	0.669706	0.841315	-1.00261	-1.03932	-0.870167	0.275568	0.0453163	0.187679	0.669833	0.865671	0.817233	-0.122857	-0.419978	-0.239852	-0.116927	-0.531669	-0.470467	-0.298314	-0.200387	0.0477148
OG0000806	0.369506	1.3645	0.767448	0.167137	-0.140329	0.0633282	-1.03981	0.190394	-0.182632	-0.748933	-0.941235	0.130626	0.00286488	0.208884	-0.12771	-0.0966175	0.255133	-0.219271	0.173116	0.26568	0.128682	0.109505	-0.43164	-0.268627
OG0000807	0.0666348	-0.00947776	-0.0142556	0.0852156	0.13744	0.0635737	-0.0383067	0.0176018	-0.0248932	-0.0323175	-0.0731102	-0.178105	0.209737	0.236621	0.185438	-0.25869	-0.193106	-0.149616	0.247179	0.0933738	-0.172152	-0.0472067	-0.119197	-0.0323806
OG0000808	-0.120211	-0.0844935	-0.194633	0.12458	-0.129307	-0.0923861	-0.0119643	-0.0302213	-0.389583	0.172727	0.332071	0.423419	-0.156171	-0.149205	-0.10434	0.181203	0.144376	0.0872914	-0.253627	-0.13334	0.183296	0.130446	-0.0376227	0.107692
OG0000809	0.137539	-0.0462046	-0.0462046	0.12089	-0.0462046	0.09645	-0.0462046	-0.0462046	0.0147572	-0.0462046	-0.0462046	-0.0462046	-0.0223553	-0.0612533	-0.0932077	-0.0517427	0.094147	0.0604418	0.0244413	-0.0932077	0.0673149	0.0448456	0.056568	-0.0259921
OG0000810	0.206693	0.34513	0.328085	0.215033	0.414698	0.0890079	-0.144377	-0.012392	0.309528	-0.76644	-0.207394	-0.777571	0.0423754	0.102056	-0.0256939	0.190003	0.510174	0.149333	-0.279738	-0.0546738	-0.0264149	-0.127038	-0.391106	-0.0892774
OG0000812	0.0222902	0.0406528	-0.0708143	-0.0886153	-0.138688	-0.0631054	0.123639	0.0407251	0.198886	-0.0687308	0.0973133	-0.0935516	0.290368	0.479577	0.393207	-0.265491	-0.722041	-0.253198	0.485018	-0.00945211	0.0463579	-0.42352	-0.0486394	0.0278149
OG0000813	0.152653	0.0799803	0.0654816	0.338069	0.581091	0.517978	-0.636092	-0.697169	-0.532703	0.118861	0.0682089	-0.0563593	0.129602	0.134032	0.190195	0.0389587	-0.146809	-0.0826919	-0.152164	-0.00622816	-0.288663	-0.0082773	0.129909	0.0621382
OG0000814	-0.0557034	-0.0812443	-0.181494	0.313458	-0.0469469	0.137306	-0.332793	-0.3852	-0.83484	0.290424	0.555474	0.62156	-0.405662	-0.0791535	-0.264443	0.338723	0.124701	0.233907	-0.132811	0.0424312	-0.130754	0.119986	0.00365963	0.149415
OG0000815	0.0741841	0.169072	0.227809	0.0839276	0.130294	0.0766958	-0.232577	0.0416895	-0.156182	-0.200159	-0.117574	-0.0971794	-0.0967024	-0.0658848	-0.199922	0.10929	0.107181	0.071487	-0.154608	0.00743399	0.0771831	0.116721	0.0163941	0.0114265
OG0000819	0.195905	0.157016	0.320322	-0.161454	-0.149473	0.0360318	-0.0464807	-0.00433485	0.298344	-0.18482	-0.229879	-0.231177	-0.128813	-0.00967529	-0.256103	-0.207854	0.0951913	-0.282121	0.21646	0.428173	0.199365	0.173074	-0.0594824	-0.168215
OG0000820	-1.21551	-1.1379	-0.942959	-0.95229	-0.818161	-0.799145	0.836212	1.05681	0.878224	1.03279	0.971545	1.09037	-1.1251	-0.716865	-1.1391	-0.496769	-0.584301	-0.636262	0.509993	0.877525	0.587578	0.919977	1.11068	0.692645
OG0000821	-0.116898	-0.0800958	-0.237287	0.205	0.12118	0.0431786	-0.108953	-0.139441	-0.371752	0.196514	0.221901	0.266652	-0.100933	-0.155297	-0.146901	0.166131	0.181724	-0.00243784	-0.0325637	-0.106212	-0.0129123	0.106864	0.0180673	0.084471
OG0000822	0.0681992	0.0493987	0.0146232	0.10759	0.0270835	0.195811	-0.326254	-0.290847	-0.362741	0.0727332	0.229584	0.214819	0.631616	0.236277	0.786774	-0.217285	-0.320329	-0.161601	-0.0454858	-0.371414	-0.426772	-0.189228	-0.0904761	0.167924
OG0000823	0.10458	0.470023	0.858001	0.237357	0.47619	0.562898	-0.869261	-0.531756	-0.615839	-0.27002	-0.0671104	-0.355063	0.169976	0.319047	0.241603	0.206694	0.025151	0.0767191	-0.248973	-0.249697	-0.304138	-0.0115334	-0.137511	-0.087338
OG0000824	-0.216465	-0.0949357	0.131005	0.0744791	-0.150441	-0.0415029	-0.237817	-0.127431	-0.192837	0.161116	0.2956	0.399229	-0.380057	-0.597364	-0.35051	-0.0624937	0.234976	0.0793165	-0.181559	0.206987	0.618041	0.287209	0.0463664	0.0990868
OG0000825	-0.0290983	-0.00484825	0.000544154	0.000790482	0.201532	0.218612	-0.232392	-0.0592235	-0.0419393	0.0952711	-0.0550763	-0.094172	0.164651	-0.0392919	0.230272	0.259049	-0.0296005	0.150271	-0.278947	-0.288052	-0.296703	0.0287031	0.0323897	0.0672589
OG0000829	-0.0738143	-0.0262239	-0.00474542	0.24879	-0.20668	-0.207963	-0.025367	0.0255266	-0.255872	0.114983	0.212188	0.199177	-0.424349	-0.322021	-0.364819	0.235215	0.503158	0.240246	-0.517953	0.091917	0.336394	0.0964677	0.0116029	0.114141
OG0000830	0.0864605	0.0193576	0.136883	-0.0112095	-0.0594005	-0.0249145	0.0480496	0.0941121	-0.0205864	-0.118114	-0.063136	-0.0875023	0.041054	0.0249757	0.0341747	0.0829175	0.16429	0.0159983	-0.0623482	-0.0652954	-0.0844527	-0.00790255	-0.0665253	-0.076886
OG0000831	0.172158	0.369723	0.12016	0.125037	0.170764	0.119104	-0.342094	-0.131872	-0.257222	-0.10004	-0.142993	-0.102725	0.353098	0.406527	0.400903	0.384828	0.179927	0.197714	-0.331872	-0.420284	-0.445627	-0.15501	-0.259453	-0.310749
OG0000832	0.339499	0.340272	0.405886	-0.204251	-0.13281	-0.239647	-0.0922878	0.104598	0.0739327	-0.313008	-0.0337569	-0.248427	0.033004	0.249315	0.0173996	0.0332634	0.129746	0.000683325	-0.0895148	-0.0115282	-0.0784528	-0.118186	-0.111592	-0.0541374
OG0000833	-0.351444	-0.381409	-0.335886	-0.338006	-0.478766	-0.463669	0.661062	0.720464	0.65958	-0.0360504	0.200884	0.14324	-0.309395	-0.286866	-0.2581	-0.142984	-0.245005	-0.15573	0.134284	0.384134	0.524815	0.121862	0.117775	0.115211
OG0000836	0.0721228	-0.0556828	-0.234365	-0.137528	-0.0795791	-0.179411	0.0562847	0.373134	0.614069	-0.238679	-0.0450366	-0.145328	-0.0573621	-0.0854354	-0.0319442	-0.0441671	-0.0854354	-0.057662	0.111841	0.0540389	0.141926	0.0977576	-0.0854354	0.0418783
OG0000837	0.500129	0.579998	0.687158	0.143059	0.149186	0.122731	-0.296737	-0.421476	-0.311832	-0.340971	-0.367423	-0.443821	-0.14066	0.186767	0.176927	-0.149865	0.0365013	-0.0463507	0.103695	0.0118615	0.0588561	-0.0367812	0.00272182	-0.203673
OG0000838	-0.0626827	0.154151	0.29186	0.190926	0.275247	0.261449	-0.532271	-0.474144	-0.362203	0.115838	0.101235	0.0405956	0.00777926	-0.0464004	0.258193	0.000846769	-0.101416	0.165865	-0.248675	-0.142391	-0.32631	0.15668	0.0989162	0.176911
OG0000839	-0.00708823	0.225071	0.132111	0.0891104	-0.0262379	0.0197552	-0.144712	-0.109164	-0.158874	0.0155982	-0.138715	0.103145	-0.17694	-0.255849	-0.202459	0.0342923	0.062855	0.0867432	-0.151849	0.225498	0.162262	0.13574	0.121726	-0.0420208
OG0000840	0.0420952	0.168248	0.0985233	0.147973	0.165194	0.111625	-0.189529	-0.262436	-0.304282	0.0612675	-0.102974	0.0642954	0.012004	-0.0371507	-0.218431	0.167743	0.275547	0.125667	-0.346603	-0.127861	-0.255981	0.161176	0.162263	0.0816251
OG0000841	0.243112	0.142539	0.16864	0.0776427	-0.0735959	0.0466441	0.0330641	-0.199174	-0.225531	-0.132444	-0.102823	0.0219252	0.484326	0.380975	0.54208	-0.35533	-0.45765	-0.108306	0.337304	-0.0236104	-0.0509056	-0.306064	-0.26751	-0.175308
OG0000845	-0.0350184	0.124977	0.189776	0.0477877	0.059788	0.0703517	-0.313042	-0.138307	-0.130595	0.0921449	-0.0821445	0.114282	0.17076	0.271484	0.257632	-0.317447	-0.222463	-0.0749154	0.160423	0.0179848	-0.0516856	-0.142145	-0.166354	0.0967268
OG0000847	0.130195	-0.00452961	0.0845731	0.130401	0.250267	0.283951	-0.0944863	-0.286928	-0.300629	0.168314	-0.188678	-0.17245	0.223919	0.163381	0.191386	-0.0583815	-0.144861	0.0113929	0.0655911	0.0432206	-0.171197	-0.154899	-0.0988135	-0.0707396
OG0000849	-0.0336838	-0.0589625	-0.051962	0.0125254	-0.0580524	-0.069258	0.25325	0.202522	0.204461	-0.1756	-0.0937694	-0.13147	-0.504239	-0.490839	-0.634533	-0.310494	-0.307234	-0.435026	0.177191	0.477315	0.607298	0.456172	0.488138	0.476253
OG0000850	0.18066	0.147375	0.183073	0.0420017	0.0164342	0.0341267	-0.227765	0.0535152	-0.173864	0.0132534	0.00197197	-0.270782	0.0272552	0.112376	0.139199	-0.0477068	-0.126497	-0.0790467	0.130182	0.0401951	0.134463	-0.135385	-0.0960257	-0.0990098
OG0000851	0.104622	0.172392	0.157078	0.107466	0.0897896	0.169441	-0.249812	-0.00542333	-0.197688	-0.0722846	-0.226126	-0.0494548	-0.0566781	-0.101134	-0.149689	0.210449	0.398596	0.283078	-0.285896	-0.0363364	-0.0740432	-0.00282641	-0.0182055	-0.167314
OG0000852	0.127095	0.0323655	-0.102437	0.00470581	-0.0582047	0.134658	-0.023159	0.0356658	-0.099956	-0.0709274	0.0218908	-0.00169652	-0.0306369	0.0191611	-0.0416063	0.0773467	0.0342375	0.051371	-0.127957	-0.0110276	-0.00831707	0.00107117	-0.0054441	0.0418016
OG0000853	-0.796981	-0.806122	-0.879712	-0.29639	0.0514843	-0.597603	0.451168	1.64648	1.14605	-0.355593	0.606021	-0.168801	-0.657724	-0.555866	-0.655186	-0.493021	-0.56401	-0.583998	0.55611	0.791096	0.699544	0.401535	0.610205	0.451314
OG0000854	-0.261163	-0.345794	-0.484699	-0.731153	-0.579165	-0.779632	1.12004	1.24498	1.47778	-0.229969	-0.151643	-0.279585	-0.32556	-0.316456	-0.322714	-0.809844	-0.912077	-0.600945	1.11439	1.04696	0.822532	0.0407237	0.189693	0.0732968
OG0000856	0.460809	0.310811	0.299182	0.173695	-0.498266	-0.258124	-0.276187	-0.211262	-0.628012	0.399924	-0.0991071	0.326536	0.017007	0.0762897	0.274559	0.0949781	0.0106865	0.126798	-0.377436	-0.257117	-0.187343	-0.0291648	0.238075	0.0126669
OG0000859	0.278519	0.238869	0.464648	0.119827	0.0131186	0.330537	-0.179931	-0.0708986	-0.390257	-0.439434	-0.585553	0.220555	0.202035	0.189177	0.438175	-0.0684589	-0.0381314	0.301053	-0.285604	0.00903287	0.239462	-0.261627	-0.498228	-0.226885
OG0000860	-0.104969	0.130054	0.216672	0.259447	0.197117	0.0859788	-0.225036	-0.127302	-0.110154	-0.0363966	-0.0848473	-0.200563	-0.648889	-0.0143714	-0.505171	0.420993	0.242271	0.464096	-0.528508	-0.347239	-0.513876	0.715171	0.397422	0.318101
OG0000865	-0.183096	-0.478616	-0.591624	-0.271566	-0.596344	-0.592665	0.493497	0.562343	0.373097	0.27596	0.49318	0.515835	-0.0452095	0.11597	0.00906872	-0.0459192	-0.254842	-0.177257	0.0844281	0.156477	0.148369	0.00717968	-0.0607268	0.0624615
OG0000866	0.380627	0.287599	0.338433	-0.0633159	-0.1772	-0.0428973	0.0418723	-0.0864276	0.0206199	-0.139631	-0.345204	-0.214476	0.0864893	0.277449	0.0347875	-0.234922	-0.175088	-0.121426	0.0141596	0.0351423	0.123624	0.018225	0.0363777	-0.0948181
OG0000868	0.0941556	0.184774	0.191591	0.0432383	0.106444	0.0577598	-0.0120145	-0.11985	-0.106036	-0.00906359	-0.210953	-0.220045	0.130052	0.128141	-0.123606	-0.13623	-0.0258151	0.215903	-0.0582017	-0.0635942	0.122416	-0.0922233	0.0132548	-0.110096
OG0000869	0.10856	0.0472158	0.303132	-0.117352	0.0461581	-0.205319	-0.25256	0.0619717	0.134006	-0.0247291	-0.113022	0.0119385	-0.046432	-0.046432	-0.046432	0.0756671	0.286699	-0.046432	-0.046432	0.0119505	-0.046432	-0.00286082	-0.046432	-0.046432
OG0000870	-1.26985	-0.653584	-0.543084	-1.2747	-0.583318	-0.633583	2.15154	2.45187	2.5266	-0.527181	-1.09364	-0.55106	0.248709	0.501079	0.162138	-0.789946	-1.36168	-0.964886	1.17883	0.619946	0.539914	-0.371782	0.0991476	0.138528
OG0000871	0.243299	0.163684	-0.128448	0.531179	0.171032	0.263989	-0.339771	-0.288366	-0.339771	-0.0197881	-0.0593932	-0.197645	0.315951	0.787825	0.639978	-0.105116	-0.151835	-0.0916992	-0.20703	-0.238305	-0.22346	-0.330141	-0.373712	-0.0224548
OG0000874	0.0742098	0.120463	0.0457873	0.209942	0.166439	0.196713	-0.341216	-0.3131	-0.279982	-0.0167957	0.0411422	0.096397	0.141914	0.282889	0.467886	-0.103705	-0.39501	-0.225323	0.269072	-0.0510072	-0.184499	-0.0230743	-0.233125	0.0539827
OG0000876	0.0504157	0.0177961	0.0997957	0.00178374	0.0852095	0.135188	-0.199059	-0.290437	-0.237438	0.145232	0.114393	0.0771208	0.173432	0.217724	0.253124	-0.239247	-0.452082	-0.20608	0.398688	0.156861	-0.0308828	-0.128684	-0.0933206	-0.049532
OG0000877	0.019882	0.0722301	0.0866603	0.0417267	0.144409	0.10583	-0.0773711	-0.078984	-0.049053	-0.0406099	-0.135614	-0.089106	0.278718	0.299357	0.10816	-0.117711	-0.135636	-0.188678	0.102115	0.0643879	-0.337177	-0.013515	-0.0525486	-0.00747138
OG0000878	-0.180652	-0.250747	-0.354756	-0.141221	-0.132392	-0.00363382	0.518686	0.561967	0.634108	-0.217586	-0.265861	-0.167912	-0.0200674	0.0774119	0.0524804	-0.307801	-0.37987	-0.147728	0.463964	0.38162	0.219446	-0.130482	-0.184225	-0.0247482
OG0000879	-0.0352372	0.0087125	-0.0450552	0.28611	0.0760798	0.227509	-0.14218	-0.178287	-0.326657	0.0825544	0.0351707	0.0112794	-0.272135	-0.416508	-0.268024	0.0381567	0.239037	0.144066	-0.107041	0.167062	0.219562	0.114174	0.0533293	0.0883215
OG0000881	0.0879527	0.196027	-0.023177	-0.254848	-0.0948888	-0.0871831	-0.153024	-0.123987	-0.181262	0.222297	0.177712	0.234381	0.0379152	-0.0951655	0.0330951	-0.0312374	-0.321251	-0.261764	0.463767	0.193852	0.0422211	-0.0137027	-0.161865	0.114136
OG0000882	-0.183487	-0.131834	0.0336514	0.164401	-0.185199	-0.145451	-0.232345	-0.121914	-0.315316	0.235958	0.363743	0.517794	-0.393804	-0.460957	-0.349835	-0.00449288	0.303739	0.142203	-0.554962	0.157433	0.678937	0.180859	0.0827898	0.218091
OG0000883	0.019548	0.0204552	0.0356394	-0.0318232	-0.0418904	-0.10702	0.0933131	0.0431084	0.0875828	-0.0624419	-0.0277916	-0.0286795	-0.331377	-0.441262	-0.477246	0.17319	0.20882	0.124224	-0.265045	0.129775	0.371947	0.203195	0.165418	0.138361
OG0000884	-0.193037	-0.0985575	-0.295961	-0.121092	-0.133874	-0.179599	0.465924	0.475828	0.538556	-0.143452	-0.135713	-0.179022	-0.147365	-0.193051	-0.307111	-0.325288	-0.475424	-0.53782	0.569531	0.515914	0.317302	0.17765	0.189397	0.216265
OG0000886	-0.402503	-0.258481	-0.254452	-0.321233	-0.415895	-0.350652	0.555306	0.63243	0.479261	-0.0691902	0.176259	0.229151	-1.01954	-0.340415	-0.46206	0.011471	-0.239672	-0.293878	0.4728	0.71783	1.04426	0.0437343	-0.00212217	0.0675889
OG0000887	0.157716	0.167249	0.218779	0.162906	-0.118992	-0.127763	-0.187197	-0.00907374	-0.322077	0.0608032	-0.138874	0.136526	0.130034	0.147402	0.184333	0.296037	0.165938	0.239651	-0.277427	-0.231716	-0.237234	-0.108631	-0.120495	-0.187893
OG0000889	-0.113267	-0.0571348	-0.0744511	-0.280456	-0.231003	-0.265171	0.17416	0.29094	0.249473	0.171304	0.0556729	0.0799324	-0.202701	-0.0404328	-0.455089	0.135882	0.264315	-0.0430594	-0.12149	0.0873999	-0.132516	0.276629	0.140298	0.0907641
OG0000890	-0.185292	-0.1687	-0.320709	-0.0725934	-0.134034	-0.110158	0.311311	0.304566	0.191625	-0.0387953	0.0401433	0.182635	-0.326884	-0.410877	-0.600653	0.436966	0.542314	0.324671	-0.613219	0.0424681	0.221761	0.330609	0.0506116	0.00223333
OG0000891	0.106726	0.164705	0.108985	0.116745	0.0116703	0.0657774	-0.144357	-0.0672115	-0.0445802	-0.0346955	-0.271048	-0.0127169	-0.137111	-0.177116	-0.306275	0.000383366	0.172827	-0.0330728	-0.0906615	0.180121	0.183894	0.110611	-0.0439281	0.140328
OG0000893	-0.077365	0.0932018	-0.197433	-0.112071	-0.16742	-0.197433	0.323181	0.407862	0.123846	-0.147989	-0.15975	0.111369	-0.0409034	-0.0118264	-0.151093	-0.151093	-0.151093	-0.151093	0.411158	0.347644	0.351578	-0.151093	-0.151093	-0.151093
OG0000894	0.157658	0.451634	0.315858	0.117424	0.207669	0.315306	-0.293767	-0.203504	-0.366691	-0.104927	-0.254805	-0.341854	0.103691	0.129917	0.0109495	0.0319962	0.0922318	-0.00327755	-0.227916	-0.164739	-0.178964	0.0552638	0.0841726	0.0666755
OG0000895	-0.0944837	0.0165474	0.060867	0.134417	0.130331	0.0741478	-0.23197	0.0320027	-0.187901	-0.0826343	0.146631	0.00204458	-0.132179	0.104409	-0.098019	0.185301	0.448981	0.137836	-0.449565	-0.137906	-0.361097	0.108194	0.116878	0.0771677
OG0000896	0.124218	0.0834272	0.177969	-0.0122166	0.136471	-0.0102165	-0.0482562	-0.133575	0.0781999	-0.054869	-0.240828	-0.100324	0.273902	0.16065	0.114049	-0.156928	-0.278353	-0.179063	0.423521	0.233676	-0.0167692	-0.157337	-0.221254	-0.196093
OG0000897	0.192911	0.249341	0.123665	0.237277	0.0934407	0.240591	-0.301166	-0.169333	-0.312021	-0.00442276	-0.276396	-0.0738889	0.0335781	0.211892	-0.0157714	0.142975	0.188581	-0.0311659	-0.156887	-0.0844646	-0.196668	0.0410564	-0.0303483	-0.102777
OG0000898	-0.0947348	0.175121	0.0857565	0.106841	0.222858	0.1826	0.354074	0.00673853	0.255682	-0.399778	-0.369336	-0.525821	-0.0326697	0.0947892	-0.109797	0.0981998	-0.161017	-0.0513331	0.0278501	0.141349	0.0518859	0.0436882	-0.0236603	-0.0792847
OG0000900	-0.0958208	-0.0958208	-0.0207159	-0.0958208	-0.0958208	0.169799	-0.0958208	-0.0958208	0.0857834	0.250366	0.185513	-0.0958208	0.0470885	0.0654316	-0.0116222	0.079648	-0.112294	0.0762964	-0.138576	-0.138576	-0.105918	0.134552	-0.0176331	0.121603
OG0000901	0.147112	0.142434	0.172892	0.105814	0.0580297	0.0896158	-0.00357906	-0.267943	-0.211635	-0.0460671	-0.130397	-0.0562757	-0.03561	-0.278569	-0.166786	0.154338	0.242968	0.126282	-0.424282	-0.121244	-0.0551082	0.269792	0.261287	0.0269313
OG0000902	0.00655908	0.0693081	0.106585	0.0742587	0.0539687	0.0182277	-0.155212	0.00540454	0.0340786	-0.0579672	0.0660302	-0.221241	0.0170014	0.0364359	0.133373	-0.129615	-0.24259	0.0314784	0.128738	0.0783546	0.0873886	-0.13965	-0.0268696	0.0259543
OG0000903	0.126046	0.149736	0.143194	-0.0136628	0.00675962	0.106375	0.0605537	-0.0929805	-0.0176409	-0.113191	-0.189844	-0.165345	0.290812	0.213989	0.240231	-0.239054	-0.234844	-0.090419	0.43337	0.133669	-0.00994525	-0.225067	-0.271411	-0.24133
OG0000904	-0.0384141	0.174378	0.0666035	0.143706	-0.0476639	-0.0339871	0.112582	-0.111382	-0.235487	-0.0450182	0.0253053	-0.0106218	-0.175906	0.0297301	-0.269524	0.0584199	0.10637	0.0410121	-0.0660466	0.0909127	-0.0397074	0.0559222	-0.01925	0.188067
OG0000905	0.0553211	-0.27563	0.126591	-0.172125	-0.34128	-0.207978	0.500866	0.633425	0.75294	-0.358702	-0.307076	-0.406353	-0.413661	-0.0297558	-0.258204	-0.638163	-0.324708	-0.259903	1.03416	1.11944	1.05121	-0.195582	-0.405975	-0.678852
OG0000906	-0.0797142	0.0850801	0.00409097	0.341191	0.0638077	0.114544	-0.259205	-0.357198	-0.797497	0.204347	0.206431	0.474122	0.0852304	0.0390398	0.0393285	0.485106	0.514252	0.437883	-0.890392	-0.588344	-0.16015	0.054042	-0.0265982	0.0106036
OG0000907	-0.398464	-0.271252	0.0841571	0.208139	0.241887	0.254621	-0.228446	-0.159417	-0.0422933	0.0412406	0.0925698	0.177258	0.0875721	0.0427825	0.394259	0.247238	0.135235	0.325533	-0.747143	-0.550422	-0.403083	0.0683374	0.2734	0.126291
OG0000908	-0.0794683	0.135424	-0.0236654	0.00649695	-0.0794683	-0.0794683	0.0355785	0.0215736	0.301402	-0.0794683	-0.0794683	-0.0794683	-0.114667	0.130553	0.182708	0.381337	0.427967	0.190937	-0.540776	-0.510071	-0.291745	0.0050132	0.0435463	0.0951961
OG0000909	0.163467	0.174959	0.312708	0.107516	0.0432347	0.0167649	-0.171794	-0.0949682	-0.285886	-0.00913256	-0.155299	-0.101569	0.0631674	0.263986	-0.53198	0.216643	0.366984	0.00903934	-0.326929	0.131939	-0.563212	0.146866	0.160062	0.0634337
OG0000910	-0.682105	-0.616357	-1.01466	-1.20142	-1.63907	-1.41891	1.98368	1.80917	1.84439	0.330584	0.289097	0.315606	-1.44327	-1.28894	-1.20508	-1.1002	-1.27094	-1.21181	1.26114	1.73095	1.81495	1.02842	0.920079	0.764687
OG0000911	-1.0663	-1.22905	-1.11184	-1.20845	-1.17958	-1.13324	1.94007	1.98927	2.0393	0.224701	0.340673	0.394452	-0.176463	0.00455591	0.0112456	-0.231637	-0.443806	-0.326703	0.52354	0.193292	0.00347103	0.18737	0.121859	0.133275
OG0000912	0.0088331	0.0619935	-0.0164429	0.109974	0.150606	0.0963676	-0.325479	-0.125499	-0.398104	0.0441914	0.228909	0.16465	-0.355734	-0.225652	-0.241382	0.0514389	-0.0519743	-0.0208308	-0.383681	-0.0401662	0.202954	0.388642	0.407799	0.268586
OG0000914	-0.0251738	-0.00531387	-0.186832	0.0777201	-0.0748609	-0.114736	0.0740709	0.264129	0.126022	-0.0965454	-0.162427	0.123947	-0.249711	-0.293614	-0.348866	0.0351911	0.426112	0.108165	-0.536266	0.134528	0.29221	0.23327	0.0517692	0.147212
OG0000915	0.104313	0.336609	0.627165	0.0508979	0.0693239	0.127735	-0.401536	-0.153368	-0.0623232	-0.0856045	-0.226038	-0.387174	0.0354752	-0.231886	0.147796	-0.219502	-0.0714783	0.0567867	0.470412	0.163166	0.522256	-0.214046	-0.398718	-0.260262
OG0000916	-0.043727	-0.0600217	-0.0754684	-0.0569399	-0.0990512	-0.174758	0.315935	0.452054	0.506468	-0.191055	-0.289276	-0.28416	-0.137234	0.0264249	-0.0496182	-0.0797068	-0.0258524	-0.0456976	0.0291141	0.230945	0.0980765	-0.0740029	0.14469	-0.117139
OG0000917	-0.157194	-0.135043	-0.326022	0.0285778	-0.181778	-0.206563	0.0905826	0.237704	-0.012954	0.16832	0.2985	0.195872	-0.277209	-0.132885	-0.519283	0.287994	0.62779	0.176796	-0.649658	-0.259777	-0.0907082	0.297648	0.437255	0.102037
OG0000918	0.338278	0.46573	0.171433	0.409798	0.447639	0.437279	-0.514559	-0.306335	-0.216696	-0.40455	-0.34599	-0.482026	0.111299	0.146793	-0.258687	0.317725	0.340323	0.287316	-0.098599	-0.108352	-0.525203	0.0327198	-0.122607	-0.122728
OG0000920	0.40474	0.443956	0.160709	-0.107784	-0.172631	0.0239209	0.171067	-0.0800291	-0.0904395	-0.489966	0.000810951	-0.264354	-0.0773639	0.099015	-0.0674427	-0.386152	-0.310963	-0.136747	0.610653	0.5223	0.726839	-0.127262	-0.522974	-0.329902
OG0000921	0.224949	0.215331	0.469487	0.0851747	-0.0774193	0.110101	-0.060011	-0.269376	-0.272093	-0.193823	-0.0690603	-0.16326	0.00712065	0.0128787	0.193912	-0.00481892	-0.233897	0.025033	0.175961	-0.0389422	0.0291569	-0.0725959	-0.0906069	-0.00320109
OG0000922	0.238441	0.208814	0.339591	0.148176	0.0309083	0.116723	-0.0505043	-0.150605	-0.346079	-0.026286	-0.275857	-0.233322	0.154696	0.212531	0.0747126	0.0530069	0.0116692	-0.0769336	-0.2064	-0.0726314	-0.036274	-0.0206377	-0.035225	-0.0585144
OG0000923	-0.0257337	0.335173	0.0784172	0.267001	-0.0379325	0.489054	-0.386231	-0.345848	-0.383051	0.0389842	0.0588789	-0.0887127	0.175243	0.0965204	0.000195183	0.438822	0.297973	0.38348	-0.442136	-0.353494	-0.381964	0.0801614	-0.290033	-0.00476776
OG0000925	0.212526	0.507642	0.915012	0.65705	0.480919	0.283525	-0.990934	-0.771753	-1.12497	-0.151807	0.0839999	-0.101212	-0.179721	-0.138242	-0.092829	0.154068	0.093676	0.122996	-0.327344	-0.16868	0.0552704	0.145072	0.261291	0.0744423
OG0000926	0.14809	0.0424017	0.177352	0.0687085	0.0416239	0.0906069	-0.067702	-0.0558326	0.109478	-0.0533225	-0.190598	-0.310806	0.118991	-0.0781879	0.186568	-0.344887	-0.409143	-0.0589836	0.522401	0.3369	0.279447	-0.0638141	-0.354894	-0.134396
OG0000927	0.0205318	-0.0461596	0.0386944	-0.162417	-0.127756	-0.0640424	0.230753	0.196609	0.367027	-0.0876056	-0.143005	-0.22263	0.360927	0.311467	0.445919	-0.389585	-0.621736	-0.187607	0.598336	0.190133	0.0542354	-0.333932	-0.263571	-0.164588
OG0000928	0.0538796	0.0462467	-0.202825	0.351567	0.479404	0.597656	-0.263037	-0.140672	-0.325876	-0.0394882	-0.375551	-0.181305	-0.00737542	0.159577	0.0368586	-0.14642	-0.259542	-0.265465	0.379913	0.305222	-0.0276363	-0.0463288	-0.172538	0.0437361
OG0000929	0.0769051	0.258569	0.238252	0.0377221	0.18019	0.260556	-0.408436	-0.392754	-0.417871	-0.00508157	0.0613944	0.110553	0.36067	0.254889	0.735648	-0.101869	-0.42232	-0.0421265	0.101168	-0.171782	-0.033651	-0.131577	-0.322388	-0.226663
OG0000933	0.0511263	0.129782	0.0515225	0.194151	-0.048227	0.157192	-0.284053	-0.121299	-0.295941	0.0105151	-0.0206804	0.175911	0.0416136	-0.134971	-0.242218	0.139255	0.179584	0.131963	-0.31675	-0.0615529	-0.170226	0.220984	0.0846797	0.127639
OG0000934	0.349952	0.476804	-0.398328	-0.381918	0.336138	0.368703	0.0276503	-0.500539	-0.57426	-0.00942132	0.187589	0.117631	-0.0703622	-0.114931	-0.331786	-0.106273	-0.256825	-0.257532	0.545266	0.460678	0.502641	0.18718	-0.41272	-0.145336
OG0000936	0.0934267	0.162664	0.119335	-0.00875609	0.202278	0.265892	-0.11888	-0.135298	-0.068663	-0.122776	-0.211394	-0.17783	-0.0948229	0.0388879	0.366729	-0.320831	-0.694053	-0.288787	0.725721	0.469393	0.139598	-0.0284443	-0.205629	-0.107761
OG0000937	0.00140603	0.0262638	0.025901	0.188287	0.291841	0.188261	-0.368738	-0.229394	-0.183458	0.0204683	0.000967758	0.0381945	-0.219543	0.00344671	0.100779	0.0774914	0.0923681	-0.012791	-0.0177004	0.0187205	0.122321	0.0214589	-0.195754	0.00920285
OG0000938	-0.00720211	0.228624	0.379542	0.101459	0.0590314	-0.0609649	-0.364644	-0.0666436	-0.038302	-0.175524	0.0969124	-0.152288	-0.0581854	0.0328717	-0.152906	0.175731	0.306899	0.212581	-0.506744	-0.278213	-0.0677901	0.107958	0.157894	0.0699032
OG0000939	0.0697309	0.101256	0.154082	0.171046	0.0590993	-0.0305332	-0.260725	-0.0979088	-0.279178	-0.0985919	0.158777	0.052944	-0.120017	-0.137403	-0.0748798	-0.0382848	-0.0983742	-0.168752	0.0192624	0.250748	0.466524	0.0323302	-0.0910239	-0.0401296
OG0000940	0.0890186	-0.143921	0.125638	-0.0972784	-0.347854	-0.266397	0.51542	0.313569	0.220443	-0.215589	-0.0683123	-0.124736	-0.280941	-0.103751	-0.162609	-0.24565	-0.0413188	-0.162642	0.369727	0.355797	0.513143	0.0174815	-0.205132	-0.054106
OG0000942	-0.0890207	0.136676	0.18328	0.202741	0.198642	0.297482	-0.336401	-0.283504	-0.0695713	-0.0910827	-0.04053	-0.108712	-0.0601576	-0.116304	-0.00932185	0.434065	-0.116304	0.0940992	0.0599856	0.0522005	-0.116304	0.0106499	-0.116304	-0.116304
OG0000943	-0.248559	-0.0124052	-0.126112	-0.0264887	-0.0565875	-0.0597929	0.0990146	-0.00195227	0.0382461	0.0393134	0.117765	0.237559	0.0534343	0.204904	0.0689392	0.0172952	-0.173862	-0.194297	0.0376954	0.214451	0.0399964	-0.0747324	-0.0810903	-0.112734
OG0000944	0.183776	0.103926	0.17516	0.572515	0.105302	0.00549513	0.622457	-0.358917	-0.395025	-0.34114	-0.347535	-0.326014	0.215712	0.183869	0.284845	-0.103049	-0.300196	-0.28859	0.175668	0.0282876	0.114584	-0.0759635	-0.182251	-0.0529169
OG0000945	0.425459	0.451876	0.140293	0.322151	0.307628	0.283253	-0.349409	-0.34874	-0.480174	-0.373357	-0.168817	-0.210163	0.544694	0.384435	0.301523	-0.186977	-0.392562	-0.379281	0.118389	-0.0121156	-0.0490099	-0.0767839	-0.205771	-0.0465401
OG0000946	0.0780677	0.0501946	0.0300443	0.11497	0.185831	0.155326	-0.231834	-0.206405	-0.177235	0.0789541	-0.0136343	-0.0642796	0.2219	0.136676	0.0535352	0.0427876	0.075396	-0.00330381	-0.0538439	-0.0757894	-0.485814	0.0378963	0.0205883	0.0299727
OG0000947	-0.138566	-0.126244	0.126216	-0.149854	-0.090083	-0.355986	0.293747	0.424325	0.448259	-0.0990969	-0.270081	-0.0626355	-0.340034	-0.433625	-0.506284	-0.156868	0.0724077	-0.0189356	0.379736	0.512929	0.443817	0.226777	-0.0508959	-0.129023
OG0000948	0.233317	0.352779	0.353013	0.306045	0.337701	0.336937	-0.558792	-0.504749	-0.523472	-0.124904	-0.0376485	-0.170228	0.62746	0.557005	0.785136	0.201815	0.0396246	0.144294	-0.399147	-0.561408	-0.614188	-0.242573	-0.255306	-0.282713
OG0000949	-0.24998	-0.216851	-0.374032	0.119019	-0.0458377	-0.0661306	0.0391415	-0.0564687	-0.164732	0.179449	0.48139	0.355033	-0.487422	-0.256297	-0.641726	0.0623162	0.25186	-0.0884084	-0.0796952	0.242069	0.350599	0.273376	0.114401	0.258929
OG0000951	-0.345228	-0.0847939	-0.0796428	-0.0893831	-0.146427	-0.124827	-0.054423	0.29902	0.240807	0.0672948	0.334882	-0.0172792	-0.0707758	-0.109491	0.0039171	-0.311416	-0.551609	-0.453873	0.523494	0.465724	0.453703	-0.0621569	0.0423782	0.0701053
OG0000952	-0.0723359	-0.0886168	0.022153	-0.0154331	0.110091	-0.00206118	0.0334972	0.0218296	0.0670436	0.038449	-0.082905	-0.0317115	0.0534144	0.141304	0.0959093	-0.24149	-0.47738	-0.116	0.347581	0.168262	-0.0120413	-0.0684419	-0.0465238	0.155407
OG0000953	0.761758	-0.360697	-0.360697	0.357913	0.106435	0.243063	0.261826	-0.360697	0.433188	-0.360697	-0.360697	-0.360697	-0.379696	-0.0710164	-0.303735	-0.0456498	-0.0501667	0.0521594	0.289715	0.165062	0.417092	-0.0363101	0.0335454	-0.0709995
OG0000956	-0.0165951	0.0730722	0.311757	0.457001	0.340821	0.255708	-0.548737	-0.455287	-0.501902	0.0584004	-0.0314929	0.0572549	-0.106542	0.0810287	-0.037556	0.263298	0.582406	0.236474	-0.763434	-0.337224	-0.201407	0.0865849	0.0858451	0.110526
OG0000957	-0.270339	-0.200971	-0.307365	-0.114642	0.00332223	-0.0384011	-0.0165373	-0.00334597	0.0505343	0.283593	0.279876	0.334276	-0.0686258	-0.11158	-0.157237	-0.0603649	-0.0708551	-0.145691	-0.101266	0.261707	-0.00284117	0.243016	0.126897	0.0868409
OG0000958	-0.0934029	-0.0850964	0.104877	-0.0466589	-0.3715	-0.32868	0.217086	0.432905	0.378495	-0.148527	-0.0525139	-0.00698263	-0.559668	-0.334389	-0.682007	-0.334473	0.427578	-0.0995115	0.14094	0.593433	0.641988	0.146251	0.0427496	0.0171091
OG0000959	-0.324254	-0.398674	-0.445252	-0.317075	-0.244213	-0.256867	0.91	0.887393	1.05495	-0.22759	-0.330717	-0.307703	-0.00631648	-0.0471708	-0.120167	-0.227361	-0.218351	-0.173995	0.445602	0.306528	0.15212	-0.0202439	-0.114041	0.0233966
OG0000960	-0.445844	-0.233086	-0.217368	-0.628359	-0.0578534	0.00769639	0.612387	0.635379	0.894138	-0.0931892	-0.287125	-0.186775	-0.0909322	0.00135745	-0.0435788	-0.363896	-0.599416	-0.520805	0.856551	0.775245	0.08019	-0.0510285	-0.0906767	0.0469905
OG0000962	0.0537379	-0.0268135	-0.0689965	0.00710094	0.0544925	0.0217387	0.0377347	0.0666177	0.140568	-0.00941073	-0.135256	-0.141514	0.330984	0.367607	0.124608	-0.201316	-0.421999	-0.213351	0.369398	0.130985	-0.298023	-0.0703302	-0.0796938	-0.0388702
OG0000963	0.115466	0.118234	-0.310807	-0.190129	0.0486553	0.0129279	-0.0439519	-0.0345595	-0.108822	0.251628	-0.0301994	0.171557	0.247452	0.0623429	-0.182917	-0.0110249	-0.422582	-0.354203	0.598013	0.285079	-0.173633	0.0231586	-0.115435	0.0437499
OG0000965	-0.0500106	0.0332601	-0.0256508	0.018473	0.00669865	0.0290271	0.0573605	-0.0401652	0.0067002	-0.040836	-0.0121753	0.0173183	-0.224008	0.0198279	0.234499	-0.0857459	0.0416646	0.0651063	-0.135863	0.0945716	0.149929	0.156404	-0.158839	-0.157546
OG0000966	0.224819	0.33754	0.291018	-0.200703	0.0366143	-0.0323705	-0.132315	0.0995901	0.0293223	-0.175156	-0.129187	-0.349172	0.0659797	0.168104	0.158576	0.00562904	-0.0232774	0.0109452	-0.00638523	-0.0765831	-0.0183284	-0.0460288	-0.0853486	-0.153283
OG0000967	0.0783574	0.456638	0.442365	-0.334895	0.0996136	0.321455	-0.159591	0.0478083	0.107969	-0.363073	-0.342049	-0.3546	-0.189287	0.0169182	-0.471042	0.327297	0.153554	0.0637644	-0.26752	0.0603964	0.0611302	0.120647	0.012958	0.111183
OG0000968	0.082087	0.0350615	0.06963	-0.0554854	0.0390676	0.0692346	-0.0433896	0.0330981	0.0425625	-0.00417449	-0.139607	-0.128085	0.00109203	-0.05454	-0.0453464	-0.113164	-0.12062	-0.000450107	0.21125	0.212919	0.19513	-0.0572239	-0.10331	-0.125737
OG0000969	0.0210721	0.0629207	-0.102443	-0.204466	0.00482976	0.131509	0.401024	0.418626	0.489256	-0.374369	-0.36282	-0.485138	0.209355	0.193812	0.154949	-0.230867	-0.308301	-0.168584	0.384015	0.162392	-0.075847	-0.132677	-0.113025	-0.0752202
OG0000970	0.234135	0.141514	0.231952	-0.114757	0.344395	-0.25818	-0.149326	-0.175042	0.0616572	-0.22782	-0.116596	0.0280679	0.106135	0.135671	0.110932	-0.2456	-0.196366	-0.161537	0.311535	0.201972	0.193716	-0.0753133	-0.160602	-0.220542
OG0000971	0.192609	0.19631	-0.0316574	-0.0946709	-0.0169001	0.0397332	-0.148796	-0.0343708	-0.06589	0.0651436	-0.0684503	-0.0330613	-0.0622913	0.171625	-0.0925553	0.0128595	0.0639996	-0.0316367	0.023305	0.00819007	-0.297216	0.049477	0.0692257	0.0850175
OG0000972	0.108535	0.0153438	-0.150365	0.225283	0.295293	0.305369	-0.403592	-0.384316	-0.272448	0.0909017	0.169494	0.000501889	0.334378	0.362199	0.629314	-0.0665647	-0.256192	-0.0701954	0.0493045	-0.290213	-0.392745	-0.173705	-0.0774364	-0.0481424
OG0000973	-0.0807072	-0.0545073	-0.178528	0.222446	0.154642	0.0502766	-0.202044	-0.10726	-0.0481402	0.0153367	-0.0331313	0.261616	-0.22777	-0.293606	-0.42793	0.175478	0.141593	0.147957	-0.198934	0.134063	0.288686	0.154101	-0.0191933	0.125554
OG0000974	0.528033	-0.134637	-0.180253	-0.13663	0.19536	0.0922113	-0.180253	-0.0312254	-0.180253	-0.0343521	0.100125	-0.0381268	-0.106344	-0.106344	-0.106344	-0.0373072	-0.106344	-0.0384804	0.455907	-0.106344	0.0813538	-0.0349306	0.143528	-0.0383516
OG0000975	-0.4627	-0.267104	-0.251694	-0.443188	-0.357822	-0.261621	0.419146	0.441879	0.50766	0.223527	0.2713	0.180615	-0.308571	-0.0143335	-0.0167691	-0.754611	-0.928743	-0.625481	1.15409	0.682058	0.650834	-0.186148	0.291556	0.0561212
OG0000979	0.0811388	0.144679	0.0599065	-0.0473742	0.0711789	0.0826478	-0.0374928	-0.0111866	0.0134146	0.0053205	-0.247964	-0.114268	-0.0915036	-0.19749	-0.339094	0.000360281	0.1877	-0.0922124	-0.0524728	0.0766662	-0.125621	0.308579	0.226741	0.0983473
OG0000980	0.0369865	0.0226329	-0.0444593	0.0459361	-0.0482214	-0.20565	-0.15014	-0.00200576	-0.105082	0.0744275	0.248051	0.127524	-0.179243	-0.231137	-0.223566	-0.12608	-0.0463952	-0.0149366	0.0467753	0.194433	0.44747	0.0649533	-0.00154712	0.0692725
OG0000981	0.21131	0.211786	0.194871	-0.127926	-0.0949505	-0.52594	0.151417	-0.29871	-0.0841178	-0.0731357	0.0652465	0.370149	-0.299516	-0.320218	-0.395861	-0.15999	-0.0810487	-0.0104606	-0.157013	-0.00110555	0.153816	0.352514	0.665659	0.253224
OG0000982	-0.252013	0.015385	0.486049	0.196142	-0.0156457	-0.0177167	0.00374457	-0.0180729	-0.361609	-0.287971	0.216335	0.0353725	-0.111815	-0.0297249	-0.105915	0.179963	0.213865	0.00209824	-0.110566	0.0861361	0.176413	0.0360939	-0.174255	-0.162293
OG0000983	-0.0416215	0.00606764	0.0363821	0.208496	0.0642558	0.113863	-0.256623	-0.254568	-0.211308	0.172415	0.0466509	0.11599	-0.0411011	-0.00538002	-0.0871789	0.159464	0.0846545	0.111966	-0.21048	-0.0946485	-0.232113	0.0956389	0.057401	0.161778
OG0000984	-0.018028	-0.0388346	-0.0699544	0.14337	-0.0482952	-0.0467378	-0.0578282	-0.00903344	-0.152376	0.177942	0.0832512	0.0365247	-0.0548829	0.00618278	-0.353328	0.204528	-0.0555815	-0.016545	-0.127629	-0.142268	0.150052	0.141863	0.163344	0.0842651
OG0000985	-0.260364	-0.00531985	-0.164408	0.478422	0.282837	0.226566	-0.491742	-0.522387	-1.05776	0.527603	0.384893	0.601655	0.192363	-0.0311432	-0.167031	0.468015	0.459982	0.295991	-0.697434	-0.416681	-0.474429	0.0810287	0.113615	0.175724
OG0000986	0.208993	0.539634	0.240762	0.458548	0.682176	0.785493	-0.777488	-0.818353	-0.890003	-0.0677665	-0.147051	-0.214945	0.675068	0.692152	0.795214	0.35884	0.104587	0.184503	-0.690414	-0.433267	-0.769999	-0.223623	-0.395631	-0.297429
OG0000988	0.796333	0.792798	0.630318	0.52925	0.554051	0.66218	-0.69077	-0.815556	-0.738968	-0.718116	-0.534956	-0.466565	0.340541	0.598641	0.420527	0.272601	0.162016	0.2535	-0.617053	-0.460222	-0.419557	-0.0245194	-0.266608	-0.259865
OG0000989	0.143009	0.0459231	0.379997	0.135727	0.311064	0.375535	-0.532315	-0.165838	-0.473345	0.0820913	-0.28287	-0.0189775	0.240241	0.395159	0.200594	0.332862	0.680065	0.157889	-0.921041	-0.593884	-0.263378	0.0917638	-0.131959	-0.188312
OG0000990	-0.0282987	0.177765	0.0154189	-0.0811233	0.000964971	-0.0716464	-0.136373	0.10815	-0.0519026	0.0775887	0.0226737	-0.0332173	0.00394636	0.0858024	-0.0540147	0.0505371	0.102876	0.0122037	0.0113642	-0.0262447	-0.0602088	0.0359709	-0.143121	-0.0191115
OG0000991	0.408348	0.316574	0.230047	-0.152902	0.232389	0.118554	-0.251821	-0.142208	-0.0428591	-0.115633	-0.207726	-0.392762	0.0414831	0.246298	-0.136788	-0.0342892	-0.0721351	-0.0891423	0.240013	0.193824	-0.215674	-0.0208944	-0.0673454	-0.0853492
OG0000992	-0.0792343	0.136918	0.00383333	-0.127088	-0.023706	-0.127528	-0.0951707	0.270762	-0.261825	-0.136434	0.350021	0.0894518	-0.46043	-0.568406	-0.351199	-0.0341728	-0.223006	-0.0846133	0.0873712	0.146661	0.164761	0.351242	0.471653	0.500138
OG0000993	0.122356	0.249982	0.255211	0.180194	0.282794	0.315747	-0.353731	-0.476653	-0.424211	-0.121782	0.0175059	-0.0474135	0.0785719	0.0730557	0.0782712	0.289771	0.252239	0.137964	-0.718582	-0.475333	-0.30521	0.175388	0.273621	0.140242
OG0000996	-1.13994	-1.07823	-0.841564	-1.12521	-1.0651	-1.00819	2.91092	2.83399	3.02109	-0.797658	-0.889169	-0.820934	-0.472365	-0.302118	-0.55186	-0.17581	-0.0219865	-0.406962	0.354699	0.563128	0.470168	0.251569	0.0807819	0.210757
OG0000999	0.197547	0.216429	0.228974	-0.045431	0.0247417	-0.00896344	-0.390146	-0.0113828	-0.215488	0.0707831	0.0420564	-0.10912	0.0886833	0.00951694	0.0494197	0.184568	0.145642	0.0450294	-0.285649	-0.121143	-0.127487	0.0709746	0.000358452	-0.059914
OG0001001	0.174547	0.172108	0.103989	-0.0297898	0.0964316	0.0818386	0.0254307	-0.118814	-0.0286517	-0.0282175	-0.23182	-0.217052	0.0745375	0.207178	0.0305915	0.0614733	-0.272496	0.0660917	0.239471	0.000788831	-0.202863	0.0144228	0.0410957	-0.260291
OG0001002	0.273311	0.217917	-0.0494552	0.137461	0.466335	0.346369	-0.403787	-0.44248	-0.289669	-0.0282813	-0.0528695	-0.17485	0.772832	0.904351	1.06036	-0.201205	-0.712934	-0.302505	0.449128	-0.320238	-0.686973	-0.538734	-0.407502	-0.0165769
OG0001003	0.158643	0.228259	0.211336	0.0636081	0.0308109	0.101297	-0.000797779	-0.129311	-0.0573007	-0.176111	-0.212049	-0.218385	0.366685	0.355477	0.314243	-0.18418	-0.30477	-0.105887	0.297856	0.0308199	-0.0896227	-0.249158	-0.28781	-0.143655
OG0001004	0.113649	0.164683	0.184221	0.141718	-0.148399	0.103189	-0.100794	-0.127188	-0.170188	-0.117446	0.0150744	-0.0585187	0.173455	0.247219	0.266622	0.188349	0.111176	0.093352	-0.293355	-0.208666	-0.100349	-0.143846	-0.182971	-0.150986
OG0001007	0.168909	0.461021	0.176622	0.423271	0.522735	0.53219	-1.09961	-0.801173	-0.837313	0.104186	0.119997	0.229168	0.317981	0.147602	0.22889	0.106684	-0.0867487	-0.193644	-0.247015	0.0202726	-0.418442	0.160515	-0.128989	0.0928952
OG0001013	-0.0549148	0.00494942	-0.0741702	0.0204916	-0.213086	-0.121613	0.094142	0.214741	-0.02955	0.0842287	0.0344267	0.040355	-0.0356131	0.0530645	-0.00418543	0.0301151	0.163004	-0.000354824	-0.052648	-0.0730441	-0.0104782	0.0105686	-0.0073842	-0.0730441
OG0001014	0.248219	0.276086	0.138186	0.250237	0.504835	0.390096	-0.494005	-0.551582	-0.426978	-0.0248022	-0.107956	-0.202336	0.197896	0.214866	0.0478289	-0.0612418	-0.183241	-0.112244	0.180857	0.0952278	-0.094156	-0.139234	-0.0787458	-0.0678136
OG0001015	0.157545	0.18438	0.165666	-0.00182517	0.198535	0.123864	-0.208939	-0.194509	-0.189367	-0.00815775	-0.189275	-0.0379173	0.11935	0.0903101	0.0282128	-0.0247076	0.00741211	0.0130939	0.0374859	-0.05278	-0.227209	0.0616772	-0.0577328	0.00488664
OG0001016	0.0148889	0.108068	0.536801	-0.293355	-0.234549	-0.146569	0.128571	0.286555	0.626902	-0.31145	-0.354924	-0.360938	-0.0131692	0.066155	0.0407216	-0.653091	-0.472455	-0.209631	1.09183	0.800497	0.819625	-0.205809	-0.680015	-0.584656
OG0001017	0.330056	0.171777	0.394899	0.0086943	-0.0657025	-0.15569	-0.217774	0.133196	0.342496	-0.408961	-0.230972	-0.302019	-0.0390776	0.107267	-0.155255	-0.0064083	-0.0917772	0.101898	0.164722	0.281661	0.0665646	-0.0890515	-0.0928692	-0.247673
OG0001018	-0.0642913	0.0799191	0.129807	0.0216739	-0.00506495	0.0318563	-0.0447347	-0.0146155	-0.0642913	0.0011059	-0.0391693	-0.032195	-0.0578437	-0.0578437	-0.022183	0.050344	0.204117	-0.0214991	-0.0578437	-0.0383829	-0.0304421	0.0822452	-0.0578437	0.00717579
OG0001019	0.173814	0.198417	0.24302	0.562028	0.372185	0.325617	-0.803553	-0.620187	-0.949755	-0.0161605	0.26034	0.254234	-0.370879	-0.00819028	-0.154978	0.0974291	0.209362	-0.0912	-0.448509	0.11825	0.249831	0.110848	0.219012	0.0690235
OG0001020	0.469431	0.368146	0.183221	0.52973	0.399043	0.459326	-0.54007	-0.599462	-0.427829	-0.238865	-0.271239	-0.33143	0.347357	0.399601	0.23891	0.122143	-0.0285412	-0.0809921	-0.158496	-0.237006	-0.446599	-0.0219994	-0.137894	0.0035164
OG0001022	-0.627627	-0.618172	-0.673004	-0.540515	-0.552314	-0.451312	1.46954	1.45393	1.71697	-0.323762	-0.364627	-0.489107	0.149637	-0.0640015	-0.0425938	-0.147897	-0.381604	-0.276042	0.503665	0.277191	0.0370665	-0.0114801	-0.0653592	0.0214183
OG0001026	-0.13877	-0.0307862	0.0233863	0.114299	-0.0234499	-0.101796	-0.081514	0.0600031	-0.0827227	-0.0497481	0.198494	0.112603	-0.109966	-0.0956893	-0.162949	0.102365	0.136721	0.131855	-0.423814	-0.18083	0.0731454	0.179151	0.171378	0.178632
OG0001027	0.100281	0.113048	0.122342	-0.0770232	0.138551	0.13898	0.000121544	-0.141276	-0.139843	0.0077989	-0.11342	-0.14956	0.139287	0.192994	0.176429	0.25455	0.407834	0.180803	-0.484571	-0.406652	-0.519395	0.0831434	0.0461289	-0.0705512
OG0001028	-0.00175449	-0.0180047	0.171199	0.229684	-0.00278309	-0.0355596	-0.170976	0.0281236	-0.0295467	-0.0774431	-0.0480226	-0.044917	-0.185306	-0.0887744	-0.356029	0.00101424	0.277201	0.0617604	-0.0388688	0.153697	0.334958	-0.0234688	-0.109477	-0.0267072
OG0001029	-0.00441436	0.00328724	-0.0180993	0.168333	-0.0658151	-0.00663092	-0.0590115	-0.131561	-0.305299	-0.0190041	0.140691	0.297525	-0.188541	-0.43649	-0.253004	0.216756	0.306735	0.119707	-0.359058	-0.020877	0.257409	0.215265	0.0719574	0.0701395
OG0001030	-0.0620842	0.182001	-0.0143898	0.0566349	0.0268589	-0.0407433	0.101391	-0.0549976	-0.0648561	-0.071146	0.0139081	-0.072577	-0.141345	-0.0405327	-0.276694	0.335478	0.465281	0.203413	-0.663938	-0.123639	-0.114862	-0.029889	0.148688	0.238038
OG0001031	-1.36585	-1.20091	-1.21226	-1.21154	-1.24028	-1.23732	1.85586	1.80462	1.84256	0.512985	0.701855	0.750283	-1.06048	-0.968742	-0.946467	-0.725977	-0.743599	-0.739257	1.03204	1.21101	1.24835	0.544141	0.608548	0.540429
OG0001032	0.188611	0.293545	0.00155836	0.336368	0.299017	0.258574	-0.314626	-0.451847	-0.543159	-0.0581041	0.0732933	-0.0832313	-0.0282327	-0.00796902	0.0234102	0.0077733	-0.0150539	-0.137304	-0.107101	0.0595919	7.70069e-05	0.0896123	0.0227131	0.0924821
OG0001033	-0.176654	-0.0750225	-0.03895	-0.149157	-0.0263836	-0.154887	0.11486	0.132042	0.245879	0.281148	-0.177205	0.0243292	0.00770381	0.00984748	-0.120202	0.0761922	0.458578	0.277221	-0.891993	-0.759551	-0.760953	0.694779	0.504403	0.503977
OG0001034	0.235536	0.36087	0.470453	0.184961	0.0537358	0.113129	-0.157142	-0.108036	-0.183554	-0.379346	-0.159376	-0.43123	0.0541062	-0.115269	0.0253058	-0.125533	-0.100074	0.00637574	-0.22785	-0.00819112	0.202074	0.0652537	0.0116862	0.212116
OG0001035	-0.173001	-0.00329025	0.0183761	-0.00471475	-0.0406305	-0.0313731	0.0489938	-0.12249	-0.210326	0.0522275	0.307077	0.159152	0.0201292	-0.122508	-0.045741	0.160682	0.21282	0.163919	-0.357074	-0.241855	-0.081571	0.154889	0.0958036	0.0405073
OG0001036	0.0806066	-0.0365498	0.162498	-0.0638339	-0.0611337	-0.0699272	-0.0391006	0.0297742	0.0327549	-0.12901	0.0068858	0.0870357	-0.362639	-0.405197	-0.245875	0.0401691	0.0372825	0.181304	-0.201562	0.120572	0.0483211	0.362798	0.246806	0.178021
OG0001037	0.178864	0.148778	0.0968143	0.171383	0.0120518	0.0965019	-0.0887287	-0.0522633	-0.183016	-0.111307	-0.123667	-0.145412	0.360197	0.292063	0.261581	-0.0455984	-0.282415	-0.0277156	0.0779383	0.153504	-0.060344	-0.234611	-0.288259	-0.20634
OG0001042	0.254524	-0.153931	0.245285	-0.0057864	0.192637	0.190681	-0.183393	-0.202129	0.0608444	-0.252037	-0.13483	-0.0118647	0.157599	0.0974861	0.252209	-0.0773969	-0.257542	-0.0673671	0.255035	0.162961	0.276946	-0.130655	-0.486886	-0.18239
OG0001043	-0.000402579	0.188878	0.284538	0.0651733	0.0757286	-0.180726	-0.290861	0.204314	0.0830931	-0.0980742	0.111687	-0.443349	0.0897165	-0.367663	-0.163967	0.209095	0.440519	-0.00164261	-0.155123	0.169586	0.0259913	-0.127964	-0.107251	-0.0112973
OG0001044	0.0571914	0.0197764	-0.00249845	0.0217496	0.118609	0.123281	-0.0623374	-0.00965874	-0.0124999	-0.0326148	-0.155138	-0.0658606	0.271496	0.201373	0.329299	-0.186759	-0.307669	-0.153859	0.379572	0.0554868	-0.0863139	-0.248068	-0.185534	-0.0690241
OG0001046	-0.35561	-0.272963	0.11016	-0.124159	-0.158538	-0.182344	-0.0702902	0.149752	0.0349652	0.189624	0.450379	0.229023	-0.393263	-0.156758	-0.357114	0.181825	0.2858	0.104898	-0.391089	-0.0479511	0.214014	0.216598	0.247193	0.0958482
OG0001047	0.114882	0.0612265	0.301297	-0.0950793	-0.0704712	-0.127415	0.381864	0.154674	0.167767	-0.268295	-0.343608	-0.276841	0.0360735	-0.00909833	-0.269169	-0.124997	0.016834	0.123297	-0.0383549	0.269723	0.354771	0.0196678	-0.109732	-0.269014
OG0001048	-0.127328	-0.00676181	-0.189869	-0.0705587	-0.134824	-0.185206	0.129108	0.19441	0.250747	-0.0114765	-0.0139252	0.165684	0.00847824	0.101827	0.038398	-0.137794	-0.162243	-0.0938995	0.199004	0.169173	0.0540847	-0.073033	-0.142846	0.038851
OG0001049	-0.0782774	0.125082	0.205709	0.288226	0.220937	0.217976	-0.468913	-0.189203	-0.368875	-0.0151308	0.1188	-0.0563327	-0.071792	0.000790015	-0.00415743	0.080885	0.194461	0.0555401	-0.254291	-0.0337954	-0.0776879	0.0438492	-0.0351085	0.101307
OG0001050	-0.302798	-0.174525	0.470333	0.130798	0.0601228	0.217488	-0.549954	-0.139319	-0.579151	0.180534	0.279468	0.407005	-0.190864	0.0680769	-0.0816056	0.108784	0.195232	0.189352	-0.233464	-0.155368	-0.149626	0.0344103	0.0990694	0.116002
OG0001052	-0.0329463	0.113558	0.178521	0.185483	0.25395	0.151668	-0.476355	-0.210371	-0.329108	0.0556123	0.218793	-0.108805	-0.224281	-0.0478994	-0.251158	-0.225871	-0.37158	-0.215072	0.30254	0.369898	0.354777	0.133267	0.203945	-0.0285674
OG0001053	0.0457497	-0.0115001	-0.152407	0.143837	-0.118243	-0.0190204	0.0966872	-0.0474865	-0.176775	-0.00978482	0.0469096	0.202033	-0.0836835	-0.143385	-0.0217978	0.107629	-0.0798279	-0.190616	-0.000597425	0.130834	0.179201	0.209032	-0.0587988	-0.0479891
OG0001054	0.0113205	0.237094	0.0779986	0.0748819	-0.051194	0.0872689	-0.0818585	-0.0236445	-0.0667046	-0.0627628	-0.0917787	-0.11062	-0.0370994	0.0148926	-0.0647488	0.234604	0.0806638	0.219101	-0.11824	-0.11824	-0.11824	0.143786	-0.11824	-0.11824
OG0001055	-0.0151391	0.0348688	-0.0868824	0.0328731	-0.0748938	-0.15784	-0.052125	-0.0483846	-0.34557	0.220534	0.162362	0.330198	-0.0162962	0.137709	-0.0608338	0.227081	0.255301	0.239135	-0.365268	-0.10503	-0.102209	-0.051545	-0.125771	-0.0322727
OG0001056	0.158589	0.259357	0.204103	0.097021	0.218018	0.123906	-0.0775233	-0.333618	-0.210578	0.0329216	-0.301349	-0.170848	0.0507301	-0.137215	-0.252991	0.334824	0.366294	0.210025	-0.496983	-0.184945	-0.274504	0.190817	0.118377	0.0755707
OG0001057	-0.471111	-0.759452	-0.633993	0.0839629	-0.365906	-0.536151	0.070612	0.278986	-0.0792591	0.590276	0.942579	0.879457	-1.0313	-0.388261	-0.742483	-0.572756	0.0779534	0.0686869	0.223339	0.71481	1.3122	0.238083	0.0917453	0.0079825
OG0001058	0.107462	0.116871	-0.0865508	-0.212954	-0.0168111	0.025346	0.0769492	0.0797282	0.122934	-0.0803136	-0.207685	0.0750248	-0.0367711	0.0378088	-0.231141	-0.112579	-0.124987	-0.344302	0.32919	0.445005	0.191503	0.108886	-0.157019	-0.105594
OG0001059	-0.0103693	-0.179957	-0.16966	0.0522142	-0.21187	-0.123887	0.0378113	0.044508	-0.0309128	0.09114	0.257621	0.243362	-0.00683197	-0.0269602	-0.0472278	0.0656493	0.0087392	0.0445694	-0.00789514	-0.0353102	-0.0465805	0.0699475	-0.0279252	0.00982571
OG0001060	0.070256	0.215788	0.0167249	0.091812	0.252803	0.243692	-0.246471	-0.128943	-0.234527	-0.0485118	-0.112103	-0.120521	0.154157	0.0846465	-0.20738	-0.0848499	-0.00635186	-0.0897377	0.01193	0.0220908	-0.309901	0.16519	0.0557597	0.204446
OG0001061	0.0026122	-0.00447853	0.0114424	0.351007	0.392038	0.316132	-0.55511	-0.435419	-0.48736	0.172426	0.1448	0.0919098	0.0569063	0.0668472	0.301393	-0.135371	-0.222414	-0.0671578	-0.0130963	-0.0175685	-0.0421333	-0.0481035	0.0341794	0.0865181
OG0001062	-0.208667	-0.359635	-0.217924	0.385889	-0.0615219	-0.09862	-0.192355	-0.0646293	-0.485027	0.322834	0.486415	0.493241	-0.504243	-0.00688837	-0.657763	0.441108	0.605349	0.0815617	-0.537167	-0.0407113	-0.0731301	0.273696	0.247908	0.170282
OG0001064	0.164124	0.141394	-0.0225861	-0.161899	0.046619	0.172561	-0.15969	-0.179966	-0.328994	0.10902	0.0137223	0.205696	-0.14516	-0.00589291	-0.14516	0.0895065	0.0544977	-0.0896128	-0.025273	-0.086777	0.0425381	0.0984749	0.0461835	0.166674
OG0001069	-0.15852	-0.211698	0.626937	-0.0217146	0.106552	0.355092	-0.54651	0.172694	0.0211354	-0.109291	-0.421096	0.186418	-0.0329047	0.0949068	0.0333948	-0.108872	-0.0937299	-0.0728453	0.298286	0.178204	0.264578	0.0717696	-0.189827	-0.44296
OG0001070	0.267068	0.299631	0.212037	0.230295	0.199503	0.209878	-0.388142	-0.207849	-0.35354	-0.0980608	-0.150001	-0.22082	0.0138989	0.201026	0.0245996	0.269042	0.220628	0.147525	-0.381041	-0.299782	-0.251197	-0.00407904	0.108907	-0.0495259
OG0001071	-0.181357	-0.0948818	-0.123841	0.276726	0.071726	0.113142	-0.164898	-0.275046	-0.539732	0.269654	0.304988	0.343518	0.325118	0.224588	0.507314	-0.258393	-0.273236	-0.118748	0.25365	-0.206802	-0.383174	-0.00362401	-0.216629	0.149936
OG0001072	0.156709	0.172192	0.15959	-0.082691	-0.0116634	0.0848908	0.0247862	-0.118012	-0.116513	-0.0710266	-0.1824	-0.015862	-0.109903	-0.0422871	-0.0851821	-0.0221823	-0.0564519	-0.0499015	0.0011575	0.148305	0.240253	0.0316354	0.0480712	-0.103514
OG0001073	0.0722375	0.12064	0.0205743	0.169574	0.00282275	-0.00921083	-0.125287	-0.0434396	-0.235679	0.0457044	-0.120863	0.102927	0.0607797	0.114239	0.186598	0.19383	0.371374	0.125451	-0.622257	-0.46131	-0.38099	0.0910089	0.131222	0.190055
OG0001074	-0.0139497	-0.0218679	-0.116323	0.220641	0.265092	0.292113	-0.378493	-0.312397	-0.396494	0.217831	0.129757	0.11409	0.155551	0.154832	0.280244	-0.0598267	-0.171287	-0.258872	-0.0192153	0.00642385	-0.213286	-0.024123	0.0919935	0.0575649
OG0001075	0.0490416	0.0820178	-0.0239231	0.0614054	0.107314	0.0220762	-0.129256	-0.0138668	-0.0548636	0.0575729	-0.0937727	-0.0637458	0.0848261	0.10596	0.156857	-0.141819	-0.13102	-0.147071	0.19141	0.148866	-0.0358219	-0.0437533	-0.0990941	-0.0893394
OG0001076	-0.119712	0.0452733	0.163316	-0.0131792	0.0680944	0.077676	0.0204195	-0.119712	-0.119712	-0.0467616	0.0707335	-0.0264362	-0.387366	-0.387366	-0.387366	-0.30483	-0.387366	-0.387366	0.232353	0.968532	0.933573	0.044124	-0.0205384	0.0836181
OG0001077	0.60906	0.720693	0.41487	0.518407	0.696422	0.622522	-0.483034	-0.757856	-0.89785	-0.691893	-0.454057	-0.297284	-0.0407831	0.0657376	0.0878392	0.137857	0.0123937	0.0938378	-0.109995	-0.11093	-0.0877892	0.0436985	-0.0264952	-0.0653713
OG0001078	0.0627226	0.258508	0.225085	0.188862	0.321391	0.20764	-0.447152	-0.370126	-0.267066	-0.0671049	-0.0601427	-0.0526174	0.0497321	0.136201	0.149959	-0.00864011	-0.161706	-0.138274	0.326781	0.0418262	0.00407618	0.0391205	-0.319437	-0.119637
OG0001081	0.221757	0.238127	0.192812	0.0406823	0.20259	0.167504	-0.122037	-0.227541	-0.193633	-0.0133109	-0.306319	-0.200631	0.258967	0.110401	-0.131212	0.200089	0.288491	-0.0331737	-0.25399	-0.196189	-0.762599	0.249744	0.146065	0.123407
OG0001082	-0.100423	-0.36701	-0.306751	-0.147323	-0.0791297	-0.022752	0.173231	0.197878	0.322495	0.206069	0.0979622	0.0257537	0.264177	0.246596	0.122988	-0.357396	-0.844021	-0.34641	0.770914	0.274559	-0.297322	-0.171375	-0.00970619	0.346996
OG0001083	0.299714	0.250335	0.291376	0.0121018	-0.0109328	0.103695	-0.11681	-0.101905	-0.0462429	-0.218728	-0.284618	-0.177985	0.143433	0.29332	0.0694459	0.239064	0.112108	-0.0812719	-0.178926	-0.205351	-0.227986	-0.0781034	-0.0465364	-0.0391966
OG0001084	-0.245091	-0.107438	-0.201126	-0.17936	-0.140659	-0.143774	0.417687	0.304614	0.389963	-0.0445058	-0.0545829	0.00427295	-0.0933595	-0.0778751	-0.0554934	0.0413055	0.0806297	0.0574832	-0.00564257	0.0292739	0.185145	-0.0651993	-0.0714334	-0.0248345
OG0001085	-0.103244	-0.150647	-0.209593	-0.253717	-0.114925	-0.108482	0.267457	0.293905	0.417545	-0.0064234	-0.0743972	0.0425212	0.12006	0.157603	0.0415157	-0.360854	-0.577387	-0.386293	0.649666	0.450372	0.0932551	-0.0978896	-0.112866	0.0228177
OG0001087	0.121431	0.0669544	0.113872	0.378243	-0.115426	-0.0949706	-0.282161	-0.233341	-0.650713	0.124209	0.238333	0.333569	-0.349346	-0.0770213	-0.38628	0.138691	0.326392	0.0169467	-0.382165	-0.0552327	0.161291	0.282242	0.0821527	0.242329
OG0001088	-0.0961458	0.195458	0.179191	-0.116572	0.101741	0.0284459	0.231802	-0.134666	0.0620396	-0.313161	-0.296002	0.15787	0.0270519	0.300856	0.139787	0.114266	-0.0894744	-0.0201305	-0.436034	-0.0529427	0.224451	-0.0757755	0.0904487	-0.222503
OG0001090	-0.331812	-0.305084	-0.258111	-0.391562	-0.229636	-0.268176	0.590854	0.53584	0.536663	0.025235	0.0196594	0.0761291	0.196898	0.0763763	0.0699572	-0.111496	-0.135107	-0.0568166	0.16365	0.0517333	-0.0282898	-0.104172	-0.0747708	-0.0479623
OG0001091	-0.121316	0.0308896	0.0803437	-0.0185379	0.0544992	0.0744916	-0.240093	0.00155176	0.0279374	0.0231621	0.0726948	0.0143766	-0.268211	-0.173942	-0.193197	-0.136489	-0.0955368	-0.0523309	0.0793442	0.289585	0.166759	0.140292	0.189613	0.0541133
OG0001092	0.197877	-0.0444615	-0.0993933	0.106736	-0.0443858	0.107616	-0.167848	-0.12288	-0.138856	0.100267	-0.219646	0.324975	-0.0753989	-0.186101	-0.239662	0.118269	0.151464	0.123958	-0.202962	0.0845755	0.141327	0.149889	-0.0997701	0.0344121
OG0001093	-0.0765842	0.0769826	-0.0207813	0.0638296	0.20883	-0.0765842	-0.0765842	0.0484504	-0.0765842	-0.00363386	-0.0389012	-0.0284398	-0.125073	-0.0931184	-0.0404368	-0.0967273	0.142233	-0.0506835	0.0180335	0.0352072	0.0424842	0.1481	-0.0510629	0.0710442
OG0001096	-0.176744	0.0196646	-0.0212684	-0.0649235	-0.243812	0.0846756	-0.0960702	0.140468	0.340636	-0.181313	0.151304	0.0473819	-0.138192	0.142449	0.223135	-0.160088	0.01958	0.167542	-0.29344	-0.274493	0.140597	0.0787616	0.0770596	0.0170898
OG0001099	0.0339094	0.0609326	0.0551632	0.0496285	0.0976182	0.15839	-0.22065	-0.111764	-0.00996403	0.0427166	-0.0724287	-0.0835518	-0.100014	-0.0586308	-0.19115	0.0850774	0.145208	-0.0131146	-0.11851	0.0352902	-0.0490604	0.10063	0.088409	0.0758648
OG0001101	0.0644847	0.0993469	0.272764	0.236957	-0.00216215	-0.0500849	-0.490938	-0.314343	-0.647342	0.148468	0.345046	0.337804	-0.23146	-0.0989261	-0.0626692	0.19701	0.241202	0.170496	-0.560484	-0.0345278	0.0301985	0.130051	0.180134	0.0389753
OG0001102	-0.25589	0.0927829	-0.187008	0.0820876	-0.0746215	0.0788531	0.317883	0.650775	0.49093	-0.437783	-0.413096	-0.344913	-0.0950068	0.0722857	-0.29082	-0.0750982	-0.0273333	-0.11556	-0.0310919	0.189582	0.167697	0.0875559	0.225507	-0.107717
OG0001104	0.190143	0.325542	0.0871607	0.217436	0.00291147	0.155821	-0.295258	-0.0653735	-0.0620892	-0.214238	-0.132314	-0.20974	-0.387303	-0.232459	-0.349882	0.0422379	-0.155052	-0.139235	0.0712588	0.403873	0.364452	0.139807	0.191414	0.0508872
OG0001105	0.0261567	0.0872595	0.134236	-0.133812	-0.00356279	-0.178488	0.0473098	0.223582	0.125953	-0.195715	-0.0283156	-0.104603	-0.0175084	-0.0681379	-0.0756914	0.0184026	0.154225	0.0761225	-0.102775	0.0606876	0.0946462	-0.0289124	-0.0559398	-0.0551189
OG0001106	0.209726	0.183299	-0.237478	0.392967	0.359107	0.382038	-0.28631	-0.129745	-0.386941	-0.0231246	-0.339614	-0.123925	0.021369	-0.0827551	-0.118148	-0.333778	-0.648308	-0.635334	0.677057	0.24868	-0.33384	0.0965308	0.586997	0.521528
OG0001108	0.0686212	0.159893	0.148217	0.178249	0.451266	0.433178	-0.552319	-0.413268	-0.50126	0.220525	-0.104663	-0.0884392	0.468253	0.67919	0.732965	-0.302211	-0.55224	-0.275495	0.0696231	-0.191788	-0.306959	-0.252035	-0.00332193	-0.065981
OG0001109	0.117907	0.0161689	0.114416	-0.0724207	0.0112708	0.0199424	-0.047684	0.0486824	0.0873583	-0.0430116	-0.258377	0.00574668	0.044669	0.292036	0.0266921	0.0267627	0.318902	0.00819362	-0.355397	-0.415883	-0.667369	0.260416	0.207154	0.253823
OG0001110	0.0453729	0.052147	0.0718323	0.0519073	0.174841	0.185664	-0.156068	-0.127693	-0.000364769	-0.0140065	-0.135713	-0.14792	0.197929	0.189864	0.153651	-0.104414	-0.240094	-0.099425	0.222275	0.0508903	-0.0285796	-0.151565	-0.101471	-0.0890613
OG0001111	0.159899	0.240149	0.163433	0.0832827	0.064742	0.106494	-0.305527	-0.0650643	-0.116665	-0.104838	-0.0807402	-0.145164	-0.120366	-0.00877237	0.0624333	-0.0924541	-0.164338	-0.0631718	0.234794	0.128511	0.323256	-0.00355423	-0.116943	-0.179395
OG0001112	0.233209	0.194873	0.197829	0.0379606	0.122653	0.0116418	-0.148198	-0.0796313	-0.182178	-0.0695512	-0.283016	-0.0355922	-0.0398963	0.198045	-0.378724	0.150947	0.151979	0.13859	0.0677768	0.0981608	-0.162378	0.0712811	-0.158043	-0.137738
OG0001113	0.324532	0.252695	0.356449	-0.105954	0.0423325	0.0834209	0.221367	-0.156378	-0.0432887	-0.189503	-0.392326	-0.393348	0.538352	0.414	0.379327	0.0379781	-0.0432367	0.0332996	-0.198707	-0.306539	-0.830854	-0.00810839	0.0489232	-0.0644348
OG0001115	0.239584	0.394762	0.195979	0.307537	0.412475	0.116499	-0.486266	-0.167417	-0.390879	-0.120456	-0.219547	-0.282271	-0.173435	-0.0659621	-0.156207	0.303471	0.487698	0.187974	-0.674513	-0.20797	-0.197139	0.118759	0.370514	0.00681085
OG0001118	-0.101862	-0.127855	-0.00752796	-0.123542	-0.138197	-0.182249	-0.143993	0.156608	0.080961	0.0441151	0.395975	0.147567	-0.240015	-0.0429452	-0.150043	-0.0112745	0.151163	0.00841274	-0.0208107	0.10735	0.217615	0.0744658	0.0108959	-0.104814
OG0001119	-0.0391289	-0.0927639	0.0857691	-0.0209482	0.0902458	0.0593491	-0.111222	-0.0493915	-0.189874	0.182181	-0.0754736	0.161258	-0.078168	-0.0936288	-0.105345	-0.00325783	0.0689433	0.0517146	-0.137777	-0.0441306	0.205746	0.102866	-0.058051	0.091089
OG0001120	0.398406	0.100154	0.0756821	-0.0570866	-0.311876	-0.0520139	-0.171127	0.156262	0.34004	0.155845	-0.759428	0.125142	-0.011699	-0.0470468	-0.109211	0.101566	0.116838	-0.026885	-0.176222	0.0686936	-0.0780549	0.0728867	0.0239106	0.0652246
OG0001121	0.440205	0.480101	0.512014	-0.321914	-0.00429507	-0.0761014	0.0937292	-0.349001	-0.140197	-0.183393	-0.307382	-0.143767	0.464496	0.527401	0.459153	-0.365896	-0.328698	-0.0181743	0.361279	0.0184945	-0.0209495	-0.314497	-0.319482	-0.463127
OG0001122	0.10166	-0.0678687	-0.0438	0.0305093	0.123306	0.128533	-0.129128	-0.0186351	-0.0447915	0.0188874	-0.0427976	-0.0558755	-0.0855122	-0.126168	-0.370474	0.187741	0.407957	0.0175648	-0.338281	0.0788519	-0.369877	0.334994	0.144912	0.118292
OG0001123	-0.715464	-0.571811	-0.565784	-0.648377	-0.874089	-0.546275	0.717121	0.884304	0.639491	0.563175	0.55335	0.564357	0.0134418	0.0656248	-0.128655	0.0999816	-0.11251	0.107234	-0.177269	-0.199929	0.0608254	-0.0444387	0.192363	0.123331
OG0001124	0.104384	0.126046	0.130235	0.178923	-7.63445e-05	0.0486174	-0.227274	0.00084116	-0.229202	-0.0735114	-0.159911	0.100929	-0.124494	-0.0314425	-0.18963	0.121756	0.349554	0.022021	-0.324346	-0.0293409	-0.229176	0.211758	0.116168	0.107172
OG0001125	-0.211072	0.27568	-0.558064	0.0336925	0.74201	-0.0650554	-0.361527	-0.17831	0.208889	0.302414	-0.51046	0.321801	0.105637	0.226346	0.114654	-0.155267	-0.138725	-0.0835414	0.26343	0.0589573	-0.141137	-0.186297	-0.135827	0.0717705
OG0001127	0.129496	0.130647	0.135441	0.431	0.373151	0.180983	-0.329139	-0.42237	-0.509434	-0.0766499	-0.0536509	0.0105276	0.0393297	0.167762	-0.138401	0.225898	0.110806	0.0509567	-0.363436	-0.172421	-0.195662	0.0526971	0.141472	0.0809999
OG0001128	-0.445227	-0.346455	-0.268693	0.0637977	-0.130493	0.0175525	-0.289097	-0.18696	-0.343919	0.529243	0.725862	0.67439	-0.273367	-0.177075	-0.190135	0.00555471	0.0413138	0.0273999	-0.162278	0.0306577	0.328734	0.176877	0.0871757	0.105142
OG0001132	0.0560351	-0.0155997	0.159507	0.290492	0.127441	0.180172	-0.334308	-0.327466	-0.418342	0.0036786	0.153508	0.124882	0.297912	0.17147	0.460941	0.0131166	-0.216303	-0.0258978	0.121116	-0.166032	-0.22368	-0.207995	-0.179594	-0.0450541
OG0001134	-0.00166297	0.108113	-0.0183429	0.154334	0.078514	0.059559	-0.0694571	-0.108756	-0.105571	-0.0286244	-0.051773	-0.0163324	0.0632528	0.151665	-0.104629	0.277911	0.245291	0.486869	-0.256662	-0.23921	0.23973	-0.110275	-0.35337	-0.400573
OG0001135	0.233909	0.248409	0.150259	0.0847256	0.0254876	0.0862772	-0.0868208	-0.288703	-0.225838	-0.0160979	-0.148185	-0.063423	0.312744	0.254866	0.461694	-0.150002	-0.227751	0.0278196	0.0636407	-0.184389	-0.0792526	-0.171637	-0.147596	-0.160136
OG0001136	0.63416	0.762596	0.275674	0.440776	0.532302	0.495842	-0.705843	-0.716085	-0.65735	-0.375507	-0.3461	-0.340465	0.620129	1.13136	0.59876	0.304748	0.14868	-0.205177	-0.663165	-0.38751	-0.785435	-0.113863	-0.432803	-0.215722
OG0001137	-0.198764	0.0101622	-0.128915	0.0144995	0.112635	0.116457	0.0237562	-0.0978352	-0.0528914	0.131197	-0.00721287	0.0769115	0.166831	0.0799392	0.202556	0.0790995	0.0740903	-0.163117	-0.0764264	-0.080507	-0.232336	0.124275	-0.120108	-0.0542965
OG0001138	0.182065	0.183399	0.161212	-0.098973	-0.00103372	-0.0101244	0.0763935	-0.074152	0.0233529	-0.0415251	-0.229423	-0.171191	0.0213985	-0.11018	-0.192642	0.113213	0.165985	-0.0330129	-0.118961	-0.0386212	-0.181079	0.214212	0.148604	0.0110832
OG0001139	-0.701756	-0.873137	-1.09006	-0.533599	-0.765158	-0.555463	0.927213	0.987643	0.969405	0.553035	0.393421	0.688455	-0.17908	-0.145299	-0.128015	-0.121772	-0.0228642	-0.0718304	0.0749896	0.171473	0.276267	0.0860422	0.0694026	-0.00931428
OG0001140	-1.03464	-1.03884	-1.19996	-0.979803	-0.815798	-0.873657	1.94167	1.73419	2.05615	-0.0517072	0.0401796	0.222214	-1.00053	-0.788256	-0.839172	-0.906645	-0.935252	-0.89737	1.39833	1.42651	1.41199	0.375946	0.472154	0.282295
OG0001141	0.00524198	0.0754481	-0.00252336	0.00626302	-0.0572871	0.133821	-0.0572871	-0.0315844	-0.0572871	-0.00784325	0.0503254	-0.0572871	0.141123	0.210063	-0.0959302	-0.0133936	-0.0959302	-0.0959302	-0.0959302	-0.0959302	-0.0959302	-0.0959302	0.0627914	0.270928
OG0001142	0.0488437	0.371942	0.595057	0.0301177	0.274369	0.261356	-0.43093	-0.337641	-0.218653	-0.281976	0.00645552	-0.318941	0.0144345	0.164828	0.149261	0.190755	0.236334	-0.0485729	-0.365378	-0.359106	-0.232861	0.106408	0.186735	-0.0428379
OG0001145	0.0275108	0.0282582	0.0606753	0.104045	0.0908214	0.0317013	-0.0889346	-0.0671367	-0.118298	0.0275875	-0.0185255	-0.0777055	0.0878633	0.108683	0.16132	0.0100956	-0.0860377	0.00353528	0.0881118	-0.0560534	-0.140709	-0.0753679	-0.0752223	-0.0262183
OG0001147	-0.0325336	0.2458	0.415762	0.136898	0.251207	0.166637	-0.551159	-0.575349	-0.0924586	0.199274	-0.37285	0.208773	0.0813182	0.165633	0.342276	-0.423776	-0.531544	-0.242517	0.461117	0.405195	0.482613	-0.0527733	-0.405704	-0.281838
OG0001148	0.164069	0.114808	0.00482048	-0.160192	0.0376771	0.0345134	-0.0854362	0.00887439	0.0982612	0.0109186	-0.0697211	-0.158592	0.00323927	0.133062	-0.0285544	-0.184826	-0.271039	-0.350807	0.635169	0.310773	-0.112147	-0.0710577	-0.070929	0.0071162
OG0001149	0.128861	0.224985	0.393498	-0.00972742	0.102069	-0.0262753	-0.191245	-0.0128158	-0.0250785	-0.177317	-0.120229	-0.286724	0.17354	0.398569	0.329854	0.0537382	0.0805181	-0.0251084	-0.326576	-0.0492954	-0.139527	-0.180174	-0.200711	-0.114828
OG0001150	0.111999	0.0910737	0.345266	-0.180056	-0.0772616	-0.271933	0.0957417	0.207667	0.451282	-0.136883	-0.287725	-0.349171	-0.0500145	-0.100095	-0.182283	-0.19011	-0.0721084	-0.149023	0.419	0.3078	0.157877	-0.018427	-0.131213	0.00859529
OG0001151	0.0344255	0.0232232	-0.0134788	0.13097	-0.14188	-0.0590367	-0.0127998	-0.1338	-0.384219	0.0569403	0.204722	0.294933	-0.116499	-0.073789	-0.169675	0.149303	0.304775	0.129791	-0.408482	-0.100015	-0.040217	0.128193	0.162093	0.0345222
OG0001152	-0.131713	0.0415702	0.191496	0.328725	0.21259	0.16779	-0.419672	-0.26198	-0.399731	0.0717919	0.0139249	0.185208	-0.245624	-0.0866419	-0.106172	0.0560911	0.280103	0.0693948	-0.367657	-0.0664823	-0.0982448	0.281358	0.114019	0.169857
OG0001153	0.0113414	-0.0461048	0.11814	-0.090661	-0.0259388	-0.064146	-0.112472	0.0713199	-0.0527465	0.0547545	0.0887631	0.0477502	-0.349645	-0.531534	-0.358909	0.014103	0.137813	0.109246	0.0395395	0.218083	0.569077	0.244803	-0.0291619	-0.063415
OG0001154	0.00610208	0.255217	0.187341	0.00979042	-0.292326	0.0597722	-0.486145	-0.142042	-0.0264743	0.1263	0.164389	0.138076	-0.0499538	-0.122499	-0.170205	-0.23778	-0.0227705	-0.191005	0.152079	0.291872	0.337609	0.221981	-0.184322	-0.025006
OG0001155	-0.297748	-0.284363	-0.33358	-0.194512	-0.225902	-0.217879	0.658057	0.515561	0.684188	-0.0680812	-0.0646192	-0.171123	0.0326653	0.0332597	0.0382833	-0.435148	-0.577015	-0.362518	0.659639	0.460104	0.410531	-0.104122	-0.181855	0.0261747
OG0001159	0.20406	0.115481	-0.0162278	-0.345862	-0.136913	-0.0981197	0.239703	0.127272	0.292105	-0.058744	-0.223941	-0.098814	0.271794	0.307669	0.17411	-0.355584	-0.487326	-0.167574	0.459619	0.262488	0.0470963	-0.223743	-0.184087	-0.104462
OG0001160	-0.0473016	-0.00911963	0.0304071	0.235943	-0.120209	-0.0163071	-0.252474	-0.191148	-0.489263	0.155834	0.339471	0.364168	-0.108675	-0.388666	-0.234422	0.0660502	0.166949	0.10588	-0.0595222	0.034111	0.349798	0.171974	-0.0941882	-0.0092884
OG0001161	0.134616	0.0980125	0.0313779	0.119448	0.153474	0.276109	-0.317398	-0.190136	-0.116409	-0.0344089	-0.0024741	-0.152211	0.208506	0.044451	0.319005	-0.213586	-0.477088	0.0580531	0.48012	0.128902	0.00456081	-0.287569	-0.220033	-0.0453229
OG0001162	0.131276	0.178801	-0.220299	0.0898747	0.170277	0.178636	-0.0519407	-0.182147	-0.0968764	-0.067413	-0.255248	0.125061	0.013415	-0.00331908	-0.0309881	-0.0378722	0.0754437	-0.0146712	-0.0506918	0.00760425	-0.0398387	0.187009	0.0242284	-0.130319
OG0001163	-0.901135	-0.691586	-0.814713	-0.759762	-0.584258	-0.424824	1.05522	1.44702	1.29927	-0.197892	0.344036	0.228623	0.293401	0.238544	0.105169	-0.0230389	-0.292718	-0.0224005	0.118053	0.0658762	-0.201337	0.067971	-0.245037	-0.104482
OG0001164	0.363765	0.181095	0.0262588	0.0153115	-0.0316582	-0.0598441	-0.0745526	-0.491107	0.0850596	0.135925	-0.0452854	-0.104968	-0.133605	-0.00721294	-0.144772	-0.217611	-0.101307	-0.144537	0.377561	0.382427	0.213062	0.115707	-0.234305	-0.105408
OG0001165	0.0421289	0.0897927	0.168562	0.361754	0.0800604	0.172892	-0.34042	-0.280983	-0.69956	-0.0683259	0.14615	0.32795	-0.243402	-0.144199	-0.18886	0.240958	0.334611	0.298605	-0.500227	-0.115873	0.267773	0.0776307	0.0295884	-0.0566047
OG0001166	0.0511204	0.0136781	-0.106856	0.305554	-0.126857	-0.0874472	-0.129783	-0.258025	-0.715293	0.206533	0.369591	0.477784	-0.179943	-0.190136	-0.0849026	0.354866	0.397519	0.286951	-0.591716	-0.246277	0.0788571	0.0931093	0.112538	-0.0308663
OG0001167	-0.060305	0.129889	0.148749	0.246284	0.0606019	0.139442	-0.530922	-0.432941	-0.782982	0.291274	0.343186	0.447725	0.275949	0.233791	0.351045	-0.342223	-0.629618	-0.633062	0.463405	0.390548	0.0714563	-0.275142	0.0555676	0.0382828
OG0001168	-0.0781067	0.0546285	-0.0781067	-0.0781067	-0.0781067	-0.0781067	0.0369401	0.32948	0.203805	-0.0781067	-0.0781067	-0.0781067	-0.0435199	0.0756859	-0.00895883	0.0186089	0.0369768	0.0816272	-0.0284512	0.0167617	-0.0577414	0.0131058	-0.062315	-0.0417799
OG0001169	0.0725397	0.159172	0.0792086	0.0680902	0.000394456	0.0142839	-0.19071	-0.0114897	-0.253376	0.0470939	-0.0719581	0.0867505	-0.0767572	0.0625094	0.222979	0.157909	-0.0767572	-0.0767572	-0.0767572	0.0377368	-0.0767572	-0.0767572	-0.0767572	0.0561666
OG0001170	-0.288492	-0.173926	-0.164451	-0.301306	-0.26536	-0.301495	0.748677	0.801825	0.812275	-0.326338	-0.262788	-0.278619	-0.213567	-0.217649	-0.22378	0.0678217	0.0505975	0.0813518	-0.0935188	0.140723	0.00539394	0.167778	0.145961	0.0888891
OG0001171	0.310591	0.224687	0.290907	-0.28243	-0.644655	-0.180617	0.392793	-0.234569	-0.0658421	-0.0918918	0.0562128	0.224816	-0.0836294	0.118114	-0.0527978	0.0919027	0.16931	0.0886278	-0.45492	-0.379895	-0.144043	0.0107922	0.481112	0.155427
OG0001172	-0.0345732	-0.0210666	-0.0404097	0.191305	0.00784408	0.0428985	-0.443761	-0.289051	-0.581838	0.25582	0.401544	0.511288	-0.0975619	-0.315589	0.158554	0.0872707	-0.0982547	-0.128784	-0.164377	0.0616236	0.090661	0.1233	0.171722	0.111436
OG0001173	0.171776	0.241928	0.185099	0.139674	0.229175	0.164314	-0.325062	-0.213317	-0.176261	-0.0720413	-0.0788887	-0.266397	0.286773	0.26967	0.277432	-0.0969144	-0.231032	-0.0751447	0.139667	0.0168639	-0.153168	-0.142424	-0.172046	-0.119677
OG0001174	-0.581785	-0.552508	-0.819514	-0.10349	0.24829	0.348908	0.536774	0.729655	0.618703	-0.440531	0.0948824	-0.0793843	-0.135904	0.018507	-0.0922701	0.0208552	0.137815	-0.25586	0.0200417	0.0890713	-0.172171	0.0733149	0.134245	0.162356
OG0001175	-0.624829	-0.417448	-0.476714	-0.520838	-0.43223	-0.493212	0.538366	0.612471	0.554091	0.320428	0.400287	0.539629	-0.942986	-0.745516	-1.02048	-0.931399	-0.968522	-0.911478	0.969411	1.50906	1.30408	0.599172	0.732638	0.40602
OG0001176	0.984676	0.989649	0.848722	0.29567	0.569471	0.602063	-0.79286	-0.789586	-0.643986	-0.699927	-0.578213	-0.785679	0.102243	0.450892	-0.0237605	0.0878889	0.167924	-0.208441	-0.185527	-0.0447871	-0.106226	-0.00982028	-0.0814647	-0.148921
OG0001179	0.334049	0.140653	0.35114	-0.147447	-0.330756	-0.17548	0.435284	0.141833	0.361769	-0.38893	-0.344304	-0.377811	-0.0219395	-0.0565271	0.168913	-0.377863	-0.245658	-0.0288727	0.302711	0.325946	0.559196	-0.118659	-0.182588	-0.32466
OG0001180	0.157708	0.0829744	-0.00972141	-0.0117076	0.0194411	-0.00710686	0.0352122	0.0366901	0.0518469	-0.0640873	-0.194964	-0.0962849	-0.0562242	0.020654	0.0784013	0.083262	0.125769	0.00316354	-0.0438132	0.0299678	0.0319297	-0.120197	-0.165123	0.0122096
OG0001181	0.0538495	0.204056	0.295714	0.100847	0.0683923	0.165935	-0.235392	-0.2443	-0.0590988	0.0320376	-0.181772	-0.200268	0.0675279	0.294329	0.142751	-0.0648534	-0.022523	-0.124553	-0.0380175	0.00291244	-0.179536	-0.00273786	-0.0954029	0.0201045
OG0001182	0.0827133	0.121559	-0.0207358	0.102872	0.107675	0.0593705	-0.122502	-0.143184	-0.134526	0.0800853	-0.115429	-0.0178971	0.0962794	-0.148271	-0.15664	0.223238	0.245394	0.126153	-0.371366	-0.0852281	-0.217217	0.1787	0.0423921	0.0665662
OG0001184	-0.235665	-0.229885	-0.25697	-0.112359	-0.230176	-0.346872	0.0649094	0.334396	0.244693	0.253633	0.325858	0.188438	0.00450847	0.0592328	0.0687261	-0.11625	-0.00508514	-0.0227734	0.151454	0.0487146	0.0927959	-0.137777	-0.100066	-0.0434811
OG0001185	-0.499717	-0.287615	-0.359567	0.547785	0.635276	0.669082	-0.344211	-0.360177	-0.22905	0.239225	0.129148	-0.14018	-0.0106673	0.00894131	-0.0479519	-0.0125775	-0.0661127	-0.0661127	-0.0261505	0.0843884	0.0740065	0.0858031	0.0198819	-0.0434486
OG0001186	0.249824	0.172731	0.145919	-0.118497	-0.341084	-0.254603	-0.0124953	-0.0639284	-0.187735	0.129504	0.0716079	0.208758	0.0071113	0.00645422	0.0238388	0.0509573	-0.130468	0.0445992	-0.249477	-0.0605342	-0.025848	0.0517054	0.231451	0.0502105
OG0001187	-0.138618	-0.0200558	-0.128636	-0.093486	0.0834421	0.0507681	-0.0488474	0.0695949	-0.0810459	0.108381	0.0990491	0.0994543	0.0403953	0.0682104	0.0333163	-0.0225765	-0.149777	-0.150245	0.030763	0.0393163	0.257959	-0.0210012	0.00507803	-0.131438
OG0001188	-0.206507	-0.0548041	-0.266164	0.35157	0.149897	0.0641592	-0.0842711	-0.13998	-0.380531	0.130066	0.242195	0.194369	-0.0439529	0.221877	0.0715414	0.00886543	0.112554	-0.0440522	-0.121052	-0.116191	0.0287719	0.0274147	0.00555284	-0.151329
OG0001191	-0.0564906	0.249028	0.157323	0.243613	0.298432	0.256815	-0.401837	-0.366758	-0.207279	-0.0592116	-0.102142	-0.0114909	0.116913	-0.0743252	-0.0503396	0.112255	0.134017	0.108954	-0.285005	-0.0496829	-0.195505	0.105522	0.139328	-0.0621309
OG0001192	-0.542311	-0.582173	-0.496247	-0.53839	-0.64816	-0.69765	0.839434	0.798373	0.804946	0.250008	0.347512	0.464659	-0.563067	-0.546258	-0.50647	-0.169146	-0.29637	-0.305393	0.302974	0.592115	0.758489	0.26938	0.217024	0.246723
OG0001194	-0.111423	0.0398826	0.0725817	0.132753	0.0229663	0.172863	-0.124858	-0.223385	-0.0404576	0.0350134	-0.0931135	0.117177	-0.095621	0.0963181	0.0965428	0.286046	0.224307	0.0331384	-0.318041	-0.144203	-0.193751	0.00582796	0.0491936	-0.039758
OG0001195	-0.111549	0.235527	-0.00255337	0.102585	0.127061	0.0395056	-0.352643	-0.195061	-0.0422547	0.0353747	0.121364	0.0426425	0.187279	0.0918537	0.193974	0.173585	0.0843893	-0.124963	-0.241841	-0.218806	-0.11893	0.0312539	-0.0782631	0.0204685
OG0001196	0.0445561	0.0581783	-0.129762	0.166001	0.164355	0.127401	-0.376216	-0.217817	-0.278348	0.134966	0.0884583	0.218227	-0.0918797	-0.0757285	-0.0662421	0.119147	0.0195911	-0.0135353	-0.0870312	-0.0627222	0.0110352	0.148337	0.145545	-0.0465164
OG0001197	0.219505	0.419246	0.278318	0.0440606	0.274696	0.11667	-0.149408	-0.0729128	0.0131826	-0.0669786	-0.238781	-0.837598	0.226499	0.17189	0.0436572	-0.29495	-0.198125	-0.221254	0.240137	0.369651	0.335536	-0.0707894	-0.367583	-0.234668
OG0001198	0.21176	0.163037	0.189405	-0.0223643	0.00465297	0.113006	0.11149	-0.0874088	0.148455	-0.178704	-0.396929	-0.2564	0.470859	0.338284	0.431488	-0.208401	-0.386525	-0.139172	0.370929	0.00467032	-0.211097	-0.235005	-0.212509	-0.223524
OG0001199	0.147279	0.135333	0.0374982	-0.0223629	-0.153003	-0.179625	-0.0910205	0.0294988	-0.0123586	0.0610726	0.00820615	0.0394824	0.0108191	0.0527537	-0.0193933	-0.0729238	-0.0206955	-0.0470379	0.0615742	0.0478648	-0.0753084	0.00294488	0.00230715	0.057095
OG0001200	-0.477837	-0.507401	-0.568885	-0.13049	0.000867368	0.0229498	0.944396	0.923113	1.09535	-0.505112	-0.364225	-0.432728	0.0990468	0.0847834	-0.293929	-0.688708	-0.6993	-0.612791	0.497646	0.709296	0.136764	0.360614	0.376219	0.0303592
OG0001201	0.270659	0.507748	0.46854	0.478638	0.495576	0.496342	-0.609515	-0.791595	-0.755822	-0.393923	-0.0839863	-0.0826615	0.0648966	0.0488445	0.13137	0.0260918	-0.00900621	-0.00582898	-0.183025	-0.131831	-0.200973	0.204536	-0.0425471	0.097472
OG0001202	0.475483	0.54616	0.63126	0.109787	0.0298693	-0.0682207	-0.219644	-0.120018	-0.159756	-0.45723	-0.241904	-0.525785	-0.0785922	0.0908554	0.0595549	0.14215	0.174749	0.219203	-0.197213	-0.113184	-0.135332	-0.0653411	0.0434747	-0.140325
OG0001203	0.111686	0.281173	0.207691	-0.100732	0.0893773	-0.15536	-0.096539	0.0974588	0.0231525	-0.159427	-0.154192	-0.144288	-0.240214	0.0525425	-0.0976978	0.0167208	0.0100254	0.0492024	0.108862	-0.0994359	-0.141048	0.195656	0.0401471	0.10524
OG0001204	0.177349	0.443894	0.205291	-0.0580976	-0.104649	0.187803	-0.282574	-0.0162436	-0.174588	0.0860973	-0.253391	-0.210892	0.661197	0.41226	0.33672	0.269999	-0.389476	-0.280442	-0.389476	-0.220972	-0.389476	-0.0378963	0.0733122	-0.0457479
OG0001205	0.0337125	-0.0552081	0.781166	-0.271785	0.367112	0.205102	-0.304758	-0.350921	-0.739115	-0.0539583	0.578674	-0.190021	-0.292167	-0.0842021	-0.369065	-0.163485	-0.228462	0.0783852	-0.123993	0.0294667	-0.416092	0.482578	0.479379	0.607657
OG0001206	-0.374546	-0.369965	-0.485487	-0.26049	-0.17318	-0.252854	1.09442	0.940471	1.00645	-0.368975	-0.313993	-0.441856	0.0972886	0.18023	0.000898762	0.182765	0.166022	0.0260855	-0.14042	-0.0900503	-0.244613	0.017586	-0.103029	-0.0927629
OG0001208	0.349734	0.820919	0.619618	0.232657	0.238877	-0.091609	-0.794294	-0.261193	-0.0316392	-0.371088	-0.222714	-0.489267	-0.144073	0.621625	0.196075	0.0829117	0.416686	0.16409	-0.745789	-0.633364	-0.361692	0.116295	0.192493	0.0947426
OG0001209	0.223201	0.365844	0.454785	-0.19561	0.30386	0.198524	-0.575261	-0.15377	-0.203909	-0.28379	-0.0206661	-0.113207	-0.130016	0.381299	0.171837	-0.186617	-0.0455447	-0.163164	0.032912	-0.0841808	-0.231377	0.0783625	0.0399181	0.13657
OG0001210	0.0481808	0.0743288	0.0383772	0.00858352	0.0173676	-0.0439463	-0.0639617	0.0782415	0.0512422	-0.0690049	-0.14996	0.0105515	-0.022008	-0.17399	-0.162662	-0.043537	0.156859	-0.0218867	-0.0878355	0.131877	0.291042	0.166864	-0.202624	-0.0320988
OG0001211	-0.0536497	-0.0916384	-0.186656	0.0720635	-0.142974	0.0217551	-0.0433689	-0.0277004	-0.119927	0.188303	0.194815	0.188977	-0.0820006	-0.0452639	-0.199086	0.325777	0.53047	0.228035	-0.403269	-0.198902	-0.216162	0.0935041	-0.0932185	0.0601156
OG0001212	-0.0939334	-0.152166	-0.0574502	0.34218	-0.113784	-0.0254506	-0.0300612	-0.101829	-0.339791	-0.124846	0.289923	0.407209	-0.400687	-0.188185	-0.341136	0.0873123	0.129389	0.0779267	-0.210843	0.0993047	0.268976	0.151759	0.185476	0.140708
OG0001213	-0.0922352	-0.0390053	-0.0359298	-0.0103187	-0.085987	-0.0541066	0.0988415	0.126941	0.0781324	0.000175935	-0.00702676	0.0205184	-0.0374674	-0.011457	-0.0665851	0.103217	0.0387977	-0.0373409	-0.120313	-0.0176327	-0.0152629	0.0399561	0.063209	0.0608795
OG0001214	-0.0884464	0.0122915	0.050267	0.144052	-0.0589143	0.0886653	-0.231781	-0.0553255	-0.154834	0.0913914	-0.0199013	0.222535	-0.341704	-0.181082	-0.371223	0.148526	0.318647	0.247965	-0.354116	-0.0489753	-0.0628137	0.346968	0.072345	0.225462
OG0001215	-0.350568	-0.249505	-0.18418	0.0228293	-0.166707	-0.138486	0.0701103	0.2061	0.0883352	0.0504671	0.267268	0.384335	-0.475678	-0.587707	-0.359734	-0.0693146	0.183182	0.142646	-0.169699	0.26259	0.754468	0.179038	0.0438711	0.0963377
OG0001216	-1.58521	-1.75671	-1.85912	-1.7728	-1.59369	-1.90754	2.08534	2.09098	2.15701	1.38544	1.39118	1.36512	-2.21571	-2.12528	-2.24487	-2.16653	-2.18773	-2.13209	2.4127	2.83613	2.83058	1.70389	1.70835	1.58058
OG0001217	0.126877	0.134368	0.349699	0.261838	0.272246	0.440164	-0.878004	-0.659344	-0.716137	0.226301	0.204018	0.237974	0.323777	0.0427794	0.357388	0.0900233	-0.205892	-0.0626052	-0.0937988	-0.158109	-0.404795	0.0590527	-0.0241573	0.0763381
OG0001218	0.0241344	-0.00726885	0.0228419	0.27744	0.421313	0.512956	-0.578078	-0.588009	-0.356983	0.254396	-0.0206858	0.0379438	0.386333	0.594679	0.658562	-0.34747	-0.718478	-0.270172	0.29999	-0.160233	-0.303148	-0.24606	0.0110031	0.0949942
OG0001220	0.00130497	-0.0348863	-0.0328884	0.014879	-0.00721637	0.0122569	0.110321	0.0262355	0.0702263	0.0192739	-0.0869007	-0.0926053	0.401264	0.365586	0.39053	-0.176191	-0.333313	-0.028802	0.296507	-0.0254026	-0.228141	-0.328299	-0.18144	-0.152298
OG0001221	-0.535226	-0.506463	-0.610546	-0.511622	-0.571095	-0.552436	1.27718	1.33719	1.37214	-0.316067	-0.160365	-0.222696	-0.829009	-0.743651	-0.959875	-0.526355	-0.614861	-0.450348	0.498999	0.914574	0.922344	0.598239	0.709019	0.480924
OG0001222	0.87213	0.735357	0.0246841	-0.123647	0.288108	0.262043	-0.542213	-0.221788	-0.532354	-0.376253	-0.299233	-0.0868333	-0.097755	-0.323519	-0.26524	0.155618	0.131312	0.174706	-0.231389	0.134242	-0.521921	0.446806	0.254261	0.14288
OG0001223	-0.045465	0.115458	0.177734	0.363056	0.191813	0.278825	-0.277876	-0.250488	-0.36569	-0.168922	0.0207494	-0.039194	-0.272973	-0.00442804	-0.286823	0.331441	0.420808	0.29538	-0.538031	-0.115393	0.104096	0.0311689	0.0392627	-0.0045091
OG0001227	-0.13055	-0.073515	-0.0299854	0.0828074	0.0730214	0.0936853	-0.121414	-0.117931	-0.205897	-0.0226773	0.217103	0.235352	-0.286245	-0.232019	-0.163139	-0.0894509	-0.163902	-0.207328	-0.0341408	0.181961	0.291848	0.19301	0.298222	0.211184
OG0001228	0.076762	0.338006	0.191962	0.15022	0.202885	0.016702	-0.301638	-0.251471	-0.40728	-0.126951	0.0100374	0.100764	-0.170786	0.122791	-0.175429	0.00601466	0.198278	-0.172459	-0.102497	-0.274685	-0.14537	0.182208	0.0793648	0.452569
OG0001229	-0.189493	-0.22926	-0.0111885	0.0747178	-0.0614098	-0.261107	-0.0491397	0.208198	0.0360175	0.164115	0.135522	0.183029	-0.234689	-0.122254	-0.0946903	-0.0532038	0.201059	0.023137	-0.200592	0.0928385	0.390542	0.061929	-0.0300206	-0.0340566
OG0001230	0.239765	-0.389785	0.144934	0.0244578	0.187865	-0.580236	0.691677	-0.239383	0.483188	-0.181527	0.199874	-0.580829	-0.0438142	0.12795	-0.149865	-0.460028	-0.46933	-0.156822	0.645625	0.560039	0.590289	0.0114378	-0.38313	-0.272353
OG0001231	0.352399	0.274797	0.252216	0.0135195	0.0375711	0.0912213	0.00964984	-0.216858	-0.0795178	-0.179958	-0.302989	-0.25205	0.285703	0.221665	0.237604	-0.091158	-0.139842	0.0379996	-0.027736	-0.137374	-0.096911	-0.15095	-0.0500856	-0.0889152
OG0001232	0.0558137	0.0977944	0.0273624	-0.0222937	0.116962	0.124655	-0.0495257	-0.116999	0.0593678	0.00316886	-0.171703	-0.124602	0.500053	0.290714	0.38969	-0.180886	-0.602686	-0.129009	0.583113	0.076704	-0.199984	-0.260714	-0.472982	0.00598706
OG0001233	-0.153673	0.117817	0.224589	-0.268578	-0.100669	-0.141695	0.0466989	0.241959	0.380017	-0.226135	-0.213283	0.0929514	0.0230092	-0.0099145	-0.0507606	-0.486664	-0.538334	-0.318649	0.884727	0.683285	0.658823	-0.0875684	-0.469506	-0.288447
OG0001234	0.0756545	0.204655	0.0246449	-0.0656386	0.012797	-0.00152983	-0.0656386	-0.0656386	-0.0656386	-0.017005	-0.0656386	0.0289759	-0.0265567	0.0116185	-0.0282207	0.115408	0.0695699	-0.0827033	-0.0827033	0.0317908	-0.0173862	0.0442508	0.0476356	-0.0827033
OG0001235	0.0702883	0.220619	0.173181	-0.17611	0.0924806	0.0598907	-0.00496716	0.105881	-0.0799225	-0.0484385	-0.161395	-0.251506	0.248595	0.224931	-0.27102	0.0267908	0.0460211	-0.217075	-0.136833	0.160212	-0.343188	0.224538	0.125348	-0.088319
OG0001236	-0.0408264	0.0838777	0.109949	0.142933	0.0423463	0.0804411	-0.089951	-0.0578906	-0.128829	0.000541538	-0.0748888	-0.067703	0.23635	0.133696	0.141598	0.103484	-0.0820239	-0.0607515	0.00027447	-0.0547454	-0.408481	0.0460688	0.00760943	-0.0630789
OG0001237	0.0698026	-0.028073	0.0130664	0.0511408	0.14309	0.184428	-0.282599	-0.149123	-0.254608	0.0613433	0.0747022	0.116829	0.432127	0.447307	0.712044	-0.162935	-0.546738	-0.168383	0.106669	-0.132302	-0.364213	-0.285506	-0.124306	0.0862383
OG0001238	0.02825	-0.00898095	-0.0773413	-0.116981	0.0438972	0.0331398	0.161525	0.109838	0.266818	-0.0374941	-0.167021	-0.23565	0.241192	0.228679	0.252471	-0.26221	-0.406007	-0.274683	0.469248	0.249684	-0.00514114	-0.203424	-0.215287	-0.0745232
OG0001239	-0.357496	-0.0454843	-0.0787056	-0.0981914	-0.105699	-0.228561	0.190674	0.570327	0.322749	-0.0603636	-0.0137972	-0.0954521	-0.372709	-0.206982	-0.410647	0.0262324	0.23094	-0.0501689	-0.070612	0.192365	0.162611	0.232887	0.126558	0.139526
OG0001240	-0.124975	-0.0450362	-0.16417	0.268741	0.249931	0.144102	-0.448305	-0.238076	-0.35102	0.321051	0.17742	0.210335	-0.102741	-0.233798	-0.259579	0.047823	0.150504	-0.088247	0.0374013	-0.141496	-0.184904	0.386194	0.11709	0.271753
OG0001241	0.167499	0.234776	0.303166	0.142983	0.0775114	0.259426	-0.475604	-0.337507	-0.397229	-0.0112038	0.0853142	-0.0491323	-0.0933914	0.17487	-0.0863304	0.244614	0.381347	0.0626323	-0.364482	-0.30378	-0.219626	0.0362727	0.112457	0.0554179
OG0001243	-0.127949	0.0454545	-0.12601	-0.264522	-0.186187	-0.301354	0.460636	0.581045	0.673182	-0.275727	-0.141805	-0.336764	-0.0143457	0.194623	0.217917	-0.356626	-0.417473	-0.0648079	0.402317	0.211524	0.172171	-0.141645	-0.0945903	-0.109065
OG0001244	0.0083387	0.0958876	0.145556	0.143806	0.112488	0.183858	-0.288249	-0.162029	-0.252594	-0.00191634	-0.0376844	0.0525386	0.0807933	0.213369	0.17643	-0.261425	-0.285301	-0.246783	0.383424	0.225284	0.031628	-0.110587	-0.0952252	-0.111606
OG0001245	-0.17344	-0.0195097	-0.0448733	0.422069	0.0569874	0.0845494	-0.368015	-0.345184	-0.849684	0.329081	0.362116	0.545903	-0.0133891	-0.248018	-0.101365	0.305614	0.411745	0.368973	-0.689553	-0.305745	-0.0811265	0.100765	0.163192	0.0889077
OG0001246	0.153244	0.0354469	0.076465	-0.0282297	-0.000502274	0.110364	0.0467945	-0.00401191	-0.00451221	-0.0387695	-0.166798	-0.17949	0.357788	0.303712	0.100645	-0.360527	-0.455544	-0.270948	0.553805	0.29748	-0.228491	-0.122733	-0.168535	-0.00665163
OG0001247	0.0558745	-0.0577665	-0.0989242	-0.376941	-0.300458	-0.423664	0.0360467	0.23102	0.206572	0.316764	0.150315	0.261162	0.0533086	0.0558178	-0.118072	-0.252076	-0.323599	-0.287445	0.304317	0.370111	0.195844	0.0997159	0.0410955	-0.139019
OG0001248	-0.122479	-0.390905	-0.0514986	0.207312	0.144301	-0.0982228	-0.0564797	0.134658	0.0181477	0.0884452	0.0868203	0.0399001	-0.234112	-0.386691	-0.373115	0.327303	0.518397	0.166988	-0.445581	-0.117812	-0.164055	0.344936	0.175113	0.188628
OG0001249	0.240746	0.252358	0.124986	-0.00782769	0.0237548	-0.0727726	0.0689701	-0.153561	-0.0595709	-0.0027281	-0.217337	-0.197018	-0.0720473	-0.098517	-0.067145	0.0058128	-0.00462347	-0.156925	0.0182438	0.124222	0.185689	0.0720966	-0.026363	0.0195567
OG0001250	0.13236	0.153526	0.36635	-0.161773	-0.11654	0.00379303	0.210421	0.123801	0.345384	-0.396196	-0.371836	-0.289289	0.0779763	0.0749422	-0.0850898	-0.38473	-0.327955	-0.136019	0.664898	0.423939	0.390022	-0.02179	-0.370817	-0.305378
OG0001251	0.0323344	-0.0266425	-0.112019	-0.0450975	0.121994	0.0730918	0.05931	0.0220455	0.130094	-0.0272217	-0.0883881	-0.1395	0.127289	0.109517	-0.00188548	-0.109061	-0.162378	-0.131922	0.218875	0.178543	0.0563387	-0.0639467	-0.173725	-0.0476445
OG0001252	0.0134461	0.157756	0.216578	0.120028	0.171092	0.204772	-0.263521	-0.0978315	-0.120779	0.021678	-0.15033	-0.272888	0.0798318	0.170338	-0.109106	0.0700685	-0.160753	-0.241569	0.174332	0.176567	-0.132542	0.0375075	-0.071083	0.00640937
OG0001253	0.0766565	0.0424574	0.0457452	-0.0562313	-0.035538	-0.00583777	0.0437603	-0.0347567	0.0774608	-0.00812429	-0.100132	-0.0454606	-0.0831622	-0.256481	-0.448149	0.0367125	0.216868	-0.0458585	-0.14427	0.112071	0.0132799	0.270255	0.209752	0.118983
OG0001254	0.107853	0.0946331	0.166993	0.387216	0.301525	0.272374	-0.317801	-0.293938	-0.300289	-0.104735	-0.274058	-0.0397736	-0.259328	-0.212936	-0.195034	-0.261323	-0.398702	-0.18249	0.191469	0.490652	0.549938	0.0585995	0.202165	0.0169909
OG0001255	-0.0893823	-0.206293	-0.0711411	-0.0222219	-0.122374	-0.311444	0.119393	0.125997	0.132764	0.0633474	0.282054	0.0993002	-0.259266	-0.206617	-0.0932767	-0.32186	-0.332957	-0.275066	0.413652	0.378149	0.363721	0.0293852	0.159253	0.144884
OG0001256	0.149377	0.0762196	0.320211	0.279403	-0.491478	-0.163633	-0.104875	0.0561571	0.107203	-0.000518633	-0.157881	-0.0701853	0.425522	0.442621	0.322498	-0.331257	-0.536245	-0.138945	0.528552	0.146276	0.00973761	-0.295089	-0.31217	-0.2615
OG0001257	0.0804321	0.182234	-0.136919	0.0887469	0.164826	0.236807	-0.173102	-0.148481	-0.200831	0.003854	-0.13723	0.0396624	0.14641	0.194448	0.136847	0.064927	-0.100257	-0.133707	0.0840166	-0.1021	-0.246268	0.0464639	-0.0978656	0.00708571
OG0001258	-0.0801732	0.0340049	-0.0243639	0.134357	0.00988099	-0.00589838	-0.112821	-0.0213044	-0.0629084	0.00179607	0.0641568	0.0632736	-0.0825443	0.000824322	-0.0165848	0.0432496	0.0667737	0.0471794	-0.0792264	-0.0644677	0.0791322	0.0223447	-0.0324854	0.0158047
OG0001263	-0.272625	-0.234798	-0.415265	0.0540567	0.135383	0.0426468	0.275661	0.404738	0.32936	0.0098309	-0.196304	-0.132685	-0.108642	0.0104736	-0.284195	-0.00720479	0.0269074	-0.120166	0.181239	0.31945	0.22533	-0.032721	-0.0850481	-0.125423
OG0001264	-0.0863407	0.235686	0.272121	0.19613	0.130581	0.00183223	-0.528928	-0.232739	-0.489322	0.142733	0.333054	0.0251925	0.0219135	0.296935	0.272299	-0.0684045	-0.0203927	0.0209354	-0.272085	-0.19755	0.0397501	-0.0422443	0.0214917	-0.0726491
OG0001265	-0.00934195	0.129591	0.0333937	0.072834	0.0177236	-0.000496387	-0.0928043	-0.0297185	-0.0879887	0.0121569	-0.0805134	0.0351643	-0.0860157	-0.0415109	-0.0726429	0.0799785	0.0957931	-0.0611543	-0.0875283	0.00104218	0.106811	0.0526713	0.0347507	-0.0221945
OG0001267	0.147719	0.176735	-0.0196289	0.134377	0.201261	-0.0155611	-0.148412	-0.0193282	-0.0992478	-0.119956	-0.104056	-0.133901	0.00346316	-0.0902662	-0.310084	0.0512884	0.0545361	-0.0498382	0.062367	0.0708815	-0.0462911	0.135069	0.0234346	0.0954393
OG0001268	0.546141	0.594022	0.522121	0.197185	0.415629	0.385312	-0.655064	-0.617149	-0.542246	-0.3513	-0.170283	-0.324368	0.182167	0.378128	0.413778	-0.572429	-1.14321	-0.446107	0.81882	0.597728	0.505012	-0.220092	-0.282175	-0.231625
OG0001269	-1.79699	-1.81969	-1.40577	-1.75144	-1.48751	-1.41644	2.02061	2.12155	2.27835	1.02681	1.06389	1.16663	-1.81616	-1.77991	-1.44401	-1.50731	-1.74386	-1.46622	1.65505	2.04585	2.18788	1.33762	1.35553	1.17552
OG0001270	-0.0961894	-0.161265	-0.0618637	0.153627	0.148697	0.141073	-0.164986	-0.1707	-0.0495294	0.0892549	0.0741451	0.0977377	-0.166177	-0.0566408	-0.37208	0.151859	0.281614	0.204275	-0.241342	0.132714	-0.0555555	-0.190457	-0.00948042	0.32127
OG0001271	0.293813	0.223697	0.181242	0.399399	0.37091	0.339477	-0.59705	-0.475568	-0.642575	-0.0107632	-0.097486	0.0149043	0.0571245	0.189516	0.415153	0.159459	-0.140509	-0.0914547	0.0619413	-0.0647601	-0.00346386	-0.254129	-0.279031	-0.0498456
OG0001273	0.264829	-0.0180583	0.323352	-0.235647	-0.153025	-0.288866	0.306288	0.16787	0.34138	-0.231878	-0.206797	-0.269447	0.13471	0.202116	0.072889	-0.534497	-0.481394	-0.216318	0.839594	0.554565	0.47787	-0.150131	-0.481177	-0.418227
OG0001274	0.0254504	0.226984	0.346255	0.16053	0.218299	-0.0832917	-0.264873	-0.315018	0.0200218	0.0612352	-0.274701	-0.120891	-0.0472144	0.0736969	0.0488974	-0.0264744	0.012579	0.0362897	-0.120024	0.0440587	0.00478846	0.0286182	-0.0978099	0.042594
OG0001276	-0.194961	-0.20558	-0.216245	0.0500119	-0.139232	0.0277745	-0.0686723	0.18512	0.27783	-0.0459908	-0.0413381	0.371282	-0.0356039	0.00315498	-0.122686	-0.0442609	0.0223514	-0.0729605	0.0374611	0.110535	0.135135	0.0457185	-0.0100454	-0.068799
OG0001278	0.0655446	0.175512	0.296964	-0.0421862	9.92602e-05	0.0874064	0.00999162	-0.0510157	0.073939	-0.267391	-0.412444	0.0635801	0.182183	0.0167082	0.0265875	-0.195534	-0.310549	-0.136896	0.415594	0.279101	0.293163	-0.0132872	-0.442962	-0.114109
OG0001280	0.116339	0.187083	0.200692	0.140122	0.201545	0.167115	-0.294372	-0.223585	-0.4254	0.0489359	-0.110056	-0.00841985	-0.196853	-0.0731588	-0.424266	0.35255	0.630875	0.212848	-0.712866	-0.157237	-0.25939	0.265188	0.253047	0.109263
OG0001281	-0.187051	0.210254	0.465028	0.0171215	0.172106	0.100072	-0.256312	-0.149484	-0.363108	0.151315	-0.0935294	-0.0664125	-0.103348	-0.134529	-0.0930376	-0.0641085	0.178574	-0.0616774	-0.0356367	0.1345	0.189073	0.209095	-0.241281	0.0223769
OG0001282	0.20112	0.0876813	0.00871268	-0.0199929	0.206368	0.130355	-0.162692	-0.0787918	-0.110929	-0.0813898	0.0304128	-0.210854	0.174214	0.243616	0.249565	-0.277217	-0.429824	-0.179078	0.47393	0.169972	0.0739147	-0.239377	-0.209109	-0.0506056
OG0001283	-0.956435	-0.966467	-0.869752	-0.692915	-0.904032	-0.858875	1.0722	1.00046	0.863245	0.610849	0.743622	0.958094	-1.0899	-1.16392	-0.94483	-0.603547	-0.616727	-0.677111	0.658067	1.03953	1.45115	0.702904	0.642868	0.601518
OG0001285	0.152225	-0.0745075	-0.0231345	-0.368487	-0.311517	-0.192493	0.535704	0.341784	0.401637	-0.116884	-0.156215	-0.188113	0.0882273	0.165394	-0.0460007	-0.416688	-0.401278	-0.253296	0.474908	0.298096	0.172981	-0.108925	0.0867051	-0.060124
OG0001286	-0.0346836	0.0181413	0.0188324	0.0629379	0.118792	0.103133	-0.176935	-0.101504	-0.0821949	0.0388514	0.0798192	-0.0451888	-0.0452448	-0.168047	-0.119726	0.0990167	0.108477	0.0195398	-0.218738	-0.0571304	-0.100344	0.272106	0.0598576	0.150233
OG0001287	0.477384	0.58629	0.457174	0.0262437	0.0782691	-0.0829271	-0.356548	-0.0979181	-0.185342	-0.253034	-0.221194	-0.428398	-0.0409742	0.103701	-0.0306092	0.276591	0.0944181	-0.0425139	-0.137519	-0.0432026	-0.0544756	0.171535	-0.127982	-0.168968
OG0001288	0.0102244	-0.0352668	-0.108094	0.140903	0.130405	0.165994	-0.219417	-0.0807653	-0.277703	-0.0688558	0.118068	0.224509	-0.0120342	-0.0118127	0.0741712	0.117522	-0.0403009	0.0618407	-0.00555651	-0.0879483	-0.0945175	0.0651792	0.000935729	-0.0674792
OG0001289	-0.1198	-0.140251	0.0925037	0.112983	-0.0187577	-0.109846	0.168111	0.0396565	0.0297794	-0.123063	0.172792	-0.104109	-0.214574	-0.180829	-0.216027	0.157603	0.324496	0.078084	-0.266643	-0.0543364	-0.0367028	0.184385	0.202098	0.0224468
OG0001290	0.0745599	0.190134	-0.0440774	0.0053262	-0.313959	-0.314382	-0.0812646	-0.0773274	-0.357648	0.176785	0.231777	0.510077	-0.537673	-0.45556	-0.489834	-0.16044	-0.155931	-0.137006	0.240471	0.385709	0.863626	0.274311	0.142115	0.0302109
OG0001291	-0.023093	-0.231575	-0.0593458	-0.113654	-0.503184	-0.576661	0.450048	0.591078	0.360155	-0.0838234	0.1108	0.079254	-0.556223	-0.610771	-0.629321	-0.37833	-0.0629024	-0.143367	0.310946	0.829918	1.20578	-0.00476174	0.116917	-0.0778882
OG0001292	-0.0957893	-0.0497574	-0.0480134	-0.167022	-0.0316297	-0.124053	0.106553	0.0279536	0.121319	0.170979	0.00960515	0.0798549	-0.157385	-0.221365	-0.3707	0.226906	0.308202	0.140722	-0.349233	-0.082538	-0.212357	0.340474	0.15107	0.226204
OG0001293	0.44514	0.534915	0.330704	0.613032	0.470075	0.457822	-0.594719	-0.56784	-0.565985	-0.300448	-0.407389	-0.415307	0.484389	0.672723	0.562512	0.1203	-0.0226059	-0.0980432	-0.289033	-0.356816	-0.286453	-0.173543	-0.303357	-0.310072
OG0001294	0.139674	0.140582	0.179063	-0.14757	-0.0911536	-0.0438949	0.249175	0.14994	0.255293	-0.165339	-0.410532	-0.255238	0.0728432	0.104839	-0.0614372	-0.227523	-0.010143	-0.237614	0.299569	0.292346	-0.0749091	0.0281877	-0.12793	-0.0582287
OG0001295	0.166047	0.340613	-0.115402	0.251378	0.448753	0.393669	-0.340486	-0.115287	-0.303276	-0.209309	-0.256705	-0.259995	-0.0121305	-0.0559175	-0.0609117	-0.194911	-0.269005	-0.185946	0.244113	0.415313	0.280869	-0.103305	-0.0362851	-0.0218816
OG0001296	-0.037809	-0.025761	0.00254874	0.342264	0.143145	-0.038223	-0.128542	-0.106471	-0.157877	-0.0589889	0.150971	-0.0852584	0.263299	0.0954048	0.136618	0.0496094	-0.084648	-0.123395	-0.108879	0.0572453	0.0965885	-0.160407	-0.161406	-0.0600298
OG0001297	0.311984	0.590681	0.516027	0.953417	0.539277	0.437351	-0.868431	-0.82172	-1.08629	-0.399277	0.0710169	-0.244039	0.0269988	0.139137	0.0985186	0.190932	0.288877	0.239652	-0.272354	-0.238874	-0.119008	-0.0358748	-0.172731	-0.145273
OG0001298	0.12348	-0.135572	-0.286678	0.275228	0.00305749	0.049079	-0.3671	-0.137097	-0.517309	0.307038	0.354106	0.331768	-0.125583	-0.128086	-0.299185	-0.0587341	0.195834	-0.179837	0.0511542	0.168945	-0.0919073	0.366059	0.0913728	0.00996688
OG0001299	0.0307664	0.0516264	-0.1642	0.171298	0.267591	0.176585	-0.38178	-0.244649	-0.207897	-0.0641482	0.136144	0.228663	-0.202235	-0.348098	-0.0084242	-0.283579	-0.537468	-0.0161533	0.237881	0.0252326	0.249703	0.362045	0.27306	0.248037
OG0001300	0.396001	0.41978	0.370171	0.0598917	0.335952	0.198019	-0.443952	-0.451824	-0.706054	-0.179615	0.0653341	-0.0637053	0.109943	0.112987	-0.0431122	0.296641	0.136933	0.108098	-0.431507	-0.229723	-0.318879	0.109111	0.057762	0.0917468
OG0001301	-0.042471	0.0699401	0.018991	0.390666	0.164381	0.195397	-0.426361	-0.438717	-0.438396	0.101047	0.212933	0.192591	0.0760575	-0.0131607	-0.0375518	0.247228	0.348118	0.218819	-0.660139	-0.388892	-0.382796	0.226085	0.226921	0.139311
OG0001302	0.254224	0.104484	0.00261434	0.0530534	0.41368	-0.0720794	-0.411052	-0.357266	-0.657437	0.12353	0.343388	0.20286	0.301814	0.228578	0.0709971	0.12494	-0.0529505	0.307653	-0.261507	-0.0751652	-0.136841	-0.116311	-0.292101	-0.0991064
OG0001303	0.0885774	0.0686934	0.134203	0.159038	0.264785	0.360253	-0.471255	-0.387657	-0.401042	0.170815	-0.00334028	0.0169298	0.397695	0.414252	0.469807	-0.39964	-0.540321	-0.17278	0.371165	0.0480617	-0.182444	-0.28003	-0.108604	-0.017161
OG0001304	-0.938332	-0.748791	-0.763886	-0.975965	-1.22187	-0.760738	1.30863	1.35607	1.2742	0.48681	0.228001	0.755879	-0.979035	-0.811644	-1.15217	-0.304753	-0.233077	-0.317455	0.177081	0.803425	0.738629	0.76593	0.839288	0.473785
OG0001305	-0.285871	-0.303814	-0.258838	-0.0998311	-0.155332	-0.28209	0.439826	0.524603	0.470949	-0.213127	0.0898895	0.0736349	-0.242951	-0.127914	-0.158913	-0.171705	-0.213915	-0.122589	0.241522	0.265044	0.429502	0.0730106	0.118477	-0.0895693
OG0001307	0.0249173	0.0668235	-0.0461483	0.134804	0.137969	0.137217	-0.189273	-0.176599	-0.149475	-0.0431239	0.0469678	0.0559216	-0.433909	-0.186187	-0.391009	-0.218979	-0.0599914	0.067567	0.0397565	0.27128	0.473034	0.253933	0.242854	-0.0583478
OG0001308	0.118249	0.0379491	-0.038287	0.163199	-0.0301395	0.0985975	-0.0481038	-0.01655	-0.108801	-0.0287328	-0.165429	0.0180484	-0.201688	0.135398	0.0725433	0.0292403	0.126626	-0.0170735	-0.116292	0.0136075	0.157394	-0.0391286	-0.158986	-0.00164114
OG0001309	0.275537	0.330367	0.213438	0.250883	0.207047	0.14441	-0.377589	-0.363827	-0.441038	-0.201546	-0.017695	-0.0199874	-0.096314	0.0131352	-0.231107	-0.174201	-0.354733	-0.472826	0.173955	0.376763	0.501873	0.190345	0.0129796	0.0601297
OG0001310	0.163331	0.0878433	0.175867	0.291061	0.226939	0.336432	-0.616758	-0.511886	-0.696464	0.222086	0.062243	0.259305	0.252886	0.470688	0.499597	-0.32987	-0.510961	-0.20673	0.204384	-0.0168912	-0.266324	-0.149607	0.0648751	-0.0120466
OG0001312	-0.152701	-0.357397	-0.363062	-0.10656	-0.012523	-0.187991	-0.127711	-0.0228532	0.0241411	0.462667	0.386366	0.457625	-0.370491	-0.349531	-0.249842	-0.210487	-0.299581	-0.284316	0.0350351	0.153583	0.507431	0.25938	0.276098	0.532721
OG0001313	-0.0265195	-0.0135427	-0.00252692	-0.0248003	0.08923	0.0759865	0.0617003	0.0403979	0.197351	-0.0141826	-0.144587	-0.238507	0.0335414	0.0431339	-0.164706	-0.109576	-0.201634	-0.188834	0.370349	0.271093	-0.0310408	-0.0169009	-0.0412543	0.0358292
OG0001314	0.13428	0.169889	0.194506	0.0369437	0.290304	0.150116	-0.252195	-0.209496	-0.15805	-0.00104224	-0.18073	-0.174526	0.327561	0.267912	0.458681	0.0242236	-0.0658216	0.143396	-0.0369611	-0.24416	-0.198445	-0.22473	-0.305819	-0.145837
OG0001315	0.273942	0.421121	0.294635	0.108061	0.163237	0.0405697	-0.329656	-0.137486	-0.243567	-0.121671	-0.251448	-0.217737	-0.00509305	0.103518	0.0316552	-0.018867	0.028803	-0.00959344	0.042959	-0.0960254	-0.0572482	0.00819029	-0.0120572	-0.0162417
OG0001316	0.00424984	0.0456876	0.0278766	0.0706957	0.291202	0.1256	-0.233319	-0.203331	-0.107661	0.126342	-0.0680511	-0.0792919	-0.0383086	0.0745356	0.0534146	0.208202	0.0376335	0.0594939	-0.224179	-0.161973	-0.294094	0.0935159	0.0727773	0.118982
OG0001317	-0.448641	-0.487157	-0.51814	-0.558388	-0.354773	-0.291124	0.819042	0.742982	0.687745	0.104624	0.0674186	0.236411	-0.0110887	0.263398	0.419544	-0.208585	-0.714566	-0.275759	0.576973	0.174931	-0.176469	-0.0691347	-0.0677437	0.0884994
OG0001318	0.014461	0.0519886	0.130576	0.147972	0.158129	0.219834	-0.170243	-0.263227	-0.285377	0.0134418	-0.0340703	0.0165151	0.172921	0.00874249	-0.0212367	0.090923	0.0830988	0.0341281	-0.0975572	-0.104789	-0.242099	0.0445512	0.0106519	0.0206645
OG0001320	-0.00793823	0.0175338	0.112547	0.0908224	-0.0052075	-0.0173374	-0.155817	0.0064811	-0.0671331	0.0833524	-0.0110151	-0.0462889	-0.123317	-0.0605671	-0.363064	0.249536	0.570597	0.10291	-0.537301	-0.0928207	-0.250776	0.184045	0.209328	0.11143
OG0001321	0.111506	0.0983683	0.0967529	0.0630414	0.13554	0.0616506	-0.0844278	-0.152721	-0.0216078	-0.0133136	-0.147786	-0.147003	0.270845	0.182298	0.234793	-0.153507	-0.182471	-0.104117	0.229014	0.0452388	-0.0930592	-0.142194	-0.166808	-0.120033
OG0001322	0.120426	0.269811	0.311947	0.162872	0.147775	0.0958209	-0.292574	-0.307005	-0.327312	-0.0273338	-0.078235	-0.0761921	0.0241434	0.185493	0.0755705	0.392612	0.451319	0.250135	-0.413463	-0.273126	-0.239346	-0.0578556	-0.198377	-0.197104
OG0001323	-0.222945	0.347776	-0.112357	0.0689564	-0.124959	-0.0329518	0.0902853	-0.303495	0.0429638	0.213277	-0.0446904	0.0781385	0.00352973	0.142531	0.0743533	0.0157929	-0.502316	-0.377589	0.436401	0.0421112	0.130498	0.148179	-0.35132	0.237829
OG0001324	-0.419336	-0.557301	-0.947121	-0.305179	-0.902051	-0.803966	0.706025	1.18411	0.556754	0.488535	0.479822	0.519712	-0.668281	-0.333566	-0.717735	-0.280849	0.0126532	-0.442016	-0.371993	0.215404	0.271462	0.760125	0.939307	0.615489
OG0001325	0.0246345	0.183828	0.0703299	0.0852054	-0.303283	-0.317129	0.307594	0.185376	0.203136	-0.266728	0.0309754	-0.203939	0.0317557	0.12426	0.209294	-0.101744	-0.150385	-0.0375671	-0.0525962	0.108625	0.166747	-0.122737	-0.0391001	-0.136552
OG0001326	0.0271183	-0.000989027	0.0932159	0.112234	0.141552	0.118363	-0.261815	-0.19771	-0.190331	0.0487305	0.0423384	0.067294	-0.182706	-0.107007	-0.27103	0.249346	0.335051	0.144079	-0.549337	-0.16245	-0.00490608	0.222603	0.158103	0.168255
OG0001327	-0.0627427	0.605941	0.0599421	0.469589	0.763924	0.430496	-0.42422	-0.645813	-0.470151	-0.285404	-0.185964	-0.255597	0.000958352	0.0355781	-0.060294	0.165913	0.0768446	0.178925	-0.204346	-0.0260118	-0.139112	-0.00377216	-0.0491806	0.0244973
OG0001328	-0.216042	0.133269	-0.00497198	0.15685	0.015545	-0.0472336	0.18853	0.256651	-0.0878003	-0.206062	-0.105596	-0.0831388	-0.605839	-0.601115	-0.683967	-0.323287	-0.362599	-0.325883	0.553714	0.9125	1.17151	0.23467	0.104774	-0.0744733
OG0001329	-0.0838599	-0.164076	-0.278751	-0.122356	-0.122889	-0.350663	0.290075	0.504776	0.451446	-0.143681	0.0443349	-0.0243547	-0.238673	-0.239479	-0.399405	-0.0264868	0.0521298	-0.0948668	0.153433	0.400136	0.32878	0.0828776	0.032184	-0.0506298
OG0001330	0.00418102	0.146983	0.106034	0.0338434	-0.133737	0.00507585	-0.106325	0.0670599	0.0992209	-0.023675	-0.16313	-0.0355312	-0.240082	-0.570883	-0.131119	-0.00511357	0.336401	0.063815	-0.127426	0.0885105	0.366907	0.344668	0.0562789	-0.181956
OG0001331	0.138136	0.096336	0.150197	-0.014264	0.319003	0.0853484	-0.0358896	0.0679747	0.127302	-0.192265	-0.457944	-0.283934	0.0109499	-0.108788	-0.204754	-0.203392	-0.289812	-0.464194	0.150999	0.487845	-0.144066	0.276968	0.307374	0.18087
OG0001332	0.100142	0.135943	0.0677613	-0.0554448	-0.108563	-0.12382	-0.0634527	0.0516313	-0.0741229	0.0500507	-0.102135	0.12201	-0.240183	-0.213183	-0.372514	-0.0424529	0.176163	-0.110445	-0.0957203	0.315197	0.0661606	0.16262	0.206469	0.147889
OG0001333	-0.0761146	-0.020418	0.0110547	0.0557646	-0.164612	-0.266897	0.0782149	0.176749	-0.0924077	0.00851161	0.116261	0.173894	-0.588918	-0.452654	-0.789507	0.255389	0.16531	0.147406	-0.106495	0.338196	0.528654	0.143792	0.205083	0.153746
OG0001334	-0.641689	-0.641938	-0.653253	-0.503535	-0.539426	-0.535876	0.572336	0.709831	0.510917	0.43812	0.668889	0.615624	-0.352412	-0.105479	-0.270569	0.0896944	-0.0765097	-0.173019	-0.114295	0.505532	-0.40117	0.281209	0.259976	0.357042
OG0001335	-0.102953	-0.102953	0.10837	-0.102953	-0.102953	0.0842814	-0.102953	0.0460738	0.0164983	0.0429472	0.177425	0.0391724	-0.04626	0.136593	-0.04626	-0.025179	0.243738	-0.04626	0.0149282	-0.04626	-0.04626	-0.04626	-0.04626	-0.04626
OG0001336	0.101556	0.207538	0.158441	0.218704	0.131211	-0.0479453	-0.14013	-0.142348	0.120792	-0.142465	-0.250664	-0.21469	0.345314	0.221892	0.145102	-0.180881	-0.0655952	-0.20461	0.304465	0.100316	-0.0556297	-0.214346	-0.17394	-0.222087
OG0001337	0.684823	0.611111	0.694893	0.413146	0.570078	0.593062	-0.67689	-0.490414	-0.438233	-0.592232	-0.710846	-0.658498	0.886089	0.938088	1.15721	0.184981	0.0754468	0.199267	-0.302058	-0.597616	-0.166814	-0.610472	-0.98622	-0.777897
OG0001338	-0.0664578	0.207483	0.104209	-0.0650512	0.226495	0.101181	0.23182	0.167487	0.473922	-0.501247	-0.367524	-0.512319	0.148508	0.266342	0.42444	-0.471314	-0.460526	-0.0763508	0.287754	-0.0175336	-0.162465	-0.012883	-0.111483	0.185511
OG0001339	0.128119	0.168405	0.12481	0.272221	0.174097	0.11623	-0.383404	-0.379372	-0.515957	0.073319	0.0605789	0.160952	0.0555393	-0.075627	-0.283364	0.0898335	0.252	-0.0130584	-0.188417	0.135969	-0.0726257	0.0698561	0.00284245	0.0270523
OG0001341	0.318817	0.214215	0.152768	0.0326898	-0.149024	0.00268478	0.0613677	-0.333807	-0.321572	-0.0192955	-0.0584518	0.0996092	0.029837	-0.0185674	-0.218746	0.249736	0.414622	0.255226	-0.748779	-0.340924	-0.467	0.230715	0.513365	0.100516
OG0001342	-0.484493	-0.463049	-0.285154	-2.8429e-05	-0.306993	-0.39737	0.0430871	0.217194	-0.150309	0.544593	0.638914	0.643608	-0.652791	-0.298367	-0.392551	-0.00224756	0.272804	0.0881642	-0.583622	0.17286	0.637635	0.358319	0.201033	0.198763
OG0001347	-0.0318603	-0.0294511	-0.0843909	-0.0242354	-0.0608746	-0.164102	0.204019	0.127045	0.0544393	0.0256369	-0.0685351	0.052309	-0.225081	-0.232618	-0.301006	0.117516	0.259132	0.153834	-0.132524	0.0503233	0.0431449	0.177652	0.0721816	0.0174458
OG0001349	0.0438363	0.144522	-0.0150341	0.098598	0.0985388	-0.00189525	0.0471909	0.0531082	-0.190019	-0.0409703	-0.0838204	-0.154055	0.215797	0.161241	-0.149306	-0.057011	-0.293802	-0.188344	-0.11132	-0.127114	0.186499	0.223664	0.065057	0.0746395
OG0001350	0.0432853	0.0300215	-0.0351259	-0.0862472	0.0293309	-0.0202748	0.0659079	0.175622	0.158889	-0.0957058	-0.0433086	-0.222394	-0.314366	-0.0791068	-0.277393	-0.24135	-0.284148	-0.191128	0.471255	0.362672	0.316534	0.0789798	0.137616	0.0204349
OG0001351	0.227628	0.203103	0.091482	0.0903397	0.05527	0.0145418	-0.0886986	-0.143552	-0.105505	-0.125535	-0.0959621	-0.123111	-0.0528296	0.133602	-0.120701	0.00155934	0.039406	-0.0167674	-0.100724	0.084669	0.0410151	0.0605132	-0.115039	0.0452963
OG0001352	0.0577628	0.0304586	-0.0909147	-0.093527	-0.111976	-0.0117106	0.191389	0.186013	0.24488	-0.0908243	-0.0941859	-0.217364	0.192904	0.0989229	0.207484	-0.178296	-0.461065	-0.184174	0.411939	0.164163	-0.0125883	-0.122716	-0.115903	-0.000669996
OG0001353	0.00284133	0.000697511	0.000457515	0.0442495	-0.102327	-0.116901	0.0418152	0.0273547	-0.162666	0.0943841	0.0205523	0.149542	-0.0564492	-0.178823	-0.388131	0.0624716	0.107282	0.134255	-0.20974	0.0689532	-0.145035	0.145401	0.473161	-0.0133451
OG0001354	0.0299442	0.0426498	0.101236	0.132016	-0.363639	-0.0800829	0.0144352	-0.0800005	-0.254854	0.0670886	0.165144	0.226063	-0.125572	0.0488313	-0.139139	0.350186	0.769496	-0.0396304	-0.701121	-0.371311	-0.545614	0.340485	0.231973	0.181415
OG0001355	-0.0633998	0.151762	0.0766921	-0.0789618	-0.0150813	-0.0149448	0.00963854	0.221932	0.132863	-0.0935944	-0.166073	-0.160832	-0.180734	-0.0379181	-0.188803	-0.0727583	-0.0969127	-0.208361	0.338749	0.535008	0.603921	-0.152702	-0.290867	-0.248622
OG0001356	0.0199901	-0.00863684	-0.207199	-0.156956	-0.10782	-0.380437	0.353364	0.15284	0.137771	-0.0807353	0.18208	0.0957391	-0.108152	-0.108152	-0.108152	-0.108152	-0.108152	-0.108152	-0.108152	0.303688	-0.0428344	0.0976283	0.252103	0.146476
OG0001357	0.522399	0.566967	-0.24267	0.0496555	0.0759883	0.310559	0.0239811	-0.143744	-0.4662	-0.08627	-0.18307	-0.427596	0.0501138	0.232473	0.0892371	-0.446457	-0.321167	-0.213728	0.741973	0.539443	0.3963	-0.171532	-0.464105	-0.432552
OG0001358	0.166735	0.15093	-0.0696576	0.119709	-0.00617829	-0.0846032	0.00576434	-0.152518	-0.14774	0.0547214	-0.0670428	0.0298799	-0.0125554	0.044612	0.0252139	-0.0743797	-0.0735261	0.070518	0.0288868	-0.127364	0.0169272	0.00231228	0.0811791	0.0181755
OG0001359	-0.222708	-0.0459243	-0.10564	-0.156364	-0.206383	-0.156798	0.29151	0.182126	0.169785	0.0502048	0.132957	0.0672356	0.0597763	0.18841	0.312769	-0.0157935	-0.422002	-0.0218716	0.199289	0.146807	0.0785712	-0.235715	-0.24132	-0.0489207
OG0001360	0.0078026	0.157462	0.11739	0.182351	-0.0200872	0.0614668	-0.400321	-0.258282	-0.429812	0.13955	0.245736	0.196743	-0.181248	0.00285542	0.0331231	0.157742	0.0962319	0.227908	-0.444413	-0.210676	-0.0450949	0.148299	0.147461	0.0678117
OG0001361	-0.18959	0.0913351	0.261555	-0.138464	-0.2378	-0.186495	0.157096	0.176547	0.143002	-0.35344	0.247594	0.0286594	0.0867805	0.316411	0.482775	-0.0312038	-0.0317266	0.0285986	-0.290424	-0.455667	-0.095426	-0.0567961	0.0107738	0.0359043
OG0001363	0.125064	0.29831	0.343057	-0.277621	0.00772715	-0.156628	-0.177729	0.14417	0.0241862	-0.153601	0.0480519	-0.224989	0.0814578	0.261933	0.0569798	-0.0770353	0.141755	-0.0901575	0.118635	0.0977361	0.173185	-0.13917	-0.25282	-0.3725
OG0001364	-0.100875	0.0131154	-0.139648	0.305052	-0.0122355	-0.0383649	-0.177165	-0.197556	-0.0357745	0.0772373	0.0798899	0.226326	-0.099622	-0.103566	-0.141353	0.197499	0.213864	0.161177	-0.416818	-0.0779915	-0.0758623	0.205534	0.0881004	0.0490394
OG0001365	-0.204902	-0.103752	-0.125152	-0.0856007	-0.208433	-0.0711428	-0.0503977	0.0518081	-0.00319465	0.122425	0.307569	0.370774	0.0326825	-0.0101778	0.0776567	-0.0243667	-0.138485	-0.107873	-0.42161	-0.0493164	-0.106963	0.0583176	0.505914	0.184221
OG0001366	-0.0822088	-0.0738736	-0.256687	-0.302946	-0.298935	-0.341939	0.54035	0.559236	0.601213	-0.110184	-0.0952135	-0.138812	-1.00731	-0.800685	-1.01435	-1.08927	-1.05459	-1.12766	1.067	1.22704	1.06697	0.918031	0.999312	0.815509
OG0001367	0.146719	0.185889	0.185758	0.0892238	0.146413	0.133075	-0.404337	-0.0187394	-0.232656	-0.0835659	0.0867478	-0.234527	0.0374506	0.0961627	-0.207861	0.134367	0.29313	-0.185208	-0.135856	0.14578	-0.140216	-0.0148331	-0.0461546	0.0232381
OG0001368	-0.0287278	0.0641351	-0.00212992	0.213209	-0.124655	-0.0186247	-0.170929	-0.142609	-0.384272	0.0383338	0.222611	0.333658	0.101375	0.0428579	0.127874	0.0375219	-0.136556	0.0186109	-0.0983611	-0.0802386	0.0334985	0.0733873	-0.109368	-0.0106022
OG0001369	-0.449132	-0.413147	-0.449565	-0.403304	-0.234436	-0.261447	0.355251	0.476346	0.50134	0.3244	0.331964	0.22173	0.0552579	0.0446151	0.116159	-0.319391	-0.48409	-0.235658	0.394423	0.207	-0.0551877	0.0479684	0.0786299	0.150274
OG0001370	0.292441	0.273654	0.225565	0.0388089	0.159637	0.090397	-0.314231	-0.11158	-0.0596878	-0.171325	-0.280856	-0.142823	0.259073	0.0774693	0.126214	-0.0884639	-0.0348226	-0.221756	0.012155	0.186443	0.258966	-0.11617	-0.279678	-0.179428
OG0001371	0.0236507	0.104367	0.0508018	0.0198397	0.0548498	0.0421812	-0.370269	0.00788645	-0.200834	-0.0510739	0.130979	0.187621	-0.0885673	0.236916	0.00634528	-0.150607	-0.150921	-0.0793817	0.186937	0.14592	0.130575	-0.122223	-0.165475	0.0504796
OG0001372	0.157581	0.0568463	0.0657883	-0.110728	-0.0910252	-0.123313	0.142873	0.0660554	0.100173	-0.0810526	-0.141217	-0.0419814	0.0599995	0.0609733	0.0461917	-0.308822	-0.421195	-0.240574	0.636449	0.37233	0.490563	-0.155997	-0.340504	-0.199416
OG0001373	0.0284145	0.222653	0.362756	0.362148	0.153349	0.300303	-0.58798	-0.211641	-0.339524	-0.123016	-0.0984428	-0.069019	0.0498318	-0.0481578	-0.156341	-0.0086345	0.462411	0.210815	-0.270653	-0.0582945	0.189826	-0.0666185	-0.171273	-0.132911
OG0001374	-0.341673	-0.184776	-0.150384	-0.0782092	-0.0843041	-0.140389	0.401998	0.323195	0.157804	-0.0889399	0.170391	0.0152867	-0.183889	-0.250031	-0.292037	0.169809	0.273275	-0.182208	-0.12246	0.148717	0.0494242	0.203299	0.0954896	0.0906121
OG0001375	0.0838371	0.189894	0.0106376	0.150121	0.093887	0.204666	-0.191267	-0.160764	-0.24317	-0.0751282	-0.0998741	0.0371607	-0.244774	-0.248589	-0.28697	-0.0421216	0.0598737	-0.11311	-0.0569895	0.178045	0.112472	0.175215	0.293138	0.173812
OG0001376	-0.0687657	0.0196368	0.161932	0.331696	0.137919	0.177705	-0.441998	-0.332869	-0.718322	0.17477	0.265483	0.292813	-0.198596	-0.145536	-0.313008	0.266265	0.507749	0.31965	-0.706386	-0.221999	-0.290594	0.293926	0.214907	0.273621
OG0001379	0.01629	0.0965843	0.103992	0.389106	0.372898	0.315578	-0.554148	-0.359782	-0.496642	0.118633	0.0143061	-0.0168145	0.0710596	-0.000255472	0.0635961	0.0362793	-0.052218	0.0980931	-0.148305	-0.0940526	-0.183734	0.0274011	0.0521377	0.129998
OG0001380	0.00776629	-0.00832702	0.0310408	0.156414	-0.0385184	-0.0888104	-0.264011	-0.10495	-0.247104	0.216093	0.122647	0.21776	-0.364847	-0.0719967	-0.244335	0.0479147	0.169922	-0.086702	-0.0789331	0.212632	0.0456587	0.232867	0.0856186	0.0522009
OG0001381	0.00668027	0.0458587	-0.0786618	-0.0133676	0.0127973	0.121573	-0.0876626	-0.159323	0.128045	0.0821726	-0.0687697	0.0106582	-0.0582157	0.0347746	-0.086849	0.123022	0.112016	0.0578934	-0.106453	-0.0702916	-0.0922206	0.0702506	0.0363731	-0.0203
OG0001382	0.169526	0.109123	0.133592	-0.0350194	0.110006	0.0450398	-0.0318092	-0.0413899	0.045299	-0.055171	-0.214426	-0.23477	0.112693	-0.0712786	-0.204275	0.0811663	0.124744	-0.104256	0.00337479	0.00560199	-0.278894	0.286959	0.0606163	-0.0164523
OG0001383	0.0671603	0.126493	0.0854842	0.0277347	0.0643799	0.0548632	-0.144223	-0.055656	-0.0192779	0.00616668	-0.118813	-0.0943111	-0.0518592	-0.143198	-0.110769	0.0220297	0.274597	-0.0607835	-0.0758725	0.035464	-0.123768	0.111511	-0.0682791	0.190929
OG0001384	-0.707355	-0.789634	-1.05681	-0.852466	-0.87639	-0.813245	1.32149	1.33984	1.27804	0.437254	0.291777	0.427503	-0.477572	-0.412425	-0.495041	-0.768718	-0.766214	-0.73314	1.3031	1.13148	0.88424	0.270028	0.0286087	0.0356523
OG0001386	-0.0101124	-0.0192543	0.330412	-0.299001	-0.226283	-0.244654	0.23006	0.462698	0.570162	-0.198737	-0.354976	-0.240314	-0.0567696	0.0298262	-0.203245	-0.569193	-0.516551	-0.153109	0.938651	0.790815	0.87289	-0.0788412	-0.569191	-0.485281
OG0001387	0.381171	0.583303	0.453771	0.0708703	-0.0481965	0.257347	-0.282379	-0.253279	-0.239868	-0.24105	-0.383026	-0.298663	0.355334	0.398524	0.341337	0.238243	0.377326	0.401208	-0.533697	-0.505713	-0.382408	-0.184848	-0.175249	-0.330056
OG0001388	0.21163	0.0884733	0.161336	-0.16673	-0.31484	-0.148766	0.179595	0.0484983	0.0824081	-0.0421767	-0.061014	-0.038415	-0.119299	-0.102833	-0.0305838	-0.267865	-0.0824211	-0.0581884	0.180157	0.311326	0.362006	-0.0499017	-0.0475993	-0.0947975
OG0001389	-0.130139	-0.0470194	0.0595494	0.105033	-0.0782655	-0.0917427	-0.128117	0.0250754	-0.113458	0.0376879	0.244512	0.116885	-0.11131	-0.233233	-0.162971	0.116971	-0.027752	-0.101741	-0.289805	0.124068	0.275974	0.130165	0.209154	0.0704795
OG0001390	0.0577687	-0.135698	0.0570185	0.266174	0.296698	-0.0322377	-0.0169721	-0.411478	-0.604805	0.00867676	0.183041	0.331814	-0.154791	0.00721212	0.00355398	0.18454	0.26617	0.124899	-0.37995	-0.158899	-0.130375	0.0637991	0.0568594	0.116981
OG0001391	-0.13885	-0.0684435	-0.0616598	-0.069745	-0.154821	-0.0827107	0.192302	0.313947	0.101589	0.00950704	-0.0398591	-0.00125518	-0.0571458	0.146832	-0.0938757	0.117728	-0.0938757	-0.0237412	-0.0333186	0.0529699	-0.0512741	-0.0098136	-0.0279816	0.073496
OG0001392	0.265993	0.441863	0.359586	0.178872	0.435758	0.241429	-0.377207	-0.288967	-0.299135	-0.45573	0.137936	-0.640398	-0.401112	-0.104169	-0.34888	0.0680779	0.0916531	0.0265257	-0.260598	0.138095	0.503653	0.0933459	0.184026	0.00938296
OG0001397	0.252147	0.330121	0.282252	-0.03338	0.0441454	0.0376393	-0.0487073	0.13785	-0.0440049	-0.268178	-0.311957	-0.377927	-0.152357	0.102449	-0.226329	-0.090042	-0.129481	-0.106524	0.238352	0.135251	0.245799	0.00226292	0.00412045	-0.0235017
OG0001398	-0.183809	-0.068823	-0.12031	0.0256732	-0.10031	-0.0883239	0.0597346	0.0866263	-0.0167021	0.0254699	0.169616	0.211158	-0.0942139	0.0675713	-0.130102	0.101197	0.189036	0.201644	-0.334453	-0.0593256	-0.0934083	0.0337238	0.0860458	0.0322864
OG0001399	0.188542	0.361614	0.296845	0.166528	0.00298615	0.0597219	-0.336584	-0.311569	-0.101778	-0.091426	-0.130864	-0.104016	0.221697	0.34103	0.23108	0.252554	0.100253	0.0195858	-0.236229	-0.21988	-0.249449	-0.0689277	-0.205211	-0.186504
OG0001400	-0.124627	0.0382665	-0.281536	0.447131	0.354913	0.248954	-0.328207	-0.0211739	-0.672204	0.0173113	0.184392	0.13678	-0.311756	-0.30513	-0.675677	-0.379617	-0.367734	-0.251805	0.720807	0.570142	0.522807	0.200839	0.061967	0.215156
OG0001401	0.000226916	0.0170316	0.08477	0.180261	0.0638763	0.118939	-0.246627	-0.0867072	-0.125901	0.0236406	-0.104535	0.0750257	0.0751895	-0.0286913	-0.0966121	-0.193711	-0.210912	-0.237076	0.45999	0.261744	0.218099	-0.0826464	-0.0138421	-0.151531
OG0001402	-0.0686858	0.0299794	0.0826792	0.150684	0.0394425	8.26643e-06	-0.176391	-0.0537276	-0.223859	0.0686832	0.0545506	0.0966355	-0.117535	-0.220522	-0.130853	0.0687515	0.147725	0.151478	-0.184123	0.0503238	0.208404	0.0908806	-0.0755988	0.0110678
OG0001403	0.0271878	0.0843926	0.300904	0.0481884	-0.112611	-0.132238	-0.0050344	0.0557978	-0.153054	0.0151567	-0.0123731	-0.116316	0.369482	0.193149	0.302273	-0.0909093	-0.105797	0.0464523	0.310447	0.0257392	-0.40072	-0.194742	-0.392504	-0.0628695
OG0001404	0.0997796	0.183969	0.114239	-0.0112588	-0.0389537	-0.0776261	-0.0565972	0.142931	-0.0557438	-0.138616	-0.0923872	-0.0697369	-0.000145153	-0.178655	-0.230105	0.212765	0.23581	-0.00492959	-0.372664	0.081909	-0.131178	0.192333	0.0324116	0.162448
OG0001405	0.389902	0.288197	0.285205	-0.181277	-0.0404271	0.0472086	0.139879	-0.0877068	-0.0296855	-0.194361	-0.295706	-0.321229	0.475835	0.385265	0.431962	-0.309184	-0.330176	-0.110044	0.321707	0.0252533	-0.0862196	-0.219928	-0.255549	-0.328921
OG0001406	0.180568	0.147477	0.623186	-0.356518	-0.412143	-0.186687	0.0721943	0.613054	0.498818	-0.555311	-0.452835	-0.171803	-0.0587325	-0.0226352	-0.122895	-0.549033	-0.37356	-0.0397637	1.02666	0.721262	0.772002	-0.241724	-0.520617	-0.590965
OG0001408	0.206402	0.221444	0.375638	-0.243708	-0.248492	-0.214275	0.0207057	-0.236609	-0.245926	0.116056	-0.0535957	0.302359	0.104958	0.0664275	-0.237382	0.132806	0.258446	-0.108412	-0.28698	-0.158964	-0.196267	0.143459	0.280176	0.00173208
OG0001409	0.158672	0.308638	0.194285	0.15176	0.275029	0.283027	-0.319981	-0.285735	-0.363965	-0.14332	-0.255038	-0.00337256	0.189134	0.158326	0.224623	0.0452381	-0.156467	-0.0711251	0.0714427	-0.150358	-0.162169	0.0276277	-0.113412	-0.0628594
OG0001410	-0.431334	-0.501565	-0.485988	-0.516761	-0.410353	-0.405283	1.27454	1.21749	1.49393	-0.301724	-0.405282	-0.527667	0.0309814	0.239506	0.00437445	-0.383334	-0.516393	-0.379581	0.761612	0.502693	-0.201572	-0.0117702	-0.141864	0.0953467
OG0001411	0.502546	0.552894	0.254093	0.743189	0.504398	0.577009	-0.608691	-1.01087	-0.629496	-0.356079	-0.303322	-0.225668	0.0171611	-0.0147543	0.0145725	0.0906579	-0.140364	-0.0313948	0.06764	0.0139162	0.0105592	0.0879662	0.0760433	-0.192004
OG0001412	-0.988683	-0.91551	-0.521517	0.281246	-0.0905738	-0.0703184	-0.0468796	0.428933	-0.310739	0.735788	0.786842	0.711413	-0.676486	-0.316786	-0.100888	0.068629	0.725186	0.017718	-0.830909	-0.0507604	0.183794	0.384018	0.413178	0.183305
OG0001416	0.237404	0.363724	0.359181	0.012498	0.0157919	0.0761304	-0.323244	-0.101379	-0.148396	-0.139457	-0.156573	-0.19568	-0.0532589	0.0297557	-0.164352	0.0968022	0.217293	0.0509024	-0.0314801	-0.0411927	-0.00352051	0.0365921	0.00231015	-0.139851
OG0001417	0.202316	0.307894	0.163899	-0.0158194	0.202056	0.169595	-0.280201	-0.176624	-0.399534	-0.153883	-0.023426	0.00372888	-0.0604005	-0.0774318	-0.169974	0.0624164	0.254596	-0.0428282	-0.139394	-0.0072034	-0.0298296	0.195364	-0.0407099	0.055395
OG0001418	-0.117329	-0.0414795	0.0778549	0.147081	-0.0607172	-0.127659	-0.191463	-0.0502637	-0.166039	0.0738639	0.155748	0.300401	-0.0732943	-0.0235405	-0.119019	0.0409123	0.0794091	-0.0167696	-0.0461087	-0.0335336	-0.206814	0.228807	0.0723008	0.0976504
OG0001419	0.102407	0.0713354	0.239789	-0.0268922	-0.115644	-0.0364703	0.110446	0.0587024	0.107495	-0.113812	-0.193192	-0.204165	-0.00875421	-0.104885	-0.0399745	-0.221383	-0.205412	-0.0525093	0.332189	0.32601	0.297828	-0.0343695	-0.139236	-0.149504
OG0001420	0.294184	0.283833	0.284905	0.0605548	0.166173	0.260481	-0.146848	-0.341769	-0.318894	0.0102424	-0.313721	-0.23914	0.323119	0.198929	0.0756473	0.0923956	0.122029	0.0501346	-0.218296	-0.194584	-0.522083	0.0214022	0.0604409	-0.00913545
OG0001421	0.300914	0.049722	-0.0528652	-0.204317	-0.0165104	-0.0465295	0.0177079	0.159774	0.199123	-0.131601	-0.0366056	-0.238813	0.0538585	0.175564	-0.0417252	-0.290438	-0.331024	-0.220965	0.374649	0.345598	0.133097	-0.0716638	-0.121213	-0.00573849
OG0001422	0.708361	0.617382	0.701066	-0.167029	-0.109086	0.0940548	0.122376	-0.589951	-0.386392	-0.075749	-0.404117	-0.510916	0.610532	0.551831	0.603435	-0.180987	-0.332337	-0.0311567	0.123149	-0.309656	-0.38908	-0.30005	-0.16957	-0.17611
OG0001423	0.879646	0.982032	0.874604	0.44843	0.442971	0.445855	-0.88487	-0.73731	-0.883387	-0.650817	-0.466143	-0.451009	0.0749315	0.0472974	-0.0239905	0.0280556	-0.0413127	0.109263	0.018403	-0.0502333	-0.096244	0.0435737	-0.0752397	-0.0345043
OG0001424	-0.796297	-0.598932	-0.616195	-0.412672	-0.628801	-0.850827	1.98471	1.90237	1.83826	-0.731055	-0.608145	-0.482415	-0.122241	0.161305	-0.063842	0.0470599	0.193373	-0.000100408	-0.121033	-0.268571	-0.109965	-0.00703741	0.151601	0.139451
OG0001425	-1.26998	-1.22789	-1.09234	-1.16482	-1.37441	-1.19968	1.85319	1.94641	2.02534	0.464609	0.534503	0.505074	-0.92878	-0.907142	-0.885927	-0.877339	-0.837659	-0.773244	1.01113	1.37093	1.43624	0.445381	0.533166	0.413241
OG0001426	-0.0865503	0.00838741	0.155067	0.562769	0.279276	0.165309	-0.688566	-0.475028	-0.717808	0.220506	0.298115	0.278523	-0.302847	0.0531921	-0.600638	0.454795	0.748455	0.145583	-0.621822	-0.202805	-0.505463	0.333724	0.251779	0.246048
OG0001427	0.0988556	0.00494468	-0.0301245	-0.0848882	-0.0260615	0.00872923	0.0259083	-0.00866458	-0.0239264	0.0359722	-0.0113934	0.0106486	0.0652197	0.128047	0.279174	-0.133882	-0.0992252	0.0070142	0.0477951	-0.161861	-0.18739	-0.0222401	0.0489784	0.0283703
OG0001428	0.308196	0.21064	0.262357	-0.344009	-0.442799	0.110395	-0.283834	0.368698	-0.27291	-0.0393008	0.115896	0.00667022	-0.0608843	-0.0108324	0.00375677	-0.124557	-0.187668	0.0296684	0.0926693	0.154622	0.229166	0.107201	-0.224059	-0.00908372
OG0001429	-0.265536	-0.309165	-0.22707	-0.183064	-0.240768	-0.354236	0.489522	0.559495	0.342597	-0.0173071	0.161026	0.0445057	-0.352001	0.00752906	-0.253641	0.00363667	0.291296	-0.0177231	-0.199615	0.0371877	0.219533	0.104709	0.037517	0.121572
OG0001430	0.257605	0.192024	0.214199	0.0207085	-0.0207858	0.0333929	-0.0424328	-0.0834652	-0.191282	-0.0874917	-0.182347	-0.110126	0.0466901	0.0957867	-0.141763	0.124553	0.227593	-0.116943	-0.128307	-0.0546049	-0.472523	0.152531	0.161016	0.105971
OG0001431	0.204103	0.31769	0.0668884	0.233448	0.386366	0.378856	-0.417707	-0.497103	-0.397136	0.0809537	-0.124364	-0.231996	0.326353	0.268253	0.356062	0.0222791	-0.204507	-0.0760651	-0.0529196	-0.221222	-0.192408	-0.098137	-0.100716	-0.0269735
OG0001432	0.00401394	-0.056316	0.244689	-0.340026	-0.454809	-0.177119	0.313335	0.516855	0.621563	-0.385263	-0.318422	0.0314987	-0.444989	-0.0845698	-0.506829	-0.303539	-0.177693	-0.192656	1.08064	1.0379	0.714904	0.105061	-0.66226	-0.565967
OG0001433	0.00937509	-0.083566	-0.114374	0.141691	0.406693	0.322698	-0.377999	-0.303681	-0.13504	0.141171	-0.0333868	0.0264194	0.103457	-0.0373748	0.216181	-0.0775893	-0.264992	-0.115345	-0.11035	-0.0779615	-0.396338	0.147424	0.262098	0.350791
OG0001434	0.0186115	0.13411	-0.0109016	0.246967	-0.148004	0.230104	-0.138619	-0.0202135	-0.713156	-0.000139761	0.164299	0.236943	-0.0911901	0.00128663	-0.0270073	0.0285962	-0.138715	0.0904013	-0.155257	-0.120549	-0.074745	0.157164	0.152857	0.177158
OG0001435	-0.0232746	-0.0381459	-0.00527145	0.302478	0.125598	0.0545115	-0.22378	-0.078321	-0.373561	0.0772386	0.0348877	0.147641	-0.0919	-0.071122	-0.154571	0.0655528	0.125601	-0.0502799	-0.125875	0.115923	0.163303	0.0410303	0.041286	-0.0589478
OG0001436	-0.00486998	-0.0502012	0.0551074	0.140606	-0.000297005	0.0618755	-0.0903673	-0.0914288	-0.269874	0.0659985	0.0562686	0.127182	-0.259218	-0.128791	-0.120615	0.281834	0.39247	0.281889	-0.418192	-0.335757	0.234672	0.0511764	-0.055707	0.0762382
OG0001440	-0.174213	-0.128598	-0.174213	-0.0882481	0.153366	-0.125078	-0.0591665	0.310196	0.107698	0.104179	0.106165	-0.0320874	0.0205676	-0.0685878	-0.213995	0.0477838	0.107968	0.319236	-0.293969	0.00855739	0.114536	0.0204958	-0.164772	0.10218
OG0001443	-0.0757643	0.125517	0.417379	-0.159433	-0.217481	-0.0939233	0.0227454	0.0312129	0.279198	-0.0337485	-0.199205	-0.0964974	-0.073867	-0.068578	-0.16256	-0.258423	-0.0860979	-0.16042	0.384883	0.397321	0.0528054	0.0730568	0.0207955	-0.118916
OG0001444	-0.692506	-0.54405	-0.660332	-0.477266	-0.588321	-0.507703	0.651293	0.685564	0.516413	0.455243	0.553933	0.607733	-0.60464	-0.501963	-0.519676	-0.726966	-0.78183	-0.603486	0.977552	1.09875	0.988402	0.187446	0.274002	0.212405
OG0001445	-0.1194	-0.0338188	-0.0723979	0.226132	-0.0621216	-0.0438699	-0.221566	-0.0847249	-0.416734	0.208896	0.194261	0.425345	-0.256	-0.135759	-0.304353	0.353085	0.50644	0.312338	-0.673538	-0.0977232	-0.0191842	0.106018	0.120538	0.0881387
OG0001446	0.0547075	0.129251	0.101133	0.509323	0.428875	0.485753	-0.384613	-0.513672	-0.35623	-0.0549483	-0.072744	-0.326835	0.0853158	0.191741	0.284611	-0.0252899	-0.130328	-0.0626897	0.142608	-0.0352788	0.0518917	-0.196953	-0.132937	-0.172691
OG0001447	-0.605619	-0.631279	-0.796513	-0.6912	-0.58679	-0.381719	1.27737	1.14407	1.45953	-0.0168661	-0.109032	-0.0619489	-0.140924	0.132847	-0.320312	-0.226888	-0.23718	-0.549785	0.380057	0.425434	0.188399	0.233498	0.107053	0.00780068
OG0001448	-0.128135	0.0908734	0.475136	0.373633	0.345619	0.126852	-0.545575	-0.53608	-0.582778	0.0751848	0.0740741	0.231196	-0.196832	-0.257737	-0.503251	0.335077	0.444947	0.718567	-0.7126	-0.649177	-0.605606	0.578097	0.465004	0.383511
OG0001449	0.209035	0.237469	0.205835	0.0586146	0.0918073	0.0213879	-0.211515	0.0595825	-0.0931007	-0.247422	-0.26661	-0.0650839	-0.00130291	-0.195105	-0.0217363	-0.254621	-0.287677	-0.0288403	0.554602	0.53106	0.798815	0.0521117	-0.590227	-0.557079
OG0001450	-1.03403	-0.970255	-1.52865	-1.27591	-1.19445	-1.59503	1.47659	1.99088	1.91375	0.764342	1.04271	0.410052	-1.19709	-1.13194	-0.90797	-1.09599	-0.649704	-0.879967	0.756119	0.984339	1.12918	0.856111	1.27445	0.862451
OG0001451	-0.081391	-0.0990128	0.428482	0.514566	0.578175	0.48792	-0.542758	-0.798151	-0.501118	0.184355	-0.340096	0.169029	-0.0368345	0.0103833	0.0550734	0.103276	0.10306	0.0520565	-0.143162	-0.0639081	-0.18563	0.0770993	0.0213306	0.00725557
OG0001452	0.362963	0.551827	0.255136	0.15555	0.115319	0.311809	-0.223448	-0.278059	-0.517361	-0.219528	-0.520411	0.00620256	0.0764138	0.0333689	0.0320257	0.240574	0.0411607	0.0111375	-0.119446	-0.179227	-0.161762	0.0802999	-0.0643169	0.00977238
OG0001453	0.234382	0.271976	0.408007	0.15867	0.280981	0.130261	-0.653078	-0.350176	-0.377377	-0.125102	0.18432	-0.162865	-0.186884	-0.195391	0.129639	0.00404718	0.213455	0.0223162	-0.334794	-0.248329	0.388354	0.132098	-0.0114253	0.0869136
OG0001454	0.249073	0.463651	0.334819	0.879357	0.865752	0.97997	-0.922427	-1.12118	-1.1864	-0.209317	-0.135215	-0.198086	0.177369	0.383932	0.0309634	-0.0785467	-0.137032	-0.159215	-0.00675446	0.0149722	-0.162034	-0.0281536	0.0097903	-0.045292
OG0001460	-0.0524761	-0.193686	-0.279071	-0.0175045	0.167474	0.113245	-0.125653	-0.0117642	0.0692126	0.258465	-0.0260141	0.0977725	0.312479	0.272882	0.189728	-0.0175264	-0.426166	-0.0641433	0.266499	0.167274	-0.256674	-0.358835	-0.267994	0.182475
OG0001461	-0.0505707	0.0780565	0.33341	-0.218204	-0.123656	-0.244473	0.177474	0.236336	0.325348	-0.196375	-0.121893	-0.195451	-0.175409	-0.0699242	-0.0470126	-0.420017	-0.305703	-0.177811	0.846508	0.701195	0.587583	-0.0578793	-0.456305	-0.425224
OG0001462	0.0825773	-0.0424809	0.118842	0.0846194	-0.0424809	-0.0424809	-0.0424809	-0.0424809	-0.0424809	-0.0424809	-0.0424809	0.053808	-1.19756	-1.19756	-1.19756	-1.19756	-1.19756	-1.19756	1.70152	2.13877	2.52172	0.338003	0.271952	0.213389
OG0001463	0.244758	0.248618	0.0795184	-0.0546682	-0.0232544	0.115731	0.0447573	-0.176875	-0.292912	-0.0518307	0.0814848	-0.215327	0.325293	0.15574	0.199196	-0.237899	-0.299996	-0.146613	0.269675	0.174231	-0.0374067	-0.105727	-0.184071	-0.112421
OG0001464	0.159291	0.136508	0.0477982	0.299853	0.171926	0.219168	-0.490454	-0.412373	-0.515219	0.111466	0.0170058	0.25503	0.185899	0.180349	0.265227	0.543732	0.279517	0.24947	-0.582186	-0.40114	-0.397525	0.0214212	-0.240254	-0.10451
OG0001465	0.189153	0.0357812	-0.154402	-0.260671	0.0120932	-0.0761599	0.0694073	0.141156	0.279067	-0.0788781	-0.084572	-0.0719753	0.0195607	0.202911	-0.0800606	-0.413455	-0.685595	-0.3526	0.729565	0.477603	0.302591	-0.102598	-0.156133	0.0582129
OG0001466	-0.433261	-0.366685	-0.398053	-0.410497	-0.395624	-0.253417	0.548033	0.715958	0.743985	-0.00381457	0.117183	0.136192	-0.0602832	-0.211534	-0.106831	-0.140081	-0.47206	-0.204487	0.515764	0.537672	0.453343	0.0767442	-0.25239	-0.135858
OG0001467	0.00526017	0.0856706	-0.021732	0.0546447	0.179612	0.0303308	-0.0553677	0.0179842	-0.0211898	0.0167197	-0.195654	-0.0962785	0.342923	0.212522	0.339591	-0.036886	-0.240921	-0.0774605	0.141776	-0.105842	-0.384083	-0.114783	-0.0689142	-0.00792249
OG0001468	0.115966	0.0156234	-0.0319223	0.192705	-0.12968	-0.364543	0.253177	0.323451	-0.123863	-0.316212	0.117169	-0.0518729	0.178631	0.119074	0.0310852	-0.130347	-0.239666	-0.170616	0.26003	0.158537	-0.161196	0.00494379	-0.138856	0.0883798
OG0001469	-0.153583	0.0299652	0.00910601	0.184822	0.139669	0.112592	-0.252311	-0.136594	-0.293236	0.0110501	0.157702	0.190819	-0.051322	-0.225341	-0.122031	0.258912	0.138206	0.00538878	0.0289182	-0.0460792	-0.0832779	0.0236859	0.121572	-0.0486325
OG0001470	0.031508	0.0344623	-0.0534946	-0.0532572	0.0620332	0.0548103	0.133616	-0.0329433	-0.0525474	0.0534843	-0.0576773	-0.119994	0.256679	0.176278	0.0657323	-0.276994	-0.199991	-0.153324	0.322358	0.178193	0.00544793	-0.123182	-0.156676	-0.0945213
OG0001471	0.0433085	0.0128143	-0.0806308	0.0831658	0.241395	0.210605	-0.263069	-0.119078	-0.222855	0.227461	-0.0153665	-0.117751	-0.20075	-0.227913	-0.654692	0.258529	0.687831	0.000839848	-0.410966	0.0225853	-0.591545	0.472259	0.422527	0.221294
OG0001472	-0.0232715	-0.397147	-0.258113	0.133323	-0.471992	-0.318145	0.251127	0.308302	-0.0654017	0.232733	0.302693	0.305892	-0.375813	-0.215402	-0.331064	-0.17607	-0.0760909	-0.176201	0.153885	0.471408	0.69633	0.0467676	0.138969	-0.156719
OG0001473	0.630505	0.676947	0.443769	0.472807	0.86524	0.917795	-1.14515	-1.33199	-1.20475	-0.0985193	-0.112974	-0.113685	-0.101139	0.0867639	-0.0210724	-0.164179	-0.349644	-0.0810858	0.209411	0.281877	0.0598439	0.0664622	0.0601965	-0.047434
OG0001475	0.389956	0.23753	0.184356	0.405146	0.575723	0.709218	-0.374755	-0.446385	-0.295025	-0.487147	-0.205072	-0.693545	0.074395	0.254643	0.0249082	-0.347973	-0.372576	-0.405513	0.593766	0.320946	-0.0968692	-0.114552	0.0200856	0.0487385
OG0001477	0.0234771	0.0737381	-0.2185	0.0581937	0.193005	0.240719	0.0665311	-0.0623446	-0.0897849	-0.141044	-0.167314	0.0233235	-0.101402	-0.111921	-0.235284	0.14188	0.122133	-0.0845234	-0.188059	0.0527841	0.0704923	0.145783	0.174938	0.0131794
OG0001478	0.0239221	-0.0728614	-0.196463	-0.0540333	0.0233953	-0.122852	-0.00161494	0.0503262	0.111068	0.239329	-0.0304417	0.0302267	-0.214255	-0.365516	-0.474741	0.0121311	0.0265188	-0.0766467	-0.00390484	0.313035	0.189557	0.322763	0.169812	0.101245
OG0001479	0.245573	0.201984	0.122269	-0.00105789	0.0356517	0.133972	-0.286871	-0.226567	-0.239558	0.0402287	-0.163957	0.138332	0.0890607	0.00703158	0.00938732	-0.259847	-0.319144	-0.291847	0.49582	0.266649	0.245639	0.00585311	-0.11183	-0.136774
OG0001480	-0.0138768	0.227796	0.46759	-0.0460129	0.0923989	0.00944714	-0.306587	0.0810813	-0.0524893	-0.284898	0.243866	-0.418316	-0.434883	-0.169966	-0.455544	0.325756	0.314816	0.215773	-0.585161	-0.143518	-0.110508	0.422004	0.39835	0.22288
OG0001481	-0.0623721	-0.133223	-0.0519559	0.0454043	0.0727617	-0.0621022	-0.0658241	-0.00952315	0.0841877	0.0102499	0.0485079	0.123889	-0.208394	-0.0163355	-0.377191	0.133159	0.369104	0.0938107	-0.293516	-0.0122723	-0.0797273	0.189262	0.170107	0.031993
OG0001482	0.107261	0.257859	0.110571	-0.154547	-0.0399105	-0.119386	0.0550005	0.0901478	0.0758782	-0.0617955	-0.147993	-0.173086	0.292544	0.24552	0.124876	-0.264865	-0.325473	-0.145714	0.376154	0.211624	-0.0654773	-0.102362	-0.151671	-0.195157
OG0001483	-0.0474659	0.0639084	0.165409	0.0844458	-0.134141	-0.0898035	0.0377598	0.0811505	-0.0580063	-0.130864	0.0528237	-0.0252164	-0.10834	-0.00381953	-0.0828846	-0.0109798	-0.0356633	0.10536	-0.176925	0.048856	0.148083	0.115556	-0.0637175	0.0644744
OG0001484	0.172448	0.0937545	0.0772525	-0.157797	-0.00246048	-0.0612307	-0.00756037	0.0683067	0.186803	-0.131847	-0.127284	-0.110386	-0.0654837	0.0878712	-0.00132484	-0.395748	-0.4	-0.150227	0.706448	0.421689	0.433264	-0.161426	-0.308245	-0.166817
OG0001485	0.213521	0.15165	-0.0833204	-0.0383393	-0.0175649	0.0277839	-0.176786	0.110715	0.116166	-0.0528916	-0.144524	-0.106409	-0.0199662	0.164564	-0.0370275	0.171272	0.218068	-0.0642861	0.0341451	0.00718825	-0.140884	0.0575035	-0.23955	-0.151028
OG0001486	-0.107441	-0.235186	-0.16864	0.0331941	0.113669	0.187081	-0.0119758	-0.0065104	-0.159958	-0.0376231	0.106471	0.286919	-0.101616	0.0856107	-0.0159503	-0.204555	-0.391498	-0.40975	0.360213	0.309729	0.178073	0.0207508	0.0218877	0.147106
OG0001487	0.182098	0.259766	0.197843	0.260964	0.215841	0.273314	-0.358561	-0.19093	-0.285724	-0.183056	-0.118555	-0.253	0.305331	0.300371	0.386592	0.265811	0.12898	0.195037	-0.244827	-0.295827	-0.494668	-0.0525595	-0.404814	-0.0894263
OG0001488	0.185976	0.143257	0.0268429	-0.0756696	-0.0999549	0.264893	-0.291899	-0.0126426	-0.210431	0.103234	0.0274552	-0.0610613	0.0512134	-0.09138	-0.0523412	0.0147528	0.272517	0.0246296	0.00916333	-0.0387805	-0.18522	0.0248713	-0.0779926	0.0485664
OG0001489	-0.0616506	-0.0431958	-0.0567325	0.185768	0.0481503	0.0093561	-0.0118393	-0.0838607	-0.0943229	-0.0491331	0.0637021	0.0937583	0.0366693	-0.07113	-0.00247115	0.0509367	0.05601	-0.0335709	-0.0871072	0.00587567	0.0348332	-0.0109718	0.0183971	0.00252899
OG0001491	-0.0390347	0.236836	0.0553154	0.0329645	-0.0208586	-0.0445462	-0.0636264	-0.116357	-0.0550908	-0.0152659	-0.0229366	0.0525999	-0.0461388	0.0538191	-0.118297	0.0247591	0.189789	-0.00904945	-0.114192	-0.0946566	0.061065	0.134376	-0.0644285	-0.0170454
OG0001492	0.972606	0.912084	0.91703	-0.153135	0.0209565	0.0173302	-0.571553	-0.802419	-0.512554	-0.214145	-0.414899	-0.171303	0.62914	0.302132	0.446808	0.00508053	0.168978	0.100084	-0.359049	-0.568281	-0.504591	-0.170389	0.0351127	-0.0850254
OG0001493	-0.206179	-0.0899119	-0.120944	-0.0649708	-0.0611531	0.338871	0.242133	0.120009	0.323918	-0.0509164	-0.402769	-0.0280856	0.227643	0.372494	0.372688	0.0785015	-0.084766	-0.165052	0.0110126	-0.0170317	-0.226851	-0.0558153	-0.352444	-0.160379
OG0001499	-0.059713	-0.0147412	-0.0420001	0.0495964	0.0677679	0.193971	-0.194872	-0.263138	-0.151886	0.156634	0.0493309	0.209051	0.168894	0.316392	0.203532	-0.22489	-0.574781	-0.214867	0.270986	0.146603	-0.164243	-0.0299886	0.0309935	0.071369
OG0001500	0.0226277	0.0472668	0.043683	0.185965	0.195874	0.105279	-0.21336	-0.218303	-0.190314	0.0449246	-0.0696698	0.0460261	-0.0598468	-0.00033495	-0.0592137	0.277451	0.316844	0.183789	-0.515044	-0.224967	-0.225817	0.0928153	0.15199	0.062334
OG0001501	0.0672188	0.146823	0.0724851	-0.0585957	0.0803425	-0.0243168	-0.0570815	-0.00931813	0.0987581	-0.05432	-0.0500482	-0.211947	-0.137883	-0.00416083	-0.283855	-0.383175	-0.28501	-0.319559	0.601213	0.588976	0.496827	-0.0508405	-0.0309884	-0.191543
OG0001502	0.00480795	0.021575	0.0724991	0.0646789	0.0301168	0.0800148	-0.0847643	-0.0595038	-0.0695238	0.012908	-0.0121165	-0.060692	-0.108892	0.0226427	-0.04923	0.139362	0.147036	-0.00578941	-0.298107	0.111132	0.0246435	0.0824568	0.0478408	-0.113095
OG0001503	-0.0389949	0.0772039	0.00869894	0.040314	0.165438	0.157969	-0.131821	-0.152087	-0.136897	0.0878919	-0.0271006	-0.0506159	0.00846129	-0.0600764	-0.0857392	0.0754081	-0.0102698	0.0151411	-0.0428838	-0.00654758	-0.0768953	0.00355525	0.122775	0.0570714
OG0001504	0.0138052	0.0294337	0.0940798	0.110421	0.0229903	0.0399468	-0.0680852	0.127336	-0.000671415	-0.140825	-0.0449602	-0.183471	0.155171	0.240901	0.0127024	-0.347312	-0.29401	-0.28834	0.503001	0.351383	0.127494	-0.132091	-0.203602	-0.125298
OG0001505	0.0961284	0.177577	0.0963326	0.155428	0.133551	0.0887671	-0.0995747	-0.255697	-0.348506	0.117617	-0.156272	-0.00535179	0.017865	-0.0809239	-0.277933	0.290242	0.361419	0.157617	-0.437678	-0.170698	-0.355371	0.258792	0.13415	0.102519
OG0001506	0.0931545	-0.342951	0.237964	0.375701	-0.210427	-0.528599	-0.954909	0.604911	0.643253	0.502424	-0.513138	0.0926161	0.0386152	-0.00804637	-0.101779	-0.262294	-0.392937	-0.261612	0.565524	0.462056	0.536997	0.0416455	-0.382265	-0.235906
OG0001507	0.434326	0.295468	0.620858	-0.127917	-0.0958123	-0.111223	-0.291771	0.00663724	-0.0209485	-0.17572	-0.275135	-0.258761	-0.0260284	0.0956467	0.0580407	-0.138134	0.00250037	0.0935437	-0.11871	0.0428098	0.0701055	0.0320548	-0.164677	0.0528476
OG0001508	0.0403646	0.0686582	0.148515	0.130324	0.23048	0.152488	-0.178482	-0.149182	-0.085538	-0.128513	-0.0873271	-0.141787	-0.092088	-0.046298	-0.080201	0.0640072	0.342167	0.144312	-0.209234	-0.0480806	-0.060067	0.0534249	0.0288106	-0.0967533
OG0001509	-0.804507	-0.804507	-0.544859	-0.760885	-0.804507	-0.804507	0.87346	1.23798	0.931315	0.629915	0.209089	0.642014	-0.65308	-0.767466	-0.753845	-0.545484	-0.694966	-0.714865	0.999296	1.10961	1.33012	0.266792	0.2233	0.200596
OG0001510	-0.126704	0.111001	0.148906	0.0329211	0.117882	0.224736	-0.246219	-0.0672774	-0.189353	-0.0864694	0.120765	-0.0401894	-0.199084	-0.273128	-0.186829	0.065324	0.104059	0.104012	-0.240294	-0.00478772	0.0312689	0.254082	0.157773	0.187602
OG0001512	-0.0538174	0.0570251	0.0629711	0.0511263	-0.140043	0.104539	-0.174478	0.0787641	-0.348864	0.0432786	0.130253	0.189245	-0.045675	0.00225661	-0.045675	0.259435	-0.045675	-0.045675	-0.045675	-0.045675	-0.045675	-0.045675	-0.045675	0.149384
OG0001518	-0.193591	-0.0993053	-0.213326	-0.329091	-0.123541	-0.398048	0.43543	0.687518	0.646836	-0.0613235	-0.0483662	-0.303192	0.0339314	0.139284	-0.0720565	-0.0148297	-0.0316048	0.00234507	0.0149958	-0.0119455	0.00317258	-0.0320372	-0.0396699	0.0084143
OG0001519	0.161902	0.187096	-0.0253038	-0.152772	-0.0402383	-0.127877	0.0909449	0.0586146	0.159986	0.0704018	-0.225119	-0.157635	0.0289511	0.105022	-0.00542996	-0.384466	-0.41584	-0.372861	0.578947	0.441928	0.295663	-0.0853533	-0.0315988	-0.154962
OG0001520	-0.156959	-0.0322407	0.101461	0.185592	-0.170098	-0.225833	-0.172727	0.0582434	-0.281879	0.132707	0.296379	0.265355	-0.453051	-0.301068	-0.153051	0.0721914	0.201377	0.142984	-0.281709	0.098452	0.512846	0.161106	-0.0540869	0.054008
OG0001521	0.122903	0.132833	0.148839	-0.0222637	0.0367602	0.0119493	-0.0444346	0.0395316	0.111338	-0.0496425	-0.252878	-0.234935	0.00849989	0.0111557	0.0487948	-0.506968	-0.608551	-0.234579	0.801303	0.604229	0.692682	-0.132952	-0.351096	-0.332519
OG0001522	-0.0775815	-0.186509	-0.128746	-0.237279	-0.390217	-0.419009	0.228338	0.545293	0.401919	-0.0736828	0.377048	-0.0395741	-0.282587	-0.150916	-0.145656	0.142769	0.05021	-0.0543489	-0.0242599	0.044616	-0.0322495	0.138292	0.136216	0.177915
OG0001524	0.0194487	0.00322482	0.0567312	0.331008	-0.0470545	0.0582916	-0.190283	-0.092549	-0.0754005	-0.0921872	0.0109525	0.0178175	-0.0458082	-0.0267206	-0.0738815	-0.0128319	0.216116	0.00840891	0.0414038	0.0615255	-0.0738815	-0.0738815	-0.0738815	0.0534322
OG0001525	0.0616135	0.11404	-0.0267105	-0.048657	0.100259	0.10171	0.0238075	0.00261182	0.0563028	0.0118713	-0.226213	-0.170635	-0.281235	-0.204185	-0.478124	0.147975	0.248015	0.140558	-0.225594	0.0692212	0.224005	0.147409	0.224376	-0.0124205
OG0001526	0.0837249	0.0449206	-0.180917	-0.264181	-0.104543	-0.148466	0.263429	0.095525	0.133682	-0.0726784	0.0985579	0.0509455	-0.209743	-0.224731	-0.243182	0.0704891	0.174152	0.127681	-0.320954	0.0680854	0.301371	0.131165	0.162924	-0.0372577
OG0001527	0.220951	0.214369	0.232484	-0.195592	-0.0827191	-0.00300774	0.168501	-0.093833	0.12554	-0.0501877	-0.286328	-0.250177	0.0496172	0.0279958	-0.173147	-0.104712	-0.113726	-0.181211	0.358007	0.251933	-0.0231092	-0.03337	0.0340015	-0.0922787
OG0001528	0.216992	0.110571	0.265365	-0.150152	0.0322281	-0.0702179	0.0616343	0.0886937	0.187033	-0.197812	-0.312004	-0.23233	0.092382	0.140856	0.143391	-0.376577	-0.505186	-0.171292	0.717689	0.443983	0.499292	-0.223913	-0.351414	-0.409211
OG0001529	0.0820064	0.266215	0.141801	0.189189	0.284524	0.00952806	-0.153639	0.0561769	0.0293634	-0.328179	-0.318694	-0.258292	0.0557624	-0.12123	-0.00579836	-0.277267	-0.180664	-0.0973192	0.383287	0.347266	0.415092	-0.0850707	-0.301369	-0.132689
OG0001530	0.420906	0.129139	0.278003	-0.271121	0.0602676	-0.0356888	0.0588284	0.247149	0.0888295	-0.332604	-0.281336	-0.362374	-0.121865	-0.140192	-0.379631	-0.304963	-0.149253	-0.222993	0.727006	0.680419	0.646712	0.126237	-0.464833	-0.396644
OG0001532	0.0633194	0.00913366	-0.0200039	0.0214838	0.128332	0.140791	-0.132158	0.0229413	0.0628539	-0.0043239	-0.136589	-0.15578	-0.0298207	0.205492	0.0329418	-0.228822	-0.389816	-0.269943	0.507565	0.201652	0.0169747	0.0775811	-0.0989262	-0.0248794
OG0001533	-0.0908643	0.0757529	0.219859	0.143508	0.0901596	0.112886	-0.165239	-0.244428	-0.196482	0.010169	0.115414	-0.0707356	-0.0404854	0.121763	-0.0689902	0.257959	0.200721	0.00421418	-0.437795	-0.335229	-0.419115	0.235742	0.313536	0.167681
OG0001534	0.110715	-0.110799	0.241441	-0.148638	-0.325973	-0.248751	0.195736	0.345775	0.945018	-0.386536	-0.3295	-0.28849	-0.0678549	0.0624417	-0.151035	-0.706887	-0.481339	-0.283379	1.13189	0.857427	0.734713	-0.157139	-0.580486	-0.358351
OG0001535	0.0709735	0.157341	0.0272826	-0.126158	-0.0860967	-0.0995297	0.048303	-0.00298219	0.198719	-0.0827017	-0.128577	0.0234261	-0.221828	-0.283631	-0.435999	0.208731	0.476539	0.137215	-0.493323	0.115558	-0.0135175	0.240018	0.185507	0.0847318
OG0001537	-0.156532	0.0594921	-0.26546	-0.0149506	-0.0628015	-0.00434787	-0.124156	-0.025799	-0.00868322	0.367387	0.217881	0.01797	-0.0654953	0.00839652	-0.0994835	0.180565	0.429955	0.186025	-0.234511	-0.112862	-0.309337	0.103311	0.0795324	-0.166095
OG0001538	0.251202	0.160392	0.449844	-0.131435	-0.0293287	0.0144755	-0.108139	0.0192301	0.298681	-0.286166	-0.33101	-0.307744	0.147813	0.0144601	0.160873	-0.516682	-0.356994	-0.0209393	0.895854	0.632028	0.597923	-0.315318	-0.669015	-0.570003
OG0001540	0.451427	0.304027	0.0623502	0.190725	0.150085	0.0770355	-0.231242	-0.312568	-0.244732	-0.186113	-0.123416	-0.137578	0.475756	0.494592	0.523924	0.74899	0.524705	0.680378	-0.789951	-0.759147	-0.830942	-0.437512	-0.264161	-0.366632
OG0001543	-0.477777	-0.413305	-0.52897	0.407139	0.106892	0.241467	-0.186274	-0.185429	-0.511286	0.311367	0.470924	0.765251	-0.560764	-0.305051	-0.62022	0.0494365	0.212821	0.252451	-0.258615	0.229032	0.292989	0.248864	0.265485	0.193571
OG0001544	0.124978	-0.0265179	0.0540988	-0.0337026	0.0751549	0.259363	-0.00209549	0.00457916	0.00653013	-0.070093	-0.329697	-0.0625979	0.0695423	0.0985087	-0.0236536	-0.0102006	-0.013722	-0.132016	0.00130914	0.134269	-0.263183	0.00982849	0.0691525	0.0601647
OG0001545	-0.109773	-0.176087	-0.161442	-0.0466035	-0.00282451	-0.0877463	0.206899	0.26388	0.223944	-0.0281279	-0.048959	-0.0331596	-0.104145	-0.0228408	-0.273668	0.107476	0.197347	0.0571598	-0.361422	-0.127183	0.00396696	0.125827	0.129579	0.267901
OG0001546	-0.326829	-0.102239	0.0573744	0.120294	0.109861	0.0814487	-0.0801706	0.265053	-0.128554	-0.165267	0.0421618	0.126866	-0.225051	-0.0935083	-0.0760898	-0.254002	-0.250978	-0.308793	0.337773	0.489878	0.224027	0.0445813	0.0348688	0.0772955
OG0001547	0.0455541	0.00717957	0.076674	0.163515	0.157854	0.00832079	-0.344983	-0.104836	-0.370219	0.0310966	0.182185	0.147658	-0.32561	-0.275328	-0.462251	0.176053	0.458222	-0.0307319	-0.385417	0.107749	0.223402	0.204507	0.151903	0.157501
OG0001548	0.307973	0.121381	-0.544087	-0.219223	-0.109176	-0.0625614	0.0816259	0.018314	0.084195	0.0604315	0.00887286	0.252253	0.00084959	0.0337382	-0.148955	0.0989685	-0.389498	-0.176034	0.357788	0.239205	0.0267658	0.0790178	-0.188459	0.0666133
OG0001552	0.180028	0.223931	0.0276139	0.0109195	-0.0148509	0.142371	-0.062785	-0.12474	-0.226289	-0.0286571	-0.0504704	-0.0770712	0.0287404	-0.0667264	-0.138329	0.204499	0.0344584	0.132352	-0.132055	-0.184043	-0.0816239	0.0759243	0.0376282	0.089175
OG0001553	-1.44472	-1.62875	-1.78224	-1.40171	-1.57886	-1.59557	2.13394	2.08631	2.04047	0.949223	1.03125	1.19064	-1.64515	-1.56702	-1.62678	-0.977202	-0.924741	-0.851432	1.07864	1.67766	1.575	1.17466	1.11088	0.97548
OG0001554	0.0924838	0.249805	0.206479	0.0700036	0.15844	0.0136975	-0.168624	0.197398	0.206586	-0.355779	0.0430204	-0.713511	-0.333233	-0.141886	-0.346522	-0.0816961	0.0786509	0.06445	-0.0916244	0.196873	0.422924	0.00468712	0.17307	0.0543058
OG0001555	0.0158981	-0.100663	-0.254967	-0.238745	-0.312175	-0.133101	0.483853	0.246285	0.16298	-0.0221789	-0.0137726	0.166586	-0.0761977	0.0857451	-0.111015	-0.14973	-0.294411	0.0428732	0.183157	0.232055	0.175228	0.0497921	0.0254066	-0.162903
OG0001556	0.00332963	-0.098919	0.0697987	0.245849	-0.016598	0.0625905	-0.270717	-0.0713929	-0.203874	0.0327857	0.109091	0.138056	-0.159603	-0.249906	-0.409706	0.129741	0.532668	0.0416089	-0.264137	0.00562807	0.0445203	0.267222	0.0188737	0.0430897
OG0001558	0.024394	0.0277926	0.111949	0.0672683	0.104153	0.0475981	-0.0510451	-0.151817	-0.0496949	-0.00333673	-0.0414751	-0.0857861	0.265673	0.202249	0.514683	-0.162869	-0.302479	-0.0424988	0.177588	0.0297955	-0.0838266	-0.298463	-0.0427685	-0.257083
OG0001559	-0.345748	-0.0742147	-0.0851997	0.0851826	0.0326148	0.474538	0.502337	0.55866	-0.488076	-0.128956	-0.506986	-0.0241518	-0.227509	-0.266802	-0.564246	0.0915532	0.381527	0.0569453	-0.310272	0.161383	-0.0360596	0.399864	0.188726	0.12489
OG0001560	-0.231169	-0.000181647	0.24563	0.100107	-0.101769	-0.0327219	-0.0601961	-0.197164	-0.0955035	0.0915377	0.177246	0.104185	-0.0917805	-0.0513381	0.258839	0.105731	0.0375753	-0.53442	0.567179	0.196681	0.332973	-0.140071	-0.423612	-0.257756
OG0001561	0.0996636	0.0915907	0.0714903	0.0435076	-0.0476815	-0.0194478	-0.0597839	-0.0277137	-0.209184	-0.11478	0.0621171	0.110222	-0.175667	-0.290613	-0.449803	0.0492858	0.248862	0.112603	-0.362855	0.117355	0.235236	0.204665	0.0578727	0.253058
OG0001562	-0.047856	-0.0381432	-0.113398	0.180158	0.0528602	0.134545	-0.203217	-0.0867657	-0.185572	0.107333	0.152356	0.0476997	0.167321	0.152162	0.240675	-0.113423	-0.24835	-0.0204744	0.0743156	-0.05292	0.0503048	-0.113313	-0.085533	-0.0507653
OG0001564	-0.0284269	-0.0933546	-0.175172	0.111131	0.0960612	0.0489914	-0.130397	-0.119178	-0.15837	0.113642	0.121936	0.213137	-0.026775	0.113842	-0.0800867	0.111966	0.13955	0.0283034	-0.356118	0.0334332	-0.28356	0.030718	0.0354566	0.253271
OG0001565	-0.457322	-0.312661	-0.484106	-0.327296	-0.611507	-0.607182	0.137764	0.506177	0.10198	0.649561	0.894832	0.509758	-0.539392	-0.359987	-0.220761	0.0388293	0.0425718	-0.0410392	-0.208429	0.0648098	0.214922	0.312304	0.465652	0.230519
OG0001566	0.0584363	0.0102867	-0.265166	-0.023659	0.199906	0.204823	-0.148719	-0.151966	0.00354324	0.168645	-0.0326687	-0.0234622	0.293681	0.406051	0.357583	-0.131311	-0.580187	-0.305081	0.657456	0.112771	-0.450447	-0.202122	-0.222784	0.0643911
OG0001567	0.0976456	0.094241	0.215066	-0.0849715	-0.0694838	-0.0430612	-0.0387373	0.0573695	0.257177	-0.0756575	-0.196952	-0.212636	-0.0102822	0.00555067	-0.150286	-0.232383	-0.147241	-0.165766	0.493349	0.356411	0.0856098	0.0701982	-0.191038	-0.114123
OG0001568	0.145071	-0.0917181	0.35196	0.0529295	0.0782622	-0.333338	0.0784416	0.230849	0.230451	-0.0349952	-0.371114	-0.336799	-0.135694	0.0583792	-0.241654	-0.220157	0.249924	0.0504661	-0.0581363	0.0160304	-0.0254112	0.151601	0.132881	0.0217715
OG0001569	-0.322756	-0.219865	-0.36246	-0.334592	-0.390407	-0.294536	0.684864	0.921073	0.851779	-0.308149	-0.168288	-0.0566646	-0.0558934	-0.121048	-0.337841	-0.0414256	-0.0289775	-0.0842917	0.279964	0.195878	0.318781	0.0288349	-0.0894944	-0.064487
OG0001571	0.395302	0.342356	0.205343	-0.0232649	0.145486	0.192122	-0.604006	-0.0032279	-0.0828967	-0.299521	0.0280092	-0.295702	-0.132142	0.212975	0.0744341	0.102524	-0.132142	0.0782614	-0.0122554	0.138672	-0.0668249	-0.132142	-0.132142	0.000781922
OG0001572	-0.0962641	0.364939	0.62406	0.14299	0.375619	0.254988	-0.677591	-0.721323	-0.507203	-0.14026	-0.0682934	0.448338	-0.0566053	-0.0225746	-0.0306063	-0.0932082	0.377524	0.150581	-0.55672	-0.380441	-0.263804	0.453781	-0.092978	0.515051
OG0001577	0.0977859	0.0673308	-0.0351959	-0.0301836	0.127772	0.0823462	0.0200774	-0.0301748	0.0225548	-0.019592	-0.16882	-0.133901	0.190185	0.10611	0.0351459	-0.0202088	-0.0974495	0.0106344	0.0832535	0.0862212	-0.226401	-0.0279615	-0.0343206	-0.105209
OG0001578	0.0211329	0.0472857	-0.0917915	0.463834	0.584727	0.470623	-0.279585	-0.427401	-0.242422	0.0085115	-0.364049	-0.190866	0.266833	0.338137	0.31072	0.123615	-0.0959686	-0.0144289	-0.0375299	-0.229024	-0.26714	-0.202527	-0.224706	0.0320189
OG0001579	-0.00296581	0.142067	0.12108	0.1936	-0.0204075	0.0186667	-0.18687	-0.136802	-0.452406	-0.0342712	0.140728	0.217581	-0.150706	-0.0560467	-0.0950026	0.0178193	0.279026	0.140407	-0.363297	-0.0548007	0.298251	0.0132987	0.0770432	-0.105992
OG0001580	0.242683	0.12819	0.254727	-0.330183	-0.179284	-0.169277	0.231851	0.0844498	0.30546	-0.173223	-0.197568	-0.197825	-0.0099501	0.207433	0.105718	-0.324897	-0.352518	-0.119443	0.567521	0.456953	0.465712	-0.19889	-0.34252	-0.455119
OG0001581	-0.0494063	0.299151	0.376322	0.0248939	0.159323	-0.046354	-0.402987	0.129726	0.00770243	-0.153969	-0.178048	-0.166354	-0.410986	-0.0771987	-0.173041	-0.0221023	0.413549	-0.120102	-0.121325	0.220072	0.0965316	0.248678	-0.113181	0.0591038
OG0001582	-1.664	-1.60126	-1.11772	-1.56117	-1.55407	-1.42739	2.97261	3.13785	3.37121	-0.203951	-0.273849	-0.0782585	-0.817621	-0.751982	-0.73616	-1.40174	-1.34558	-1.27558	2.06661	1.69935	1.65978	0.312814	0.225078	0.365038
OG0001583	0.145736	0.0613952	0.0905452	-0.0777794	-0.011153	-0.0411353	0.0744528	0.0584529	0.095697	-0.0292052	-0.183748	-0.183258	0.0996031	0.0884373	0.00518458	0.0180029	-0.0376136	-0.0641104	0.067286	0.0408945	-0.189537	-0.0245798	0.0308207	-0.0343881
OG0001584	0.171474	0.00396175	-0.101038	-0.0316443	-0.0164051	-0.194407	0.264489	0.0121378	0.253555	-0.00554435	-0.13345	-0.223129	0.176644	0.264098	0.130466	-0.410563	-0.571173	-0.256744	0.692436	0.348654	0.0727715	-0.218853	-0.260662	0.0329263
OG0001585	0.0336104	0.0631817	0.0446582	0.027809	0.270958	0.108055	-0.147807	-0.0807036	-0.288448	-0.144872	0.186379	-0.0728198	-0.292894	-0.486972	-0.447537	-0.0592149	-0.139239	-0.209881	0.247512	0.458947	0.642866	0.152129	0.0876306	0.0466517
OG0001586	-0.0842466	0.0647311	0.155261	-0.0327021	-0.0529935	-0.0553043	0.0585954	0.234174	-0.01577	-0.104724	-0.141984	-0.0250375	-0.222353	-0.177023	-0.361861	-0.0133029	0.263529	-0.0575235	0.0344142	0.26303	0.147498	0.191034	-0.0356226	-0.0318198
OG0001587	0.10232	0.0858245	0.0197756	-0.0173524	-0.0729872	0.01642	-0.0149167	-0.100508	-0.181601	0.0331488	0.00643901	0.123438	-0.181238	-0.0902269	-0.581703	0.239286	0.36495	0.083436	-0.384488	-0.0144958	-0.137763	0.364631	0.184624	0.15299
OG0001588	0.235617	0.34948	0.237143	0.298435	0.229061	0.32903	-0.36296	-0.400208	-0.464071	-0.186736	-0.0589349	-0.205856	0.113627	0.0923887	0.38453	0.0366831	-0.153527	-0.168762	-0.0143132	-0.0289291	-0.0908703	-0.15431	-0.0750581	0.0585408
OG0001589	-0.137196	0.110744	0.0232806	0.11634	-0.00244987	-0.104866	-0.371567	0.00252614	-0.0570355	-0.00289213	0.278443	0.144674	-0.279866	-0.0500786	-0.412009	0.31392	0.156536	0.252622	-0.181042	-0.254348	-0.124936	0.159542	0.201526	0.218133
OG0001590	-0.0209216	0.167928	0.401559	0.27419	0.285852	0.182681	-0.507966	-0.401198	-0.293576	-0.0160573	-0.0426385	-0.029852	0.163854	0.174036	0.198569	0.0683929	-0.11675	0.190703	-0.0390961	-0.383655	-0.592016	0.100334	0.137814	0.0978155
OG0001592	-0.0125492	0.171123	0.0999068	0.0952437	0.121031	0.222369	-0.207628	-0.204463	-0.249583	-0.0307556	-0.0263351	0.0216409	0.023186	0.0370354	0.0102938	-0.00682792	-0.00994877	-0.0335897	-0.00595596	0.0346284	-0.0489445	0.0513202	-0.0596759	0.00847898
OG0001593	0.0224121	0.0362676	0.0725861	0.0656338	0.0657793	0.0291449	-0.091264	0.0178628	-0.0794794	-0.094759	0.00712983	-0.0513141	0.0568956	-0.0956195	-0.230566	0.200575	0.413976	0.182722	-0.60413	-0.127591	-0.0030021	0.176215	-0.0610048	0.0915299
OG0001594	0.224074	0.105659	0.247804	0.178776	0.292579	0.419552	-0.618222	-0.558184	-0.535864	0.161302	0.126714	-0.04419	0.471103	0.498655	0.4076	0.0120197	-0.264616	-0.170665	-0.140169	-0.265999	-0.411705	-0.0718735	-0.0143821	-0.0499658
OG0001595	-0.0405133	-0.0300448	-0.11981	-0.0105158	-0.0767622	-0.116845	0.0347315	0.0151371	0.00649751	0.200137	0.0973382	0.0406492	0.18005	0.197093	0.0768374	-0.132883	-0.175442	-0.13742	0.25687	0.0540569	-0.057611	-0.0893692	-0.063738	-0.108444
OG0001596	0.0587638	0.105184	0.00887274	0.119109	0.00820613	0.288597	-0.0878705	-0.0878657	-0.332652	0.0375094	-0.102535	-0.015318	0.115722	0.140883	0.25462	0.210577	-0.117172	0.0399219	0.0249251	0.0734161	-0.0290464	0.0393137	-0.465076	-0.288085
OG0001598	0.258111	0.28392	-0.103431	-0.426713	-0.179064	0.0392184	-0.370038	-0.0791366	0.00457624	0.179896	0.107611	0.28505	-0.255731	0.0521276	-0.182053	-0.126553	-0.356248	-0.208061	0.556803	0.479089	0.452158	0.0216886	-0.408952	-0.0242691
OG0001599	0.0210967	0.0550861	-0.174276	0.271194	0.273024	-0.116599	-0.0690531	-0.0588831	-0.259054	0.320848	-0.0894523	-0.173931	0.0297121	-0.0673105	-0.175818	0.0440103	0.0885719	-0.0368663	-0.111422	0.0377224	0.164563	0.0627119	-0.0016001	-0.0342746
OG0001600	-0.0228471	0.422041	0.231634	0.110239	0.0198403	0.42969	-0.206591	-0.206591	-0.206591	-0.206591	-0.206591	-0.157643	-0.0561199	0.0135134	-0.0288786	0.0852324	-0.00355605	0.0261704	0.00382334	0.054163	-0.0234614	0.0073571	-0.0561199	-0.0221238
OG0001605	0.236407	-0.0835008	0.26445	-0.288327	-0.440241	-0.314096	0.591143	0.550361	0.602795	-0.260865	-0.358427	-0.499701	-0.0135653	0.147021	0.092435	-0.778128	-0.473915	-0.418034	1.04557	0.801214	0.815558	-0.229823	-0.428629	-0.559705
OG0001606	0.134127	0.119936	0.06202	0.0516388	0.0991198	0.0987793	-0.197393	-0.0616834	-0.120547	0.0553919	-0.128414	-0.112975	-0.0870936	-0.113689	-0.255979	0.275769	0.351183	-0.0541528	-0.102347	-0.197074	-0.461246	0.192894	0.256892	0.194843
OG0001607	0.0943144	0.124994	0.320422	0.247737	0.0478347	0.180508	-0.492624	-0.523135	-0.453345	0.175061	0.133231	0.145002	-0.406641	-0.113105	-0.274951	0.237055	0.433278	0.0851897	-0.513761	0.0330361	-0.252946	0.369577	0.456158	-0.0528894
OG0001608	0.282299	0.217901	0.159191	0.0251421	-0.198699	0.0234387	-0.0385013	-0.245073	-0.379867	-0.00520539	0.00152929	0.157845	0.0730247	0.0973835	0.0692887	0.17041	0.165222	0.222393	-0.587301	-0.391746	-0.276405	0.100253	0.306501	0.0509768
OG0001609	0.00364114	0.0751027	0.0772507	0.138496	0.0768851	0.172949	-0.119337	-0.0823656	-0.158393	0.0357662	-0.130849	-0.0891461	0.272264	0.125959	0.171865	0.144041	0.251814	-0.0575688	-0.22593	-0.0170396	-0.302786	0.133397	-0.215894	-0.280122
OG0001611	0.20209	0.119364	0.0716115	0.1442	0.227193	0.113175	-0.0765872	-0.271227	-0.1044	-0.0959608	-0.172622	-0.156836	0.336948	0.22016	0.142602	-0.0174642	-0.160857	-0.039498	0.308149	-0.029289	-0.284124	-0.154481	-0.206887	-0.115258
OG0001612	0.17598	0.164831	0.0807703	-0.148	0.0158506	0.0025498	0.0505963	0.194487	0.297611	-0.179766	-0.421817	-0.233094	0.00742332	0.15369	-0.098993	-0.120216	-0.47169	-0.2182	0.716519	0.535282	0.502342	-0.0850763	-0.596434	-0.324647
OG0001613	0.0798844	0.034015	0.0103866	0.138289	-0.194844	-0.328719	0.0131084	-0.215448	-0.213414	0.151819	0.266336	0.258586	-0.104037	-0.259428	-0.351671	0.286441	0.244769	0.260515	-0.576818	-0.149384	-0.254078	0.364124	0.254108	0.285458
OG0001614	0.105492	-0.065256	-0.0980713	-0.164851	-0.00178119	0.161978	-0.078942	-0.0772702	0.0282201	0.143765	0.0733024	-0.0265849	-0.0482088	-0.0200001	-0.162872	0.324213	0.272684	0.225848	-0.529673	-0.185784	-0.380209	0.0801042	0.174128	0.24977
OG0001615	-0.0176067	0.0749272	-0.0205036	0.21147	0.130683	0.199548	-0.438467	-0.0339295	-0.382984	0.240161	0.025252	0.01145	-0.200615	-0.184145	-0.467504	0.358755	0.77021	0.00655949	-0.618523	-0.0401896	-0.60292	0.42439	0.411209	0.142775
OG0001616	0.0542132	0.230459	0.216905	0.190265	0.227269	-0.0695408	-0.458174	-0.0890228	-0.210272	-0.0926897	0.126782	-0.126193	-0.0906761	0.0958589	-0.099606	-0.0902855	0.129309	0.0633162	-0.183246	-0.132282	-0.0970727	0.0211244	0.299699	0.0838612
OG0001617	-0.194561	0.0104373	0.088005	0.22366	0.103932	0.0306133	-0.38318	-0.262471	-0.298082	0.184387	0.248079	0.249182	0.252912	0.11461	0.247964	0.00500051	-0.121165	-0.0214679	0.040646	-0.0557143	-0.363289	-0.0338057	-0.0686494	0.00295843
OG0001618	-0.0632295	-0.0644094	0.272441	0.337682	-0.0762881	-0.0339011	-0.437967	-0.151092	-0.289899	0.147926	0.116106	0.242633	-0.197429	-0.323932	-0.388115	-0.0333089	0.366681	0.110001	-0.0416669	0.133061	0.287151	0.192543	-0.060736	-0.0442483
OG0001620	0.016245	-0.0778816	-0.0652756	-0.0483159	-0.089385	-0.0795201	0.134375	0.282211	0.0881022	-0.116154	-0.014865	-0.0295362	0.115171	0.0276361	0.125738	0.323522	0.493995	0.205794	-0.297625	-0.361461	-0.381811	-0.0663934	-0.068316	-0.116251
OG0001621	0.559031	0.466836	0.270291	0.0890872	-0.273353	-0.14352	-0.419882	-0.334305	-0.580161	0.145307	-0.0382644	0.258933	0.401811	0.173238	0.00388303	0.435147	0.750929	0.237383	-0.965624	-0.950248	-0.963815	0.274015	0.442933	0.160347
OG0001622	0.176609	0.249626	0.18327	0.301072	0.216793	0.299845	-0.349595	-0.5144	-0.515214	-0.046168	0.00315827	-0.00499521	0.346346	0.282658	0.313141	0.0995417	0.119742	0.0987093	-0.0864671	-0.354374	-0.353074	-0.281257	-0.0712927	-0.113672
OG0001626	0.0583756	0.265904	0.636487	0.282568	0.483873	0.314507	-0.69913	-0.489009	-0.321653	-0.222014	-0.0588206	-0.251089	0.0110558	0.307529	0.518361	0.161126	0.418478	0.119089	-0.509078	-0.412136	-0.278222	-0.0486974	-0.174314	-0.113193
OG0001627	0.0778964	0.0971957	0.347401	-0.111982	-0.227162	-0.193382	0.167979	0.440514	0.338092	-0.461835	-0.20602	-0.268698	-0.000773768	0.0442854	-0.0884363	-0.514334	-0.372394	-0.219397	0.809425	0.709839	0.708018	-0.0798861	-0.532566	-0.463781
OG0001628	0.237363	0.153048	0.264865	0.444806	0.0502057	0.121226	-0.550702	-0.473734	-0.907464	0.0654427	0.29405	0.300895	-0.354236	-0.188612	-0.20141	0.155493	0.482267	0.213575	-0.65195	-0.0985116	0.438719	0.161644	-0.0208979	0.0639197
OG0001629	0.156704	0.0206335	0.0590695	-0.0410291	-0.0594782	0.0117913	0.113359	-0.0814598	-0.057681	0.00335383	-0.126224	0.000960299	0.0861177	0.253925	0.131724	-0.0746968	-0.239452	-0.176337	0.145935	0.0500827	-0.216171	0.00262999	0.0309224	0.00531989
OG0001630	0.0773799	0.0486682	0.367253	0.0572666	0.0618192	0.177717	-0.0850755	-0.167855	0.02003	-0.171954	-0.191374	-0.193876	0.429862	0.103195	0.459485	-0.341177	-0.504738	-0.0909219	0.564184	0.123299	0.167291	-0.277157	-0.292458	-0.340863
OG0001631	0.176196	0.164974	0.165794	0.066058	0.108953	0.0514129	-0.0418514	-0.130711	-0.102415	-0.0857911	-0.202069	-0.17055	-0.0332339	0.028406	-0.262478	0.254533	0.151941	0.0429584	-0.0892673	0.0790715	-0.314714	0.108925	0.0313654	0.00249403
OG0001632	-0.0146993	0.0253791	0.210017	-0.0909877	-0.0796971	-0.114632	-0.096769	0.152382	-0.0330908	-0.0636601	0.156073	-0.0503155	-0.378628	-0.331355	-0.416432	0.141186	0.509042	0.225627	-0.454426	0.204668	0.505374	0.146112	-0.057242	-0.0939259
OG0001633	-0.0201655	-0.246977	0.0824454	0.145049	0.0509031	0.118524	-0.0094367	0.025639	-0.0240596	0.0032247	-0.0182655	-0.106881	0.0555867	0.138027	-0.213834	0.0612554	0.130479	-0.0170349	-0.240835	-0.0439517	-0.439649	0.20827	0.237877	0.123809
OG0001634	-0.116866	-0.124895	-0.216612	0.119656	-0.101875	-0.0959585	-0.00614244	0.0229564	-0.186956	0.0582435	0.30334	0.345108	-0.265761	-0.221581	-0.221485	0.138854	0.204886	0.248305	-0.343947	-0.0150084	0.262351	0.0903048	0.038839	0.0842406
OG0001635	0.053088	0.0651394	0.035476	0.0176421	0.214517	0.102055	-0.0962656	-0.00495418	-0.0986803	0.0686793	-0.236257	-0.120439	-0.028586	0.0984523	-0.213444	-0.0875478	-0.144432	-0.132949	0.236434	0.145133	-0.147827	0.0478397	0.0436344	0.183293
OG0001636	-1.62465	-1.77098	-1.44079	-1.65985	-1.71479	-1.57583	2.60871	2.74511	2.84539	0.243065	0.80576	0.538858	-0.914585	-0.61336	-0.634752	-0.747228	-0.787074	-0.73746	1.19282	1.21487	1.18112	0.345923	0.368949	0.130769
OG0001637	0.14305	0.250402	0.230461	0.0318623	0.0882037	0.15034	-0.140849	-0.152668	-0.173851	-0.144358	-0.0598562	-0.222736	0.459111	0.335435	0.570202	-0.184437	-0.369277	-0.0492785	0.272562	-0.0902221	-0.296244	-0.268992	-0.246084	-0.132774
OG0001638	-0.0145782	0.173601	0.302763	-0.141872	-0.436465	-0.28149	0.152659	0.235436	0.40286	-0.136152	-0.162785	-0.093976	-0.460829	-0.168473	-0.784567	-0.122628	0.578748	-0.182013	0.176534	0.519227	0.00649576	0.348872	0.177059	-0.0884245
OG0001639	0.150583	0.0844093	0.0228753	0.0705603	0.0367375	0.191571	-0.175527	-0.136577	-0.144311	-0.00255434	-0.107668	0.00990132	0.166704	0.147264	0.0857763	0.177618	0.195816	0.058587	-0.178265	-0.103478	-0.241951	-0.107312	-0.105361	-0.095398
OG0001640	0.562573	0.707663	0.575359	0.568479	0.627403	0.824637	-0.828222	-0.792878	-0.650434	-0.427498	-0.611127	-0.555955	0.215323	0.295874	0.200356	-0.0242268	-0.12945	-0.14755	-0.0932116	-0.0739409	-0.0152524	-0.114878	-0.148322	0.0352792
OG0001641	0.0243644	-0.0897218	-0.00705019	0.13062	-0.00242457	0.18545	0.195438	0.185052	0.397876	-0.379768	-0.313952	-0.325884	-0.310511	-0.0137235	-0.202805	-0.0308935	0.105474	-0.0547471	-0.0945933	0.06492	-0.0586089	0.263644	0.236349	0.0954949
OG0001642	0.259111	0.214486	0.0575239	0.469644	0.0746687	0.230842	-0.728084	-0.461174	-0.43774	-0.116758	0.288542	0.148937	-0.376018	-0.344681	-0.424007	0.0934883	0.0581965	0.0601054	0.0761673	0.284728	0.424043	0.103886	0.0442887	-0.000197439
OG0001643	-0.00986217	-0.0444309	-0.0317218	0.173768	0.132783	0.0502084	-0.0994344	-0.0994344	-0.0994344	0.0192115	-0.0267866	0.0351332	0.330066	0.492803	0.316765	0.042138	-0.192528	-0.136981	-0.192528	-0.192528	-0.192528	-0.148957	-0.00118501	-0.124536
OG0001644	0.197065	0.294357	0.356276	-0.235494	0.0571782	-0.326663	-0.266739	0.0652291	-0.060763	0.157758	-0.137964	-0.10024	0.0817709	0.167364	-0.0916754	0.353441	0.473689	-0.0151771	-0.298156	-0.162059	-0.558278	0.324417	-0.148531	-0.126805
OG0001645	0.0841196	0.072048	0.0230214	0.182652	0.136185	0.199084	-0.220312	-0.2963	-0.0365039	-0.0620949	-0.00476124	-0.077138	-0.0694936	-0.0332632	-0.432382	0.246517	0.556823	0.00227754	-0.463878	-0.261239	-0.545065	0.367882	0.369458	0.262363
OG0001646	-0.417214	-0.154799	0.0444813	0.174776	-0.0877569	-0.140185	-0.0897787	0.165726	-0.187897	0.147075	0.259293	0.28628	-0.12122	-0.08669	-0.132459	0.263309	0.361758	-0.0477596	-0.374819	-0.0573984	-0.147776	0.130109	0.090994	0.121952
OG0001648	0.581155	0.309168	0.232589	-0.12156	-0.213721	0.276066	-0.173331	-0.0947915	-0.365638	-0.305734	0.0268822	-0.151084	-0.015821	0.106763	-0.0112335	0.0380685	0.0286874	0.0925981	5.6759e-05	-0.011075	-0.0894737	-0.0198219	-0.100982	-0.0177673
OG0001649	0.0285023	0.106094	0.0942316	0.0286356	-0.0186825	-0.0203252	-0.183379	-0.0727059	-0.093672	0.0341008	0.0979052	-0.000704929	-0.0477861	0.10791	0.0179268	0.0968222	0.271759	0.150007	-0.321048	-0.134101	-0.0404456	0.0459885	-0.0935796	-0.0534522
OG0001650	0.0648437	0.190714	0.344834	0.057251	-0.0570524	-0.113349	-0.195076	-0.00730275	0.156304	-0.193855	-0.207459	-0.0398518	-0.137383	-0.193078	-0.151743	-0.168113	-0.0336888	-0.0322228	0.206222	0.3966	0.324714	0.141404	-0.262491	-0.0902207
OG0001651	-0.196864	-0.189678	-0.12866	0.161375	0.228323	0.236059	-0.19801	-0.148059	-0.023816	0.0529642	-0.0130402	0.219407	0.346296	0.557576	0.56952	-0.186692	-0.524443	-0.38053	0.430553	0.0257914	-0.399071	-0.122034	-0.282391	-0.0345761
OG0001652	0.193829	0.230935	0.118375	-0.158911	0.136766	-0.0234385	-0.237193	0.096057	0.0182016	-0.150864	-0.115392	-0.108365	-0.077809	0.296658	-0.15962	-0.136974	-0.0475433	-0.224359	0.254183	0.226004	0.123915	0.0987978	-0.263655	-0.0895954
OG0001653	0.280355	0.188754	0.453751	0.222976	0.201778	0.435345	-0.71407	-0.134986	-0.392471	-0.126339	-0.336268	-0.0788265	0.434932	0.176384	0.639265	-0.234725	-0.523789	-0.0354518	0.280581	0.0145503	0.282519	-0.148417	-0.518686	-0.367163
OG0001654	-1.2481	-1.04592	-1.06758	-1.11685	-1.23367	-1.11481	1.27004	1.30711	1.21241	0.955677	0.977981	1.10369	-0.236156	-0.259181	-0.423492	-0.074024	-0.0383821	-0.0392361	-0.228992	0.397092	0.252156	0.223054	0.264628	0.162534
OG0001655	0.0482025	0.0584157	0.247394	-0.410652	-0.368167	-0.263063	0.432898	0.483164	0.784427	-0.225698	-0.350326	-0.436595	-0.403952	-0.28847	-0.629623	-0.478552	0.0659789	-0.202702	0.697665	0.935993	0.77718	0.063943	-0.321144	-0.216316
OG0001656	0.113915	0.137913	0.0915301	0.218899	-0.00506099	0.242402	-0.376428	-0.128903	-0.432525	0.0440891	0.0704974	0.0236718	0.171478	0.101903	0.0516714	-0.167121	-0.319592	-0.0626407	0.172015	0.0638887	0.14676	0.0883403	-0.270588	0.0238853
OG0001658	0.29498	0.2917	0.318741	0.0345029	-0.00711012	0.253001	0.0972415	-0.148184	-0.370635	-0.480464	-0.311697	0.0279231	0.163158	0.0495645	0.0629007	-0.091425	-0.11861	-0.0352036	0.236778	0.269239	0.118984	-0.00562262	-0.385148	-0.264614
OG0001659	0.158588	0.0444442	0.173454	-0.149646	-0.200983	-0.184215	0.281631	0.295228	0.266395	-0.233548	-0.236346	-0.215002	0.000525842	0.165764	0.0396213	-0.396488	-0.458613	-0.114197	0.616459	0.58164	0.586247	-0.0885915	-0.47111	-0.461259
OG0001660	0.0232866	0.0382363	-0.0665965	-0.106395	0.0912065	-0.0397782	0.10089	0.193591	0.12921	0.0190461	-0.251866	-0.130831	0.290144	0.240874	0.130789	-0.213092	-0.167017	-0.106624	0.189264	0.0712701	-0.241458	-0.0565731	-0.0730989	-0.064479
OG0001661	0.0915919	0.249439	0.279271	0.184947	0.0740139	0.158502	-0.401611	-0.346546	-0.469386	0.0432404	0.0163954	0.120145	-0.0241189	-0.166829	-0.327377	0.230111	0.33511	0.195997	-0.499093	-0.115762	-0.163136	0.214537	0.192277	0.128284
OG0001662	0.0819761	0.253431	0.472292	-0.595419	-0.382364	-0.762789	-0.0486202	0.140316	0.0382463	0.327749	0.281675	0.193508	-0.224634	-0.134479	-0.282584	-0.375253	-0.351049	0.153991	-0.136292	0.0174136	-0.198058	0.37538	0.598843	0.556722
OG0001663	-0.0279335	0.0453371	-0.039526	0.00554754	0.0545983	0.00359975	0.0176583	0.0853775	0.0768691	-0.0525599	-0.0619868	-0.106981	-0.0221565	-0.122107	-0.185392	0.144045	0.259008	0.139674	-0.327718	-0.0320095	-0.109516	0.124897	0.0746755	0.0566002
OG0001664	0.269841	0.158008	0.104254	-0.206744	-0.0415531	0.0356846	0.144694	0.0580618	0.221482	-0.177791	-0.31325	-0.252686	0.364681	0.432927	0.149218	-0.327232	-0.478341	-0.176266	0.508534	0.271304	-0.0137144	-0.242735	-0.283014	-0.205361
OG0001665	-0.282808	0.421599	0.62366	0.0168988	-0.452654	0.0523708	0.164586	0.0647061	-0.237197	0.0262096	-0.480528	0.0831567	0.13678	0.234609	0.181137	-0.407682	-0.410024	-0.13291	0.611215	0.346905	0.312009	-0.27773	-0.315738	-0.278571
OG0001666	-0.186917	0.0270271	0.0778571	0.120991	0.124301	0.140592	-0.428669	-0.233619	-0.326457	0.177025	0.230014	0.277853	0.0449971	-0.131731	-0.202856	0.163976	0.338997	-0.152491	-0.385179	-0.0148832	-0.23163	0.274925	0.136296	0.15958
OG0001668	0.22787	0.663996	0.462756	0.12284	0.266559	0.0412171	-0.451543	-0.270673	-0.17294	-0.383471	-0.0175457	-0.489064	0.0573683	0.117558	-0.0912635	0.102696	0.0553074	0.0742384	-0.164997	-0.0678825	-0.0852317	0.0123815	-0.0276931	0.0175185
OG0001669	0.302159	0.237272	0.406439	0.0915259	0.154389	0.096747	-0.274465	-0.130176	-0.288191	-0.198321	-0.298085	-0.0992952	0.119666	0.412037	0.352927	0.596073	0.547905	0.184458	-0.557599	-0.453185	-0.3634	-0.212922	-0.301538	-0.324421
OG0001670	-0.0472644	0.319112	-0.0472644	-0.0472644	-0.0472644	-0.0472644	0.0114055	-0.0472644	-0.0472644	-0.0472644	-0.0472644	0.0948616	-0.0589034	-0.0589034	-0.0589034	-0.0589034	0.12227	-0.0589034	-0.0589034	0.21191	-0.0589034	0.0680507	-0.0589034	0.0689959
OG0001671	0.115273	0.222503	0.234558	-0.0416334	0.0642791	-0.030544	0.00934587	-0.019141	0.158528	-0.280394	-0.226654	-0.206121	0.296814	0.0442726	0.110385	-0.299263	-0.313113	-0.0574958	0.534188	0.334408	0.222756	-0.267019	-0.441203	-0.164729
OG0001672	-0.809305	-0.905222	-0.926789	-0.80476	-0.84077	-0.999519	0.440906	0.626623	0.473534	1.15237	1.39496	1.19797	-0.31182	-0.248882	-0.288934	-0.182778	-0.00625266	-0.153541	0.214119	0.34471	0.577839	0.122216	0.0245364	-0.0912118
OG0001673	0.767937	0.819409	0.526007	1.01542	0.842341	1.01102	-1.79194	-1.47775	-1.80927	-0.073573	0.162276	0.00813436	-0.33043	-0.156788	-0.640303	0.687507	0.907963	0.732201	-1.27117	-0.532458	-0.695987	0.435789	0.462159	0.401521
OG0001679	0.0237497	-0.0326088	-0.0161601	0.0358905	0.00825297	-0.0395293	-0.0560501	0.0307231	0.145226	-0.0320094	-0.122493	0.055009	-0.0336542	-0.0418692	-0.0898008	-0.0479423	0.013479	0.070808	0.193082	-0.0314183	-0.0898008	0.0371533	-0.0231599	0.0431231
OG0001681	-0.0739828	0.126355	-0.0981488	-0.125178	-0.0345719	-0.129012	0.225239	0.286102	0.168201	-0.0295471	-0.249966	-0.0654897	-0.0610655	0.00157753	-0.113145	0.0982802	0.208569	-0.0378113	-0.10869	-0.0198454	0.0413467	0.021062	0.0684781	-0.0987562
OG0001682	0.0253486	0.185703	0.196947	0.0580091	0.152821	0.124784	-0.193164	-0.0587277	0.0595106	-0.0118933	-0.345758	-0.193581	-0.134731	-0.203178	-0.0283281	0.102289	0.466092	0.285377	-0.376539	-0.145494	0.0383344	0.160765	-0.192484	0.0278971
OG0001683	-0.205321	0.0552412	0.147836	0.0947815	0.116201	-0.42175	0.163778	0.20188	-0.270072	0.0292247	0.182487	-0.0942852	-0.0282653	0.0664951	0.0141088	-0.272069	-0.230486	-0.184413	0.453278	0.372314	0.372083	-0.106579	-0.241655	-0.214811
OG0001684	0.129247	0.222888	0.418588	-0.22585	-0.0598386	-0.166014	-0.146729	0.259873	0.0386498	-0.179744	-0.188816	-0.102254	-0.449547	-0.299526	-0.198088	-0.253079	-0.0866026	-0.0251896	0.570375	0.618359	1.02083	-0.115139	-0.484386	-0.298004
OG0001685	0.433737	0.616236	0.327678	0.399098	0.392282	0.545095	-0.82036	-0.579787	-0.711697	-0.348752	-0.0587904	-0.19474	0.304772	0.374121	0.430982	-0.446473	-0.863518	-0.231626	0.396311	-0.017787	-0.231252	-0.250942	0.213322	0.32209
OG0001686	0.0581564	0.238503	0.222719	-0.0174404	0.253937	0.116011	-0.185507	-0.120444	-0.103268	-0.121845	-0.0389969	-0.301825	0.105242	0.22382	0.116307	0.0177839	0.0883842	-0.148375	-0.0363334	0.140453	-0.310311	0.0287708	-0.042693	-0.183049
OG0001687	0.152716	0.137925	0.16047	-0.0130987	0.145278	0.066554	-0.0862017	-0.039986	0.0477563	-0.0169238	-0.288674	-0.265816	0.0223292	0.164906	0.0426799	-0.085198	-0.0701517	-0.010764	0.0844938	0.0504713	-0.0576327	-0.0998493	-0.0600454	0.018761
OG0001688	0.298711	0.325616	0.298501	0.125599	0.172615	0.161675	-0.433251	-0.267947	-0.265128	-0.0409451	-0.20924	-0.166206	0.0713888	0.0952446	0.0143097	-0.072575	-0.0449092	-0.00418713	0.0247514	-0.00673513	-0.15688	0.00301139	0.0309963	0.0455842
OG0001689	0.0774408	0.146921	0.0977533	0.0467917	0.188014	0.0810176	-0.154079	-0.11252	-0.0799002	-0.0111071	-0.147931	-0.132403	-0.0665858	-0.119851	-0.115012	0.158046	0.258565	0.153162	-0.430436	-0.166985	-0.00969697	0.127294	0.126137	0.0853636
OG0001690	-0.318239	-0.393499	-0.463504	-0.464975	-0.65654	-0.638067	0.423451	0.490583	0.290445	0.391821	0.700189	0.638335	-0.378623	-0.171827	-0.120221	-0.529551	-0.543846	-0.33748	0.806605	0.557435	0.62484	-0.0922009	0.167382	0.0174867
OG0001692	0.150218	0.215192	-0.0689772	0.206146	0.278173	0.206759	-0.242211	-0.236714	-0.234018	-0.218343	0.00512201	-0.0613464	-0.181653	-0.136285	-0.284246	0.220012	0.0585483	0.212129	-0.484541	0.0149451	0.258566	0.150737	0.0748165	0.0969712
OG0001693	0.139091	0.161317	0.0871532	-0.147289	-0.0758651	-0.168147	-0.0484006	0.181062	0.16506	-0.182058	0.00798348	-0.119907	-0.326472	0.187125	0.0699724	-0.208853	-0.139368	-0.199039	0.357411	0.258277	0.180081	-0.0190509	0.0718582	-0.231942
OG0001694	0.159892	0.213683	0.0823985	0.552171	0.261833	0.199326	-0.421341	-0.521275	-0.71212	-0.103207	0.116213	0.172427	-0.0768884	-0.339222	-0.532257	0.330362	0.489962	0.280155	-0.568876	-0.0789979	-0.159905	0.309207	0.198333	0.148127
OG0001695	-0.186081	0.0868541	-0.0327339	0.193898	-0.101825	0.141569	0.0501895	-0.299243	-0.40446	0.0216339	0.18792	0.342277	-0.0380451	-0.0545142	0.00221691	-0.0538841	-0.0740742	-0.167962	0.313655	0.02359	0.158256	0.0550615	-0.14761	-0.0166894
OG0001696	0.130422	0.373438	0.456185	0.0527289	-0.0375774	-0.120601	-0.248641	-0.185177	-0.275446	-0.12733	-0.0652961	0.0472941	-0.129157	-0.230433	-0.198841	0.223029	0.276129	0.378752	-0.578596	-0.154373	0.0930834	0.194745	0.0420729	0.0835889
OG0001697	0.000696072	0.0356658	-0.0454304	0.225407	0.212352	0.298765	-0.387281	-0.297474	-0.304518	0.105375	0.103095	0.0533468	-0.0553772	-0.00256466	-0.109877	0.0501056	0.0385306	-0.0312899	-0.146454	-0.0245171	-0.113141	0.120326	0.121537	0.152722
OG0001698	0.0688177	0.352478	0.521403	0.10555	0.263871	0.22298	-0.589052	-0.0939525	-0.132064	-0.238812	0.0181151	-0.499333	-0.252655	-0.194116	-0.344261	0.0965321	0.411892	-0.0135551	-0.16885	-0.0391928	-0.0607228	0.228855	0.15586	0.180213
OG0001699	0.410878	0.234604	0.0298982	0.229254	0.146354	0.377135	-0.281501	-0.405703	-0.328955	-0.130403	-0.277872	-0.0036883	0.088588	0.335452	0.145912	0.123904	0.145459	0.0701283	-0.0927681	-0.151749	-0.248281	-0.0284924	-0.279827	-0.108326
OG0001700	-0.0067876	0.0741501	0.109737	0.00549388	-0.118257	-0.103276	0.112704	0.0716511	0.0374831	-0.0820724	-0.0725569	-0.0282697	-0.0948415	-0.302353	-0.260982	-0.0494687	0.00950885	-0.0457057	-0.0881245	0.137192	0.185062	0.157274	0.222771	0.129666
OG0001701	0.0504824	0.06868	-0.00629448	-0.110252	0.166647	-0.0813365	-0.138188	0.0677593	0.154473	-0.019567	-0.143709	-0.0086947	-0.0386074	0.118252	-0.21918	-0.123941	-0.117816	-0.166469	0.244558	0.243772	-0.1452	0.0554499	0.0278842	0.121298
OG0001702	0.0535623	0.0824822	-0.0328725	0.116343	0.144341	0.210419	-0.173109	-0.148675	-0.0881604	0.103531	-0.19038	-0.0774824	0.144104	0.103477	0.0558132	-0.0673878	-0.0734499	-0.173869	0.230526	0.0762788	-0.238656	-0.0757446	-0.0710335	0.089942
OG0001703	-0.552772	-0.679042	-0.594538	-0.949658	-0.818578	-0.988807	1.59447	1.73275	1.75297	-0.189398	0.0071963	-0.314591	-0.642464	-0.291082	-0.603488	-0.464347	-0.364182	-0.399035	0.350173	0.917948	1.02689	0.240281	0.237293	-0.00798308
OG0001704	0.359726	0.405887	0.130524	0.339957	0.334233	0.303081	-0.551559	-0.22925	-0.28377	-0.253417	-0.135061	-0.420352	-0.0207501	0.127016	0.167748	0.0589051	-0.0307272	0.0463012	0.00911308	0.0301716	0.0173843	-0.208614	-0.0994903	-0.0970576
OG0001705	-0.377652	-0.5968	-0.683693	-0.243865	-0.134716	-0.183159	0.737229	0.61414	0.697469	0.065782	-0.000274635	0.105542	-0.263247	-0.416695	-0.206058	-0.681517	-0.751621	-0.750129	1.77161	0.975591	0.797003	-0.313474	-0.148342	-0.0131225
OG0001706	0.315974	0.319906	0.352266	0.0288522	0.173111	0.133777	-0.058975	-0.260331	-0.287094	-0.108705	-0.311543	-0.297239	0.448568	0.214003	0.305718	0.0522791	-0.0094093	-0.0349396	-0.197536	-0.255102	-0.413224	-0.0920062	0.0214725	-0.0398234
OG0001707	-0.000114894	0.0919112	0.114655	-0.0379336	0.0387193	-0.0368734	-0.000414385	-0.0279498	-0.00986427	-0.014074	-0.0692728	-0.048788	-0.00279665	-0.0351445	-0.0899008	0.208864	0.0814825	0.219234	-0.286039	-0.0225232	-0.322645	0.0464793	0.100463	0.102527
OG0001708	-0.122917	-0.122917	0.0384057	0.193912	0.204662	0.0643175	-0.122917	-0.122917	-0.0619555	0.0685125	-0.122917	0.106732	-0.145094	-0.0514952	0.0125441	0.0109937	0.0775015	-0.117321	-0.0569495	-0.00359503	0.252045	-0.0398561	0.0450111	0.0162154
OG0001709	-0.240558	-0.185632	-0.139764	-0.060564	-0.363563	-0.213674	0.574465	0.833698	0.313728	-0.194141	-0.264167	-0.0598278	-0.329563	-0.319101	-0.287693	-0.119422	0.193124	-0.00905206	-0.207582	0.227414	0.358972	0.0704005	0.239864	0.18264
OG0001710	0.135289	-0.0458231	-0.0642529	0.3385	0.151693	0.186637	-0.468967	-0.261413	-0.637235	0.153104	0.284835	0.227634	0.259708	0.293388	0.0403221	-0.0698637	-0.12293	-0.158855	0.145281	-0.0490831	-0.207528	0.0013195	-0.0504535	-0.0813053
OG0001712	0.391309	0.0941611	0.236044	0.158734	-0.386527	0.163904	0.0383806	0.0171584	-0.328518	-0.225788	-0.288955	0.130097	-0.367698	-0.206048	-0.319504	-0.00476585	-0.155911	-0.118286	-0.00762438	0.641515	0.0544195	0.269634	0.225051	-0.0107815
OG0001714	-1.86691	-0.883313	-1.18518	-1.07338	-1.87431	-1.56281	2.46484	2.85333	3.0326	-0.0785702	0.33633	-0.162629	-0.0682771	0.237952	-0.0682771	0.0142594	0.306736	-0.0127304	-0.0682771	-0.0682771	-0.0682771	-0.0682771	-0.0682771	-0.0682771
OG0001716	0.574258	0.699439	0.358035	0.597676	0.663739	0.610303	-0.521745	-0.546452	-0.805046	-0.356173	-0.812561	-0.461473	0.203602	0.613767	0.677062	0.154486	-0.214245	0.0430644	-0.61812	-0.292906	-0.502501	0.254707	-0.311403	-0.00751236
OG0001717	0.0898387	0.0657136	0.0188366	-0.00277737	-0.0612702	-0.107468	-0.0182277	-0.0109297	0.0517235	0.0772124	-0.104811	0.00215882	-0.172286	-0.250693	-0.105432	0.00583774	-0.0200158	-0.011007	0.0290351	0.257969	0.292638	-0.0157746	-0.0192767	0.00900528
OG0001718	0.0857371	0.202689	0.107461	0.028506	0.0334284	0.100781	-0.0661306	-0.134689	-0.11307	0.00983469	-0.112914	-0.141635	0.371434	0.351929	0.368041	-0.310451	-0.430506	-0.178972	0.374925	0.0605484	-0.0196291	-0.204814	-0.263384	-0.119122
OG0001719	0.184616	0.339324	0.268946	0.0504393	0.241228	0.253545	-0.315407	-0.267378	-0.253245	-0.165077	-0.210198	-0.126794	-0.0266005	-0.0363803	0.00776936	-0.0974293	-0.128276	-0.104923	0.199954	0.203785	0.0844276	0.111221	-0.184499	-0.029049
OG0001720	0.284149	0.337497	0.284116	-0.0540502	0.10307	0.187531	-0.0908722	-0.223952	-0.196256	-0.136313	-0.319527	-0.175392	0.331539	0.219827	0.175053	-0.0566139	-0.129994	-0.0374613	-0.0420645	-0.07836	-0.21545	-0.0172618	-0.023843	-0.12537
OG0001721	0.247347	0.379931	0.101181	0.190161	0.240293	0.492418	-0.499687	-0.411282	-0.473529	-0.0914894	-0.0907762	-0.0845683	0.123428	0.093604	0.187852	0.119285	-0.185585	0.0349863	-0.214527	-0.200568	-0.171401	-0.0313848	0.0885635	0.155747
OG0001722	0.10865	0.0913031	0.0752669	-0.0738891	-0.0668737	0.00716453	0.0351494	-0.0210109	0.194992	-0.0307061	-0.199468	-0.120577	0.212959	0.131247	-0.0277948	0.125705	-0.0663077	-0.222421	0.161605	0.0595919	-0.199412	-0.0724187	-0.15366	0.0509074
OG0001723	0.0330394	0.0792172	-0.0868165	0.25249	0.138319	0.037101	-0.194211	-0.0589858	-0.146833	-0.0387953	0.0360747	-0.0506007	-0.00270333	-0.0313165	-0.115727	0.072693	0.114098	-0.133973	0.0241973	0.156144	-0.198138	0.10862	0.0279017	-0.0217964
OG0001724	0.161007	0.286947	0.476439	0.095945	-5.044e-05	0.0940276	-0.107383	-0.0203586	-0.0663716	-0.243429	-0.436178	-0.240594	0.107652	0.0551614	0.0963293	-0.0971671	-0.177271	0.0360858	0.3641	0.228704	0.337362	-0.134287	-0.569592	-0.247078
OG0001725	0.0274838	0.0346423	0.0187259	-0.0256988	-0.00862943	0.00884552	0.0283148	0.0514185	-0.0338449	-0.00107613	-0.0567049	-0.0434766	-0.229521	-0.150482	-0.531565	0.332333	0.582017	0.0565703	-0.533918	-0.0607345	-0.288082	0.334403	0.300286	0.188692
OG0001726	0.012281	-0.0760999	0.0648986	0.0545959	0.0815289	0.0310226	-0.144657	-0.065505	-0.227358	0.0762923	0.1431	0.0499011	-0.190203	-0.109942	-0.221276	0.102602	0.333254	0.0176364	-0.146949	-0.0112343	0.0577459	0.1397	0.067683	-0.039016
OG0001727	-0.0491722	-0.00369072	0.0542564	0.259011	0.19881	0.12248	-0.263274	-0.106664	-0.367794	0.119262	0.0229204	0.0138546	-0.185784	-0.203486	-0.376099	0.329688	0.492294	0.152144	-0.391525	-0.0777248	-0.147786	0.223585	0.113098	0.0715962
OG0001728	-0.232415	-0.473625	0.402402	0.212341	0.325419	0.282001	0.324124	-0.0110918	0.337739	-1.22672	0.331338	-0.27151	-0.0318567	0.0512007	-0.21409	-0.181321	-0.181011	-0.254584	0.402431	0.306143	0.172066	0.100747	-0.0937066	-0.0760178
OG0001729	0.295051	-0.14393	-0.273971	-0.333931	-0.195465	0.0908494	0.30228	0.214276	0.073554	0.33319	-0.104903	-0.257001	-0.147558	0.0667851	-0.20881	-0.282525	-0.206847	-0.141251	0.403906	0.364373	0.186757	-0.0240355	-0.00456059	-0.00623338
OG0001730	0.0069729	0.0498667	0.0571646	-0.0588913	0.0493398	0.0500967	0.0156683	0.0222909	0.100458	-0.00523613	-0.13496	-0.152771	-0.0775707	-0.000142316	-0.333871	0.0755452	0.0650487	-0.0666276	0.0157839	0.168813	-0.0429921	0.0816931	0.0581606	0.0561594
OG0001731	0.257621	0.575061	0.285193	-0.123614	-0.157855	-0.178865	0.0398103	-0.313203	0.182278	-0.204362	-0.208909	-0.153154	0.0638128	-0.0325637	0.163647	-0.540631	-0.814107	-0.207109	0.73103	0.480447	0.501229	-0.0740457	-0.217621	-0.0540892
OG0001732	-0.0386985	-0.00358633	0.0353042	0.330757	-0.0600533	-0.147893	-0.38397	-0.0759249	-0.504983	0.22703	0.254105	0.367915	-0.548633	-0.204387	-0.330414	0.447628	0.617413	0.384013	-0.526062	-0.16129	0.0619295	0.0966739	0.117474	0.0456556
OG0001733	0.0323713	0.0616823	0.162844	0.122167	-0.0895838	-0.159773	0.00322242	-0.0712035	-0.310448	0.0497483	0.0222772	0.176696	-0.161694	-0.0508703	-0.137058	0.0502568	0.201665	0.03855	-0.148726	0.0330248	0.297515	0.0473228	-0.074853	-0.0951338
OG0001734	-0.281605	-0.351638	-0.343976	-0.41056	-0.76955	-0.595003	0.964357	0.945597	0.437056	-0.164214	0.139997	0.429539	-0.234704	-0.304288	-0.32351	0.0916088	0.17381	0.0116551	-0.222941	0.166284	0.273797	0.18183	0.19467	-0.00821118
OG0001735	0.112445	0.133632	0.294275	0.183317	0.466288	0.159923	-0.1938	-0.459794	-0.238938	-0.207285	0.0736228	-0.323686	-0.166315	-0.0156721	0.0211604	0.0812563	0.0722707	0.166458	-0.120409	0.142215	0.0291548	-0.0349111	0.00514332	-0.180352
OG0001736	-0.683245	-0.677331	-0.634079	-0.624757	-0.700747	-0.59074	0.769729	0.946569	0.97549	0.361159	0.58543	0.272523	-0.570516	-0.658245	-0.570085	-0.432011	-0.401909	-0.421708	0.482662	0.746907	0.742297	0.405024	0.382218	0.295366
OG0001737	-0.0762011	0.0442567	0.00114971	0.119753	0.193049	0.235666	-0.0844636	-0.100256	-0.258563	0.037706	-0.215097	0.103001	0.147262	0.14018	0.107759	-0.0498055	-0.197527	-0.13156	0.148602	0.073253	-0.122448	0.0365017	-0.140054	-0.012163
OG0001738	-0.398002	-0.426569	-0.293675	-0.581306	-0.369879	-0.49191	0.134812	0.39063	0.299631	0.424234	0.744993	0.567042	-0.383001	-0.139914	-0.139932	0.186745	0.190603	0.124221	-0.502101	-0.159565	0.211056	0.31706	0.108165	0.186662
OG0001739	0.0339333	-0.0123415	0.401262	-0.193116	-0.183384	-0.056877	0.279652	0.199253	0.459646	-0.295757	-0.314511	-0.317759	-0.126723	-0.135076	-0.206371	-0.233136	-0.013396	-0.0353324	0.124686	0.300413	0.24655	0.197958	-0.0157665	-0.103807
OG0001740	0.0540746	0.183342	0.198296	0.155356	0.0105237	0.0624803	-0.0775379	-0.269276	-0.069236	-0.0503687	-0.109692	-0.0879625	-0.0125627	-0.393944	-0.451486	0.230287	0.324311	-0.0385937	-0.450932	-0.0516313	-0.0560832	0.365265	0.323627	0.211743
OG0001741	0.131161	0.0833959	0.0986589	0.0184627	0.195734	0.0754314	0.0569972	-0.186588	-0.137819	-0.0324003	-0.209854	-0.093179	0.197963	0.024159	-0.201701	0.120304	0.182254	0.0439225	-0.237506	-0.142757	-0.399321	0.240856	0.104627	0.0671989
OG0001742	-0.143295	-0.0826522	-0.00694556	0.138239	-0.13773	-0.00970431	-0.151883	0.0646492	-0.29514	0.10401	0.179435	0.341017	-0.278452	-0.0301221	-0.372931	0.30936	0.412552	0.168639	-0.543078	-0.184784	0.0158168	0.18495	0.160605	0.157444
OG0001743	0.394307	0.442021	0.366738	0.0855431	-0.153065	-0.115607	0.0233035	0.0701252	0.0531178	-0.456494	-0.316568	-0.393423	0.0115933	-0.107833	-0.00901099	0.117436	0.0228881	-0.155974	-0.186288	0.173555	0.075253	0.0650006	0.0168064	-0.0234265
OG0001744	0.0135415	0.0828765	0.00653122	0.278643	0.255613	0.347743	-0.425643	-0.285282	-0.292878	0.115954	-0.110583	0.013484	0.0143756	0.203548	-0.124351	0.177581	0.0396338	-0.0244782	-0.0741066	0.0116505	-0.16018	0.0134671	0.016536	-0.0936764
OG0001745	0.0132469	0.102749	0.0522339	0.104032	0.166726	0.194297	-0.276696	-0.205793	-0.161295	0.113005	-0.0993441	-0.00316113	0.18148	0.141084	0.131765	-0.11226	-0.0670543	-0.240297	0.0579731	-0.019013	-0.207635	0.0898045	-0.101896	0.14605
OG0001746	-0.942722	-0.574789	-0.692571	-0.867744	-0.596582	-0.822049	0.627885	0.65179	0.741199	0.661521	0.887911	0.92615	0.0968806	-0.0363458	-0.00869588	-0.329489	-0.462911	-0.26024	0.505877	0.22876	0.0886617	0.0797332	0.0794482	0.0183213
OG0001747	0.291368	0.210419	0.189613	0.0289506	-0.0104282	-0.22411	0.0695998	-0.236302	0.0172173	-0.0920728	-0.0134719	-0.230782	-0.149109	-0.158127	-0.533414	0.340399	0.879835	0.118167	-0.826681	-0.274425	-0.488083	0.429174	0.342345	0.319919
OG0001748	0.0926876	0.183204	0.162005	0.476774	0.349895	0.510992	-0.54071	-0.305668	-0.450926	-0.0817078	-0.294314	-0.102233	-0.198452	0.0307167	0.0226947	-0.0759936	0.117548	0.0603674	-0.0443345	0.0814484	-0.146677	0.116655	0.0938392	-0.0578116
OG0001749	-0.129482	0.245792	0.434445	-0.0790486	0.215832	0.0153824	-0.355311	0.00293117	-0.135271	-0.314123	0.21581	-0.116956	-0.109118	0.0542434	-0.0274532	-0.0395958	0.208994	0.164742	-0.122637	-0.118756	0.0466982	0.125894	0.0177918	-0.200803
OG0001750	-0.560612	-0.4226	-0.414582	-0.190391	-0.474281	-0.244498	0.837177	0.687863	0.863401	-0.117257	0.146328	-0.110547	-0.529132	-0.772641	-0.526221	-0.62365	-0.744426	-0.466906	1.12905	1.13218	1.42499	0.037449	0.232641	-0.293342
OG0001751	0.0613599	0.0108939	0.158835	0.17926	0.248296	0.197081	-0.133718	-0.313711	-0.211368	0.0493099	-0.0696384	-0.176599	-0.0193558	0.138825	-0.0194988	0.0387884	-0.322653	-0.135245	0.106024	0.286149	0.166339	-0.0378258	-0.0704325	-0.131114
OG0001752	-0.068339	0.119201	0.290971	0.772528	-0.345215	-0.338677	-0.575055	-0.594555	-0.672976	0.387691	0.528099	0.496328	-0.23839	0.0837799	-0.109226	-0.0288916	0.228337	0.197361	-0.534619	-0.096052	-0.240583	0.224855	0.428897	0.0845312
OG0001753	0.468667	0.672084	0.530913	0.376565	0.303696	0.218335	-0.656441	-0.450311	-0.641418	-0.22383	-0.243273	-0.354987	0.343539	0.152701	0.217811	-0.0856601	-0.212824	-0.161476	0.154864	-0.17725	-0.445353	-0.0750915	0.0544193	0.234319
OG0001755	-0.496312	0.176754	-0.101515	0.273596	0.362044	0.382016	-0.0382744	-0.174862	-0.289131	-0.183358	0.141759	-0.0527156	0.167303	0.0872476	0.279643	-0.0930458	0.00937269	-0.0930458	-0.0624517	-0.0930458	-0.0930458	0.00984412	-0.0597254	-0.0590497
OG0001758	0.080632	0.268784	0.271451	0.462265	0.245807	0.525667	-0.18163	-0.353411	-0.502439	-0.311009	-0.0999677	-0.40615	-0.243761	-0.0609077	-0.0371851	0.192687	-0.243761	-0.188214	-0.0131907	0.122585	0.350275	0.107819	0.0623575	-0.0487027
OG0001759	0.0388267	-0.0113612	-0.0296733	0.255842	-0.0257546	-0.0560998	-0.22529	-0.219634	-0.530081	0.163138	0.292963	0.347124	-0.244961	-0.283373	-0.232338	0.382413	0.460106	0.272501	-0.563104	-0.209503	-0.0163085	0.145874	0.172753	0.11594
OG0001760	-0.0258003	0.0340688	-0.0690331	0.0287348	0.111174	0.0733392	-0.0603457	-0.0610878	-0.0385608	0.105175	-0.0400313	-0.057633	0.106807	0.161011	0.00871499	-0.0711613	-0.148097	-0.132968	0.151226	0.0292851	-0.258641	0.0437814	0.0457166	0.0643239
OG0001761	0.318264	-0.0127134	0.78114	-0.179851	-0.14936	0.0484806	0.0910667	0.317761	0.507936	-0.2648	-0.143298	-1.31463	0.0771177	0.0898651	0.27132	-0.53086	-0.368821	-0.0224548	0.808554	0.501224	0.489945	-0.228662	-0.53732	-0.549909
OG0001762	0.16503	0.14719	0.0706879	0.00773444	0.0206721	0.0269677	0.0341475	-0.196191	-0.0514814	-0.0371636	-0.10148	-0.0861143	0.150842	0.0603999	-0.0201957	0.068061	0.0540491	0.0791132	-0.161781	-0.0919374	-0.0163047	0.0219143	-0.0817191	-0.0624408
OG0001763	0.00806544	0.0764533	0.236105	0.0835148	0.16679	0.140351	-0.333563	-0.202732	-0.230862	-0.0157325	-0.0304403	0.102049	0.0558394	0.0507996	0.216579	0.0804145	-0.115758	-0.065401	0.00547426	-0.0306209	-0.0730446	-0.0667889	-0.0278673	-0.0296255
OG0001765	0.0451287	0.0124483	-0.0815282	0.143175	-0.079881	0.0326497	-0.0955594	-0.105366	-0.13223	0.146834	-0.0272618	0.141591	-0.192786	-0.132604	-0.137056	0.211844	-0.144011	0.156506	-0.318684	-0.115342	0.0557881	0.274449	0.170111	0.171784
OG0001766	0.199738	0.263927	0.128698	-0.236534	0.132254	0.133125	-0.430389	-0.257038	-0.0419185	0.0405987	0.0513365	0.0162025	0.105231	0.00944396	0.265751	-0.237663	-0.660446	-0.149713	0.505233	0.288963	0.368649	0.0123923	-0.380951	-0.126891
OG0001767	-0.296495	-0.0518848	-0.118513	-0.11581	-0.354212	-0.188878	0.351048	0.377188	0.390406	0.00502791	0.0127672	-0.010644	0.142351	0.100072	0.351842	-0.21296	-0.196428	-0.193776	-0.0437601	0.0211274	-0.102077	0.0866106	0.0498886	-0.0028913
OG0001768	0.210638	0.260015	0.199237	-0.341555	-0.384391	-0.232476	0.116652	0.495226	0.569428	-0.415534	-0.375411	-0.101829	-0.306358	-0.425449	-0.523671	-0.498787	0.0480283	-0.169158	0.652104	0.869535	0.709479	0.222401	-0.319107	-0.259017
OG0001769	0.0935489	0.0629213	0.325993	-0.136763	-0.195405	-0.174509	0.219057	0.315519	0.535072	-0.358863	-0.340903	-0.345669	-0.151203	-0.194996	-0.466076	-0.391962	-0.130129	-0.25835	0.809597	0.828102	0.665014	0.0202859	-0.462262	-0.268022
OG0001770	-0.0158788	0.0389532	-0.00471512	0.233358	0.12017	0.234291	-0.191341	-0.298779	-0.317715	-0.0279773	0.142385	0.0872489	-0.0439011	-0.133488	-0.0784148	0.298366	0.200527	0.0941149	-0.544035	-0.15278	0.0226502	0.152456	0.116447	0.0680584
OG0001771	-0.0793548	0.144628	-0.0313387	0.214862	0.0734707	0.00813482	-0.0722123	0.0815331	-0.1425	-0.042945	-0.224269	0.0699908	-0.273872	-0.224569	-0.306997	0.343726	0.596509	0.342366	-0.442841	-0.146975	0.172183	0.0742272	-0.113624	-0.0201318
OG0001772	0.172143	-0.017633	0.237825	-0.267316	-0.287437	-0.184264	0.553014	0.5103	0.625077	-0.562718	-0.396263	-0.38273	0.0436084	0.214031	0.0704196	-0.56089	-0.589612	-0.142841	0.917348	0.585388	0.534101	-0.126462	-0.401692	-0.5434
OG0001773	0.138825	0.226061	0.17974	0.08186	0.314717	0.0811948	-0.192666	-0.0994956	-0.293708	-0.118194	-0.165138	-0.153197	-0.0762063	-0.0577781	0.0224066	-0.0892239	-0.128257	-0.159597	0.0712296	0.139891	0.218434	0.0165989	0.100052	-0.0575511
OG0001774	0.00827531	0.0257016	0.0517398	0.177419	0.102791	0.0644129	-0.169096	-0.106611	-0.0783998	0.00591678	-0.0587622	-0.0233874	-0.0640568	-0.461308	-0.0548618	0.308995	0.693452	0.218361	-0.500458	-0.283103	-0.080302	0.225956	-0.0421302	0.0394563
OG0001775	0.335688	0.259337	0.269456	-0.252893	-0.174407	0.0190462	0.352205	-0.121292	0.0701162	-0.209305	-0.365675	-0.182276	0.489236	0.5724	0.438519	-0.426779	-0.592372	-0.172067	0.501728	0.175679	-0.00430825	-0.351131	-0.295614	-0.335291
OG0001776	-0.0203812	-0.115595	-0.0521655	0.196832	-0.0106444	-0.100417	-0.0941013	0.0558332	-0.142288	0.109992	0.113631	0.0593037	0.119488	0.00249015	0.244611	0.0176402	-0.116545	0.00534849	-0.116545	-0.116545	-0.116545	0.0969239	-0.116545	0.0962235
OG0001778	0.173725	0.0966728	0.0957357	-0.0377184	-0.0676632	-0.0525787	0.0589841	0.0178275	-0.0376264	-0.0591753	-0.220714	0.0325308	0.187277	0.0406698	-0.0822606	0.1102	0.163886	0.0188102	-0.213161	-0.107954	-0.400848	0.121592	0.0854746	0.0763133
OG0001779	0.403775	0.458544	0.513242	-0.125921	0.247153	0.0456371	-0.402021	-0.178613	-0.118071	-0.301168	-0.120513	-0.422043	-0.239707	0.099554	0.204	-0.00660755	0.0120144	-0.28688	-0.032952	0.199903	0.208738	-0.0376146	0.0693532	-0.189801
OG0001781	0.120765	0.154099	0.10489	-0.0807874	0.0269731	-0.172183	-0.167077	-0.136722	-0.187086	0.138647	0.0806672	0.117815	-0.135705	-0.0871625	-0.441561	0.145627	0.22954	-0.0491713	-0.226305	0.111266	-0.206782	0.307922	0.247457	0.104875
OG0001783	0.00366111	-0.0371743	0.0759359	-0.0585097	-0.0693491	-0.106186	-0.0398868	0.239168	0.420804	-0.288617	-0.0142581	-0.125588	0.0664934	0.214384	0.278636	0.336897	0.322137	0.209701	-0.731874	-0.354934	-0.181113	-0.00405035	-0.124283	-0.0319937
OG0001784	0.367181	0.242171	0.397863	-0.248645	-0.365993	0.0100184	0.541438	0.00872253	0.224873	-0.369074	-0.49989	-0.308666	0.344516	0.469977	0.549679	-0.58205	-0.817631	-0.243863	0.550397	0.115979	0.493768	-0.2022	-0.319382	-0.359189
OG0001785	-0.410352	-0.242542	-0.215683	0.0193892	-0.0348574	-0.000634636	-0.136333	-0.153847	-0.02249	0.276674	0.549665	0.37101	-0.16092	-0.0588331	-0.0496002	0.0644236	0.14157	0.0802246	-0.30063	0.0372782	0.066838	0.0704997	0.0171256	0.0920232
OG0001786	0.162737	0.0843009	0.359511	0.123924	0.00258773	-0.0204918	-0.202323	-0.119975	-0.1593	-0.0618665	-0.286113	0.117007	0.171861	0.00847811	0.0334273	0.240042	0.0274332	-0.0545218	-0.194237	-0.0721217	-0.150692	-0.0347255	-0.0345459	0.0596029
OG0001787	0.0550853	-0.0140521	0.062264	0.226225	-0.0640334	-0.0304417	-0.124059	-0.0263251	-0.0935782	0.0561454	-0.0164466	-0.0307834	-0.0819003	0.00380619	-0.148209	0.0820627	0.06825	0.00389678	-0.0888707	0.17649	-0.0223127	0.0396053	-0.00523288	-0.0275855
OG0001793	0.368879	0.257117	0.269235	-0.0563806	0.072832	0.125668	0.112996	-0.228657	-0.199598	-0.0736555	-0.352054	-0.296381	0.510313	0.504116	0.317232	-0.12123	-0.319428	0.0154251	0.170554	-0.0807521	-0.471842	-0.232811	-0.127142	-0.164435
OG0001794	-0.0627423	0.0421761	-0.13705	0.351538	0.342704	0.276228	-0.244426	-0.13548	-0.331146	-0.00919106	-0.0327024	-0.0599089	-0.407205	-0.288325	-0.279188	-0.175083	-0.572288	-0.51492	0.489649	0.567923	0.518552	0.103963	0.42856	0.128363
OG0001795	0.185876	0.319797	0.334272	0.166881	0.200868	0.285522	-0.539353	-0.577885	-0.341794	-0.0174364	-0.0085086	-0.00823957	0.208146	-0.0528103	0.271291	0.0647123	0.123745	-0.0826777	-0.446209	-0.21188	-0.0164974	0.0369767	0.0414899	0.0637133
OG0001796	0.103591	0.157651	0.138638	0.164386	0.268834	0.335437	-0.429219	-0.431273	-0.242756	0.0774784	-0.108887	-0.0338822	0.23384	0.260474	0.264632	-0.178911	-0.38479	-0.250441	0.255819	0.00605694	-0.169662	-0.0881565	-0.0258699	0.0770084
OG0001797	-0.0371952	0.0433151	-0.0199376	0.154419	0.149385	0.106819	-0.188126	-0.123272	-0.236032	0.0622292	0.0880642	0.000331329	0.191922	0.12741	0.0292012	0.0473081	0.0707981	-0.0841927	0.0825135	-0.0478846	-0.380884	0.00761381	-0.0461609	0.00235534
OG0001798	0.164102	0.18842	0.0791048	-0.0941379	0.015383	-0.114406	-0.0201977	-0.0469525	-0.0136449	0.0204242	-0.0737781	-0.104317	0.136401	0.154668	0.27898	-0.195507	-0.299442	-0.0470814	0.232973	0.231445	0.110082	-0.208969	-0.28596	-0.10759
OG0001799	0.414446	0.580891	0.151852	0.182763	0.279694	0.128993	-0.190857	-0.382423	-0.517729	-0.145594	-0.549797	0.0477609	0.0509852	0.220992	0.0567763	0.231902	-0.21963	-0.0355306	-0.0475512	-0.0118639	-0.131472	0.236187	-0.143789	-0.207007
OG0001800	0.325705	0.237254	0.390474	-0.110515	0.0343933	0.0933785	-0.341573	-0.269456	0.0354551	-0.0712227	-0.256223	-0.0676694	-0.0788748	-0.101996	-0.0443091	0.128134	0.143209	0.0988555	-0.195191	0.0751546	0.0630229	0.166995	-0.18172	-0.0732801
OG0001801	0.0696104	0.0960642	0.0490283	0.0999608	0.041319	0.095493	-0.143975	-0.100303	-0.167541	-0.0299965	0.0127773	-0.0224377	-0.0577862	-0.11062	-0.27599	0.118526	0.276917	0.0338778	-0.248197	0.0112805	-0.0647568	0.107808	0.140059	0.0688821
OG0001802	0.212278	0.254455	0.233345	0.134892	0.0096509	0.00786104	-0.233309	-0.136298	-0.062406	-0.0636034	-0.237898	-0.118968	0.076329	0.0817363	0.165098	0.115776	-0.0277806	-0.0258012	0.129121	0.00784788	-0.00511024	-0.0175787	-0.241531	-0.258106
OG0001803	-0.0750858	0.119631	0.0349901	-0.0435118	-0.0427134	0.0256286	-0.0599381	0.0366307	-0.0850765	0.0768019	0.0432454	-0.0306025	-0.00342338	-0.000717407	-0.0464685	0.276114	0.246502	0.0874643	-0.250007	-0.0300565	-0.187102	0.0466943	-0.0524151	-0.0865855
OG0001804	-0.104751	-0.344886	-0.0384786	-0.19789	0.0678958	0.0466657	-0.123293	0.281888	0.337016	-0.198985	-0.0645078	0.339326	-0.069641	0.0699673	-0.095286	0.0196852	0.185951	0.204116	-0.270619	-0.0666429	-0.0456088	0.00991591	0.0630893	-0.00492715
OG0001805	-0.0852473	0.0202519	-0.111107	0.0253848	-0.0192855	0.0396558	-0.017857	0.0547566	0.0673359	0.049552	-0.0687403	0.0453002	-0.165385	-0.250312	-0.268349	-0.153321	-0.168443	-0.0812451	-0.0397604	0.306734	0.324213	0.198789	0.222854	0.0742226
OG0001806	-0.0731136	0.109654	0.248355	0.225588	0.327677	0.253818	-0.373735	-0.3615	-0.304449	0.0361857	-0.0802613	-0.00821963	-0.105932	-0.304672	-0.129058	0.29499	0.383927	0.39197	-0.817421	-0.414887	-0.218039	0.342824	0.333324	0.242973
OG0001807	0.231863	0.281555	0.174693	0.196939	0.442127	0.377362	-0.505933	-0.436327	-0.386297	-0.0558344	-0.10131	-0.218837	0.0490079	0.119244	0.102748	-0.109904	-0.0934349	-0.0568105	0.0901098	-0.11918	-0.0044953	-0.0292014	-0.0116464	0.0635634
OG0001808	0.150861	-0.163045	0.113427	-0.245806	0.222106	-0.0464503	-0.113908	0.356055	0.460827	-0.259912	-0.235861	-0.238293	0.238698	0.0643615	-0.098046	0.39635	0.519027	0.20748	-0.666255	-0.501185	-0.768745	0.268389	0.220188	0.119737
OG0001809	0.15686	0.293002	0.266764	0.0918467	0.193978	0.167978	-0.475276	-0.146666	-0.381904	-0.212699	0.186125	-0.140009	0.0821831	0.0948641	0.20018	-0.0838923	-0.228732	-0.141542	0.131188	-0.0160967	0.172891	-0.151882	-0.130871	0.0717111
OG0001811	0.133262	0.130842	0.185291	-0.139645	-0.0859948	-0.090975	0.253446	0.0561385	0.191427	-0.177747	-0.268647	-0.187398	0.254501	0.273281	0.400077	-0.3857	-0.598732	-0.15619	0.574988	0.246051	0.252851	-0.250729	-0.329811	-0.280589
OG0001812	-0.232451	-0.172606	-0.0563936	0.0567071	-0.146156	-0.0731288	0.16173	0.179643	-0.0665052	-0.00404302	0.172818	0.180386	-0.0165341	-0.0932442	-0.021003	-0.0668283	0.067043	0.00630568	-0.0801932	0.100035	0.239963	-0.0254715	-0.0254432	-0.0846296
OG0001816	0.266859	0.310035	0.38088	0.337316	0.293699	0.431716	-0.660223	-0.527527	-0.324113	-0.0800103	-0.172459	-0.256174	0.0559231	0.109058	-0.060706	0.473918	0.376135	0.357051	-0.603663	-0.271632	-0.326627	0.0520929	-0.0768101	-0.0847396
OG0001817	0.29829	0.441988	0.229776	0.313537	0.319206	0.43183	-0.391781	-0.43375	-0.478836	-0.199625	-0.382351	-0.148283	0.603243	0.608599	0.700775	0.363077	0.136678	0.212247	-0.542982	-0.455235	-0.380198	-0.302156	-0.47438	-0.469669
OG0001818	0.14195	0.0618185	-0.0399236	-0.00455111	-0.0978196	-0.125968	-0.0957983	-0.312256	-0.179821	0.0847211	0.335215	0.232432	-0.0600891	-0.0858743	-0.0756628	-0.0252372	0.133696	0.016115	-0.00639751	0.0346935	0.0398653	0.164194	-0.100512	-0.034791
OG0001819	-0.00430403	0.00216491	-0.18011	0.160524	0.0193555	0.0265001	-0.0452598	-0.072357	-0.259543	0.138493	0.018885	0.195651	-0.519719	-0.134843	-0.5754	0.137202	0.64845	-0.115248	-0.392178	0.103389	0.0992155	0.241377	0.32281	0.184946
OG0001821	0.304368	0.330365	0.343721	0.0456601	0.132538	0.142807	-0.179485	-0.195369	0.115453	-0.261769	-0.534617	-0.243672	0.0903516	0.0792733	0.117249	-0.0395704	-0.160065	-0.109557	0.242764	0.255393	0.178565	-0.0659143	-0.314681	-0.273808
OG0001822	0.214169	-0.0530948	0.253973	-0.33366	-0.520601	-0.229849	0.472002	0.558121	0.677664	-0.376288	-0.349462	-0.312972	-0.498746	-0.188111	-0.550149	-0.312398	0.159623	-0.26824	0.103972	0.709169	0.511108	0.147625	0.215577	-0.0294289
OG0001823	-0.195707	-0.215724	-0.0278526	-0.367568	-0.539932	-0.421398	0.387508	0.491411	0.392789	-0.0202447	0.370037	0.146683	-0.686368	-0.61822	-0.667422	-0.15755	0.486231	0.113499	0.263849	0.633534	0.983625	0.148729	-0.280967	-0.218939
OG0001824	-0.136103	0.117764	-0.0922447	-0.134292	-0.112314	0.0159722	0.0618212	0.0340283	0.0120721	0.0244412	0.0517164	0.157138	-0.0950484	-0.0771798	-0.272376	0.0580905	0.17103	-0.0600639	-0.183365	-0.190141	0.067754	0.270367	0.106939	0.203995
OG0001825	-0.116795	0.267233	0.119831	-0.642475	0.144544	-0.137865	0.36023	-0.212559	0.378796	0.23143	-0.275428	-0.116942	0.0372416	0.205263	-0.0149563	-0.0871201	-0.183747	-0.180617	0.160579	0.0603537	0.0599703	-0.0304027	-0.0916164	0.065052
OG0001828	0.206426	-0.0250594	0.370429	-0.071137	0.000739646	-0.0481388	-0.194174	0.077181	0.0798904	-0.322819	-0.0567905	-0.016547	0.0202154	0.0921909	0.135656	0.060198	-0.127478	-0.0965304	0.0948826	0.0612089	-0.0101535	-0.032057	-0.121926	-0.0762067
OG0001829	0.0849421	0.0121579	0.359847	-0.0781885	-0.0236753	0.0577687	0.187851	0.046513	0.16878	-0.250267	-0.23508	-0.330648	0.0628895	0.198178	0.267015	-0.634866	-0.595314	-0.363933	1.13464	0.659856	0.65034	-0.220631	-0.523803	-0.63437
OG0001830	0.0505702	-0.152742	-0.0300033	-0.259011	-0.0894292	-0.272187	0.356733	0.331361	0.494759	-0.0416026	-0.118332	-0.270116	0.129812	0.307949	0.295493	-0.406684	-0.539051	-0.122292	0.526013	0.141368	-0.0520858	-0.15613	-0.0858841	-0.0385071
OG0001831	0.166512	0.0280287	0.491919	-0.22286	-0.365634	-0.265099	0.360088	0.525107	0.739092	-0.350746	-0.556349	-0.550059	-0.167278	-0.228525	-0.36685	-0.571056	-0.228234	-0.201762	0.842626	0.872448	0.874415	-0.000814092	-0.375138	-0.449831
OG0001832	0.0166114	0.0480547	0.214584	0.163025	0.109967	0.230709	-0.201687	-0.0978676	-0.118529	-0.0696797	-0.0504753	-0.244712	0.0134872	0.200715	0.204473	-0.00210624	-0.0584598	0.0527002	-0.0596444	-0.0556247	-0.0383841	-0.111437	-0.155367	0.00964794
OG0001833	0.00256611	0.0993922	0.0987987	0.0475939	0.109535	-0.0406298	-0.0690264	0.0798125	0.0518432	-0.105077	-0.19306	-0.0817483	-0.0101032	-0.00838795	0.00134138	-0.0598152	0.0273442	0.0233656	-0.0626136	0.0676416	0.164974	-0.0208412	-0.0605597	-0.0623457
OG0001834	-0.257889	0.359408	0.737848	-0.663398	-0.259304	-0.303172	0.433954	0.565518	0.882699	-0.696048	-0.397251	-0.402365	-0.0145649	0.0491579	0.0398175	-0.691322	-0.339007	-0.149608	0.927605	0.554425	0.853124	-0.129764	-0.50421	-0.595655
OG0001835	0.0205978	0.0963993	0.0506204	-0.0120057	-0.0201363	-0.0984448	-0.189691	0.135391	-0.00190032	0.197488	-0.166654	-0.0116656	-0.262283	-0.246722	-0.305002	-0.132287	-0.0483514	-0.121173	0.0287518	0.279026	0.467599	0.169837	0.0413645	0.129241
OG0001836	0.560629	0.419342	0.438198	-0.194073	-0.0713649	0.0643804	0.117049	-0.307653	-0.12134	-0.146476	-0.402652	-0.356039	0.247266	0.191045	0.0498092	-0.0112539	0.0422933	-0.0509777	-0.130761	-0.05093	-0.416721	0.112153	0.179907	-0.161829
OG0001838	0.0096143	-0.0452953	-0.235153	-0.298347	-0.0785133	-0.162412	0.228648	0.277249	0.322886	0.020536	-0.0289311	-0.0102811	-0.00127447	0.19578	-0.169675	-0.295081	-0.330491	-0.251157	0.524015	0.356444	0.0688274	-0.0364766	-0.0563278	-0.00458472
OG0001839	0.579028	0.835717	0.675822	0.0621092	0.291824	0.362128	-0.234555	-0.0623698	-0.336369	-0.988007	-0.464924	-0.720405	0.208191	0.301906	0.106061	0.273025	0.250665	0.0344112	-0.391898	-0.235804	-0.38499	0.0114268	-0.120701	-0.0522955
OG0001842	0.1804	0.0585323	-0.0109791	0.141201	-0.0091741	0.048685	-0.0350321	-0.18367	-0.276835	-0.0169325	0.0137259	0.0900778	-0.0416087	0.025127	0.0582575	0.00535881	0.158317	0.0130639	-0.172179	-0.0124935	-0.172179	0.189301	-0.0418398	-0.00912569
OG0001844	0.103507	-0.0370853	0.0113581	-0.0273221	-0.223875	-0.148804	0.111837	0.233763	0.087422	-0.0145325	-0.151281	0.0550122	-0.102578	-0.119618	-0.215573	-0.105517	0.125237	-0.120618	-0.136149	0.208944	0.319791	0.0650264	0.117464	-0.0364095
OG0001848	0.509206	-0.134947	-0.0599265	0.434754	-0.502509	-0.188035	-0.345506	-0.225743	0.484045	0.122294	0.226657	-0.32029	-0.112227	-0.0664196	-0.0147961	-0.0903294	0.165181	-0.068913	0.0245341	0.159791	0.0607411	0.0593679	-0.151364	0.0344337
OG0001849	0.212153	0.265381	0.107155	0.0245211	0.134729	0.109874	-0.0681196	-0.150063	-0.122469	-0.00945017	-0.264513	-0.239201	0.284479	0.267613	0.125385	-0.289549	-0.305076	-0.0250527	0.265153	0.160717	-0.106163	-0.102925	-0.148222	-0.126359
OG0001850	0.103644	0.172679	-0.144152	-0.00630394	0.155217	-0.0477603	-0.0457075	0.00896799	-0.0975492	-0.0206561	-0.0630988	-0.0152787	-0.05047	0.0262357	0.0193812	-0.318577	-0.495883	-0.177133	0.691842	0.31955	0.398759	0.0320326	-0.258388	-0.18735
OG0001851	-0.354183	-0.33676	-0.316987	-0.178172	-0.0116636	-0.0307881	0.000634111	0.0203045	0.0581729	0.420847	0.292025	0.436571	-0.00181665	0.0682904	0.321878	-0.207664	-0.681554	-0.134466	0.380019	0.187774	-0.141754	-0.0686089	0.0992355	0.178666
OG0001852	-0.00934968	-0.0249661	-0.00642854	-0.17706	-0.056843	-0.0677738	0.166152	0.144128	0.220525	0.0440159	-0.0822531	-0.150146	0.36281	0.332073	0.24412	-0.283819	-0.402105	-0.274564	0.584664	0.210399	0.0516368	-0.295458	-0.257527	-0.27223
OG0001853	0.0667015	0.00353313	0.114856	-0.0389592	-0.319262	-0.285202	-0.0108873	0.00210024	-0.170347	0.14749	0.189369	0.300608	-0.56469	-0.457079	-0.462906	-0.369315	-0.281833	-0.034415	-0.146486	0.430918	0.726279	0.263978	0.650476	0.245074
OG0001854	0.134746	0.380491	0.389303	0.401496	0.489996	0.449101	-0.792453	-0.651081	-0.955778	-0.0483657	0.0775637	0.124981	0.282504	0.183776	0.267616	0.131232	0.0780506	-0.0177194	-0.452598	-0.327856	-0.333377	-0.00456538	-0.0190696	0.212006
OG0001855	-0.44141	-0.399405	-0.402487	-0.442469	-0.60313	-0.554573	0.307509	0.816718	0.635104	0.253544	0.633344	0.197254	-0.167501	-0.0212746	-0.344258	0.0802823	0.106973	-0.00117524	-0.43485	-0.187157	0.116641	0.218608	0.283744	0.349967
OG0001856	0.828339	1.11617	1.37608	0.559892	0.882734	0.751934	-1.19206	-0.639118	-0.74358	-0.934705	-0.73804	-1.26765	0.0602786	0.477395	0.433402	0.536164	0.699126	0.541708	-1.1911	-1.1054	-0.864053	0.20602	0.0846543	0.121801
OG0001858	-0.570933	-0.790601	-0.688498	-0.455072	-0.945497	-1.11482	0.608073	0.743796	0.428051	0.76845	1.02338	0.993665	-1.12829	-0.891756	-1.0304	-0.725356	-0.390427	-0.316046	0.627502	1.073	1.66757	0.291696	0.552498	0.270012
OG0001859	0.212758	0.240571	0.241905	-0.0168152	0.0295544	-0.0446946	0.0319815	-0.0767672	-0.166333	-0.0517442	-0.298641	-0.101773	0.356728	0.129173	0.362131	-0.107854	-0.16891	-0.114375	0.196063	0.0387925	0.0604664	-0.30813	-0.227402	-0.216683
OG0001861	0.278059	0.253972	0.172688	0.167161	-0.0362664	0.0260827	-0.174216	-0.189232	-0.1737	-0.107746	-0.118976	-0.097827	-0.108731	-0.0608126	-0.22367	0.171051	0.201243	0.0118994	-0.195703	0.0110274	-0.165312	0.406815	0.12349	-0.171299
OG0001862	-0.152984	-0.0771316	0.0536785	-0.0929535	-0.0471255	-0.204586	-0.00158109	0.225489	0.163985	0.0740031	0.0924652	-0.0332597	-0.164956	-0.128624	0.00351405	-0.0628308	0.131493	-0.0597877	-0.131906	0.191789	0.324373	0.0783465	-0.0588877	-0.122522
OG0001863	0.0979271	0.0827739	0.258349	-0.157225	-0.165352	-0.18152	0.185371	0.163874	0.388371	-0.202542	-0.316685	-0.153343	0.0827435	0.0423649	-0.154826	-0.423724	-0.203577	-0.320065	0.630528	0.597814	0.541208	-0.0614857	-0.418973	-0.312009
OG0001864	-0.0155222	0.252403	0.312046	-0.0561744	0.0837953	0.0708905	-0.241166	-0.0136444	0.00495576	-0.095537	-0.13293	-0.169117	-0.0511919	0.0269403	-0.118311	0.00256896	0.275841	-0.0317728	-0.100759	0.0119576	-0.0420457	0.105251	-0.11014	0.0316615
OG0001865	0.0755801	0.0936501	-0.0258962	-0.00663687	0.317713	0.174318	-0.251294	-0.153279	-0.131965	0.111285	-0.0898307	-0.113644	0.432456	0.426413	0.0921933	-0.241062	-0.646706	-0.224063	0.562152	0.0379211	-0.649252	-0.104631	-0.0559184	0.370497
OG0001867	0.0605645	0.114043	0.0255322	0.0706945	0.104181	0.116814	-0.0615308	-0.108175	-0.125766	0.0534258	-0.0758064	-0.173977	0.341559	0.257645	0.281585	-0.0531059	-0.21085	0.06585	0.0159618	-0.106854	-0.402192	-0.140272	-0.0329215	-0.0164047
OG0001868	0.777467	0.676364	0.730795	-0.111285	-0.488834	-0.161658	0.181443	-0.54998	-0.446164	-0.294948	-0.223508	-0.0896915	0.141098	0.3496	0.0579225	0.141246	0.28283	0.016908	-0.49855	-0.37161	-0.46594	0.0449715	0.361124	-0.0596
OG0001869	-0.858926	-0.725478	-0.588729	-0.491721	-0.766548	-0.823827	1.26721	1.41554	1.05653	-0.0271888	0.217277	0.325855	-0.553209	-0.0970088	-0.367251	-0.0739942	0.0213406	0.0508465	0.0308351	0.459748	0.566864	-0.0834595	0.0359272	0.00936131
OG0001870	0.0169396	0.152312	-0.0998581	0.285917	0.378077	0.154114	-0.271843	-0.145829	0.320602	0.0262804	-0.722406	-0.0943041	0.258547	0.272407	0.374179	-0.461944	-0.281594	-0.0796633	0.651745	0.290582	0.471306	-0.270403	-0.736697	-0.488463
OG0001871	0.235845	-0.0375071	0.347384	-0.280965	-0.233361	-0.272146	0.3453	0.417446	0.634219	-0.351777	-0.382894	-0.421543	-0.212259	0.0850958	-0.130773	-0.709788	-0.493569	-0.293293	1.23637	0.98439	0.746579	-0.15065	-0.456026	-0.606073
OG0001872	0.0585862	0.134379	-0.0189481	0.065987	0.23535	0.270887	-0.259671	-0.24848	-0.15694	-0.064401	0.00857066	-0.0253212	0.446696	0.510033	0.705815	-0.312404	-0.628988	-0.250313	0.451882	-0.0809846	-0.286275	-0.339694	-0.220419	0.00465174
OG0001873	0.0587255	-0.037104	0.104128	0.207342	0.18969	0.0747151	-0.185074	-0.28645	-0.13438	0.00927509	-0.0264667	0.025599	-0.377624	-0.18261	-0.210101	0.181092	0.187575	0.267635	-0.353687	-0.00153732	0.151116	0.0557464	0.169775	0.11262
OG0001875	-0.250635	-0.121846	0.101073	0.156286	0.37512	0.285192	-0.459137	-0.089379	-0.00843235	-0.0710477	0.278336	-0.195529	-0.697083	-0.359414	-0.590853	0.150998	0.28387	0.135419	-0.138601	0.156742	0.102856	0.220148	0.392292	0.343626
OG0001876	0.127775	-0.15722	0.052399	0.181565	0.00696388	-0.0494955	-0.335232	-0.344877	-0.485209	0.285998	0.333451	0.383881	0.278416	-0.0233114	-0.189978	0.235971	-0.188948	-0.164375	0.220843	0.0244195	-0.189128	0.140226	-0.110716	-0.0334185
OG0001877	0.0503817	0.233661	0.262868	0.0461333	0.343131	0.209602	-0.339358	-0.182879	-0.0932834	-0.0744561	-0.188812	-0.266988	0.41621	0.362014	0.401332	-0.149338	-0.232776	-0.116717	0.20609	0.0560629	-0.19363	-0.264351	-0.277081	-0.207817
OG0001880	0.230141	0.288803	0.296937	-0.0129813	0.13175	0.170098	-0.24952	0.0945581	0.139041	-0.237696	-0.544394	-0.306739	-0.185835	-0.494518	-0.34124	-0.0620769	0.458876	-0.106421	-0.0465727	0.371993	0.397363	0.274107	-0.172755	-0.0929196
OG0001881	0.295418	0.347276	0.319803	0.116817	-0.11298	0.145212	-0.119174	-0.0982244	-0.329348	-0.0500282	-0.345187	-0.169584	0.314444	0.339443	0.407319	-0.490316	-0.365153	-0.200539	0.446772	0.133112	-0.0188823	-0.250076	-0.144048	-0.172075
OG0001883	0.999442	0.82466	0.842304	-0.237578	-0.207876	0.070731	-0.141113	-0.766864	-0.586087	-0.237271	-0.441403	-0.118945	0.561881	0.66481	0.566175	0.0243502	0.00537024	-0.0654022	-0.390682	-0.644066	-0.681075	-0.143362	-0.0958157	0.197817
OG0001884	-0.177716	-0.053266	-0.171495	-0.0216591	0.130742	-0.086017	0.202286	0.100146	0.178771	0.105332	-0.0741404	-0.132984	-0.211073	-0.427852	-0.477034	0.232357	0.131422	0.126799	-0.252145	0.0663615	0.057341	0.262352	0.287146	0.204324
OG0001885	-0.134109	0.120171	-0.0245815	0.318366	0.0389583	-0.134109	-0.134109	-0.134109	0.19813	0.0573209	-0.134109	-0.0378201	0.273608	0.241976	0.0507511	0.0213326	0.244836	0.0561302	-0.248985	-0.248985	-0.248985	-0.205414	0.000886771	0.0628484
OG0001886	0.142232	-0.103305	-0.160127	-0.0784394	-0.127169	0.052187	0.225499	0.236957	0.187754	0.0391378	-0.15384	-0.260886	-0.354599	-0.52998	-0.979131	0.175347	0.638224	0.138797	-0.312643	0.39124	-0.203102	0.595083	0.302709	0.138056
OG0001888	0.0496572	-0.0220213	0.118039	0.265997	0.414509	0.26088	-0.615199	-0.612029	-0.441592	0.402837	0.221789	-0.042867	-0.221429	-0.380661	-0.354328	-0.15805	-0.0423489	0.315388	0.0916277	0.0768352	0.164062	0.48239	-0.121755	0.148269
OG0001889	-0.0153583	0.279434	0.192008	0.0765996	0.053141	0.141828	-0.158523	-0.070839	-0.00167167	0.225005	-0.433111	-0.288513	0.0893014	0.0478533	0.195591	-0.29486	0.0252474	0.0864004	0.422357	-0.0393584	-0.0420085	-0.0549406	-0.257061	-0.178522
OG0001890	0.145593	0.194764	0.0956377	0.172572	0.330078	0.398646	-0.394257	-0.456507	-0.355681	0.05296	-0.0284948	-0.155312	0.563681	0.692471	0.613684	0.215888	0.07078	0.104099	-0.598642	-0.665143	-0.676945	-0.026366	-0.184636	-0.10887
OG0001891	-0.0236601	0.141338	0.35522	0.374127	0.274469	0.377004	-0.562726	-0.325498	-0.269707	-0.134658	-0.0615592	-0.14435	-0.24312	-0.174815	-0.133423	0.0995095	0.327316	0.0238704	-0.438036	-0.000107567	0.177816	0.183497	0.138388	0.0391051
OG0001892	-0.0910907	-0.103531	0.146411	0.417831	0.0452184	-0.048123	-0.31938	-0.283307	-0.502877	0.0968117	0.344415	0.297622	-0.246354	-0.182392	0.0737452	0.377482	0.313551	0.242172	-0.637075	-0.168151	0.102936	-0.00800866	0.0808997	0.0511954
OG0001893	0.0518041	0.159805	0.226746	-0.0281942	0.0710339	0.0816471	-0.290408	-0.0700572	0.0660551	-0.06791	-0.152556	-0.0479658	0.0191331	-0.083822	-0.0680581	-0.309442	-0.23423	0.0216332	0.374457	0.357248	0.444022	-0.0134115	-0.329483	-0.178048
OG0001894	0.0645136	0.0886265	0.013319	-0.0361434	-0.0186362	-0.0242013	0.0843432	-0.0672483	-0.215438	-0.0335169	0.0477655	0.0966161	-0.0432998	-0.0971941	-0.294893	0.27301	0.381886	0.242822	-0.639888	-0.250991	-0.178395	0.247181	0.237962	0.121801
OG0001895	0.247489	0.285598	0.26901	0.336067	0.151044	0.0318298	-0.099839	-0.539417	-0.696333	-0.00982689	0.0343089	-0.00992976	0.136074	0.0606036	-0.204912	0.475484	0.611199	0.336229	-0.967762	-0.556403	-0.592868	0.311461	0.235788	0.155108
OG0001897	0.109016	0.149865	0.0995378	0.722389	0.0605052	0.00863404	-0.219447	-0.216197	-0.105152	-0.053402	-0.357127	-0.198621	0.137765	0.253298	0.122932	0.304737	0.237302	0.164948	-0.34522	-0.271099	-0.144916	-0.044632	-0.165971	-0.249145
OG0001898	0.0925613	0.126209	0.138687	0.117132	0.0595559	0.127077	-0.0933306	-0.128181	-0.300155	-0.0910403	-0.0294704	-0.0190448	-0.0824286	-0.143028	-0.183706	0.128409	0.346585	0.0846992	-0.23254	0.00574325	-0.0125572	0.050437	0.0247992	0.0135861
OG0001899	-0.202997	-0.147837	0.112654	-0.216103	-0.216069	-0.261767	0.325412	0.300204	0.410354	-0.0431317	0.00799191	-0.0687136	0.126434	0.0343267	0.359694	-0.314945	-0.0987916	0.0106326	0.129452	0.178318	0.126959	-0.131564	-0.270257	-0.150259
OG0001901	0.333253	0.284423	0.235057	-0.115218	0.0513367	0.0472597	0.0636499	-0.174411	-0.0785677	-0.0704367	-0.399236	-0.177111	0.370915	0.384941	0.234651	-0.263639	-0.393099	-0.104966	0.325643	0.128446	-0.104593	-0.173519	-0.208412	-0.196367
OG0001902	0.191285	0.17807	0.149542	0.141729	-0.00358781	-0.0771664	-0.16302	0.13727	-0.258646	-0.0923497	-0.1585	-0.0446262	-0.00859829	-0.00156403	-0.120074	-0.0118778	0.0504082	-0.113988	-0.112128	0.222756	0.0430479	0.104906	-0.0754537	0.0225658
OG0001903	-0.206871	-0.240582	-0.362808	-0.521317	-0.376933	-0.516309	0.826413	0.771351	0.906595	-0.082462	-0.112031	-0.0850451	-0.379109	-0.12318	-0.350231	-0.559768	-0.83511	-0.576306	0.819663	0.782509	0.571444	0.207032	0.258251	0.184804
OG0001904	-0.0487189	0.317658	-0.0487189	-0.0487189	-0.0487189	-0.0487189	0.120584	-0.0487189	-0.0487189	-0.0487189	-0.0487189	0.00022867	0.0527772	0.0921703	0.00122508	-0.000581735	-0.0137369	0.0146824	-0.0518052	0.0304939	-0.0518052	-0.0518052	-0.0518052	0.0301904
OG0001905	-0.0984678	-0.090426	-0.222624	-0.351137	-0.145406	-0.266158	0.419274	0.49285	0.605938	-0.100933	-0.0805096	-0.162401	-0.109762	-0.0500317	-0.0626463	-0.47956	-0.650916	-0.443277	0.931957	0.662772	0.439175	-0.0640123	-0.172992	-0.000706979
OG0001906	-0.097147	-0.115415	0.145377	-0.0750655	-0.161031	-0.161031	-0.161031	0.123061	-0.161031	0.519792	-0.0856647	0.229186	0.361951	0.26419	0.215926	0.416029	0.350321	0.35071	-0.840311	-0.718025	-0.851651	-0.00481466	0.306303	0.149374
OG0001907	0.186834	0.200708	0.183514	-0.0111151	0.225587	0.155731	-0.118563	-0.133463	-0.060434	-0.0424133	-0.257759	-0.328627	0.167264	0.142226	0.0898031	-0.0688245	-0.172047	-0.129985	0.164093	0.201114	0.0314314	-0.118794	-0.194498	-0.111783
OG0001908	0.0204863	-0.0331204	-0.0683516	-0.188068	-0.128691	0.00379976	0.250512	0.228711	0.379789	-0.060205	-0.182997	-0.221866	-0.275646	-0.390334	-0.776872	-0.0450644	0.273025	-0.373964	0.143837	0.502346	-0.158459	0.533649	0.24062	0.326862
OG0001909	0.110327	0.114299	0.124544	0.0504761	0.156061	0.11579	-0.118257	-0.0501405	0.0304766	-0.0544582	-0.24424	-0.234879	0.0513172	0.184133	-0.00181682	-0.0389727	-0.0620445	0.02444	0.0504174	-0.00267039	0.0495365	-0.076305	-0.150515	-0.0275196
OG0001910	-0.0258006	0.0386535	0.0712686	0.0943212	0.073895	0.180879	-0.187811	-0.113918	-0.103142	0.0631033	-0.119603	0.0281536	0.00276562	-0.097988	0.0938264	-0.0540055	0.0367628	-0.0407904	-0.0488567	0.0449822	0.0734101	0.0346072	-0.0761241	0.0314104
OG0001911	-0.099389	-0.0723911	-0.0248672	0.329597	0.302609	0.281784	-0.0943242	-0.00840874	0.116269	-0.216517	-0.198372	-0.315989	-0.745201	-0.747705	-0.642176	-0.5686	-0.635732	-0.685708	0.338374	0.85209	0.653796	0.660786	0.7943	0.725775
OG0001912	-0.362581	0.23819	0.708832	0.398782	0.708112	-0.896824	-1.22904	0.0210336	-0.505122	0.566755	-0.260592	0.612455	-0.149988	0.324574	-0.0913455	0.157864	0.163665	0.0108427	0.233839	-0.0863012	-0.123328	0.23185	-0.358603	-0.313069
OG0001913	-0.00169139	-0.0683206	-0.0628881	0.204012	0.0153031	-0.0206728	-0.178443	-0.055776	-0.263642	0.0432849	0.224574	0.16426	-0.00263394	-0.0167749	0.0830342	0.138708	-0.00771874	0.0353696	-0.263405	0.00258428	0.0775205	0.0507026	-0.155256	0.0578703
OG0001914	-0.459963	-0.284547	-0.208722	-0.392005	-0.335811	-0.43853	0.507076	0.620936	0.394769	0.140277	0.135888	0.320632	-0.351357	-0.322758	-0.130106	-0.0458901	-0.0552602	-0.424726	0.0304545	0.460585	0.109874	0.348548	0.249258	0.131379
OG0001915	0.434358	0.552112	0.454843	0.262913	-0.0098652	0.331922	-0.219912	-0.136267	-0.509236	-0.349103	-0.393334	-0.418432	0.144978	-0.114357	-0.00210247	0.163595	0.124453	0.0017248	-0.208679	-0.150296	-0.0209809	-0.0817245	0.0974401	0.0459487
OG0001916	0.16242	0.334843	0.460022	0.401007	0.454367	0.366331	-0.634864	-0.447265	-0.300554	-0.00958568	-0.455518	-0.331203	0.388939	0.442196	0.541435	0.360002	0.161044	0.432142	-0.160065	-0.521648	-0.331261	-0.386296	-0.466064	-0.460425
OG0001917	0.110853	0.160587	0.816846	-0.0329926	0.133057	-0.494019	-0.355383	-0.222004	0.729171	-0.321833	-0.433873	-0.0904102	0.258961	0.238279	0.112693	-0.293743	-0.311556	-0.212758	0.331298	0.186714	0.0676687	-0.0769251	-0.238453	-0.0621792
OG0001918	0.0206917	0.189073	0.313147	0.292399	0.195485	0.224564	-0.385553	-0.174435	-0.260656	-0.164987	-0.333784	0.0840539	-0.4499	-0.223627	-0.473264	0.053083	0.0368103	0.0337396	-0.013587	0.0689964	0.211851	0.252256	0.247056	0.256586
OG0001919	-0.212081	-0.230691	-0.287647	0.468594	0.204878	0.173253	-0.445678	-0.0896205	-0.343176	0.204135	0.25975	0.298284	-0.0575118	-0.0513763	-0.236558	0.0469267	0.593963	0.141015	-0.230106	-0.290049	-0.163542	0.0752688	0.0965195	0.0754502
OG0001926	-0.182509	-0.11998	-0.0657207	-0.17757	-0.1599	-0.232467	0.274274	0.417387	0.438873	0.0152936	-0.0622051	-0.145477	-0.162776	-0.2761	-0.240179	-0.112219	-0.129265	-0.127287	0.279211	0.396601	0.390967	0.0169281	-0.00114608	-0.0347341
OG0001927	-0.00685159	0.0069902	0.0197812	0.0677621	-0.123784	0.0660626	-0.136565	0.0434816	-0.030141	-0.00698278	0.0107364	0.0895101	0.162792	0.0512437	-0.00522915	-0.173867	-0.0744577	-0.352949	0.259069	0.117567	0.138109	0.131138	-0.178005	-0.0754105
OG0001929	-0.620106	-0.305569	-0.289877	-0.561592	-0.270812	-0.239463	0.862222	0.991518	1.25034	-0.359028	-0.335163	-0.122469	-0.536157	-0.466968	-0.178102	-0.808688	-1.12538	-0.517065	1.3997	0.848344	1.13967	0.124728	0.0880526	0.0318627
OG0001930	0.18353	0.0447226	-0.0524254	-0.261434	0.0734924	-0.192763	0.140866	0.0238721	0.375219	-0.0235981	-0.134381	-0.177101	0.0265677	0.157567	0.0515348	-0.291332	-0.300311	-0.106038	0.392047	0.275405	0.247338	-0.159439	-0.188993	-0.104348
OG0001932	-0.690611	-0.452123	-0.184557	-0.821892	-0.515014	-0.170663	1.55351	1.69468	1.78373	-0.733828	-0.708677	-0.754556	-0.325332	-0.197974	-0.180248	-0.591292	-0.571919	-0.481769	0.983778	0.540734	0.47812	0.0356555	0.0118952	0.298351
OG0001933	-0.0190345	0.0716229	-0.00865861	-0.266537	-0.193404	-0.126989	0.267995	0.286524	0.419888	-0.0663316	-0.193785	-0.171289	-0.0803678	-0.0966447	-0.158098	0.0095519	0.217917	-0.120227	-0.0831533	0.160009	-0.220425	0.196888	0.226706	-0.0521546
OG0001934	0.422081	0.514864	0.380744	0.299902	0.2342	0.314256	-0.504426	-0.342858	-0.265422	-0.276599	-0.45439	-0.322353	-0.140162	0.124265	-0.083138	0.327133	0.154215	0.0780049	-0.134108	-0.111005	-0.0321148	0.127786	-0.0688008	-0.242075
OG0001935	0.172251	0.545612	0.0230328	0.107215	-0.284258	0.0790818	0.981147	0.0541239	-0.135054	0.0163395	-0.848865	-0.710626	0.103823	0.18366	0.132188	-0.542279	-0.440387	-0.189468	0.631463	0.489228	0.608155	-0.23589	-0.273753	-0.46674
OG0001936	0.129194	0.140605	0.406409	-0.0642916	-0.195143	-0.298312	0.0641632	0.299186	0.510132	-0.292215	-0.360789	-0.338941	-0.249107	-0.192354	-0.150693	-0.362777	-0.243425	-0.0938166	0.7627	0.633649	0.796813	-0.235573	-0.264264	-0.401153
OG0001937	0.0663017	0.124634	0.137522	0.0387282	0.123049	0.18183	-0.137222	-0.180534	-0.0883596	-0.00367413	-0.134997	-0.127278	0.076489	-0.0536831	0.0733579	0.119323	0.0625494	0.123532	-0.0930925	-0.112869	-0.120073	0.00779085	-0.0903053	0.0069802
OG0001938	0.140884	0.098676	0.169688	0.0404131	-0.12128	-0.167608	0.0260287	-0.150903	-0.101577	0.114756	-0.102056	0.0529785	0.0273251	-0.210904	-0.289259	0.0332698	0.0802323	0.0641949	0.0151409	0.218523	0.385869	0.129535	-0.25035	-0.203577
OG0001939	0.152616	0.174929	0.130476	0.220845	0.342368	0.416602	-0.442686	-0.31826	-0.107089	-0.121399	-0.174042	-0.27436	0.0280829	0.219118	0.16032	-0.340682	-0.536858	-0.23297	0.752547	0.387539	0.151196	-0.248844	-0.294129	-0.0453208
OG0001940	0.222348	0.462261	0.45002	0.13506	0.409381	0.22859	-0.538858	-0.301412	-0.296179	-0.264705	0.00612016	-0.512626	-0.110076	0.124288	0.13178	-0.0109429	0.00475561	-0.0142123	-0.130521	-0.125949	-0.042226	0.0844859	0.00366899	0.0849495
OG0001941	0.0391862	0.129269	0.0304669	0.0628065	0.176509	0.143354	-0.130519	-0.125331	-0.0166846	-0.036917	-0.149717	-0.122422	0.118473	0.176153	0.0647099	-0.0514483	-0.1771	-0.140138	0.181531	0.109166	-0.126906	-0.0755953	-0.0110406	-0.0678037
OG0001942	-0.13292	-0.170084	-0.249	-0.257758	-0.0367376	-0.0270254	0.26664	0.313698	0.433835	0.0876555	-0.0803961	-0.147908	0.0863327	0.232433	0.0754752	-0.302089	-0.626081	-0.527795	0.679397	0.499259	0.11832	-0.169302	-0.0606718	-0.00527888
OG0001943	-0.180227	-0.10081	0.0395795	-0.16116	-0.161514	-0.209881	0.235115	0.531822	0.441502	-0.118909	-0.166778	-0.14874	-0.140449	-0.0860028	-0.125778	-0.144691	0.277495	-0.0517237	-0.0353901	-0.0458359	0.110452	0.0275035	0.0881926	0.126229
OG0001945	-0.0538737	-0.0721744	0.126431	0.139445	0.0238518	0.075499	-0.155271	-0.111131	-0.0302746	-0.0139631	0.0922923	-0.0208308	-0.138088	-0.0959348	-0.00830805	0.130253	0.16974	0.00495241	-0.235713	-0.04513	0.0914467	0.116574	0.00633873	0.00386911
OG0001946	-0.0357207	0.0735523	0.0737775	0.165534	0.0424699	-0.12805	-0.132533	-0.234153	-0.239104	0.145045	0.100775	0.168407	-0.34862	-0.346785	-0.257957	0.0212961	0.358901	0.130237	-0.197109	0.0713305	0.514422	0.224901	-0.172089	0.00147279
OG0001947	0.176999	0.136933	0.0287888	0.127296	0.25246	0.161606	-0.30637	-0.10498	-0.254463	0.00218788	-0.169181	-0.0512752	0.212456	0.235115	0.24497	-0.173872	-0.383503	0.00376129	0.26731	0.148091	-0.0885985	-0.124892	-0.213254	-0.127585
OG0001948	-0.0651632	0.590213	0.346187	-0.00761302	0.151235	-0.0463064	-0.137975	0.0869407	-0.359568	-0.168138	-0.0791901	-0.310621	-0.0865786	-0.00854085	-0.141673	-0.099815	0.278733	-0.141673	-0.0535286	0.17554	-0.0478246	0.20976	-0.0431835	-0.0412153
OG0001949	0.159657	0.365134	0.473907	0.257577	0.192855	0.0242607	-0.422763	0.0121341	-0.109013	-0.376361	-0.136751	-0.440636	-0.191274	-0.131857	-0.214297	0.108761	0.345431	0.0209258	-0.17893	-0.0821344	0.164016	0.0974242	0.0536001	0.00833367
OG0001950	0.0174699	0.232925	0.346563	0.0192136	0.0099073	-0.301465	0.122527	0.299468	-0.0814107	-0.323609	0.0471692	-0.388758	-0.337857	-0.454261	-0.388518	-0.105513	0.277808	0.0405962	-0.225126	0.0325335	0.216022	0.238026	0.319029	0.387261
OG0001951	-0.148803	-0.0667419	-0.190929	0.309536	0.136368	0.0583235	-0.134089	-0.0783966	-0.305253	0.0243428	0.0822761	0.313367	-0.216526	-0.135789	-0.305325	0.227921	0.373628	0.197823	-0.552125	-0.118913	-0.136671	0.233151	0.166754	0.266072
OG0001952	0.105498	0.272317	-0.00899006	0.0730427	0.0895892	-0.0681874	-0.18732	-0.150099	-0.35392	-0.0447224	0.0249598	0.247833	-0.273056	-0.0372006	-0.539601	0.344154	0.709205	0.129188	-0.605497	-0.103282	-0.249011	0.15008	0.230381	0.24464
OG0001953	0.341384	0.270622	0.265383	-0.313756	0.0442937	-0.0170256	0.191823	0.233893	-0.205364	-0.08834	-0.613561	-0.109352	0.0436835	0.246463	0.0674471	-0.548153	-0.657572	-0.243503	0.869933	0.653717	0.729871	-0.302283	-0.42167	-0.437934
OG0001954	0.127981	0.117897	0.00244924	0.0933345	0.105758	-0.0063483	-0.105318	-0.0851881	-0.218768	-0.00578262	-0.114589	0.0885743	-0.166074	-0.191712	-0.28031	0.182613	0.310832	0.0179791	-0.0801263	0.0588246	-0.182037	0.01767	0.164942	0.147398
OG0001959	0.90627	0.955239	1.09898	1.12043	0.685589	0.65912	-1.64689	-1.50175	-1.33408	-0.289169	-0.330917	-0.322818	0.136353	0.204749	0.226009	0.171743	0.324562	0.00704505	-0.652636	-0.288627	-0.326255	-0.00799289	0.0593455	0.145704
OG0001960	-0.0306503	0.164625	0.00761318	0.122586	-0.0732144	0.0795451	-0.100623	0.0283872	0.0368526	-0.0348633	-0.292474	0.0922169	-0.247309	-0.193875	-0.312101	0.124031	0.427874	-0.108135	-0.250994	0.00530962	-0.162535	0.321863	0.12665	0.269221
OG0001961	-0.0114599	-0.09387	-0.0695175	-0.125868	-0.0529494	-0.114566	0.102895	0.14261	0.160802	0.0619694	0.0687116	-0.0687582	-0.39576	-0.369429	-0.428174	0.100431	0.526893	-0.091041	-0.115039	0.323072	0.378979	0.190788	-0.0711752	-0.0495439
OG0001962	0.0448698	0.0392809	-0.0806065	-0.0408838	0.0863744	0.0197025	0.0128565	0.0668969	0.120137	0.0340941	-0.183905	-0.118817	0.156912	0.234347	0.248365	-0.340244	-0.425194	-0.15254	0.430792	0.15705	0.0375926	-0.166015	-0.11398	-0.0670858
OG0001963	0.129697	0.170436	0.0615202	0.100638	0.142414	0.0866664	-0.0562977	-0.14828	-0.151517	-0.0446901	-0.169197	-0.121389	0.198368	0.0880284	0.155929	-0.118412	-0.132619	-0.122493	0.288982	0.0338969	-0.0138879	-0.203422	-0.122887	-0.051484
OG0001964	-0.76823	-1.01488	-0.95142	-1.08124	-1.08124	-1.08124	1.57064	1.86488	1.90831	0.313772	0.100299	0.220351	-0.0548107	0.292932	0.0382325	-0.0706184	-0.042315	0.0093475	0.0722451	-0.0200042	0.0424548	-0.123618	0.0650347	-0.208881
OG0001965	-0.0392298	0.133044	0.297366	0.131595	0.275562	0.192606	-0.324119	-0.238823	-0.307827	0.0380523	-0.0790709	-0.0791554	0.322223	0.315094	0.314008	0.0692102	-0.158341	-0.0490686	-0.20168	-0.0163088	-0.175229	-0.102676	-0.151588	-0.165644
OG0001966	-0.112887	-0.0593128	-0.0166862	-0.10819	-0.0824893	-0.273256	0.395419	0.190644	0.278534	-0.0671774	-0.159432	0.0148338	-0.230388	0.0522044	-0.106633	0.0437086	0.182854	0.100997	0.02834	0.100646	0.0329318	0.0206351	-0.0590752	-0.166221
OG0001967	0.260294	0.21239	0.15264	-0.114271	0.0599218	0.0536188	0.126051	-0.177181	0.00503485	-0.0698848	-0.302351	-0.206263	0.447468	0.383948	0.339778	-0.431549	-0.449125	-0.132186	0.435079	0.150087	0.0117074	-0.246035	-0.282229	-0.226944
OG0001968	0.244185	0.25054	0.10283	0.131236	0.277943	0.0811323	-0.10449	-0.106261	-0.400785	-0.225035	-0.331651	0.0803561	-0.0110796	-0.0783642	-0.129137	-0.0549379	-0.0278768	0.0242396	-0.047183	0.251578	0.307821	0.287512	-0.47819	-0.0443828
OG0001969	-0.0311957	0.0738987	-0.0668574	0.0975126	-0.118196	-0.00559344	0.0361896	-0.0427339	-0.178783	0.207236	-0.00842946	0.036952	-0.128051	0.000478241	-0.154822	0.0326666	0.0935448	-0.0115505	-0.0131514	0.0888709	0.00853391	0.239528	-0.0816757	-0.074372
OG0001970	0.0177523	0.128953	-0.0491414	-0.0134927	-0.04703	0.130516	-0.0770428	-0.000819212	-0.0770428	-0.027599	-0.00354802	0.0184939	-0.0571944	0.0259257	-0.113341	0.0472647	-0.113341	0.0970624	0.00654562	0.205838	0.0743568	0.0535643	-0.113341	-0.113341
OG0001971	0.121492	0.0877177	0.0172011	-0.0506083	0.0181684	0.0420454	-0.282972	-0.0227203	-0.113927	0.0956543	0.0818596	0.00608983	0.0567639	0.253094	-0.156053	0.460309	0.167394	0.189979	-0.559874	-0.46598	-0.558535	0.157983	0.169132	0.285786
OG0001972	-0.0912945	-0.0310894	0.0711425	0.0293198	0.0546071	0.0707192	-0.132489	-0.00332108	0.124018	0.0281636	-0.0817908	-0.0379853	-0.0876403	-0.28533	-0.251215	-0.00613057	0.122082	0.0025601	0.0153615	0.127917	0.0305764	0.253036	0.0084315	0.0703525
OG0001974	0.133664	0.0678977	0.509254	-0.343783	-0.347552	-0.217297	0.318297	0.365179	0.466376	-0.244986	-0.321237	-0.385812	0.0598228	0.149808	0.0643989	-0.430745	-0.310604	-0.213475	0.629612	0.346835	0.453407	-0.16668	-0.226796	-0.355583
OG0001975	0.0578444	0.0429434	0.13793	0.162634	-0.111566	-0.118642	0.0188585	-0.109787	-0.355272	0.0172452	0.0869671	0.170844	-0.218544	-0.156225	-0.109113	0.299436	0.326723	0.347606	-0.568402	-0.220732	0.10136	0.0466972	0.120544	0.0306502
OG0001976	0.106317	0.116377	0.122056	-0.0110714	0.160107	0.132808	-0.242772	-0.130455	-0.055507	-0.0824143	-0.00115082	-0.114295	0.613095	0.736912	0.5708	-0.00192556	-0.558545	-0.209545	0.323124	-0.239854	-0.613639	-0.279456	-0.297794	-0.0431745
OG0001977	-0.106878	-0.129002	-0.436131	-0.126512	-0.160559	-0.28024	0.302324	0.498105	0.424416	0.0909235	-0.0916876	0.0152413	-0.46476	-0.464783	-0.44529	-0.506025	-0.720189	-0.660779	0.385746	0.801659	0.476255	0.560187	0.701265	0.336715
OG0001978	0.27126	0.173371	0.0888187	-0.0213019	0.0459187	0.125754	-0.0391358	-0.169464	-0.046585	0.0438441	-0.315399	-0.157081	0.235804	0.330715	0.2164	-0.210236	-0.172397	-0.078925	0.253673	0.089451	-0.176448	-0.193309	-0.141146	-0.153581
OG0001979	0.237375	0.0646892	0.271734	-0.0488796	0.0675107	0.212747	-0.165603	-0.223508	-0.14692	-0.0963526	-0.0114674	-0.161324	0.510917	0.304037	0.301965	0.207724	0.174745	0.0739983	-0.419947	-0.378055	-0.322874	-0.0628393	-0.295696	-0.0939757
OG0001980	-0.110293	-0.110293	-0.00076539	0.206537	0.00736051	0.120186	-0.110293	-0.0588875	-0.110293	0.0356078	-0.110293	0.241426	-0.0356871	0.167905	0.164905	-0.0494332	-0.0309673	-0.13524	-0.0483156	0.0161628	-0.154262	0.032082	-0.02528	0.0981303
OG0001981	0.0673279	0.0286726	-0.102259	0.0478681	0.0259921	0.0841877	-0.0529157	0.141839	0.0685097	-0.0401658	-0.184976	-0.0840807	-0.370726	-0.123165	-0.446466	0.0934111	0.329045	-0.172415	-0.24361	0.0417086	-0.0775956	0.313518	0.473871	0.182424
OG0001982	-0.122806	-0.0792598	-0.192597	0.125241	-0.0277828	0.0730719	0.0474205	0.0333433	0.0940297	0.000942771	-0.0604329	0.108829	-0.232729	0.180726	-0.414097	0.0794306	0.168811	-0.227637	-0.287119	0.164446	-0.124461	0.28459	0.385973	0.0220656
OG0001983	-0.205653	-0.173417	-0.342597	0.129408	-0.184709	-0.238032	-0.397381	-0.217597	-0.35093	0.61518	0.734525	0.631203	-0.203684	-0.123752	-0.159779	0.0872726	0.213581	0.0820492	-0.417574	-0.0326394	0.0491345	0.140542	0.133703	0.231145
OG0001984	0.0609373	0.0806633	0.044038	0.0153522	0.098927	-0.011963	-0.0489575	-0.0529595	-0.252176	-0.0123411	0.0323666	0.0461128	0.0196542	0.00672296	0.0555973	-0.0239976	0.0139265	-0.0771034	0.103354	0.0213801	-0.00353302	0.0766319	-0.105671	-0.0869618
OG0001992	0.0713776	0.0794674	0.0373034	-0.10189	-0.0460072	-0.0985731	0.162682	0.163618	0.210255	-0.077893	-0.184795	-0.215546	0.155239	0.0192897	0.0190969	-0.223175	-0.123172	-0.148222	0.281671	0.208908	0.105669	-0.00613335	-0.167193	-0.121977
OG0001993	0.176932	0.294989	0.147969	0.211707	0.171571	0.138309	-0.323279	-0.225632	-0.441598	-0.116775	-0.0662637	0.0320717	-0.126679	0.0374937	-0.135662	0.125214	0.232696	-0.0262306	-0.232626	-0.0300415	-0.123411	0.192968	-0.0498206	0.1361
OG0001994	-0.166129	-0.25674	-0.0919535	-0.133922	0.0129516	0.104665	0.112497	0.0690178	0.261816	-0.0133192	0.0873162	0.013799	-0.151266	-0.160495	0.12664	-0.39132	-0.511206	-0.374459	0.680463	0.59873	0.394154	-0.0814299	-0.0826463	-0.0471653
OG0001995	0.193633	0.011959	-0.116654	0.0960748	-0.0159189	-0.0996945	-0.109919	-0.0527509	-0.0161723	-0.0887245	0.0431356	0.155032	-0.031047	-0.116211	-0.122791	0.0131287	0.0911269	-0.141661	-0.294287	0.112189	-0.0951284	0.270864	0.180951	0.132865
OG0001996	0.405957	0.433935	0.449027	0.0670763	0.0755751	0.186607	-0.460748	-0.0909888	-0.42867	-0.179126	-0.325236	-0.133408	0.282642	0.341805	0.355412	0.0354058	0.0191166	0.123272	0.177775	0.0641118	-0.058627	-0.308903	-0.622013	-0.409998
OG0001997	-0.146825	-0.0314386	0.0245851	-0.0506574	-0.200262	-0.056491	0.109913	0.188846	0.0369494	0.00242815	0.0315595	0.0913935	-0.117346	-0.0581634	0.00498899	0.27453	0.286177	0.0530181	-0.334913	-0.0385606	-0.0745883	0.0544566	0.0686804	-0.118279
OG0001998	0.205827	0.103833	0.0201853	-0.0816738	0.0292951	0.109096	-0.00726148	0.0703163	0.00359825	-0.0416412	-0.240573	-0.171001	-0.0865272	-0.0204293	-0.395623	0.245807	0.4414	0.00961312	-0.224825	-0.0973444	-0.474152	0.380231	0.139449	0.0824008
OG0001999	-0.045174	0.093041	-0.117702	0.216953	0.0332016	0.238322	-0.220425	-0.292486	-0.109846	0.143909	0.0139936	0.0462118	-0.212088	-0.170389	-0.358892	-0.0201864	0.228188	0.0678568	-0.00934556	0.148192	-0.0209331	0.278683	0.10029	-0.0313754
OG0002000	0.103701	0.226095	0.174095	-0.0041728	0.13071	-0.0726067	0.017916	0.107135	-0.0498897	-0.149824	-0.159345	-0.323814	-0.105231	-0.327532	-0.348017	0.152709	0.455052	-0.033173	-0.371404	0.172529	0.0813357	0.234368	0.0166349	0.0727265
OG0002001	0.0451124	0.136854	0.184579	0.247103	0.0812738	0.0733952	-0.508755	-0.248856	-0.478183	0.189809	0.171854	0.105813	-0.0975808	0.0251907	-0.012697	0.524364	0.358302	0.483806	-0.341089	-0.485792	-0.426616	-0.0303466	0.00756081	-0.00510184
OG0002002	0.105048	0.116021	0.147471	0.0483429	0.0458233	0.0927272	-0.151914	-0.0677536	-0.137033	-0.0185382	-0.131625	-0.0485709	0.0400106	0.00383657	-0.0808129	0.112791	0.13654	0.143484	-0.260367	-0.125114	-0.16554	0.0902908	0.0377937	0.0670866
OG0002003	-0.0184253	0.0745705	-0.114822	-0.00561127	0.102374	0.055184	-0.137063	-0.0227334	-0.194583	0.0288312	0.0544835	0.177795	-0.145955	-0.119906	-0.380383	0.217933	0.261787	-0.105223	-0.284795	0.0506354	-0.217148	0.294062	0.168842	0.260151
OG0002004	-0.00536216	0.48912	0.15905	0.0622032	-0.125066	-0.131077	0.157816	-0.0367015	0.226265	-0.395217	-0.0112237	-0.389807	0.101493	0.080943	-0.0775885	-0.261856	-0.301468	-0.171064	0.527652	0.315544	0.120499	-0.0587545	-0.182682	-0.0927183
OG0002006	-0.761077	-0.729658	-0.740248	-0.859276	-0.64046	-0.636184	0.963424	0.978093	1.15271	0.468713	0.394499	0.409468	-0.805491	-0.608597	-0.773686	-0.827878	-0.998378	-0.950604	1.53336	1.37032	1.03894	0.300149	0.351822	0.370047
OG0002007	-0.00820028	-0.0843871	-0.132409	0.0392666	0.00598634	0.0378686	-0.00301739	0.0135153	0.0255335	0.0569006	0.0463458	0.00259727	-0.0357072	-0.236774	-0.352479	0.301618	0.425029	0.0746357	-0.462569	-0.146604	-0.411113	0.332961	0.312708	0.198294
OG0002008	0.0375652	0.00236728	-0.0190646	0.0654864	0.0545567	-0.0123617	0.0119871	0.0464128	0.0468182	-0.0823903	-0.0688658	-0.0825111	-0.0504853	-0.125703	-0.00426977	0.190634	0.0804011	-0.00730235	-0.101389	-0.141474	-0.108017	0.147205	0.0699618	0.0504376
OG0002009	0.0727133	0.230598	-0.144978	-0.128975	-0.0507982	0.00361017	0.201949	0.126922	0.499762	-0.175903	-0.31497	-0.31993	0.0212037	0.283927	-0.106565	-0.0815469	-0.0127633	0.16669	-0.0300593	0.15024	-0.0129408	0.129441	-0.157973	-0.349653
OG0002010	-0.463638	0.301093	0.347317	0.260538	0.31111	-0.552172	0.226692	0.354105	0.291751	-0.329544	-0.674105	-0.0731465	-0.0295538	-0.119149	-0.303211	-0.163905	-0.025856	-0.100621	0.353596	0.309956	0.341686	0.0985914	-0.243911	-0.117622
OG0002013	-0.0734258	0.0401239	-0.281103	-0.816149	-0.494367	-0.455661	0.641631	0.539741	0.457279	0.0333682	0.137642	0.270921	-0.0402783	0.0754054	0.100596	0.328969	0.0280828	0.253821	-0.535262	-0.333088	-0.315601	0.108248	0.306329	0.0227795
OG0002015	0.195711	0.260105	0.269257	0.0836002	0.144008	0.229303	-0.360764	-0.0597849	-0.159085	-0.221902	-0.17877	-0.201679	-0.0420398	-0.0645027	0.0212202	0.0570796	-0.00342502	0.106027	-0.14772	0.094127	0.116539	0.0721193	-0.0138498	-0.195575
OG0002016	-0.0748044	-0.044102	-0.13877	0.117375	0.0981154	0.0532998	-0.191164	-0.0569921	-0.189306	0.0522183	0.208958	0.165172	-0.258895	-0.0657747	-0.357656	0.214595	0.302449	0.174485	-0.447362	-0.00357197	-0.0115943	0.108963	0.184511	0.159851
OG0002017	-0.106193	-0.0978862	-0.36092	-0.289393	-0.187504	-0.174689	0.265978	0.377534	0.247035	0.272863	-0.0140476	0.0672238	-0.3024	-0.407861	-0.296111	-0.0607989	-0.0546072	-0.299231	0.463093	0.54591	0.204888	0.074447	0.0703049	0.0623654
OG0002018	0.150569	0.176889	0.287867	-0.230248	-0.080221	-0.0615132	-0.194042	0.0966117	0.248938	-0.154745	0.0292014	-0.269307	-0.0959348	0.199862	0.119685	-0.119653	-0.149039	-0.18292	0.392447	0.25263	0.25584	-0.161666	-0.249548	-0.261705
OG0002019	0.483932	0.211977	0.280911	-0.994197	0.133142	0.102669	0.552322	-0.86405	0.403094	0.00135941	-0.299353	-0.011806	0.321763	0.357156	0.290262	-0.467293	-0.650824	-0.260752	0.78326	0.377263	0.146553	-0.329257	-0.339323	-0.228807
OG0002021	0.235085	0.175855	0.420577	0.163007	-0.195204	-0.0194226	-0.164654	-0.0543884	-0.147358	-0.16099	-0.0794238	-0.173083	-0.110354	-0.13976	-0.141442	0.00817544	0.333613	0.139128	0.0792575	0.0662595	0.264162	0.00979309	-0.253804	-0.255027
OG0002022	0.444918	0.405217	0.346816	0.0260277	0.0897104	0.156303	-0.0343643	-0.434917	-0.379704	-0.118266	-0.311179	-0.190562	0.584385	0.398605	0.513214	-0.178584	-0.257478	0.0694591	0.0455104	-0.172338	-0.446643	-0.232869	-0.148478	-0.174782
OG0002024	-0.0656091	-0.0367052	-0.055069	0.32977	0.190925	0.101342	-0.23371	-0.184026	-0.297429	-0.0680505	0.163425	0.155137	-0.326403	-0.302657	0.0199401	0.0855747	0.319004	0.200996	-0.259775	0.00204754	-0.0264457	0.18678	0.104485	-0.00354696
OG0002026	0.119734	0.158633	0.0699634	0.131461	0.241349	0.182451	-0.256486	-0.180759	-0.246747	-0.000489823	-0.157728	-0.0613805	0.189647	0.0415522	-0.0966212	-0.134025	-0.148148	-0.00210947	0.0210621	0.155562	0.105772	-0.0414263	-0.190843	0.0995775
OG0002027	-0.0234038	0.0217694	-0.0803186	0.0760747	0.28575	0.224844	-0.204784	-0.215349	-0.181679	0.069427	-0.0540624	0.0817321	-0.12839	0.0638294	-0.018842	0.194174	0.0589806	0.138784	-0.287653	-0.077825	-0.152749	0.00136932	0.0470427	0.161278
OG0002028	-0.902341	-0.653674	-0.870962	-0.589295	-0.483768	-0.580758	1.01233	1.00094	1.21222	0.197863	0.33329	0.324158	-1.06413	-0.817215	-1.18565	-0.432471	-0.442385	-0.751579	0.473884	1.01321	0.931513	0.608556	1.05207	0.614205
OG0002030	-0.149057	-0.225274	-0.0110892	-0.0648391	0.0412765	0.186544	-0.0548802	-0.155506	0.115473	0.110599	0.0348805	0.171873	-0.238301	-0.154522	-0.503267	0.362551	0.523194	0.512363	-0.880206	-0.168023	-0.43674	0.418473	0.377829	0.18665
OG0002031	0.0137974	-0.0558903	-0.110627	0.160829	-0.0145334	-0.00440507	-0.0908794	-0.077823	-0.108908	0.0881751	0.119167	0.0810978	-0.0543697	-0.0543697	-0.0543697	-0.0543697	-0.0278484	0.156034	-0.0543697	0.166196	-0.0543697	0.0725843	-0.0543697	0.0136225
OG0002032	-0.0968773	0.203509	0.094283	0.29183	0.0752627	0.0875943	-0.270765	-0.0968796	-0.400314	0.227176	-0.0400622	-0.074757	0.0863734	0.267088	0.225612	0.0120986	0.13692	0.0373256	-0.149079	-0.123287	-0.192444	-0.0718561	-0.141319	-0.0874319
OG0002034	0.149809	0.439284	0.43446	0.101844	0.208208	0.0811397	-0.434066	-0.204752	-0.108485	-0.240947	-0.11353	-0.312964	-0.0411701	0.0668921	-0.00642769	0.0657246	0.078463	0.155784	-0.161495	0.00454384	0.172937	-0.0113877	-0.211014	-0.112849
OG0002035	0.0505547	0.448251	0.0803428	-0.0534536	-0.139689	0.23108	-0.311227	-0.145299	-0.222401	0.0373053	-0.142804	0.16734	0.208687	0.0795506	-0.198132	0.205734	0.295467	0.127286	-0.48849	-0.0861388	-0.13636	0.0343537	0.0410236	-0.0829805
OG0002036	-0.174925	-0.112041	-0.188687	0.257854	-0.0372787	-0.0090901	-0.224389	-0.159758	-0.490226	0.248088	0.438877	0.451576	-0.351217	-0.0671721	-0.296824	0.289805	0.400197	0.0445612	-0.614347	-0.0733119	0.180728	0.153444	0.173328	0.160809
OG0002037	-0.0229083	0.113881	0.712803	-0.142768	-0.103588	-0.0357973	-0.101328	0.0283166	0.390238	-0.0533877	-0.359385	-0.426077	0.0632271	-0.0374401	0.417812	-0.415067	-0.243019	0.0305765	0.48033	0.246335	0.492308	-0.166322	-0.412288	-0.456453
OG0002038	-0.0326087	0.0228378	-0.00811344	0.183683	0.351914	0.3263	-0.416257	-0.474701	-0.303918	0.143527	-0.00380127	0.211138	0.331903	0.0478159	0.540463	-0.343274	-0.547927	-0.206185	0.477793	0.152212	-0.0707152	-0.154117	-0.0701227	-0.157847
OG0002039	-0.000144462	0.0264395	-0.0825064	0.0258194	0.0379273	0.0998167	-0.281511	-0.114622	-0.306632	0.217298	0.0619279	0.316188	-0.276532	-0.172879	-0.302283	0.193033	0.279725	0.118511	-0.405493	-0.00379747	0.00324862	0.249925	0.159277	0.157265
OG0002040	0.279601	0.0903029	0.0896742	-0.0890676	-0.0290084	-0.131096	-0.238711	0.0534647	-0.254186	0.0844229	0.162754	-0.0181507	0.0433772	0.139842	0.0647445	-0.0660489	0.152133	-0.0532438	-0.247642	-0.109593	-0.054099	0.0465547	0.065157	0.0188192
OG0002041	0.365231	0.322171	0.660388	-0.133053	-0.125194	-0.0634975	0.230642	-0.0419022	0.282148	-0.37563	-0.608803	-0.5125	0.267459	0.301124	0.226128	-0.251025	-0.157116	-0.0754093	0.405265	0.188212	0.19322	-0.294164	-0.350104	-0.453591
OG0002042	0.245484	0.171272	0.110897	-0.0461683	0.162967	0.156791	-0.0976386	-0.0691864	-0.0728924	-0.0733939	-0.258214	-0.229917	0.036561	-0.11289	-0.330213	0.159677	0.301772	0.0391308	-0.160044	0.0625882	-0.321242	0.200145	0.0483974	0.0761169
OG0002043	-0.107412	-0.152094	-0.0931457	0.15348	-0.134542	-0.117873	0.0302256	0.0130906	-0.080875	0.0326961	0.231854	0.224596	-0.366548	-0.397991	-0.192308	-0.43852	-0.591342	-0.463675	0.745294	0.554653	0.775765	0.0848498	0.107527	0.182296
OG0002044	-0.543804	-0.491725	-0.668562	-0.416564	-0.381022	-0.443505	0.887718	0.849323	0.850444	0.0719143	0.14991	0.135872	0.103456	0.259809	0.133585	-0.205111	-0.42716	-0.178229	0.162283	0.140933	0.0847202	-0.0505043	-0.117874	0.0940924
OG0002045	0.13786	-0.0157144	0.0396913	0.0730447	0.210715	-0.102939	0.135231	0.0118211	-0.0622986	-0.118106	-0.083648	-0.225657	-0.0264046	0.110832	-0.315055	0.0861491	0.230957	-0.14789	-0.0111975	0.0854813	-0.233865	0.0750069	0.0984211	0.0475651
OG0002046	0.215826	0.337754	-0.114688	0.318666	0.364651	0.36843	-0.488083	-0.489524	-0.849372	0.104362	-0.058991	0.290968	0.266649	0.0310074	-0.234529	0.389387	-0.238422	-0.143145	0.272502	0.0984636	-0.499674	0.376352	-0.404979	0.0863884
OG0002047	-0.0735409	-0.220549	-0.283395	0.248458	-0.182074	-0.12702	-0.0126595	0.0961018	-0.420215	0.175954	0.32409	0.474849	-0.415377	-0.0264724	-0.637183	0.0971103	0.496175	0.0221409	-0.277428	0.105384	0.00540733	0.301935	0.289706	0.0386021
OG0002048	0.0793441	0.120575	0.531134	0.161288	-0.509177	-0.00363984	-0.367449	0.417865	-0.316809	0.174072	0.103641	-0.390844	0.171297	0.328282	0.064229	-0.250702	-0.300884	-0.261381	0.374956	0.221385	-0.00421989	-0.125803	-0.0797509	-0.137407
OG0002049	0.32117	0.0827719	0.123955	0.0188143	-0.424148	-0.268304	0.0290118	0.018787	-0.438113	0.101311	0.0931828	0.34156	-0.350015	0.0127031	-0.522244	0.207178	0.575564	-0.0820303	-0.35224	0.146735	-0.365774	0.212919	0.422023	0.0951819
OG0002050	-0.032364	-0.0300525	0.00480129	0.0614192	0.0651086	-0.0333618	-0.0268373	0.0461498	0.0641244	0.00998068	0.0046572	-0.133626	0.204785	0.00859401	-0.0851081	0.0861253	0.237198	-0.101027	-0.0778332	-0.0624797	-0.348017	0.146878	-0.00976596	0.000649734
OG0002051	-0.0585407	0.0529515	0.183958	-0.0804127	-0.362372	-0.494854	-0.0709171	-0.0209645	-0.362034	0.338489	0.447634	0.427063	-0.252185	-0.158792	-0.358767	-0.105871	-0.0133452	-0.103456	-0.412577	-0.0190595	0.112795	0.325662	0.64406	0.341535
OG0002052	-0.044833	-0.044833	0.16649	-0.044833	0.0728203	0.0518197	-0.044833	0.0065723	0.0161288	-0.044833	-0.044833	-0.044833	-0.356196	-0.0145505	-0.255503	0.318051	0.0957313	0.340445	-0.376701	-0.0432069	-0.0129754	0.0699724	0.0884588	0.146474
OG0002053	-0.207509	-0.177097	-0.0987637	-0.117538	-0.129724	-0.0950041	0.277668	0.298274	0.319944	-0.0798438	0.0366558	-0.0270634	-0.0134334	0.0705806	0.184251	0.0982505	-0.00724313	0.110847	-0.18803	-0.156742	0.0317859	-0.0802144	-0.0497322	-0.000319963
OG0002054	-0.0422754	0.121427	0.0624448	0.0256573	-0.0815948	0.104496	0.104538	0.136101	-0.292073	-0.0318826	-0.0843259	-0.0225124	-0.185961	0.058957	-0.269902	0.126645	0.0851505	0.0429099	-0.143624	0.191438	0.308396	-0.0156876	-0.155972	-0.0423497
OG0002055	0.155907	0.238429	0.109297	0.00478804	0.206814	0.149823	-0.100525	-0.146849	-0.101528	-0.0220924	-0.293407	-0.200656	0.358545	0.150747	0.0265578	-0.000648557	-0.0954709	0.0404092	-0.0315053	2.9734e-05	-0.39776	0.00287898	-0.0160407	-0.0377418
OG0002056	0.0507323	0.0782286	-0.0692055	-0.190851	0.04853	-0.119505	0.117938	0.0477821	0.256207	0.0557047	-0.138461	-0.137099	-0.0175024	-0.0361345	-0.135438	-0.0948178	0.0175685	-0.181752	0.0627728	0.154462	-0.00248937	0.144103	0.0684627	0.0207655
OG0002057	0.00749929	0.175063	0.0937644	0.00954136	-0.0575332	-0.117559	-0.117559	-0.0661535	0.0738943	-0.117559	-0.117559	0.23416	0.157238	-0.010056	-0.0079727	0.161494	-0.176198	-0.2435	-0.0302462	0.186511	0.118689	-0.00449301	-0.0512768	-0.10019
OG0002059	0.149216	0.165785	0.189464	0.0371155	0.140992	0.151604	-0.109265	-0.141266	-0.0707694	-0.0487067	-0.148366	-0.315804	0.112702	0.134844	0.0983225	-0.063372	-0.080678	-0.104238	0.0702717	0.0850816	-0.134173	-0.0268803	-0.0904374	-0.00144327
OG0002060	-0.249481	0.351077	0.276135	0.0767262	0.234309	0.112987	-0.0997597	-0.0186759	-0.599114	-0.121054	-0.0786269	0.115477	0.12703	0.0337036	0.0946339	-0.0910799	-0.126454	-0.222351	0.126151	0.146069	0.276083	0.276475	-0.4303	-0.20996
OG0002061	-0.0326745	0.221915	0.423027	-0.150945	-0.289662	-0.222612	0.282496	0.37832	0.553497	-0.253672	-0.591379	-0.318311	-0.246846	-0.191271	-0.310765	-0.272594	0.0271352	-0.0738005	0.636095	0.538366	0.549574	0.0294247	-0.399801	-0.285518
OG0002062	0.11668	0.219461	0.350959	0.198384	0.000300566	0.0625112	-0.133691	-0.011254	-0.0922903	-0.225439	-0.366972	-0.118648	-0.131132	-0.0694735	-0.00208832	-0.0572768	-0.0993615	-0.00654683	0.346826	0.220822	0.206835	-0.0190898	-0.254865	-0.134648
OG0002063	-0.432873	-0.426037	-0.515547	-0.433106	-0.425475	-0.418209	1.2802	1.23421	1.45509	-0.328938	-0.465929	-0.523383	-0.0890644	-0.308932	-0.327886	-0.0568554	-0.120292	-0.213313	-0.0171318	0.213473	0.259875	0.252761	0.202344	0.205022
OG0002064	-0.209314	-0.34464	-0.369522	-0.173399	0.121478	-0.0447171	0.270548	0.467873	0.526646	-0.0170679	-0.0887968	-0.139088	-0.115463	-0.106117	-0.300296	-0.0359412	0.124769	-0.38536	0.300667	0.271405	-0.183835	0.374334	-0.0514829	0.10732
OG0002065	0.059032	0.228254	0.0990737	0.0587227	0.0524871	-0.0126714	-0.214191	-0.0257843	-0.119415	-0.0490732	-0.184828	0.108393	-0.16133	-0.0366786	-0.0654147	0.19337	0.384608	0.201294	-0.245523	-0.200548	0.113356	-0.0471113	-0.0102633	-0.125759
OG0002066	0.0977578	0.0219473	0.0247355	-0.0433631	0.0157673	-0.0616453	0.0325154	0.12856	0.231728	-0.040014	-0.206456	-0.201532	0.0575138	0.000189411	-0.147385	-0.133689	-0.316909	-0.122914	0.380311	0.347426	0.139795	0.00283782	-0.192171	-0.0150043
OG0002067	0.323858	0.346615	0.183652	0.147781	-0.239904	0.0492027	-0.0194327	-0.238361	-0.147134	0.027301	-0.448866	0.0152859	-0.0227389	-0.0491151	0.149073	0.0923362	0.535559	0.297358	-0.662361	-0.159569	-0.0321574	0.0808472	-0.262299	0.0330668
OG0002068	0.864705	1.15509	0.770495	0.713419	0.866095	0.970733	-1.10043	-1.08267	-1.13127	-0.53957	-0.607785	-0.878809	0.988034	0.907801	0.916965	0.0755793	-0.453787	-0.318254	-0.680253	-0.340485	-0.680881	-0.208639	-0.0525238	-0.153557
OG0002069	-0.354495	-0.363897	-0.494033	-0.315957	-0.0161596	-0.447503	-0.0301727	0.210818	-0.0802366	0.828543	0.612329	0.450764	-0.245793	0.337866	-0.0369325	0.0854251	0.0636769	-0.196629	0.317293	0.143937	-0.177213	-0.196086	-0.109238	0.0136925
OG0002070	0.308146	0.300609	0.204206	0.271911	0.31671	0.2088	-0.437718	-0.245252	-0.335517	-0.228735	-0.0690248	-0.294134	0.0454484	0.201524	0.141835	-0.0647412	-0.0647412	0.129122	-0.0647412	-0.0647412	-0.0647412	-0.0647412	-0.0647412	-0.0647412
OG0002071	-2.04643	-2.14297	-1.91915	-2.14899	-2.08513	-1.92195	3.03335	3.06429	3.04582	0.699048	1.08653	1.33558	-0.280385	-0.342379	-0.225677	0.0136296	-0.0701055	-0.13732	0.139885	-0.045371	0.283639	0.215516	0.377196	0.071373
OG0002072	0.267057	0.522034	0.350868	-0.0577127	-0.0281203	-0.186292	-0.306598	-0.107158	-0.303418	-0.0219782	-0.146397	0.0177156	0.101272	0.112609	0.00318104	0.180644	0.213019	-0.0253729	-0.383589	-0.363535	-0.346259	0.105948	0.30862	0.0934627
OG0002073	-0.0618722	-0.112881	0.149994	-0.001712	-0.127963	0.0676459	0.122354	-0.0051559	-0.015851	-0.0100499	-0.0303911	0.0258815	0.160869	0.565063	0.623996	0.18155	0.570501	-0.105279	-0.4631	-0.516616	-0.455182	0.106973	-0.452648	-0.216129
OG0002074	0.10343	0.0110035	0.0631305	-0.243277	0.309914	0.222534	-0.12823	-0.047809	-0.243277	-0.192986	0.159194	-0.0136274	-0.0133335	-0.0128094	-0.0381252	-0.0159973	0.161099	0.111762	0.0726196	-0.0123038	-0.195477	0.0282365	0.075809	-0.16148
OG0002076	0.281976	0.0219925	0.145515	0.305331	0.202853	0.0755978	-0.157521	-0.601347	-0.41015	0.25938	0.0469677	-0.170595	0.284067	0.215039	0.285104	0.194846	-0.0215288	-0.213595	-0.296416	-0.244859	-0.518897	0.276291	-0.139779	0.179729
OG0002081	0.00751337	0.159948	0.121474	-0.0753395	-0.0311188	0.0489146	-0.0860818	0.209399	0.0297927	0.0516616	-0.0320636	-0.4041	0.130912	0.267444	0.294036	-0.184108	0.000277139	0.0610506	-0.016893	-0.155869	-0.00281209	-0.11681	-0.14955	-0.127678
OG0002082	0.111494	0.0791755	-0.0718772	0.191156	0.183364	0.136496	0.0116526	0.00560101	-0.0997437	-0.28097	-0.0868421	-0.179507	-0.718365	-0.720014	-0.918984	-0.849485	-0.762035	-0.841553	0.65655	1.1436	1.21106	0.724142	0.507283	0.567802
OG0002083	0.0355886	0.171765	0.407292	0.565026	0.143422	0.1089	-0.802506	-0.510427	-0.811596	0.089587	0.356791	0.246158	0.0598467	0.156935	0.142096	0.277644	0.381592	0.168161	-0.887384	-0.479051	-0.160237	0.139368	0.0759671	0.125062
OG0002084	-0.314857	-0.1694	-0.398471	0.0067588	-0.510512	-0.304068	0.443944	0.333157	-0.12661	0.092332	0.474453	0.473272	-0.114704	-0.0300949	-0.173256	0.141933	0.125448	0.113188	-0.511942	-0.32164	-0.135166	0.215483	0.534343	0.156408
OG0002085	0.0016789	0.0503811	0.0911988	0.107093	0.184168	0.241056	-0.309012	-0.299766	-0.179235	0.038545	0.170856	-0.0969644	0.457998	0.322894	0.56037	-0.191563	-0.444531	-0.0753309	0.309923	-0.0629227	-0.238886	-0.302858	-0.221266	-0.113826
OG0002086	0.259292	0.229004	0.19879	0.0134129	0.16807	0.146859	0.0846812	-0.27212	-0.152403	-0.0945887	-0.320861	-0.260136	0.29406	0.123073	0.0199317	0.0652593	0.125014	0.0509375	-0.137163	-0.101863	-0.494778	0.134445	0.0126025	-0.0915183
OG0002087	-0.0582785	0.0589449	0.0854456	-0.0271526	-0.0953699	-0.034348	-0.0531915	-0.0933074	-0.0805234	0.070655	0.0965009	0.130625	0.0388089	-0.172965	-0.106421	0.146688	0.134629	0.19048	-0.113838	0.0312374	0.108193	0.0106601	-0.0683528	-0.19912
OG0002088	0.285213	0.291727	0.32803	-0.0626306	0.361956	0.3592	-0.344544	-0.458735	-0.179088	-0.124133	-0.209378	-0.247618	0.379977	0.593148	0.689099	-0.144084	-0.612878	-0.115355	0.068914	-0.214683	-0.376293	-0.188206	-0.141115	0.0614767
OG0002090	0.286563	-0.0547113	0.426653	-0.358047	-0.352306	-0.445161	0.521767	0.612226	0.880104	-0.721108	-0.437878	-0.3581	-0.618875	-0.422236	-0.774949	-0.312287	0.49991	-0.253882	0.418574	0.966544	0.654564	0.219244	-0.166328	-0.21028
OG0002091	-0.0691892	-0.10341	-0.234272	-0.200716	-0.0671394	-0.0652761	0.242237	0.318506	0.394591	0.0264885	-0.126987	-0.114833	-0.0260363	-0.0442521	-0.247047	-0.0804696	-0.119584	-0.147337	0.175812	0.33432	-0.0789161	0.112236	0.0437712	0.0775031
OG0002092	-0.338562	-0.412624	-0.410613	-0.334995	-0.266251	-0.205408	0.80566	0.877667	1.11524	-0.158445	-0.368379	-0.303291	-0.29079	-0.393964	-0.665643	0.266947	0.566087	0.109979	-0.465209	0.103409	-0.00348408	0.404858	0.212111	0.155697
OG0002093	0.164778	0.0956412	0.506137	-0.270639	-0.147689	-0.339842	0.364532	0.421948	0.666281	-0.278376	-0.506569	-0.6762	-0.47992	-0.443032	-0.781776	-0.0823976	0.391742	-0.132986	0.374093	0.599855	0.703511	0.110958	-0.173714	-0.086334
OG0002094	0.0322289	0.0800582	0.0596405	0.18086	-0.2086	0.101931	0.04668	0.300141	0.0764649	-0.0794698	-0.0616146	-0.52832	0.0386109	0.224871	0.154985	-0.096292	-0.0436236	0.072159	0.146649	-0.108826	0.00279158	-0.197332	-0.160748	-0.0332451
OG0002095	0.317007	0.316803	0.43858	0.177352	0.120677	0.248127	-0.465295	-0.316539	-0.23015	-0.142451	-0.324498	-0.139614	0.325696	0.366151	0.260447	0.215933	0.124476	0.0952783	0.11587	-0.0789085	-0.354017	-0.273783	-0.368927	-0.428216
OG0002096	-0.107733	0.0483076	0.166173	-0.208123	0.32904	-0.23994	-0.329022	0.111718	0.592468	-0.1947	-0.248849	0.0806598	0.0847693	0.27042	0.300458	-0.20408	-0.0132029	0.0574025	0.573304	0.389369	0.498045	-0.418226	-0.76026	-0.778
OG0002097	-0.155228	0.25144	0.102598	0.00999276	-0.06863	0.16698	-0.112378	0.0228666	-0.194632	-0.0612448	-0.134989	0.173225	0.0399695	-0.120617	0.0991359	-0.00209804	-0.0706101	0.0136339	0.0200176	0.0458086	0.229679	0.00965851	-0.0915618	-0.173016
[truncated: 12,539 more rows]

## Sheet: all
	AD1X24b	AD1X24c	AD1X24d	AD1X7a	AD1X7b	AD1X7c	AD1Y24b	AD1Y24c	AD1Y24d	AD1Y7a	AD1Y7c	AD1Y7d	AD8X24b	AD8X24c	AD8X24d	AD8X7a	AD8X7b	AD8X7c	AD8Y24a	AD8Y24b	AD8Y24c	AD8Y7a	AD8Y7c	AD8Y7d	Ent1	Ent2	Ent3	Hyd1	Hyd2	Hyd3	Rec1	Rec2	Rec3
[truncated: 13,958 more rows]
