# Supplementary material for: Bdelloid rotifers deploy horizontally acquired biosynthetic genes against a fungal pathogen
Source: Nat Commun. 2024 Jul 18;15:5787. doi: 10.1038/s41467-024-49919-1 (PMC11258130; doi:10.1038/s41467-024-49919-1)
Supplement: Supplementary file 7 — Supplementary Data 3 [file 41467_2024_49919_MOESM7_ESM.xlsx]

## Sheet: INFO
Each sheet shows the full Goseq output for enriched GO terms, for
* both species Av and Ar
* both timepoints T7 and T24
* enriched GO terms in both upreguplated and downregulated gene subsets
The FDR < 0.001 threshold is indicated with a double line

## Sheet: Av T7 up
category	over_represented_pvalue	under_represented_pvalue	numDEInCat	numInCat	term	ontology	over_represented_FDR	go_term	gene_ids
GO:0098004	2.3588e-13	1	5	6	virus tail fiber assembly	BP	4.92942e-09	BP virus tail fiber assembly	AVAG|g11232.t1, AVAG|g12150.t1, AVAG|g30102.t1, AVAG|g40265.t1, AVAG|g8740.t1
GO:0042245	7.69213e-11	1	5	12	RNA repair	BP	8.03751e-07	BP RNA repair	AVAG|g11232.t1, AVAG|g12150.t1, AVAG|g30102.t1, AVAG|g40265.t1, AVAG|g8740.t1
GO:0003972	1.45966e-10	1	5	13	RNA ligase (ATP) activity	MF	1.0168e-06	MF RNA ligase (ATP) activity	AVAG|g11232.t1, AVAG|g12150.t1, AVAG|g30102.t1, AVAG|g40265.t1, AVAG|g8740.t1
GO:0008452	3.51918e-10	1	5	15	RNA ligase activity	MF	1.8386e-06	MF RNA ligase activity	AVAG|g11232.t1, AVAG|g12150.t1, AVAG|g30102.t1, AVAG|g40265.t1, AVAG|g8740.t1
GO:0003824	1.13598e-09	1	80	18663	catalytic activity	MF	4.74792e-06	MF catalytic activity	AVAG|g10202.t1, AVAG|g10470.t1, AVAG|g11164.t1, AVAG|g11232.t1, AVAG|g11253.t1, AVAG|g12150.t1, AVAG|g12172.t1, AVAG|g14338.t1, AVAG|g14892.t1, AVAG|g16346.t1, AVAG|g18984.t1, AVAG|g19439.t1, AVAG|g19695.t1, AVAG|g2005.t1, AVAG|g20522.t1, AVAG|g21133.t1, AVAG|g21268.t1, AVAG|g21372.t1, AVAG|g2247.t1, AVAG|g23487.t1, AVAG|g23840.t1, AVAG|g24967.t1, AVAG|g25540.t1, AVAG|g26025.t1, AVAG|g26536.t1, A…
GO:0016886	4.51341e-08	1	5	38	ligase activity, forming phosphoric ester bonds	MF	0.000157202	MF ligase activity, forming phosphoric ester bonds	AVAG|g11232.t1, AVAG|g12150.t1, AVAG|g30102.t1, AVAG|g40265.t1, AVAG|g8740.t1
GO:0006167	1.05816e-07	1	4	18	AMP biosynthetic process	BP	0.000315907	BP AMP biosynthetic process	AVAG|g19695.t1, AVAG|g27673.t1, AVAG|g42248.t1, AVAG|g45655.t1
GO:0070566	2.09481e-07	1	6	94	adenylyltransferase activity	MF	0.000547216	MF adenylyltransferase activity	AVAG|g20522.t1, AVAG|g30339.t1, AVAG|g30350.t1, AVAG|g35968.t1, AVAG|g36370.t1, AVAG|g41355.t1
GO:0042710	7.23125e-07	1	3	7	biofilm formation	BP	0.00116245	BP biofilm formation	AVAG|g20522.t1, AVAG|g35968.t1, AVAG|g41355.t1
GO:0044010	7.23125e-07	1	3	7	single-species biofilm formation	BP	0.00116245	BP single-species biofilm formation	AVAG|g20522.t1, AVAG|g35968.t1, AVAG|g41355.t1
GO:0044011	7.23125e-07	1	3	7	single-species biofilm formation on inanimate substrate	BP	0.00116245	BP single-species biofilm formation on inanimate substrate	AVAG|g20522.t1, AVAG|g35968.t1, AVAG|g41355.t1
GO:0090605	7.23125e-07	1	3	7	submerged biofilm formation	BP	0.00116245	BP submerged biofilm formation	AVAG|g20522.t1, AVAG|g35968.t1, AVAG|g41355.t1
GO:0090609	7.23125e-07	1	3	7	single-species submerged biofilm formation	BP	0.00116245	BP single-species submerged biofilm formation	AVAG|g20522.t1, AVAG|g35968.t1, AVAG|g41355.t1
GO:0048244	9.35955e-07	1	4	30	phytanoyl-CoA dioxygenase activity	MF	0.00139711	MF phytanoyl-CoA dioxygenase activity	AVAG|g31054.t1, AVAG|g4521.t1, AVAG|g49649.t1, AVAG|g5397.t1
GO:0046033	1.28322e-06	1	4	34	AMP metabolic process	BP	0.00178778	BP AMP metabolic process	AVAG|g19695.t1, AVAG|g27673.t1, AVAG|g42248.t1, AVAG|g45655.t1
GO:0016706	3.83631e-06	1	6	169	oxidoreductase activity, acting on paired donors, with incorporation or reduction of molecular oxygen, 2-oxoglutarate as one donor, and incorporation of one atom each of oxygen into both donors	MF	0.0050107	MF oxidoreductase activity, acting on paired donors, with incorporation or reduction of molecular oxygen, 2-oxoglutarate as one donor, and incorporation of one atom each of oxygen into both donors	AVAG|g31054.t1, AVAG|g43835.t1, AVAG|g4521.t1, AVAG|g49649.t1, AVAG|g5397.t1, AVAG|g8704.t1
GO:0004652	4.46948e-06	1	4	41	polynucleotide adenylyltransferase activity	MF	0.00549431	MF polynucleotide adenylyltransferase activity	AVAG|g20522.t1, AVAG|g35968.t1, AVAG|g36370.t1, AVAG|g41355.t1
GO:0090529	5.26616e-06	1	3	14	cell septum assembly	BP	0.00607409	BP cell septum assembly	AVAG|g35707.t1, AVAG|g50167.t1, AVAG|g5280.t1
GO:0009606	5.81308e-06	1	3	16	tropism	BP	0.00607409	BP tropism	AVAG|g24967.t1, AVAG|g27178.t1, AVAG|g47131.t1
GO:0009630	5.81308e-06	1	3	16	gravitropism	BP	0.00607409	BP gravitropism	AVAG|g24967.t1, AVAG|g27178.t1, AVAG|g47131.t1
GO:0051989	8.0249e-06	1	2	2	coproporphyrinogen dehydrogenase activity	MF	0.00798592	MF coproporphyrinogen dehydrogenase activity	AVAG|g26025.t1, AVAG|g8340.t1
GO:0031123	1.49736e-05	0.999999	6	208	RNA 3'-end processing	BP	0.0142236	BP RNA 3'-end processing	AVAG|g20522.t1, AVAG|g21133.t1, AVAG|g34260.t1, AVAG|g35968.t1, AVAG|g36370.t1, AVAG|g41355.t1
GO:0016779	1.74951e-05	0.999998	8	453	nucleotidyltransferase activity	MF	0.0158962	MF nucleotidyltransferase activity	AVAG|g11253.t1, AVAG|g12172.t1, AVAG|g20522.t1, AVAG|g30339.t1, AVAG|g30350.t1, AVAG|g35968.t1, AVAG|g36370.t1, AVAG|g41355.t1
GO:0042973	4.47384e-05	1	2	4	glucan endo-1,3-beta-D-glucosidase activity	MF	0.0378485	MF glucan endo-1,3-beta-D-glucosidase activity	AVAG|g21372.t1, AVAG|g51502.t1
GO:0004109	4.52776e-05	1	2	4	coproporphyrinogen oxidase activity	MF	0.0378485	MF coproporphyrinogen oxidase activity	AVAG|g26025.t1, AVAG|g8340.t1
GO:0006378	5.50699e-05	0.999998	4	83	mRNA polyadenylation	BP	0.0429828	BP mRNA polyadenylation	AVAG|g20522.t1, AVAG|g35968.t1, AVAG|g36370.t1, AVAG|g41355.t1
GO:0000166	5.88598e-05	0.999976	34	7044	nucleotide binding	MF	0.0429828	MF nucleotide binding	AVAG|g11164.t1, AVAG|g11232.t1, AVAG|g12150.t1, AVAG|g14338.t1, AVAG|g14892.t1, AVAG|g19439.t1, AVAG|g19695.t1, AVAG|g20522.t1, AVAG|g2701.t1, AVAG|g27673.t1, AVAG|g29953.t1, AVAG|g30102.t1, AVAG|g30339.t1, AVAG|g30350.t1, AVAG|g33774.t1, AVAG|g35707.t1, AVAG|g35968.t1, AVAG|g36370.t1, AVAG|g40265.t1, AVAG|g41355.t1, AVAG|g42240.t1, AVAG|g42248.t1, AVAG|g42556.t1, AVAG|g45655.t1, AVAG|g47065.t1, …
GO:1901265	5.88598e-05	0.999976	34	7044	nucleoside phosphate binding	MF	0.0429828	MF nucleoside phosphate binding	AVAG|g11164.t1, AVAG|g11232.t1, AVAG|g12150.t1, AVAG|g14338.t1, AVAG|g14892.t1, AVAG|g19439.t1, AVAG|g19695.t1, AVAG|g20522.t1, AVAG|g2701.t1, AVAG|g27673.t1, AVAG|g29953.t1, AVAG|g30102.t1, AVAG|g30339.t1, AVAG|g30350.t1, AVAG|g33774.t1, AVAG|g35707.t1, AVAG|g35968.t1, AVAG|g36370.t1, AVAG|g40265.t1, AVAG|g41355.t1, AVAG|g42240.t1, AVAG|g42248.t1, AVAG|g42556.t1, AVAG|g45655.t1, AVAG|g47065.t1, …
GO:0043631	6.13171e-05	0.999998	4	85	RNA polyadenylation	BP	0.0429828	BP RNA polyadenylation	AVAG|g20522.t1, AVAG|g35968.t1, AVAG|g36370.t1, AVAG|g41355.t1
GO:0004081	6.37605e-05	1	2	6	bis(5'-nucleosyl)-tetraphosphatase (asymmetrical) activity	MF	0.0429828	MF bis(5'-nucleosyl)-tetraphosphatase (asymmetrical) activity	AVAG|g19695.t1, AVAG|g45655.t1
GO:0008796	6.37605e-05	1	2	6	bis(5'-nucleosyl)-tetraphosphatase activity	MF	0.0429828	MF bis(5'-nucleosyl)-tetraphosphatase activity	AVAG|g19695.t1, AVAG|g45655.t1
GO:0009629	7.34658e-05	0.999999	3	34	response to gravity	BP	0.0479778	BP response to gravity	AVAG|g24967.t1, AVAG|g27178.t1, AVAG|g47131.t1
GO:0044209	7.96065e-05	1	2	6	AMP salvage	BP	0.0504126	BP AMP salvage	AVAG|g27673.t1, AVAG|g42248.t1
GO:0051213	0.000107763	0.999989	6	311	dioxygenase activity	MF	0.0662361	MF dioxygenase activity	AVAG|g31054.t1, AVAG|g43835.t1, AVAG|g4521.t1, AVAG|g49649.t1, AVAG|g5397.t1, AVAG|g8704.t1
GO:0043167	0.000111308	0.999944	61	16553	ion binding	MF	0.0664606	MF ion binding	AVAG|g10202.t1, AVAG|g10470.t1, AVAG|g11164.t1, AVAG|g11232.t1, AVAG|g12150.t1, AVAG|g14338.t1, AVAG|g14892.t1, AVAG|g19439.t1, AVAG|g19695.t1, AVAG|g20522.t1, AVAG|g21133.t1, AVAG|g21268.t1, AVAG|g23840.t1, AVAG|g24967.t1, AVAG|g25540.t1, AVAG|g26025.t1, AVAG|g2701.t1, AVAG|g27178.t1, AVAG|g27673.t1, AVAG|g28891.t1, AVAG|g29953.t1, AVAG|g30102.t1, AVAG|g30339.t1, AVAG|g30350.t1, AVAG|g31054.t1, …
GO:0006474	0.000182771	0.999995	3	54	N-terminal protein amino acid acetylation	BP	0.1051	BP N-terminal protein amino acid acetylation	AVAG|g2247.t1, AVAG|g26536.t1, AVAG|g59786.t1
GO:0031124	0.000186866	0.99999	4	114	mRNA 3'-end processing	BP	0.1051	BP mRNA 3'-end processing	AVAG|g20522.t1, AVAG|g35968.t1, AVAG|g36370.t1, AVAG|g41355.t1
GO:0048364	0.000202782	0.999995	3	45	root development	BP	0.1051	BP root development	AVAG|g24967.t1, AVAG|g27178.t1, AVAG|g47131.t1
GO:0035639	0.000204487	0.999915	29	5980	purine ribonucleoside triphosphate binding	MF	0.1051	MF purine ribonucleoside triphosphate binding	AVAG|g11164.t1, AVAG|g11232.t1, AVAG|g12150.t1, AVAG|g14338.t1, AVAG|g14892.t1, AVAG|g19439.t1, AVAG|g19695.t1, AVAG|g20522.t1, AVAG|g27673.t1, AVAG|g30102.t1, AVAG|g30339.t1, AVAG|g30350.t1, AVAG|g33774.t1, AVAG|g35707.t1, AVAG|g35968.t1, AVAG|g36370.t1, AVAG|g40265.t1, AVAG|g41355.t1, AVAG|g42240.t1, AVAG|g42248.t1, AVAG|g45655.t1, AVAG|g47137.t1, AVAG|g50167.t1, AVAG|g51620.t1, AVAG|g52388.t1,…
GO:0009127	0.000206198	0.999989	4	128	purine nucleoside monophosphate biosynthetic process	BP	0.1051	BP purine nucleoside monophosphate biosynthetic process	AVAG|g19695.t1, AVAG|g27673.t1, AVAG|g42248.t1, AVAG|g45655.t1
GO:0009168	0.000206198	0.999989	4	128	purine ribonucleoside monophosphate biosynthetic process	BP	0.1051	BP purine ribonucleoside monophosphate biosynthetic process	AVAG|g19695.t1, AVAG|g27673.t1, AVAG|g42248.t1, AVAG|g45655.t1
GO:0042781	0.000229024	0.999999	2	9	3'-tRNA processing endoribonuclease activity	MF	0.113956	MF 3'-tRNA processing endoribonuclease activity	AVAG|g21133.t1, AVAG|g34260.t1
GO:0032555	0.000260245	0.99989	29	6060	purine ribonucleotide binding	MF	0.126479	MF purine ribonucleotide binding	AVAG|g11164.t1, AVAG|g11232.t1, AVAG|g12150.t1, AVAG|g14338.t1, AVAG|g14892.t1, AVAG|g19439.t1, AVAG|g19695.t1, AVAG|g20522.t1, AVAG|g27673.t1, AVAG|g30102.t1, AVAG|g30339.t1, AVAG|g30350.t1, AVAG|g33774.t1, AVAG|g35707.t1, AVAG|g35968.t1, AVAG|g36370.t1, AVAG|g40265.t1, AVAG|g41355.t1, AVAG|g42240.t1, AVAG|g42248.t1, AVAG|g45655.t1, AVAG|g47137.t1, AVAG|g50167.t1, AVAG|g51620.t1, AVAG|g52388.t1,…
GO:0017076	0.000267585	0.999887	29	6070	purine nucleotide binding	MF	0.127091	MF purine nucleotide binding	AVAG|g11164.t1, AVAG|g11232.t1, AVAG|g12150.t1, AVAG|g14338.t1, AVAG|g14892.t1, AVAG|g19439.t1, AVAG|g19695.t1, AVAG|g20522.t1, AVAG|g27673.t1, AVAG|g30102.t1, AVAG|g30339.t1, AVAG|g30350.t1, AVAG|g33774.t1, AVAG|g35707.t1, AVAG|g35968.t1, AVAG|g36370.t1, AVAG|g40265.t1, AVAG|g41355.t1, AVAG|g42240.t1, AVAG|g42248.t1, AVAG|g45655.t1, AVAG|g47137.t1, AVAG|g50167.t1, AVAG|g51620.t1, AVAG|g52388.t1,…
GO:0032553	0.000306622	0.99987	29	6121	ribonucleotide binding	MF	0.142395	MF ribonucleotide binding	AVAG|g11164.t1, AVAG|g11232.t1, AVAG|g12150.t1, AVAG|g14338.t1, AVAG|g14892.t1, AVAG|g19439.t1, AVAG|g19695.t1, AVAG|g20522.t1, AVAG|g27673.t1, AVAG|g30102.t1, AVAG|g30339.t1, AVAG|g30350.t1, AVAG|g33774.t1, AVAG|g35707.t1, AVAG|g35968.t1, AVAG|g36370.t1, AVAG|g40265.t1, AVAG|g41355.t1, AVAG|g42240.t1, AVAG|g42248.t1, AVAG|g45655.t1, AVAG|g47137.t1, AVAG|g50167.t1, AVAG|g51620.t1, AVAG|g52388.t1,…
GO:0103053	0.000337719	0.999997	2	13	1-ethyladenine demethylase activity	MF	0.153427	MF 1-ethyladenine demethylase activity	AVAG|g43835.t1, AVAG|g8704.t1
GO:0051747	0.000355851	0.999997	2	13	cytosine C-5 DNA demethylase activity	MF	0.158225	MF cytosine C-5 DNA demethylase activity	AVAG|g43835.t1, AVAG|g8704.t1
GO:0016705	0.000428091	0.999933	7	538	oxidoreductase activity, acting on paired donors, with incorporation or reduction of molecular oxygen	MF	0.186193	MF oxidoreductase activity, acting on paired donors, with incorporation or reduction of molecular oxygen	AVAG|g2701.t1, AVAG|g31054.t1, AVAG|g43835.t1, AVAG|g4521.t1, AVAG|g49649.t1, AVAG|g5397.t1, AVAG|g8704.t1
GO:0005524	0.000436571	0.999821	25	4998	ATP binding	MF	0.186193	MF ATP binding	AVAG|g11164.t1, AVAG|g11232.t1, AVAG|g12150.t1, AVAG|g14338.t1, AVAG|g14892.t1, AVAG|g19439.t1, AVAG|g20522.t1, AVAG|g27673.t1, AVAG|g30102.t1, AVAG|g30339.t1, AVAG|g30350.t1, AVAG|g33774.t1, AVAG|g35707.t1, AVAG|g35968.t1, AVAG|g36370.t1, AVAG|g40265.t1, AVAG|g41355.t1, AVAG|g42240.t1, AVAG|g42248.t1, AVAG|g47137.t1, AVAG|g50167.t1, AVAG|g5280.t1, AVAG|g54957.t1, AVAG|g56141.t1, AVAG|g8740.t1
GO:0043734	0.000458082	0.999996	2	15	DNA-N1-methyladenine dioxygenase activity	MF	0.19146	MF DNA-N1-methyladenine dioxygenase activity	AVAG|g43835.t1, AVAG|g8704.t1
GO:0016491	0.000498057	0.999831	17	2903	oxidoreductase activity	MF	0.196343	MF oxidoreductase activity	AVAG|g26025.t1, AVAG|g2701.t1, AVAG|g28891.t1, AVAG|g29953.t1, AVAG|g31054.t1, AVAG|g34254.t1, AVAG|g39143.t1, AVAG|g42556.t1, AVAG|g43835.t1, AVAG|g4521.t1, AVAG|g47065.t1, AVAG|g48511.t1, AVAG|g49649.t1, AVAG|g52388.t1, AVAG|g5397.t1, AVAG|g8340.t1, AVAG|g8704.t1
GO:0032261	0.000523781	0.999995	2	14	purine nucleotide salvage	BP	0.196343	BP purine nucleotide salvage	AVAG|g27673.t1, AVAG|g42248.t1
GO:0099402	0.000524259	0.999981	3	61	plant organ development	BP	0.196343	BP plant organ development	AVAG|g24967.t1, AVAG|g27178.t1, AVAG|g47131.t1
GO:0009156	0.000528775	0.999963	4	168	ribonucleoside monophosphate biosynthetic process	BP	0.196343	BP ribonucleoside monophosphate biosynthetic process	AVAG|g19695.t1, AVAG|g27673.t1, AVAG|g42248.t1, AVAG|g45655.t1
GO:0009165	0.00052959	0.999929	6	434	nucleotide biosynthetic process	BP	0.196343	BP nucleotide biosynthetic process	AVAG|g19695.t1, AVAG|g27673.t1, AVAG|g30339.t1, AVAG|g30350.t1, AVAG|g42248.t1, AVAG|g45655.t1
GO:0000309	0.000544305	0.999995	2	14	nicotinamide-nucleotide adenylyltransferase activity	MF	0.196343	MF nicotinamide-nucleotide adenylyltransferase activity	AVAG|g30339.t1, AVAG|g30350.t1
GO:0004515	0.000544305	0.999995	2	14	nicotinate-nucleotide adenylyltransferase activity	MF	0.196343	MF nicotinate-nucleotide adenylyltransferase activity	AVAG|g30339.t1, AVAG|g30350.t1
GO:0032559	0.000544928	0.999773	25	5070	adenyl ribonucleotide binding	MF	0.196343	MF adenyl ribonucleotide binding	AVAG|g11164.t1, AVAG|g11232.t1, AVAG|g12150.t1, AVAG|g14338.t1, AVAG|g14892.t1, AVAG|g19439.t1, AVAG|g20522.t1, AVAG|g27673.t1, AVAG|g30102.t1, AVAG|g30339.t1, AVAG|g30350.t1, AVAG|g33774.t1, AVAG|g35707.t1, AVAG|g35968.t1, AVAG|g36370.t1, AVAG|g40265.t1, AVAG|g41355.t1, AVAG|g42240.t1, AVAG|g42248.t1, AVAG|g47137.t1, AVAG|g50167.t1, AVAG|g5280.t1, AVAG|g54957.t1, AVAG|g56141.t1, AVAG|g8740.t1
GO:0030554	0.000555153	0.999769	25	5077	adenyl nucleotide binding	MF	0.196637	MF adenyl nucleotide binding	AVAG|g11164.t1, AVAG|g11232.t1, AVAG|g12150.t1, AVAG|g14338.t1, AVAG|g14892.t1, AVAG|g19439.t1, AVAG|g20522.t1, AVAG|g27673.t1, AVAG|g30102.t1, AVAG|g30339.t1, AVAG|g30350.t1, AVAG|g33774.t1, AVAG|g35707.t1, AVAG|g35968.t1, AVAG|g36370.t1, AVAG|g40265.t1, AVAG|g41355.t1, AVAG|g42240.t1, AVAG|g42248.t1, AVAG|g47137.t1, AVAG|g50167.t1, AVAG|g5280.t1, AVAG|g54957.t1, AVAG|g56141.t1, AVAG|g8740.t1
GO:0009124	0.000586897	0.999958	4	173	nucleoside monophosphate biosynthetic process	BP	0.203404	BP nucleoside monophosphate biosynthetic process	AVAG|g19695.t1, AVAG|g27673.t1, AVAG|g42248.t1, AVAG|g45655.t1
GO:0031365	0.000593725	0.999978	3	77	N-terminal protein amino acid modification	BP	0.203404	BP N-terminal protein amino acid modification	AVAG|g2247.t1, AVAG|g26536.t1, AVAG|g59786.t1
GO:0032506	0.000633329	0.999976	3	71	cytokinetic process	BP	0.211122	BP cytokinetic process	AVAG|g35707.t1, AVAG|g50167.t1, AVAG|g5280.t1
GO:1901293	0.000642333	0.999911	6	450	nucleoside phosphate biosynthetic process	BP	0.211122	BP nucleoside phosphate biosynthetic process	AVAG|g19695.t1, AVAG|g27673.t1, AVAG|g30339.t1, AVAG|g30350.t1, AVAG|g42248.t1, AVAG|g45655.t1
GO:0035514	0.00064656	0.999993	2	17	DNA demethylase activity	MF	0.211122	MF DNA demethylase activity	AVAG|g43835.t1, AVAG|g8704.t1
GO:0036094	0.000733518	0.999651	34	8041	small molecule binding	MF	0.235832	MF small molecule binding	AVAG|g11164.t1, AVAG|g11232.t1, AVAG|g12150.t1, AVAG|g14338.t1, AVAG|g14892.t1, AVAG|g19439.t1, AVAG|g19695.t1, AVAG|g20522.t1, AVAG|g2701.t1, AVAG|g27673.t1, AVAG|g29953.t1, AVAG|g30102.t1, AVAG|g30339.t1, AVAG|g30350.t1, AVAG|g33774.t1, AVAG|g35707.t1, AVAG|g35968.t1, AVAG|g36370.t1, AVAG|g40265.t1, AVAG|g41355.t1, AVAG|g42240.t1, AVAG|g42248.t1, AVAG|g42556.t1, AVAG|g45655.t1, AVAG|g47065.t1, …
GO:0035511	0.000947587	0.999987	2	20	oxidative DNA demethylation	BP	0.300041	BP oxidative DNA demethylation	AVAG|g43835.t1, AVAG|g8704.t1
GO:0043168	0.00114818	0.999438	34	8237	anion binding	MF	0.353807	MF anion binding	AVAG|g11164.t1, AVAG|g11232.t1, AVAG|g12150.t1, AVAG|g14338.t1, AVAG|g14892.t1, AVAG|g19439.t1, AVAG|g19695.t1, AVAG|g20522.t1, AVAG|g2701.t1, AVAG|g27673.t1, AVAG|g29953.t1, AVAG|g30102.t1, AVAG|g30339.t1, AVAG|g30350.t1, AVAG|g33774.t1, AVAG|g35707.t1, AVAG|g35968.t1, AVAG|g36370.t1, AVAG|g40265.t1, AVAG|g41355.t1, AVAG|g42240.t1, AVAG|g42248.t1, AVAG|g42556.t1, AVAG|g45655.t1, AVAG|g47065.t1, …
GO:0097367	0.00115125	0.999465	29	6639	carbohydrate derivative binding	MF	0.353807	MF carbohydrate derivative binding	AVAG|g11164.t1, AVAG|g11232.t1, AVAG|g12150.t1, AVAG|g14338.t1, AVAG|g14892.t1, AVAG|g19439.t1, AVAG|g19695.t1, AVAG|g20522.t1, AVAG|g27673.t1, AVAG|g30102.t1, AVAG|g30339.t1, AVAG|g30350.t1, AVAG|g33774.t1, AVAG|g35707.t1, AVAG|g35968.t1, AVAG|g36370.t1, AVAG|g40265.t1, AVAG|g41355.t1, AVAG|g42240.t1, AVAG|g42248.t1, AVAG|g45655.t1, AVAG|g47137.t1, AVAG|g50167.t1, AVAG|g51620.t1, AVAG|g52388.t1,…
GO:0043101	0.0012538	0.999981	2	21	purine-containing compound salvage	BP	0.379738	BP purine-containing compound salvage	AVAG|g27673.t1, AVAG|g42248.t1
GO:0046872	0.00146774	0.999232	41	10777	metal ion binding	MF	0.436529	MF metal ion binding	AVAG|g10202.t1, AVAG|g10470.t1, AVAG|g11232.t1, AVAG|g12150.t1, AVAG|g14338.t1, AVAG|g19439.t1, AVAG|g20522.t1, AVAG|g21133.t1, AVAG|g21268.t1, AVAG|g23840.t1, AVAG|g24967.t1, AVAG|g25540.t1, AVAG|g26025.t1, AVAG|g27178.t1, AVAG|g28891.t1, AVAG|g30102.t1, AVAG|g31054.t1, AVAG|g34260.t1, AVAG|g35422.t1, AVAG|g35968.t1, AVAG|g36370.t1, AVAG|g40265.t1, AVAG|g40934.t1, AVAG|g41355.t1, AVAG|g41881.t1,…
GO:0006782	0.00148309	0.999975	2	22	protoporphyrinogen IX biosynthetic process	BP	0.436529	BP protoporphyrinogen IX biosynthetic process	AVAG|g26025.t1, AVAG|g8340.t1
GO:0004842	0.00156659	0.999548	11	1574	ubiquitin-protein transferase activity	MF	0.446709	MF ubiquitin-protein transferase activity	AVAG|g10470.t1, AVAG|g23840.t1, AVAG|g24967.t1, AVAG|g27178.t1, AVAG|g35422.t1, AVAG|g40311.t1, AVAG|g40934.t1, AVAG|g47131.t1, AVAG|g47844.t1, AVAG|g49935.t1, AVAG|g6810.t1
GO:0006307	0.00157653	0.999972	2	28	DNA dealkylation involved in DNA repair	BP	0.446709	BP DNA dealkylation involved in DNA repair	AVAG|g43835.t1, AVAG|g8704.t1
GO:0044764	0.0016061	0.999642	8	884	multi-organism cellular process	BP	0.446709	BP multi-organism cellular process	AVAG|g11232.t1, AVAG|g12150.t1, AVAG|g20522.t1, AVAG|g30102.t1, AVAG|g35968.t1, AVAG|g40265.t1, AVAG|g41355.t1, AVAG|g8740.t1
GO:0016740	0.00160935	0.999218	31	7382	transferase activity	MF	0.446709	MF transferase activity	AVAG|g10470.t1, AVAG|g11164.t1, AVAG|g11253.t1, AVAG|g12172.t1, AVAG|g14338.t1, AVAG|g20522.t1, AVAG|g2247.t1, AVAG|g23840.t1, AVAG|g24967.t1, AVAG|g26536.t1, AVAG|g27178.t1, AVAG|g27673.t1, AVAG|g30339.t1, AVAG|g30350.t1, AVAG|g35422.t1, AVAG|g35968.t1, AVAG|g36370.t1, AVAG|g40311.t1, AVAG|g40934.t1, AVAG|g41355.t1, AVAG|g42248.t1, AVAG|g44948.t1, AVAG|g47131.t1, AVAG|g47137.t1, AVAG|g47844.t1, …
GO:0046501	0.00162455	0.999971	2	24	protoporphyrinogen IX metabolic process	BP	0.446709	BP protoporphyrinogen IX metabolic process	AVAG|g26025.t1, AVAG|g8340.t1
GO:0042780	0.00174273	0.999968	2	24	tRNA 3'-end processing	BP	0.472983	BP tRNA 3'-end processing	AVAG|g21133.t1, AVAG|g34260.t1
GO:0016634	0.00184639	0.999965	2	24	oxidoreductase activity, acting on the CH-CH group of donors, oxygen as acceptor	MF	0.492205	MF oxidoreductase activity, acting on the CH-CH group of donors, oxygen as acceptor	AVAG|g26025.t1, AVAG|g8340.t1
GO:0009152	0.00186067	0.999819	4	223	purine ribonucleotide biosynthetic process	BP	0.492205	BP purine ribonucleotide biosynthetic process	AVAG|g19695.t1, AVAG|g27673.t1, AVAG|g42248.t1, AVAG|g45655.t1
GO:0080111	0.00195328	0.999961	2	28	DNA demethylation	BP	0.510246	BP DNA demethylation	AVAG|g43835.t1, AVAG|g8704.t1
GO:0043169	0.00199765	0.998935	41	10943	cation binding	MF	0.515395	MF cation binding	AVAG|g10202.t1, AVAG|g10470.t1, AVAG|g11232.t1, AVAG|g12150.t1, AVAG|g14338.t1, AVAG|g19439.t1, AVAG|g20522.t1, AVAG|g21133.t1, AVAG|g21268.t1, AVAG|g23840.t1, AVAG|g24967.t1, AVAG|g25540.t1, AVAG|g26025.t1, AVAG|g27178.t1, AVAG|g28891.t1, AVAG|g30102.t1, AVAG|g31054.t1, AVAG|g34260.t1, AVAG|g35422.t1, AVAG|g35968.t1, AVAG|g36370.t1, AVAG|g40265.t1, AVAG|g40934.t1, AVAG|g41355.t1, AVAG|g41881.t1,…
GO:0019787	0.00202538	0.999396	11	1623	ubiquitin-like protein transferase activity	MF	0.516175	MF ubiquitin-like protein transferase activity	AVAG|g10470.t1, AVAG|g23840.t1, AVAG|g24967.t1, AVAG|g27178.t1, AVAG|g35422.t1, AVAG|g40311.t1, AVAG|g40934.t1, AVAG|g47131.t1, AVAG|g47844.t1, AVAG|g49935.t1, AVAG|g6810.t1
GO:0006473	0.00211971	0.999786	4	229	protein acetylation	BP	0.533708	BP protein acetylation	AVAG|g2247.t1, AVAG|g26536.t1, AVAG|g5334.t1, AVAG|g59786.t1
GO:0006164	0.0024035	0.999749	4	239	purine nucleotide biosynthetic process	BP	0.597956	BP purine nucleotide biosynthetic process	AVAG|g19695.t1, AVAG|g27673.t1, AVAG|g42248.t1, AVAG|g45655.t1
GO:0016891	0.00295832	0.999802	3	117	endoribonuclease activity, producing 5'-phosphomonoesters	MF	0.727329	MF endoribonuclease activity, producing 5'-phosphomonoesters	AVAG|g21133.t1, AVAG|g34260.t1, AVAG|g51649.t1
GO:0004185	0.00335641	0.999912	2	33	serine-type carboxypeptidase activity	MF	0.79568	MF serine-type carboxypeptidase activity	AVAG|g34705.t1, AVAG|g49491.t1
GO:0035510	0.00336232	0.999911	2	38	DNA dealkylation	BP	0.79568	BP DNA dealkylation	AVAG|g43835.t1, AVAG|g8704.t1
GO:0009507	0.00337104	0.999763	3	129	chloroplast	CC	0.79568	CC chloroplast	AVAG|g11164.t1, AVAG|g21133.t1, AVAG|g34260.t1
GO:0072522	0.00338863	0.999611	4	262	purine-containing compound biosynthetic process	BP	0.79568	BP purine-containing compound biosynthetic process	AVAG|g19695.t1, AVAG|g27673.t1, AVAG|g42248.t1, AVAG|g45655.t1
GO:0005525	0.00347792	0.999121	8	1065	GTP binding	MF	0.796381	MF GTP binding	AVAG|g19695.t1, AVAG|g33774.t1, AVAG|g35707.t1, AVAG|g45655.t1, AVAG|g50167.t1, AVAG|g51620.t1, AVAG|g52388.t1, AVAG|g5280.t1
GO:0009260	0.00349338	0.999595	4	272	ribonucleotide biosynthetic process	BP	0.796381	BP ribonucleotide biosynthetic process	AVAG|g19695.t1, AVAG|g27673.t1, AVAG|g42248.t1, AVAG|g45655.t1
GO:0032550	0.00352203	0.999108	8	1067	purine ribonucleoside binding	MF	0.796381	MF purine ribonucleoside binding	AVAG|g19695.t1, AVAG|g33774.t1, AVAG|g35707.t1, AVAG|g45655.t1, AVAG|g50167.t1, AVAG|g51620.t1, AVAG|g52388.t1, AVAG|g5280.t1
GO:0046483	0.00358229	0.998258	26	6227	heterocycle metabolic process	BP	0.796381	BP heterocycle metabolic process	AVAG|g10202.t1, AVAG|g11232.t1, AVAG|g12150.t1, AVAG|g19695.t1, AVAG|g20522.t1, AVAG|g21133.t1, AVAG|g26025.t1, AVAG|g2701.t1, AVAG|g27673.t1, AVAG|g30102.t1, AVAG|g30339.t1, AVAG|g30350.t1, AVAG|g34260.t1, AVAG|g35968.t1, AVAG|g36370.t1, AVAG|g40265.t1, AVAG|g41355.t1, AVAG|g42248.t1, AVAG|g43835.t1, AVAG|g45655.t1, AVAG|g47844.t1, AVAG|g49935.t1, AVAG|g51649.t1, AVAG|g8340.t1, AVAG|g8704.t1, AV…
GO:0004017	0.00359533	0.999901	2	39	adenylate kinase activity	MF	0.796381	MF adenylate kinase activity	AVAG|g27673.t1, AVAG|g42248.t1
GO:0032549	0.00362026	0.999079	8	1071	ribonucleoside binding	MF	0.796381	MF ribonucleoside binding	AVAG|g19695.t1, AVAG|g33774.t1, AVAG|g35707.t1, AVAG|g45655.t1, AVAG|g50167.t1, AVAG|g51620.t1, AVAG|g52388.t1, AVAG|g5280.t1
GO:0001883	0.00367017	0.999064	8	1073	purine nucleoside binding	MF	0.798949	MF purine nucleoside binding	AVAG|g19695.t1, AVAG|g33774.t1, AVAG|g35707.t1, AVAG|g45655.t1, AVAG|g50167.t1, AVAG|g51620.t1, AVAG|g52388.t1, AVAG|g5280.t1
GO:0001882	0.00385058	0.99901	8	1081	nucleoside binding	MF	0.829583	MF nucleoside binding	AVAG|g19695.t1, AVAG|g33774.t1, AVAG|g35707.t1, AVAG|g45655.t1, AVAG|g50167.t1, AVAG|g51620.t1, AVAG|g52388.t1, AVAG|g5280.t1
GO:0019001	0.00413829	0.998924	8	1093	guanyl nucleotide binding	MF	0.873555	MF guanyl nucleotide binding	AVAG|g19695.t1, AVAG|g33774.t1, AVAG|g35707.t1, AVAG|g45655.t1, AVAG|g50167.t1, AVAG|g51620.t1, AVAG|g52388.t1, AVAG|g5280.t1
GO:0032561	0.00413829	0.998924	8	1093	guanyl ribonucleotide binding	MF	0.873555	MF guanyl ribonucleotide binding	AVAG|g19695.t1, AVAG|g33774.t1, AVAG|g35707.t1, AVAG|g45655.t1, AVAG|g50167.t1, AVAG|g51620.t1, AVAG|g52388.t1, AVAG|g5280.t1
GO:0046390	0.0042283	0.999483	4	285	ribose phosphate biosynthetic process	BP	0.883631	BP ribose phosphate biosynthetic process	AVAG|g19695.t1, AVAG|g27673.t1, AVAG|g42248.t1, AVAG|g45655.t1
GO:0006725	0.00483255	0.997594	26	6376	cellular aromatic compound metabolic process	BP	0.999907	BP cellular aromatic compound metabolic process	AVAG|g10202.t1, AVAG|g11232.t1, AVAG|g12150.t1, AVAG|g19695.t1, AVAG|g20522.t1, AVAG|g21133.t1, AVAG|g26025.t1, AVAG|g2701.t1, AVAG|g27673.t1, AVAG|g30102.t1, AVAG|g30339.t1, AVAG|g30350.t1, AVAG|g34260.t1, AVAG|g35968.t1, AVAG|g36370.t1, AVAG|g40265.t1, AVAG|g41355.t1, AVAG|g42248.t1, AVAG|g43835.t1, AVAG|g45655.t1, AVAG|g47844.t1, AVAG|g49935.t1, AVAG|g51649.t1, AVAG|g8340.t1, AVAG|g8704.t1, AV…
GO:0004551	0.00491898	0.99984	2	49	nucleotide diphosphatase activity	MF	1	MF nucleotide diphosphatase activity	AVAG|g19695.t1, AVAG|g45655.t1
GO:0016787	0.00494073	0.9974	31	8037	hydrolase activity	MF	1	MF hydrolase activity	AVAG|g10202.t1, AVAG|g14892.t1, AVAG|g16346.t1, AVAG|g18984.t1, AVAG|g19439.t1, AVAG|g19695.t1, AVAG|g2005.t1, AVAG|g21133.t1, AVAG|g21268.t1, AVAG|g21372.t1, AVAG|g23487.t1, AVAG|g25540.t1, AVAG|g33630.t1, AVAG|g34260.t1, AVAG|g34705.t1, AVAG|g35707.t1, AVAG|g40311.t1, AVAG|g41881.t1, AVAG|g42240.t1, AVAG|g43835.t1, AVAG|g45655.t1, AVAG|g47086.t1, AVAG|g49491.t1, AVAG|g50167.t1, AVAG|g51502.t1, …
GO:0017000	0.00552049	0.999272	4	279	antibiotic biosynthetic process	BP	1	BP antibiotic biosynthetic process	AVAG|g29953.t1, AVAG|g42556.t1, AVAG|g47065.t1, AVAG|g54957.t1
GO:0070008	0.00555333	0.999808	2	43	serine-type exopeptidase activity	MF	1	MF serine-type exopeptidase activity	AVAG|g34705.t1, AVAG|g49491.t1
GO:0102193	0.00565022	0.999992	1	2	protein-ribulosamine 3-kinase activity	MF	1	MF protein-ribulosamine 3-kinase activity	AVAG|g11164.t1
GO:0043543	0.00566072	0.999248	4	302	protein acylation	BP	1	BP protein acylation	AVAG|g2247.t1, AVAG|g26536.t1, AVAG|g5334.t1, AVAG|g59786.t1
GO:0006139	0.00577041	0.997161	24	5802	nucleobase-containing compound metabolic process	BP	1	BP nucleobase-containing compound metabolic process	AVAG|g10202.t1, AVAG|g11232.t1, AVAG|g12150.t1, AVAG|g19695.t1, AVAG|g20522.t1, AVAG|g21133.t1, AVAG|g2701.t1, AVAG|g27673.t1, AVAG|g30102.t1, AVAG|g30339.t1, AVAG|g30350.t1, AVAG|g34260.t1, AVAG|g35968.t1, AVAG|g36370.t1, AVAG|g40265.t1, AVAG|g41355.t1, AVAG|g42248.t1, AVAG|g43835.t1, AVAG|g45655.t1, AVAG|g47844.t1, AVAG|g49935.t1, AVAG|g51649.t1, AVAG|g8704.t1, AVAG|g8740.t1
GO:0008198	0.00582051	0.999793	2	52	ferrous iron binding	MF	1	MF ferrous iron binding	AVAG|g43835.t1, AVAG|g8704.t1
GO:0008422	0.00582395	0.999794	2	44	beta-glucosidase activity	MF	1	MF beta-glucosidase activity	AVAG|g21372.t1, AVAG|g51502.t1
GO:0051703	0.00584445	0.9995	3	146	intraspecies interaction between organisms	BP	1	BP intraspecies interaction between organisms	AVAG|g20522.t1, AVAG|g35968.t1, AVAG|g41355.t1
GO:0009536	0.00592163	0.999491	3	159	plastid	CC	1	CC plastid	AVAG|g11164.t1, AVAG|g21133.t1, AVAG|g34260.t1
GO:0016999	0.00634225	0.99913	4	291	antibiotic metabolic process	BP	1	BP antibiotic metabolic process	AVAG|g29953.t1, AVAG|g42556.t1, AVAG|g47065.t1, AVAG|g54957.t1
GO:0070989	0.00663723	0.999748	2	51	oxidative demethylation	BP	1	BP oxidative demethylation	AVAG|g43835.t1, AVAG|g8704.t1
GO:0009117	0.00676291	0.998284	7	947	nucleotide metabolic process	BP	1	BP nucleotide metabolic process	AVAG|g19695.t1, AVAG|g2701.t1, AVAG|g27673.t1, AVAG|g30339.t1, AVAG|g30350.t1, AVAG|g42248.t1, AVAG|g45655.t1
GO:0006753	0.007084	0.998186	7	955	nucleoside phosphate metabolic process	BP	1	BP nucleoside phosphate metabolic process	AVAG|g19695.t1, AVAG|g2701.t1, AVAG|g27673.t1, AVAG|g30339.t1, AVAG|g30350.t1, AVAG|g42248.t1, AVAG|g45655.t1
GO:0006779	0.00737266	0.999704	2	53	porphyrin-containing compound biosynthetic process	BP	1	BP porphyrin-containing compound biosynthetic process	AVAG|g26025.t1, AVAG|g8340.t1
GO:0008152	0.00798605	0.995058	62	19870	metabolic process	BP	1	BP metabolic process	AVAG|g10202.t1, AVAG|g10470.t1, AVAG|g11164.t1, AVAG|g11232.t1, AVAG|g12150.t1, AVAG|g14892.t1, AVAG|g16346.t1, AVAG|g19695.t1, AVAG|g2005.t1, AVAG|g20522.t1, AVAG|g21133.t1, AVAG|g21268.t1, AVAG|g21372.t1, AVAG|g2247.t1, AVAG|g23840.t1, AVAG|g24967.t1, AVAG|g26025.t1, AVAG|g26536.t1, AVAG|g2701.t1, AVAG|g27178.t1, AVAG|g27673.t1, AVAG|g28891.t1, AVAG|g29953.t1, AVAG|g30102.t1, AVAG|g30339.t1, AV…
GO:0043173	0.00803732	0.999661	2	59	nucleotide salvage	BP	1	BP nucleotide salvage	AVAG|g27673.t1, AVAG|g42248.t1
GO:1901360	0.00827762	0.995643	27	6968	organic cyclic compound metabolic process	BP	1	BP organic cyclic compound metabolic process	AVAG|g10202.t1, AVAG|g11232.t1, AVAG|g12150.t1, AVAG|g19695.t1, AVAG|g20522.t1, AVAG|g21133.t1, AVAG|g26025.t1, AVAG|g2701.t1, AVAG|g27673.t1, AVAG|g30102.t1, AVAG|g30339.t1, AVAG|g30350.t1, AVAG|g34260.t1, AVAG|g35968.t1, AVAG|g36370.t1, AVAG|g40265.t1, AVAG|g41355.t1, AVAG|g42248.t1, AVAG|g43835.t1, AVAG|g44948.t1, AVAG|g45655.t1, AVAG|g47844.t1, AVAG|g49935.t1, AVAG|g51649.t1, AVAG|g8340.t1, A…
GO:0006778	0.00874914	0.999615	2	58	porphyrin-containing compound metabolic process	BP	1	BP porphyrin-containing compound metabolic process	AVAG|g26025.t1, AVAG|g8340.t1
GO:0009167	0.00887727	0.998658	4	347	purine ribonucleoside monophosphate metabolic process	BP	1	BP purine ribonucleoside monophosphate metabolic process	AVAG|g19695.t1, AVAG|g27673.t1, AVAG|g42248.t1, AVAG|g45655.t1
GO:0033014	0.00897112	0.9996	2	59	tetrapyrrole biosynthetic process	BP	1	BP tetrapyrrole biosynthetic process	AVAG|g26025.t1, AVAG|g8340.t1
GO:0009126	0.00944698	0.998546	4	353	purine nucleoside monophosphate metabolic process	BP	1	BP purine nucleoside monophosphate metabolic process	AVAG|g19695.t1, AVAG|g27673.t1, AVAG|g42248.t1, AVAG|g45655.t1
GO:0006754	0.00948427	0.999562	2	74	ATP biosynthetic process	BP	1	BP ATP biosynthetic process	AVAG|g19695.t1, AVAG|g45655.t1
GO:0008080	0.00948863	0.99903	3	197	N-acetyltransferase activity	MF	1	MF N-acetyltransferase activity	AVAG|g2247.t1, AVAG|g26536.t1, AVAG|g59786.t1
GO:0019201	0.00950453	0.999562	2	67	NA	NA	1	none	AVAG|g27673.t1, AVAG|g42248.t1
GO:0004540	0.00974608	0.998487	4	350	ribonuclease activity	MF	1	MF ribonuclease activity	AVAG|g10202.t1, AVAG|g21133.t1, AVAG|g34260.t1, AVAG|g51649.t1
GO:0016893	0.00980045	0.998987	3	182	endonuclease activity, active with either ribo- or deoxyribonucleic acids and producing 5'-phosphomonoesters	MF	1	MF endonuclease activity, active with either ribo- or deoxyribonucleic acids and producing 5'-phosphomonoesters	AVAG|g21133.t1, AVAG|g34260.t1, AVAG|g51649.t1
GO:0017144	0.0119662	0.998028	4	352	drug metabolic process	BP	1	BP drug metabolic process	AVAG|g29953.t1, AVAG|g42556.t1, AVAG|g47065.t1, AVAG|g54957.t1
GO:0009161	0.0122618	0.997964	4	387	ribonucleoside monophosphate metabolic process	BP	1	BP ribonucleoside monophosphate metabolic process	AVAG|g19695.t1, AVAG|g27673.t1, AVAG|g42248.t1, AVAG|g45655.t1
GO:0004497	0.012466	0.997921	4	353	monooxygenase activity	MF	1	MF monooxygenase activity	AVAG|g2701.t1, AVAG|g29953.t1, AVAG|g42556.t1, AVAG|g47065.t1
GO:0004521	0.012699	0.998555	3	203	endoribonuclease activity	MF	1	MF endoribonuclease activity	AVAG|g21133.t1, AVAG|g34260.t1, AVAG|g51649.t1
GO:0016874	0.0127533	0.996775	6	786	ligase activity	MF	1	MF ligase activity	AVAG|g11232.t1, AVAG|g12150.t1, AVAG|g30102.t1, AVAG|g40265.t1, AVAG|g54957.t1, AVAG|g8740.t1
GO:0009123	0.013611	0.997669	4	400	nucleoside monophosphate metabolic process	BP	1	BP nucleoside monophosphate metabolic process	AVAG|g19695.t1, AVAG|g27673.t1, AVAG|g42248.t1, AVAG|g45655.t1
GO:0016410	0.0140058	0.998346	3	225	N-acyltransferase activity	MF	1	MF N-acyltransferase activity	AVAG|g2247.t1, AVAG|g26536.t1, AVAG|g59786.t1
GO:0016772	0.0144923	0.993861	13	2670	transferase activity, transferring phosphorus-containing groups	MF	1	MF transferase activity, transferring phosphorus-containing groups	AVAG|g11164.t1, AVAG|g11253.t1, AVAG|g12172.t1, AVAG|g14338.t1, AVAG|g20522.t1, AVAG|g27673.t1, AVAG|g30339.t1, AVAG|g30350.t1, AVAG|g35968.t1, AVAG|g36370.t1, AVAG|g41355.t1, AVAG|g42248.t1, AVAG|g47137.t1
GO:0055086	0.0145793	0.995715	7	1095	nucleobase-containing small molecule metabolic process	BP	1	BP nucleobase-containing small molecule metabolic process	AVAG|g19695.t1, AVAG|g2701.t1, AVAG|g27673.t1, AVAG|g30339.t1, AVAG|g30350.t1, AVAG|g42248.t1, AVAG|g45655.t1
GO:0009145	0.0157447	0.999049	2	94	purine nucleoside triphosphate biosynthetic process	BP	1	BP purine nucleoside triphosphate biosynthetic process	AVAG|g19695.t1, AVAG|g45655.t1
GO:0009206	0.0157447	0.999049	2	94	purine ribonucleoside triphosphate biosynthetic process	BP	1	BP purine ribonucleoside triphosphate biosynthetic process	AVAG|g19695.t1, AVAG|g45655.t1
GO:0009435	0.0159616	0.999032	2	79	NAD biosynthetic process	BP	1	BP NAD biosynthetic process	AVAG|g30339.t1, AVAG|g30350.t1
GO:0071949	0.0163598	0.997955	3	208	FAD binding	MF	1	MF FAD binding	AVAG|g29953.t1, AVAG|g42556.t1, AVAG|g47065.t1
GO:0051704	0.0164891	0.993159	12	2423	multi-organism process	BP	1	BP multi-organism process	AVAG|g11232.t1, AVAG|g12150.t1, AVAG|g14338.t1, AVAG|g20522.t1, AVAG|g28891.t1, AVAG|g30102.t1, AVAG|g35968.t1, AVAG|g40265.t1, AVAG|g40311.t1, AVAG|g41355.t1, AVAG|g47137.t1, AVAG|g8740.t1
GO:0061630	0.0166242	0.994987	7	1064	ubiquitin protein ligase activity	MF	1	MF ubiquitin protein ligase activity	AVAG|g10470.t1, AVAG|g23840.t1, AVAG|g24967.t1, AVAG|g27178.t1, AVAG|g47131.t1, AVAG|g49935.t1, AVAG|g6810.t1
GO:0033013	0.0181772	0.998818	2	85	tetrapyrrole metabolic process	BP	1	BP tetrapyrrole metabolic process	AVAG|g26025.t1, AVAG|g8340.t1
GO:0050660	0.0187971	0.99646	4	393	flavin adenine dinucleotide binding	MF	1	MF flavin adenine dinucleotide binding	AVAG|g2701.t1, AVAG|g29953.t1, AVAG|g42556.t1, AVAG|g47065.t1
GO:0043094	0.0191638	0.998716	2	93	cellular metabolic compound salvage	BP	1	BP cellular metabolic compound salvage	AVAG|g27673.t1, AVAG|g42248.t1
GO:0061659	0.0192583	0.994021	7	1093	ubiquitin-like protein ligase activity	MF	1	MF ubiquitin-like protein ligase activity	AVAG|g10470.t1, AVAG|g23840.t1, AVAG|g24967.t1, AVAG|g27178.t1, AVAG|g47131.t1, AVAG|g49935.t1, AVAG|g6810.t1
GO:0051539	0.0197308	0.998659	2	89	4 iron, 4 sulfur cluster binding	MF	1	MF 4 iron, 4 sulfur cluster binding	AVAG|g26025.t1, AVAG|g8340.t1
GO:0019359	0.0198118	0.998651	2	88	nicotinamide nucleotide biosynthetic process	BP	1	BP nicotinamide nucleotide biosynthetic process	AVAG|g30339.t1, AVAG|g30350.t1
GO:0016407	0.0198549	0.997328	3	252	acetyltransferase activity	MF	1	MF acetyltransferase activity	AVAG|g2247.t1, AVAG|g26536.t1, AVAG|g59786.t1
GO:0042597	0.0202117	0.998609	2	88	periplasmic space	CC	1	CC periplasmic space	AVAG|g21372.t1, AVAG|g51502.t1
GO:0051188	0.0202814	0.99609	4	441	cofactor biosynthetic process	BP	1	BP cofactor biosynthetic process	AVAG|g26025.t1, AVAG|g30339.t1, AVAG|g30350.t1, AVAG|g8340.t1
GO:0016776	0.0207448	0.99855	2	98	phosphotransferase activity, phosphate group as acceptor	MF	1	MF phosphotransferase activity, phosphate group as acceptor	AVAG|g27673.t1, AVAG|g42248.t1
GO:0009201	0.0216883	0.998446	2	109	ribonucleoside triphosphate biosynthetic process	BP	1	BP ribonucleoside triphosphate biosynthetic process	AVAG|g19695.t1, AVAG|g45655.t1
GO:0043628	0.0225805	0.998351	2	91	ncRNA 3'-end processing	BP	1	BP ncRNA 3'-end processing	AVAG|g21133.t1, AVAG|g34260.t1
GO:0034641	0.0247407	0.985819	26	7369	cellular nitrogen compound metabolic process	BP	1	BP cellular nitrogen compound metabolic process	AVAG|g10202.t1, AVAG|g11232.t1, AVAG|g12150.t1, AVAG|g19695.t1, AVAG|g20522.t1, AVAG|g21133.t1, AVAG|g26025.t1, AVAG|g2701.t1, AVAG|g27673.t1, AVAG|g30102.t1, AVAG|g30339.t1, AVAG|g30350.t1, AVAG|g34260.t1, AVAG|g35968.t1, AVAG|g36370.t1, AVAG|g40265.t1, AVAG|g41355.t1, AVAG|g42248.t1, AVAG|g43835.t1, AVAG|g45655.t1, AVAG|g47844.t1, AVAG|g49935.t1, AVAG|g51649.t1, AVAG|g8340.t1, AVAG|g8704.t1, AV…
GO:0019363	0.0261903	0.997926	2	104	pyridine nucleotide biosynthetic process	BP	1	BP pyridine nucleotide biosynthetic process	AVAG|g30339.t1, AVAG|g30350.t1
GO:0032451	0.0264438	0.997896	2	102	demethylase activity	MF	1	MF demethylase activity	AVAG|g43835.t1, AVAG|g8704.t1
GO:0016070	0.0270045	0.987184	14	3293	RNA metabolic process	BP	1	BP RNA metabolic process	AVAG|g10202.t1, AVAG|g11232.t1, AVAG|g12150.t1, AVAG|g20522.t1, AVAG|g21133.t1, AVAG|g30102.t1, AVAG|g34260.t1, AVAG|g35968.t1, AVAG|g36370.t1, AVAG|g40265.t1, AVAG|g41355.t1, AVAG|g47844.t1, AVAG|g49935.t1, AVAG|g8740.t1
GO:0019205	0.027632	0.997745	2	117	nucleobase-containing compound kinase activity	MF	1	MF nucleobase-containing compound kinase activity	AVAG|g27673.t1, AVAG|g42248.t1
GO:0042972	0.0290857	0.999608	1	13	licheninase activity	MF	1	MF licheninase activity	AVAG|g2005.t1
GO:0090407	0.0294287	0.991034	6	974	organophosphate biosynthetic process	BP	1	BP organophosphate biosynthetic process	AVAG|g19695.t1, AVAG|g27673.t1, AVAG|g30339.t1, AVAG|g30350.t1, AVAG|g42248.t1, AVAG|g45655.t1
GO:0072525	0.0295843	0.997498	2	111	pyridine-containing compound biosynthetic process	BP	1	BP pyridine-containing compound biosynthetic process	AVAG|g30339.t1, AVAG|g30350.t1
GO:0009150	0.0304645	0.993353	4	501	purine ribonucleotide metabolic process	BP	1	BP purine ribonucleotide metabolic process	AVAG|g19695.t1, AVAG|g27673.t1, AVAG|g42248.t1, AVAG|g45655.t1
GO:1903895	0.0318129	0.999522	1	17	negative regulation of IRE1-mediated unfolded protein response	BP	1	BP negative regulation of IRE1-mediated unfolded protein response	AVAG|g14892.t1
GO:0008900	0.0320134	0.999528	1	12	potassium:proton exchanging ATPase activity	MF	1	MF potassium:proton exchanging ATPase activity	AVAG|g19439.t1
GO:0044237	0.0331611	0.977971	51	16920	cellular metabolic process	BP	1	BP cellular metabolic process	AVAG|g10202.t1, AVAG|g10470.t1, AVAG|g11232.t1, AVAG|g12150.t1, AVAG|g14892.t1, AVAG|g16346.t1, AVAG|g19695.t1, AVAG|g20522.t1, AVAG|g21133.t1, AVAG|g21268.t1, AVAG|g2247.t1, AVAG|g23840.t1, AVAG|g24967.t1, AVAG|g26025.t1, AVAG|g26536.t1, AVAG|g2701.t1, AVAG|g27178.t1, AVAG|g27673.t1, AVAG|g29953.t1, AVAG|g30102.t1, AVAG|g30339.t1, AVAG|g30350.t1, AVAG|g31054.t1, AVAG|g33630.t1, AVAG|g34260.t1, A…
GO:0044728	0.0332219	0.997009	2	112	DNA methylation or demethylation	BP	1	BP DNA methylation or demethylation	AVAG|g43835.t1, AVAG|g8704.t1
GO:0070988	0.0341721	0.996875	2	118	demethylation	BP	1	BP demethylation	AVAG|g43835.t1, AVAG|g8704.t1
GO:0019674	0.03511	0.99674	2	124	NAD metabolic process	BP	1	BP NAD metabolic process	AVAG|g30339.t1, AVAG|g30350.t1
GO:0009142	0.0352532	0.996715	2	140	nucleoside triphosphate biosynthetic process	BP	1	BP nucleoside triphosphate biosynthetic process	AVAG|g19695.t1, AVAG|g45655.t1
GO:0070011	0.0363002	0.986125	8	1522	peptidase activity, acting on L-amino acid peptides	MF	1	MF peptidase activity, acting on L-amino acid peptides	AVAG|g21268.t1, AVAG|g23487.t1, AVAG|g25540.t1, AVAG|g34705.t1, AVAG|g40311.t1, AVAG|g41881.t1, AVAG|g49491.t1, AVAG|g7680.t1
GO:0120010	0.036976	0.999358	1	15	intermembrane phospholipid transfer	BP	1	BP intermembrane phospholipid transfer	AVAG|g35761.t1
GO:0015926	0.0375324	0.996388	2	122	glucosidase activity	MF	1	MF glucosidase activity	AVAG|g21372.t1, AVAG|g51502.t1
GO:0009259	0.0389597	0.990823	4	550	ribonucleotide metabolic process	BP	1	BP ribonucleotide metabolic process	AVAG|g19695.t1, AVAG|g27673.t1, AVAG|g42248.t1, AVAG|g45655.t1
GO:0006163	0.0397447	0.990579	4	548	purine nucleotide metabolic process	BP	1	BP purine nucleotide metabolic process	AVAG|g19695.t1, AVAG|g27673.t1, AVAG|g42248.t1, AVAG|g45655.t1
GO:0018130	0.039827	0.984499	8	1633	heterocycle biosynthetic process	BP	1	BP heterocycle biosynthetic process	AVAG|g19695.t1, AVAG|g26025.t1, AVAG|g27673.t1, AVAG|g30339.t1, AVAG|g30350.t1, AVAG|g42248.t1, AVAG|g45655.t1, AVAG|g8340.t1
GO:0043970	0.0402543	0.999229	1	18	histone H3-K9 acetylation	BP	1	BP histone H3-K9 acetylation	AVAG|g5334.t1
GO:0004180	0.0408531	0.995883	2	125	carboxypeptidase activity	MF	1	MF carboxypeptidase activity	AVAG|g34705.t1, AVAG|g49491.t1
GO:0019438	0.0411086	0.983902	8	1641	aromatic compound biosynthetic process	BP	1	BP aromatic compound biosynthetic process	AVAG|g19695.t1, AVAG|g26025.t1, AVAG|g27673.t1, AVAG|g30339.t1, AVAG|g30350.t1, AVAG|g42248.t1, AVAG|g45655.t1, AVAG|g8340.t1
GO:0047689	0.0423253	0.99915	1	17	aspartate racemase activity	MF	1	MF aspartate racemase activity	AVAG|g54957.t1
GO:0070995	0.0462521	0.99898	1	18	NADPH oxidation	BP	1	BP NADPH oxidation	AVAG|g2701.t1
GO:1901362	0.0462941	0.980309	9	1970	organic cyclic compound biosynthetic process	BP	1	BP organic cyclic compound biosynthetic process	AVAG|g19695.t1, AVAG|g26025.t1, AVAG|g27673.t1, AVAG|g30339.t1, AVAG|g30350.t1, AVAG|g42248.t1, AVAG|g44948.t1, AVAG|g45655.t1, AVAG|g8340.t1
GO:0090305	0.0470656	0.991166	3	334	nucleic acid phosphodiester bond hydrolysis	BP	1	BP nucleic acid phosphodiester bond hydrolysis	AVAG|g10202.t1, AVAG|g43835.t1, AVAG|g8704.t1
GO:0046496	0.0475001	0.991052	3	335	nicotinamide nucleotide metabolic process	BP	1	BP nicotinamide nucleotide metabolic process	AVAG|g2701.t1, AVAG|g30339.t1, AVAG|g30350.t1
GO:0044419	0.0481086	0.98057	8	1606	interspecies interaction between organisms	BP	1	BP interspecies interaction between organisms	AVAG|g11232.t1, AVAG|g12150.t1, AVAG|g14338.t1, AVAG|g28891.t1, AVAG|g30102.t1, AVAG|g40265.t1, AVAG|g47137.t1, AVAG|g8740.t1
GO:1900102	0.0484761	0.998862	1	24	negative regulation of endoplasmic reticulum unfolded protein response	BP	1	BP negative regulation of endoplasmic reticulum unfolded protein response	AVAG|g14892.t1
GO:0044528	0.0488764	0.998853	1	20	regulation of mitochondrial mRNA stability	BP	1	BP regulation of mitochondrial mRNA stability	AVAG|g10202.t1
GO:0000160	0.0496317	0.998814	1	21	phosphorelay signal transduction system	BP	1	BP phosphorelay signal transduction system	AVAG|g5334.t1
GO:0009873	0.0496317	0.998814	1	21	ethylene-activated signaling pathway	BP	1	BP ethylene-activated signaling pathway	AVAG|g5334.t1
GO:0051186	0.0499694	0.98478	5	843	cofactor metabolic process	BP	1	BP cofactor metabolic process	AVAG|g26025.t1, AVAG|g2701.t1, AVAG|g30339.t1, AVAG|g30350.t1, AVAG|g8340.t1

## Sheet: Av T7 down
category	over_represented_pvalue	under_represented_pvalue	numDEInCat	numInCat	term	ontology	over_represented_FDR	go_term	gene_ids
GO:0016036	5.08264e-10	1	7	406	cellular response to phosphate starvation	BP	7.30962e-06	BP cellular response to phosphate starvation	AVAG|g2868.t1, AVAG|g38144.t1, AVAG|g4696.t1, AVAG|g5016.t1, AVAG|g51882.t1, AVAG|g53317.t1, AVAG|g6859.t1
GO:0045717	9.08645e-10	1	7	437	negative regulation of fatty acid biosynthetic process	BP	7.30962e-06	BP negative regulation of fatty acid biosynthetic process	AVAG|g2868.t1, AVAG|g38144.t1, AVAG|g4696.t1, AVAG|g5016.t1, AVAG|g51882.t1, AVAG|g53317.t1, AVAG|g6859.t1
GO:0045922	1.07896e-09	1	7	450	negative regulation of fatty acid metabolic process	BP	7.30962e-06	BP negative regulation of fatty acid metabolic process	AVAG|g2868.t1, AVAG|g38144.t1, AVAG|g4696.t1, AVAG|g5016.t1, AVAG|g51882.t1, AVAG|g53317.t1, AVAG|g6859.t1
GO:0042304	1.41055e-09	1	7	465	regulation of fatty acid biosynthetic process	BP	7.30962e-06	BP regulation of fatty acid biosynthetic process	AVAG|g2868.t1, AVAG|g38144.t1, AVAG|g4696.t1, AVAG|g5016.t1, AVAG|g51882.t1, AVAG|g53317.t1, AVAG|g6859.t1
GO:0051055	1.84838e-09	1	7	489	negative regulation of lipid biosynthetic process	BP	7.30962e-06	BP negative regulation of lipid biosynthetic process	AVAG|g2868.t1, AVAG|g38144.t1, AVAG|g4696.t1, AVAG|g5016.t1, AVAG|g51882.t1, AVAG|g53317.t1, AVAG|g6859.t1
GO:0032091	2.09866e-09	1	7	503	negative regulation of protein binding	BP	7.30962e-06	BP negative regulation of protein binding	AVAG|g2868.t1, AVAG|g38144.t1, AVAG|g4696.t1, AVAG|g5016.t1, AVAG|g51882.t1, AVAG|g53317.t1, AVAG|g6859.t1
GO:0019217	3.39471e-09	1	7	530	regulation of fatty acid metabolic process	BP	9.76233e-06	BP regulation of fatty acid metabolic process	AVAG|g2868.t1, AVAG|g38144.t1, AVAG|g4696.t1, AVAG|g5016.t1, AVAG|g51882.t1, AVAG|g53317.t1, AVAG|g6859.t1
GO:0045833	3.73714e-09	1	7	544	negative regulation of lipid metabolic process	BP	9.76233e-06	BP negative regulation of lipid metabolic process	AVAG|g2868.t1, AVAG|g38144.t1, AVAG|g4696.t1, AVAG|g5016.t1, AVAG|g51882.t1, AVAG|g53317.t1, AVAG|g6859.t1
GO:0005618	5.94081e-09	1	7	586	cell wall	CC	1.24764e-05	CC cell wall	AVAG|g2868.t1, AVAG|g38144.t1, AVAG|g4696.t1, AVAG|g5016.t1, AVAG|g51882.t1, AVAG|g53317.t1, AVAG|g6859.t1
GO:0030312	5.97012e-09	1	7	587	external encapsulating structure	CC	1.24764e-05	CC external encapsulating structure	AVAG|g2868.t1, AVAG|g38144.t1, AVAG|g4696.t1, AVAG|g5016.t1, AVAG|g51882.t1, AVAG|g53317.t1, AVAG|g6859.t1
GO:0051100	6.68361e-09	1	7	600	negative regulation of binding	BP	1.26711e-05	BP negative regulation of binding	AVAG|g2868.t1, AVAG|g38144.t1, AVAG|g4696.t1, AVAG|g5016.t1, AVAG|g51882.t1, AVAG|g53317.t1, AVAG|g6859.t1
GO:0030145	7.27598e-09	1	7	611	manganese ion binding	MF	1.26711e-05	MF manganese ion binding	AVAG|g2868.t1, AVAG|g38144.t1, AVAG|g4696.t1, AVAG|g5016.t1, AVAG|g51882.t1, AVAG|g53317.t1, AVAG|g6859.t1
GO:0010565	1.04957e-08	1	7	632	regulation of cellular ketone metabolic process	BP	1.68722e-05	BP regulation of cellular ketone metabolic process	AVAG|g2868.t1, AVAG|g38144.t1, AVAG|g4696.t1, AVAG|g5016.t1, AVAG|g51882.t1, AVAG|g53317.t1, AVAG|g6859.t1
GO:0009405	1.32509e-08	1	7	650	pathogenesis	BP	1.97799e-05	BP pathogenesis	AVAG|g2868.t1, AVAG|g38144.t1, AVAG|g4696.t1, AVAG|g5016.t1, AVAG|g51882.t1, AVAG|g53317.t1, AVAG|g6859.t1
GO:0009605	1.54058e-08	1	11	2911	response to external stimulus	BP	2.14634e-05	BP response to external stimulus	AVAG|g23481.t1, AVAG|g24663.t1, AVAG|g2868.t1, AVAG|g38144.t1, AVAG|g42849.t1, AVAG|g45155.t1, AVAG|g4696.t1, AVAG|g5016.t1, AVAG|g51882.t1, AVAG|g53317.t1, AVAG|g6859.t1
GO:0009267	1.73687e-08	1	7	693	cellular response to starvation	BP	2.26857e-05	BP cellular response to starvation	AVAG|g2868.t1, AVAG|g38144.t1, AVAG|g4696.t1, AVAG|g5016.t1, AVAG|g51882.t1, AVAG|g53317.t1, AVAG|g6859.t1
GO:0046890	2.10425e-08	1	7	706	regulation of lipid biosynthetic process	BP	2.58674e-05	BP regulation of lipid biosynthetic process	AVAG|g2868.t1, AVAG|g38144.t1, AVAG|g4696.t1, AVAG|g5016.t1, AVAG|g51882.t1, AVAG|g53317.t1, AVAG|g6859.t1
GO:0043393	2.47806e-08	1	7	723	regulation of protein binding	BP	2.87703e-05	BP regulation of protein binding	AVAG|g2868.t1, AVAG|g38144.t1, AVAG|g4696.t1, AVAG|g5016.t1, AVAG|g51882.t1, AVAG|g53317.t1, AVAG|g6859.t1
GO:0031669	3.31743e-08	1	7	764	cellular response to nutrient levels	BP	3.64883e-05	BP cellular response to nutrient levels	AVAG|g2868.t1, AVAG|g38144.t1, AVAG|g4696.t1, AVAG|g5016.t1, AVAG|g51882.t1, AVAG|g53317.t1, AVAG|g6859.t1
GO:0051704	3.81163e-08	1	10	2423	multi-organism process	BP	3.91485e-05	BP multi-organism process	AVAG|g23481.t1, AVAG|g2868.t1, AVAG|g38144.t1, AVAG|g42849.t1, AVAG|g45155.t1, AVAG|g4696.t1, AVAG|g5016.t1, AVAG|g51882.t1, AVAG|g53317.t1, AVAG|g6859.t1
GO:0042594	3.93395e-08	1	7	784	response to starvation	BP	3.91485e-05	BP response to starvation	AVAG|g2868.t1, AVAG|g38144.t1, AVAG|g4696.t1, AVAG|g5016.t1, AVAG|g51882.t1, AVAG|g53317.t1, AVAG|g6859.t1
GO:0003956	4.4806e-08	1	6	431	NAD(P)+-protein-arginine ADP-ribosyltransferase activity	MF	4.25617e-05	MF NAD(P)+-protein-arginine ADP-ribosyltransferase activity	AVAG|g18758.t1, AVAG|g2962.t1, AVAG|g38144.t1, AVAG|g38283.t1, AVAG|g42017.t1, AVAG|g5016.t1
GO:0031668	4.82328e-08	1	7	808	cellular response to extracellular stimulus	BP	4.38247e-05	BP cellular response to extracellular stimulus	AVAG|g2868.t1, AVAG|g38144.t1, AVAG|g4696.t1, AVAG|g5016.t1, AVAG|g51882.t1, AVAG|g53317.t1, AVAG|g6859.t1
GO:0043085	6.50915e-08	1	9	1898	positive regulation of catalytic activity	BP	5.66785e-05	BP positive regulation of catalytic activity	AVAG|g23481.t1, AVAG|g2868.t1, AVAG|g38144.t1, AVAG|g42849.t1, AVAG|g4696.t1, AVAG|g5016.t1, AVAG|g51882.t1, AVAG|g53317.t1, AVAG|g6859.t1
GO:0071496	8.21963e-08	1	7	875	cellular response to external stimulus	BP	6.87095e-05	BP cellular response to external stimulus	AVAG|g2868.t1, AVAG|g38144.t1, AVAG|g4696.t1, AVAG|g5016.t1, AVAG|g51882.t1, AVAG|g53317.t1, AVAG|g6859.t1
GO:0051098	1.42021e-07	1	7	948	regulation of binding	BP	0.000114152	BP regulation of binding	AVAG|g2868.t1, AVAG|g38144.t1, AVAG|g4696.t1, AVAG|g5016.t1, AVAG|g51882.t1, AVAG|g53317.t1, AVAG|g6859.t1
GO:0006471	1.6076e-07	1	6	542	protein ADP-ribosylation	BP	0.000124428	BP protein ADP-ribosylation	AVAG|g18758.t1, AVAG|g2962.t1, AVAG|g38144.t1, AVAG|g38283.t1, AVAG|g42017.t1, AVAG|g5016.t1
GO:0050790	2.64864e-07	1	10	2988	regulation of catalytic activity	BP	0.000189372	BP regulation of catalytic activity	AVAG|g23481.t1, AVAG|g2868.t1, AVAG|g38144.t1, AVAG|g42849.t1, AVAG|g4663.t1, AVAG|g4696.t1, AVAG|g5016.t1, AVAG|g51882.t1, AVAG|g53317.t1, AVAG|g6859.t1
GO:0106310	2.71851e-07	1	7	1047	NA	NA	0.000189372	none	AVAG|g2868.t1, AVAG|g38144.t1, AVAG|g4696.t1, AVAG|g5016.t1, AVAG|g51882.t1, AVAG|g53317.t1, AVAG|g6859.t1
GO:0106311	2.71851e-07	1	7	1047	NA	NA	0.000189372	none	AVAG|g2868.t1, AVAG|g38144.t1, AVAG|g4696.t1, AVAG|g5016.t1, AVAG|g51882.t1, AVAG|g53317.t1, AVAG|g6859.t1
GO:0019216	3.00843e-07	1	7	1046	regulation of lipid metabolic process	BP	0.000202807	BP regulation of lipid metabolic process	AVAG|g2868.t1, AVAG|g38144.t1, AVAG|g4696.t1, AVAG|g5016.t1, AVAG|g51882.t1, AVAG|g53317.t1, AVAG|g6859.t1
GO:0044419	3.27432e-07	1	8	1606	interspecies interaction between organisms	BP	0.000213834	BP interspecies interaction between organisms	AVAG|g2868.t1, AVAG|g38144.t1, AVAG|g45155.t1, AVAG|g4696.t1, AVAG|g5016.t1, AVAG|g51882.t1, AVAG|g53317.t1, AVAG|g6859.t1
GO:0031667	3.6805e-07	1	7	1083	response to nutrient levels	BP	0.000233076	BP response to nutrient levels	AVAG|g2868.t1, AVAG|g38144.t1, AVAG|g4696.t1, AVAG|g5016.t1, AVAG|g51882.t1, AVAG|g53317.t1, AVAG|g6859.t1
GO:0009991	4.76916e-07	1	7	1127	response to extracellular stimulus	BP	0.000291906	BP response to extracellular stimulus	AVAG|g2868.t1, AVAG|g38144.t1, AVAG|g4696.t1, AVAG|g5016.t1, AVAG|g51882.t1, AVAG|g53317.t1, AVAG|g6859.t1
GO:0050896	4.9053e-07	1	15	8824	response to stimulus	BP	0.000291906	BP response to stimulus	AVAG|g23481.t1, AVAG|g24663.t1, AVAG|g2868.t1, AVAG|g2962.t1, AVAG|g38144.t1, AVAG|g42849.t1, AVAG|g45155.t1, AVAG|g4663.t1, AVAG|g4696.t1, AVAG|g5016.t1, AVAG|g51882.t1, AVAG|g53317.t1, AVAG|g58332.t1, AVAG|g6859.t1, AVAG|g7795.t1
GO:0016763	5.02853e-07	1	6	663	transferase activity, transferring pentosyl groups	MF	0.000291906	MF transferase activity, transferring pentosyl groups	AVAG|g18758.t1, AVAG|g2962.t1, AVAG|g38144.t1, AVAG|g38283.t1, AVAG|g42017.t1, AVAG|g5016.t1
GO:0007154	5.77367e-07	1	8	1731	cell communication	BP	0.000326103	BP cell communication	AVAG|g24663.t1, AVAG|g2868.t1, AVAG|g38144.t1, AVAG|g4696.t1, AVAG|g5016.t1, AVAG|g51882.t1, AVAG|g53317.t1, AVAG|g6859.t1
GO:0044093	6.77426e-07	1	9	2520	positive regulation of molecular function	BP	0.000372549	BP positive regulation of molecular function	AVAG|g23481.t1, AVAG|g2868.t1, AVAG|g38144.t1, AVAG|g42849.t1, AVAG|g4696.t1, AVAG|g5016.t1, AVAG|g51882.t1, AVAG|g53317.t1, AVAG|g6859.t1
GO:0043086	9.19987e-07	1	7	1234	negative regulation of catalytic activity	BP	0.000492971	BP negative regulation of catalytic activity	AVAG|g2868.t1, AVAG|g38144.t1, AVAG|g4696.t1, AVAG|g5016.t1, AVAG|g51882.t1, AVAG|g53317.t1, AVAG|g6859.t1
GO:0044092	1.21008e-06	1	8	1916	negative regulation of molecular function	BP	0.000632205	BP negative regulation of molecular function	AVAG|g2868.t1, AVAG|g38144.t1, AVAG|g4663.t1, AVAG|g4696.t1, AVAG|g5016.t1, AVAG|g51882.t1, AVAG|g53317.t1, AVAG|g6859.t1
GO:0004674	1.48984e-06	1	7	1356	protein serine/threonine kinase activity	MF	0.000759382	MF protein serine/threonine kinase activity	AVAG|g2868.t1, AVAG|g38144.t1, AVAG|g4696.t1, AVAG|g5016.t1, AVAG|g51882.t1, AVAG|g53317.t1, AVAG|g6859.t1
GO:0016740	3.45251e-06	1	13	7382	transferase activity	MF	0.00171787	MF transferase activity	AVAG|g18758.t1, AVAG|g23481.t1, AVAG|g2868.t1, AVAG|g2962.t1, AVAG|g38144.t1, AVAG|g38283.t1, AVAG|g42017.t1, AVAG|g42849.t1, AVAG|g4696.t1, AVAG|g5016.t1, AVAG|g51882.t1, AVAG|g53317.t1, AVAG|g6859.t1
GO:0065009	4.7936e-06	0.999999	10	4127	regulation of molecular function	BP	0.00232969	BP regulation of molecular function	AVAG|g23481.t1, AVAG|g2868.t1, AVAG|g38144.t1, AVAG|g42849.t1, AVAG|g4663.t1, AVAG|g4696.t1, AVAG|g5016.t1, AVAG|g51882.t1, AVAG|g53317.t1, AVAG|g6859.t1
GO:0006950	4.95262e-06	0.999999	11	5271	response to stress	BP	0.00235227	BP response to stress	AVAG|g23481.t1, AVAG|g2868.t1, AVAG|g38144.t1, AVAG|g42849.t1, AVAG|g45155.t1, AVAG|g4696.t1, AVAG|g5016.t1, AVAG|g51882.t1, AVAG|g53317.t1, AVAG|g6859.t1, AVAG|g7795.t1
GO:0004672	6.65931e-06	1	7	1688	protein kinase activity	MF	0.00309258	MF protein kinase activity	AVAG|g2868.t1, AVAG|g38144.t1, AVAG|g4696.t1, AVAG|g5016.t1, AVAG|g51882.t1, AVAG|g53317.t1, AVAG|g6859.t1
GO:0006486	6.9964e-06	1	6	1067	protein glycosylation	BP	0.00311087	BP protein glycosylation	AVAG|g18758.t1, AVAG|g2962.t1, AVAG|g38144.t1, AVAG|g38283.t1, AVAG|g42017.t1, AVAG|g5016.t1
GO:0043413	6.9964e-06	1	6	1067	macromolecule glycosylation	BP	0.00311087	BP macromolecule glycosylation	AVAG|g18758.t1, AVAG|g2962.t1, AVAG|g38144.t1, AVAG|g38283.t1, AVAG|g42017.t1, AVAG|g5016.t1
GO:0070085	8.76133e-06	1	6	1108	glycosylation	BP	0.00381447	BP glycosylation	AVAG|g18758.t1, AVAG|g2962.t1, AVAG|g38144.t1, AVAG|g38283.t1, AVAG|g42017.t1, AVAG|g5016.t1
GO:0009620	1.26268e-05	1	3	107	response to fungus	BP	0.00538519	BP response to fungus	AVAG|g23481.t1, AVAG|g42849.t1, AVAG|g45155.t1
GO:0046914	1.3129e-05	0.999999	9	3607	transition metal ion binding	MF	0.00548739	MF transition metal ion binding	AVAG|g2868.t1, AVAG|g2962.t1, AVAG|g38144.t1, AVAG|g40088.t1, AVAG|g4696.t1, AVAG|g5016.t1, AVAG|g51882.t1, AVAG|g53317.t1, AVAG|g6859.t1
GO:0016773	1.90855e-05	0.999998	7	1990	phosphotransferase activity, alcohol group as acceptor	MF	0.00782058	MF phosphotransferase activity, alcohol group as acceptor	AVAG|g2868.t1, AVAG|g38144.t1, AVAG|g4696.t1, AVAG|g5016.t1, AVAG|g51882.t1, AVAG|g53317.t1, AVAG|g6859.t1
GO:0016757	2.62431e-05	0.999998	6	1341	transferase activity, transferring glycosyl groups	MF	0.0105467	MF transferase activity, transferring glycosyl groups	AVAG|g18758.t1, AVAG|g2962.t1, AVAG|g38144.t1, AVAG|g38283.t1, AVAG|g42017.t1, AVAG|g5016.t1
GO:0016301	3.13448e-05	0.999997	7	2163	kinase activity	MF	0.0123593	MF kinase activity	AVAG|g2868.t1, AVAG|g38144.t1, AVAG|g4696.t1, AVAG|g5016.t1, AVAG|g51882.t1, AVAG|g53317.t1, AVAG|g6859.t1
GO:0051716	3.3996e-05	0.999995	10	5187	cellular response to stimulus	BP	0.0131565	BP cellular response to stimulus	AVAG|g2868.t1, AVAG|g2962.t1, AVAG|g38144.t1, AVAG|g45155.t1, AVAG|g4663.t1, AVAG|g4696.t1, AVAG|g5016.t1, AVAG|g51882.t1, AVAG|g53317.t1, AVAG|g6859.t1
GO:0031327	3.9837e-05	0.999996	8	3109	negative regulation of cellular biosynthetic process	BP	0.0151366	BP negative regulation of cellular biosynthetic process	AVAG|g2868.t1, AVAG|g2962.t1, AVAG|g38144.t1, AVAG|g4696.t1, AVAG|g5016.t1, AVAG|g51882.t1, AVAG|g53317.t1, AVAG|g6859.t1
GO:0009890	4.35668e-05	0.999995	8	3148	negative regulation of biosynthetic process	BP	0.0162582	BP negative regulation of biosynthetic process	AVAG|g2868.t1, AVAG|g2962.t1, AVAG|g38144.t1, AVAG|g4696.t1, AVAG|g5016.t1, AVAG|g51882.t1, AVAG|g53317.t1, AVAG|g6859.t1
GO:1901224	4.80249e-05	0.999999	3	163	positive regulation of NIK/NF-kappaB signaling	BP	0.0176075	BP positive regulation of NIK/NF-kappaB signaling	AVAG|g23481.t1, AVAG|g42849.t1, AVAG|g4663.t1
GO:0031326	5.15975e-05	0.999992	11	6659	regulation of cellular biosynthetic process	BP	0.0183323	BP regulation of cellular biosynthetic process	AVAG|g23481.t1, AVAG|g2868.t1, AVAG|g2962.t1, AVAG|g38144.t1, AVAG|g42849.t1, AVAG|g4663.t1, AVAG|g4696.t1, AVAG|g5016.t1, AVAG|g51882.t1, AVAG|g53317.t1, AVAG|g6859.t1
GO:0033554	5.17564e-05	0.999994	8	3289	cellular response to stress	BP	0.0183323	BP cellular response to stress	AVAG|g2868.t1, AVAG|g38144.t1, AVAG|g45155.t1, AVAG|g4696.t1, AVAG|g5016.t1, AVAG|g51882.t1, AVAG|g53317.t1, AVAG|g6859.t1
GO:0002096	5.70614e-05	1	2	26	polkadots	CC	0.0195487	CC polkadots	AVAG|g23481.t1, AVAG|g42849.t1
GO:0032449	5.70614e-05	1	2	26	CBM complex	CC	0.0195487	CC CBM complex	AVAG|g23481.t1, AVAG|g42849.t1
GO:0009889	6.15163e-05	0.99999	11	6786	regulation of biosynthetic process	BP	0.020735	BP regulation of biosynthetic process	AVAG|g23481.t1, AVAG|g2868.t1, AVAG|g2962.t1, AVAG|g38144.t1, AVAG|g42849.t1, AVAG|g4663.t1, AVAG|g4696.t1, AVAG|g5016.t1, AVAG|g51882.t1, AVAG|g53317.t1, AVAG|g6859.t1
GO:0032652	6.54672e-05	0.999999	3	180	regulation of interleukin-1 production	BP	0.021411	BP regulation of interleukin-1 production	AVAG|g23481.t1, AVAG|g42849.t1, AVAG|g4663.t1
GO:0003824	6.5571e-05	0.999988	18	18663	catalytic activity	MF	0.021411	MF catalytic activity	AVAG|g18758.t1, AVAG|g23481.t1, AVAG|g24663.t1, AVAG|g2868.t1, AVAG|g2962.t1, AVAG|g38144.t1, AVAG|g38283.t1, AVAG|g40088.t1, AVAG|g42017.t1, AVAG|g42849.t1, AVAG|g45155.t1, AVAG|g4696.t1, AVAG|g5016.t1, AVAG|g51882.t1, AVAG|g53317.t1, AVAG|g58332.t1, AVAG|g6859.t1, AVAG|g6943.t1
GO:0001923	7.13697e-05	1	2	30	B-1 B cell differentiation	BP	0.0229459	BP B-1 B cell differentiation	AVAG|g23481.t1, AVAG|g42849.t1
GO:2000321	8.7594e-05	1	2	32	positive regulation of T-helper 17 cell differentiation	BP	0.0277354	BP positive regulation of T-helper 17 cell differentiation	AVAG|g23481.t1, AVAG|g42849.t1
GO:0031324	9.18349e-05	0.999987	9	4566	negative regulation of cellular metabolic process	BP	0.0286443	BP negative regulation of cellular metabolic process	AVAG|g2868.t1, AVAG|g2962.t1, AVAG|g38144.t1, AVAG|g4663.t1, AVAG|g4696.t1, AVAG|g5016.t1, AVAG|g51882.t1, AVAG|g53317.t1, AVAG|g6859.t1
GO:2000318	0.000100642	1	2	34	positive regulation of T-helper 17 type immune response	BP	0.0309297	BP positive regulation of T-helper 17 type immune response	AVAG|g23481.t1, AVAG|g42849.t1
GO:2000319	0.000106533	1	2	35	regulation of T-helper 17 cell differentiation	BP	0.0322656	BP regulation of T-helper 17 cell differentiation	AVAG|g23481.t1, AVAG|g42849.t1
GO:0045624	0.000115405	0.999999	2	36	positive regulation of T-helper cell differentiation	BP	0.0343879	BP positive regulation of T-helper cell differentiation	AVAG|g23481.t1, AVAG|g42849.t1
GO:0016772	0.000116831	0.999987	7	2670	transferase activity, transferring phosphorus-containing groups	MF	0.0343879	MF transferase activity, transferring phosphorus-containing groups	AVAG|g2868.t1, AVAG|g38144.t1, AVAG|g4696.t1, AVAG|g5016.t1, AVAG|g51882.t1, AVAG|g53317.t1, AVAG|g6859.t1
GO:2000316	0.000120867	0.999999	2	37	regulation of T-helper 17 type immune response	BP	0.0344693	BP regulation of T-helper 17 type immune response	AVAG|g23481.t1, AVAG|g42849.t1
GO:0043372	0.000122056	0.999999	2	37	positive regulation of CD4-positive, alpha-beta T cell differentiation	BP	0.0344693	BP positive regulation of CD4-positive, alpha-beta T cell differentiation	AVAG|g23481.t1, AVAG|g42849.t1
GO:2000516	0.000122056	0.999999	2	37	positive regulation of CD4-positive, alpha-beta T cell activation	BP	0.0344693	BP positive regulation of CD4-positive, alpha-beta T cell activation	AVAG|g23481.t1, AVAG|g42849.t1
GO:0005887	0.000131997	0.999985	7	2633	integral component of plasma membrane	CC	0.0367795	CC integral component of plasma membrane	AVAG|g2868.t1, AVAG|g38144.t1, AVAG|g4696.t1, AVAG|g5016.t1, AVAG|g51882.t1, AVAG|g53317.t1, AVAG|g6859.t1
GO:0045622	0.000136986	0.999999	2	39	regulation of T-helper cell differentiation	BP	0.0376674	BP regulation of T-helper cell differentiation	AVAG|g23481.t1, AVAG|g42849.t1
GO:0031226	0.000160602	0.999981	7	2727	intrinsic component of plasma membrane	CC	0.0435877	CC intrinsic component of plasma membrane	AVAG|g2868.t1, AVAG|g38144.t1, AVAG|g4696.t1, AVAG|g5016.t1, AVAG|g51882.t1, AVAG|g53317.t1, AVAG|g6859.t1
GO:0005524	0.000170707	0.999974	9	4998	ATP binding	MF	0.0457364	MF ATP binding	AVAG|g24663.t1, AVAG|g2868.t1, AVAG|g38144.t1, AVAG|g4663.t1, AVAG|g4696.t1, AVAG|g5016.t1, AVAG|g51882.t1, AVAG|g53317.t1, AVAG|g6859.t1
GO:0005576	0.000176243	0.999979	7	2864	extracellular region	CC	0.0462268	CC extracellular region	AVAG|g2868.t1, AVAG|g38144.t1, AVAG|g4696.t1, AVAG|g5016.t1, AVAG|g51882.t1, AVAG|g53317.t1, AVAG|g6859.t1
GO:0043370	0.000176962	0.999999	2	44	regulation of CD4-positive, alpha-beta T cell differentiation	BP	0.0462268	BP regulation of CD4-positive, alpha-beta T cell differentiation	AVAG|g23481.t1, AVAG|g42849.t1
GO:0031663	0.000179829	0.999999	2	45	lipopolysaccharide-mediated signaling pathway	BP	0.0463959	BP lipopolysaccharide-mediated signaling pathway	AVAG|g23481.t1, AVAG|g42849.t1
GO:0032559	0.000191522	0.99997	9	5070	adenyl ribonucleotide binding	MF	0.0482365	MF adenyl ribonucleotide binding	AVAG|g24663.t1, AVAG|g2868.t1, AVAG|g38144.t1, AVAG|g4663.t1, AVAG|g4696.t1, AVAG|g5016.t1, AVAG|g51882.t1, AVAG|g53317.t1, AVAG|g6859.t1
GO:0030554	0.000193387	0.99997	9	5077	adenyl nucleotide binding	MF	0.0482365	MF adenyl nucleotide binding	AVAG|g24663.t1, AVAG|g2868.t1, AVAG|g38144.t1, AVAG|g4663.t1, AVAG|g4696.t1, AVAG|g5016.t1, AVAG|g51882.t1, AVAG|g53317.t1, AVAG|g6859.t1
GO:2000514	0.000193888	0.999999	2	46	regulation of CD4-positive, alpha-beta T cell activation	BP	0.0482365	BP regulation of CD4-positive, alpha-beta T cell activation	AVAG|g23481.t1, AVAG|g42849.t1
GO:0009892	0.000223673	0.999965	9	5141	negative regulation of metabolic process	BP	0.0549921	BP negative regulation of metabolic process	AVAG|g2868.t1, AVAG|g2962.t1, AVAG|g38144.t1, AVAG|g4663.t1, AVAG|g4696.t1, AVAG|g5016.t1, AVAG|g51882.t1, AVAG|g53317.t1, AVAG|g6859.t1
GO:0046638	0.000236405	0.999998	2	53	positive regulation of alpha-beta T cell differentiation	BP	0.0574465	BP positive regulation of alpha-beta T cell differentiation	AVAG|g23481.t1, AVAG|g42849.t1
GO:0042098	0.000265816	0.999998	2	54	T cell proliferation	BP	0.0633406	BP T cell proliferation	AVAG|g23481.t1, AVAG|g42849.t1
GO:0043281	0.000266723	0.999993	3	292	regulation of cysteine-type endopeptidase activity involved in apoptotic process	BP	0.0633406	BP regulation of cysteine-type endopeptidase activity involved in apoptotic process	AVAG|g23481.t1, AVAG|g42849.t1, AVAG|g4663.t1
GO:0046635	0.000317837	0.999998	2	61	positive regulation of alpha-beta T cell activation	BP	0.0746309	BP positive regulation of alpha-beta T cell activation	AVAG|g23481.t1, AVAG|g42849.t1
GO:2000116	0.00032489	0.99999	3	312	regulation of cysteine-type endopeptidase activity	BP	0.0754393	BP regulation of cysteine-type endopeptidase activity	AVAG|g23481.t1, AVAG|g42849.t1, AVAG|g4663.t1
GO:0048523	0.000350258	0.999932	11	8151	negative regulation of cellular process	BP	0.0799875	BP negative regulation of cellular process	AVAG|g23481.t1, AVAG|g2868.t1, AVAG|g2962.t1, AVAG|g38144.t1, AVAG|g42849.t1, AVAG|g4663.t1, AVAG|g4696.t1, AVAG|g5016.t1, AVAG|g51882.t1, AVAG|g53317.t1, AVAG|g6859.t1
GO:0046637	0.000352132	0.999997	2	64	regulation of alpha-beta T cell differentiation	BP	0.0799875	BP regulation of alpha-beta T cell differentiation	AVAG|g23481.t1, AVAG|g42849.t1
GO:0045089	0.000385867	0.999988	3	332	positive regulation of innate immune response	BP	0.0867081	BP positive regulation of innate immune response	AVAG|g23481.t1, AVAG|g42849.t1, AVAG|g45155.t1
GO:0002223	0.000408192	0.999996	2	68	stimulatory C-type lectin receptor signaling pathway	BP	0.0907489	BP stimulatory C-type lectin receptor signaling pathway	AVAG|g23481.t1, AVAG|g42849.t1
GO:0046651	0.000421504	0.999996	2	69	lymphocyte proliferation	BP	0.0927221	BP lymphocyte proliferation	AVAG|g23481.t1, AVAG|g42849.t1
GO:0032943	0.000450457	0.999996	2	71	mononuclear cell proliferation	BP	0.0970478	BP mononuclear cell proliferation	AVAG|g23481.t1, AVAG|g42849.t1
GO:0070661	0.000450457	0.999996	2	71	leukocyte proliferation	BP	0.0970478	BP leukocyte proliferation	AVAG|g23481.t1, AVAG|g42849.t1
GO:0002335	0.000457029	0.999996	2	71	mature B cell differentiation	BP	0.0974591	BP mature B cell differentiation	AVAG|g23481.t1, AVAG|g42849.t1
GO:0046634	0.000476446	0.999995	2	74	regulation of alpha-beta T cell activation	BP	0.100573	BP regulation of alpha-beta T cell activation	AVAG|g23481.t1, AVAG|g42849.t1
GO:0050856	0.000499767	0.999995	2	76	regulation of T cell receptor signaling pathway	BP	0.104441	BP regulation of T cell receptor signaling pathway	AVAG|g23481.t1, AVAG|g42849.t1
GO:0002726	0.000508829	0.999995	2	74	positive regulation of T cell cytokine production	BP	0.105282	BP positive regulation of T cell cytokine production	AVAG|g23481.t1, AVAG|g42849.t1
GO:0002724	0.000514311	0.999995	2	75	regulation of T cell cytokine production	BP	0.105373	BP regulation of T cell cytokine production	AVAG|g23481.t1, AVAG|g42849.t1
GO:0002220	0.000519866	0.999995	2	76	innate immune response activating cell surface receptor signaling pathway	BP	0.105477	BP innate immune response activating cell surface receptor signaling pathway	AVAG|g23481.t1, AVAG|g42849.t1
GO:0007250	0.000536632	0.999995	2	77	activation of NF-kappaB-inducing kinase activity	BP	0.107832	BP activation of NF-kappaB-inducing kinase activity	AVAG|g23481.t1, AVAG|g42849.t1
GO:0038095	0.000562588	0.999994	2	78	Fc-epsilon receptor signaling pathway	BP	0.111971	BP Fc-epsilon receptor signaling pathway	AVAG|g23481.t1, AVAG|g42849.t1
GO:0050854	0.000602354	0.999993	2	84	regulation of antigen receptor-mediated signaling pathway	BP	0.118755	BP regulation of antigen receptor-mediated signaling pathway	AVAG|g23481.t1, AVAG|g42849.t1
GO:0035639	0.000613187	0.999888	9	5980	purine ribonucleoside triphosphate binding	MF	0.119761	MF purine ribonucleoside triphosphate binding	AVAG|g24663.t1, AVAG|g2868.t1, AVAG|g38144.t1, AVAG|g4663.t1, AVAG|g4696.t1, AVAG|g5016.t1, AVAG|g51882.t1, AVAG|g53317.t1, AVAG|g6859.t1
GO:0002711	0.000632858	0.999993	2	83	positive regulation of T cell mediated immunity	BP	0.122458	BP positive regulation of T cell mediated immunity	AVAG|g23481.t1, AVAG|g42849.t1
GO:0032731	0.000652317	0.999993	2	90	positive regulation of interleukin-1 beta production	BP	0.125065	BP positive regulation of interleukin-1 beta production	AVAG|g23481.t1, AVAG|g42849.t1
GO:0052548	0.000661446	0.999975	3	393	regulation of endopeptidase activity	BP	0.125663	BP regulation of endopeptidase activity	AVAG|g23481.t1, AVAG|g42849.t1, AVAG|g4663.t1
GO:0032555	0.000681012	0.999874	9	6060	purine ribonucleotide binding	MF	0.128214	MF purine ribonucleotide binding	AVAG|g24663.t1, AVAG|g2868.t1, AVAG|g38144.t1, AVAG|g4663.t1, AVAG|g4696.t1, AVAG|g5016.t1, AVAG|g51882.t1, AVAG|g53317.t1, AVAG|g6859.t1
GO:0017076	0.000689338	0.999872	9	6070	purine nucleotide binding	MF	0.128623	MF purine nucleotide binding	AVAG|g24663.t1, AVAG|g2868.t1, AVAG|g38144.t1, AVAG|g4663.t1, AVAG|g4696.t1, AVAG|g5016.t1, AVAG|g51882.t1, AVAG|g53317.t1, AVAG|g6859.t1
GO:0045582	0.000705168	0.999992	2	89	positive regulation of T cell differentiation	BP	0.130304	BP positive regulation of T cell differentiation	AVAG|g23481.t1, AVAG|g42849.t1
GO:0032743	0.000710817	0.999992	2	89	positive regulation of interleukin-2 production	BP	0.130304	BP positive regulation of interleukin-2 production	AVAG|g23481.t1, AVAG|g42849.t1
GO:0032553	0.00073171	0.999863	9	6121	ribonucleotide binding	MF	0.132968	MF ribonucleotide binding	AVAG|g24663.t1, AVAG|g2868.t1, AVAG|g38144.t1, AVAG|g4663.t1, AVAG|g4696.t1, AVAG|g5016.t1, AVAG|g51882.t1, AVAG|g53317.t1, AVAG|g6859.t1
GO:0048519	0.000753675	0.999839	11	8918	negative regulation of biological process	BP	0.134941	BP negative regulation of biological process	AVAG|g23481.t1, AVAG|g2868.t1, AVAG|g2962.t1, AVAG|g38144.t1, AVAG|g42849.t1, AVAG|g4663.t1, AVAG|g4696.t1, AVAG|g5016.t1, AVAG|g51882.t1, AVAG|g53317.t1, AVAG|g6859.t1
GO:0032732	0.000755481	0.999991	2	97	positive regulation of interleukin-1 production	BP	0.134941	BP positive regulation of interleukin-1 production	AVAG|g23481.t1, AVAG|g42849.t1
GO:0038093	0.000780965	0.99999	2	93	Fc receptor signaling pathway	BP	0.13831	BP Fc receptor signaling pathway	AVAG|g23481.t1, AVAG|g42849.t1
GO:0052547	0.000873825	0.999964	3	431	regulation of peptidase activity	BP	0.153456	BP regulation of peptidase activity	AVAG|g23481.t1, AVAG|g42849.t1, AVAG|g4663.t1
GO:0031349	0.00088762	0.999963	3	439	positive regulation of defense response	BP	0.154579	BP positive regulation of defense response	AVAG|g23481.t1, AVAG|g42849.t1, AVAG|g45155.t1
GO:1901222	0.000996477	0.999957	3	455	regulation of NIK/NF-kappaB signaling	BP	0.164503	BP regulation of NIK/NF-kappaB signaling	AVAG|g23481.t1, AVAG|g42849.t1, AVAG|g4663.t1
GO:0009863	0.00101545	1	1	2	salicylic acid mediated signaling pathway	BP	0.164503	BP salicylic acid mediated signaling pathway	AVAG|g45155.t1
GO:0016046	0.00101545	1	1	2	detection of fungus	BP	0.164503	BP detection of fungus	AVAG|g45155.t1
GO:0018874	0.00101545	1	1	2	benzoate metabolic process	BP	0.164503	BP benzoate metabolic process	AVAG|g45155.t1
GO:0034052	0.00101545	1	1	2	positive regulation of plant-type hypersensitive response	BP	0.164503	BP positive regulation of plant-type hypersensitive response	AVAG|g45155.t1
GO:0052625	0.00101545	1	1	2	4-aminobenzoate amino acid synthetase activity	MF	0.164503	MF 4-aminobenzoate amino acid synthetase activity	AVAG|g45155.t1
GO:0052626	0.00101545	1	1	2	benzoate amino acid synthetase activity	MF	0.164503	MF benzoate amino acid synthetase activity	AVAG|g45155.t1
GO:0052627	0.00101545	1	1	2	vanillate amino acid synthetase activity	MF	0.164503	MF vanillate amino acid synthetase activity	AVAG|g45155.t1
GO:0052628	0.00101545	1	1	2	4-hydroxybenzoate amino acid synthetase activity	MF	0.164503	MF 4-hydroxybenzoate amino acid synthetase activity	AVAG|g45155.t1
GO:0030183	0.00106424	0.999985	2	110	B cell differentiation	BP	0.17108	BP B cell differentiation	AVAG|g23481.t1, AVAG|g42849.t1
GO:0080090	0.00107412	0.99976	11	9389	regulation of primary metabolic process	BP	0.171351	BP regulation of primary metabolic process	AVAG|g23481.t1, AVAG|g2868.t1, AVAG|g2962.t1, AVAG|g38144.t1, AVAG|g42849.t1, AVAG|g4663.t1, AVAG|g4696.t1, AVAG|g5016.t1, AVAG|g51882.t1, AVAG|g53317.t1, AVAG|g6859.t1
GO:0032663	0.0011005	0.999984	2	111	regulation of interleukin-2 production	BP	0.174229	BP regulation of interleukin-2 production	AVAG|g23481.t1, AVAG|g42849.t1
GO:0045621	0.00112153	0.999983	2	114	positive regulation of lymphocyte differentiation	BP	0.176224	BP positive regulation of lymphocyte differentiation	AVAG|g23481.t1, AVAG|g42849.t1
GO:0031347	0.00118832	0.999905	4	1068	regulation of defense response	BP	0.185324	BP regulation of defense response	AVAG|g23481.t1, AVAG|g42849.t1, AVAG|g45155.t1, AVAG|g4663.t1
GO:0002720	0.00124285	0.999981	2	116	positive regulation of cytokine production involved in immune response	BP	0.191593	BP positive regulation of cytokine production involved in immune response	AVAG|g23481.t1, AVAG|g42849.t1
GO:0010172	0.00124774	0.99998	2	110	embryonic body morphogenesis	BP	0.191593	BP embryonic body morphogenesis	AVAG|g2962.t1, AVAG|g5016.t1
GO:0044459	0.00125602	0.999767	8	5061	plasma membrane part	CC	0.191593	CC plasma membrane part	AVAG|g24663.t1, AVAG|g2868.t1, AVAG|g38144.t1, AVAG|g4696.t1, AVAG|g5016.t1, AVAG|g51882.t1, AVAG|g53317.t1, AVAG|g6859.t1
GO:0002709	0.00127281	0.99998	2	119	regulation of T cell mediated immunity	BP	0.192748	BP regulation of T cell mediated immunity	AVAG|g23481.t1, AVAG|g42849.t1
GO:0036094	0.00128513	0.999721	10	8041	small molecule binding	MF	0.193213	MF small molecule binding	AVAG|g24663.t1, AVAG|g2868.t1, AVAG|g38144.t1, AVAG|g40088.t1, AVAG|g4663.t1, AVAG|g4696.t1, AVAG|g5016.t1, AVAG|g51882.t1, AVAG|g53317.t1, AVAG|g6859.t1
GO:0001650	0.00130319	0.999979	2	117	fibrillar center	CC	0.194528	CC fibrillar center	AVAG|g23481.t1, AVAG|g42849.t1
GO:0097367	0.00132626	0.999729	9	6639	carbohydrate derivative binding	MF	0.196569	MF carbohydrate derivative binding	AVAG|g24663.t1, AVAG|g2868.t1, AVAG|g38144.t1, AVAG|g4663.t1, AVAG|g4696.t1, AVAG|g5016.t1, AVAG|g51882.t1, AVAG|g53317.t1, AVAG|g6859.t1
GO:0010171	0.00140241	0.999977	2	118	body morphogenesis	BP	0.205048	BP body morphogenesis	AVAG|g2962.t1, AVAG|g5016.t1
GO:0031323	0.0014031	0.999675	11	9685	regulation of cellular metabolic process	BP	0.205048	BP regulation of cellular metabolic process	AVAG|g23481.t1, AVAG|g2868.t1, AVAG|g2962.t1, AVAG|g38144.t1, AVAG|g42849.t1, AVAG|g4663.t1, AVAG|g4696.t1, AVAG|g5016.t1, AVAG|g51882.t1, AVAG|g53317.t1, AVAG|g6859.t1
GO:0045580	0.00144491	0.999976	2	125	regulation of T cell differentiation	BP	0.209692	BP regulation of T cell differentiation	AVAG|g23481.t1, AVAG|g42849.t1
GO:0002718	0.00148709	0.999974	2	127	regulation of cytokine production involved in immune response	BP	0.213855	BP regulation of cytokine production involved in immune response	AVAG|g23481.t1, AVAG|g42849.t1
GO:0010112	0.00150226	0.999999	1	3	regulation of systemic acquired resistance	BP	0.213855	BP regulation of systemic acquired resistance	AVAG|g45155.t1
GO:0050870	0.00150429	0.999974	2	131	positive regulation of T cell activation	BP	0.213855	BP positive regulation of T cell activation	AVAG|g23481.t1, AVAG|g42849.t1
GO:0043168	0.00156736	0.99965	10	8237	anion binding	MF	0.221315	MF anion binding	AVAG|g24663.t1, AVAG|g2868.t1, AVAG|g38144.t1, AVAG|g40088.t1, AVAG|g4663.t1, AVAG|g4696.t1, AVAG|g5016.t1, AVAG|g51882.t1, AVAG|g53317.t1, AVAG|g6859.t1
GO:0008283	0.00161122	0.99986	4	1130	cell proliferation	BP	0.224814	BP cell proliferation	AVAG|g23481.t1, AVAG|g2962.t1, AVAG|g42849.t1, AVAG|g5016.t1
GO:0002824	0.00161365	0.999971	2	132	positive regulation of adaptive immune response based on somatic recombination of immune receptors built from immunoglobulin superfamily domains	BP	0.224814	BP positive regulation of adaptive immune response based on somatic recombination of immune receptors built from immunoglobulin superfamily domains	AVAG|g23481.t1, AVAG|g42849.t1
GO:0045087	0.00165439	0.999914	3	553	innate immune response	BP	0.228964	BP innate immune response	AVAG|g23481.t1, AVAG|g42849.t1, AVAG|g45155.t1
GO:0050852	0.00175156	0.999967	2	138	T cell receptor signaling pathway	BP	0.240816	BP T cell receptor signaling pathway	AVAG|g23481.t1, AVAG|g42849.t1
GO:0002708	0.0017637	0.999967	2	138	positive regulation of lymphocyte mediated immunity	BP	0.2409	BP positive regulation of lymphocyte mediated immunity	AVAG|g23481.t1, AVAG|g42849.t1
GO:0002821	0.00178046	0.999966	2	138	positive regulation of adaptive immune response	BP	0.240973	BP positive regulation of adaptive immune response	AVAG|g23481.t1, AVAG|g42849.t1
GO:0043621	0.00178729	0.999966	2	144	protein self-association	MF	0.240973	MF protein self-association	AVAG|g23481.t1, AVAG|g42849.t1
GO:1903039	0.00191711	0.999963	2	147	positive regulation of leukocyte cell-cell adhesion	BP	0.256819	BP positive regulation of leukocyte cell-cell adhesion	AVAG|g23481.t1, AVAG|g42849.t1
GO:0050851	0.00194794	0.999962	2	146	antigen receptor-mediated signaling pathway	BP	0.259287	BP antigen receptor-mediated signaling pathway	AVAG|g23481.t1, AVAG|g42849.t1
GO:0010363	0.00203389	0.999999	1	4	regulation of plant-type hypersensitive response	BP	0.266451	BP regulation of plant-type hypersensitive response	AVAG|g45155.t1
GO:0000166	0.00204001	0.999556	9	7044	nucleotide binding	MF	0.266451	MF nucleotide binding	AVAG|g24663.t1, AVAG|g2868.t1, AVAG|g38144.t1, AVAG|g4663.t1, AVAG|g4696.t1, AVAG|g5016.t1, AVAG|g51882.t1, AVAG|g53317.t1, AVAG|g6859.t1
GO:1901265	0.00204001	0.999556	9	7044	nucleoside phosphate binding	MF	0.266451	MF nucleoside phosphate binding	AVAG|g24663.t1, AVAG|g2868.t1, AVAG|g38144.t1, AVAG|g4663.t1, AVAG|g4696.t1, AVAG|g5016.t1, AVAG|g51882.t1, AVAG|g53317.t1, AVAG|g6859.t1
GO:0043122	0.00223862	0.999871	3	597	regulation of I-kappaB kinase/NF-kappaB signaling	BP	0.290575	BP regulation of I-kappaB kinase/NF-kappaB signaling	AVAG|g23481.t1, AVAG|g42849.t1, AVAG|g4663.t1
GO:0002705	0.00234184	0.999949	2	161	positive regulation of leukocyte mediated immunity	BP	0.302097	BP positive regulation of leukocyte mediated immunity	AVAG|g23481.t1, AVAG|g42849.t1
GO:0032651	0.00247588	0.999945	2	170	regulation of interleukin-1 beta production	BP	0.316719	BP regulation of interleukin-1 beta production	AVAG|g23481.t1, AVAG|g42849.t1
GO:0050778	0.0024855	0.999852	3	619	positive regulation of immune response	BP	0.316719	BP positive regulation of immune response	AVAG|g23481.t1, AVAG|g42849.t1, AVAG|g45155.t1
GO:0042113	0.00250887	0.999944	2	170	B cell activation	BP	0.317759	BP B cell activation	AVAG|g23481.t1, AVAG|g42849.t1
GO:0045619	0.00269857	0.999937	2	178	regulation of lymphocyte differentiation	BP	0.339727	BP regulation of lymphocyte differentiation	AVAG|g23481.t1, AVAG|g42849.t1
GO:1902107	0.00274754	0.999935	2	178	positive regulation of leukocyte differentiation	BP	0.343821	BP positive regulation of leukocyte differentiation	AVAG|g23481.t1, AVAG|g42849.t1
GO:0019222	0.00281246	0.999283	11	10530	regulation of metabolic process	BP	0.34985	BP regulation of metabolic process	AVAG|g23481.t1, AVAG|g2868.t1, AVAG|g2962.t1, AVAG|g38144.t1, AVAG|g42849.t1, AVAG|g4663.t1, AVAG|g4696.t1, AVAG|g5016.t1, AVAG|g51882.t1, AVAG|g53317.t1, AVAG|g6859.t1
GO:0002758	0.00285121	0.999932	2	183	innate immune response-activating signal transduction	BP	0.352572	BP innate immune response-activating signal transduction	AVAG|g23481.t1, AVAG|g42849.t1
GO:0043280	0.00297391	0.999927	2	192	positive regulation of cysteine-type endopeptidase activity involved in apoptotic process	BP	0.365581	BP positive regulation of cysteine-type endopeptidase activity involved in apoptotic process	AVAG|g23481.t1, AVAG|g42849.t1
GO:0002702	0.00301075	0.999926	2	180	positive regulation of production of molecular mediator of immune response	BP	0.367946	BP positive regulation of production of molecular mediator of immune response	AVAG|g23481.t1, AVAG|g42849.t1
GO:0045345	0.00305224	0.999996	1	7	positive regulation of MHC class I biosynthetic process	BP	0.370847	BP positive regulation of MHC class I biosynthetic process	AVAG|g4663.t1
GO:0002822	0.00311554	0.999922	2	185	regulation of adaptive immune response based on somatic recombination of immune receptors built from immunoglobulin superfamily domains	BP	0.37635	BP regulation of adaptive immune response based on somatic recombination of immune receptors built from immunoglobulin superfamily domains	AVAG|g23481.t1, AVAG|g42849.t1
GO:0002429	0.00318659	0.999919	2	187	immune response-activating cell surface receptor signaling pathway	BP	0.38272	BP immune response-activating cell surface receptor signaling pathway	AVAG|g23481.t1, AVAG|g42849.t1
GO:0009626	0.0033217	0.999995	1	7	plant-type hypersensitive response	BP	0.394415	BP plant-type hypersensitive response	AVAG|g45155.t1
GO:0034050	0.0033217	0.999995	1	7	host programmed cell death induced by symbiont	BP	0.394415	BP host programmed cell death induced by symbiont	AVAG|g45155.t1
GO:0002706	0.003356	0.999912	2	193	regulation of lymphocyte mediated immunity	BP	0.396236	BP regulation of lymphocyte mediated immunity	AVAG|g23481.t1, AVAG|g42849.t1
GO:0005829	0.0034144	0.999194	9	7601	cytosol	CC	0.400866	CC cytosol	AVAG|g23481.t1, AVAG|g2868.t1, AVAG|g38144.t1, AVAG|g42849.t1, AVAG|g4696.t1, AVAG|g5016.t1, AVAG|g51882.t1, AVAG|g53317.t1, AVAG|g6859.t1
GO:0044452	0.00344211	0.999909	2	204	nucleolar part	CC	0.401485	CC nucleolar part	AVAG|g23481.t1, AVAG|g42849.t1
GO:0050863	0.0034581	0.999908	2	196	regulation of T cell activation	BP	0.401485	BP regulation of T cell activation	AVAG|g23481.t1, AVAG|g42849.t1
GO:2001056	0.00352105	0.999906	2	208	positive regulation of cysteine-type endopeptidase activity	BP	0.406535	BP positive regulation of cysteine-type endopeptidase activity	AVAG|g23481.t1, AVAG|g42849.t1
GO:0002020	0.00358209	0.999903	2	202	protease binding	MF	0.41131	MF protease binding	AVAG|g23481.t1, AVAG|g42849.t1
GO:0002819	0.00363506	0.999901	2	199	regulation of adaptive immune response	BP	0.414027	BP regulation of adaptive immune response	AVAG|g23481.t1, AVAG|g42849.t1
GO:0030098	0.00364537	0.999901	2	208	lymphocyte differentiation	BP	0.414027	BP lymphocyte differentiation	AVAG|g23481.t1, AVAG|g42849.t1
GO:0002218	0.00376978	0.999896	2	213	activation of innate immune response	BP	0.425842	BP activation of innate immune response	AVAG|g23481.t1, AVAG|g42849.t1
GO:0022409	0.00383555	0.999893	2	207	positive regulation of cell-cell adhesion	BP	0.430436	BP positive regulation of cell-cell adhesion	AVAG|g23481.t1, AVAG|g42849.t1
GO:0002768	0.00388613	0.999891	2	206	immune response-regulating cell surface receptor signaling pathway	BP	0.430436	BP immune response-regulating cell surface receptor signaling pathway	AVAG|g23481.t1, AVAG|g42849.t1
GO:0010950	0.00388657	0.999891	2	222	positive regulation of endopeptidase activity	BP	0.430436	BP positive regulation of endopeptidase activity	AVAG|g23481.t1, AVAG|g42849.t1
GO:1903708	0.00389283	0.99989	2	213	positive regulation of hemopoiesis	BP	0.430436	BP positive regulation of hemopoiesis	AVAG|g23481.t1, AVAG|g42849.t1
GO:0045088	0.00393396	0.999723	3	732	regulation of innate immune response	BP	0.432259	BP regulation of innate immune response	AVAG|g23481.t1, AVAG|g42849.t1, AVAG|g45155.t1
GO:0051092	0.00395069	0.999888	2	220	positive regulation of NF-kappaB transcription factor activity	BP	0.432259	BP positive regulation of NF-kappaB transcription factor activity	AVAG|g23481.t1, AVAG|g42849.t1
GO:0045343	0.00406869	0.999993	1	9	regulation of MHC class I biosynthetic process	BP	0.442851	BP regulation of MHC class I biosynthetic process	AVAG|g4663.t1
GO:0009644	0.00419542	0.999992	1	10	response to high light intensity	BP	0.454279	BP response to high light intensity	AVAG|g58332.t1
GO:0002700	0.00426301	0.999874	2	218	regulation of production of molecular mediator of immune response	BP	0.457985	BP regulation of production of molecular mediator of immune response	AVAG|g23481.t1, AVAG|g42849.t1
GO:1903037	0.00427347	0.999874	2	217	regulation of leukocyte cell-cell adhesion	BP	0.457985	BP regulation of leukocyte cell-cell adhesion	AVAG|g23481.t1, AVAG|g42849.t1
GO:0004842	0.00438895	0.999496	4	1574	ubiquitin-protein transferase activity	MF	0.46796	MF ubiquitin-protein transferase activity	AVAG|g23481.t1, AVAG|g2962.t1, AVAG|g42849.t1, AVAG|g5016.t1
GO:0051251	0.0044661	0.999865	2	228	positive regulation of lymphocyte activation	BP	0.473769	BP positive regulation of lymphocyte activation	AVAG|g23481.t1, AVAG|g42849.t1
GO:0002703	0.00453135	0.999862	2	226	regulation of leukocyte mediated immunity	BP	0.476578	BP regulation of leukocyte mediated immunity	AVAG|g23481.t1, AVAG|g42849.t1
GO:0004197	0.00453818	0.999862	2	224	cysteine-type endopeptidase activity	MF	0.476578	MF cysteine-type endopeptidase activity	AVAG|g23481.t1, AVAG|g42849.t1
GO:0051090	0.00471037	0.999647	3	790	regulation of DNA-binding transcription factor activity	BP	0.492186	BP regulation of DNA-binding transcription factor activity	AVAG|g23481.t1, AVAG|g42849.t1, AVAG|g4663.t1
GO:0031398	0.00485196	0.999847	2	240	positive regulation of protein ubiquitination	BP	0.504459	BP positive regulation of protein ubiquitination	AVAG|g23481.t1, AVAG|g42849.t1
GO:0010952	0.00488013	0.999846	2	247	positive regulation of peptidase activity	BP	0.504876	BP positive regulation of peptidase activity	AVAG|g23481.t1, AVAG|g42849.t1
GO:0019787	0.00493202	0.999415	4	1623	ubiquitin-like protein transferase activity	MF	0.507731	MF ubiquitin-like protein transferase activity	AVAG|g23481.t1, AVAG|g2962.t1, AVAG|g42849.t1, AVAG|g5016.t1
GO:0009642	0.00505646	0.999989	1	14	response to light intensity	BP	0.515765	BP response to light intensity	AVAG|g58332.t1
GO:0043123	0.00505943	0.999837	2	247	positive regulation of I-kappaB kinase/NF-kappaB signaling	BP	0.515765	BP positive regulation of I-kappaB kinase/NF-kappaB signaling	AVAG|g23481.t1, AVAG|g42849.t1
GO:0002696	0.00528732	0.999826	2	250	positive regulation of leukocyte activation	BP	0.536381	BP positive regulation of leukocyte activation	AVAG|g23481.t1, AVAG|g42849.t1
GO:0045751	0.00545026	0.999987	1	12	negative regulation of Toll signaling pathway	BP	0.55024	BP negative regulation of Toll signaling pathway	AVAG|g4663.t1
GO:0050867	0.00566554	0.999806	2	259	positive regulation of cell activation	BP	0.569224	BP positive regulation of cell activation	AVAG|g23481.t1, AVAG|g42849.t1
GO:0008900	0.00581201	0.999985	1	12	potassium:proton exchanging ATPase activity	MF	0.579897	MF potassium:proton exchanging ATPase activity	AVAG|g24663.t1
GO:0051168	0.00582727	0.999798	2	267	nuclear export	BP	0.579897	BP nuclear export	AVAG|g23481.t1, AVAG|g42849.t1
GO:0006955	0.00597712	0.999512	3	860	immune response	BP	0.59199	BP immune response	AVAG|g23481.t1, AVAG|g42849.t1, AVAG|g45155.t1
GO:1903322	0.00600555	0.999788	2	266	positive regulation of protein modification by small protein conjugation or removal	BP	0.592	BP positive regulation of protein modification by small protein conjugation or removal	AVAG|g23481.t1, AVAG|g42849.t1
GO:0002699	0.00608887	0.999784	2	259	positive regulation of immune effector process	BP	0.597395	BP positive regulation of immune effector process	AVAG|g23481.t1, AVAG|g42849.t1
GO:0002521	0.00624035	0.999776	2	269	leukocyte differentiation	BP	0.609396	BP leukocyte differentiation	AVAG|g23481.t1, AVAG|g42849.t1
GO:0043068	0.00631196	0.999474	3	868	positive regulation of programmed cell death	BP	0.613523	BP positive regulation of programmed cell death	AVAG|g23481.t1, AVAG|g42849.t1, AVAG|g45155.t1
GO:0051707	0.00644005	0.999459	3	894	response to other organism	BP	0.623075	BP response to other organism	AVAG|g23481.t1, AVAG|g42849.t1, AVAG|g45155.t1
GO:0031953	0.00699805	0.999978	1	20	negative regulation of protein autophosphorylation	BP	0.673941	BP negative regulation of protein autophosphorylation	AVAG|g4663.t1
GO:0002757	0.0073601	0.999712	2	293	immune response-activating signal transduction	BP	0.705557	BP immune response-activating signal transduction	AVAG|g23481.t1, AVAG|g42849.t1
GO:0035158	0.00748312	0.999975	1	15	regulation of tube diameter, open tracheal system	BP	0.714074	BP regulation of tube diameter, open tracheal system	AVAG|g24663.t1
GO:1902105	0.00777276	0.999687	2	298	regulation of leukocyte differentiation	BP	0.738342	BP regulation of leukocyte differentiation	AVAG|g23481.t1, AVAG|g42849.t1
GO:0030162	0.00786628	0.99929	3	952	regulation of proteolysis	BP	0.741323	BP regulation of proteolysis	AVAG|g23481.t1, AVAG|g42849.t1, AVAG|g4663.t1
GO:0044710	0.00787509	0.997869	9	8628	NA	NA	0.741323	none	AVAG|g18758.t1, AVAG|g2962.t1, AVAG|g38144.t1, AVAG|g38283.t1, AVAG|g40088.t1, AVAG|g42017.t1, AVAG|g45155.t1, AVAG|g5016.t1, AVAG|g58332.t1
GO:0002684	0.00792016	0.999283	3	939	positive regulation of immune system process	BP	0.742222	BP positive regulation of immune system process	AVAG|g23481.t1, AVAG|g42849.t1, AVAG|g45155.t1
GO:0001817	0.00834736	0.99923	3	958	regulation of cytokine production	BP	0.776386	BP regulation of cytokine production	AVAG|g23481.t1, AVAG|g42849.t1, AVAG|g4663.t1
GO:0002764	0.00837539	0.999649	2	312	immune response-regulating signaling pathway	BP	0.776386	BP immune response-regulating signaling pathway	AVAG|g23481.t1, AVAG|g42849.t1
GO:0010942	0.00839617	0.999224	3	962	positive regulation of cell death	BP	0.776386	BP positive regulation of cell death	AVAG|g23481.t1, AVAG|g42849.t1, AVAG|g45155.t1
GO:0019538	0.00851147	0.997667	9	8725	protein metabolic process	BP	0.78358	BP protein metabolic process	AVAG|g18758.t1, AVAG|g23481.t1, AVAG|g2962.t1, AVAG|g38144.t1, AVAG|g38283.t1, AVAG|g40088.t1, AVAG|g42017.t1, AVAG|g42849.t1, AVAG|g5016.t1
GO:0060439	0.0087641	0.999965	1	18	trachea morphogenesis	BP	0.803299	BP trachea morphogenesis	AVAG|g24663.t1
GO:0005886	0.00916831	0.997616	8	7030	plasma membrane	CC	0.836678	CC plasma membrane	AVAG|g24663.t1, AVAG|g2868.t1, AVAG|g38144.t1, AVAG|g4696.t1, AVAG|g5016.t1, AVAG|g51882.t1, AVAG|g53317.t1, AVAG|g6859.t1
GO:0002253	0.00937172	0.999584	2	334	activation of immune response	BP	0.851523	BP activation of immune response	AVAG|g23481.t1, AVAG|g42849.t1
GO:0007630	0.00975282	0.999956	1	21	jump response	BP	0.88084	BP jump response	AVAG|g24663.t1
GO:0032147	0.00981177	0.999554	2	338	activation of protein kinase activity	BP	0.88084	BP activation of protein kinase activity	AVAG|g23481.t1, AVAG|g42849.t1
GO:0051249	0.00982083	0.999553	2	342	regulation of lymphocyte activation	BP	0.88084	BP regulation of lymphocyte activation	AVAG|g23481.t1, AVAG|g42849.t1
GO:0016021	0.0105792	0.996843	10	10555	integral component of membrane	CC	0.944804	CC integral component of membrane	AVAG|g24663.t1, AVAG|g2868.t1, AVAG|g38144.t1, AVAG|g40088.t1, AVAG|g4696.t1, AVAG|g5016.t1, AVAG|g51882.t1, AVAG|g53317.t1, AVAG|g6859.t1, AVAG|g7795.t1
GO:0008592	0.0106285	0.999948	1	24	regulation of Toll signaling pathway	BP	0.945165	BP regulation of Toll signaling pathway	AVAG|g4663.t1
GO:0052650	0.0108617	0.999945	1	29	NADP-retinol dehydrogenase activity	MF	0.961812	MF NADP-retinol dehydrogenase activity	AVAG|g58332.t1
GO:0051091	0.0109277	0.999474	2	371	positive regulation of DNA-binding transcription factor activity	BP	0.963576	BP positive regulation of DNA-binding transcription factor activity	AVAG|g23481.t1, AVAG|g42849.t1
GO:0046872	0.0111294	0.996651	10	10777	metal ion binding	MF	0.977239	MF metal ion binding	AVAG|g24663.t1, AVAG|g2868.t1, AVAG|g2962.t1, AVAG|g38144.t1, AVAG|g40088.t1, AVAG|g4696.t1, AVAG|g5016.t1, AVAG|g51882.t1, AVAG|g53317.t1, AVAG|g6859.t1
GO:0005315	0.0118469	0.999935	1	29	inorganic phosphate transmembrane transporter activity	MF	1	MF inorganic phosphate transmembrane transporter activity	AVAG|g7795.t1
GO:0031224	0.0122513	0.996255	10	10797	intrinsic component of membrane	CC	1	CC intrinsic component of membrane	AVAG|g24663.t1, AVAG|g2868.t1, AVAG|g38144.t1, AVAG|g40088.t1, AVAG|g4696.t1, AVAG|g5016.t1, AVAG|g51882.t1, AVAG|g53317.t1, AVAG|g6859.t1, AVAG|g7795.t1
GO:0002376	0.0122551	0.998107	4	2095	immune system process	BP	1	BP immune system process	AVAG|g23481.t1, AVAG|g42849.t1, AVAG|g45155.t1, AVAG|g4663.t1
GO:0043067	0.012317	0.998095	4	2093	regulation of programmed cell death	BP	1	BP regulation of programmed cell death	AVAG|g23481.t1, AVAG|g42849.t1, AVAG|g45155.t1, AVAG|g4663.t1
GO:0043169	0.0124345	0.99619	10	10943	cation binding	MF	1	MF cation binding	AVAG|g24663.t1, AVAG|g2868.t1, AVAG|g2962.t1, AVAG|g38144.t1, AVAG|g40088.t1, AVAG|g4696.t1, AVAG|g5016.t1, AVAG|g51882.t1, AVAG|g53317.t1, AVAG|g6859.t1
GO:0006913	0.0125279	0.999352	2	400	nucleocytoplasmic transport	BP	1	BP nucleocytoplasmic transport	AVAG|g23481.t1, AVAG|g42849.t1
GO:0071902	0.0127331	0.999336	2	394	positive regulation of protein serine/threonine kinase activity	BP	1	BP positive regulation of protein serine/threonine kinase activity	AVAG|g23481.t1, AVAG|g42849.t1
GO:0045785	0.0129015	0.999323	2	393	positive regulation of cell adhesion	BP	1	BP positive regulation of cell adhesion	AVAG|g23481.t1, AVAG|g42849.t1
GO:0051169	0.0129892	0.999316	2	409	nuclear transport	BP	1	BP nuclear transport	AVAG|g23481.t1, AVAG|g42849.t1
GO:0035278	0.0132224	0.999297	2	373	miRNA mediated inhibition of translation	BP	1	BP miRNA mediated inhibition of translation	AVAG|g2962.t1, AVAG|g5016.t1
GO:0040033	0.0132224	0.999297	2	373	negative regulation of translation, ncRNA-mediated	BP	1	BP negative regulation of translation, ncRNA-mediated	AVAG|g2962.t1, AVAG|g5016.t1
GO:0045974	0.0132224	0.999297	2	373	regulation of translation, ncRNA-mediated	BP	1	BP regulation of translation, ncRNA-mediated	AVAG|g2962.t1, AVAG|g5016.t1
GO:0010586	0.0136607	0.999261	2	378	miRNA metabolic process	BP	1	BP miRNA metabolic process	AVAG|g2962.t1, AVAG|g5016.t1
GO:1901363	0.0138377	0.995533	11	13033	heterocyclic compound binding	MF	1	MF heterocyclic compound binding	AVAG|g24663.t1, AVAG|g2868.t1, AVAG|g2962.t1, AVAG|g38144.t1, AVAG|g4663.t1, AVAG|g4696.t1, AVAG|g5016.t1, AVAG|g51882.t1, AVAG|g53317.t1, AVAG|g6859.t1, AVAG|g7795.t1
GO:0035435	0.0138558	0.99991	1	34	phosphate ion transmembrane transport	BP	1	BP phosphate ion transmembrane transport	AVAG|g7795.t1
GO:0006952	0.013923	0.998449	3	1188	defense response	BP	1	BP defense response	AVAG|g23481.t1, AVAG|g42849.t1, AVAG|g45155.t1
GO:0050776	0.0140805	0.998425	3	1157	regulation of immune response	BP	1	BP regulation of immune response	AVAG|g23481.t1, AVAG|g42849.t1, AVAG|g45155.t1
GO:0042574	0.014504	0.999901	1	33	retinal metabolic process	BP	1	BP retinal metabolic process	AVAG|g58332.t1
GO:0001819	0.0145165	0.999189	2	417	positive regulation of cytokine production	BP	1	BP positive regulation of cytokine production	AVAG|g23481.t1, AVAG|g42849.t1
GO:0043207	0.0145504	0.998352	3	1203	response to external biotic stimulus	BP	1	BP response to external biotic stimulus	AVAG|g23481.t1, AVAG|g42849.t1, AVAG|g45155.t1
GO:0004656	0.015065	0.999893	1	36	procollagen-proline 4-dioxygenase activity	MF	1	MF procollagen-proline 4-dioxygenase activity	AVAG|g40088.t1
GO:0019798	0.015065	0.999893	1	36	procollagen-proline dioxygenase activity	MF	1	MF procollagen-proline dioxygenase activity	AVAG|g40088.t1
GO:0031545	0.015065	0.999893	1	36	peptidyl-proline 4-dioxygenase activity	MF	1	MF peptidyl-proline 4-dioxygenase activity	AVAG|g40088.t1
GO:0097159	0.0151234	0.995048	11	13185	organic cyclic compound binding	MF	1	MF organic cyclic compound binding	AVAG|g24663.t1, AVAG|g2868.t1, AVAG|g2962.t1, AVAG|g38144.t1, AVAG|g4663.t1, AVAG|g4696.t1, AVAG|g5016.t1, AVAG|g51882.t1, AVAG|g53317.t1, AVAG|g6859.t1, AVAG|g7795.t1
GO:0036336	0.0152186	0.999891	1	34	dendritic cell migration	BP	1	BP dendritic cell migration	AVAG|g4663.t1
GO:0009628	0.0152618	0.997484	4	2231	response to abiotic stimulus	BP	1	BP response to abiotic stimulus	AVAG|g24663.t1, AVAG|g45155.t1, AVAG|g58332.t1, AVAG|g7795.t1
GO:0018401	0.0153625	0.999889	1	36	peptidyl-proline hydroxylation to 4-hydroxy-L-proline	BP	1	BP peptidyl-proline hydroxylation to 4-hydroxy-L-proline	AVAG|g40088.t1
GO:0021915	0.0158274	0.999075	2	418	neural tube development	BP	1	BP neural tube development	AVAG|g2962.t1, AVAG|g5016.t1
GO:0009607	0.0158541	0.998146	3	1243	response to biotic stimulus	BP	1	BP response to biotic stimulus	AVAG|g23481.t1, AVAG|g42849.t1, AVAG|g45155.t1
GO:0035198	0.0159699	0.999062	2	415	miRNA binding	MF	1	MF miRNA binding	AVAG|g2962.t1, AVAG|g5016.t1
GO:0008234	0.0160504	0.999055	2	434	cysteine-type peptidase activity	MF	1	MF cysteine-type peptidase activity	AVAG|g23481.t1, AVAG|g42849.t1
GO:0008543	0.0160546	0.999055	2	419	fibroblast growth factor receptor signaling pathway	BP	1	BP fibroblast growth factor receptor signaling pathway	AVAG|g2962.t1, AVAG|g5016.t1
GO:0031543	0.0160577	0.999879	1	38	peptidyl-proline dioxygenase activity	MF	1	MF peptidyl-proline dioxygenase activity	AVAG|g40088.t1
GO:0000137	0.0163033	0.999875	1	38	Golgi cis cisterna	CC	1	CC Golgi cis cisterna	AVAG|g40088.t1
GO:0019511	0.0163549	0.999874	1	38	peptidyl-proline hydroxylation	BP	1	BP peptidyl-proline hydroxylation	AVAG|g40088.t1
GO:0019471	0.0165198	0.999871	1	39	4-hydroxyproline metabolic process	BP	1	BP 4-hydroxyproline metabolic process	AVAG|g40088.t1
GO:0002694	0.0165587	0.999009	2	447	regulation of leukocyte activation	BP	1	BP regulation of leukocyte activation	AVAG|g23481.t1, AVAG|g42849.t1
GO:0042110	0.0165633	0.999008	2	451	T cell activation	BP	1	BP T cell activation	AVAG|g23481.t1, AVAG|g42849.t1
GO:0022407	0.016782	0.998988	2	435	regulation of cell-cell adhesion	BP	1	BP regulation of cell-cell adhesion	AVAG|g23481.t1, AVAG|g42849.t1
GO:0006464	0.0168019	0.995471	7	6377	cellular protein modification process	BP	1	BP cellular protein modification process	AVAG|g18758.t1, AVAG|g2962.t1, AVAG|g38144.t1, AVAG|g38283.t1, AVAG|g40088.t1, AVAG|g42017.t1, AVAG|g5016.t1
GO:0036211	0.0168019	0.995471	7	6377	protein modification process	BP	1	BP protein modification process	AVAG|g18758.t1, AVAG|g2962.t1, AVAG|g38144.t1, AVAG|g38283.t1, AVAG|g40088.t1, AVAG|g42017.t1, AVAG|g5016.t1
GO:0005890	0.0169467	0.999865	1	38	sodium:potassium-exchanging ATPase complex	CC	1	CC sodium:potassium-exchanging ATPase complex	AVAG|g24663.t1
GO:0000082	0.0170248	0.998966	2	439	G1/S transition of mitotic cell cycle	BP	1	BP G1/S transition of mitotic cell cycle	AVAG|g2962.t1, AVAG|g5016.t1
GO:0044843	0.0170248	0.998966	2	439	cell cycle G1/S phase transition	BP	1	BP cell cycle G1/S phase transition	AVAG|g2962.t1, AVAG|g5016.t1
GO:0051336	0.0173746	0.997897	3	1259	regulation of hydrolase activity	BP	1	BP regulation of hydrolase activity	AVAG|g23481.t1, AVAG|g42849.t1, AVAG|g4663.t1
GO:0060964	0.017377	0.998933	2	435	regulation of gene silencing by miRNA	BP	1	BP regulation of gene silencing by miRNA	AVAG|g2962.t1, AVAG|g5016.t1
GO:0090533	0.0174483	0.999856	1	39	cation-transporting ATPase complex	CC	1	CC cation-transporting ATPase complex	AVAG|g24663.t1
GO:0051124	0.0175126	0.999856	1	38	synaptic growth at neuromuscular junction	BP	1	BP synaptic growth at neuromuscular junction	AVAG|g24663.t1
GO:0098543	0.0179137	0.999848	1	44	detection of other organism	BP	1	BP detection of other organism	AVAG|g45155.t1
GO:0031952	0.0179914	0.999847	1	45	regulation of protein autophosphorylation	BP	1	BP regulation of protein autophosphorylation	AVAG|g4663.t1
GO:0060966	0.0181638	0.998858	2	446	regulation of gene silencing by RNA	BP	1	BP regulation of gene silencing by RNA	AVAG|g2962.t1, AVAG|g5016.t1
GO:0036376	0.0186387	0.999836	1	41	sodium ion export across plasma membrane	BP	1	BP sodium ion export across plasma membrane	AVAG|g24663.t1
GO:0071436	0.0186387	0.999836	1	41	NA	NA	1	none	AVAG|g24663.t1
GO:0002697	0.0186541	0.998811	2	471	regulation of immune effector process	BP	1	BP regulation of immune effector process	AVAG|g23481.t1, AVAG|g42849.t1
GO:0080134	0.0188107	0.996698	4	2361	regulation of response to stress	BP	1	BP regulation of response to stress	AVAG|g23481.t1, AVAG|g42849.t1, AVAG|g45155.t1, AVAG|g4663.t1
GO:0009987	0.0188566	0.993492	18	28513	cellular process	BP	1	BP cellular process	AVAG|g18758.t1, AVAG|g23481.t1, AVAG|g24663.t1, AVAG|g2868.t1, AVAG|g2962.t1, AVAG|g38144.t1, AVAG|g38283.t1, AVAG|g40088.t1, AVAG|g42017.t1, AVAG|g42849.t1, AVAG|g45155.t1, AVAG|g4663.t1, AVAG|g4696.t1, AVAG|g5016.t1, AVAG|g51882.t1, AVAG|g53317.t1, AVAG|g58332.t1, AVAG|g6859.t1
GO:0072089	0.0189616	0.998781	2	454	stem cell proliferation	BP	1	BP stem cell proliferation	AVAG|g2962.t1, AVAG|g5016.t1
GO:0010941	0.0190612	0.996641	4	2385	regulation of cell death	BP	1	BP regulation of cell death	AVAG|g23481.t1, AVAG|g42849.t1, AVAG|g45155.t1, AVAG|g4663.t1
GO:0060147	0.0196341	0.998714	2	463	regulation of posttranscriptional gene silencing	BP	1	BP regulation of posttranscriptional gene silencing	AVAG|g2962.t1, AVAG|g5016.t1
GO:0003674	0.0197831	0.993948	21	36198	molecular_function	MF	1	MF molecular_function	AVAG|g18075.t1, AVAG|g18758.t1, AVAG|g23481.t1, AVAG|g24663.t1, AVAG|g2868.t1, AVAG|g2962.t1, AVAG|g38144.t1, AVAG|g38283.t1, AVAG|g40088.t1, AVAG|g42017.t1, AVAG|g42849.t1, AVAG|g45155.t1, AVAG|g4663.t1, AVAG|g4696.t1, AVAG|g5016.t1, AVAG|g51882.t1, AVAG|g53317.t1, AVAG|g58332.t1, AVAG|g6859.t1, AVAG|g6943.t1, AVAG|g7795.t1
GO:0009595	0.0198962	0.999812	1	48	detection of biotic stimulus	BP	1	BP detection of biotic stimulus	AVAG|g45155.t1
GO:0098581	0.0198962	0.999812	1	48	detection of external biotic stimulus	BP	1	BP detection of external biotic stimulus	AVAG|g45155.t1
GO:1903706	0.0201005	0.998667	2	488	regulation of hemopoiesis	BP	1	BP regulation of hemopoiesis	AVAG|g23481.t1, AVAG|g42849.t1
GO:0035159	0.0203279	0.999804	1	44	regulation of tube length, open tracheal system	BP	1	BP regulation of tube length, open tracheal system	AVAG|g24663.t1
GO:0006817	0.0205079	0.9998	1	49	phosphate ion transport	BP	1	BP phosphate ion transport	AVAG|g7795.t1
GO:0043412	0.0221485	0.993677	7	6748	macromolecule modification	BP	1	BP macromolecule modification	AVAG|g18758.t1, AVAG|g2962.t1, AVAG|g38144.t1, AVAG|g38283.t1, AVAG|g40088.t1, AVAG|g42017.t1, AVAG|g5016.t1
GO:0050865	0.0222472	0.998442	2	522	regulation of cell activation	BP	1	BP regulation of cell activation	AVAG|g23481.t1, AVAG|g42849.t1
GO:0019991	0.0224096	0.999762	1	50	septate junction assembly	BP	1	BP septate junction assembly	AVAG|g24663.t1
GO:0005918	0.0226837	0.999756	1	50	septate junction	CC	1	CC septate junction	AVAG|g24663.t1
GO:0031396	0.0228245	0.99838	2	539	regulation of protein ubiquitination	BP	1	BP regulation of protein ubiquitination	AVAG|g23481.t1, AVAG|g42849.t1
GO:0045862	0.0230536	0.998355	2	543	positive regulation of proteolysis	BP	1	BP positive regulation of proteolysis	AVAG|g23481.t1, AVAG|g42849.t1
GO:0005391	0.0230626	0.999747	1	52	sodium:potassium-exchanging ATPase activity	MF	1	MF sodium:potassium-exchanging ATPase activity	AVAG|g24663.t1
GO:0060968	0.0232575	0.998333	2	512	regulation of gene silencing	BP	1	BP regulation of gene silencing	AVAG|g2962.t1, AVAG|g5016.t1
GO:0030371	0.0233834	0.998319	2	521	translation repressor activity	MF	1	MF translation repressor activity	AVAG|g2962.t1, AVAG|g5016.t1
GO:0006883	0.0235593	0.999736	1	54	cellular sodium ion homeostasis	BP	1	BP cellular sodium ion homeostasis	AVAG|g24663.t1
GO:0008556	0.024273	0.999719	1	55	potassium-transporting ATPase activity	MF	1	MF potassium-transporting ATPase activity	AVAG|g24663.t1
GO:0008106	0.0244199	0.999715	1	62	alcohol dehydrogenase (NADP+) activity	MF	1	MF alcohol dehydrogenase (NADP+) activity	AVAG|g58332.t1
GO:0051865	0.0247824	0.998162	2	535	protein autoubiquitination	BP	1	BP protein autoubiquitination	AVAG|g2962.t1, AVAG|g5016.t1
GO:0018126	0.0251946	0.999697	1	59	protein hydroxylation	BP	1	BP protein hydroxylation	AVAG|g40088.t1
GO:0098533	0.0252406	0.999696	1	57	ATPase dependent transmembrane transport complex	CC	1	CC ATPase dependent transmembrane transport complex	AVAG|g24663.t1
GO:0031305	0.0254564	0.99969	1	68	integral component of mitochondrial inner membrane	CC	1	CC integral component of mitochondrial inner membrane	AVAG|g7795.t1
GO:0045860	0.025458	0.998084	2	568	positive regulation of protein kinase activity	BP	1	BP positive regulation of protein kinase activity	AVAG|g23481.t1, AVAG|g42849.t1
GO:0045182	0.0256221	0.998066	2	548	translation regulator activity	MF	1	MF translation regulator activity	AVAG|g2962.t1, AVAG|g5016.t1
GO:1903320	0.0256412	0.998063	2	573	regulation of protein modification by small protein conjugation or removal	BP	1	BP regulation of protein modification by small protein conjugation or removal	AVAG|g23481.t1, AVAG|g42849.t1
GO:0035151	0.0258328	0.999682	1	57	regulation of tube size, open tracheal system	BP	1	BP regulation of tube size, open tracheal system	AVAG|g24663.t1
GO:0042537	0.0259034	0.99968	1	60	benzene-containing compound metabolic process	BP	1	BP benzene-containing compound metabolic process	AVAG|g45155.t1
GO:0044267	0.0259508	0.992339	7	7047	cellular protein metabolic process	BP	1	BP cellular protein metabolic process	AVAG|g18758.t1, AVAG|g2962.t1, AVAG|g38144.t1, AVAG|g38283.t1, AVAG|g40088.t1, AVAG|g42017.t1, AVAG|g5016.t1
GO:0044444	0.0261453	0.99029	13	18364	cytoplasmic part	CC	1	CC cytoplasmic part	AVAG|g23481.t1, AVAG|g2868.t1, AVAG|g2962.t1, AVAG|g38144.t1, AVAG|g40088.t1, AVAG|g42849.t1, AVAG|g4696.t1, AVAG|g5016.t1, AVAG|g51882.t1, AVAG|g53317.t1, AVAG|g58332.t1, AVAG|g6859.t1, AVAG|g7795.t1
GO:1902533	0.0268374	0.996169	3	1493	positive regulation of intracellular signal transduction	BP	1	BP positive regulation of intracellular signal transduction	AVAG|g23481.t1, AVAG|g42849.t1, AVAG|g4663.t1
GO:0044763	0.0268451	0.989988	13	18181	NA	NA	1	none	AVAG|g18758.t1, AVAG|g23481.t1, AVAG|g24663.t1, AVAG|g2962.t1, AVAG|g38144.t1, AVAG|g38283.t1, AVAG|g40088.t1, AVAG|g42017.t1, AVAG|g42849.t1, AVAG|g45155.t1, AVAG|g4663.t1, AVAG|g5016.t1, AVAG|g58332.t1
GO:0046649	0.0271037	0.997891	2	588	lymphocyte activation	BP	1	BP lymphocyte activation	AVAG|g23481.t1, AVAG|g42849.t1
GO:2000177	0.0279574	0.997788	2	560	regulation of neural precursor cell proliferation	BP	1	BP regulation of neural precursor cell proliferation	AVAG|g2962.t1, AVAG|g5016.t1
GO:0000932	0.0282109	0.997757	2	586	P-body	CC	1	CC P-body	AVAG|g2962.t1, AVAG|g5016.t1
GO:0030007	0.028239	0.999619	1	61	cellular potassium ion homeostasis	BP	1	BP cellular potassium ion homeostasis	AVAG|g24663.t1
GO:0010842	0.0282737	0.999618	1	62	retina layer formation	BP	1	BP retina layer formation	AVAG|g58332.t1
GO:0031304	0.0283729	0.999614	1	75	intrinsic component of mitochondrial inner membrane	CC	1	CC intrinsic component of mitochondrial inner membrane	AVAG|g7795.t1
GO:0004033	0.0286799	0.999606	1	73	aldo-keto reductase (NADP) activity	MF	1	MF aldo-keto reductase (NADP) activity	AVAG|g58332.t1
GO:0055078	0.0289312	0.9996	1	66	sodium ion homeostasis	BP	1	BP sodium ion homeostasis	AVAG|g24663.t1
GO:0031418	0.0303269	0.999559	1	72	L-ascorbic acid binding	MF	1	MF L-ascorbic acid binding	AVAG|g40088.t1
GO:1904949	0.0308121	0.999545	1	71	ATPase complex	CC	1	CC ATPase complex	AVAG|g24663.t1
GO:0071900	0.0326664	0.99719	2	643	regulation of protein serine/threonine kinase activity	BP	1	BP regulation of protein serine/threonine kinase activity	AVAG|g23481.t1, AVAG|g42849.t1
GO:0035152	0.0333388	0.999466	1	75	regulation of tube architecture, open tracheal system	BP	1	BP regulation of tube architecture, open tracheal system	AVAG|g24663.t1
GO:0044772	0.0334034	0.997092	2	629	mitotic cell cycle phase transition	BP	1	BP mitotic cell cycle phase transition	AVAG|g2962.t1, AVAG|g5016.t1
GO:0033674	0.0344597	0.996948	2	671	positive regulation of kinase activity	BP	1	BP positive regulation of kinase activity	AVAG|g23481.t1, AVAG|g42849.t1
GO:0044770	0.0351357	0.996856	2	649	cell cycle phase transition	BP	1	BP cell cycle phase transition	AVAG|g2962.t1, AVAG|g5016.t1
GO:0055075	0.0358611	0.999382	1	79	potassium ion homeostasis	BP	1	BP potassium ion homeostasis	AVAG|g24663.t1
GO:0009651	0.0364731	0.999359	1	93	response to salt stress	BP	1	BP response to salt stress	AVAG|g7795.t1
GO:1990573	0.0364924	0.999359	1	81	potassium ion import across plasma membrane	BP	1	BP potassium ion import across plasma membrane	AVAG|g24663.t1
GO:0070373	0.0377141	0.999315	1	87	negative regulation of ERK1 and ERK2 cascade	BP	1	BP negative regulation of ERK1 and ERK2 cascade	AVAG|g4663.t1
GO:0032692	0.0380998	0.999301	1	86	negative regulation of interleukin-1 production	BP	1	BP negative regulation of interleukin-1 production	AVAG|g4663.t1
GO:0048584	0.0387296	0.991498	4	2975	positive regulation of response to stimulus	BP	1	BP positive regulation of response to stimulus	AVAG|g23481.t1, AVAG|g42849.t1, AVAG|g45155.t1, AVAG|g4663.t1
GO:0032268	0.0391533	0.989706	5	4393	regulation of cellular protein metabolic process	BP	1	BP regulation of cellular protein metabolic process	AVAG|g23481.t1, AVAG|g2962.t1, AVAG|g42849.t1, AVAG|g4663.t1, AVAG|g5016.t1
GO:0032592	0.0399936	0.999227	1	105	integral component of mitochondrial membrane	CC	1	CC integral component of mitochondrial membrane	AVAG|g7795.t1
GO:0007166	0.040728	0.990915	4	2953	cell surface receptor signaling pathway	BP	1	BP cell surface receptor signaling pathway	AVAG|g23481.t1, AVAG|g2962.t1, AVAG|g42849.t1, AVAG|g5016.t1
GO:0018208	0.0417529	0.999157	1	106	peptidyl-proline modification	BP	1	BP peptidyl-proline modification	AVAG|g40088.t1
GO:0051345	0.0422375	0.995822	2	754	positive regulation of hydrolase activity	BP	1	BP positive regulation of hydrolase activity	AVAG|g23481.t1, AVAG|g42849.t1
GO:0060429	0.0444299	0.995482	2	740	epithelium development	BP	1	BP epithelium development	AVAG|g2962.t1, AVAG|g5016.t1
GO:0098573	0.0448343	0.999027	1	117	intrinsic component of mitochondrial membrane	CC	1	CC intrinsic component of mitochondrial membrane	AVAG|g7795.t1
GO:0006508	0.0452474	0.98956	4	3129	proteolysis	BP	1	BP proteolysis	AVAG|g23481.t1, AVAG|g2962.t1, AVAG|g42849.t1, AVAG|g5016.t1
GO:0044425	0.0460468	0.982249	10	13302	membrane part	CC	1	CC membrane part	AVAG|g24663.t1, AVAG|g2868.t1, AVAG|g38144.t1, AVAG|g40088.t1, AVAG|g4696.t1, AVAG|g5016.t1, AVAG|g51882.t1, AVAG|g53317.t1, AVAG|g6859.t1, AVAG|g7795.t1
GO:0007416	0.0465834	0.99895	1	103	synapse assembly	BP	1	BP synapse assembly	AVAG|g24663.t1
GO:0051347	0.0471867	0.99504	2	803	positive regulation of transferase activity	BP	1	BP positive regulation of transferase activity	AVAG|g23481.t1, AVAG|g42849.t1
GO:0002682	0.0473008	0.991575	3	1849	regulation of immune system process	BP	1	BP regulation of immune system process	AVAG|g23481.t1, AVAG|g42849.t1, AVAG|g45155.t1
GO:0051246	0.0473767	0.986872	5	4637	regulation of protein metabolic process	BP	1	BP regulation of protein metabolic process	AVAG|g23481.t1, AVAG|g2962.t1, AVAG|g42849.t1, AVAG|g4663.t1, AVAG|g5016.t1
GO:0001932	0.0475395	0.991515	3	1901	regulation of protein phosphorylation	BP	1	BP regulation of protein phosphorylation	AVAG|g23481.t1, AVAG|g42849.t1, AVAG|g4663.t1
GO:1901564	0.0484659	0.981765	9	11671	organonitrogen compound metabolic process	BP	1	BP organonitrogen compound metabolic process	AVAG|g18758.t1, AVAG|g23481.t1, AVAG|g2962.t1, AVAG|g38144.t1, AVAG|g38283.t1, AVAG|g40088.t1, AVAG|g42017.t1, AVAG|g42849.t1, AVAG|g5016.t1

## Sheet: Av T24 up
category	over_represented_pvalue	under_represented_pvalue	numDEInCat	numInCat	term	ontology	over_represented_FDR	go_term	gene_ids
GO:0098004	0	1	6	6	virus tail fiber assembly	BP	0	BP virus tail fiber assembly	AVAG|g11232.t1, AVAG|g12150.t1, AVAG|g27012.t1, AVAG|g30102.t1, AVAG|g40265.t1, AVAG|g8740.t1
GO:0003824	2.75384e-14	1	151	18663	catalytic activity	MF	2.87748e-10	MF catalytic activity	AVAG|g10202.t1, AVAG|g10272.t1, AVAG|g10457.t1, AVAG|g10470.t1, AVAG|g11086.t1, AVAG|g11164.t1, AVAG|g11232.t1, AVAG|g11253.t1, AVAG|g11441.t1, AVAG|g11711.t1, AVAG|g12150.t1, AVAG|g12172.t1, AVAG|g1239.t1, AVAG|g12520.t1, AVAG|g12861.t1, AVAG|g14338.t1, AVAG|g14892.t1, AVAG|g16060.t1, AVAG|g16346.t1, AVAG|g17811.t1, AVAG|g17879.t1, AVAG|g18318.t1, AVAG|g18753.t1, AVAG|g19695.t1, AVAG|g19937.t1, …
GO:0003972	1.68154e-13	1	7	13	RNA ligase (ATP) activity	MF	1.17136e-09	MF RNA ligase (ATP) activity	AVAG|g11232.t1, AVAG|g12150.t1, AVAG|g27012.t1, AVAG|g30102.t1, AVAG|g36693.t1, AVAG|g40265.t1, AVAG|g8740.t1
GO:0016491	3.06824e-13	1	46	2903	oxidoreductase activity	MF	1.603e-09	MF oxidoreductase activity	AVAG|g10457.t1, AVAG|g11086.t1, AVAG|g17811.t1, AVAG|g18318.t1, AVAG|g20596.t1, AVAG|g22073.t1, AVAG|g22329.t1, AVAG|g22907.t1, AVAG|g23567.t1, AVAG|g26025.t1, AVAG|g2701.t1, AVAG|g27210.t1, AVAG|g28891.t1, AVAG|g2948.t1, AVAG|g29953.t1, AVAG|g30275.t1, AVAG|g31054.t1, AVAG|g32746.t1, AVAG|g32911.t1, AVAG|g34254.t1, AVAG|g36628.t1, AVAG|g39143.t1, AVAG|g39917.t1, AVAG|g40710.t1, AVAG|g40843.t1, A…
GO:0008452	6.56688e-13	1	7	15	RNA ligase activity	MF	2.74469e-09	MF RNA ligase activity	AVAG|g11232.t1, AVAG|g12150.t1, AVAG|g27012.t1, AVAG|g30102.t1, AVAG|g36693.t1, AVAG|g40265.t1, AVAG|g8740.t1
GO:0042245	1.43715e-11	1	6	12	RNA repair	BP	5.0056e-08	BP RNA repair	AVAG|g11232.t1, AVAG|g12150.t1, AVAG|g27012.t1, AVAG|g30102.t1, AVAG|g40265.t1, AVAG|g8740.t1
GO:0016706	4.39728e-11	1	12	169	oxidoreductase activity, acting on paired donors, with incorporation or reduction of molecular oxygen, 2-oxoglutarate as one donor, and incorporation of one atom each of oxygen into both donors	MF	1.31278e-07	MF oxidoreductase activity, acting on paired donors, with incorporation or reduction of molecular oxygen, 2-oxoglutarate as one donor, and incorporation of one atom each of oxygen into both donors	AVAG|g20596.t1, AVAG|g22329.t1, AVAG|g27210.t1, AVAG|g31054.t1, AVAG|g39917.t1, AVAG|g40843.t1, AVAG|g43835.t1, AVAG|g4521.t1, AVAG|g49649.t1, AVAG|g5397.t1, AVAG|g6845.t1, AVAG|g8704.t1
GO:0005506	2.08785e-10	1	16	420	iron ion binding	MF	5.45399e-07	MF iron ion binding	AVAG|g10457.t1, AVAG|g11086.t1, AVAG|g18318.t1, AVAG|g20596.t1, AVAG|g22329.t1, AVAG|g27210.t1, AVAG|g28891.t1, AVAG|g32746.t1, AVAG|g39917.t1, AVAG|g40710.t1, AVAG|g41854.t1, AVAG|g43835.t1, AVAG|g48002.t1, AVAG|g52628.t1, AVAG|g8704.t1, AVAG|g876.t1
GO:0051213	3.35561e-10	1	14	311	dioxygenase activity	MF	7.79172e-07	MF dioxygenase activity	AVAG|g10457.t1, AVAG|g20596.t1, AVAG|g22329.t1, AVAG|g27210.t1, AVAG|g31054.t1, AVAG|g39917.t1, AVAG|g40710.t1, AVAG|g40843.t1, AVAG|g43835.t1, AVAG|g4521.t1, AVAG|g49649.t1, AVAG|g5397.t1, AVAG|g6845.t1, AVAG|g8704.t1
GO:0016886	8.27794e-10	1	7	38	ligase activity, forming phosphoric ester bonds	MF	1.72992e-06	MF ligase activity, forming phosphoric ester bonds	AVAG|g11232.t1, AVAG|g12150.t1, AVAG|g27012.t1, AVAG|g30102.t1, AVAG|g36693.t1, AVAG|g40265.t1, AVAG|g8740.t1
GO:0055114	4.95546e-09	1	32	2014	oxidation-reduction process	BP	9.41446e-06	BP oxidation-reduction process	AVAG|g10457.t1, AVAG|g11086.t1, AVAG|g17811.t1, AVAG|g18318.t1, AVAG|g20596.t1, AVAG|g22073.t1, AVAG|g22329.t1, AVAG|g2701.t1, AVAG|g27210.t1, AVAG|g28891.t1, AVAG|g2948.t1, AVAG|g30275.t1, AVAG|g32746.t1, AVAG|g32911.t1, AVAG|g34254.t1, AVAG|g36628.t1, AVAG|g39143.t1, AVAG|g39917.t1, AVAG|g40710.t1, AVAG|g41516.t1, AVAG|g41854.t1, AVAG|g43835.t1, AVAG|g4652.t1, AVAG|g48002.t1, AVAG|g48151.t1, AV…
GO:0048244	7.08489e-09	1	6	30	phytanoyl-CoA dioxygenase activity	MF	1.23383e-05	MF phytanoyl-CoA dioxygenase activity	AVAG|g31054.t1, AVAG|g40843.t1, AVAG|g4521.t1, AVAG|g49649.t1, AVAG|g5397.t1, AVAG|g6845.t1
GO:0070566	4.22606e-08	1	8	94	adenylyltransferase activity	MF	6.79355e-05	MF adenylyltransferase activity	AVAG|g17879.t1, AVAG|g19974.t1, AVAG|g20522.t1, AVAG|g30339.t1, AVAG|g30350.t1, AVAG|g35968.t1, AVAG|g36370.t1, AVAG|g41355.t1
GO:0042781	7.9578e-08	1	4	9	3'-tRNA processing endoribonuclease activity	MF	0.000118787	MF 3'-tRNA processing endoribonuclease activity	AVAG|g21133.t1, AVAG|g27138.t1, AVAG|g34260.t1, AVAG|g35016.t1
GO:0016705	1.06182e-07	1	15	538	oxidoreductase activity, acting on paired donors, with incorporation or reduction of molecular oxygen	MF	0.000147933	MF oxidoreductase activity, acting on paired donors, with incorporation or reduction of molecular oxygen	AVAG|g18318.t1, AVAG|g20596.t1, AVAG|g22329.t1, AVAG|g2701.t1, AVAG|g27210.t1, AVAG|g31054.t1, AVAG|g39917.t1, AVAG|g40843.t1, AVAG|g43835.t1, AVAG|g4521.t1, AVAG|g49649.t1, AVAG|g52628.t1, AVAG|g5397.t1, AVAG|g6845.t1, AVAG|g8704.t1
GO:0043734	3.64024e-07	1	4	15	DNA-N1-methyladenine dioxygenase activity	MF	0.000475461	MF DNA-N1-methyladenine dioxygenase activity	AVAG|g20596.t1, AVAG|g22329.t1, AVAG|g43835.t1, AVAG|g8704.t1
GO:0000309	5.49444e-07	1	4	14	nicotinamide-nucleotide adenylyltransferase activity	MF	0.000637904	MF nicotinamide-nucleotide adenylyltransferase activity	AVAG|g17879.t1, AVAG|g19974.t1, AVAG|g30339.t1, AVAG|g30350.t1
GO:0004515	5.49444e-07	1	4	14	nicotinate-nucleotide adenylyltransferase activity	MF	0.000637904	MF nicotinate-nucleotide adenylyltransferase activity	AVAG|g17879.t1, AVAG|g19974.t1, AVAG|g30339.t1, AVAG|g30350.t1
GO:0006167	1.62014e-06	1	4	18	AMP biosynthetic process	BP	0.00178198	BP AMP biosynthetic process	AVAG|g19695.t1, AVAG|g27673.t1, AVAG|g42248.t1, AVAG|g45655.t1
GO:0035511	1.75743e-06	1	4	20	oxidative DNA demethylation	BP	0.00183634	BP oxidative DNA demethylation	AVAG|g20596.t1, AVAG|g22329.t1, AVAG|g43835.t1, AVAG|g8704.t1
GO:0006307	5.15175e-06	1	4	28	DNA dealkylation involved in DNA repair	BP	0.00475247	BP DNA dealkylation involved in DNA repair	AVAG|g20596.t1, AVAG|g22329.t1, AVAG|g43835.t1, AVAG|g8704.t1
GO:0042710	5.91273e-06	1	3	7	biofilm formation	BP	0.00475247	BP biofilm formation	AVAG|g20522.t1, AVAG|g35968.t1, AVAG|g41355.t1
GO:0044010	5.91273e-06	1	3	7	single-species biofilm formation	BP	0.00475247	BP single-species biofilm formation	AVAG|g20522.t1, AVAG|g35968.t1, AVAG|g41355.t1
GO:0044011	5.91273e-06	1	3	7	single-species biofilm formation on inanimate substrate	BP	0.00475247	BP single-species biofilm formation on inanimate substrate	AVAG|g20522.t1, AVAG|g35968.t1, AVAG|g41355.t1
GO:0090605	5.91273e-06	1	3	7	submerged biofilm formation	BP	0.00475247	BP submerged biofilm formation	AVAG|g20522.t1, AVAG|g35968.t1, AVAG|g41355.t1
GO:0090609	5.91273e-06	1	3	7	single-species submerged biofilm formation	BP	0.00475247	BP single-species submerged biofilm formation	AVAG|g20522.t1, AVAG|g35968.t1, AVAG|g41355.t1
GO:0042780	6.81761e-06	1	4	24	tRNA 3'-end processing	BP	0.00527683	BP tRNA 3'-end processing	AVAG|g21133.t1, AVAG|g27138.t1, AVAG|g34260.t1, AVAG|g35016.t1
GO:0080111	8.04582e-06	1	4	28	DNA demethylation	BP	0.00600505	BP DNA demethylation	AVAG|g20596.t1, AVAG|g22329.t1, AVAG|g43835.t1, AVAG|g8704.t1
GO:0031123	1.07052e-05	0.999999	8	208	RNA 3'-end processing	BP	0.00771436	BP RNA 3'-end processing	AVAG|g20522.t1, AVAG|g21133.t1, AVAG|g27138.t1, AVAG|g34260.t1, AVAG|g35016.t1, AVAG|g35968.t1, AVAG|g36370.t1, AVAG|g41355.t1
GO:0046033	1.87309e-05	0.999999	4	34	AMP metabolic process	BP	0.013048	BP AMP metabolic process	AVAG|g19695.t1, AVAG|g27673.t1, AVAG|g42248.t1, AVAG|g45655.t1
GO:0016891	2.32403e-05	0.999998	6	117	endoribonuclease activity, producing 5'-phosphomonoesters	MF	0.015256	MF endoribonuclease activity, producing 5'-phosphomonoesters	AVAG|g21133.t1, AVAG|g27138.t1, AVAG|g34136.t1, AVAG|g34260.t1, AVAG|g35016.t1, AVAG|g51649.t1
GO:0042972	2.39929e-05	1	3	13	licheninase activity	MF	0.015256	MF licheninase activity	AVAG|g10272.t1, AVAG|g2005.t1, AVAG|g5166.t1
GO:0035510	2.50484e-05	0.999999	4	38	DNA dealkylation	BP	0.015256	BP DNA dealkylation	AVAG|g20596.t1, AVAG|g22329.t1, AVAG|g43835.t1, AVAG|g8704.t1
GO:0140290	2.55508e-05	1	2	2	NA	NA	0.015256	none	AVAG|g12861.t1, AVAG|g691.t1
GO:0140292	2.55508e-05	1	2	2	NA	NA	0.015256	none	AVAG|g12861.t1, AVAG|g691.t1
GO:0004185	2.65247e-05	0.999999	4	33	serine-type carboxypeptidase activity	MF	0.0153976	MF serine-type carboxypeptidase activity	AVAG|g29430.t1, AVAG|g30337.t1, AVAG|g34705.t1, AVAG|g49491.t1
GO:0050353	2.91565e-05	1	2	2	trimethyllysine dioxygenase activity	MF	0.0161032	MF trimethyllysine dioxygenase activity	AVAG|g27210.t1, AVAG|g39917.t1
GO:0009507	2.92814e-05	0.999998	6	129	chloroplast	CC	0.0161032	CC chloroplast	AVAG|g11164.t1, AVAG|g19176.t1, AVAG|g21133.t1, AVAG|g27138.t1, AVAG|g34260.t1, AVAG|g35016.t1
GO:0043692	3.19587e-05	1	2	2	monoterpene metabolic process	BP	0.0166756	BP monoterpene metabolic process	AVAG|g48644.t1, AVAG|g8652.t1
GO:0043694	3.19587e-05	1	2	2	monoterpene catabolic process	BP	0.0166756	BP monoterpene catabolic process	AVAG|g48644.t1, AVAG|g8652.t1
GO:0051989	3.27161e-05	1	2	2	coproporphyrinogen dehydrogenase activity	MF	0.0166756	MF coproporphyrinogen dehydrogenase activity	AVAG|g26025.t1, AVAG|g8340.t1
GO:0004652	6.76309e-05	0.999997	4	41	polynucleotide adenylyltransferase activity	MF	0.0336512	MF polynucleotide adenylyltransferase activity	AVAG|g20522.t1, AVAG|g35968.t1, AVAG|g36370.t1, AVAG|g41355.t1
GO:0008198	7.3103e-05	0.999997	4	52	ferrous iron binding	MF	0.0349102	MF ferrous iron binding	AVAG|g20596.t1, AVAG|g22329.t1, AVAG|g43835.t1, AVAG|g8704.t1
GO:0070008	7.35021e-05	0.999997	4	43	serine-type exopeptidase activity	MF	0.0349102	MF serine-type exopeptidase activity	AVAG|g29430.t1, AVAG|g30337.t1, AVAG|g34705.t1, AVAG|g49491.t1
GO:0016779	8.57886e-05	0.999984	10	453	nucleotidyltransferase activity	MF	0.0382845	MF nucleotidyltransferase activity	AVAG|g11253.t1, AVAG|g12172.t1, AVAG|g17879.t1, AVAG|g19974.t1, AVAG|g20522.t1, AVAG|g30339.t1, AVAG|g30350.t1, AVAG|g35968.t1, AVAG|g36370.t1, AVAG|g41355.t1
GO:0045329	8.60511e-05	1	2	3	carnitine biosynthetic process	BP	0.0382845	BP carnitine biosynthetic process	AVAG|g27210.t1, AVAG|g39917.t1
GO:0008152	8.61025e-05	0.999948	126	19870	metabolic process	BP	0.0382845	BP metabolic process	AVAG|g10202.t1, AVAG|g10272.t1, AVAG|g10457.t1, AVAG|g10470.t1, AVAG|g11086.t1, AVAG|g11164.t1, AVAG|g11232.t1, AVAG|g11711.t1, AVAG|g12150.t1, AVAG|g1239.t1, AVAG|g12861.t1, AVAG|g14892.t1, AVAG|g16060.t1, AVAG|g16346.t1, AVAG|g17811.t1, AVAG|g17879.t1, AVAG|g18318.t1, AVAG|g18753.t1, AVAG|g19176.t1, AVAG|g19695.t1, AVAG|g19937.t1, AVAG|g19974.t1, AVAG|g2005.t1, AVAG|g20522.t1, AVAG|g20570.t1, A…
GO:0009536	8.96257e-05	0.999991	6	159	plastid	CC	0.0385231	CC plastid	AVAG|g11164.t1, AVAG|g19176.t1, AVAG|g21133.t1, AVAG|g27138.t1, AVAG|g34260.t1, AVAG|g35016.t1
GO:0050486	9.17612e-05	1	2	3	intramolecular transferase activity, transferring hydroxy groups	MF	0.0385231	MF intramolecular transferase activity, transferring hydroxy groups	AVAG|g48644.t1, AVAG|g8652.t1
GO:0035553	9.40129e-05	1	2	4	oxidative single-stranded RNA demethylation	BP	0.0385231	BP oxidative single-stranded RNA demethylation	AVAG|g20596.t1, AVAG|g22329.t1
GO:1990930	9.40129e-05	1	2	4	RNA N1-methyladenosine dioxygenase activity	MF	0.0385231	MF RNA N1-methyladenosine dioxygenase activity	AVAG|g20596.t1, AVAG|g22329.t1
GO:0070989	9.95072e-05	0.999996	4	51	oxidative demethylation	BP	0.0399904	BP oxidative demethylation	AVAG|g20596.t1, AVAG|g22329.t1, AVAG|g43835.t1, AVAG|g8704.t1
GO:0071450	0.000124697	1	2	4	cellular response to oxygen radical	BP	0.0482576	BP cellular response to oxygen radical	AVAG|g12861.t1, AVAG|g691.t1
GO:0071451	0.000124697	1	2	4	cellular response to superoxide	BP	0.0482576	BP cellular response to superoxide	AVAG|g12861.t1, AVAG|g691.t1
GO:0035552	0.000165875	0.999999	2	5	oxidative single-stranded DNA demethylation	BP	0.0630265	BP oxidative single-stranded DNA demethylation	AVAG|g20596.t1, AVAG|g22329.t1
GO:0042973	0.000180279	0.999999	2	4	glucan endo-1,3-beta-D-glucosidase activity	MF	0.0669837	MF glucan endo-1,3-beta-D-glucosidase activity	AVAG|g21372.t1, AVAG|g51502.t1
GO:0004109	0.0001827	0.999999	2	4	coproporphyrinogen oxidase activity	MF	0.0669837	MF coproporphyrinogen oxidase activity	AVAG|g26025.t1, AVAG|g8340.t1
GO:0004081	0.000237587	0.999999	2	6	bis(5'-nucleosyl)-tetraphosphatase (asymmetrical) activity	MF	0.0841541	MF bis(5'-nucleosyl)-tetraphosphatase (asymmetrical) activity	AVAG|g19695.t1, AVAG|g45655.t1
GO:0008796	0.000237587	0.999999	2	6	bis(5'-nucleosyl)-tetraphosphatase activity	MF	0.0841541	MF bis(5'-nucleosyl)-tetraphosphatase activity	AVAG|g19695.t1, AVAG|g45655.t1
GO:0016893	0.000251501	0.999971	6	182	endonuclease activity, active with either ribo- or deoxyribonucleic acids and producing 5'-phosphomonoesters	MF	0.0875979	MF endonuclease activity, active with either ribo- or deoxyribonucleic acids and producing 5'-phosphomonoesters	AVAG|g21133.t1, AVAG|g27138.t1, AVAG|g34136.t1, AVAG|g34260.t1, AVAG|g35016.t1, AVAG|g51649.t1
GO:0044209	0.000306504	0.999998	2	6	AMP salvage	BP	0.103082	BP AMP salvage	AVAG|g27673.t1, AVAG|g42248.t1
GO:0016098	0.00031438	0.999998	2	5	monoterpenoid metabolic process	BP	0.103082	BP monoterpenoid metabolic process	AVAG|g48644.t1, AVAG|g8652.t1
GO:0035513	0.000315687	0.999998	2	7	oxidative RNA demethylation	BP	0.103082	BP oxidative RNA demethylation	AVAG|g20596.t1, AVAG|g22329.t1
GO:0035515	0.000315687	0.999998	2	7	oxidative RNA demethylase activity	MF	0.103082	MF oxidative RNA demethylase activity	AVAG|g20596.t1, AVAG|g22329.t1
GO:0016793	0.00032098	0.999998	2	5	triphosphoric monoester hydrolase activity	MF	0.103197	MF triphosphoric monoester hydrolase activity	AVAG|g42702.t1, AVAG|g8581.t1
GO:0042952	0.00033708	0.999998	2	6	beta-ketoadipate pathway	BP	0.106732	BP beta-ketoadipate pathway	AVAG|g10457.t1, AVAG|g40710.t1
GO:0006725	0.00034886	0.999812	50	6376	cellular aromatic compound metabolic process	BP	0.108813	BP cellular aromatic compound metabolic process	AVAG|g10202.t1, AVAG|g10457.t1, AVAG|g11232.t1, AVAG|g12150.t1, AVAG|g1239.t1, AVAG|g12861.t1, AVAG|g17879.t1, AVAG|g19176.t1, AVAG|g19695.t1, AVAG|g19937.t1, AVAG|g19974.t1, AVAG|g20522.t1, AVAG|g20570.t1, AVAG|g20596.t1, AVAG|g21133.t1, AVAG|g22329.t1, AVAG|g26025.t1, AVAG|g2701.t1, AVAG|g27012.t1, AVAG|g27138.t1, AVAG|g27673.t1, AVAG|g2958.t1, AVAG|g30102.t1, AVAG|g30275.t1, AVAG|g30339.t1, AV…
GO:0046247	0.000413112	0.999997	2	6	terpene catabolic process	BP	0.126198	BP terpene catabolic process	AVAG|g48644.t1, AVAG|g8652.t1
GO:0004521	0.000416674	0.999947	6	203	endoribonuclease activity	MF	0.126198	MF endoribonuclease activity	AVAG|g21133.t1, AVAG|g27138.t1, AVAG|g34136.t1, AVAG|g34260.t1, AVAG|g35016.t1, AVAG|g51649.t1
GO:0018576	0.000566242	0.999995	2	8	catechol 1,2-dioxygenase activity	MF	0.166667	MF catechol 1,2-dioxygenase activity	AVAG|g10457.t1, AVAG|g40710.t1
GO:0019114	0.000566242	0.999995	2	8	catechol dioxygenase activity	MF	0.166667	MF catechol dioxygenase activity	AVAG|g10457.t1, AVAG|g40710.t1
GO:0009435	0.000588582	0.999959	4	79	NAD biosynthetic process	BP	0.170836	BP NAD biosynthetic process	AVAG|g17879.t1, AVAG|g19974.t1, AVAG|g30339.t1, AVAG|g30350.t1
GO:0016874	0.000598042	0.999834	12	786	ligase activity	MF	0.171204	MF ligase activity	AVAG|g11232.t1, AVAG|g12150.t1, AVAG|g19937.t1, AVAG|g23567.t1, AVAG|g27012.t1, AVAG|g30102.t1, AVAG|g36693.t1, AVAG|g40265.t1, AVAG|g48151.t1, AVAG|g49476.t1, AVAG|g54634.t1, AVAG|g8740.t1
GO:0061463	0.00061797	0.999994	2	7	O-acetyl-ADP-ribose deacetylase activity	MF	0.174518	MF O-acetyl-ADP-ribose deacetylase activity	AVAG|g12861.t1, AVAG|g691.t1
GO:0006378	0.000743877	0.999944	4	83	mRNA polyadenylation	BP	0.207274	BP mRNA polyadenylation	AVAG|g20522.t1, AVAG|g35968.t1, AVAG|g36370.t1, AVAG|g41355.t1
GO:0043631	0.000826299	0.999936	4	85	RNA polyadenylation	BP	0.22721	BP RNA polyadenylation	AVAG|g20522.t1, AVAG|g35968.t1, AVAG|g36370.t1, AVAG|g41355.t1
GO:0009165	0.000875878	0.999821	8	434	nucleotide biosynthetic process	BP	0.235587	BP nucleotide biosynthetic process	AVAG|g17879.t1, AVAG|g19695.t1, AVAG|g19974.t1, AVAG|g27673.t1, AVAG|g30339.t1, AVAG|g30350.t1, AVAG|g42248.t1, AVAG|g45655.t1
GO:1901360	0.00087931	0.999501	52	6968	organic cyclic compound metabolic process	BP	0.235587	BP organic cyclic compound metabolic process	AVAG|g10202.t1, AVAG|g10457.t1, AVAG|g11232.t1, AVAG|g12150.t1, AVAG|g1239.t1, AVAG|g12861.t1, AVAG|g17879.t1, AVAG|g19176.t1, AVAG|g19695.t1, AVAG|g19937.t1, AVAG|g19974.t1, AVAG|g20522.t1, AVAG|g20570.t1, AVAG|g20596.t1, AVAG|g21133.t1, AVAG|g22329.t1, AVAG|g26025.t1, AVAG|g2701.t1, AVAG|g27012.t1, AVAG|g27138.t1, AVAG|g27673.t1, AVAG|g2948.t1, AVAG|g2958.t1, AVAG|g30102.t1, AVAG|g30275.t1, AVA…
GO:0019359	0.000909588	0.999928	4	88	nicotinamide nucleotide biosynthetic process	BP	0.240615	BP nicotinamide nucleotide biosynthetic process	AVAG|g17879.t1, AVAG|g19974.t1, AVAG|g30339.t1, AVAG|g30350.t1
GO:0042597	0.000953881	0.999923	4	88	periplasmic space	CC	0.249177	CC periplasmic space	AVAG|g21372.t1, AVAG|g48644.t1, AVAG|g51502.t1, AVAG|g8652.t1
GO:0042214	0.00103046	0.999987	2	9	terpene metabolic process	BP	0.265857	BP terpene metabolic process	AVAG|g48644.t1, AVAG|g8652.t1
GO:1903601	0.00106185	0.999986	2	9	thermospermine metabolic process	BP	0.267357	BP thermospermine metabolic process	AVAG|g22073.t1, AVAG|g41516.t1
GO:1903602	0.00106185	0.999986	2	9	thermospermine catabolic process	BP	0.267357	BP thermospermine catabolic process	AVAG|g22073.t1, AVAG|g41516.t1
GO:1901293	0.00110935	0.999764	8	450	nucleoside phosphate biosynthetic process	BP	0.275991	BP nucleoside phosphate biosynthetic process	AVAG|g17879.t1, AVAG|g19695.t1, AVAG|g19974.t1, AVAG|g27673.t1, AVAG|g30339.t1, AVAG|g30350.t1, AVAG|g42248.t1, AVAG|g45655.t1
GO:0016787	0.00119148	0.999295	58	8037	hydrolase activity	MF	0.292937	MF hydrolase activity	AVAG|g10202.t1, AVAG|g10272.t1, AVAG|g11441.t1, AVAG|g11711.t1, AVAG|g1239.t1, AVAG|g12520.t1, AVAG|g12861.t1, AVAG|g14892.t1, AVAG|g16060.t1, AVAG|g16346.t1, AVAG|g19695.t1, AVAG|g2005.t1, AVAG|g21133.t1, AVAG|g21268.t1, AVAG|g21372.t1, AVAG|g23487.t1, AVAG|g23567.t1, AVAG|g25540.t1, AVAG|g27138.t1, AVAG|g27603.t1, AVAG|g27665.t1, AVAG|g28096.t1, AVAG|g29430.t1, AVAG|g30337.t1, AVAG|g33214.t1, A…
GO:0043628	0.00122535	0.999894	4	91	ncRNA 3'-end processing	BP	0.295895	BP ncRNA 3'-end processing	AVAG|g21133.t1, AVAG|g27138.t1, AVAG|g34260.t1, AVAG|g35016.t1
GO:0006474	0.00123184	0.99994	3	54	N-terminal protein amino acid acetylation	BP	0.295895	BP N-terminal protein amino acid acetylation	AVAG|g2247.t1, AVAG|g26536.t1, AVAG|g59786.t1
GO:0103053	0.00125241	0.999981	2	13	1-ethyladenine demethylase activity	MF	0.297419	MF 1-ethyladenine demethylase activity	AVAG|g43835.t1, AVAG|g8704.t1
GO:0051747	0.00132985	0.99998	2	13	cytosine C-5 DNA demethylase activity	MF	0.310015	MF cytosine C-5 DNA demethylase activity	AVAG|g43835.t1, AVAG|g8704.t1
GO:0043167	0.00133512	0.999124	104	16553	ion binding	MF	0.310015	MF ion binding	AVAG|g10202.t1, AVAG|g10457.t1, AVAG|g10470.t1, AVAG|g11086.t1, AVAG|g11164.t1, AVAG|g11232.t1, AVAG|g12150.t1, AVAG|g12183.t1, AVAG|g1239.t1, AVAG|g12861.t1, AVAG|g14338.t1, AVAG|g14892.t1, AVAG|g17879.t1, AVAG|g18318.t1, AVAG|g19695.t1, AVAG|g19937.t1, AVAG|g19974.t1, AVAG|g20522.t1, AVAG|g20570.t1, AVAG|g20596.t1, AVAG|g21133.t1, AVAG|g21268.t1, AVAG|g22073.t1, AVAG|g22329.t1, AVAG|g23567.t1, …
GO:0008300	0.00135172	0.99998	2	11	isoprenoid catabolic process	BP	0.310419	BP isoprenoid catabolic process	AVAG|g48644.t1, AVAG|g8652.t1
GO:0004540	0.00138101	0.999735	7	350	ribonuclease activity	MF	0.313698	MF ribonuclease activity	AVAG|g10202.t1, AVAG|g21133.t1, AVAG|g27138.t1, AVAG|g34136.t1, AVAG|g34260.t1, AVAG|g35016.t1, AVAG|g51649.t1
GO:0019363	0.00157384	0.999854	4	104	pyridine nucleotide biosynthetic process	BP	0.353658	BP pyridine nucleotide biosynthetic process	AVAG|g17879.t1, AVAG|g19974.t1, AVAG|g30339.t1, AVAG|g30350.t1
GO:0004553	0.00166541	0.999509	11	764	hydrolase activity, hydrolyzing O-glycosyl compounds	MF	0.368568	MF hydrolase activity, hydrolyzing O-glycosyl compounds	AVAG|g10272.t1, AVAG|g11711.t1, AVAG|g12861.t1, AVAG|g16060.t1, AVAG|g2005.t1, AVAG|g21372.t1, AVAG|g47086.t1, AVAG|g51502.t1, AVAG|g5166.t1, AVAG|g52986.t1, AVAG|g691.t1
GO:0032451	0.00167547	0.999842	4	102	demethylase activity	MF	0.368568	MF demethylase activity	AVAG|g20596.t1, AVAG|g22329.t1, AVAG|g43835.t1, AVAG|g8704.t1
GO:0052894	0.00195028	0.999964	2	12	norspermine:oxygen oxidoreductase activity	MF	0.424551	MF norspermine:oxygen oxidoreductase activity	AVAG|g22073.t1, AVAG|g41516.t1
GO:0032261	0.00201653	0.999962	2	14	purine nucleotide salvage	BP	0.434447	BP purine nucleotide salvage	AVAG|g27673.t1, AVAG|g42248.t1
GO:0072525	0.00204014	0.999797	4	111	pyridine-containing compound biosynthetic process	BP	0.435049	BP pyridine-containing compound biosynthetic process	AVAG|g17879.t1, AVAG|g19974.t1, AVAG|g30339.t1, AVAG|g30350.t1
GO:0090529	0.00208977	0.999959	2	14	cell septum assembly	BP	0.438616	BP cell septum assembly	AVAG|g35707.t1, AVAG|g50167.t1
GO:0046483	0.00211265	0.998784	46	6227	heterocycle metabolic process	BP	0.438616	BP heterocycle metabolic process	AVAG|g10202.t1, AVAG|g11232.t1, AVAG|g12150.t1, AVAG|g1239.t1, AVAG|g12861.t1, AVAG|g17879.t1, AVAG|g19176.t1, AVAG|g19695.t1, AVAG|g19974.t1, AVAG|g20522.t1, AVAG|g20570.t1, AVAG|g20596.t1, AVAG|g21133.t1, AVAG|g22329.t1, AVAG|g26025.t1, AVAG|g2701.t1, AVAG|g27012.t1, AVAG|g27138.t1, AVAG|g27673.t1, AVAG|g2958.t1, AVAG|g30102.t1, AVAG|g30339.t1, AVAG|g30350.t1, AVAG|g34136.t1, AVAG|g34260.t1, AV…
GO:0009606	0.00214082	0.999957	2	16	tropism	BP	0.438616	BP tropism	AVAG|g27178.t1, AVAG|g47131.t1
GO:0009630	0.00214082	0.999957	2	16	gravitropism	BP	0.438616	BP gravitropism	AVAG|g27178.t1, AVAG|g47131.t1
GO:0031124	0.00237898	0.999753	4	114	mRNA 3'-end processing	BP	0.481436	BP mRNA 3'-end processing	AVAG|g20522.t1, AVAG|g35968.t1, AVAG|g36370.t1, AVAG|g41355.t1
GO:0003958	0.00240922	0.999949	2	16	NADPH-hemoprotein reductase activity	MF	0.481436	MF NADPH-hemoprotein reductase activity	AVAG|g18318.t1, AVAG|g52628.t1
GO:0035514	0.00241893	0.999948	2	17	DNA demethylase activity	MF	0.481436	MF DNA demethylase activity	AVAG|g43835.t1, AVAG|g8704.t1
GO:0009127	0.00249455	0.999737	4	128	purine nucleoside monophosphate biosynthetic process	BP	0.487207	BP purine nucleoside monophosphate biosynthetic process	AVAG|g19695.t1, AVAG|g27673.t1, AVAG|g42248.t1, AVAG|g45655.t1
GO:0009168	0.00249455	0.999737	4	128	purine ribonucleoside monophosphate biosynthetic process	BP	0.487207	BP purine ribonucleoside monophosphate biosynthetic process	AVAG|g19695.t1, AVAG|g27673.t1, AVAG|g42248.t1, AVAG|g45655.t1
GO:0044728	0.00258648	0.999725	4	112	DNA methylation or demethylation	BP	0.497062	BP DNA methylation or demethylation	AVAG|g20596.t1, AVAG|g22329.t1, AVAG|g43835.t1, AVAG|g8704.t1
GO:0004649	0.00259258	0.999944	2	14	poly(ADP-ribose) glycohydrolase activity	MF	0.497062	MF poly(ADP-ribose) glycohydrolase activity	AVAG|g12861.t1, AVAG|g691.t1
GO:0070988	0.00276588	0.9997	4	118	demethylation	BP	0.523018	BP demethylation	AVAG|g20596.t1, AVAG|g22329.t1, AVAG|g43835.t1, AVAG|g8704.t1
GO:0046914	0.00277802	0.998567	30	3607	transition metal ion binding	MF	0.523018	MF transition metal ion binding	AVAG|g10457.t1, AVAG|g11086.t1, AVAG|g14338.t1, AVAG|g18318.t1, AVAG|g20570.t1, AVAG|g20596.t1, AVAG|g22329.t1, AVAG|g25540.t1, AVAG|g27210.t1, AVAG|g28891.t1, AVAG|g2958.t1, AVAG|g32746.t1, AVAG|g38649.t1, AVAG|g39917.t1, AVAG|g40710.t1, AVAG|g41854.t1, AVAG|g41881.t1, AVAG|g43835.t1, AVAG|g47061.t1, AVAG|g47131.t1, AVAG|g47137.t1, AVAG|g47844.t1, AVAG|g48002.t1, AVAG|g52454.t1, AVAG|g52628.t1, …
GO:0006139	0.00282026	0.998379	43	5802	nucleobase-containing compound metabolic process	BP	0.52623	BP nucleobase-containing compound metabolic process	AVAG|g10202.t1, AVAG|g11232.t1, AVAG|g12150.t1, AVAG|g1239.t1, AVAG|g12861.t1, AVAG|g17879.t1, AVAG|g19176.t1, AVAG|g19695.t1, AVAG|g19974.t1, AVAG|g20522.t1, AVAG|g20570.t1, AVAG|g20596.t1, AVAG|g21133.t1, AVAG|g22329.t1, AVAG|g2701.t1, AVAG|g27012.t1, AVAG|g27138.t1, AVAG|g27673.t1, AVAG|g2958.t1, AVAG|g30102.t1, AVAG|g30339.t1, AVAG|g30350.t1, AVAG|g34136.t1, AVAG|g34260.t1, AVAG|g35016.t1, AV…
GO:0019674	0.00293824	0.999676	4	124	NAD metabolic process	BP	0.543392	BP NAD metabolic process	AVAG|g17879.t1, AVAG|g19974.t1, AVAG|g30339.t1, AVAG|g30350.t1
GO:0006080	0.00304746	0.999926	2	19	substituted mannan metabolic process	BP	0.558648	BP substituted mannan metabolic process	AVAG|g16060.t1, AVAG|g52986.t1
GO:0009437	0.00312432	0.999924	2	16	carnitine metabolic process	BP	0.567757	BP carnitine metabolic process	AVAG|g27210.t1, AVAG|g39917.t1
GO:1901259	0.00344363	1	1	1	chloroplast rRNA processing	BP	0.6162	BP chloroplast rRNA processing	AVAG|g19176.t1
GO:0034641	0.00344987	0.99791	51	7369	cellular nitrogen compound metabolic process	BP	0.6162	BP cellular nitrogen compound metabolic process	AVAG|g10202.t1, AVAG|g11232.t1, AVAG|g12150.t1, AVAG|g1239.t1, AVAG|g12861.t1, AVAG|g17879.t1, AVAG|g19176.t1, AVAG|g19695.t1, AVAG|g19974.t1, AVAG|g20522.t1, AVAG|g20570.t1, AVAG|g20596.t1, AVAG|g21133.t1, AVAG|g22073.t1, AVAG|g22329.t1, AVAG|g23003.t1, AVAG|g26025.t1, AVAG|g2701.t1, AVAG|g27012.t1, AVAG|g27138.t1, AVAG|g27210.t1, AVAG|g27673.t1, AVAG|g2958.t1, AVAG|g30102.t1, AVAG|g30339.t1, AV…
GO:0016985	0.00363328	0.999903	2	20	mannan endo-1,4-beta-mannosidase activity	MF	0.641744	MF mannan endo-1,4-beta-mannosidase activity	AVAG|g16060.t1, AVAG|g52986.t1
GO:0035278	0.00371572	0.99915	7	373	miRNA mediated inhibition of translation	BP	0.641744	BP miRNA mediated inhibition of translation	AVAG|g20570.t1, AVAG|g2958.t1, AVAG|g38649.t1, AVAG|g47061.t1, AVAG|g47844.t1, AVAG|g52454.t1, AVAG|g53800.t1
GO:0040033	0.00371572	0.99915	7	373	negative regulation of translation, ncRNA-mediated	BP	0.641744	BP negative regulation of translation, ncRNA-mediated	AVAG|g20570.t1, AVAG|g2958.t1, AVAG|g38649.t1, AVAG|g47061.t1, AVAG|g47844.t1, AVAG|g52454.t1, AVAG|g53800.t1
GO:0045974	0.00371572	0.99915	7	373	regulation of translation, ncRNA-mediated	BP	0.641744	BP regulation of translation, ncRNA-mediated	AVAG|g20570.t1, AVAG|g2958.t1, AVAG|g38649.t1, AVAG|g47061.t1, AVAG|g47844.t1, AVAG|g52454.t1, AVAG|g53800.t1
GO:0031365	0.00392761	0.99971	3	77	N-terminal protein amino acid modification	BP	0.67278	BP N-terminal protein amino acid modification	AVAG|g2247.t1, AVAG|g26536.t1, AVAG|g59786.t1
GO:0004180	0.00396252	0.999525	4	125	carboxypeptidase activity	MF	0.673242	MF carboxypeptidase activity	AVAG|g29430.t1, AVAG|g30337.t1, AVAG|g34705.t1, AVAG|g49491.t1
GO:0010586	0.0040853	0.999049	7	378	miRNA metabolic process	BP	0.688505	BP miRNA metabolic process	AVAG|g20570.t1, AVAG|g2958.t1, AVAG|g38649.t1, AVAG|g47061.t1, AVAG|g47844.t1, AVAG|g52454.t1, AVAG|g53800.t1
GO:0051704	0.00431687	0.997945	22	2423	multi-organism process	BP	0.716576	BP multi-organism process	AVAG|g11086.t1, AVAG|g11232.t1, AVAG|g12150.t1, AVAG|g14338.t1, AVAG|g20522.t1, AVAG|g27012.t1, AVAG|g28891.t1, AVAG|g30102.t1, AVAG|g31768.t1, AVAG|g32746.t1, AVAG|g35968.t1, AVAG|g40265.t1, AVAG|g40311.t1, AVAG|g41355.t1, AVAG|g41854.t1, AVAG|g45788.t1, AVAG|g47137.t1, AVAG|g48002.t1, AVAG|g52454.t1, AVAG|g8521.t1, AVAG|g8740.t1, AVAG|g876.t1
GO:0050660	0.00432044	0.998984	7	393	flavin adenine dinucleotide binding	MF	0.716576	MF flavin adenine dinucleotide binding	AVAG|g22073.t1, AVAG|g2701.t1, AVAG|g29953.t1, AVAG|g41516.t1, AVAG|g42556.t1, AVAG|g47065.t1, AVAG|g50767.t1
GO:0000303	0.00457453	0.999861	2	23	response to superoxide	BP	0.751035	BP response to superoxide	AVAG|g12861.t1, AVAG|g691.t1
GO:0019615	0.00460801	1	1	1	catechol catabolic process, ortho-cleavage	BP	0.751035	BP catechol catabolic process, ortho-cleavage	AVAG|g10457.t1
GO:0009833	0.00463602	1	1	1	plant-type primary cell wall biogenesis	BP	0.751035	BP plant-type primary cell wall biogenesis	AVAG|g45788.t1
GO:0000166	0.00476197	0.997078	50	7044	nucleotide binding	MF	0.759662	MF nucleotide binding	AVAG|g11164.t1, AVAG|g11232.t1, AVAG|g12150.t1, AVAG|g12183.t1, AVAG|g1239.t1, AVAG|g14338.t1, AVAG|g14892.t1, AVAG|g17811.t1, AVAG|g17879.t1, AVAG|g18318.t1, AVAG|g19695.t1, AVAG|g19937.t1, AVAG|g19974.t1, AVAG|g20522.t1, AVAG|g22073.t1, AVAG|g2701.t1, AVAG|g27012.t1, AVAG|g27665.t1, AVAG|g27673.t1, AVAG|g29953.t1, AVAG|g30102.t1, AVAG|g30339.t1, AVAG|g30350.t1, AVAG|g31768.t1, AVAG|g33774.t1, A…
GO:1901265	0.00476197	0.997078	50	7044	nucleoside phosphate binding	MF	0.759662	MF nucleoside phosphate binding	AVAG|g11164.t1, AVAG|g11232.t1, AVAG|g12150.t1, AVAG|g12183.t1, AVAG|g1239.t1, AVAG|g14338.t1, AVAG|g14892.t1, AVAG|g17811.t1, AVAG|g17879.t1, AVAG|g18318.t1, AVAG|g19695.t1, AVAG|g19937.t1, AVAG|g19974.t1, AVAG|g20522.t1, AVAG|g22073.t1, AVAG|g2701.t1, AVAG|g27012.t1, AVAG|g27665.t1, AVAG|g27673.t1, AVAG|g29953.t1, AVAG|g30102.t1, AVAG|g30339.t1, AVAG|g30350.t1, AVAG|g31768.t1, AVAG|g33774.t1, A…
GO:0043101	0.00480032	0.999851	2	21	purine-containing compound salvage	BP	0.759978	BP purine-containing compound salvage	AVAG|g27673.t1, AVAG|g42248.t1
GO:0004842	0.00495569	0.997923	16	1574	ubiquitin-protein transferase activity	MF	0.778677	MF ubiquitin-protein transferase activity	AVAG|g10470.t1, AVAG|g20570.t1, AVAG|g23840.t1, AVAG|g27178.t1, AVAG|g2958.t1, AVAG|g35422.t1, AVAG|g38649.t1, AVAG|g40311.t1, AVAG|g40934.t1, AVAG|g47061.t1, AVAG|g47131.t1, AVAG|g47844.t1, AVAG|g52454.t1, AVAG|g53800.t1, AVAG|g6810.t1, AVAG|g8521.t1
GO:0000305	0.00509913	0.999836	2	24	response to oxygen radical	BP	0.795237	BP response to oxygen radical	AVAG|g12861.t1, AVAG|g691.t1
GO:0016070	0.00516629	0.99731	27	3293	RNA metabolic process	BP	0.799742	BP RNA metabolic process	AVAG|g10202.t1, AVAG|g11232.t1, AVAG|g12150.t1, AVAG|g1239.t1, AVAG|g19176.t1, AVAG|g20522.t1, AVAG|g20570.t1, AVAG|g20596.t1, AVAG|g21133.t1, AVAG|g22329.t1, AVAG|g27012.t1, AVAG|g27138.t1, AVAG|g2958.t1, AVAG|g30102.t1, AVAG|g34260.t1, AVAG|g35016.t1, AVAG|g35968.t1, AVAG|g36370.t1, AVAG|g36693.t1, AVAG|g38649.t1, AVAG|g40265.t1, AVAG|g41355.t1, AVAG|g47061.t1, AVAG|g47844.t1, AVAG|g52454.t1, A…
GO:0006782	0.00571467	0.999806	2	22	protoporphyrinogen IX biosynthetic process	BP	0.874023	BP protoporphyrinogen IX biosynthetic process	AVAG|g26025.t1, AVAG|g8340.t1
GO:0047475	0.00572979	1	1	1	phenylacetate-CoA ligase activity	MF	0.874023	MF phenylacetate-CoA ligase activity	AVAG|g19937.t1
GO:0009156	0.00597468	0.999193	4	168	ribonucleoside monophosphate biosynthetic process	BP	0.904774	BP ribonucleoside monophosphate biosynthetic process	AVAG|g19695.t1, AVAG|g27673.t1, AVAG|g42248.t1, AVAG|g45655.t1
GO:0046208	0.00606815	0.999787	2	23	spermine catabolic process	BP	0.912318	BP spermine catabolic process	AVAG|g22073.t1, AVAG|g41516.t1
GO:0046501	0.00618333	0.99978	2	24	protoporphyrinogen IX metabolic process	BP	0.919206	BP protoporphyrinogen IX metabolic process	AVAG|g26025.t1, AVAG|g8340.t1
GO:0021915	0.00620193	0.998441	7	418	neural tube development	BP	0.919206	BP neural tube development	AVAG|g20570.t1, AVAG|g2958.t1, AVAG|g38649.t1, AVAG|g47061.t1, AVAG|g47844.t1, AVAG|g52454.t1, AVAG|g53800.t1
GO:0035198	0.00632533	0.998404	7	415	miRNA binding	MF	0.925258	MF miRNA binding	AVAG|g20570.t1, AVAG|g2958.t1, AVAG|g38649.t1, AVAG|g47061.t1, AVAG|g47844.t1, AVAG|g52454.t1, AVAG|g53800.t1
GO:0008543	0.00637769	0.998388	7	419	fibroblast growth factor receptor signaling pathway	BP	0.925258	BP fibroblast growth factor receptor signaling pathway	AVAG|g20570.t1, AVAG|g2958.t1, AVAG|g38649.t1, AVAG|g47061.t1, AVAG|g47844.t1, AVAG|g52454.t1, AVAG|g53800.t1
GO:0052901	0.00639043	0.999769	2	23	spermine:oxygen oxidoreductase (spermidine-forming) activity	MF	0.925258	MF spermine:oxygen oxidoreductase (spermidine-forming) activity	AVAG|g22073.t1, AVAG|g41516.t1
GO:0009405	0.00644288	0.998013	9	650	pathogenesis	BP	0.925258	BP pathogenesis	AVAG|g11086.t1, AVAG|g14338.t1, AVAG|g28891.t1, AVAG|g32746.t1, AVAG|g41854.t1, AVAG|g47137.t1, AVAG|g48002.t1, AVAG|g52454.t1, AVAG|g876.t1
GO:0009124	0.0065749	0.999087	4	173	nucleoside monophosphate biosynthetic process	BP	0.925258	BP nucleoside monophosphate biosynthetic process	AVAG|g19695.t1, AVAG|g27673.t1, AVAG|g42248.t1, AVAG|g45655.t1
GO:0036094	0.00659687	0.995797	55	8041	small molecule binding	MF	0.925258	MF small molecule binding	AVAG|g11164.t1, AVAG|g11232.t1, AVAG|g12150.t1, AVAG|g12183.t1, AVAG|g1239.t1, AVAG|g14338.t1, AVAG|g14892.t1, AVAG|g17811.t1, AVAG|g17879.t1, AVAG|g18318.t1, AVAG|g19695.t1, AVAG|g19937.t1, AVAG|g19974.t1, AVAG|g20522.t1, AVAG|g20596.t1, AVAG|g22073.t1, AVAG|g23567.t1, AVAG|g2701.t1, AVAG|g27012.t1, AVAG|g27665.t1, AVAG|g27673.t1, AVAG|g29953.t1, AVAG|g30102.t1, AVAG|g30339.t1, AVAG|g30350.t1, A…
GO:0071704	0.00664405	0.995344	107	18165	organic substance metabolic process	BP	0.925258	BP organic substance metabolic process	AVAG|g10202.t1, AVAG|g10272.t1, AVAG|g10457.t1, AVAG|g10470.t1, AVAG|g11086.t1, AVAG|g11232.t1, AVAG|g11711.t1, AVAG|g12150.t1, AVAG|g1239.t1, AVAG|g12861.t1, AVAG|g14892.t1, AVAG|g16060.t1, AVAG|g16346.t1, AVAG|g17879.t1, AVAG|g18753.t1, AVAG|g19176.t1, AVAG|g19695.t1, AVAG|g19937.t1, AVAG|g19974.t1, AVAG|g2005.t1, AVAG|g20522.t1, AVAG|g20570.t1, AVAG|g20596.t1, AVAG|g21133.t1, AVAG|g21268.t1, A…
GO:0019787	0.00668444	0.997108	16	1623	ubiquitin-like protein transferase activity	MF	0.925258	MF ubiquitin-like protein transferase activity	AVAG|g10470.t1, AVAG|g20570.t1, AVAG|g23840.t1, AVAG|g27178.t1, AVAG|g2958.t1, AVAG|g35422.t1, AVAG|g38649.t1, AVAG|g40311.t1, AVAG|g40934.t1, AVAG|g47061.t1, AVAG|g47131.t1, AVAG|g47844.t1, AVAG|g52454.t1, AVAG|g53800.t1, AVAG|g6810.t1, AVAG|g8521.t1
GO:0002096	0.00668552	0.999751	2	26	polkadots	CC	0.925258	CC polkadots	AVAG|g40311.t1, AVAG|g8521.t1
GO:0032449	0.00668552	0.999751	2	26	CBM complex	CC	0.925258	CC CBM complex	AVAG|g40311.t1, AVAG|g8521.t1
GO:0016653	0.00685063	0.99974	2	28	oxidoreductase activity, acting on NAD(P)H, heme protein as acceptor	MF	0.935046	MF oxidoreductase activity, acting on NAD(P)H, heme protein as acceptor	AVAG|g18318.t1, AVAG|g52628.t1
GO:0044710	0.00689021	0.99557	57	8628	NA	NA	0.935046	none	AVAG|g10457.t1, AVAG|g11086.t1, AVAG|g14892.t1, AVAG|g17811.t1, AVAG|g17879.t1, AVAG|g18318.t1, AVAG|g19695.t1, AVAG|g19937.t1, AVAG|g19974.t1, AVAG|g20596.t1, AVAG|g22073.t1, AVAG|g22329.t1, AVAG|g2701.t1, AVAG|g27210.t1, AVAG|g27673.t1, AVAG|g28891.t1, AVAG|g2948.t1, AVAG|g30275.t1, AVAG|g30339.t1, AVAG|g30350.t1, AVAG|g31054.t1, AVAG|g32746.t1, AVAG|g32911.t1, AVAG|g33214.t1, AVAG|g34254.t1, A…
GO:0050111	0.00690199	1	1	1	mycocerosate synthase activity	MF	0.935046	MF mycocerosate synthase activity	AVAG|g49476.t1
GO:0006304	0.00697254	0.999017	4	154	DNA modification	BP	0.935046	BP DNA modification	AVAG|g20596.t1, AVAG|g22329.t1, AVAG|g43835.t1, AVAG|g8704.t1
GO:0016798	0.00697996	0.997515	11	929	hydrolase activity, acting on glycosyl bonds	MF	0.935046	MF hydrolase activity, acting on glycosyl bonds	AVAG|g10272.t1, AVAG|g11711.t1, AVAG|g12861.t1, AVAG|g16060.t1, AVAG|g2005.t1, AVAG|g21372.t1, AVAG|g47086.t1, AVAG|g51502.t1, AVAG|g5166.t1, AVAG|g52986.t1, AVAG|g691.t1
GO:0016634	0.00712244	0.999727	2	24	oxidoreductase activity, acting on the CH-CH group of donors, oxygen as acceptor	MF	0.948055	MF oxidoreductase activity, acting on the CH-CH group of donors, oxygen as acceptor	AVAG|g26025.t1, AVAG|g8340.t1
GO:0000082	0.00744119	0.998064	7	439	G1/S transition of mitotic cell cycle	BP	0.978025	BP G1/S transition of mitotic cell cycle	AVAG|g20570.t1, AVAG|g2958.t1, AVAG|g38649.t1, AVAG|g47061.t1, AVAG|g47844.t1, AVAG|g52454.t1, AVAG|g53800.t1
GO:0044843	0.00744119	0.998064	7	439	cell cycle G1/S phase transition	BP	0.978025	BP cell cycle G1/S phase transition	AVAG|g20570.t1, AVAG|g2958.t1, AVAG|g38649.t1, AVAG|g47061.t1, AVAG|g47844.t1, AVAG|g52454.t1, AVAG|g53800.t1
GO:0004567	0.00773461	0.999687	2	29	beta-mannosidase activity	MF	1	MF beta-mannosidase activity	AVAG|g16060.t1, AVAG|g52986.t1
GO:0006578	0.00773647	0.999689	2	26	amino-acid betaine biosynthetic process	BP	1	BP amino-acid betaine biosynthetic process	AVAG|g27210.t1, AVAG|g39917.t1
GO:0060964	0.00796888	0.9979	7	435	regulation of gene silencing by miRNA	BP	1	BP regulation of gene silencing by miRNA	AVAG|g20570.t1, AVAG|g2958.t1, AVAG|g38649.t1, AVAG|g47061.t1, AVAG|g47844.t1, AVAG|g52454.t1, AVAG|g53800.t1
GO:0001923	0.0082164	0.999657	2	30	B-1 B cell differentiation	BP	1	BP B-1 B cell differentiation	AVAG|g40311.t1, AVAG|g8521.t1
GO:0060966	0.00899098	0.997576	7	446	regulation of gene silencing by RNA	BP	1	BP regulation of gene silencing by RNA	AVAG|g20570.t1, AVAG|g2958.t1, AVAG|g38649.t1, AVAG|g47061.t1, AVAG|g47844.t1, AVAG|g52454.t1, AVAG|g53800.t1
GO:0004497	0.00915277	0.997832	6	353	monooxygenase activity	MF	1	MF monooxygenase activity	AVAG|g18318.t1, AVAG|g2701.t1, AVAG|g29953.t1, AVAG|g42556.t1, AVAG|g47065.t1, AVAG|g52628.t1
GO:0008215	0.00919402	0.999594	2	29	spermine metabolic process	BP	1	BP spermine metabolic process	AVAG|g22073.t1, AVAG|g41516.t1
GO:0046592	0.00992951	0.999543	2	29	polyamine oxidase activity	MF	1	MF polyamine oxidase activity	AVAG|g22073.t1, AVAG|g41516.t1
GO:2000321	0.010099	0.999529	2	32	positive regulation of T-helper 17 cell differentiation	BP	1	BP positive regulation of T-helper 17 cell differentiation	AVAG|g40311.t1, AVAG|g8521.t1
GO:0009624	0.0106287	0.999962	1	3	response to nematode	BP	1	BP response to nematode	AVAG|g45788.t1
GO:0050141	0.0106593	0.999972	1	2	nitroethane oxidase activity	MF	1	MF nitroethane oxidase activity	AVAG|g50767.t1
GO:0052664	0.0106593	0.999972	1	2	nitroalkane oxidase activity	MF	1	MF nitroalkane oxidase activity	AVAG|g50767.t1
GO:0020023	0.0107299	0.999971	1	2	kinetoplast	CC	1	CC kinetoplast	AVAG|g36693.t1
GO:0031019	0.0107299	0.999971	1	2	mitochondrial mRNA editing complex	CC	1	CC mitochondrial mRNA editing complex	AVAG|g36693.t1
GO:0046872	0.0107857	0.992685	68	10777	metal ion binding	MF	1	MF metal ion binding	AVAG|g10202.t1, AVAG|g10457.t1, AVAG|g10470.t1, AVAG|g11086.t1, AVAG|g11232.t1, AVAG|g12150.t1, AVAG|g12861.t1, AVAG|g14338.t1, AVAG|g18318.t1, AVAG|g20522.t1, AVAG|g20570.t1, AVAG|g20596.t1, AVAG|g21133.t1, AVAG|g21268.t1, AVAG|g22329.t1, AVAG|g23840.t1, AVAG|g25540.t1, AVAG|g26025.t1, AVAG|g2670.t1, AVAG|g27012.t1, AVAG|g27138.t1, AVAG|g27178.t1, AVAG|g27210.t1, AVAG|g28891.t1, AVAG|g2958.t1, A…
GO:0072089	0.0109134	0.996947	7	454	stem cell proliferation	BP	1	BP stem cell proliferation	AVAG|g20570.t1, AVAG|g2958.t1, AVAG|g38649.t1, AVAG|g47061.t1, AVAG|g47844.t1, AVAG|g52454.t1, AVAG|g53800.t1
GO:0009629	0.0110004	0.999462	2	34	response to gravity	BP	1	BP response to gravity	AVAG|g27178.t1, AVAG|g47131.t1
GO:0004055	0.0110349	0.999969	1	2	argininosuccinate synthase activity	MF	1	MF argininosuccinate synthase activity	AVAG|g54634.t1
GO:0060147	0.0111571	0.996865	7	463	regulation of posttranscriptional gene silencing	BP	1	BP regulation of posttranscriptional gene silencing	AVAG|g20570.t1, AVAG|g2958.t1, AVAG|g38649.t1, AVAG|g47061.t1, AVAG|g47844.t1, AVAG|g52454.t1, AVAG|g53800.t1
GO:0016647	0.0112938	0.999442	2	31	oxidoreductase activity, acting on the CH-NH group of donors, oxygen as acceptor	MF	1	MF oxidoreductase activity, acting on the CH-NH group of donors, oxygen as acceptor	AVAG|g22073.t1, AVAG|g41516.t1
GO:0102193	0.0113666	0.999968	1	2	protein-ribulosamine 3-kinase activity	MF	1	MF protein-ribulosamine 3-kinase activity	AVAG|g11164.t1
GO:0008961	0.0114269	0.999967	1	2	phosphatidylglycerol-prolipoprotein diacylglyceryl transferase activity	MF	1	MF phosphatidylglycerol-prolipoprotein diacylglyceryl transferase activity	AVAG|g18753.t1
GO:2000318	0.0115528	0.99942	2	34	positive regulation of T-helper 17 type immune response	BP	1	BP positive regulation of T-helper 17 type immune response	AVAG|g40311.t1, AVAG|g8521.t1
GO:0006526	0.0119528	0.999952	1	3	arginine biosynthetic process	BP	1	BP arginine biosynthetic process	AVAG|g54634.t1
GO:2000319	0.0121924	0.99937	2	35	regulation of T-helper 17 cell differentiation	BP	1	BP regulation of T-helper 17 cell differentiation	AVAG|g40311.t1, AVAG|g8521.t1
GO:0006525	0.0125676	0.999341	2	34	arginine metabolic process	BP	1	BP arginine metabolic process	AVAG|g33214.t1, AVAG|g54634.t1
GO:0009117	0.0126004	0.995384	10	947	nucleotide metabolic process	BP	1	BP nucleotide metabolic process	AVAG|g17879.t1, AVAG|g19695.t1, AVAG|g19974.t1, AVAG|g2701.t1, AVAG|g27673.t1, AVAG|g30339.t1, AVAG|g30350.t1, AVAG|g42248.t1, AVAG|g45655.t1, AVAG|g5488.t1
GO:0008199	0.0126582	0.99933	2	39	ferric iron binding	MF	1	MF ferric iron binding	AVAG|g10457.t1, AVAG|g40710.t1
GO:0004017	0.0131635	0.999289	2	39	adenylate kinase activity	MF	1	MF adenylate kinase activity	AVAG|g27673.t1, AVAG|g42248.t1
GO:0045624	0.0131932	0.999289	2	36	positive regulation of T-helper cell differentiation	BP	1	BP positive regulation of T-helper cell differentiation	AVAG|g40311.t1, AVAG|g8521.t1
GO:0006753	0.0133307	0.995075	10	955	nucleoside phosphate metabolic process	BP	1	BP nucleoside phosphate metabolic process	AVAG|g17879.t1, AVAG|g19695.t1, AVAG|g19974.t1, AVAG|g2701.t1, AVAG|g27673.t1, AVAG|g30339.t1, AVAG|g30350.t1, AVAG|g42248.t1, AVAG|g45655.t1, AVAG|g5488.t1
GO:0004519	0.0134275	0.996545	6	400	endonuclease activity	MF	1	MF endonuclease activity	AVAG|g21133.t1, AVAG|g27138.t1, AVAG|g34136.t1, AVAG|g34260.t1, AVAG|g35016.t1, AVAG|g51649.t1
GO:0006598	0.0137428	0.999244	2	35	polyamine catabolic process	BP	1	BP polyamine catabolic process	AVAG|g22073.t1, AVAG|g41516.t1
GO:2000316	0.0137683	0.99924	2	37	regulation of T-helper 17 type immune response	BP	1	BP regulation of T-helper 17 type immune response	AVAG|g40311.t1, AVAG|g8521.t1
GO:0043372	0.0139139	0.999228	2	37	positive regulation of CD4-positive, alpha-beta T cell differentiation	BP	1	BP positive regulation of CD4-positive, alpha-beta T cell differentiation	AVAG|g40311.t1, AVAG|g8521.t1
GO:2000516	0.0139139	0.999228	2	37	positive regulation of CD4-positive, alpha-beta T cell activation	BP	1	BP positive regulation of CD4-positive, alpha-beta T cell activation	AVAG|g40311.t1, AVAG|g8521.t1
GO:0009657	0.0139239	0.999935	1	3	plastid organization	BP	1	BP plastid organization	AVAG|g48527.t1
GO:0009658	0.0139239	0.999935	1	3	chloroplast organization	BP	1	BP chloroplast organization	AVAG|g48527.t1
GO:0001713	0.0141394	0.99992	1	5	ectodermal cell fate determination	BP	1	BP ectodermal cell fate determination	AVAG|g11964.t1
GO:0044419	0.01507	0.993059	15	1606	interspecies interaction between organisms	BP	1	BP interspecies interaction between organisms	AVAG|g11086.t1, AVAG|g11232.t1, AVAG|g12150.t1, AVAG|g14338.t1, AVAG|g27012.t1, AVAG|g28891.t1, AVAG|g30102.t1, AVAG|g32746.t1, AVAG|g40265.t1, AVAG|g41854.t1, AVAG|g47137.t1, AVAG|g48002.t1, AVAG|g52454.t1, AVAG|g8740.t1, AVAG|g876.t1
GO:0043169	0.0151848	0.989516	68	10943	cation binding	MF	1	MF cation binding	AVAG|g10202.t1, AVAG|g10457.t1, AVAG|g10470.t1, AVAG|g11086.t1, AVAG|g11232.t1, AVAG|g12150.t1, AVAG|g12861.t1, AVAG|g14338.t1, AVAG|g18318.t1, AVAG|g20522.t1, AVAG|g20570.t1, AVAG|g20596.t1, AVAG|g21133.t1, AVAG|g21268.t1, AVAG|g22329.t1, AVAG|g23840.t1, AVAG|g25540.t1, AVAG|g26025.t1, AVAG|g2670.t1, AVAG|g27012.t1, AVAG|g27138.t1, AVAG|g27178.t1, AVAG|g27210.t1, AVAG|g28891.t1, AVAG|g2958.t1, A…
GO:0045622	0.0155355	0.999084	2	39	regulation of T-helper cell differentiation	BP	1	BP regulation of T-helper cell differentiation	AVAG|g40311.t1, AVAG|g8521.t1
GO:0043168	0.0163641	0.989061	54	8237	anion binding	MF	1	MF anion binding	AVAG|g11164.t1, AVAG|g11232.t1, AVAG|g12150.t1, AVAG|g12183.t1, AVAG|g1239.t1, AVAG|g14338.t1, AVAG|g14892.t1, AVAG|g17879.t1, AVAG|g18318.t1, AVAG|g19695.t1, AVAG|g19937.t1, AVAG|g19974.t1, AVAG|g20522.t1, AVAG|g20596.t1, AVAG|g22073.t1, AVAG|g23567.t1, AVAG|g2701.t1, AVAG|g27012.t1, AVAG|g27665.t1, AVAG|g27673.t1, AVAG|g29953.t1, AVAG|g30102.t1, AVAG|g30339.t1, AVAG|g30350.t1, AVAG|g31768.t1, A…
GO:0032553	0.0168738	0.989227	42	6121	ribonucleotide binding	MF	1	MF ribonucleotide binding	AVAG|g11164.t1, AVAG|g11232.t1, AVAG|g12150.t1, AVAG|g12183.t1, AVAG|g1239.t1, AVAG|g14338.t1, AVAG|g14892.t1, AVAG|g17879.t1, AVAG|g18318.t1, AVAG|g19695.t1, AVAG|g19937.t1, AVAG|g19974.t1, AVAG|g20522.t1, AVAG|g27012.t1, AVAG|g27665.t1, AVAG|g27673.t1, AVAG|g30102.t1, AVAG|g30339.t1, AVAG|g30350.t1, AVAG|g31768.t1, AVAG|g33774.t1, AVAG|g35707.t1, AVAG|g35968.t1, AVAG|g36370.t1, AVAG|g36693.t1, …
GO:0051188	0.017003	0.995391	6	441	cofactor biosynthetic process	BP	1	BP cofactor biosynthetic process	AVAG|g17879.t1, AVAG|g19974.t1, AVAG|g26025.t1, AVAG|g30339.t1, AVAG|g30350.t1, AVAG|g8340.t1
GO:0006577	0.0171342	0.998937	2	39	amino-acid betaine metabolic process	BP	1	BP amino-acid betaine metabolic process	AVAG|g27210.t1, AVAG|g39917.t1
GO:0061630	0.0173307	0.992983	11	1064	ubiquitin protein ligase activity	MF	1	MF ubiquitin protein ligase activity	AVAG|g10470.t1, AVAG|g20570.t1, AVAG|g23840.t1, AVAG|g27178.t1, AVAG|g2958.t1, AVAG|g38649.t1, AVAG|g47061.t1, AVAG|g47131.t1, AVAG|g52454.t1, AVAG|g53800.t1, AVAG|g6810.t1
GO:0060968	0.0174187	0.99466	7	512	regulation of gene silencing	BP	1	BP regulation of gene silencing	AVAG|g20570.t1, AVAG|g2958.t1, AVAG|g38649.t1, AVAG|g47061.t1, AVAG|g47844.t1, AVAG|g52454.t1, AVAG|g53800.t1
GO:0004551	0.0174411	0.998899	2	49	nucleotide diphosphatase activity	MF	1	MF nucleotide diphosphatase activity	AVAG|g19695.t1, AVAG|g45655.t1
GO:0030371	0.0174483	0.994648	7	521	translation repressor activity	MF	1	MF translation repressor activity	AVAG|g10470.t1, AVAG|g20570.t1, AVAG|g2958.t1, AVAG|g38649.t1, AVAG|g47061.t1, AVAG|g52454.t1, AVAG|g53800.t1
GO:0019614	0.0182668	0.998822	2	44	catechol-containing compound catabolic process	BP	1	BP catechol-containing compound catabolic process	AVAG|g10457.t1, AVAG|g40710.t1
GO:0090304	0.0188928	0.988482	33	4678	nucleic acid metabolic process	BP	1	BP nucleic acid metabolic process	AVAG|g10202.t1, AVAG|g11232.t1, AVAG|g12150.t1, AVAG|g1239.t1, AVAG|g12861.t1, AVAG|g19176.t1, AVAG|g20522.t1, AVAG|g20570.t1, AVAG|g20596.t1, AVAG|g21133.t1, AVAG|g22329.t1, AVAG|g27012.t1, AVAG|g27138.t1, AVAG|g2958.t1, AVAG|g30102.t1, AVAG|g34136.t1, AVAG|g34260.t1, AVAG|g35016.t1, AVAG|g35968.t1, AVAG|g36370.t1, AVAG|g36693.t1, AVAG|g38649.t1, AVAG|g40265.t1, AVAG|g41355.t1, AVAG|g43835.t1, A…
GO:0009152	0.0194645	0.996284	4	223	purine ribonucleotide biosynthetic process	BP	1	BP purine ribonucleotide biosynthetic process	AVAG|g19695.t1, AVAG|g27673.t1, AVAG|g42248.t1, AVAG|g45655.t1
GO:0016663	0.0196215	0.999855	1	4	oxidoreductase activity, acting on other nitrogenous compounds as donors, oxygen as acceptor	MF	1	MF oxidoreductase activity, acting on other nitrogenous compounds as donors, oxygen as acceptor	AVAG|g50767.t1
GO:0043370	0.0197949	0.998668	2	44	regulation of CD4-positive, alpha-beta T cell differentiation	BP	1	BP regulation of CD4-positive, alpha-beta T cell differentiation	AVAG|g40311.t1, AVAG|g8521.t1
GO:0031663	0.0200184	0.998644	2	45	lipopolysaccharide-mediated signaling pathway	BP	1	BP lipopolysaccharide-mediated signaling pathway	AVAG|g40311.t1, AVAG|g8521.t1
GO:0016618	0.0202308	0.999836	1	5	hydroxypyruvate reductase activity	MF	1	MF hydroxypyruvate reductase activity	AVAG|g17811.t1
GO:0030267	0.0202308	0.999836	1	5	glyoxylate reductase (NADP) activity	MF	1	MF glyoxylate reductase (NADP) activity	AVAG|g17811.t1
GO:0051865	0.0203612	0.99356	7	535	protein autoubiquitination	BP	1	BP protein autoubiquitination	AVAG|g20570.t1, AVAG|g2958.t1, AVAG|g38649.t1, AVAG|g47061.t1, AVAG|g47844.t1, AVAG|g52454.t1, AVAG|g53800.t1
GO:0010172	0.0206233	0.997194	3	110	embryonic body morphogenesis	BP	1	BP embryonic body morphogenesis	AVAG|g20570.t1, AVAG|g47061.t1, AVAG|g52454.t1
GO:0061659	0.0211126	0.991199	11	1093	ubiquitin-like protein ligase activity	MF	1	MF ubiquitin-like protein ligase activity	AVAG|g10470.t1, AVAG|g20570.t1, AVAG|g23840.t1, AVAG|g27178.t1, AVAG|g2958.t1, AVAG|g38649.t1, AVAG|g47061.t1, AVAG|g47131.t1, AVAG|g52454.t1, AVAG|g53800.t1, AVAG|g6810.t1
GO:2000514	0.0215641	0.99848	2	46	regulation of CD4-positive, alpha-beta T cell activation	BP	1	BP regulation of CD4-positive, alpha-beta T cell activation	AVAG|g40311.t1, AVAG|g8521.t1
GO:0008422	0.0216761	0.99847	2	44	beta-glucosidase activity	MF	1	MF beta-glucosidase activity	AVAG|g21372.t1, AVAG|g51502.t1
GO:0034660	0.0217019	0.99017	13	1379	ncRNA metabolic process	BP	1	BP ncRNA metabolic process	AVAG|g1239.t1, AVAG|g19176.t1, AVAG|g20570.t1, AVAG|g21133.t1, AVAG|g27138.t1, AVAG|g2958.t1, AVAG|g34260.t1, AVAG|g35016.t1, AVAG|g38649.t1, AVAG|g47061.t1, AVAG|g47844.t1, AVAG|g52454.t1, AVAG|g53800.t1
GO:0008236	0.022014	0.993683	6	433	serine-type peptidase activity	MF	1	MF serine-type peptidase activity	AVAG|g23487.t1, AVAG|g29430.t1, AVAG|g30337.t1, AVAG|g34705.t1, AVAG|g49491.t1, AVAG|g5231.t1
GO:0071949	0.0220404	0.995636	4	208	FAD binding	MF	1	MF FAD binding	AVAG|g29953.t1, AVAG|g42556.t1, AVAG|g47065.t1, AVAG|g50767.t1
GO:0045182	0.0221107	0.992889	7	548	translation regulator activity	MF	1	MF translation regulator activity	AVAG|g10470.t1, AVAG|g20570.t1, AVAG|g2958.t1, AVAG|g38649.t1, AVAG|g47061.t1, AVAG|g52454.t1, AVAG|g53800.t1
GO:1990275	0.0227434	0.999805	1	4	preribosome binding	MF	1	MF preribosome binding	AVAG|g1239.t1
GO:0019336	0.0228279	0.998337	2	50	phenol-containing compound catabolic process	BP	1	BP phenol-containing compound catabolic process	AVAG|g10457.t1, AVAG|g40710.t1
GO:0048364	0.0230508	0.998318	2	45	root development	BP	1	BP root development	AVAG|g27178.t1, AVAG|g47131.t1
GO:0004328	0.0232378	0.999783	1	5	formamidase activity	MF	1	MF formamidase activity	AVAG|g11441.t1
GO:0046496	0.0234925	0.994112	5	335	nicotinamide nucleotide metabolic process	BP	1	BP nicotinamide nucleotide metabolic process	AVAG|g17879.t1, AVAG|g19974.t1, AVAG|g2701.t1, AVAG|g30339.t1, AVAG|g30350.t1
GO:0010171	0.0239634	0.996546	3	118	body morphogenesis	BP	1	BP body morphogenesis	AVAG|g20570.t1, AVAG|g47061.t1, AVAG|g52454.t1
GO:0010730	0.0239656	0.999769	1	5	negative regulation of hydrogen peroxide biosynthetic process	BP	1	BP negative regulation of hydrogen peroxide biosynthetic process	AVAG|g39911.t1
GO:0006164	0.0244547	0.994997	4	239	purine nucleotide biosynthetic process	BP	1	BP purine nucleotide biosynthetic process	AVAG|g19695.t1, AVAG|g27673.t1, AVAG|g42248.t1, AVAG|g45655.t1
GO:0017171	0.0246373	0.992748	6	444	serine hydrolase activity	MF	1	MF serine hydrolase activity	AVAG|g23487.t1, AVAG|g29430.t1, AVAG|g30337.t1, AVAG|g34705.t1, AVAG|g49491.t1, AVAG|g5231.t1
GO:0044238	0.0252183	0.981391	97	16966	primary metabolic process	BP	1	BP primary metabolic process	AVAG|g10202.t1, AVAG|g10272.t1, AVAG|g10470.t1, AVAG|g11086.t1, AVAG|g11232.t1, AVAG|g11711.t1, AVAG|g12150.t1, AVAG|g1239.t1, AVAG|g12861.t1, AVAG|g14892.t1, AVAG|g16060.t1, AVAG|g16346.t1, AVAG|g17879.t1, AVAG|g18753.t1, AVAG|g19176.t1, AVAG|g19695.t1, AVAG|g19974.t1, AVAG|g2005.t1, AVAG|g20522.t1, AVAG|g20570.t1, AVAG|g20596.t1, AVAG|g21133.t1, AVAG|g21268.t1, AVAG|g22329.t1, AVAG|g2247.t1, AV…
GO:0044214	0.0252825	0.999714	1	9	spanning component of plasma membrane	CC	1	CC spanning component of plasma membrane	AVAG|g11964.t1
GO:0046638	0.0256498	0.998009	2	53	positive regulation of alpha-beta T cell differentiation	BP	1	BP positive regulation of alpha-beta T cell differentiation	AVAG|g40311.t1, AVAG|g8521.t1
GO:0005524	0.0265648	0.983145	35	4998	ATP binding	MF	1	MF ATP binding	AVAG|g11164.t1, AVAG|g11232.t1, AVAG|g12150.t1, AVAG|g1239.t1, AVAG|g14338.t1, AVAG|g14892.t1, AVAG|g17879.t1, AVAG|g19937.t1, AVAG|g19974.t1, AVAG|g20522.t1, AVAG|g27012.t1, AVAG|g27665.t1, AVAG|g27673.t1, AVAG|g30102.t1, AVAG|g30339.t1, AVAG|g30350.t1, AVAG|g31768.t1, AVAG|g33774.t1, AVAG|g35707.t1, AVAG|g35968.t1, AVAG|g36370.t1, AVAG|g36693.t1, AVAG|g40265.t1, AVAG|g41355.t1, AVAG|g42240.t1, …
GO:0006779	0.0267207	0.99788	2	53	porphyrin-containing compound biosynthetic process	BP	1	BP porphyrin-containing compound biosynthetic process	AVAG|g26025.t1, AVAG|g8340.t1
GO:0016788	0.0272073	0.985605	18	2260	hydrolase activity, acting on ester bonds	MF	1	MF hydrolase activity, acting on ester bonds	AVAG|g10202.t1, AVAG|g12520.t1, AVAG|g16346.t1, AVAG|g21133.t1, AVAG|g23567.t1, AVAG|g27138.t1, AVAG|g33630.t1, AVAG|g34136.t1, AVAG|g34260.t1, AVAG|g35016.t1, AVAG|g42702.t1, AVAG|g4652.t1, AVAG|g48151.t1, AVAG|g49476.t1, AVAG|g51649.t1, AVAG|g5488.t1, AVAG|g8039.t1, AVAG|g8581.t1
GO:0019362	0.0274062	0.992851	5	351	pyridine nucleotide metabolic process	BP	1	BP pyridine nucleotide metabolic process	AVAG|g17879.t1, AVAG|g19974.t1, AVAG|g2701.t1, AVAG|g30339.t1, AVAG|g30350.t1
GO:0006631	0.0275053	0.989939	8	743	fatty acid metabolic process	BP	1	BP fatty acid metabolic process	AVAG|g31054.t1, AVAG|g40843.t1, AVAG|g4521.t1, AVAG|g4652.t1, AVAG|g49476.t1, AVAG|g49649.t1, AVAG|g5397.t1, AVAG|g6845.t1
GO:0035639	0.0280227	0.981644	40	5980	purine ribonucleoside triphosphate binding	MF	1	MF purine ribonucleoside triphosphate binding	AVAG|g11164.t1, AVAG|g11232.t1, AVAG|g12150.t1, AVAG|g12183.t1, AVAG|g1239.t1, AVAG|g14338.t1, AVAG|g14892.t1, AVAG|g17879.t1, AVAG|g19695.t1, AVAG|g19937.t1, AVAG|g19974.t1, AVAG|g20522.t1, AVAG|g27012.t1, AVAG|g27665.t1, AVAG|g27673.t1, AVAG|g30102.t1, AVAG|g30339.t1, AVAG|g30350.t1, AVAG|g31768.t1, AVAG|g33774.t1, AVAG|g35707.t1, AVAG|g35968.t1, AVAG|g36370.t1, AVAG|g36693.t1, AVAG|g40265.t1, …
GO:0043173	0.0285151	0.997651	2	59	nucleotide salvage	BP	1	BP nucleotide salvage	AVAG|g27673.t1, AVAG|g42248.t1
GO:0042098	0.028953	0.997601	2	54	T cell proliferation	BP	1	BP T cell proliferation	AVAG|g40311.t1, AVAG|g8521.t1
GO:2000177	0.0293207	0.990014	7	560	regulation of neural precursor cell proliferation	BP	1	BP regulation of neural precursor cell proliferation	AVAG|g20570.t1, AVAG|g2958.t1, AVAG|g38649.t1, AVAG|g47061.t1, AVAG|g47844.t1, AVAG|g52454.t1, AVAG|g53800.t1
GO:0005457	0.0311837	0.999591	1	6	GDP-fucose transmembrane transporter activity	MF	1	MF GDP-fucose transmembrane transporter activity	AVAG|g45788.t1
GO:0036080	0.0311837	0.999591	1	6	purine nucleotide-sugar transmembrane transporter activity	MF	1	MF purine nucleotide-sugar transmembrane transporter activity	AVAG|g45788.t1
GO:0044764	0.0312273	0.987506	9	884	multi-organism cellular process	BP	1	BP multi-organism cellular process	AVAG|g11232.t1, AVAG|g12150.t1, AVAG|g20522.t1, AVAG|g27012.t1, AVAG|g30102.t1, AVAG|g35968.t1, AVAG|g40265.t1, AVAG|g41355.t1, AVAG|g8740.t1
GO:0006778	0.0314569	0.99727	2	58	porphyrin-containing compound metabolic process	BP	1	BP porphyrin-containing compound metabolic process	AVAG|g26025.t1, AVAG|g8340.t1
GO:0016990	0.0314783	0.999572	1	7	arginine deiminase activity	MF	1	MF arginine deiminase activity	AVAG|g33214.t1
GO:0055086	0.0315352	0.986653	10	1095	nucleobase-containing small molecule metabolic process	BP	1	BP nucleobase-containing small molecule metabolic process	AVAG|g17879.t1, AVAG|g19695.t1, AVAG|g19974.t1, AVAG|g2701.t1, AVAG|g27673.t1, AVAG|g30339.t1, AVAG|g30350.t1, AVAG|g42248.t1, AVAG|g45655.t1, AVAG|g5488.t1
GO:0042158	0.0317262	0.999577	1	6	lipoprotein biosynthetic process	BP	1	BP lipoprotein biosynthetic process	AVAG|g18753.t1
GO:0009230	0.0317296	0.999577	1	6	thiamine catabolic process	BP	1	BP thiamine catabolic process	AVAG|g5953.t1
GO:0042725	0.0317296	0.999577	1	6	thiamine-containing compound catabolic process	BP	1	BP thiamine-containing compound catabolic process	AVAG|g5953.t1
GO:0050332	0.0317296	0.999577	1	6	thiamine pyridinylase activity	MF	1	MF thiamine pyridinylase activity	AVAG|g5953.t1
GO:0032559	0.031971	0.979417	35	5070	adenyl ribonucleotide binding	MF	1	MF adenyl ribonucleotide binding	AVAG|g11164.t1, AVAG|g11232.t1, AVAG|g12150.t1, AVAG|g1239.t1, AVAG|g14338.t1, AVAG|g14892.t1, AVAG|g17879.t1, AVAG|g19937.t1, AVAG|g19974.t1, AVAG|g20522.t1, AVAG|g27012.t1, AVAG|g27665.t1, AVAG|g27673.t1, AVAG|g30102.t1, AVAG|g30339.t1, AVAG|g30350.t1, AVAG|g31768.t1, AVAG|g33774.t1, AVAG|g35707.t1, AVAG|g35968.t1, AVAG|g36370.t1, AVAG|g36693.t1, AVAG|g40265.t1, AVAG|g41355.t1, AVAG|g42240.t1, …
GO:0006754	0.0321141	0.997166	2	74	ATP biosynthetic process	BP	1	BP ATP biosynthetic process	AVAG|g19695.t1, AVAG|g45655.t1
GO:0008283	0.0321552	0.985714	11	1130	cell proliferation	BP	1	BP cell proliferation	AVAG|g20570.t1, AVAG|g20596.t1, AVAG|g22329.t1, AVAG|g2958.t1, AVAG|g38649.t1, AVAG|g40311.t1, AVAG|g47061.t1, AVAG|g47844.t1, AVAG|g52454.t1, AVAG|g53800.t1, AVAG|g8521.t1
GO:0033014	0.0321843	0.997171	2	59	tetrapyrrole biosynthetic process	BP	1	BP tetrapyrrole biosynthetic process	AVAG|g26025.t1, AVAG|g8340.t1
GO:0030554	0.0324585	0.979078	35	5077	adenyl nucleotide binding	MF	1	MF adenyl nucleotide binding	AVAG|g11164.t1, AVAG|g11232.t1, AVAG|g12150.t1, AVAG|g1239.t1, AVAG|g14338.t1, AVAG|g14892.t1, AVAG|g17879.t1, AVAG|g19937.t1, AVAG|g19974.t1, AVAG|g20522.t1, AVAG|g27012.t1, AVAG|g27665.t1, AVAG|g27673.t1, AVAG|g30102.t1, AVAG|g30339.t1, AVAG|g30350.t1, AVAG|g31768.t1, AVAG|g33774.t1, AVAG|g35707.t1, AVAG|g35968.t1, AVAG|g36370.t1, AVAG|g36693.t1, AVAG|g40265.t1, AVAG|g41355.t1, AVAG|g42240.t1, …
GO:0010728	0.0328796	0.999523	1	8	regulation of hydrogen peroxide biosynthetic process	BP	1	BP regulation of hydrogen peroxide biosynthetic process	AVAG|g39911.t1
GO:0010181	0.0329495	0.997065	2	61	FMN binding	MF	1	MF FMN binding	AVAG|g18318.t1, AVAG|g52628.t1
GO:0072522	0.0331407	0.992554	4	262	purine-containing compound biosynthetic process	BP	1	BP purine-containing compound biosynthetic process	AVAG|g19695.t1, AVAG|g27673.t1, AVAG|g42248.t1, AVAG|g45655.t1
GO:0019201	0.0331695	0.997028	2	67	NA	NA	1	none	AVAG|g27673.t1, AVAG|g42248.t1
GO:0009260	0.0336668	0.992397	4	272	ribonucleotide biosynthetic process	BP	1	BP ribonucleotide biosynthetic process	AVAG|g19695.t1, AVAG|g27673.t1, AVAG|g42248.t1, AVAG|g45655.t1
GO:0046635	0.0337481	0.996954	2	61	positive regulation of alpha-beta T cell activation	BP	1	BP positive regulation of alpha-beta T cell activation	AVAG|g40311.t1, AVAG|g8521.t1
GO:0000932	0.0338753	0.988111	7	586	P-body	CC	1	CC P-body	AVAG|g20570.t1, AVAG|g2958.t1, AVAG|g38649.t1, AVAG|g47061.t1, AVAG|g47844.t1, AVAG|g52454.t1, AVAG|g53800.t1
GO:0032555	0.033896	0.977482	40	6060	purine ribonucleotide binding	MF	1	MF purine ribonucleotide binding	AVAG|g11164.t1, AVAG|g11232.t1, AVAG|g12150.t1, AVAG|g12183.t1, AVAG|g1239.t1, AVAG|g14338.t1, AVAG|g14892.t1, AVAG|g17879.t1, AVAG|g19695.t1, AVAG|g19937.t1, AVAG|g19974.t1, AVAG|g20522.t1, AVAG|g27012.t1, AVAG|g27665.t1, AVAG|g27673.t1, AVAG|g30102.t1, AVAG|g30339.t1, AVAG|g30350.t1, AVAG|g31768.t1, AVAG|g33774.t1, AVAG|g35707.t1, AVAG|g35968.t1, AVAG|g36370.t1, AVAG|g36693.t1, AVAG|g40265.t1, …
GO:0072524	0.0342447	0.99053	5	371	pyridine-containing compound metabolic process	BP	1	BP pyridine-containing compound metabolic process	AVAG|g17879.t1, AVAG|g19974.t1, AVAG|g2701.t1, AVAG|g30339.t1, AVAG|g30350.t1
GO:0017076	0.034635	0.976954	40	6070	purine nucleotide binding	MF	1	MF purine nucleotide binding	AVAG|g11164.t1, AVAG|g11232.t1, AVAG|g12150.t1, AVAG|g12183.t1, AVAG|g1239.t1, AVAG|g14338.t1, AVAG|g14892.t1, AVAG|g17879.t1, AVAG|g19695.t1, AVAG|g19937.t1, AVAG|g19974.t1, AVAG|g20522.t1, AVAG|g27012.t1, AVAG|g27665.t1, AVAG|g27673.t1, AVAG|g30102.t1, AVAG|g30339.t1, AVAG|g30350.t1, AVAG|g31768.t1, AVAG|g33774.t1, AVAG|g35707.t1, AVAG|g35968.t1, AVAG|g36370.t1, AVAG|g36693.t1, AVAG|g40265.t1, …
GO:0004518	0.0347948	0.987715	7	635	nuclease activity	MF	1	MF nuclease activity	AVAG|g10202.t1, AVAG|g21133.t1, AVAG|g27138.t1, AVAG|g34136.t1, AVAG|g34260.t1, AVAG|g35016.t1, AVAG|g51649.t1
GO:0009832	0.0348694	0.999474	1	7	plant-type cell wall biogenesis	BP	1	BP plant-type cell wall biogenesis	AVAG|g45788.t1
GO:0016740	0.0352008	0.975863	47	7382	transferase activity	MF	1	MF transferase activity	AVAG|g10470.t1, AVAG|g11164.t1, AVAG|g11253.t1, AVAG|g12172.t1, AVAG|g14338.t1, AVAG|g17879.t1, AVAG|g18753.t1, AVAG|g19974.t1, AVAG|g20522.t1, AVAG|g20570.t1, AVAG|g2247.t1, AVAG|g23567.t1, AVAG|g23840.t1, AVAG|g26536.t1, AVAG|g27178.t1, AVAG|g27673.t1, AVAG|g2958.t1, AVAG|g30275.t1, AVAG|g30339.t1, AVAG|g30350.t1, AVAG|g31768.t1, AVAG|g35422.t1, AVAG|g35968.t1, AVAG|g36370.t1, AVAG|g38649.t1, A…
GO:0016702	0.0353424	0.996727	2	64	oxidoreductase activity, acting on single donors with incorporation of molecular oxygen, incorporation of two atoms of oxygen	MF	1	MF oxidoreductase activity, acting on single donors with incorporation of molecular oxygen, incorporation of two atoms of oxygen	AVAG|g10457.t1, AVAG|g40710.t1
GO:0015786	0.0358358	0.999432	1	8	UDP-glucose transmembrane transport	BP	1	BP UDP-glucose transmembrane transport	AVAG|g45788.t1
GO:0004315	0.0358475	0.996665	2	56	3-oxoacyl-[acyl-carrier-protein] synthase activity	MF	1	MF 3-oxoacyl-[acyl-carrier-protein] synthase activity	AVAG|g4652.t1, AVAG|g49476.t1
GO:0034057	0.0360291	0.999438	1	7	RNA strand-exchange activity	MF	1	MF RNA strand-exchange activity	AVAG|g23003.t1
GO:0097010	0.0360291	0.999438	1	7	eukaryotic translation initiation factor 4F complex assembly	BP	1	BP eukaryotic translation initiation factor 4F complex assembly	AVAG|g23003.t1
GO:0019547	0.0361699	0.999422	1	8	arginine catabolic process to ornithine	BP	1	BP arginine catabolic process to ornithine	AVAG|g33214.t1
GO:0008138	0.0364633	0.993804	3	159	protein tyrosine/serine/threonine phosphatase activity	MF	1	MF protein tyrosine/serine/threonine phosphatase activity	AVAG|g16346.t1, AVAG|g33630.t1, AVAG|g8039.t1
GO:0036464	0.0365251	0.984977	9	882	cytoplasmic ribonucleoprotein granule	CC	1	CC cytoplasmic ribonucleoprotein granule	AVAG|g20570.t1, AVAG|g2958.t1, AVAG|g34136.t1, AVAG|g38649.t1, AVAG|g47061.t1, AVAG|g47844.t1, AVAG|g51649.t1, AVAG|g52454.t1, AVAG|g53800.t1
GO:0046637	0.0370863	0.996475	2	64	regulation of alpha-beta T cell differentiation	BP	1	BP regulation of alpha-beta T cell differentiation	AVAG|g40311.t1, AVAG|g8521.t1
GO:0010339	0.0382685	0.999342	1	9	external side of cell wall	CC	1	CC external side of cell wall	AVAG|g11711.t1
GO:0010727	0.038479	0.999326	1	10	negative regulation of hydrogen peroxide metabolic process	BP	1	BP negative regulation of hydrogen peroxide metabolic process	AVAG|g39911.t1
GO:0051703	0.0384886	0.993328	3	146	intraspecies interaction between organisms	BP	1	BP intraspecies interaction between organisms	AVAG|g20522.t1, AVAG|g35968.t1, AVAG|g41355.t1
GO:0035770	0.0384979	0.984017	9	890	ribonucleoprotein granule	CC	1	CC ribonucleoprotein granule	AVAG|g20570.t1, AVAG|g2958.t1, AVAG|g34136.t1, AVAG|g38649.t1, AVAG|g47061.t1, AVAG|g47844.t1, AVAG|g51649.t1, AVAG|g52454.t1, AVAG|g53800.t1
GO:0070330	0.038609	0.99625	2	63	aromatase activity	MF	1	MF aromatase activity	AVAG|g18318.t1, AVAG|g52628.t1
GO:0046390	0.0398678	0.990508	4	285	ribose phosphate biosynthetic process	BP	1	BP ribose phosphate biosynthetic process	AVAG|g19695.t1, AVAG|g27673.t1, AVAG|g42248.t1, AVAG|g45655.t1
GO:0015783	0.039937	0.999294	1	8	GDP-fucose transmembrane transport	BP	1	BP GDP-fucose transmembrane transport	AVAG|g45788.t1
GO:0036079	0.039937	0.999294	1	8	NA	NA	1	none	AVAG|g45788.t1
GO:0006733	0.0401395	0.988419	5	392	oxidoreduction coenzyme metabolic process	BP	1	BP oxidoreduction coenzyme metabolic process	AVAG|g17879.t1, AVAG|g19974.t1, AVAG|g2701.t1, AVAG|g30339.t1, AVAG|g30350.t1
GO:0099402	0.0409052	0.995904	2	61	plant organ development	BP	1	BP plant organ development	AVAG|g27178.t1, AVAG|g47131.t1
GO:0008033	0.0412168	0.990084	4	283	tRNA processing	BP	1	BP tRNA processing	AVAG|g21133.t1, AVAG|g27138.t1, AVAG|g34260.t1, AVAG|g35016.t1
GO:0070011	0.0413401	0.979525	13	1522	peptidase activity, acting on L-amino acid peptides	MF	1	MF peptidase activity, acting on L-amino acid peptides	AVAG|g21268.t1, AVAG|g23487.t1, AVAG|g25540.t1, AVAG|g29430.t1, AVAG|g30337.t1, AVAG|g34705.t1, AVAG|g39505.t1, AVAG|g40311.t1, AVAG|g41881.t1, AVAG|g49491.t1, AVAG|g5231.t1, AVAG|g7680.t1, AVAG|g8521.t1
GO:0032506	0.0424147	0.995654	2	71	cytokinetic process	BP	1	BP cytokinetic process	AVAG|g35707.t1, AVAG|g50167.t1
GO:0002223	0.0428069	0.995596	2	68	stimulatory C-type lectin receptor signaling pathway	BP	1	BP stimulatory C-type lectin receptor signaling pathway	AVAG|g40311.t1, AVAG|g8521.t1
GO:0010124	0.0432388	0.999171	1	8	phenylacetate catabolic process	BP	1	BP phenylacetate catabolic process	AVAG|g19937.t1
GO:0044772	0.0433508	0.98397	7	629	mitotic cell cycle phase transition	BP	1	BP mitotic cell cycle phase transition	AVAG|g20570.t1, AVAG|g2958.t1, AVAG|g38649.t1, AVAG|g47061.t1, AVAG|g47844.t1, AVAG|g52454.t1, AVAG|g53800.t1
GO:0046651	0.043904	0.995419	2	69	lymphocyte proliferation	BP	1	BP lymphocyte proliferation	AVAG|g40311.t1, AVAG|g8521.t1
GO:0009631	0.0461974	0.999026	1	10	cold acclimation	BP	1	BP cold acclimation	AVAG|g19176.t1
GO:0031177	0.0462761	0.988464	4	250	phosphopantetheine binding	MF	1	MF phosphopantetheine binding	AVAG|g23567.t1, AVAG|g4652.t1, AVAG|g48151.t1, AVAG|g49476.t1
GO:0009310	0.0465569	0.994981	2	71	amine catabolic process	BP	1	BP amine catabolic process	AVAG|g22073.t1, AVAG|g41516.t1
GO:0042402	0.0465569	0.994981	2	71	cellular biogenic amine catabolic process	BP	1	BP cellular biogenic amine catabolic process	AVAG|g22073.t1, AVAG|g41516.t1
GO:0032943	0.046659	0.994964	2	71	mononuclear cell proliferation	BP	1	BP mononuclear cell proliferation	AVAG|g40311.t1, AVAG|g8521.t1
GO:0070661	0.046659	0.994964	2	71	leukocyte proliferation	BP	1	BP leukocyte proliferation	AVAG|g40311.t1, AVAG|g8521.t1
GO:0008430	0.0467635	0.998966	1	15	selenium binding	MF	1	MF selenium binding	AVAG|g30275.t1
GO:0006595	0.0478684	0.994759	2	72	polyamine metabolic process	BP	1	BP polyamine metabolic process	AVAG|g22073.t1, AVAG|g41516.t1
GO:0046634	0.0488086	0.994596	2	74	regulation of alpha-beta T cell activation	BP	1	BP regulation of alpha-beta T cell activation	AVAG|g40311.t1, AVAG|g8521.t1
GO:0044770	0.0488493	0.981466	7	649	cell cycle phase transition	BP	1	BP cell cycle phase transition	AVAG|g20570.t1, AVAG|g2958.t1, AVAG|g38649.t1, AVAG|g47061.t1, AVAG|g47844.t1, AVAG|g52454.t1, AVAG|g53800.t1
GO:0005460	0.0490572	0.998901	1	10	UDP-glucose transmembrane transporter activity	MF	1	MF UDP-glucose transmembrane transporter activity	AVAG|g45788.t1
GO:0016712	0.0491459	0.994543	2	71	oxidoreductase activity, acting on paired donors, with incorporation or reduction of molecular oxygen, reduced flavin or flavoprotein as one donor, and incorporation of one atom of oxygen	MF	1	MF oxidoreductase activity, acting on paired donors, with incorporation or reduction of molecular oxygen, reduced flavin or flavoprotein as one donor, and incorporation of one atom of oxygen	AVAG|g18318.t1, AVAG|g52628.t1
GO:0002335	0.0495061	0.994481	2	71	mature B cell differentiation	BP	1	BP mature B cell differentiation	AVAG|g40311.t1, AVAG|g8521.t1

## Sheet: Av T24 down
category	over_represented_pvalue	under_represented_pvalue	numDEInCat	numInCat	term	ontology	over_represented_FDR	go_term	gene_ids
GO:0005618	2.04424e-22	1	26	586	cell wall	CC	2.16855e-18	CC cell wall	AVAG|g11224.t1, AVAG|g12142.t1, AVAG|g13031.t1, AVAG|g14336.t1, AVAG|g1834.t1, AVAG|g21555.t1, AVAG|g27173.t1, AVAG|g30119.t1, AVAG|g34806.t1, AVAG|g34958.t1, AVAG|g34990.t1, AVAG|g39096.t1, AVAG|g41122.t1, AVAG|g44553.t1, AVAG|g44853.t1, AVAG|g46748.t1, AVAG|g4696.t1, AVAG|g47139.t1, AVAG|g47607.t1, AVAG|g49996.t1, AVAG|g51882.t1, AVAG|g53317.t1, AVAG|g54105.t1, AVAG|g6859.t1, AVAG|g8727.t1, AVA…
GO:0030312	2.07537e-22	1	26	587	external encapsulating structure	CC	2.16855e-18	CC external encapsulating structure	AVAG|g11224.t1, AVAG|g12142.t1, AVAG|g13031.t1, AVAG|g14336.t1, AVAG|g1834.t1, AVAG|g21555.t1, AVAG|g27173.t1, AVAG|g30119.t1, AVAG|g34806.t1, AVAG|g34958.t1, AVAG|g34990.t1, AVAG|g39096.t1, AVAG|g41122.t1, AVAG|g44553.t1, AVAG|g44853.t1, AVAG|g46748.t1, AVAG|g4696.t1, AVAG|g47139.t1, AVAG|g47607.t1, AVAG|g49996.t1, AVAG|g51882.t1, AVAG|g53317.t1, AVAG|g54105.t1, AVAG|g6859.t1, AVAG|g8727.t1, AVA…
GO:0009405	5.91409e-20	1	25	650	pathogenesis	BP	4.11976e-16	BP pathogenesis	AVAG|g13031.t1, AVAG|g14336.t1, AVAG|g14864.t1, AVAG|g21555.t1, AVAG|g27173.t1, AVAG|g30119.t1, AVAG|g34806.t1, AVAG|g34990.t1, AVAG|g39096.t1, AVAG|g39707.t1, AVAG|g41122.t1, AVAG|g44853.t1, AVAG|g46748.t1, AVAG|g4696.t1, AVAG|g47139.t1, AVAG|g47607.t1, AVAG|g47914.t1, AVAG|g49996.t1, AVAG|g51882.t1, AVAG|g52809.t1, AVAG|g53317.t1, AVAG|g54105.t1, AVAG|g6859.t1, AVAG|g7007.t1, AVAG|g8727.t1
GO:0016036	5.72963e-17	1	19	406	cellular response to phosphate starvation	BP	2.99344e-13	BP cellular response to phosphate starvation	AVAG|g13031.t1, AVAG|g14336.t1, AVAG|g21555.t1, AVAG|g30119.t1, AVAG|g34806.t1, AVAG|g34990.t1, AVAG|g39096.t1, AVAG|g41122.t1, AVAG|g44853.t1, AVAG|g46748.t1, AVAG|g4696.t1, AVAG|g47139.t1, AVAG|g47607.t1, AVAG|g49996.t1, AVAG|g51882.t1, AVAG|g53317.t1, AVAG|g54105.t1, AVAG|g6859.t1, AVAG|g8727.t1
GO:0045717	2.63562e-16	1	19	437	negative regulation of fatty acid biosynthetic process	BP	1.10158e-12	BP negative regulation of fatty acid biosynthetic process	AVAG|g13031.t1, AVAG|g14336.t1, AVAG|g21555.t1, AVAG|g30119.t1, AVAG|g34806.t1, AVAG|g34990.t1, AVAG|g39096.t1, AVAG|g41122.t1, AVAG|g44853.t1, AVAG|g46748.t1, AVAG|g4696.t1, AVAG|g47139.t1, AVAG|g47607.t1, AVAG|g49996.t1, AVAG|g51882.t1, AVAG|g53317.t1, AVAG|g54105.t1, AVAG|g6859.t1, AVAG|g8727.t1
GO:0003956	3.32891e-16	1	19	431	NAD(P)+-protein-arginine ADP-ribosyltransferase activity	MF	1.15946e-12	MF NAD(P)+-protein-arginine ADP-ribosyltransferase activity	AVAG|g18758.t1, AVAG|g1931.t1, AVAG|g23954.t1, AVAG|g29030.t1, AVAG|g36062.t1, AVAG|g38283.t1, AVAG|g39096.t1, AVAG|g40158.t1, AVAG|g40918.t1, AVAG|g42017.t1, AVAG|g42263.t1, AVAG|g44853.t1, AVAG|g47914.t1, AVAG|g49996.t1, AVAG|g50934.t1, AVAG|g52809.t1, AVAG|g7007.t1, AVAG|g8609.t1, AVAG|g8715.t1
GO:0045922	4.09413e-16	1	19	450	negative regulation of fatty acid metabolic process	BP	1.22227e-12	BP negative regulation of fatty acid metabolic process	AVAG|g13031.t1, AVAG|g14336.t1, AVAG|g21555.t1, AVAG|g30119.t1, AVAG|g34806.t1, AVAG|g34990.t1, AVAG|g39096.t1, AVAG|g41122.t1, AVAG|g44853.t1, AVAG|g46748.t1, AVAG|g4696.t1, AVAG|g47139.t1, AVAG|g47607.t1, AVAG|g49996.t1, AVAG|g51882.t1, AVAG|g53317.t1, AVAG|g54105.t1, AVAG|g6859.t1, AVAG|g8727.t1
GO:0042304	8.32965e-16	1	19	465	regulation of fatty acid biosynthetic process	BP	2.17591e-12	BP regulation of fatty acid biosynthetic process	AVAG|g13031.t1, AVAG|g14336.t1, AVAG|g21555.t1, AVAG|g30119.t1, AVAG|g34806.t1, AVAG|g34990.t1, AVAG|g39096.t1, AVAG|g41122.t1, AVAG|g44853.t1, AVAG|g46748.t1, AVAG|g4696.t1, AVAG|g47139.t1, AVAG|g47607.t1, AVAG|g49996.t1, AVAG|g51882.t1, AVAG|g53317.t1, AVAG|g54105.t1, AVAG|g6859.t1, AVAG|g8727.t1
GO:0051055	1.64314e-15	1	19	489	negative regulation of lipid biosynthetic process	BP	3.81538e-12	BP negative regulation of lipid biosynthetic process	AVAG|g13031.t1, AVAG|g14336.t1, AVAG|g21555.t1, AVAG|g30119.t1, AVAG|g34806.t1, AVAG|g34990.t1, AVAG|g39096.t1, AVAG|g41122.t1, AVAG|g44853.t1, AVAG|g46748.t1, AVAG|g4696.t1, AVAG|g47139.t1, AVAG|g47607.t1, AVAG|g49996.t1, AVAG|g51882.t1, AVAG|g53317.t1, AVAG|g54105.t1, AVAG|g6859.t1, AVAG|g8727.t1
GO:0032091	2.25599e-15	1	19	503	negative regulation of protein binding	BP	4.71457e-12	BP negative regulation of protein binding	AVAG|g13031.t1, AVAG|g14336.t1, AVAG|g21555.t1, AVAG|g30119.t1, AVAG|g34806.t1, AVAG|g34990.t1, AVAG|g39096.t1, AVAG|g41122.t1, AVAG|g44853.t1, AVAG|g46748.t1, AVAG|g4696.t1, AVAG|g47139.t1, AVAG|g47607.t1, AVAG|g49996.t1, AVAG|g51882.t1, AVAG|g53317.t1, AVAG|g54105.t1, AVAG|g6859.t1, AVAG|g8727.t1
GO:0019217	7.98691e-15	1	19	530	regulation of fatty acid metabolic process	BP	1.51737e-11	BP regulation of fatty acid metabolic process	AVAG|g13031.t1, AVAG|g14336.t1, AVAG|g21555.t1, AVAG|g30119.t1, AVAG|g34806.t1, AVAG|g34990.t1, AVAG|g39096.t1, AVAG|g41122.t1, AVAG|g44853.t1, AVAG|g46748.t1, AVAG|g4696.t1, AVAG|g47139.t1, AVAG|g47607.t1, AVAG|g49996.t1, AVAG|g51882.t1, AVAG|g53317.t1, AVAG|g54105.t1, AVAG|g6859.t1, AVAG|g8727.t1
GO:0045833	1.00368e-14	1	19	544	negative regulation of lipid metabolic process	BP	1.74791e-11	BP negative regulation of lipid metabolic process	AVAG|g13031.t1, AVAG|g14336.t1, AVAG|g21555.t1, AVAG|g30119.t1, AVAG|g34806.t1, AVAG|g34990.t1, AVAG|g39096.t1, AVAG|g41122.t1, AVAG|g44853.t1, AVAG|g46748.t1, AVAG|g4696.t1, AVAG|g47139.t1, AVAG|g47607.t1, AVAG|g49996.t1, AVAG|g51882.t1, AVAG|g53317.t1, AVAG|g54105.t1, AVAG|g6859.t1, AVAG|g8727.t1
GO:0006471	1.64163e-14	1	19	542	protein ADP-ribosylation	BP	2.63898e-11	BP protein ADP-ribosylation	AVAG|g18758.t1, AVAG|g1931.t1, AVAG|g23954.t1, AVAG|g29030.t1, AVAG|g36062.t1, AVAG|g38283.t1, AVAG|g39096.t1, AVAG|g40158.t1, AVAG|g40918.t1, AVAG|g42017.t1, AVAG|g42263.t1, AVAG|g44853.t1, AVAG|g47914.t1, AVAG|g49996.t1, AVAG|g50934.t1, AVAG|g52809.t1, AVAG|g7007.t1, AVAG|g8609.t1, AVAG|g8715.t1
GO:0051100	4.37865e-14	1	19	600	negative regulation of binding	BP	6.53607e-11	BP negative regulation of binding	AVAG|g13031.t1, AVAG|g14336.t1, AVAG|g21555.t1, AVAG|g30119.t1, AVAG|g34806.t1, AVAG|g34990.t1, AVAG|g39096.t1, AVAG|g41122.t1, AVAG|g44853.t1, AVAG|g46748.t1, AVAG|g4696.t1, AVAG|g47139.t1, AVAG|g47607.t1, AVAG|g49996.t1, AVAG|g51882.t1, AVAG|g53317.t1, AVAG|g54105.t1, AVAG|g6859.t1, AVAG|g8727.t1
GO:0009267	4.72213e-14	1	20	693	cellular response to starvation	BP	6.57887e-11	BP cellular response to starvation	AVAG|g13031.t1, AVAG|g14336.t1, AVAG|g21555.t1, AVAG|g30119.t1, AVAG|g34806.t1, AVAG|g34990.t1, AVAG|g39096.t1, AVAG|g41114.t1, AVAG|g41122.t1, AVAG|g44853.t1, AVAG|g46748.t1, AVAG|g4696.t1, AVAG|g47139.t1, AVAG|g47607.t1, AVAG|g49996.t1, AVAG|g51882.t1, AVAG|g53317.t1, AVAG|g54105.t1, AVAG|g6859.t1, AVAG|g8727.t1
GO:0030145	5.33576e-14	1	19	611	manganese ion binding	MF	6.96917e-11	MF manganese ion binding	AVAG|g13031.t1, AVAG|g14336.t1, AVAG|g21555.t1, AVAG|g30119.t1, AVAG|g34806.t1, AVAG|g34990.t1, AVAG|g39096.t1, AVAG|g41122.t1, AVAG|g44853.t1, AVAG|g46748.t1, AVAG|g4696.t1, AVAG|g47139.t1, AVAG|g47607.t1, AVAG|g49996.t1, AVAG|g51882.t1, AVAG|g53317.t1, AVAG|g54105.t1, AVAG|g6859.t1, AVAG|g8727.t1
GO:0010565	1.42279e-13	1	19	632	regulation of cellular ketone metabolic process	BP	1.74902e-10	BP regulation of cellular ketone metabolic process	AVAG|g13031.t1, AVAG|g14336.t1, AVAG|g21555.t1, AVAG|g30119.t1, AVAG|g34806.t1, AVAG|g34990.t1, AVAG|g39096.t1, AVAG|g41122.t1, AVAG|g44853.t1, AVAG|g46748.t1, AVAG|g4696.t1, AVAG|g47139.t1, AVAG|g47607.t1, AVAG|g49996.t1, AVAG|g51882.t1, AVAG|g53317.t1, AVAG|g54105.t1, AVAG|g6859.t1, AVAG|g8727.t1
GO:0003824	1.72637e-13	1	102	18663	catalytic activity	MF	2.00432e-10	MF catalytic activity	AVAG|g10315.t1, AVAG|g11224.t1, AVAG|g12142.t1, AVAG|g13031.t1, AVAG|g13173.t1, AVAG|g14336.t1, AVAG|g14657.t1, AVAG|g14864.t1, AVAG|g1494.t1, AVAG|g15692.t1, AVAG|g1834.t1, AVAG|g18758.t1, AVAG|g1929.t1, AVAG|g1931.t1, AVAG|g19925.t1, AVAG|g21555.t1, AVAG|g23481.t1, AVAG|g23504.t1, AVAG|g23954.t1, AVAG|g24663.t1, AVAG|g25412.t1, AVAG|g25663.t1, AVAG|g27173.t1, AVAG|g27785.t1, AVAG|g29030.t1, AVA…
GO:0031669	2.75329e-13	1	20	764	cellular response to nutrient levels	BP	3.02832e-10	BP cellular response to nutrient levels	AVAG|g13031.t1, AVAG|g14336.t1, AVAG|g21555.t1, AVAG|g30119.t1, AVAG|g34806.t1, AVAG|g34990.t1, AVAG|g39096.t1, AVAG|g41114.t1, AVAG|g41122.t1, AVAG|g44853.t1, AVAG|g46748.t1, AVAG|g4696.t1, AVAG|g47139.t1, AVAG|g47607.t1, AVAG|g49996.t1, AVAG|g51882.t1, AVAG|g53317.t1, AVAG|g54105.t1, AVAG|g6859.t1, AVAG|g8727.t1
GO:0042594	4.14734e-13	1	20	784	response to starvation	BP	4.33356e-10	BP response to starvation	AVAG|g13031.t1, AVAG|g14336.t1, AVAG|g21555.t1, AVAG|g30119.t1, AVAG|g34806.t1, AVAG|g34990.t1, AVAG|g39096.t1, AVAG|g41114.t1, AVAG|g41122.t1, AVAG|g44853.t1, AVAG|g46748.t1, AVAG|g4696.t1, AVAG|g47139.t1, AVAG|g47607.t1, AVAG|g49996.t1, AVAG|g51882.t1, AVAG|g53317.t1, AVAG|g54105.t1, AVAG|g6859.t1, AVAG|g8727.t1
GO:0016763	5.26443e-13	1	19	663	transferase activity, transferring pentosyl groups	MF	5.23886e-10	MF transferase activity, transferring pentosyl groups	AVAG|g18758.t1, AVAG|g1931.t1, AVAG|g23954.t1, AVAG|g29030.t1, AVAG|g36062.t1, AVAG|g38283.t1, AVAG|g39096.t1, AVAG|g40158.t1, AVAG|g40918.t1, AVAG|g42017.t1, AVAG|g42263.t1, AVAG|g44853.t1, AVAG|g47914.t1, AVAG|g49996.t1, AVAG|g50934.t1, AVAG|g52809.t1, AVAG|g7007.t1, AVAG|g8609.t1, AVAG|g8715.t1
GO:0031668	7.4095e-13	1	20	808	cellular response to extracellular stimulus	BP	7.03835e-10	BP cellular response to extracellular stimulus	AVAG|g13031.t1, AVAG|g14336.t1, AVAG|g21555.t1, AVAG|g30119.t1, AVAG|g34806.t1, AVAG|g34990.t1, AVAG|g39096.t1, AVAG|g41114.t1, AVAG|g41122.t1, AVAG|g44853.t1, AVAG|g46748.t1, AVAG|g4696.t1, AVAG|g47139.t1, AVAG|g47607.t1, AVAG|g49996.t1, AVAG|g51882.t1, AVAG|g53317.t1, AVAG|g54105.t1, AVAG|g6859.t1, AVAG|g8727.t1
GO:0046890	8.19656e-13	1	19	706	regulation of lipid biosynthetic process	BP	7.44746e-10	BP regulation of lipid biosynthetic process	AVAG|g13031.t1, AVAG|g14336.t1, AVAG|g21555.t1, AVAG|g30119.t1, AVAG|g34806.t1, AVAG|g34990.t1, AVAG|g39096.t1, AVAG|g41122.t1, AVAG|g44853.t1, AVAG|g46748.t1, AVAG|g4696.t1, AVAG|g47139.t1, AVAG|g47607.t1, AVAG|g49996.t1, AVAG|g51882.t1, AVAG|g53317.t1, AVAG|g54105.t1, AVAG|g6859.t1, AVAG|g8727.t1
GO:0005576	1.12379e-12	1	35	2864	extracellular region	CC	9.78541e-10	CC extracellular region	AVAG|g11224.t1, AVAG|g12142.t1, AVAG|g13031.t1, AVAG|g14336.t1, AVAG|g14864.t1, AVAG|g1834.t1, AVAG|g20565.t1, AVAG|g21555.t1, AVAG|g27173.t1, AVAG|g30119.t1, AVAG|g34605.t1, AVAG|g34806.t1, AVAG|g34958.t1, AVAG|g34990.t1, AVAG|g39096.t1, AVAG|g39707.t1, AVAG|g39941.t1, AVAG|g41122.t1, AVAG|g41626.t1, AVAG|g44853.t1, AVAG|g46748.t1, AVAG|g4696.t1, AVAG|g47139.t1, AVAG|g47607.t1, AVAG|g47914.t1, A…
GO:0043393	1.26246e-12	1	19	723	regulation of protein binding	BP	1.05531e-09	BP regulation of protein binding	AVAG|g13031.t1, AVAG|g14336.t1, AVAG|g21555.t1, AVAG|g30119.t1, AVAG|g34806.t1, AVAG|g34990.t1, AVAG|g39096.t1, AVAG|g41122.t1, AVAG|g44853.t1, AVAG|g46748.t1, AVAG|g4696.t1, AVAG|g47139.t1, AVAG|g47607.t1, AVAG|g49996.t1, AVAG|g51882.t1, AVAG|g53317.t1, AVAG|g54105.t1, AVAG|g6859.t1, AVAG|g8727.t1
GO:0051704	1.46401e-12	1	32	2423	multi-organism process	BP	1.17673e-09	BP multi-organism process	AVAG|g11224.t1, AVAG|g12142.t1, AVAG|g13031.t1, AVAG|g14336.t1, AVAG|g14864.t1, AVAG|g21555.t1, AVAG|g23481.t1, AVAG|g27173.t1, AVAG|g30119.t1, AVAG|g34806.t1, AVAG|g34990.t1, AVAG|g38119.t1, AVAG|g39096.t1, AVAG|g39707.t1, AVAG|g41122.t1, AVAG|g42849.t1, AVAG|g44853.t1, AVAG|g46748.t1, AVAG|g4696.t1, AVAG|g47139.t1, AVAG|g47607.t1, AVAG|g47914.t1, AVAG|g49996.t1, AVAG|g51512.t1, AVAG|g51882.t1, …
GO:0071496	3.06627e-12	1	20	875	cellular response to external stimulus	BP	2.37329e-09	BP cellular response to external stimulus	AVAG|g13031.t1, AVAG|g14336.t1, AVAG|g21555.t1, AVAG|g30119.t1, AVAG|g34806.t1, AVAG|g34990.t1, AVAG|g39096.t1, AVAG|g41114.t1, AVAG|g41122.t1, AVAG|g44853.t1, AVAG|g46748.t1, AVAG|g4696.t1, AVAG|g47139.t1, AVAG|g47607.t1, AVAG|g49996.t1, AVAG|g51882.t1, AVAG|g53317.t1, AVAG|g54105.t1, AVAG|g6859.t1, AVAG|g8727.t1
GO:0016740	1.47643e-11	1	56	7382	transferase activity	MF	1.10195e-08	MF transferase activity	AVAG|g13031.t1, AVAG|g14336.t1, AVAG|g1834.t1, AVAG|g18758.t1, AVAG|g1929.t1, AVAG|g1931.t1, AVAG|g21555.t1, AVAG|g23481.t1, AVAG|g23954.t1, AVAG|g25412.t1, AVAG|g29030.t1, AVAG|g30119.t1, AVAG|g32862.t1, AVAG|g33191.t1, AVAG|g34806.t1, AVAG|g34958.t1, AVAG|g34990.t1, AVAG|g3584.t1, AVAG|g36062.t1, AVAG|g37401.t1, AVAG|g38119.t1, AVAG|g38283.t1, AVAG|g39096.t1, AVAG|g40158.t1, AVAG|g40285.t1, AVA…
GO:0044419	2.31182e-11	1	25	1606	interspecies interaction between organisms	BP	1.66595e-08	BP interspecies interaction between organisms	AVAG|g13031.t1, AVAG|g14336.t1, AVAG|g14864.t1, AVAG|g21555.t1, AVAG|g27173.t1, AVAG|g30119.t1, AVAG|g34806.t1, AVAG|g34990.t1, AVAG|g39096.t1, AVAG|g39707.t1, AVAG|g41122.t1, AVAG|g44853.t1, AVAG|g46748.t1, AVAG|g4696.t1, AVAG|g47139.t1, AVAG|g47607.t1, AVAG|g47914.t1, AVAG|g49996.t1, AVAG|g51882.t1, AVAG|g52809.t1, AVAG|g53317.t1, AVAG|g54105.t1, AVAG|g6859.t1, AVAG|g7007.t1, AVAG|g8727.t1
GO:0051098	9.42624e-11	1	19	948	regulation of binding	BP	6.56632e-08	BP regulation of binding	AVAG|g13031.t1, AVAG|g14336.t1, AVAG|g21555.t1, AVAG|g30119.t1, AVAG|g34806.t1, AVAG|g34990.t1, AVAG|g39096.t1, AVAG|g41122.t1, AVAG|g44853.t1, AVAG|g46748.t1, AVAG|g4696.t1, AVAG|g47139.t1, AVAG|g47607.t1, AVAG|g49996.t1, AVAG|g51882.t1, AVAG|g53317.t1, AVAG|g54105.t1, AVAG|g6859.t1, AVAG|g8727.t1
GO:0106310	1.50474e-10	1	20	1047	NA	NA	9.82688e-08	none	AVAG|g13031.t1, AVAG|g14336.t1, AVAG|g21555.t1, AVAG|g30119.t1, AVAG|g34806.t1, AVAG|g34990.t1, AVAG|g39096.t1, AVAG|g41114.t1, AVAG|g41122.t1, AVAG|g44853.t1, AVAG|g46748.t1, AVAG|g4696.t1, AVAG|g47139.t1, AVAG|g47607.t1, AVAG|g49996.t1, AVAG|g51882.t1, AVAG|g53317.t1, AVAG|g54105.t1, AVAG|g6859.t1, AVAG|g8727.t1
GO:0106311	1.50474e-10	1	20	1047	NA	NA	9.82688e-08	none	AVAG|g13031.t1, AVAG|g14336.t1, AVAG|g21555.t1, AVAG|g30119.t1, AVAG|g34806.t1, AVAG|g34990.t1, AVAG|g39096.t1, AVAG|g41114.t1, AVAG|g41122.t1, AVAG|g44853.t1, AVAG|g46748.t1, AVAG|g4696.t1, AVAG|g47139.t1, AVAG|g47607.t1, AVAG|g49996.t1, AVAG|g51882.t1, AVAG|g53317.t1, AVAG|g54105.t1, AVAG|g6859.t1, AVAG|g8727.t1
GO:0031667	1.79519e-10	1	20	1083	response to nutrient levels	BP	1.13684e-07	BP response to nutrient levels	AVAG|g13031.t1, AVAG|g14336.t1, AVAG|g21555.t1, AVAG|g30119.t1, AVAG|g34806.t1, AVAG|g34990.t1, AVAG|g39096.t1, AVAG|g41114.t1, AVAG|g41122.t1, AVAG|g44853.t1, AVAG|g46748.t1, AVAG|g4696.t1, AVAG|g47139.t1, AVAG|g47607.t1, AVAG|g49996.t1, AVAG|g51882.t1, AVAG|g53317.t1, AVAG|g54105.t1, AVAG|g6859.t1, AVAG|g8727.t1
GO:0070085	3.44057e-10	1	20	1108	glycosylation	BP	2.07584e-07	BP glycosylation	AVAG|g18758.t1, AVAG|g1931.t1, AVAG|g23954.t1, AVAG|g29030.t1, AVAG|g36062.t1, AVAG|g38283.t1, AVAG|g39096.t1, AVAG|g40158.t1, AVAG|g40918.t1, AVAG|g42017.t1, AVAG|g42263.t1, AVAG|g44853.t1, AVAG|g47914.t1, AVAG|g49996.t1, AVAG|g50934.t1, AVAG|g51933.t1, AVAG|g52809.t1, AVAG|g7007.t1, AVAG|g8609.t1, AVAG|g8715.t1
GO:0009991	3.47662e-10	1	20	1127	response to extracellular stimulus	BP	2.07584e-07	BP response to extracellular stimulus	AVAG|g13031.t1, AVAG|g14336.t1, AVAG|g21555.t1, AVAG|g30119.t1, AVAG|g34806.t1, AVAG|g34990.t1, AVAG|g39096.t1, AVAG|g41114.t1, AVAG|g41122.t1, AVAG|g44853.t1, AVAG|g46748.t1, AVAG|g4696.t1, AVAG|g47139.t1, AVAG|g47607.t1, AVAG|g49996.t1, AVAG|g51882.t1, AVAG|g53317.t1, AVAG|g54105.t1, AVAG|g6859.t1, AVAG|g8727.t1
GO:0016798	6.21326e-10	1	18	929	hydrolase activity, acting on glycosyl bonds	MF	3.6068e-07	MF hydrolase activity, acting on glycosyl bonds	AVAG|g11224.t1, AVAG|g12142.t1, AVAG|g14864.t1, AVAG|g15692.t1, AVAG|g19925.t1, AVAG|g25663.t1, AVAG|g34605.t1, AVAG|g40158.t1, AVAG|g41112.t1, AVAG|g41448.t1, AVAG|g43276.t1, AVAG|g43506.t1, AVAG|g46915.t1, AVAG|g48124.t1, AVAG|g51713.t1, AVAG|g54912.t1, AVAG|g6963.t1, AVAG|g7604.t1
GO:0019216	7.09875e-10	1	19	1046	regulation of lipid metabolic process	BP	4.00945e-07	BP regulation of lipid metabolic process	AVAG|g13031.t1, AVAG|g14336.t1, AVAG|g21555.t1, AVAG|g30119.t1, AVAG|g34806.t1, AVAG|g34990.t1, AVAG|g39096.t1, AVAG|g41122.t1, AVAG|g44853.t1, AVAG|g46748.t1, AVAG|g4696.t1, AVAG|g47139.t1, AVAG|g47607.t1, AVAG|g49996.t1, AVAG|g51882.t1, AVAG|g53317.t1, AVAG|g54105.t1, AVAG|g6859.t1, AVAG|g8727.t1
GO:0007154	8.14089e-10	1	24	1731	cell communication	BP	4.47706e-07	BP cell communication	AVAG|g13031.t1, AVAG|g14336.t1, AVAG|g21555.t1, AVAG|g24663.t1, AVAG|g30119.t1, AVAG|g34806.t1, AVAG|g34990.t1, AVAG|g39096.t1, AVAG|g41114.t1, AVAG|g41122.t1, AVAG|g43964.t1, AVAG|g44395.t1, AVAG|g44853.t1, AVAG|g46748.t1, AVAG|g4696.t1, AVAG|g47139.t1, AVAG|g47607.t1, AVAG|g49996.t1, AVAG|g51882.t1, AVAG|g53088.t1, AVAG|g53317.t1, AVAG|g54105.t1, AVAG|g6859.t1, AVAG|g8727.t1
GO:0009605	9.95488e-10	1	31	2911	response to external stimulus	BP	5.33428e-07	BP response to external stimulus	AVAG|g11224.t1, AVAG|g12142.t1, AVAG|g13031.t1, AVAG|g14336.t1, AVAG|g21555.t1, AVAG|g23481.t1, AVAG|g24663.t1, AVAG|g30119.t1, AVAG|g34806.t1, AVAG|g34990.t1, AVAG|g38119.t1, AVAG|g39096.t1, AVAG|g39707.t1, AVAG|g41114.t1, AVAG|g41122.t1, AVAG|g42849.t1, AVAG|g43964.t1, AVAG|g44395.t1, AVAG|g44853.t1, AVAG|g46748.t1, AVAG|g4696.t1, AVAG|g47139.t1, AVAG|g47607.t1, AVAG|g49996.t1, AVAG|g51512.t1, …
GO:0006486	1.19928e-09	1	19	1067	protein glycosylation	BP	6.11282e-07	BP protein glycosylation	AVAG|g18758.t1, AVAG|g1931.t1, AVAG|g23954.t1, AVAG|g29030.t1, AVAG|g36062.t1, AVAG|g38283.t1, AVAG|g39096.t1, AVAG|g40158.t1, AVAG|g40918.t1, AVAG|g42017.t1, AVAG|g42263.t1, AVAG|g44853.t1, AVAG|g47914.t1, AVAG|g49996.t1, AVAG|g50934.t1, AVAG|g52809.t1, AVAG|g7007.t1, AVAG|g8609.t1, AVAG|g8715.t1
GO:0043413	1.19928e-09	1	19	1067	macromolecule glycosylation	BP	6.11282e-07	BP macromolecule glycosylation	AVAG|g18758.t1, AVAG|g1931.t1, AVAG|g23954.t1, AVAG|g29030.t1, AVAG|g36062.t1, AVAG|g38283.t1, AVAG|g39096.t1, AVAG|g40158.t1, AVAG|g40918.t1, AVAG|g42017.t1, AVAG|g42263.t1, AVAG|g44853.t1, AVAG|g47914.t1, AVAG|g49996.t1, AVAG|g50934.t1, AVAG|g52809.t1, AVAG|g7007.t1, AVAG|g8609.t1, AVAG|g8715.t1
GO:0004553	2.07227e-09	1	16	764	hydrolase activity, hydrolyzing O-glycosyl compounds	MF	1.0311e-06	MF hydrolase activity, hydrolyzing O-glycosyl compounds	AVAG|g11224.t1, AVAG|g12142.t1, AVAG|g14864.t1, AVAG|g15692.t1, AVAG|g19925.t1, AVAG|g25663.t1, AVAG|g34605.t1, AVAG|g41112.t1, AVAG|g41448.t1, AVAG|g43506.t1, AVAG|g46915.t1, AVAG|g48124.t1, AVAG|g51713.t1, AVAG|g54912.t1, AVAG|g6963.t1, AVAG|g7604.t1
GO:0043085	2.80241e-09	1	24	1898	positive regulation of catalytic activity	BP	1.36197e-06	BP positive regulation of catalytic activity	AVAG|g13031.t1, AVAG|g14336.t1, AVAG|g21555.t1, AVAG|g23481.t1, AVAG|g30119.t1, AVAG|g34806.t1, AVAG|g34990.t1, AVAG|g38119.t1, AVAG|g39096.t1, AVAG|g41122.t1, AVAG|g42849.t1, AVAG|g44853.t1, AVAG|g46748.t1, AVAG|g4696.t1, AVAG|g47139.t1, AVAG|g47607.t1, AVAG|g49996.t1, AVAG|g51512.t1, AVAG|g51882.t1, AVAG|g5237.t1, AVAG|g53317.t1, AVAG|g54105.t1, AVAG|g6859.t1, AVAG|g8727.t1
GO:0004674	7.83015e-09	1	20	1356	protein serine/threonine kinase activity	MF	3.71897e-06	MF protein serine/threonine kinase activity	AVAG|g13031.t1, AVAG|g14336.t1, AVAG|g21555.t1, AVAG|g30119.t1, AVAG|g34806.t1, AVAG|g34990.t1, AVAG|g39096.t1, AVAG|g41114.t1, AVAG|g41122.t1, AVAG|g44853.t1, AVAG|g46748.t1, AVAG|g4696.t1, AVAG|g47139.t1, AVAG|g47607.t1, AVAG|g49996.t1, AVAG|g51882.t1, AVAG|g53317.t1, AVAG|g54105.t1, AVAG|g6859.t1, AVAG|g8727.t1
GO:0052692	9.34892e-09	1	6	48	raffinose alpha-galactosidase activity	MF	4.34164e-06	MF raffinose alpha-galactosidase activity	AVAG|g11224.t1, AVAG|g12142.t1, AVAG|g15692.t1, AVAG|g41112.t1, AVAG|g46915.t1, AVAG|g6963.t1
GO:0016757	1.02349e-08	1	20	1341	transferase activity, transferring glycosyl groups	MF	4.64975e-06	MF transferase activity, transferring glycosyl groups	AVAG|g18758.t1, AVAG|g1931.t1, AVAG|g23954.t1, AVAG|g29030.t1, AVAG|g36062.t1, AVAG|g38283.t1, AVAG|g39096.t1, AVAG|g40158.t1, AVAG|g40918.t1, AVAG|g42017.t1, AVAG|g42263.t1, AVAG|g44853.t1, AVAG|g47914.t1, AVAG|g49996.t1, AVAG|g50934.t1, AVAG|g51933.t1, AVAG|g52809.t1, AVAG|g7007.t1, AVAG|g8609.t1, AVAG|g8715.t1
GO:0043086	1.10962e-08	1	19	1234	negative regulation of catalytic activity	BP	4.93378e-06	BP negative regulation of catalytic activity	AVAG|g13031.t1, AVAG|g14336.t1, AVAG|g21555.t1, AVAG|g30119.t1, AVAG|g34806.t1, AVAG|g34990.t1, AVAG|g39096.t1, AVAG|g41122.t1, AVAG|g44853.t1, AVAG|g46748.t1, AVAG|g4696.t1, AVAG|g47139.t1, AVAG|g47607.t1, AVAG|g49996.t1, AVAG|g51882.t1, AVAG|g53317.t1, AVAG|g54105.t1, AVAG|g6859.t1, AVAG|g8727.t1
GO:0004557	1.598e-08	1	6	52	alpha-galactosidase activity	MF	6.95729e-06	MF alpha-galactosidase activity	AVAG|g11224.t1, AVAG|g12142.t1, AVAG|g15692.t1, AVAG|g41112.t1, AVAG|g46915.t1, AVAG|g6963.t1
GO:0009620	2.82229e-08	1	7	107	response to fungus	BP	1.20368e-05	BP response to fungus	AVAG|g11224.t1, AVAG|g12142.t1, AVAG|g23481.t1, AVAG|g38119.t1, AVAG|g39707.t1, AVAG|g42849.t1, AVAG|g5237.t1
GO:0044092	1.01823e-07	1	22	1916	negative regulation of molecular function	BP	4.25581e-05	BP negative regulation of molecular function	AVAG|g13031.t1, AVAG|g14336.t1, AVAG|g21555.t1, AVAG|g30119.t1, AVAG|g34806.t1, AVAG|g34990.t1, AVAG|g39096.t1, AVAG|g41122.t1, AVAG|g42263.t1, AVAG|g44853.t1, AVAG|g4663.t1, AVAG|g46748.t1, AVAG|g4696.t1, AVAG|g47139.t1, AVAG|g47607.t1, AVAG|g49996.t1, AVAG|g51882.t1, AVAG|g53317.t1, AVAG|g54105.t1, AVAG|g6859.t1, AVAG|g8609.t1, AVAG|g8727.t1
GO:0015925	2.04143e-07	1	6	78	galactosidase activity	MF	8.36506e-05	MF galactosidase activity	AVAG|g11224.t1, AVAG|g12142.t1, AVAG|g15692.t1, AVAG|g41112.t1, AVAG|g46915.t1, AVAG|g6963.t1
GO:0004672	3.62556e-07	1	20	1688	protein kinase activity	MF	0.000145706	MF protein kinase activity	AVAG|g13031.t1, AVAG|g14336.t1, AVAG|g21555.t1, AVAG|g30119.t1, AVAG|g34806.t1, AVAG|g34990.t1, AVAG|g39096.t1, AVAG|g41114.t1, AVAG|g41122.t1, AVAG|g44853.t1, AVAG|g46748.t1, AVAG|g4696.t1, AVAG|g47139.t1, AVAG|g47607.t1, AVAG|g49996.t1, AVAG|g51882.t1, AVAG|g53317.t1, AVAG|g54105.t1, AVAG|g6859.t1, AVAG|g8727.t1
GO:0044093	4.98903e-07	1	24	2520	positive regulation of molecular function	BP	0.000196718	BP positive regulation of molecular function	AVAG|g13031.t1, AVAG|g14336.t1, AVAG|g21555.t1, AVAG|g23481.t1, AVAG|g30119.t1, AVAG|g34806.t1, AVAG|g34990.t1, AVAG|g38119.t1, AVAG|g39096.t1, AVAG|g41122.t1, AVAG|g42849.t1, AVAG|g44853.t1, AVAG|g46748.t1, AVAG|g4696.t1, AVAG|g47139.t1, AVAG|g47607.t1, AVAG|g49996.t1, AVAG|g51512.t1, AVAG|g51882.t1, AVAG|g5237.t1, AVAG|g53317.t1, AVAG|g54105.t1, AVAG|g6859.t1, AVAG|g8727.t1
GO:0036094	7.57009e-07	1	49	8041	small molecule binding	MF	0.000292963	MF small molecule binding	AVAG|g10315.t1, AVAG|g13031.t1, AVAG|g13173.t1, AVAG|g14336.t1, AVAG|g21555.t1, AVAG|g23504.t1, AVAG|g24663.t1, AVAG|g27785.t1, AVAG|g30119.t1, AVAG|g32862.t1, AVAG|g34523.t1, AVAG|g34806.t1, AVAG|g34990.t1, AVAG|g35464.t1, AVAG|g3584.t1, AVAG|g39096.t1, AVAG|g40088.t1, AVAG|g41114.t1, AVAG|g41122.t1, AVAG|g41705.t1, AVAG|g41754.t1, AVAG|g42263.t1, AVAG|g43964.t1, AVAG|g44090.t1, AVAG|g44395.t1, …
GO:0002096	9.66968e-07	1	4	26	polkadots	CC	0.000360852	CC polkadots	AVAG|g23481.t1, AVAG|g38119.t1, AVAG|g42849.t1, AVAG|g5237.t1
GO:0032449	9.66968e-07	1	4	26	CBM complex	CC	0.000360852	CC CBM complex	AVAG|g23481.t1, AVAG|g38119.t1, AVAG|g42849.t1, AVAG|g5237.t1
GO:0001923	1.51143e-06	1	4	30	B-1 B cell differentiation	BP	0.000554138	BP B-1 B cell differentiation	AVAG|g23481.t1, AVAG|g38119.t1, AVAG|g42849.t1, AVAG|g5237.t1
GO:0016772	2.17174e-06	0.999999	24	2670	transferase activity, transferring phosphorus-containing groups	MF	0.000782501	MF transferase activity, transferring phosphorus-containing groups	AVAG|g13031.t1, AVAG|g14336.t1, AVAG|g21555.t1, AVAG|g30119.t1, AVAG|g34806.t1, AVAG|g34990.t1, AVAG|g39096.t1, AVAG|g41114.t1, AVAG|g41122.t1, AVAG|g44853.t1, AVAG|g46748.t1, AVAG|g4696.t1, AVAG|g47139.t1, AVAG|g47607.t1, AVAG|g47914.t1, AVAG|g47915.t1, AVAG|g49996.t1, AVAG|g51882.t1, AVAG|g52809.t1, AVAG|g53317.t1, AVAG|g54105.t1, AVAG|g6859.t1, AVAG|g7007.t1, AVAG|g8727.t1
GO:2000321	2.33432e-06	1	4	32	positive regulation of T-helper 17 cell differentiation	BP	0.000826823	BP positive regulation of T-helper 17 cell differentiation	AVAG|g23481.t1, AVAG|g38119.t1, AVAG|g42849.t1, AVAG|g5237.t1
GO:0046914	2.95536e-06	0.999999	28	3607	transition metal ion binding	MF	0.00102935	MF transition metal ion binding	AVAG|g13031.t1, AVAG|g13173.t1, AVAG|g14336.t1, AVAG|g14657.t1, AVAG|g1929.t1, AVAG|g1931.t1, AVAG|g21555.t1, AVAG|g25412.t1, AVAG|g27785.t1, AVAG|g30119.t1, AVAG|g34806.t1, AVAG|g34990.t1, AVAG|g39096.t1, AVAG|g40088.t1, AVAG|g41122.t1, AVAG|g44853.t1, AVAG|g46748.t1, AVAG|g4696.t1, AVAG|g47139.t1, AVAG|g47607.t1, AVAG|g49996.t1, AVAG|g51882.t1, AVAG|g53317.t1, AVAG|g54105.t1, AVAG|g6797.t1, AVA…
GO:2000318	3.10777e-06	1	4	34	positive regulation of T-helper 17 type immune response	BP	0.00106469	BP positive regulation of T-helper 17 type immune response	AVAG|g23481.t1, AVAG|g38119.t1, AVAG|g42849.t1, AVAG|g5237.t1
GO:2000319	3.48748e-06	1	4	35	regulation of T-helper 17 cell differentiation	BP	0.00117551	BP regulation of T-helper 17 cell differentiation	AVAG|g23481.t1, AVAG|g38119.t1, AVAG|g42849.t1, AVAG|g5237.t1
GO:0050790	3.67723e-06	0.999999	25	2988	regulation of catalytic activity	BP	0.00121979	BP regulation of catalytic activity	AVAG|g13031.t1, AVAG|g14336.t1, AVAG|g21555.t1, AVAG|g23481.t1, AVAG|g30119.t1, AVAG|g34806.t1, AVAG|g34990.t1, AVAG|g38119.t1, AVAG|g39096.t1, AVAG|g41122.t1, AVAG|g42849.t1, AVAG|g44853.t1, AVAG|g4663.t1, AVAG|g46748.t1, AVAG|g4696.t1, AVAG|g47139.t1, AVAG|g47607.t1, AVAG|g49996.t1, AVAG|g51512.t1, AVAG|g51882.t1, AVAG|g5237.t1, AVAG|g53317.t1, AVAG|g54105.t1, AVAG|g6859.t1, AVAG|g8727.t1
GO:0016773	4.02274e-06	0.999999	20	1990	phosphotransferase activity, alcohol group as acceptor	MF	0.00131355	MF phosphotransferase activity, alcohol group as acceptor	AVAG|g13031.t1, AVAG|g14336.t1, AVAG|g21555.t1, AVAG|g30119.t1, AVAG|g34806.t1, AVAG|g34990.t1, AVAG|g39096.t1, AVAG|g41114.t1, AVAG|g41122.t1, AVAG|g44853.t1, AVAG|g46748.t1, AVAG|g4696.t1, AVAG|g47139.t1, AVAG|g47607.t1, AVAG|g49996.t1, AVAG|g51882.t1, AVAG|g53317.t1, AVAG|g54105.t1, AVAG|g6859.t1, AVAG|g8727.t1
GO:0045624	4.12177e-06	1	4	36	positive regulation of T-helper cell differentiation	BP	0.00132518	BP positive regulation of T-helper cell differentiation	AVAG|g23481.t1, AVAG|g38119.t1, AVAG|g42849.t1, AVAG|g5237.t1
GO:2000316	4.51832e-06	1	4	37	regulation of T-helper 17 type immune response	BP	0.00141928	BP regulation of T-helper 17 type immune response	AVAG|g23481.t1, AVAG|g38119.t1, AVAG|g42849.t1, AVAG|g5237.t1
GO:0043372	4.61821e-06	1	4	37	positive regulation of CD4-positive, alpha-beta T cell differentiation	BP	0.00141928	BP positive regulation of CD4-positive, alpha-beta T cell differentiation	AVAG|g23481.t1, AVAG|g38119.t1, AVAG|g42849.t1, AVAG|g5237.t1
GO:2000516	4.61821e-06	1	4	37	positive regulation of CD4-positive, alpha-beta T cell activation	BP	0.00141928	BP positive regulation of CD4-positive, alpha-beta T cell activation	AVAG|g23481.t1, AVAG|g38119.t1, AVAG|g42849.t1, AVAG|g5237.t1
GO:0005890	5.74697e-06	1	4	38	sodium:potassium-exchanging ATPase complex	CC	0.00174058	CC sodium:potassium-exchanging ATPase complex	AVAG|g24663.t1, AVAG|g34523.t1, AVAG|g43964.t1, AVAG|g44395.t1
GO:0045622	5.84358e-06	1	4	39	regulation of T-helper cell differentiation	BP	0.00174456	BP regulation of T-helper cell differentiation	AVAG|g23481.t1, AVAG|g38119.t1, AVAG|g42849.t1, AVAG|g5237.t1
GO:0090533	6.48594e-06	1	4	39	cation-transporting ATPase complex	CC	0.00190906	CC cation-transporting ATPase complex	AVAG|g24663.t1, AVAG|g34523.t1, AVAG|g43964.t1, AVAG|g44395.t1
GO:0008900	7.83466e-06	1	3	12	potassium:proton exchanging ATPase activity	MF	0.00227401	MF potassium:proton exchanging ATPase activity	AVAG|g24663.t1, AVAG|g43964.t1, AVAG|g44395.t1
GO:0005524	8.31213e-06	0.999997	34	4998	ATP binding	MF	0.00237955	MF ATP binding	AVAG|g13031.t1, AVAG|g14336.t1, AVAG|g21555.t1, AVAG|g23504.t1, AVAG|g24663.t1, AVAG|g30119.t1, AVAG|g34523.t1, AVAG|g34806.t1, AVAG|g34990.t1, AVAG|g39096.t1, AVAG|g41114.t1, AVAG|g41122.t1, AVAG|g41705.t1, AVAG|g42263.t1, AVAG|g43964.t1, AVAG|g44395.t1, AVAG|g44630.t1, AVAG|g44853.t1, AVAG|g4663.t1, AVAG|g46748.t1, AVAG|g4696.t1, AVAG|g47139.t1, AVAG|g47607.t1, AVAG|g47915.t1, AVAG|g49996.t1, A…
GO:0036376	8.54874e-06	1	4	41	sodium ion export across plasma membrane	BP	0.00238202	BP sodium ion export across plasma membrane	AVAG|g24663.t1, AVAG|g34523.t1, AVAG|g43964.t1, AVAG|g44395.t1
GO:0071436	8.54874e-06	1	4	41	NA	NA	0.00238202	none	AVAG|g24663.t1, AVAG|g34523.t1, AVAG|g43964.t1, AVAG|g44395.t1
GO:0043168	8.91566e-06	0.999996	47	8237	anion binding	MF	0.00245157	MF anion binding	AVAG|g10315.t1, AVAG|g13031.t1, AVAG|g13173.t1, AVAG|g14336.t1, AVAG|g20565.t1, AVAG|g21555.t1, AVAG|g23504.t1, AVAG|g24663.t1, AVAG|g27785.t1, AVAG|g30119.t1, AVAG|g32862.t1, AVAG|g34523.t1, AVAG|g34806.t1, AVAG|g34990.t1, AVAG|g35464.t1, AVAG|g3584.t1, AVAG|g39096.t1, AVAG|g40088.t1, AVAG|g41114.t1, AVAG|g41122.t1, AVAG|g41705.t1, AVAG|g41754.t1, AVAG|g42263.t1, AVAG|g43964.t1, AVAG|g44090.t1, …
GO:0043370	9.81536e-06	1	4	44	regulation of CD4-positive, alpha-beta T cell differentiation	BP	0.00266347	BP regulation of CD4-positive, alpha-beta T cell differentiation	AVAG|g23481.t1, AVAG|g38119.t1, AVAG|g42849.t1, AVAG|g5237.t1
GO:0031663	1.00704e-05	1	4	45	lipopolysaccharide-mediated signaling pathway	BP	0.00266347	BP lipopolysaccharide-mediated signaling pathway	AVAG|g23481.t1, AVAG|g38119.t1, AVAG|g42849.t1, AVAG|g5237.t1
GO:0000166	1.01961e-05	0.999996	42	7044	nucleotide binding	MF	0.00266347	MF nucleotide binding	AVAG|g10315.t1, AVAG|g13031.t1, AVAG|g14336.t1, AVAG|g21555.t1, AVAG|g23504.t1, AVAG|g24663.t1, AVAG|g30119.t1, AVAG|g34523.t1, AVAG|g34806.t1, AVAG|g34990.t1, AVAG|g35464.t1, AVAG|g39096.t1, AVAG|g41114.t1, AVAG|g41122.t1, AVAG|g41705.t1, AVAG|g41754.t1, AVAG|g42263.t1, AVAG|g43964.t1, AVAG|g44395.t1, AVAG|g44630.t1, AVAG|g44853.t1, AVAG|g4663.t1, AVAG|g46748.t1, AVAG|g4696.t1, AVAG|g47139.t1, A…
GO:1901265	1.01961e-05	0.999996	42	7044	nucleoside phosphate binding	MF	0.00266347	MF nucleoside phosphate binding	AVAG|g10315.t1, AVAG|g13031.t1, AVAG|g14336.t1, AVAG|g21555.t1, AVAG|g23504.t1, AVAG|g24663.t1, AVAG|g30119.t1, AVAG|g34523.t1, AVAG|g34806.t1, AVAG|g34990.t1, AVAG|g35464.t1, AVAG|g39096.t1, AVAG|g41114.t1, AVAG|g41122.t1, AVAG|g41705.t1, AVAG|g41754.t1, AVAG|g42263.t1, AVAG|g43964.t1, AVAG|g44395.t1, AVAG|g44630.t1, AVAG|g44853.t1, AVAG|g4663.t1, AVAG|g46748.t1, AVAG|g4696.t1, AVAG|g47139.t1, A…
GO:0032559	1.13253e-05	0.999996	34	5070	adenyl ribonucleotide binding	MF	0.00292192	MF adenyl ribonucleotide binding	AVAG|g13031.t1, AVAG|g14336.t1, AVAG|g21555.t1, AVAG|g23504.t1, AVAG|g24663.t1, AVAG|g30119.t1, AVAG|g34523.t1, AVAG|g34806.t1, AVAG|g34990.t1, AVAG|g39096.t1, AVAG|g41114.t1, AVAG|g41122.t1, AVAG|g41705.t1, AVAG|g42263.t1, AVAG|g43964.t1, AVAG|g44395.t1, AVAG|g44630.t1, AVAG|g44853.t1, AVAG|g4663.t1, AVAG|g46748.t1, AVAG|g4696.t1, AVAG|g47139.t1, AVAG|g47607.t1, AVAG|g47915.t1, AVAG|g49996.t1, A…
GO:0030554	1.16177e-05	0.999996	34	5077	adenyl nucleotide binding	MF	0.00296082	MF adenyl nucleotide binding	AVAG|g13031.t1, AVAG|g14336.t1, AVAG|g21555.t1, AVAG|g23504.t1, AVAG|g24663.t1, AVAG|g30119.t1, AVAG|g34523.t1, AVAG|g34806.t1, AVAG|g34990.t1, AVAG|g39096.t1, AVAG|g41114.t1, AVAG|g41122.t1, AVAG|g41705.t1, AVAG|g42263.t1, AVAG|g43964.t1, AVAG|g44395.t1, AVAG|g44630.t1, AVAG|g44853.t1, AVAG|g4663.t1, AVAG|g46748.t1, AVAG|g4696.t1, AVAG|g47139.t1, AVAG|g47607.t1, AVAG|g47915.t1, AVAG|g49996.t1, A…
GO:2000514	1.17951e-05	1	4	46	regulation of CD4-positive, alpha-beta T cell activation	BP	0.00296981	BP regulation of CD4-positive, alpha-beta T cell activation	AVAG|g23481.t1, AVAG|g38119.t1, AVAG|g42849.t1, AVAG|g5237.t1
GO:0016301	1.20274e-05	0.999997	20	2163	kinase activity	MF	0.00299224	MF kinase activity	AVAG|g13031.t1, AVAG|g14336.t1, AVAG|g21555.t1, AVAG|g30119.t1, AVAG|g34806.t1, AVAG|g34990.t1, AVAG|g39096.t1, AVAG|g41114.t1, AVAG|g41122.t1, AVAG|g44853.t1, AVAG|g46748.t1, AVAG|g4696.t1, AVAG|g47139.t1, AVAG|g47607.t1, AVAG|g49996.t1, AVAG|g51882.t1, AVAG|g53317.t1, AVAG|g54105.t1, AVAG|g6859.t1, AVAG|g8727.t1
GO:0106274	1.40331e-05	1	4	49	NA	NA	0.00341005	none	AVAG|g29030.t1, AVAG|g47914.t1, AVAG|g52809.t1, AVAG|g7007.t1
GO:0106275	1.40331e-05	1	4	49	NA	NA	0.00341005	none	AVAG|g29030.t1, AVAG|g47914.t1, AVAG|g52809.t1, AVAG|g7007.t1
GO:0046638	1.71999e-05	1	4	53	positive regulation of alpha-beta T cell differentiation	BP	0.00413154	BP positive regulation of alpha-beta T cell differentiation	AVAG|g23481.t1, AVAG|g38119.t1, AVAG|g42849.t1, AVAG|g5237.t1
GO:0035158	1.78117e-05	1	3	15	regulation of tube diameter, open tracheal system	BP	0.00422987	BP regulation of tube diameter, open tracheal system	AVAG|g24663.t1, AVAG|g43964.t1, AVAG|g44395.t1
GO:0005391	2.01531e-05	0.999999	4	52	sodium:potassium-exchanging ATPase activity	MF	0.00473213	MF sodium:potassium-exchanging ATPase activity	AVAG|g24663.t1, AVAG|g34523.t1, AVAG|g43964.t1, AVAG|g44395.t1
GO:0006883	2.18235e-05	0.999999	4	54	cellular sodium ion homeostasis	BP	0.00505504	BP cellular sodium ion homeostasis	AVAG|g24663.t1, AVAG|g34523.t1, AVAG|g43964.t1, AVAG|g44395.t1
GO:0031327	2.2046e-05	0.999993	24	3109	negative regulation of cellular biosynthetic process	BP	0.00505504	BP negative regulation of cellular biosynthetic process	AVAG|g13031.t1, AVAG|g14336.t1, AVAG|g1929.t1, AVAG|g1931.t1, AVAG|g21555.t1, AVAG|g25412.t1, AVAG|g30119.t1, AVAG|g34806.t1, AVAG|g34990.t1, AVAG|g39096.t1, AVAG|g41122.t1, AVAG|g44853.t1, AVAG|g46748.t1, AVAG|g4696.t1, AVAG|g47139.t1, AVAG|g47607.t1, AVAG|g49996.t1, AVAG|g51882.t1, AVAG|g53317.t1, AVAG|g54105.t1, AVAG|g6797.t1, AVAG|g6859.t1, AVAG|g6898.t1, AVAG|g8727.t1
GO:0042098	2.2254e-05	0.999999	4	54	T cell proliferation	BP	0.00505504	BP T cell proliferation	AVAG|g23481.t1, AVAG|g38119.t1, AVAG|g42849.t1, AVAG|g5237.t1
GO:0008556	2.47318e-05	0.999999	4	55	potassium-transporting ATPase activity	MF	0.00555748	MF potassium-transporting ATPase activity	AVAG|g24663.t1, AVAG|g34523.t1, AVAG|g43964.t1, AVAG|g44395.t1
GO:0009890	2.69518e-05	0.999991	24	3148	negative regulation of biosynthetic process	BP	0.0059919	BP negative regulation of biosynthetic process	AVAG|g13031.t1, AVAG|g14336.t1, AVAG|g1929.t1, AVAG|g1931.t1, AVAG|g21555.t1, AVAG|g25412.t1, AVAG|g30119.t1, AVAG|g34806.t1, AVAG|g34990.t1, AVAG|g39096.t1, AVAG|g41122.t1, AVAG|g44853.t1, AVAG|g46748.t1, AVAG|g4696.t1, AVAG|g47139.t1, AVAG|g47607.t1, AVAG|g49996.t1, AVAG|g51882.t1, AVAG|g53317.t1, AVAG|g54105.t1, AVAG|g6797.t1, AVAG|g6859.t1, AVAG|g6898.t1, AVAG|g8727.t1
GO:0098533	2.92945e-05	0.999999	4	57	ATPase dependent transmembrane transport complex	CC	0.00626287	CC ATPase dependent transmembrane transport complex	AVAG|g24663.t1, AVAG|g34523.t1, AVAG|g43964.t1, AVAG|g44395.t1
GO:0060439	2.93082e-05	1	3	18	trachea morphogenesis	BP	0.00626287	BP trachea morphogenesis	AVAG|g24663.t1, AVAG|g43964.t1, AVAG|g44395.t1
GO:0030245	2.93694e-05	0.999999	4	55	cellulose catabolic process	BP	0.00626287	BP cellulose catabolic process	AVAG|g34605.t1, AVAG|g43506.t1, AVAG|g51713.t1, AVAG|g7604.t1
GO:0051275	2.93694e-05	0.999999	4	55	beta-glucan catabolic process	BP	0.00626287	BP beta-glucan catabolic process	AVAG|g34605.t1, AVAG|g43506.t1, AVAG|g51713.t1, AVAG|g7604.t1
GO:0046635	3.10848e-05	0.999999	4	61	positive regulation of alpha-beta T cell activation	BP	0.00656172	BP positive regulation of alpha-beta T cell activation	AVAG|g23481.t1, AVAG|g38119.t1, AVAG|g42849.t1, AVAG|g5237.t1
GO:0097367	3.29057e-05	0.999986	39	6639	carbohydrate derivative binding	MF	0.00687663	MF carbohydrate derivative binding	AVAG|g11284.t1, AVAG|g11318.t1, AVAG|g13031.t1, AVAG|g14336.t1, AVAG|g14864.t1, AVAG|g20565.t1, AVAG|g21555.t1, AVAG|g23504.t1, AVAG|g24663.t1, AVAG|g30119.t1, AVAG|g34523.t1, AVAG|g34806.t1, AVAG|g34990.t1, AVAG|g35464.t1, AVAG|g39096.t1, AVAG|g41114.t1, AVAG|g41122.t1, AVAG|g41705.t1, AVAG|g42263.t1, AVAG|g43964.t1, AVAG|g44395.t1, AVAG|g44630.t1, AVAG|g44853.t1, AVAG|g4663.t1, AVAG|g46748.t1, …
GO:0046637	3.81323e-05	0.999999	4	64	regulation of alpha-beta T cell differentiation	BP	0.00788998	BP regulation of alpha-beta T cell differentiation	AVAG|g23481.t1, AVAG|g38119.t1, AVAG|g42849.t1, AVAG|g5237.t1
GO:0007630	4.06068e-05	0.999999	3	21	jump response	BP	0.00831961	BP jump response	AVAG|g24663.t1, AVAG|g43964.t1, AVAG|g44395.t1
GO:0030007	4.63129e-05	0.999998	4	61	cellular potassium ion homeostasis	BP	0.00939657	BP cellular potassium ion homeostasis	AVAG|g24663.t1, AVAG|g34523.t1, AVAG|g43964.t1, AVAG|g44395.t1
GO:0030243	4.75098e-05	0.999998	4	62	cellulose metabolic process	BP	0.00954674	BP cellulose metabolic process	AVAG|g34605.t1, AVAG|g43506.t1, AVAG|g51713.t1, AVAG|g7604.t1
GO:0009911	4.96215e-05	1	2	4	positive regulation of flower development	BP	0.0098442	BP positive regulation of flower development	AVAG|g11224.t1, AVAG|g12142.t1
GO:0055078	4.99323e-05	0.999998	4	66	sodium ion homeostasis	BP	0.0098442	BP sodium ion homeostasis	AVAG|g24663.t1, AVAG|g34523.t1, AVAG|g43964.t1, AVAG|g44395.t1
GO:0002223	5.20489e-05	0.999998	4	68	stimulatory C-type lectin receptor signaling pathway	BP	0.0101656	BP stimulatory C-type lectin receptor signaling pathway	AVAG|g23481.t1, AVAG|g38119.t1, AVAG|g42849.t1, AVAG|g5237.t1
GO:0046651	5.50069e-05	0.999998	4	69	lymphocyte proliferation	BP	0.0106438	BP lymphocyte proliferation	AVAG|g23481.t1, AVAG|g38119.t1, AVAG|g42849.t1, AVAG|g5237.t1
GO:0051273	5.79507e-05	0.999998	4	67	beta-glucan metabolic process	BP	0.0111106	BP beta-glucan metabolic process	AVAG|g34605.t1, AVAG|g43506.t1, AVAG|g51713.t1, AVAG|g7604.t1
GO:0032943	6.28156e-05	0.999998	4	71	mononuclear cell proliferation	BP	0.0118263	BP mononuclear cell proliferation	AVAG|g23481.t1, AVAG|g38119.t1, AVAG|g42849.t1, AVAG|g5237.t1
GO:0070661	6.28156e-05	0.999998	4	71	leukocyte proliferation	BP	0.0118263	BP leukocyte proliferation	AVAG|g23481.t1, AVAG|g38119.t1, AVAG|g42849.t1, AVAG|g5237.t1
GO:1904949	6.44847e-05	0.999997	4	71	ATPase complex	CC	0.0120322	CC ATPase complex	AVAG|g24663.t1, AVAG|g34523.t1, AVAG|g43964.t1, AVAG|g44395.t1
GO:0046634	6.93897e-05	0.999997	4	74	regulation of alpha-beta T cell activation	BP	0.0128328	BP regulation of alpha-beta T cell activation	AVAG|g23481.t1, AVAG|g38119.t1, AVAG|g42849.t1, AVAG|g5237.t1
GO:0002335	7.13883e-05	0.999997	4	71	mature B cell differentiation	BP	0.0130016	BP mature B cell differentiation	AVAG|g23481.t1, AVAG|g38119.t1, AVAG|g42849.t1, AVAG|g5237.t1
GO:0005315	7.15468e-05	0.999999	3	29	inorganic phosphate transmembrane transporter activity	MF	0.0130016	MF inorganic phosphate transmembrane transporter activity	AVAG|g44553.t1, AVAG|g7795.t1, AVAG|g9472.t1
GO:0050856	7.6097e-05	0.999997	4	76	regulation of T cell receptor signaling pathway	BP	0.0137093	BP regulation of T cell receptor signaling pathway	AVAG|g23481.t1, AVAG|g38119.t1, AVAG|g42849.t1, AVAG|g5237.t1
GO:0002726	8.01567e-05	0.999997	4	74	positive regulation of T cell cytokine production	BP	0.0143172	BP positive regulation of T cell cytokine production	AVAG|g23481.t1, AVAG|g38119.t1, AVAG|g42849.t1, AVAG|g5237.t1
GO:0002724	8.15601e-05	0.999997	4	75	regulation of T cell cytokine production	BP	0.0144444	BP regulation of T cell cytokine production	AVAG|g23481.t1, AVAG|g38119.t1, AVAG|g42849.t1, AVAG|g5237.t1
GO:0002220	8.39711e-05	0.999996	4	76	innate immune response activating cell surface receptor signaling pathway	BP	0.0147465	BP innate immune response activating cell surface receptor signaling pathway	AVAG|g23481.t1, AVAG|g38119.t1, AVAG|g42849.t1, AVAG|g5237.t1
GO:0007250	8.84171e-05	0.999996	4	77	activation of NF-kappaB-inducing kinase activity	BP	0.0153978	BP activation of NF-kappaB-inducing kinase activity	AVAG|g23481.t1, AVAG|g38119.t1, AVAG|g42849.t1, AVAG|g5237.t1
GO:0019161	9.10349e-05	1	2	5	diamine transaminase activity	MF	0.0155938	MF diamine transaminase activity	AVAG|g3584.t1, AVAG|g8953.t1
GO:0033094	9.10349e-05	1	2	5	butane-1,4-diamine:2-oxoglutarate aminotransferase activity	MF	0.0155938	MF butane-1,4-diamine:2-oxoglutarate aminotransferase activity	AVAG|g3584.t1, AVAG|g8953.t1
GO:0038095	9.84895e-05	0.999996	4	78	Fc-epsilon receptor signaling pathway	BP	0.0167132	BP Fc-epsilon receptor signaling pathway	AVAG|g23481.t1, AVAG|g38119.t1, AVAG|g42849.t1, AVAG|g5237.t1
GO:0035639	9.91694e-05	0.999957	35	5980	purine ribonucleoside triphosphate binding	MF	0.0167132	MF purine ribonucleoside triphosphate binding	AVAG|g13031.t1, AVAG|g14336.t1, AVAG|g21555.t1, AVAG|g23504.t1, AVAG|g24663.t1, AVAG|g30119.t1, AVAG|g34523.t1, AVAG|g34806.t1, AVAG|g34990.t1, AVAG|g35464.t1, AVAG|g39096.t1, AVAG|g41114.t1, AVAG|g41122.t1, AVAG|g41705.t1, AVAG|g42263.t1, AVAG|g43964.t1, AVAG|g44395.t1, AVAG|g44630.t1, AVAG|g44853.t1, AVAG|g4663.t1, AVAG|g46748.t1, AVAG|g4696.t1, AVAG|g47139.t1, AVAG|g47607.t1, AVAG|g47915.t1, A…
GO:0065009	0.000100511	0.999961	27	4127	regulation of molecular function	BP	0.0168039	BP regulation of molecular function	AVAG|g13031.t1, AVAG|g14336.t1, AVAG|g21555.t1, AVAG|g23481.t1, AVAG|g30119.t1, AVAG|g34806.t1, AVAG|g34990.t1, AVAG|g38119.t1, AVAG|g39096.t1, AVAG|g41122.t1, AVAG|g42263.t1, AVAG|g42849.t1, AVAG|g44853.t1, AVAG|g4663.t1, AVAG|g46748.t1, AVAG|g4696.t1, AVAG|g47139.t1, AVAG|g47607.t1, AVAG|g49996.t1, AVAG|g51512.t1, AVAG|g51882.t1, AVAG|g5237.t1, AVAG|g53317.t1, AVAG|g54105.t1, AVAG|g6859.t1, AVA…
GO:0050854	0.000109322	0.999995	4	84	regulation of antigen receptor-mediated signaling pathway	BP	0.0181318	BP regulation of antigen receptor-mediated signaling pathway	AVAG|g23481.t1, AVAG|g38119.t1, AVAG|g42849.t1, AVAG|g5237.t1
GO:0035435	0.00011543	0.999998	3	34	phosphate ion transmembrane transport	BP	0.0189941	BP phosphate ion transmembrane transport	AVAG|g44553.t1, AVAG|g7795.t1, AVAG|g9472.t1
GO:0055075	0.000119085	0.999995	4	79	potassium ion homeostasis	BP	0.0193175	BP potassium ion homeostasis	AVAG|g24663.t1, AVAG|g34523.t1, AVAG|g43964.t1, AVAG|g44395.t1
GO:0009965	0.000120168	1	2	6	leaf morphogenesis	BP	0.0193175	BP leaf morphogenesis	AVAG|g11224.t1, AVAG|g12142.t1
GO:1905392	0.000120168	1	2	6	plant organ morphogenesis	BP	0.0193175	BP plant organ morphogenesis	AVAG|g11224.t1, AVAG|g12142.t1
GO:0002711	0.000122504	0.999994	4	83	positive regulation of T cell mediated immunity	BP	0.0195371	BP positive regulation of T cell mediated immunity	AVAG|g23481.t1, AVAG|g38119.t1, AVAG|g42849.t1, AVAG|g5237.t1
GO:1901224	0.000123404	0.999991	5	163	positive regulation of NIK/NF-kappaB signaling	BP	0.0195371	BP positive regulation of NIK/NF-kappaB signaling	AVAG|g23481.t1, AVAG|g38119.t1, AVAG|g42849.t1, AVAG|g4663.t1, AVAG|g5237.t1
GO:0032731	0.000125922	0.999994	4	90	positive regulation of interleukin-1 beta production	BP	0.0197859	BP positive regulation of interleukin-1 beta production	AVAG|g23481.t1, AVAG|g38119.t1, AVAG|g42849.t1, AVAG|g5237.t1
GO:1990573	0.000127208	0.999994	4	81	potassium ion import across plasma membrane	BP	0.0198388	BP potassium ion import across plasma membrane	AVAG|g24663.t1, AVAG|g34523.t1, AVAG|g43964.t1, AVAG|g44395.t1
GO:0032555	0.00013056	0.999942	35	6060	purine ribonucleotide binding	MF	0.0202107	MF purine ribonucleotide binding	AVAG|g13031.t1, AVAG|g14336.t1, AVAG|g21555.t1, AVAG|g23504.t1, AVAG|g24663.t1, AVAG|g30119.t1, AVAG|g34523.t1, AVAG|g34806.t1, AVAG|g34990.t1, AVAG|g35464.t1, AVAG|g39096.t1, AVAG|g41114.t1, AVAG|g41122.t1, AVAG|g41705.t1, AVAG|g42263.t1, AVAG|g43964.t1, AVAG|g44395.t1, AVAG|g44630.t1, AVAG|g44853.t1, AVAG|g4663.t1, AVAG|g46748.t1, AVAG|g4696.t1, AVAG|g47139.t1, AVAG|g47607.t1, AVAG|g47915.t1, A…
GO:0017076	0.000134731	0.99994	35	6070	purine nucleotide binding	MF	0.020703	MF purine nucleotide binding	AVAG|g13031.t1, AVAG|g14336.t1, AVAG|g21555.t1, AVAG|g23504.t1, AVAG|g24663.t1, AVAG|g30119.t1, AVAG|g34523.t1, AVAG|g34806.t1, AVAG|g34990.t1, AVAG|g35464.t1, AVAG|g39096.t1, AVAG|g41114.t1, AVAG|g41122.t1, AVAG|g41705.t1, AVAG|g42263.t1, AVAG|g43964.t1, AVAG|g44395.t1, AVAG|g44630.t1, AVAG|g44853.t1, AVAG|g4663.t1, AVAG|g46748.t1, AVAG|g4696.t1, AVAG|g47139.t1, AVAG|g47607.t1, AVAG|g47915.t1, A…
GO:0008810	0.000147084	0.999997	3	33	cellulase activity	MF	0.0223812	MF cellulase activity	AVAG|g34605.t1, AVAG|g43506.t1, AVAG|g7604.t1
GO:0045582	0.000150154	0.999993	4	89	positive regulation of T cell differentiation	BP	0.0223812	BP positive regulation of T cell differentiation	AVAG|g23481.t1, AVAG|g38119.t1, AVAG|g42849.t1, AVAG|g5237.t1
GO:0004656	0.000151742	0.999996	3	36	procollagen-proline 4-dioxygenase activity	MF	0.0223812	MF procollagen-proline 4-dioxygenase activity	AVAG|g13173.t1, AVAG|g27785.t1, AVAG|g40088.t1
GO:0019798	0.000151742	0.999996	3	36	procollagen-proline dioxygenase activity	MF	0.0223812	MF procollagen-proline dioxygenase activity	AVAG|g13173.t1, AVAG|g27785.t1, AVAG|g40088.t1
GO:0031545	0.000151742	0.999996	3	36	peptidyl-proline 4-dioxygenase activity	MF	0.0223812	MF peptidyl-proline 4-dioxygenase activity	AVAG|g13173.t1, AVAG|g27785.t1, AVAG|g40088.t1
GO:0032743	0.00015276	0.999992	4	89	positive regulation of interleukin-2 production	BP	0.0223812	BP positive regulation of interleukin-2 production	AVAG|g23481.t1, AVAG|g38119.t1, AVAG|g42849.t1, AVAG|g5237.t1
GO:0006950	0.000153149	0.999935	31	5271	response to stress	BP	0.0223812	BP response to stress	AVAG|g13031.t1, AVAG|g14336.t1, AVAG|g14864.t1, AVAG|g21555.t1, AVAG|g23481.t1, AVAG|g30119.t1, AVAG|g34806.t1, AVAG|g34990.t1, AVAG|g38119.t1, AVAG|g39096.t1, AVAG|g39707.t1, AVAG|g40285.t1, AVAG|g41114.t1, AVAG|g41122.t1, AVAG|g42849.t1, AVAG|g44553.t1, AVAG|g44853.t1, AVAG|g46748.t1, AVAG|g4696.t1, AVAG|g47139.t1, AVAG|g47607.t1, AVAG|g49996.t1, AVAG|g51512.t1, AVAG|g51882.t1, AVAG|g5237.t1, A…
GO:0032553	0.000157046	0.99993	35	6121	ribonucleotide binding	MF	0.0227913	MF ribonucleotide binding	AVAG|g13031.t1, AVAG|g14336.t1, AVAG|g21555.t1, AVAG|g23504.t1, AVAG|g24663.t1, AVAG|g30119.t1, AVAG|g34523.t1, AVAG|g34806.t1, AVAG|g34990.t1, AVAG|g35464.t1, AVAG|g39096.t1, AVAG|g41114.t1, AVAG|g41122.t1, AVAG|g41705.t1, AVAG|g42263.t1, AVAG|g43964.t1, AVAG|g44395.t1, AVAG|g44630.t1, AVAG|g44853.t1, AVAG|g4663.t1, AVAG|g46748.t1, AVAG|g4696.t1, AVAG|g47139.t1, AVAG|g47607.t1, AVAG|g47915.t1, A…
GO:0018401	0.000161996	0.999996	3	36	peptidyl-proline hydroxylation to 4-hydroxy-L-proline	BP	0.0233476	BP peptidyl-proline hydroxylation to 4-hydroxy-L-proline	AVAG|g13173.t1, AVAG|g27785.t1, AVAG|g40088.t1
GO:0032732	0.000167431	0.999992	4	97	positive regulation of interleukin-1 production	BP	0.0239656	BP positive regulation of interleukin-1 production	AVAG|g23481.t1, AVAG|g38119.t1, AVAG|g42849.t1, AVAG|g5237.t1
GO:0031543	0.000184601	0.999995	3	38	peptidyl-proline dioxygenase activity	MF	0.0261659	MF peptidyl-proline dioxygenase activity	AVAG|g13173.t1, AVAG|g27785.t1, AVAG|g40088.t1
GO:0038093	0.000185307	0.99999	4	93	Fc receptor signaling pathway	BP	0.0261659	BP Fc receptor signaling pathway	AVAG|g23481.t1, AVAG|g38119.t1, AVAG|g42849.t1, AVAG|g5237.t1
GO:0019511	0.000196248	0.999995	3	38	peptidyl-proline hydroxylation	BP	0.027369	BP peptidyl-proline hydroxylation	AVAG|g13173.t1, AVAG|g27785.t1, AVAG|g40088.t1
GO:0000137	0.000196447	0.999995	3	38	Golgi cis cisterna	CC	0.027369	CC Golgi cis cisterna	AVAG|g13173.t1, AVAG|g27785.t1, AVAG|g40088.t1
GO:0032652	0.000200627	0.999983	5	180	regulation of interleukin-1 production	BP	0.0276694	BP regulation of interleukin-1 production	AVAG|g23481.t1, AVAG|g38119.t1, AVAG|g42849.t1, AVAG|g4663.t1, AVAG|g5237.t1
GO:0019471	0.000201251	0.999995	3	39	4-hydroxyproline metabolic process	BP	0.0276694	BP 4-hydroxyproline metabolic process	AVAG|g13173.t1, AVAG|g27785.t1, AVAG|g40088.t1
GO:0030371	0.000243191	0.999959	8	521	translation repressor activity	MF	0.0330658	MF translation repressor activity	AVAG|g1929.t1, AVAG|g1931.t1, AVAG|g25412.t1, AVAG|g39096.t1, AVAG|g44853.t1, AVAG|g46748.t1, AVAG|g6797.t1, AVAG|g6898.t1
GO:0005887	0.000243666	0.999914	20	2633	integral component of plasma membrane	CC	0.0330658	CC integral component of plasma membrane	AVAG|g13031.t1, AVAG|g14336.t1, AVAG|g16473.t1, AVAG|g21555.t1, AVAG|g30119.t1, AVAG|g34806.t1, AVAG|g34990.t1, AVAG|g39096.t1, AVAG|g41122.t1, AVAG|g44853.t1, AVAG|g46748.t1, AVAG|g4696.t1, AVAG|g47139.t1, AVAG|g47607.t1, AVAG|g49996.t1, AVAG|g51882.t1, AVAG|g53317.t1, AVAG|g54105.t1, AVAG|g6859.t1, AVAG|g8727.t1
GO:0005975	0.000266127	0.999921	15	1727	carbohydrate metabolic process	BP	0.0358808	BP carbohydrate metabolic process	AVAG|g11224.t1, AVAG|g12142.t1, AVAG|g14864.t1, AVAG|g19925.t1, AVAG|g25663.t1, AVAG|g34605.t1, AVAG|g39707.t1, AVAG|g41448.t1, AVAG|g43506.t1, AVAG|g44630.t1, AVAG|g48124.t1, AVAG|g51713.t1, AVAG|g51933.t1, AVAG|g54912.t1, AVAG|g7604.t1
GO:0051124	0.000301943	0.999991	3	38	synaptic growth at neuromuscular junction	BP	0.0404488	BP synaptic growth at neuromuscular junction	AVAG|g24663.t1, AVAG|g43964.t1, AVAG|g44395.t1
GO:0045182	0.000337435	0.999941	8	548	translation regulator activity	MF	0.0449154	MF translation regulator activity	AVAG|g1929.t1, AVAG|g1931.t1, AVAG|g25412.t1, AVAG|g39096.t1, AVAG|g44853.t1, AVAG|g46748.t1, AVAG|g6797.t1, AVAG|g6898.t1
GO:0000272	0.000341972	0.999958	6	298	polysaccharide catabolic process	BP	0.0452313	BP polysaccharide catabolic process	AVAG|g14864.t1, AVAG|g34605.t1, AVAG|g43506.t1, AVAG|g51713.t1, AVAG|g54912.t1, AVAG|g7604.t1
GO:0030183	0.000354198	0.999978	4	110	B cell differentiation	BP	0.0464125	BP B cell differentiation	AVAG|g23481.t1, AVAG|g38119.t1, AVAG|g42849.t1, AVAG|g5237.t1
GO:0032663	0.000355345	0.999978	4	111	regulation of interleukin-2 production	BP	0.0464125	BP regulation of interleukin-2 production	AVAG|g23481.t1, AVAG|g38119.t1, AVAG|g42849.t1, AVAG|g5237.t1
GO:0031226	0.000361592	0.999868	20	2727	intrinsic component of plasma membrane	CC	0.0468694	CC intrinsic component of plasma membrane	AVAG|g13031.t1, AVAG|g14336.t1, AVAG|g16473.t1, AVAG|g21555.t1, AVAG|g30119.t1, AVAG|g34806.t1, AVAG|g34990.t1, AVAG|g39096.t1, AVAG|g41122.t1, AVAG|g44853.t1, AVAG|g46748.t1, AVAG|g4696.t1, AVAG|g47139.t1, AVAG|g47607.t1, AVAG|g49996.t1, AVAG|g51882.t1, AVAG|g53317.t1, AVAG|g54105.t1, AVAG|g6859.t1, AVAG|g8727.t1
GO:0009909	0.00036414	0.999997	2	12	regulation of flower development	BP	0.0468694	BP regulation of flower development	AVAG|g11224.t1, AVAG|g12142.t1
GO:0045621	0.000365571	0.999977	4	114	positive regulation of lymphocyte differentiation	BP	0.0468694	BP positive regulation of lymphocyte differentiation	AVAG|g23481.t1, AVAG|g38119.t1, AVAG|g42849.t1, AVAG|g5237.t1
GO:0006817	0.000380666	0.999988	3	49	phosphate ion transport	BP	0.048507	BP phosphate ion transport	AVAG|g44553.t1, AVAG|g7795.t1, AVAG|g9472.t1
GO:0071769	0.000401118	0.999997	2	11	mycolate cell wall layer assembly	BP	0.0505733	BP mycolate cell wall layer assembly	AVAG|g1834.t1, AVAG|g34958.t1
GO:0035159	0.000401722	0.999987	3	44	regulation of tube length, open tracheal system	BP	0.0505733	BP regulation of tube length, open tracheal system	AVAG|g24663.t1, AVAG|g43964.t1, AVAG|g44395.t1
GO:1901222	0.000434642	0.999932	7	455	regulation of NIK/NF-kappaB signaling	BP	0.0543902	BP regulation of NIK/NF-kappaB signaling	AVAG|g23481.t1, AVAG|g38119.t1, AVAG|g42263.t1, AVAG|g42849.t1, AVAG|g4663.t1, AVAG|g5237.t1, AVAG|g8609.t1
GO:0048831	0.000447092	0.999996	2	13	regulation of shoot system development	BP	0.0556151	BP regulation of shoot system development	AVAG|g11224.t1, AVAG|g12142.t1
GO:0002720	0.000452592	0.99997	4	116	positive regulation of cytokine production involved in immune response	BP	0.0559661	BP positive regulation of cytokine production involved in immune response	AVAG|g23481.t1, AVAG|g38119.t1, AVAG|g42849.t1, AVAG|g5237.t1
GO:1901605	0.0004553	0.999916	8	602	alpha-amino acid metabolic process	BP	0.0559697	BP alpha-amino acid metabolic process	AVAG|g13173.t1, AVAG|g23504.t1, AVAG|g27785.t1, AVAG|g3584.t1, AVAG|g40088.t1, AVAG|g5218.t1, AVAG|g7827.t1, AVAG|g8953.t1
GO:0010172	0.000467037	0.999969	4	110	embryonic body morphogenesis	BP	0.0570769	BP embryonic body morphogenesis	AVAG|g1929.t1, AVAG|g39096.t1, AVAG|g44853.t1, AVAG|g6797.t1
GO:0002709	0.000470568	0.999969	4	119	regulation of T cell mediated immunity	BP	0.057174	BP regulation of T cell mediated immunity	AVAG|g23481.t1, AVAG|g38119.t1, AVAG|g42849.t1, AVAG|g5237.t1
GO:0001650	0.000500619	0.999966	4	117	fibrillar center	CC	0.0604736	CC fibrillar center	AVAG|g23481.t1, AVAG|g38119.t1, AVAG|g42849.t1, AVAG|g5237.t1
GO:0019991	0.000507799	0.999982	3	50	septate junction assembly	BP	0.0609885	BP septate junction assembly	AVAG|g24663.t1, AVAG|g43964.t1, AVAG|g44395.t1
GO:0005918	0.000544701	0.99998	3	50	septate junction	CC	0.0650466	CC septate junction	AVAG|g24663.t1, AVAG|g43964.t1, AVAG|g44395.t1
GO:0042972	0.000565597	0.999994	2	13	licheninase activity	MF	0.0671582	MF licheninase activity	AVAG|g19925.t1, AVAG|g41448.t1
GO:0010171	0.000580914	0.999959	4	118	body morphogenesis	BP	0.068394	BP body morphogenesis	AVAG|g1929.t1, AVAG|g39096.t1, AVAG|g44853.t1, AVAG|g6797.t1
GO:0044710	0.00058255	0.999704	42	8628	NA	NA	0.068394	none	AVAG|g10315.t1, AVAG|g13173.t1, AVAG|g14657.t1, AVAG|g1834.t1, AVAG|g18758.t1, AVAG|g1931.t1, AVAG|g20565.t1, AVAG|g23504.t1, AVAG|g23954.t1, AVAG|g27785.t1, AVAG|g29030.t1, AVAG|g33191.t1, AVAG|g34958.t1, AVAG|g3584.t1, AVAG|g36062.t1, AVAG|g38283.t1, AVAG|g39096.t1, AVAG|g40088.t1, AVAG|g40158.t1, AVAG|g40285.t1, AVAG|g40918.t1, AVAG|g42017.t1, AVAG|g42263.t1, AVAG|g43274.t1, AVAG|g44630.t1, AV…
GO:0045580	0.000608088	0.999957	4	125	regulation of T cell differentiation	BP	0.0709935	BP regulation of T cell differentiation	AVAG|g23481.t1, AVAG|g38119.t1, AVAG|g42849.t1, AVAG|g5237.t1
GO:0002718	0.000637163	0.999954	4	127	regulation of cytokine production involved in immune response	BP	0.0738741	BP regulation of cytokine production involved in immune response	AVAG|g23481.t1, AVAG|g38119.t1, AVAG|g42849.t1, AVAG|g5237.t1
GO:0044247	0.00064004	0.999954	4	123	cellular polysaccharide catabolic process	BP	0.0738741	BP cellular polysaccharide catabolic process	AVAG|g34605.t1, AVAG|g43506.t1, AVAG|g51713.t1, AVAG|g7604.t1
GO:0050870	0.000643622	0.999953	4	131	positive regulation of T cell activation	BP	0.0738741	BP positive regulation of T cell activation	AVAG|g23481.t1, AVAG|g38119.t1, AVAG|g42849.t1, AVAG|g5237.t1
GO:0004066	0.000650437	0.999993	2	11	asparagine synthase (glutamine-hydrolyzing) activity	MF	0.0738741	MF asparagine synthase (glutamine-hydrolyzing) activity	AVAG|g23504.t1, AVAG|g5218.t1
GO:0006529	0.000650437	0.999993	2	11	asparagine biosynthetic process	BP	0.0738741	BP asparagine biosynthetic process	AVAG|g23504.t1, AVAG|g5218.t1
GO:0098661	0.000670964	0.999951	4	127	inorganic anion transmembrane transport	BP	0.0757935	BP inorganic anion transmembrane transport	AVAG|g16473.t1, AVAG|g44553.t1, AVAG|g7795.t1, AVAG|g9472.t1
GO:0009066	0.000674958	0.99995	4	133	aspartate family amino acid metabolic process	BP	0.0758348	BP aspartate family amino acid metabolic process	AVAG|g23504.t1, AVAG|g3584.t1, AVAG|g5218.t1, AVAG|g8953.t1
GO:0031305	0.000694589	0.999972	3	68	integral component of mitochondrial inner membrane	CC	0.0776231	CC integral component of mitochondrial inner membrane	AVAG|g44553.t1, AVAG|g7795.t1, AVAG|g9472.t1
GO:0018126	0.000712107	0.999971	3	59	protein hydroxylation	BP	0.0791575	BP protein hydroxylation	AVAG|g13173.t1, AVAG|g27785.t1, AVAG|g40088.t1
GO:0009251	0.000744493	0.999944	4	129	glucan catabolic process	BP	0.0819193	BP glucan catabolic process	AVAG|g34605.t1, AVAG|g43506.t1, AVAG|g51713.t1, AVAG|g7604.t1
GO:0002824	0.000744792	0.999944	4	132	positive regulation of adaptive immune response based on somatic recombination of immune receptors built from immunoglobulin superfamily domains	BP	0.0819193	BP positive regulation of adaptive immune response based on somatic recombination of immune receptors built from immunoglobulin superfamily domains	AVAG|g23481.t1, AVAG|g38119.t1, AVAG|g42849.t1, AVAG|g5237.t1
GO:0035151	0.000807571	0.999966	3	57	regulation of tube size, open tracheal system	BP	0.0883592	BP regulation of tube size, open tracheal system	AVAG|g24663.t1, AVAG|g43964.t1, AVAG|g44395.t1
GO:0050852	0.000873874	0.999931	4	138	T cell receptor signaling pathway	BP	0.0951158	BP T cell receptor signaling pathway	AVAG|g23481.t1, AVAG|g38119.t1, AVAG|g42849.t1, AVAG|g5237.t1
GO:0002708	0.000881488	0.99993	4	138	positive regulation of lymphocyte mediated immunity	BP	0.0954474	BP positive regulation of lymphocyte mediated immunity	AVAG|g23481.t1, AVAG|g38119.t1, AVAG|g42849.t1, AVAG|g5237.t1
GO:0002821	0.000899531	0.999928	4	138	positive regulation of adaptive immune response	BP	0.096899	BP positive regulation of adaptive immune response	AVAG|g23481.t1, AVAG|g38119.t1, AVAG|g42849.t1, AVAG|g5237.t1
GO:0009447	0.000950488	0.999988	2	15	putrescine catabolic process	BP	0.101863	BP putrescine catabolic process	AVAG|g3584.t1, AVAG|g8953.t1
GO:0031304	0.000961105	0.999957	3	75	intrinsic component of mitochondrial inner membrane	CC	0.102475	CC intrinsic component of mitochondrial inner membrane	AVAG|g44553.t1, AVAG|g7795.t1, AVAG|g9472.t1
GO:1903039	0.00102178	0.999916	4	147	positive regulation of leukocyte cell-cell adhesion	BP	0.108392	BP positive regulation of leukocyte cell-cell adhesion	AVAG|g23481.t1, AVAG|g38119.t1, AVAG|g42849.t1, AVAG|g5237.t1
GO:0050851	0.00106614	0.999911	4	146	antigen receptor-mediated signaling pathway	BP	0.112526	BP antigen receptor-mediated signaling pathway	AVAG|g23481.t1, AVAG|g38119.t1, AVAG|g42849.t1, AVAG|g5237.t1
GO:0048046	0.00114276	0.999946	3	68	apoplast	CC	0.120007	CC apoplast	AVAG|g11224.t1, AVAG|g12142.t1, AVAG|g14864.t1
GO:0019477	0.00120755	0.999982	2	18	L-lysine catabolic process	BP	0.125549	BP L-lysine catabolic process	AVAG|g3584.t1, AVAG|g8953.t1
GO:0046440	0.00120755	0.999982	2	18	L-lysine metabolic process	BP	0.125549	BP L-lysine metabolic process	AVAG|g3584.t1, AVAG|g8953.t1
GO:0031324	0.00121885	0.999448	26	4566	negative regulation of cellular metabolic process	BP	0.125964	BP negative regulation of cellular metabolic process	AVAG|g13031.t1, AVAG|g14336.t1, AVAG|g1929.t1, AVAG|g1931.t1, AVAG|g21555.t1, AVAG|g25412.t1, AVAG|g30119.t1, AVAG|g34806.t1, AVAG|g34990.t1, AVAG|g37401.t1, AVAG|g39096.t1, AVAG|g41122.t1, AVAG|g44853.t1, AVAG|g4663.t1, AVAG|g46748.t1, AVAG|g4696.t1, AVAG|g47139.t1, AVAG|g47607.t1, AVAG|g49996.t1, AVAG|g51882.t1, AVAG|g53317.t1, AVAG|g54105.t1, AVAG|g6797.t1, AVAG|g6859.t1, AVAG|g6898.t1, AVAG|g…
GO:0031418	0.00122359	0.99994	3	72	L-ascorbic acid binding	MF	0.125964	MF L-ascorbic acid binding	AVAG|g13173.t1, AVAG|g27785.t1, AVAG|g40088.t1
GO:0043621	0.0012437	0.999892	4	144	protein self-association	MF	0.127406	MF protein self-association	AVAG|g23481.t1, AVAG|g38119.t1, AVAG|g42849.t1, AVAG|g5237.t1
GO:0006528	0.00128186	0.99998	2	16	asparagine metabolic process	BP	0.130675	BP asparagine metabolic process	AVAG|g23504.t1, AVAG|g5218.t1
GO:0035278	0.00137461	0.99978	6	373	miRNA mediated inhibition of translation	BP	0.138109	BP miRNA mediated inhibition of translation	AVAG|g1929.t1, AVAG|g1931.t1, AVAG|g25412.t1, AVAG|g39096.t1, AVAG|g44853.t1, AVAG|g6797.t1
GO:0040033	0.00137461	0.99978	6	373	negative regulation of translation, ncRNA-mediated	BP	0.138109	BP negative regulation of translation, ncRNA-mediated	AVAG|g1929.t1, AVAG|g1931.t1, AVAG|g25412.t1, AVAG|g39096.t1, AVAG|g44853.t1, AVAG|g6797.t1
GO:0045974	0.00137461	0.99978	6	373	regulation of translation, ncRNA-mediated	BP	0.138109	BP regulation of translation, ncRNA-mediated	AVAG|g1929.t1, AVAG|g1931.t1, AVAG|g25412.t1, AVAG|g39096.t1, AVAG|g44853.t1, AVAG|g6797.t1
GO:0008483	0.00138173	0.99993	3	73	transaminase activity	MF	0.13816	MF transaminase activity	AVAG|g32862.t1, AVAG|g3584.t1, AVAG|g8953.t1
GO:0002705	0.0014949	0.999863	4	161	positive regulation of leukocyte mediated immunity	BP	0.148753	BP positive regulation of leukocyte mediated immunity	AVAG|g23481.t1, AVAG|g38119.t1, AVAG|g42849.t1, AVAG|g5237.t1
GO:0010586	0.00150191	0.999755	6	378	miRNA metabolic process	BP	0.148753	BP miRNA metabolic process	AVAG|g1929.t1, AVAG|g1931.t1, AVAG|g25412.t1, AVAG|g39096.t1, AVAG|g44853.t1, AVAG|g6797.t1
GO:0015662	0.0015966	0.999851	4	164	ATPase activity, coupled to transmembrane movement of ions, phosphorylative mechanism	MF	0.157047	MF ATPase activity, coupled to transmembrane movement of ions, phosphorylative mechanism	AVAG|g24663.t1, AVAG|g34523.t1, AVAG|g43964.t1, AVAG|g44395.t1
GO:0006818	0.00161571	0.999849	4	178	NA	NA	0.157047	none	AVAG|g24663.t1, AVAG|g34523.t1, AVAG|g43964.t1, AVAG|g44395.t1
GO:0015992	0.00161571	0.999849	4	178	NA	NA	0.157047	none	AVAG|g24663.t1, AVAG|g34523.t1, AVAG|g43964.t1, AVAG|g44395.t1
GO:1902600	0.00161571	0.999849	4	178	proton transmembrane transport	BP	0.157047	BP proton transmembrane transport	AVAG|g24663.t1, AVAG|g34523.t1, AVAG|g43964.t1, AVAG|g44395.t1
GO:0032651	0.00163708	0.999846	4	170	regulation of interleukin-1 beta production	BP	0.157586	BP regulation of interleukin-1 beta production	AVAG|g23481.t1, AVAG|g38119.t1, AVAG|g42849.t1, AVAG|g5237.t1
GO:0016706	0.00164362	0.999846	4	169	oxidoreductase activity, acting on paired donors, with incorporation or reduction of molecular oxygen, 2-oxoglutarate as one donor, and incorporation of one atom each of oxygen into both donors	MF	0.157586	MF oxidoreductase activity, acting on paired donors, with incorporation or reduction of molecular oxygen, 2-oxoglutarate as one donor, and incorporation of one atom each of oxygen into both donors	AVAG|g13173.t1, AVAG|g27785.t1, AVAG|g40088.t1, AVAG|g50484.t1
GO:0019829	0.00164387	0.999845	4	180	cation-transporting ATPase activity	MF	0.157586	MF cation-transporting ATPase activity	AVAG|g24663.t1, AVAG|g34523.t1, AVAG|g43964.t1, AVAG|g44395.t1
GO:0043281	0.00172062	0.999771	5	292	regulation of cysteine-type endopeptidase activity involved in apoptotic process	BP	0.164189	BP regulation of cysteine-type endopeptidase activity involved in apoptotic process	AVAG|g23481.t1, AVAG|g38119.t1, AVAG|g42849.t1, AVAG|g4663.t1, AVAG|g5237.t1
GO:0042113	0.00175279	0.999832	4	170	B cell activation	BP	0.166499	BP B cell activation	AVAG|g23481.t1, AVAG|g38119.t1, AVAG|g42849.t1, AVAG|g5237.t1
GO:0033554	0.00183596	0.999232	20	3289	cellular response to stress	BP	0.173416	BP cellular response to stress	AVAG|g13031.t1, AVAG|g14336.t1, AVAG|g21555.t1, AVAG|g30119.t1, AVAG|g34806.t1, AVAG|g34990.t1, AVAG|g39096.t1, AVAG|g41114.t1, AVAG|g41122.t1, AVAG|g44853.t1, AVAG|g46748.t1, AVAG|g4696.t1, AVAG|g47139.t1, AVAG|g47607.t1, AVAG|g49996.t1, AVAG|g51882.t1, AVAG|g53317.t1, AVAG|g54105.t1, AVAG|g6859.t1, AVAG|g8727.t1
GO:0016769	0.0018422	0.999896	3	80	transferase activity, transferring nitrogenous groups	MF	0.173416	MF transferase activity, transferring nitrogenous groups	AVAG|g32862.t1, AVAG|g3584.t1, AVAG|g8953.t1
GO:0006554	0.00191461	0.999963	2	23	lysine catabolic process	BP	0.179424	BP lysine catabolic process	AVAG|g3584.t1, AVAG|g8953.t1
GO:0045619	0.00193669	0.99981	4	178	regulation of lymphocyte differentiation	BP	0.180683	BP regulation of lymphocyte differentiation	AVAG|g23481.t1, AVAG|g38119.t1, AVAG|g42849.t1, AVAG|g5237.t1
GO:0009651	0.0020366	0.999881	3	93	response to salt stress	BP	0.18916	BP response to salt stress	AVAG|g44553.t1, AVAG|g7795.t1, AVAG|g9472.t1
GO:0050896	0.00204933	0.998888	41	8824	response to stimulus	BP	0.1895	BP response to stimulus	AVAG|g11224.t1, AVAG|g12142.t1, AVAG|g13031.t1, AVAG|g14336.t1, AVAG|g14864.t1, AVAG|g1929.t1, AVAG|g21555.t1, AVAG|g23481.t1, AVAG|g24663.t1, AVAG|g25412.t1, AVAG|g30119.t1, AVAG|g34806.t1, AVAG|g34990.t1, AVAG|g38119.t1, AVAG|g39096.t1, AVAG|g39707.t1, AVAG|g40285.t1, AVAG|g41114.t1, AVAG|g41122.t1, AVAG|g41754.t1, AVAG|g42849.t1, AVAG|g43964.t1, AVAG|g44395.t1, AVAG|g44553.t1, AVAG|g44853.t1, …
GO:1902107	0.00207166	0.999792	4	178	positive regulation of leukocyte differentiation	BP	0.190044	BP positive regulation of leukocyte differentiation	AVAG|g23481.t1, AVAG|g38119.t1, AVAG|g42849.t1, AVAG|g5237.t1
GO:0090729	0.00207547	0.999878	3	90	toxin activity	MF	0.190044	MF toxin activity	AVAG|g47914.t1, AVAG|g52809.t1, AVAG|g7007.t1
GO:0035152	0.0020825	0.999878	3	75	regulation of tube architecture, open tracheal system	BP	0.190044	BP regulation of tube architecture, open tracheal system	AVAG|g24663.t1, AVAG|g43964.t1, AVAG|g44395.t1
GO:0002758	0.00213682	0.999784	4	183	innate immune response-activating signal transduction	BP	0.193357	BP innate immune response-activating signal transduction	AVAG|g23481.t1, AVAG|g38119.t1, AVAG|g42849.t1, AVAG|g5237.t1
GO:0031326	0.00213731	0.998906	33	6659	regulation of cellular biosynthetic process	BP	0.193357	BP regulation of cellular biosynthetic process	AVAG|g13031.t1, AVAG|g14336.t1, AVAG|g1929.t1, AVAG|g1931.t1, AVAG|g21555.t1, AVAG|g23481.t1, AVAG|g25412.t1, AVAG|g30119.t1, AVAG|g32862.t1, AVAG|g34806.t1, AVAG|g34990.t1, AVAG|g38119.t1, AVAG|g39096.t1, AVAG|g41122.t1, AVAG|g42263.t1, AVAG|g42849.t1, AVAG|g44853.t1, AVAG|g4663.t1, AVAG|g46748.t1, AVAG|g4696.t1, AVAG|g47139.t1, AVAG|g47607.t1, AVAG|g49996.t1, AVAG|g51512.t1, AVAG|g51882.t1, AVA…
GO:0008152	0.00216128	0.998685	77	19870	metabolic process	BP	0.194683	BP metabolic process	AVAG|g10315.t1, AVAG|g11224.t1, AVAG|g11284.t1, AVAG|g11318.t1, AVAG|g12142.t1, AVAG|g13173.t1, AVAG|g14657.t1, AVAG|g14864.t1, AVAG|g15692.t1, AVAG|g1834.t1, AVAG|g18758.t1, AVAG|g1929.t1, AVAG|g1931.t1, AVAG|g19925.t1, AVAG|g20565.t1, AVAG|g23481.t1, AVAG|g23504.t1, AVAG|g23954.t1, AVAG|g25412.t1, AVAG|g25663.t1, AVAG|g27173.t1, AVAG|g27785.t1, AVAG|g29030.t1, AVAG|g32862.t1, AVAG|g33191.t1, AV…
GO:0021915	0.00222202	0.999608	6	418	neural tube development	BP	0.199295	BP neural tube development	AVAG|g1929.t1, AVAG|g1931.t1, AVAG|g25412.t1, AVAG|g39096.t1, AVAG|g44853.t1, AVAG|g6797.t1
GO:0043122	0.00224973	0.999531	7	597	regulation of I-kappaB kinase/NF-kappaB signaling	BP	0.200918	BP regulation of I-kappaB kinase/NF-kappaB signaling	AVAG|g23481.t1, AVAG|g38119.t1, AVAG|g42263.t1, AVAG|g42849.t1, AVAG|g4663.t1, AVAG|g5237.t1, AVAG|g8609.t1
GO:0035198	0.00226384	0.999599	6	415	miRNA binding	MF	0.201167	MF miRNA binding	AVAG|g1929.t1, AVAG|g1931.t1, AVAG|g25412.t1, AVAG|g39096.t1, AVAG|g44853.t1, AVAG|g6797.t1
GO:0043280	0.00227252	0.999766	4	192	positive regulation of cysteine-type endopeptidase activity involved in apoptotic process	BP	0.201167	BP positive regulation of cysteine-type endopeptidase activity involved in apoptotic process	AVAG|g23481.t1, AVAG|g38119.t1, AVAG|g42849.t1, AVAG|g5237.t1
GO:0008543	0.0022814	0.999595	6	419	fibroblast growth factor receptor signaling pathway	BP	0.201167	BP fibroblast growth factor receptor signaling pathway	AVAG|g1929.t1, AVAG|g1931.t1, AVAG|g25412.t1, AVAG|g39096.t1, AVAG|g44853.t1, AVAG|g6797.t1
GO:2000116	0.00232233	0.999668	5	312	regulation of cysteine-type endopeptidase activity	BP	0.203916	BP regulation of cysteine-type endopeptidase activity	AVAG|g23481.t1, AVAG|g38119.t1, AVAG|g42849.t1, AVAG|g4663.t1, AVAG|g5237.t1
GO:0050905	0.00233431	0.999758	4	178	neuromuscular process	BP	0.204111	BP neuromuscular process	AVAG|g24663.t1, AVAG|g37401.t1, AVAG|g43964.t1, AVAG|g44395.t1
GO:0044275	0.00238016	0.999752	4	180	cellular carbohydrate catabolic process	BP	0.207253	BP cellular carbohydrate catabolic process	AVAG|g34605.t1, AVAG|g43506.t1, AVAG|g51713.t1, AVAG|g7604.t1
GO:0002702	0.00240058	0.99975	4	180	positive regulation of production of molecular mediator of immune response	BP	0.208163	BP positive regulation of production of molecular mediator of immune response	AVAG|g23481.t1, AVAG|g38119.t1, AVAG|g42849.t1, AVAG|g5237.t1
GO:0042110	0.00241396	0.999567	6	451	T cell activation	BP	0.208459	BP T cell activation	AVAG|g23481.t1, AVAG|g38119.t1, AVAG|g42263.t1, AVAG|g42849.t1, AVAG|g5237.t1, AVAG|g8609.t1
GO:0016787	0.00242458	0.998697	38	8037	hydrolase activity	MF	0.208514	MF hydrolase activity	AVAG|g11224.t1, AVAG|g12142.t1, AVAG|g14864.t1, AVAG|g15692.t1, AVAG|g1834.t1, AVAG|g19925.t1, AVAG|g23481.t1, AVAG|g23504.t1, AVAG|g24663.t1, AVAG|g25663.t1, AVAG|g27173.t1, AVAG|g34523.t1, AVAG|g34605.t1, AVAG|g34958.t1, AVAG|g38119.t1, AVAG|g39707.t1, AVAG|g40158.t1, AVAG|g41112.t1, AVAG|g41448.t1, AVAG|g41705.t1, AVAG|g42849.t1, AVAG|g43274.t1, AVAG|g43276.t1, AVAG|g43506.t1, AVAG|g43964.t1, …
GO:0022804	0.0024372	0.999301	10	1110	active transmembrane transporter activity	MF	0.208741	MF active transmembrane transporter activity	AVAG|g16473.t1, AVAG|g24663.t1, AVAG|g34523.t1, AVAG|g43964.t1, AVAG|g44395.t1, AVAG|g44553.t1, AVAG|g44630.t1, AVAG|g50934.t1, AVAG|g7795.t1, AVAG|g9472.t1
GO:0002822	0.00254593	0.99973	4	185	regulation of adaptive immune response based on somatic recombination of immune receptors built from immunoglobulin superfamily domains	BP	0.217163	BP regulation of adaptive immune response based on somatic recombination of immune receptors built from immunoglobulin superfamily domains	AVAG|g23481.t1, AVAG|g38119.t1, AVAG|g42849.t1, AVAG|g5237.t1
GO:0032592	0.00262804	0.999831	3	105	integral component of mitochondrial membrane	CC	0.222389	CC integral component of mitochondrial membrane	AVAG|g44553.t1, AVAG|g7795.t1, AVAG|g9472.t1
GO:0000082	0.00263913	0.999518	6	439	G1/S transition of mitotic cell cycle	BP	0.222389	BP G1/S transition of mitotic cell cycle	AVAG|g1929.t1, AVAG|g1931.t1, AVAG|g25412.t1, AVAG|g39096.t1, AVAG|g44853.t1, AVAG|g6797.t1
GO:0044843	0.00263913	0.999518	6	439	cell cycle G1/S phase transition	BP	0.222389	BP cell cycle G1/S phase transition	AVAG|g1929.t1, AVAG|g1931.t1, AVAG|g25412.t1, AVAG|g39096.t1, AVAG|g44853.t1, AVAG|g6797.t1
GO:0002429	0.00266616	0.999714	4	187	immune response-activating cell surface receptor signaling pathway	BP	0.223764	BP immune response-activating cell surface receptor signaling pathway	AVAG|g23481.t1, AVAG|g38119.t1, AVAG|g42849.t1, AVAG|g5237.t1
GO:0060964	0.00281651	0.999479	6	435	regulation of gene silencing by miRNA	BP	0.235437	BP regulation of gene silencing by miRNA	AVAG|g1929.t1, AVAG|g1931.t1, AVAG|g25412.t1, AVAG|g39096.t1, AVAG|g44853.t1, AVAG|g6797.t1
GO:0009889	0.0028863	0.998493	33	6786	regulation of biosynthetic process	BP	0.24031	BP regulation of biosynthetic process	AVAG|g13031.t1, AVAG|g14336.t1, AVAG|g1929.t1, AVAG|g1931.t1, AVAG|g21555.t1, AVAG|g23481.t1, AVAG|g25412.t1, AVAG|g30119.t1, AVAG|g32862.t1, AVAG|g34806.t1, AVAG|g34990.t1, AVAG|g38119.t1, AVAG|g39096.t1, AVAG|g41122.t1, AVAG|g42263.t1, AVAG|g42849.t1, AVAG|g44853.t1, AVAG|g4663.t1, AVAG|g46748.t1, AVAG|g4696.t1, AVAG|g47139.t1, AVAG|g47607.t1, AVAG|g49996.t1, AVAG|g51512.t1, AVAG|g51882.t1, AVA…
GO:0002706	0.00291315	0.999679	4	193	regulation of lymphocyte mediated immunity	BP	0.241583	BP regulation of lymphocyte mediated immunity	AVAG|g23481.t1, AVAG|g38119.t1, AVAG|g42849.t1, AVAG|g5237.t1
GO:0004842	0.00295833	0.999014	12	1574	ubiquitin-protein transferase activity	MF	0.24393	MF ubiquitin-protein transferase activity	AVAG|g1929.t1, AVAG|g1931.t1, AVAG|g23481.t1, AVAG|g25412.t1, AVAG|g37401.t1, AVAG|g38119.t1, AVAG|g39096.t1, AVAG|g42849.t1, AVAG|g44853.t1, AVAG|g5237.t1, AVAG|g6797.t1, AVAG|g6898.t1
GO:0009892	0.0029648	0.998546	27	5141	negative regulation of metabolic process	BP	0.24393	BP negative regulation of metabolic process	AVAG|g13031.t1, AVAG|g14336.t1, AVAG|g1929.t1, AVAG|g1931.t1, AVAG|g21555.t1, AVAG|g25412.t1, AVAG|g30119.t1, AVAG|g34806.t1, AVAG|g34990.t1, AVAG|g37401.t1, AVAG|g39096.t1, AVAG|g41122.t1, AVAG|g44853.t1, AVAG|g4663.t1, AVAG|g46748.t1, AVAG|g4696.t1, AVAG|g47139.t1, AVAG|g47607.t1, AVAG|g49996.t1, AVAG|g51882.t1, AVAG|g53088.t1, AVAG|g53317.t1, AVAG|g54105.t1, AVAG|g6797.t1, AVAG|g6859.t1, AVAG|…
GO:0044452	0.00299931	0.999667	4	204	nucleolar part	CC	0.245803	CC nucleolar part	AVAG|g23481.t1, AVAG|g38119.t1, AVAG|g42849.t1, AVAG|g5237.t1
GO:0018208	0.00302797	0.999796	3	106	peptidyl-proline modification	BP	0.247182	BP peptidyl-proline modification	AVAG|g13173.t1, AVAG|g27785.t1, AVAG|g40088.t1
GO:0050863	0.00309113	0.999654	4	196	regulation of T cell activation	BP	0.251356	BP regulation of T cell activation	AVAG|g23481.t1, AVAG|g38119.t1, AVAG|g42849.t1, AVAG|g5237.t1
GO:2001056	0.0031094	0.999651	4	208	positive regulation of cysteine-type endopeptidase activity	BP	0.251861	BP positive regulation of cysteine-type endopeptidase activity	AVAG|g23481.t1, AVAG|g38119.t1, AVAG|g42849.t1, AVAG|g5237.t1
GO:0060966	0.00315853	0.999402	6	446	regulation of gene silencing by RNA	BP	0.254853	BP regulation of gene silencing by RNA	AVAG|g1929.t1, AVAG|g1931.t1, AVAG|g25412.t1, AVAG|g39096.t1, AVAG|g44853.t1, AVAG|g6797.t1
GO:0008283	0.00319998	0.999047	10	1130	cell proliferation	BP	0.257205	BP cell proliferation	AVAG|g1929.t1, AVAG|g1931.t1, AVAG|g23481.t1, AVAG|g25412.t1, AVAG|g38119.t1, AVAG|g39096.t1, AVAG|g42849.t1, AVAG|g44853.t1, AVAG|g5237.t1, AVAG|g6797.t1
GO:0002819	0.00338778	0.999611	4	199	regulation of adaptive immune response	BP	0.271256	BP regulation of adaptive immune response	AVAG|g23481.t1, AVAG|g38119.t1, AVAG|g42849.t1, AVAG|g5237.t1
GO:0030098	0.00345338	0.999601	4	208	lymphocyte differentiation	BP	0.275453	BP lymphocyte differentiation	AVAG|g23481.t1, AVAG|g38119.t1, AVAG|g42849.t1, AVAG|g5237.t1
GO:0030248	0.00352725	0.999905	2	29	cellulose binding	MF	0.280276	MF cellulose binding	AVAG|g34605.t1, AVAG|g7604.t1
GO:0002218	0.00355214	0.999586	4	213	activation of innate immune response	BP	0.281184	BP activation of innate immune response	AVAG|g23481.t1, AVAG|g38119.t1, AVAG|g42849.t1, AVAG|g5237.t1
GO:0098573	0.00366386	0.999735	3	117	intrinsic component of mitochondrial membrane	CC	0.288934	CC intrinsic component of mitochondrial membrane	AVAG|g44553.t1, AVAG|g7795.t1, AVAG|g9472.t1
GO:0010950	0.00369791	0.999564	4	222	positive regulation of endopeptidase activity	BP	0.290523	BP positive regulation of endopeptidase activity	AVAG|g23481.t1, AVAG|g38119.t1, AVAG|g42849.t1, AVAG|g5237.t1
GO:0005976	0.00374222	0.999266	6	484	polysaccharide metabolic process	BP	0.292902	BP polysaccharide metabolic process	AVAG|g14864.t1, AVAG|g34605.t1, AVAG|g43506.t1, AVAG|g51713.t1, AVAG|g54912.t1, AVAG|g7604.t1
GO:0017148	0.00378124	0.999028	8	810	negative regulation of translation	BP	0.293936	BP negative regulation of translation	AVAG|g1929.t1, AVAG|g1931.t1, AVAG|g25412.t1, AVAG|g39096.t1, AVAG|g44853.t1, AVAG|g46748.t1, AVAG|g6797.t1, AVAG|g6898.t1
GO:0022409	0.00378898	0.999551	4	207	positive regulation of cell-cell adhesion	BP	0.293936	BP positive regulation of cell-cell adhesion	AVAG|g23481.t1, AVAG|g38119.t1, AVAG|g42849.t1, AVAG|g5237.t1
GO:0072089	0.00379997	0.999253	6	454	stem cell proliferation	BP	0.293936	BP stem cell proliferation	AVAG|g1929.t1, AVAG|g1931.t1, AVAG|g25412.t1, AVAG|g39096.t1, AVAG|g44853.t1, AVAG|g6797.t1
GO:0019787	0.00383051	0.998681	12	1623	ubiquitin-like protein transferase activity	MF	0.293936	MF ubiquitin-like protein transferase activity	AVAG|g1929.t1, AVAG|g1931.t1, AVAG|g23481.t1, AVAG|g25412.t1, AVAG|g37401.t1, AVAG|g38119.t1, AVAG|g39096.t1, AVAG|g42849.t1, AVAG|g44853.t1, AVAG|g5237.t1, AVAG|g6797.t1, AVAG|g6898.t1
GO:0051092	0.00383671	0.999543	4	220	positive regulation of NF-kappaB transcription factor activity	BP	0.293936	BP positive regulation of NF-kappaB transcription factor activity	AVAG|g23481.t1, AVAG|g38119.t1, AVAG|g42849.t1, AVAG|g5237.t1
GO:0002768	0.00383982	0.999543	4	206	immune response-regulating cell surface receptor signaling pathway	BP	0.293936	BP immune response-regulating cell surface receptor signaling pathway	AVAG|g23481.t1, AVAG|g38119.t1, AVAG|g42849.t1, AVAG|g5237.t1
GO:0060147	0.00388079	0.999234	6	463	regulation of posttranscriptional gene silencing	BP	0.295309	BP regulation of posttranscriptional gene silencing	AVAG|g1929.t1, AVAG|g1931.t1, AVAG|g25412.t1, AVAG|g39096.t1, AVAG|g44853.t1, AVAG|g6797.t1
GO:0098739	0.00388722	0.999375	5	319	import across plasma membrane	BP	0.295309	BP import across plasma membrane	AVAG|g24663.t1, AVAG|g34523.t1, AVAG|g43964.t1, AVAG|g44395.t1, AVAG|g50934.t1
GO:1903708	0.00390015	0.999534	4	213	positive regulation of hemopoiesis	BP	0.295309	BP positive regulation of hemopoiesis	AVAG|g23481.t1, AVAG|g38119.t1, AVAG|g42849.t1, AVAG|g5237.t1
GO:0004635	0.00412422	0.999996	1	2	phosphoribosyl-AMP cyclohydrolase activity	MF	0.309569	MF phosphoribosyl-AMP cyclohydrolase activity	AVAG|g7827.t1
GO:0004636	0.00412422	0.999996	1	2	phosphoribosyl-ATP diphosphatase activity	MF	0.309569	MF phosphoribosyl-ATP diphosphatase activity	AVAG|g7827.t1
GO:0006520	0.00413292	0.998922	8	862	cellular amino acid metabolic process	BP	0.309569	BP cellular amino acid metabolic process	AVAG|g13173.t1, AVAG|g23504.t1, AVAG|g27785.t1, AVAG|g3584.t1, AVAG|g40088.t1, AVAG|g5218.t1, AVAG|g7827.t1, AVAG|g8953.t1
GO:0016884	0.00416051	0.999878	2	32	carbon-nitrogen ligase activity, with glutamine as amido-N-donor	MF	0.310522	MF carbon-nitrogen ligase activity, with glutamine as amido-N-donor	AVAG|g23504.t1, AVAG|g5218.t1
GO:0002020	0.00422094	0.999484	4	202	protease binding	MF	0.313119	MF protease binding	AVAG|g23481.t1, AVAG|g38119.t1, AVAG|g42849.t1, AVAG|g5237.t1
GO:0071949	0.00422526	0.999483	4	208	FAD binding	MF	0.313119	MF FAD binding	AVAG|g10315.t1, AVAG|g41754.t1, AVAG|g54361.t1, AVAG|g55655.t1
GO:0006464	0.00439099	0.997683	31	6377	cellular protein modification process	BP	0.32208	BP cellular protein modification process	AVAG|g11284.t1, AVAG|g11318.t1, AVAG|g13173.t1, AVAG|g18758.t1, AVAG|g1929.t1, AVAG|g1931.t1, AVAG|g23954.t1, AVAG|g25412.t1, AVAG|g27785.t1, AVAG|g29030.t1, AVAG|g36062.t1, AVAG|g38283.t1, AVAG|g39096.t1, AVAG|g40088.t1, AVAG|g40158.t1, AVAG|g40918.t1, AVAG|g41114.t1, AVAG|g42017.t1, AVAG|g42263.t1, AVAG|g44853.t1, AVAG|g47914.t1, AVAG|g49996.t1, AVAG|g50934.t1, AVAG|g51512.t1, AVAG|g52809.t1, A…
GO:0036211	0.00439099	0.997683	31	6377	protein modification process	BP	0.32208	BP protein modification process	AVAG|g11284.t1, AVAG|g11318.t1, AVAG|g13173.t1, AVAG|g18758.t1, AVAG|g1929.t1, AVAG|g1931.t1, AVAG|g23954.t1, AVAG|g25412.t1, AVAG|g27785.t1, AVAG|g29030.t1, AVAG|g36062.t1, AVAG|g38283.t1, AVAG|g39096.t1, AVAG|g40088.t1, AVAG|g40158.t1, AVAG|g40918.t1, AVAG|g41114.t1, AVAG|g42017.t1, AVAG|g42263.t1, AVAG|g44853.t1, AVAG|g47914.t1, AVAG|g49996.t1, AVAG|g50934.t1, AVAG|g51512.t1, AVAG|g52809.t1, A…
GO:0034249	0.00439242	0.998842	8	833	negative regulation of cellular amide metabolic process	BP	0.32208	BP negative regulation of cellular amide metabolic process	AVAG|g1929.t1, AVAG|g1931.t1, AVAG|g25412.t1, AVAG|g39096.t1, AVAG|g44853.t1, AVAG|g46748.t1, AVAG|g6797.t1, AVAG|g6898.t1
GO:0009445	0.00446166	0.999864	2	33	putrescine metabolic process	BP	0.326013	BP putrescine metabolic process	AVAG|g3584.t1, AVAG|g8953.t1
GO:0002700	0.00450735	0.999439	4	218	regulation of production of molecular mediator of immune response	BP	0.328204	BP regulation of production of molecular mediator of immune response	AVAG|g23481.t1, AVAG|g38119.t1, AVAG|g42849.t1, AVAG|g5237.t1
GO:1903037	0.00455638	0.999431	4	217	regulation of leukocyte cell-cell adhesion	BP	0.330622	BP regulation of leukocyte cell-cell adhesion	AVAG|g23481.t1, AVAG|g38119.t1, AVAG|g42849.t1, AVAG|g5237.t1
GO:0007416	0.00469007	0.99963	3	103	synapse assembly	BP	0.339146	BP synapse assembly	AVAG|g24663.t1, AVAG|g43964.t1, AVAG|g44395.t1
GO:0015698	0.00477142	0.999396	4	218	inorganic anion transport	BP	0.343335	BP inorganic anion transport	AVAG|g16473.t1, AVAG|g44553.t1, AVAG|g7795.t1, AVAG|g9472.t1
GO:0042625	0.00478086	0.999394	4	233	ATPase coupled ion transmembrane transporter activity	MF	0.343335	MF ATPase coupled ion transmembrane transporter activity	AVAG|g24663.t1, AVAG|g34523.t1, AVAG|g43964.t1, AVAG|g44395.t1
GO:0051251	0.0048554	0.999382	4	228	positive regulation of lymphocyte activation	BP	0.347493	BP positive regulation of lymphocyte activation	AVAG|g23481.t1, AVAG|g38119.t1, AVAG|g42849.t1, AVAG|g5237.t1
GO:0006073	0.00494935	0.999367	4	222	cellular glucan metabolic process	BP	0.35213	BP cellular glucan metabolic process	AVAG|g34605.t1, AVAG|g43506.t1, AVAG|g51713.t1, AVAG|g7604.t1
GO:0008199	0.00496265	0.999839	2	39	ferric iron binding	MF	0.35213	MF ferric iron binding	AVAG|g14657.t1, AVAG|g9185.t1
GO:0051707	0.00497073	0.998662	8	894	response to other organism	BP	0.35213	BP response to other organism	AVAG|g11224.t1, AVAG|g12142.t1, AVAG|g23481.t1, AVAG|g38119.t1, AVAG|g39707.t1, AVAG|g42849.t1, AVAG|g51512.t1, AVAG|g5237.t1
GO:0002703	0.00502334	0.999355	4	226	regulation of leukocyte mediated immunity	BP	0.354655	BP regulation of leukocyte mediated immunity	AVAG|g23481.t1, AVAG|g38119.t1, AVAG|g42849.t1, AVAG|g5237.t1
GO:0006553	0.00513945	0.99983	2	38	lysine metabolic process	BP	0.36163	BP lysine metabolic process	AVAG|g3584.t1, AVAG|g8953.t1
GO:0030648	0.00534207	0.999993	1	2	aminoglycoside antibiotic biosynthetic process	BP	0.372129	BP aminoglycoside antibiotic biosynthetic process	AVAG|g50484.t1
GO:1901131	0.00534207	0.999993	1	2	kanamycin metabolic process	BP	0.372129	BP kanamycin metabolic process	AVAG|g50484.t1
GO:1901133	0.00534207	0.999993	1	2	kanamycin biosynthetic process	BP	0.372129	BP kanamycin biosynthetic process	AVAG|g50484.t1
GO:0006598	0.00539804	0.999818	2	35	polyamine catabolic process	BP	0.374779	BP polyamine catabolic process	AVAG|g3584.t1, AVAG|g8953.t1
GO:0031985	0.00544859	0.999546	3	122	Golgi cisterna	CC	0.377035	CC Golgi cisterna	AVAG|g13173.t1, AVAG|g27785.t1, AVAG|g40088.t1
GO:0010952	0.00561146	0.999256	4	247	positive regulation of peptidase activity	BP	0.387024	BP positive regulation of peptidase activity	AVAG|g23481.t1, AVAG|g38119.t1, AVAG|g42849.t1, AVAG|g5237.t1
GO:0044042	0.00569155	0.999243	4	231	glucan metabolic process	BP	0.391256	BP glucan metabolic process	AVAG|g34605.t1, AVAG|g43506.t1, AVAG|g51713.t1, AVAG|g7604.t1
GO:0030004	0.00574001	0.999234	4	242	cellular monovalent inorganic cation homeostasis	BP	0.393165	BP cellular monovalent inorganic cation homeostasis	AVAG|g24663.t1, AVAG|g34523.t1, AVAG|g43964.t1, AVAG|g44395.t1
GO:0004197	0.00575694	0.999232	4	224	cysteine-type endopeptidase activity	MF	0.393165	MF cysteine-type endopeptidase activity	AVAG|g23481.t1, AVAG|g38119.t1, AVAG|g42849.t1, AVAG|g5237.t1
GO:0031398	0.00591677	0.999204	4	240	positive regulation of protein ubiquitination	BP	0.402764	BP positive regulation of protein ubiquitination	AVAG|g23481.t1, AVAG|g38119.t1, AVAG|g42849.t1, AVAG|g5237.t1
GO:0060968	0.00595905	0.998715	6	512	regulation of gene silencing	BP	0.404325	BP regulation of gene silencing	AVAG|g1929.t1, AVAG|g1931.t1, AVAG|g25412.t1, AVAG|g39096.t1, AVAG|g44853.t1, AVAG|g6797.t1
GO:0043123	0.00610301	0.999171	4	247	positive regulation of I-kappaB kinase/NF-kappaB signaling	BP	0.412753	BP positive regulation of I-kappaB kinase/NF-kappaB signaling	AVAG|g23481.t1, AVAG|g38119.t1, AVAG|g42849.t1, AVAG|g5237.t1
GO:0009404	0.00635061	0.999766	2	39	toxin metabolic process	BP	0.428113	BP toxin metabolic process	AVAG|g40285.t1, AVAG|g6972.t1
GO:0002696	0.00655943	0.999091	4	250	positive regulation of leukocyte activation	BP	0.440769	BP positive regulation of leukocyte activation	AVAG|g23481.t1, AVAG|g38119.t1, AVAG|g42849.t1, AVAG|g5237.t1
GO:1901363	0.00668603	0.995898	53	13033	heterocyclic compound binding	MF	0.447836	MF heterocyclic compound binding	AVAG|g10315.t1, AVAG|g13031.t1, AVAG|g14336.t1, AVAG|g1929.t1, AVAG|g1931.t1, AVAG|g21555.t1, AVAG|g23504.t1, AVAG|g24663.t1, AVAG|g25412.t1, AVAG|g30119.t1, AVAG|g32862.t1, AVAG|g33191.t1, AVAG|g34523.t1, AVAG|g34806.t1, AVAG|g34990.t1, AVAG|g35464.t1, AVAG|g3584.t1, AVAG|g39096.t1, AVAG|g41114.t1, AVAG|g41122.t1, AVAG|g41705.t1, AVAG|g41754.t1, AVAG|g42263.t1, AVAG|g43964.t1, AVAG|g44395.t1, AV…
GO:0052548	0.00677749	0.998755	5	393	regulation of endopeptidase activity	BP	0.452511	BP regulation of endopeptidase activity	AVAG|g23481.t1, AVAG|g38119.t1, AVAG|g42849.t1, AVAG|g4663.t1, AVAG|g5237.t1
GO:0019842	0.00692788	0.998229	7	712	vitamin binding	MF	0.45446	MF vitamin binding	AVAG|g13173.t1, AVAG|g27785.t1, AVAG|g32862.t1, AVAG|g3584.t1, AVAG|g40088.t1, AVAG|g44090.t1, AVAG|g8953.t1
GO:0051865	0.00693494	0.998456	6	535	protein autoubiquitination	BP	0.45446	BP protein autoubiquitination	AVAG|g1929.t1, AVAG|g1931.t1, AVAG|g25412.t1, AVAG|g39096.t1, AVAG|g44853.t1, AVAG|g6797.t1
GO:0015210	0.00700239	0.999988	1	2	uracil transmembrane transporter activity	MF	0.45446	MF uracil transmembrane transporter activity	AVAG|g50934.t1
GO:0015391	0.00700239	0.999988	1	2	nucleobase:cation symporter activity	MF	0.45446	MF nucleobase:cation symporter activity	AVAG|g50934.t1
GO:0015505	0.00700239	0.999988	1	2	uracil:cation symporter activity	MF	0.45446	MF uracil:cation symporter activity	AVAG|g50934.t1
GO:0015857	0.00700239	0.999988	1	2	uracil transport	BP	0.45446	BP uracil transport	AVAG|g50934.t1
GO:0098721	0.00700239	0.999988	1	2	uracil import across plasma membrane	BP	0.45446	BP uracil import across plasma membrane	AVAG|g50934.t1
GO:1903791	0.00700239	0.999988	1	2	uracil transmembrane transport	BP	0.45446	BP uracil transmembrane transport	AVAG|g50934.t1
GO:1904082	0.00700239	0.999988	1	2	pyrimidine nucleobase transmembrane transport	BP	0.45446	BP pyrimidine nucleobase transmembrane transport	AVAG|g50934.t1
GO:0009682	0.00703046	0.999988	1	2	induced systemic resistance	BP	0.454625	BP induced systemic resistance	AVAG|g51512.t1
GO:0009068	0.00704845	0.999725	2	41	aspartate family amino acid catabolic process	BP	0.454625	BP aspartate family amino acid catabolic process	AVAG|g3584.t1, AVAG|g8953.t1
GO:0048582	0.00710466	0.999722	2	39	positive regulation of post-embryonic development	BP	0.456841	BP positive regulation of post-embryonic development	AVAG|g11224.t1, AVAG|g12142.t1
GO:0016052	0.00725956	0.998368	6	557	carbohydrate catabolic process	BP	0.465369	BP carbohydrate catabolic process	AVAG|g14864.t1, AVAG|g34605.t1, AVAG|g43506.t1, AVAG|g51713.t1, AVAG|g54912.t1, AVAG|g7604.t1
GO:0098657	0.00731587	0.998632	5	375	import into cell	BP	0.467544	BP import into cell	AVAG|g24663.t1, AVAG|g34523.t1, AVAG|g43964.t1, AVAG|g44395.t1, AVAG|g50934.t1
GO:0050867	0.00741991	0.998934	4	259	positive regulation of cell activation	BP	0.472748	BP positive regulation of cell activation	AVAG|g23481.t1, AVAG|g38119.t1, AVAG|g42849.t1, AVAG|g5237.t1
GO:0071704	0.00750167	0.995198	69	18165	organic substance metabolic process	BP	0.476505	BP organic substance metabolic process	AVAG|g10315.t1, AVAG|g11224.t1, AVAG|g11284.t1, AVAG|g11318.t1, AVAG|g12142.t1, AVAG|g13173.t1, AVAG|g14864.t1, AVAG|g1834.t1, AVAG|g18758.t1, AVAG|g1929.t1, AVAG|g1931.t1, AVAG|g19925.t1, AVAG|g20565.t1, AVAG|g23481.t1, AVAG|g23504.t1, AVAG|g23954.t1, AVAG|g25412.t1, AVAG|g25663.t1, AVAG|g27173.t1, AVAG|g27785.t1, AVAG|g29030.t1, AVAG|g33191.t1, AVAG|g34605.t1, AVAG|g34958.t1, AVAG|g3584.t1, AVA…
GO:0005506	0.00774924	0.998529	5	420	iron ion binding	MF	0.490738	MF iron ion binding	AVAG|g13173.t1, AVAG|g14657.t1, AVAG|g27785.t1, AVAG|g40088.t1, AVAG|g9185.t1
GO:0097159	0.00852876	0.994692	53	13185	organic cyclic compound binding	MF	0.53754	MF organic cyclic compound binding	AVAG|g10315.t1, AVAG|g13031.t1, AVAG|g14336.t1, AVAG|g1929.t1, AVAG|g1931.t1, AVAG|g21555.t1, AVAG|g23504.t1, AVAG|g24663.t1, AVAG|g25412.t1, AVAG|g30119.t1, AVAG|g32862.t1, AVAG|g33191.t1, AVAG|g34523.t1, AVAG|g34806.t1, AVAG|g34990.t1, AVAG|g35464.t1, AVAG|g3584.t1, AVAG|g39096.t1, AVAG|g41114.t1, AVAG|g41122.t1, AVAG|g41705.t1, AVAG|g41754.t1, AVAG|g42263.t1, AVAG|g43964.t1, AVAG|g44395.t1, AV…
GO:0051168	0.00859863	0.998711	4	267	nuclear export	BP	0.53754	BP nuclear export	AVAG|g23481.t1, AVAG|g38119.t1, AVAG|g42849.t1, AVAG|g5237.t1
GO:0009505	0.00860531	0.999626	2	47	plant-type cell wall	CC	0.53754	CC plant-type cell wall	AVAG|g11224.t1, AVAG|g12142.t1
GO:1903322	0.00863175	0.998705	4	266	positive regulation of protein modification by small protein conjugation or removal	BP	0.53754	BP positive regulation of protein modification by small protein conjugation or removal	AVAG|g23481.t1, AVAG|g38119.t1, AVAG|g42849.t1, AVAG|g5237.t1
GO:0002699	0.00863666	0.998704	4	259	positive regulation of immune effector process	BP	0.53754	BP positive regulation of immune effector process	AVAG|g23481.t1, AVAG|g38119.t1, AVAG|g42849.t1, AVAG|g5237.t1
GO:0046649	0.00864375	0.997983	6	588	lymphocyte activation	BP	0.53754	BP lymphocyte activation	AVAG|g23481.t1, AVAG|g38119.t1, AVAG|g42263.t1, AVAG|g42849.t1, AVAG|g5237.t1, AVAG|g8609.t1
GO:0044238	0.00866834	0.994444	65	16966	primary metabolic process	BP	0.53754	BP primary metabolic process	AVAG|g10315.t1, AVAG|g11224.t1, AVAG|g11284.t1, AVAG|g11318.t1, AVAG|g12142.t1, AVAG|g13173.t1, AVAG|g14864.t1, AVAG|g1834.t1, AVAG|g18758.t1, AVAG|g1929.t1, AVAG|g1931.t1, AVAG|g19925.t1, AVAG|g23481.t1, AVAG|g23504.t1, AVAG|g23954.t1, AVAG|g25412.t1, AVAG|g25663.t1, AVAG|g27173.t1, AVAG|g27785.t1, AVAG|g29030.t1, AVAG|g33191.t1, AVAG|g34605.t1, AVAG|g34958.t1, AVAG|g3584.t1, AVAG|g36062.t1, AVA…
GO:0002521	0.00907817	0.998618	4	269	leukocyte differentiation	BP	0.561289	BP leukocyte differentiation	AVAG|g23481.t1, AVAG|g38119.t1, AVAG|g42849.t1, AVAG|g5237.t1
GO:0051090	0.00917401	0.997527	7	790	regulation of DNA-binding transcription factor activity	BP	0.565541	BP regulation of DNA-binding transcription factor activity	AVAG|g23481.t1, AVAG|g38119.t1, AVAG|g42263.t1, AVAG|g42849.t1, AVAG|g4663.t1, AVAG|g5237.t1, AVAG|g8609.t1
GO:0043412	0.00942859	0.994734	31	6748	macromolecule modification	BP	0.579525	BP macromolecule modification	AVAG|g11284.t1, AVAG|g11318.t1, AVAG|g13173.t1, AVAG|g18758.t1, AVAG|g1929.t1, AVAG|g1931.t1, AVAG|g23954.t1, AVAG|g25412.t1, AVAG|g27785.t1, AVAG|g29030.t1, AVAG|g36062.t1, AVAG|g38283.t1, AVAG|g39096.t1, AVAG|g40088.t1, AVAG|g40158.t1, AVAG|g40918.t1, AVAG|g41114.t1, AVAG|g42017.t1, AVAG|g42263.t1, AVAG|g44853.t1, AVAG|g47914.t1, AVAG|g49996.t1, AVAG|g50934.t1, AVAG|g51512.t1, AVAG|g52809.t1, A…
GO:0055067	0.0096795	0.998499	4	279	monovalent inorganic cation homeostasis	BP	0.593203	BP monovalent inorganic cation homeostasis	AVAG|g24663.t1, AVAG|g34523.t1, AVAG|g43964.t1, AVAG|g44395.t1
GO:2000177	0.00991892	0.997618	6	560	regulation of neural precursor cell proliferation	BP	0.606098	BP regulation of neural precursor cell proliferation	AVAG|g1929.t1, AVAG|g1931.t1, AVAG|g25412.t1, AVAG|g39096.t1, AVAG|g44853.t1, AVAG|g6797.t1
GO:0052547	0.0100046	0.99798	5	431	regulation of peptidase activity	BP	0.60955	BP regulation of peptidase activity	AVAG|g23481.t1, AVAG|g38119.t1, AVAG|g42849.t1, AVAG|g4663.t1, AVAG|g5237.t1
GO:1902358	0.0105209	0.999963	1	3	sulfate transmembrane transport	BP	0.639144	BP sulfate transmembrane transport	AVAG|g16473.t1
GO:1901564	0.011383	0.992935	47	11671	organonitrogen compound metabolic process	BP	0.689514	BP organonitrogen compound metabolic process	AVAG|g11284.t1, AVAG|g11318.t1, AVAG|g13173.t1, AVAG|g14864.t1, AVAG|g18758.t1, AVAG|g1929.t1, AVAG|g1931.t1, AVAG|g23481.t1, AVAG|g23504.t1, AVAG|g23954.t1, AVAG|g25412.t1, AVAG|g27173.t1, AVAG|g27785.t1, AVAG|g29030.t1, AVAG|g3584.t1, AVAG|g36062.t1, AVAG|g38119.t1, AVAG|g38283.t1, AVAG|g39096.t1, AVAG|g40088.t1, AVAG|g40158.t1, AVAG|g40285.t1, AVAG|g40918.t1, AVAG|g41114.t1, AVAG|g42017.t1, AV…
GO:0000932	0.0114438	0.997166	6	586	P-body	CC	0.690242	CC P-body	AVAG|g1929.t1, AVAG|g1931.t1, AVAG|g25412.t1, AVAG|g39096.t1, AVAG|g44853.t1, AVAG|g6797.t1
GO:0007043	0.0114611	0.998746	3	148	cell-cell junction assembly	BP	0.690242	BP cell-cell junction assembly	AVAG|g24663.t1, AVAG|g43964.t1, AVAG|g44395.t1
GO:0002757	0.0118621	0.998048	4	293	immune response-activating signal transduction	BP	0.712341	BP immune response-activating signal transduction	AVAG|g23481.t1, AVAG|g38119.t1, AVAG|g42849.t1, AVAG|g5237.t1
GO:0030246	0.0121239	0.99696	6	609	carbohydrate binding	MF	0.725977	MF carbohydrate binding	AVAG|g13173.t1, AVAG|g25663.t1, AVAG|g27785.t1, AVAG|g34605.t1, AVAG|g40088.t1, AVAG|g7604.t1
GO:0016137	0.0121928	0.999362	2	54	glycoside metabolic process	BP	0.726088	BP glycoside metabolic process	AVAG|g44630.t1, AVAG|g50484.t1
GO:0035725	0.0121953	0.997977	4	285	sodium ion transmembrane transport	BP	0.726088	BP sodium ion transmembrane transport	AVAG|g24663.t1, AVAG|g34523.t1, AVAG|g43964.t1, AVAG|g44395.t1
GO:0022407	0.0122694	0.997396	5	435	regulation of cell-cell adhesion	BP	0.728425	BP regulation of cell-cell adhesion	AVAG|g23481.t1, AVAG|g38119.t1, AVAG|g42849.t1, AVAG|g46748.t1, AVAG|g5237.t1
GO:0048029	0.0127364	0.998549	3	167	monosaccharide binding	MF	0.754007	MF monosaccharide binding	AVAG|g13173.t1, AVAG|g27785.t1, AVAG|g40088.t1
GO:0051213	0.0129809	0.997806	4	311	dioxygenase activity	MF	0.766314	MF dioxygenase activity	AVAG|g13173.t1, AVAG|g27785.t1, AVAG|g40088.t1, AVAG|g50484.t1
GO:0001871	0.0132295	0.999277	2	56	pattern binding	MF	0.776601	MF pattern binding	AVAG|g34605.t1, AVAG|g7604.t1
GO:0030247	0.0132295	0.999277	2	56	polysaccharide binding	MF	0.776601	MF polysaccharide binding	AVAG|g34605.t1, AVAG|g7604.t1
GO:1902105	0.0135569	0.99768	4	298	regulation of leukocyte differentiation	BP	0.793594	BP regulation of leukocyte differentiation	AVAG|g23481.t1, AVAG|g38119.t1, AVAG|g42849.t1, AVAG|g5237.t1
GO:0043333	0.0136566	0.99992	1	7	2-octaprenyl-6-methoxy-1,4-benzoquinone methylase activity	MF	0.795645	MF 2-octaprenyl-6-methoxy-1,4-benzoquinone methylase activity	AVAG|g33191.t1
GO:0006417	0.0136851	0.995268	9	1252	regulation of translation	BP	0.795645	BP regulation of translation	AVAG|g1929.t1, AVAG|g1931.t1, AVAG|g25412.t1, AVAG|g39096.t1, AVAG|g44853.t1, AVAG|g46748.t1, AVAG|g51512.t1, AVAG|g6797.t1, AVAG|g6898.t1
GO:0044459	0.0137199	0.992563	25	5061	plasma membrane part	CC	0.795645	CC plasma membrane part	AVAG|g13031.t1, AVAG|g14336.t1, AVAG|g16473.t1, AVAG|g21555.t1, AVAG|g24663.t1, AVAG|g30119.t1, AVAG|g34523.t1, AVAG|g34806.t1, AVAG|g34990.t1, AVAG|g39096.t1, AVAG|g41122.t1, AVAG|g43964.t1, AVAG|g44395.t1, AVAG|g44630.t1, AVAG|g44853.t1, AVAG|g46748.t1, AVAG|g4696.t1, AVAG|g47139.t1, AVAG|g47607.t1, AVAG|g49996.t1, AVAG|g51882.t1, AVAG|g53317.t1, AVAG|g54105.t1, AVAG|g6859.t1, AVAG|g8727.t1
GO:0019538	0.0137443	0.99176	37	8725	protein metabolic process	BP	0.795645	BP protein metabolic process	AVAG|g11284.t1, AVAG|g11318.t1, AVAG|g13173.t1, AVAG|g18758.t1, AVAG|g1929.t1, AVAG|g1931.t1, AVAG|g23481.t1, AVAG|g23954.t1, AVAG|g25412.t1, AVAG|g27173.t1, AVAG|g27785.t1, AVAG|g29030.t1, AVAG|g36062.t1, AVAG|g38119.t1, AVAG|g38283.t1, AVAG|g39096.t1, AVAG|g40088.t1, AVAG|g40158.t1, AVAG|g40918.t1, AVAG|g41114.t1, AVAG|g42017.t1, AVAG|g42263.t1, AVAG|g42849.t1, AVAG|g44853.t1, AVAG|g47914.t1, A…
GO:0003875	0.0138969	0.99922	2	58	ADP-ribosylarginine hydrolase activity	MF	0.802257	MF ADP-ribosylarginine hydrolase activity	AVAG|g40158.t1, AVAG|g43276.t1
GO:0044267	0.0142442	0.991784	31	7047	cellular protein metabolic process	BP	0.820041	BP cellular protein metabolic process	AVAG|g11284.t1, AVAG|g11318.t1, AVAG|g13173.t1, AVAG|g18758.t1, AVAG|g1929.t1, AVAG|g1931.t1, AVAG|g23954.t1, AVAG|g25412.t1, AVAG|g27785.t1, AVAG|g29030.t1, AVAG|g36062.t1, AVAG|g38283.t1, AVAG|g39096.t1, AVAG|g40088.t1, AVAG|g40158.t1, AVAG|g40918.t1, AVAG|g41114.t1, AVAG|g42017.t1, AVAG|g42263.t1, AVAG|g44853.t1, AVAG|g47914.t1, AVAG|g49996.t1, AVAG|g50934.t1, AVAG|g51512.t1, AVAG|g52809.t1, A…
GO:0044264	0.0144746	0.997474	4	305	cellular polysaccharide metabolic process	BP	0.831014	BP cellular polysaccharide metabolic process	AVAG|g34605.t1, AVAG|g43506.t1, AVAG|g51713.t1, AVAG|g7604.t1
GO:0044772	0.0146412	0.996175	6	629	mitotic cell cycle phase transition	BP	0.838281	BP mitotic cell cycle phase transition	AVAG|g1929.t1, AVAG|g1931.t1, AVAG|g25412.t1, AVAG|g39096.t1, AVAG|g44853.t1, AVAG|g6797.t1
GO:0002764	0.0148649	0.997385	4	312	immune response-regulating signaling pathway	BP	0.848762	BP immune response-regulating signaling pathway	AVAG|g23481.t1, AVAG|g38119.t1, AVAG|g42849.t1, AVAG|g5237.t1
GO:0004308	0.0152123	0.999907	1	5	exo-alpha-sialidase activity	MF	0.856893	MF exo-alpha-sialidase activity	AVAG|g14864.t1
GO:0016997	0.0152123	0.999907	1	5	alpha-sialidase activity	MF	0.856893	MF alpha-sialidase activity	AVAG|g14864.t1
GO:0052794	0.0152123	0.999907	1	5	exo-alpha-(2->3)-sialidase activity	MF	0.856893	MF exo-alpha-(2->3)-sialidase activity	AVAG|g14864.t1
GO:0052795	0.0152123	0.999907	1	5	exo-alpha-(2->6)-sialidase activity	MF	0.856893	MF exo-alpha-(2->6)-sialidase activity	AVAG|g14864.t1
GO:0052796	0.0152123	0.999907	1	5	exo-alpha-(2->8)-sialidase activity	MF	0.856893	MF exo-alpha-(2->8)-sialidase activity	AVAG|g14864.t1
GO:0022853	0.0153034	0.997285	4	319	active ion transmembrane transporter activity	MF	0.859706	MF active ion transmembrane transporter activity	AVAG|g24663.t1, AVAG|g34523.t1, AVAG|g43964.t1, AVAG|g44395.t1
GO:0030647	0.0157296	0.999897	1	6	aminoglycoside antibiotic metabolic process	BP	0.881279	BP aminoglycoside antibiotic metabolic process	AVAG|g50484.t1
GO:0071555	0.0161181	0.997995	3	181	cell wall organization	BP	0.900629	BP cell wall organization	AVAG|g11224.t1, AVAG|g12142.t1, AVAG|g54912.t1
GO:0008340	0.0162797	0.997968	3	176	determination of adult lifespan	BP	0.907237	BP determination of adult lifespan	AVAG|g24663.t1, AVAG|g43964.t1, AVAG|g44395.t1
GO:0045089	0.0164382	0.99702	4	332	positive regulation of innate immune response	BP	0.913632	BP positive regulation of innate immune response	AVAG|g23481.t1, AVAG|g38119.t1, AVAG|g42849.t1, AVAG|g5237.t1
GO:0044770	0.0165137	0.995571	6	649	cell cycle phase transition	BP	0.915391	BP cell cycle phase transition	AVAG|g1929.t1, AVAG|g1931.t1, AVAG|g25412.t1, AVAG|g39096.t1, AVAG|g44853.t1, AVAG|g6797.t1
GO:0007528	0.0168279	0.997875	3	163	neuromuscular junction development	BP	0.930345	BP neuromuscular junction development	AVAG|g24663.t1, AVAG|g43964.t1, AVAG|g44395.t1
GO:0070160	0.0169416	0.997855	3	166	tight junction	CC	0.934155	CC tight junction	AVAG|g24663.t1, AVAG|g43964.t1, AVAG|g44395.t1
GO:0009067	0.0174489	0.998891	2	70	aspartate family amino acid biosynthetic process	BP	0.959596	BP aspartate family amino acid biosynthetic process	AVAG|g23504.t1, AVAG|g5218.t1
GO:0016820	0.0175978	0.995913	5	497	NA	NA	0.962721	none	AVAG|g24663.t1, AVAG|g34523.t1, AVAG|g43964.t1, AVAG|g44395.t1, AVAG|g44630.t1
GO:0042626	0.0175978	0.995913	5	497	ATPase activity, coupled to transmembrane movement of substances	MF	0.962721	MF ATPase activity, coupled to transmembrane movement of substances	AVAG|g24663.t1, AVAG|g34523.t1, AVAG|g43964.t1, AVAG|g44395.t1, AVAG|g44630.t1
GO:0043492	0.0178622	0.995836	5	500	ATPase activity, coupled to movement of substances	MF	0.974267	MF ATPase activity, coupled to movement of substances	AVAG|g24663.t1, AVAG|g34523.t1, AVAG|g43964.t1, AVAG|g44395.t1, AVAG|g44630.t1
GO:0061158	0.0179021	0.997684	3	180	3'-UTR-mediated mRNA destabilization	BP	0.974267	BP 3'-UTR-mediated mRNA destabilization	AVAG|g1929.t1, AVAG|g1931.t1, AVAG|g25412.t1
GO:0080147	0.0180184	0.999865	1	6	root hair cell development	BP	0.976473	BP root hair cell development	AVAG|g27785.t1
GO:0002253	0.0180361	0.996639	4	334	activation of immune response	BP	0.976473	BP activation of immune response	AVAG|g23481.t1, AVAG|g38119.t1, AVAG|g42849.t1, AVAG|g5237.t1
GO:0009407	0.0186761	0.99985	1	7	toxin catabolic process	BP	1	BP toxin catabolic process	AVAG|g40285.t1
GO:0090487	0.0186761	0.99985	1	7	secondary metabolite catabolic process	BP	1	BP secondary metabolite catabolic process	AVAG|g40285.t1
GO:0045229	0.0187631	0.997529	3	191	external encapsulating structure organization	BP	1	BP external encapsulating structure organization	AVAG|g11224.t1, AVAG|g12142.t1, AVAG|g54912.t1
GO:0015399	0.0188737	0.995538	5	506	primary active transmembrane transporter activity	MF	1	MF primary active transmembrane transporter activity	AVAG|g24663.t1, AVAG|g34523.t1, AVAG|g43964.t1, AVAG|g44395.t1, AVAG|g44630.t1
GO:0015405	0.0188737	0.995538	5	506	P-P-bond-hydrolysis-driven transmembrane transporter activity	MF	1	MF P-P-bond-hydrolysis-driven transmembrane transporter activity	AVAG|g24663.t1, AVAG|g34523.t1, AVAG|g43964.t1, AVAG|g44395.t1, AVAG|g44630.t1
GO:0009310	0.019057	0.998731	2	71	amine catabolic process	BP	1	BP amine catabolic process	AVAG|g3584.t1, AVAG|g8953.t1
GO:0042402	0.019057	0.998731	2	71	cellular biogenic amine catabolic process	BP	1	BP cellular biogenic amine catabolic process	AVAG|g3584.t1, AVAG|g8953.t1
GO:0051249	0.0195641	0.996265	4	342	regulation of lymphocyte activation	BP	1	BP regulation of lymphocyte activation	AVAG|g23481.t1, AVAG|g38119.t1, AVAG|g42849.t1, AVAG|g5237.t1
GO:0006595	0.0196197	0.998673	2	72	polyamine metabolic process	BP	1	BP polyamine metabolic process	AVAG|g3584.t1, AVAG|g8953.t1
GO:0071554	0.0196273	0.99737	3	193	cell wall organization or biogenesis	BP	1	BP cell wall organization or biogenesis	AVAG|g11224.t1, AVAG|g12142.t1, AVAG|g54912.t1
GO:0034248	0.0200158	0.992626	9	1337	regulation of cellular amide metabolic process	BP	1	BP regulation of cellular amide metabolic process	AVAG|g1929.t1, AVAG|g1931.t1, AVAG|g25412.t1, AVAG|g39096.t1, AVAG|g44853.t1, AVAG|g46748.t1, AVAG|g51512.t1, AVAG|g6797.t1, AVAG|g6898.t1
GO:0000105	0.0202268	0.999818	1	9	histidine biosynthetic process	BP	1	BP histidine biosynthetic process	AVAG|g7827.t1
GO:0032147	0.0203217	0.996076	4	338	activation of protein kinase activity	BP	1	BP activation of protein kinase activity	AVAG|g23481.t1, AVAG|g38119.t1, AVAG|g42849.t1, AVAG|g5237.t1
GO:0045345	0.0205196	0.999819	1	7	positive regulation of MHC class I biosynthetic process	BP	1	BP positive regulation of MHC class I biosynthetic process	AVAG|g4663.t1
GO:0061634	0.0205805	0.999823	1	6	alpha-D-xyloside xylohydrolase	MF	1	MF alpha-D-xyloside xylohydrolase	AVAG|g25663.t1
GO:0036464	0.0207238	0.993451	7	882	cytoplasmic ribonucleoprotein granule	CC	1	CC cytoplasmic ribonucleoprotein granule	AVAG|g1929.t1, AVAG|g1931.t1, AVAG|g25412.t1, AVAG|g39096.t1, AVAG|g44853.t1, AVAG|g51512.t1, AVAG|g6797.t1
GO:0044262	0.0208909	0.994932	5	518	cellular carbohydrate metabolic process	BP	1	BP cellular carbohydrate metabolic process	AVAG|g34605.t1, AVAG|g43506.t1, AVAG|g44630.t1, AVAG|g51713.t1, AVAG|g7604.t1
GO:0098660	0.0210312	0.992721	8	1117	inorganic ion transmembrane transport	BP	1	BP inorganic ion transmembrane transport	AVAG|g16473.t1, AVAG|g24663.t1, AVAG|g34523.t1, AVAG|g43964.t1, AVAG|g44395.t1, AVAG|g44553.t1, AVAG|g7795.t1, AVAG|g9472.t1
GO:0071804	0.0214039	0.995802	4	339	cellular potassium ion transport	BP	1	BP cellular potassium ion transport	AVAG|g24663.t1, AVAG|g34523.t1, AVAG|g43964.t1, AVAG|g44395.t1
GO:0071805	0.0214039	0.995802	4	339	potassium ion transmembrane transport	BP	1	BP potassium ion transmembrane transport	AVAG|g24663.t1, AVAG|g34523.t1, AVAG|g43964.t1, AVAG|g44395.t1
GO:0035770	0.0217338	0.993066	7	890	ribonucleoprotein granule	CC	1	CC ribonucleoprotein granule	AVAG|g1929.t1, AVAG|g1931.t1, AVAG|g25412.t1, AVAG|g39096.t1, AVAG|g44853.t1, AVAG|g51512.t1, AVAG|g6797.t1
GO:0006541	0.0219228	0.998426	2	76	glutamine metabolic process	BP	1	BP glutamine metabolic process	AVAG|g23504.t1, AVAG|g5218.t1
GO:0061157	0.0221395	0.996896	3	195	mRNA destabilization	BP	1	BP mRNA destabilization	AVAG|g1929.t1, AVAG|g1931.t1, AVAG|g25412.t1
GO:0008344	0.0225759	0.996812	3	194	adult locomotory behavior	BP	1	BP adult locomotory behavior	AVAG|g24663.t1, AVAG|g43964.t1, AVAG|g44395.t1
GO:0035196	0.022822	0.996764	3	191	production of miRNAs involved in gene silencing by miRNA	BP	1	BP production of miRNAs involved in gene silencing by miRNA	AVAG|g1929.t1, AVAG|g1931.t1, AVAG|g25412.t1
GO:0045088	0.0229401	0.993379	6	732	regulation of innate immune response	BP	1	BP regulation of innate immune response	AVAG|g23481.t1, AVAG|g38119.t1, AVAG|g42263.t1, AVAG|g42849.t1, AVAG|g5237.t1, AVAG|g8609.t1
GO:0016138	0.0231138	0.999766	1	8	glycoside biosynthetic process	BP	1	BP glycoside biosynthetic process	AVAG|g50484.t1
GO:0051091	0.0231268	0.995355	4	371	positive regulation of DNA-binding transcription factor activity	BP	1	BP positive regulation of DNA-binding transcription factor activity	AVAG|g23481.t1, AVAG|g38119.t1, AVAG|g42849.t1, AVAG|g5237.t1
GO:0005886	0.0232791	0.986025	31	7030	plasma membrane	CC	1	CC plasma membrane	AVAG|g13031.t1, AVAG|g14336.t1, AVAG|g14864.t1, AVAG|g16473.t1, AVAG|g21555.t1, AVAG|g24663.t1, AVAG|g30119.t1, AVAG|g34523.t1, AVAG|g34806.t1, AVAG|g34990.t1, AVAG|g35464.t1, AVAG|g39096.t1, AVAG|g39707.t1, AVAG|g41122.t1, AVAG|g43506.t1, AVAG|g43964.t1, AVAG|g44395.t1, AVAG|g44630.t1, AVAG|g44853.t1, AVAG|g46748.t1, AVAG|g4696.t1, AVAG|g47139.t1, AVAG|g47607.t1, AVAG|g49996.t1, AVAG|g50934.t1, …
GO:0005539	0.0238021	0.99657	3	198	glycosaminoglycan binding	MF	1	MF glycosaminoglycan binding	AVAG|g11284.t1, AVAG|g11318.t1, AVAG|g20565.t1
GO:0045087	0.0240355	0.993955	5	553	innate immune response	BP	1	BP innate immune response	AVAG|g23481.t1, AVAG|g38119.t1, AVAG|g42849.t1, AVAG|g51512.t1, AVAG|g5237.t1
GO:0006970	0.0241884	0.99649	3	220	response to osmotic stress	BP	1	BP response to osmotic stress	AVAG|g44553.t1, AVAG|g7795.t1, AVAG|g9472.t1
GO:1904479	0.0243548	0.999745	1	7	negative regulation of intestinal absorption	BP	1	BP negative regulation of intestinal absorption	AVAG|g44630.t1
GO:0050779	0.0246966	0.99639	3	203	RNA destabilization	BP	1	BP RNA destabilization	AVAG|g1929.t1, AVAG|g1931.t1, AVAG|g25412.t1
GO:0001817	0.0259116	0.991432	7	958	regulation of cytokine production	BP	1	BP regulation of cytokine production	AVAG|g23481.t1, AVAG|g38119.t1, AVAG|g42263.t1, AVAG|g42849.t1, AVAG|g4663.t1, AVAG|g5237.t1, AVAG|g8609.t1
GO:0043207	0.0259567	0.990658	8	1203	response to external biotic stimulus	BP	1	BP response to external biotic stimulus	AVAG|g11224.t1, AVAG|g12142.t1, AVAG|g23481.t1, AVAG|g38119.t1, AVAG|g39707.t1, AVAG|g42849.t1, AVAG|g51512.t1, AVAG|g5237.t1
GO:0015855	0.026194	0.999699	1	8	pyrimidine nucleobase transport	BP	1	BP pyrimidine nucleobase transport	AVAG|g50934.t1
GO:2000637	0.0270375	0.99591	3	206	positive regulation of gene silencing by miRNA	BP	1	BP positive regulation of gene silencing by miRNA	AVAG|g1929.t1, AVAG|g1931.t1, AVAG|g25412.t1
GO:0045343	0.0274028	0.999665	1	9	regulation of MHC class I biosynthetic process	BP	1	BP regulation of MHC class I biosynthetic process	AVAG|g4663.t1
GO:0035296	0.027547	0.995803	3	207	regulation of tube diameter	BP	1	BP regulation of tube diameter	AVAG|g24663.t1, AVAG|g43964.t1, AVAG|g44395.t1
GO:0015078	0.0282083	0.995657	3	245	proton transmembrane transporter activity	MF	1	MF proton transmembrane transporter activity	AVAG|g24663.t1, AVAG|g43964.t1, AVAG|g44395.t1
GO:0006575	0.0282397	0.993969	4	423	cellular modified amino acid metabolic process	BP	1	BP cellular modified amino acid metabolic process	AVAG|g13173.t1, AVAG|g27785.t1, AVAG|g40088.t1, AVAG|g40285.t1
GO:0060429	0.0293383	0.991047	6	740	epithelium development	BP	1	BP epithelium development	AVAG|g1929.t1, AVAG|g1931.t1, AVAG|g25412.t1, AVAG|g39096.t1, AVAG|g44853.t1, AVAG|g6797.t1
GO:0048580	0.0294453	0.997521	2	86	regulation of post-embryonic development	BP	1	BP regulation of post-embryonic development	AVAG|g11224.t1, AVAG|g12142.t1
GO:0030170	0.029813	0.995315	3	224	pyridoxal phosphate binding	MF	1	MF pyridoxal phosphate binding	AVAG|g32862.t1, AVAG|g3584.t1, AVAG|g8953.t1
GO:0070279	0.029813	0.995315	3	224	vitamin B6 binding	MF	1	MF vitamin B6 binding	AVAG|g32862.t1, AVAG|g3584.t1, AVAG|g8953.t1
GO:0009607	0.0305529	0.988662	8	1243	response to biotic stimulus	BP	1	BP response to biotic stimulus	AVAG|g11224.t1, AVAG|g12142.t1, AVAG|g23481.t1, AVAG|g38119.t1, AVAG|g39707.t1, AVAG|g42849.t1, AVAG|g51512.t1, AVAG|g5237.t1
GO:0008425	0.0306048	0.999565	1	13	2-polyprenyl-6-methoxy-1,4-benzoquinone methyltransferase activity	MF	1	MF 2-polyprenyl-6-methoxy-1,4-benzoquinone methyltransferase activity	AVAG|g33191.t1
GO:0030580	0.0306048	0.999565	1	13	quinone cofactor methyltransferase activity	MF	1	MF quinone cofactor methyltransferase activity	AVAG|g33191.t1
GO:0006913	0.0307654	0.993257	4	400	nucleocytoplasmic transport	BP	1	BP nucleocytoplasmic transport	AVAG|g23481.t1, AVAG|g38119.t1, AVAG|g42849.t1, AVAG|g5237.t1
GO:0071902	0.0309648	0.9932	4	394	positive regulation of protein serine/threonine kinase activity	BP	1	BP positive regulation of protein serine/threonine kinase activity	AVAG|g23481.t1, AVAG|g38119.t1, AVAG|g42849.t1, AVAG|g5237.t1
GO:0045785	0.0313302	0.993095	4	393	positive regulation of cell adhesion	BP	1	BP positive regulation of cell adhesion	AVAG|g23481.t1, AVAG|g38119.t1, AVAG|g42849.t1, AVAG|g5237.t1
GO:0006813	0.0315894	0.993021	4	386	potassium ion transport	BP	1	BP potassium ion transport	AVAG|g24663.t1, AVAG|g34523.t1, AVAG|g43964.t1, AVAG|g44395.t1
GO:0009234	0.0316891	0.999531	1	14	menaquinone biosynthetic process	BP	1	BP menaquinone biosynthetic process	AVAG|g33191.t1
GO:0043770	0.0316891	0.999531	1	14	demethylmenaquinone methyltransferase activity	MF	1	MF demethylmenaquinone methyltransferase activity	AVAG|g33191.t1
GO:0102027	0.0316891	0.999531	1	14	S-adenosylmethionine:2-demethylquinol-8 methyltransferase activity	MF	1	MF S-adenosylmethionine:2-demethylquinol-8 methyltransferase activity	AVAG|g33191.t1
GO:0102094	0.0316891	0.999531	1	14	S-adenosylmethionine:2-demethylmenaquinol methyltransferase activity	MF	1	MF S-adenosylmethionine:2-demethylmenaquinol methyltransferase activity	AVAG|g33191.t1
GO:0102955	0.0316891	0.999531	1	14	S-adenosylmethionine:2-demethylmenaquinol-7 methyltransferase activity	MF	1	MF S-adenosylmethionine:2-demethylmenaquinol-7 methyltransferase activity	AVAG|g33191.t1
GO:0046677	0.0317603	0.997209	2	99	response to antibiotic	BP	1	BP response to antibiotic	AVAG|g41754.t1, AVAG|g54361.t1
GO:0018120	0.0318985	0.999535	1	11	peptidyl-arginine ADP-ribosylation	BP	1	BP peptidyl-arginine ADP-ribosylation	AVAG|g29030.t1
GO:0045122	0.032493	0.999522	1	10	aflatoxin biosynthetic process	BP	1	BP aflatoxin biosynthetic process	AVAG|g6972.t1
GO:0051169	0.0325689	0.992735	4	409	nuclear transport	BP	1	BP nuclear transport	AVAG|g23481.t1, AVAG|g38119.t1, AVAG|g42849.t1, AVAG|g5237.t1
GO:0051716	0.0332353	0.980864	23	5187	cellular response to stimulus	BP	1	BP cellular response to stimulus	AVAG|g13031.t1, AVAG|g14336.t1, AVAG|g1929.t1, AVAG|g21555.t1, AVAG|g25412.t1, AVAG|g30119.t1, AVAG|g34806.t1, AVAG|g34990.t1, AVAG|g39096.t1, AVAG|g41114.t1, AVAG|g41122.t1, AVAG|g44853.t1, AVAG|g4663.t1, AVAG|g46748.t1, AVAG|g4696.t1, AVAG|g47139.t1, AVAG|g47607.t1, AVAG|g49996.t1, AVAG|g51882.t1, AVAG|g53317.t1, AVAG|g54105.t1, AVAG|g6859.t1, AVAG|g8727.t1
GO:0005350	0.0332663	0.999499	1	10	pyrimidine nucleobase transmembrane transporter activity	MF	1	MF pyrimidine nucleobase transmembrane transporter activity	AVAG|g50934.t1
GO:0010608	0.0338115	0.986362	9	1474	posttranscriptional regulation of gene expression	BP	1	BP posttranscriptional regulation of gene expression	AVAG|g1929.t1, AVAG|g1931.t1, AVAG|g25412.t1, AVAG|g39096.t1, AVAG|g44853.t1, AVAG|g46748.t1, AVAG|g51512.t1, AVAG|g6797.t1, AVAG|g6898.t1
GO:0048037	0.0342928	0.986991	8	1256	cofactor binding	MF	1	MF cofactor binding	AVAG|g10315.t1, AVAG|g30955.t1, AVAG|g32862.t1, AVAG|g3584.t1, AVAG|g41754.t1, AVAG|g54361.t1, AVAG|g55655.t1, AVAG|g8953.t1
GO:0015747	0.0344037	0.999464	1	10	urate transport	BP	1	BP urate transport	AVAG|g44630.t1
GO:1990451	0.0345708	0.999458	1	10	cellular stress response to acidic pH	BP	1	BP cellular stress response to acidic pH	AVAG|g41114.t1
GO:1901607	0.0355939	0.994008	3	247	alpha-amino acid biosynthetic process	BP	1	BP alpha-amino acid biosynthetic process	AVAG|g23504.t1, AVAG|g5218.t1, AVAG|g7827.t1
GO:0072755	0.0357668	0.999414	1	11	cellular response to benomyl	BP	1	BP cellular response to benomyl	AVAG|g41114.t1
GO:1901561	0.0357668	0.999414	1	11	response to benomyl	BP	1	BP response to benomyl	AVAG|g41114.t1
GO:0050660	0.0358061	0.991777	4	393	flavin adenine dinucleotide binding	MF	1	MF flavin adenine dinucleotide binding	AVAG|g10315.t1, AVAG|g41754.t1, AVAG|g54361.t1, AVAG|g55655.t1
GO:0060148	0.0361637	0.993877	3	229	positive regulation of posttranscriptional gene silencing	BP	1	BP positive regulation of posttranscriptional gene silencing	AVAG|g1929.t1, AVAG|g1931.t1, AVAG|g25412.t1
GO:0015079	0.0362726	0.991634	4	408	potassium ion transmembrane transporter activity	MF	1	MF potassium ion transmembrane transporter activity	AVAG|g24663.t1, AVAG|g34523.t1, AVAG|g43964.t1, AVAG|g44395.t1
GO:0098656	0.0363083	0.991625	4	397	anion transmembrane transport	BP	1	BP anion transmembrane transport	AVAG|g16473.t1, AVAG|g44553.t1, AVAG|g7795.t1, AVAG|g9472.t1
GO:0045751	0.0365844	0.999382	1	12	negative regulation of Toll signaling pathway	BP	1	BP negative regulation of Toll signaling pathway	AVAG|g4663.t1
GO:0019238	0.036644	0.999369	1	15	cyclohydrolase activity	MF	1	MF cyclohydrolase activity	AVAG|g7827.t1
GO:0001819	0.0375637	0.991241	4	417	positive regulation of cytokine production	BP	1	BP positive regulation of cytokine production	AVAG|g23481.t1, AVAG|g38119.t1, AVAG|g42849.t1, AVAG|g5237.t1
GO:0009233	0.0377583	0.999326	1	16	menaquinone metabolic process	BP	1	BP menaquinone metabolic process	AVAG|g33191.t1
GO:0016575	0.037966	0.996326	2	101	histone deacetylation	BP	1	BP histone deacetylation	AVAG|g11284.t1, AVAG|g11318.t1
GO:0120200	0.0382388	0.999316	1	14	NA	NA	1	none	AVAG|g34523.t1
GO:1901378	0.0383129	0.999322	1	12	organic heteropentacyclic compound biosynthetic process	BP	1	BP organic heteropentacyclic compound biosynthetic process	AVAG|g6972.t1
GO:0043386	0.0386485	0.99931	1	12	mycotoxin biosynthetic process	BP	1	BP mycotoxin biosynthetic process	AVAG|g6972.t1
GO:0097733	0.0390057	0.999292	1	13	photoreceptor cell cilium	CC	1	CC photoreceptor cell cilium	AVAG|g34523.t1
GO:0034329	0.0391589	0.99316	3	241	cell junction assembly	BP	1	BP cell junction assembly	AVAG|g24663.t1, AVAG|g43964.t1, AVAG|g44395.t1
GO:0016114	0.0392824	0.996126	2	105	terpenoid biosynthetic process	BP	1	BP terpenoid biosynthetic process	AVAG|g10315.t1, AVAG|g55655.t1
GO:0019389	0.0392896	0.999281	1	13	glucuronoside metabolic process	BP	1	BP glucuronoside metabolic process	AVAG|g44630.t1
GO:0045321	0.0396243	0.987032	6	832	leukocyte activation	BP	1	BP leukocyte activation	AVAG|g23481.t1, AVAG|g38119.t1, AVAG|g42263.t1, AVAG|g42849.t1, AVAG|g5237.t1, AVAG|g8609.t1
GO:0046222	0.0402713	0.999245	1	13	aflatoxin metabolic process	BP	1	BP aflatoxin metabolic process	AVAG|g6972.t1
GO:0009635	0.0402866	0.999236	1	15	response to herbicide	BP	1	BP response to herbicide	AVAG|g40285.t1
GO:0031349	0.0410487	0.990156	4	439	positive regulation of defense response	BP	1	BP positive regulation of defense response	AVAG|g23481.t1, AVAG|g38119.t1, AVAG|g42849.t1, AVAG|g5237.t1
GO:0000309	0.0414276	0.999196	1	14	nicotinamide-nucleotide adenylyltransferase activity	MF	1	MF nicotinamide-nucleotide adenylyltransferase activity	AVAG|g47915.t1
GO:0004515	0.0414276	0.999196	1	14	nicotinate-nucleotide adenylyltransferase activity	MF	1	MF nicotinate-nucleotide adenylyltransferase activity	AVAG|g47915.t1
GO:0008271	0.0418884	0.999178	1	14	secondary active sulfate transmembrane transporter activity	MF	1	MF secondary active sulfate transmembrane transporter activity	AVAG|g16473.t1
GO:0006814	0.0419674	0.989868	4	423	sodium ion transport	BP	1	BP sodium ion transport	AVAG|g24663.t1, AVAG|g34523.t1, AVAG|g43964.t1, AVAG|g44395.t1
GO:0015291	0.0422907	0.987665	5	604	secondary active transmembrane transporter activity	MF	1	MF secondary active transmembrane transporter activity	AVAG|g16473.t1, AVAG|g44553.t1, AVAG|g50934.t1, AVAG|g7795.t1, AVAG|g9472.t1
GO:0005829	0.0424243	0.973169	31	7601	cytosol	CC	1	CC cytosol	AVAG|g13031.t1, AVAG|g14336.t1, AVAG|g16473.t1, AVAG|g21555.t1, AVAG|g23481.t1, AVAG|g30119.t1, AVAG|g34806.t1, AVAG|g34990.t1, AVAG|g37401.t1, AVAG|g38119.t1, AVAG|g39096.t1, AVAG|g40285.t1, AVAG|g41122.t1, AVAG|g41705.t1, AVAG|g42263.t1, AVAG|g42849.t1, AVAG|g44853.t1, AVAG|g46748.t1, AVAG|g4696.t1, AVAG|g47139.t1, AVAG|g47607.t1, AVAG|g49996.t1, AVAG|g51512.t1, AVAG|g51882.t1, AVAG|g5237.t1, A…
GO:0001894	0.0433295	0.992125	3	248	tissue homeostasis	BP	1	BP tissue homeostasis	AVAG|g24663.t1, AVAG|g43964.t1, AVAG|g44395.t1
GO:0061630	0.0438509	0.983816	7	1064	ubiquitin protein ligase activity	MF	1	MF ubiquitin protein ligase activity	AVAG|g1929.t1, AVAG|g1931.t1, AVAG|g25412.t1, AVAG|g39096.t1, AVAG|g44853.t1, AVAG|g6797.t1, AVAG|g6898.t1
GO:0004650	0.0440933	0.999079	1	16	polygalacturonase activity	MF	1	MF polygalacturonase activity	AVAG|g54912.t1
GO:0031347	0.0442523	0.983636	7	1068	regulation of defense response	BP	1	BP regulation of defense response	AVAG|g23481.t1, AVAG|g38119.t1, AVAG|g42263.t1, AVAG|g42849.t1, AVAG|g4663.t1, AVAG|g5237.t1, AVAG|g8609.t1
GO:0008652	0.04497	0.991702	3	271	cellular amino acid biosynthetic process	BP	1	BP cellular amino acid biosynthetic process	AVAG|g23504.t1, AVAG|g5218.t1, AVAG|g7827.t1
GO:0031953	0.0450188	0.999027	1	20	negative regulation of protein autophosphorylation	BP	1	BP negative regulation of protein autophosphorylation	AVAG|g4663.t1
GO:0009266	0.0450314	0.988881	4	451	response to temperature stimulus	BP	1	BP response to temperature stimulus	AVAG|g24663.t1, AVAG|g40285.t1, AVAG|g43964.t1, AVAG|g44395.t1
GO:0035150	0.0458582	0.991476	3	256	regulation of tube size	BP	1	BP regulation of tube size	AVAG|g24663.t1, AVAG|g43964.t1, AVAG|g44395.t1
GO:0060136	0.0459756	0.999008	1	14	embryonic process involved in female pregnancy	BP	1	BP embryonic process involved in female pregnancy	AVAG|g44630.t1
GO:1901376	0.0460447	0.999	1	15	organic heteropentacyclic compound metabolic process	BP	1	BP organic heteropentacyclic compound metabolic process	AVAG|g6972.t1
GO:0043385	0.0463776	0.998985	1	15	mycotoxin metabolic process	BP	1	BP mycotoxin metabolic process	AVAG|g6972.t1
GO:0048523	0.0464012	0.970051	33	8151	negative regulation of cellular process	BP	1	BP negative regulation of cellular process	AVAG|g13031.t1, AVAG|g14336.t1, AVAG|g1929.t1, AVAG|g1931.t1, AVAG|g21555.t1, AVAG|g23481.t1, AVAG|g25412.t1, AVAG|g30119.t1, AVAG|g34806.t1, AVAG|g34990.t1, AVAG|g37401.t1, AVAG|g38119.t1, AVAG|g39096.t1, AVAG|g41122.t1, AVAG|g42263.t1, AVAG|g42849.t1, AVAG|g44853.t1, AVAG|g4663.t1, AVAG|g46748.t1, AVAG|g4696.t1, AVAG|g47139.t1, AVAG|g47607.t1, AVAG|g49996.t1, AVAG|g51882.t1, AVAG|g5237.t1, AVAG…
GO:0002694	0.0464957	0.988403	4	447	regulation of leukocyte activation	BP	1	BP regulation of leukocyte activation	AVAG|g23481.t1, AVAG|g38119.t1, AVAG|g42849.t1, AVAG|g5237.t1
GO:0008234	0.0469426	0.988257	4	434	cysteine-type peptidase activity	MF	1	MF cysteine-type peptidase activity	AVAG|g23481.t1, AVAG|g38119.t1, AVAG|g42849.t1, AVAG|g5237.t1
GO:0016779	0.0473577	0.988118	4	453	nucleotidyltransferase activity	MF	1	MF nucleotidyltransferase activity	AVAG|g47914.t1, AVAG|g47915.t1, AVAG|g52809.t1, AVAG|g7007.t1
GO:0006476	0.0481671	0.994685	2	117	protein deacetylation	BP	1	BP protein deacetylation	AVAG|g11284.t1, AVAG|g11318.t1
GO:0009403	0.0486454	0.998882	1	15	toxin biosynthetic process	BP	1	BP toxin biosynthetic process	AVAG|g6972.t1

## Sheet: Ar T7 up
category	over_represented_pvalue	under_represented_pvalue	numDEInCat	numInCat	term	ontology	over_represented_FDR	go_term	gene_ids
GO:0016491	9.81743e-13	1	33	2231	oxidoreductase activity	MF	2.02573e-08	MF oxidoreductase activity	ARIC|g15365.t1, ARIC|g15931.t1, ARIC|g16473.t1, ARIC|g16546.t1, ARIC|g17228.t1, ARIC|g17451.t1, ARIC|g19995.t1, ARIC|g26994.t1, ARIC|g29591.t1, ARIC|g31797.t1, ARIC|g32380.t1, ARIC|g33132.t1, ARIC|g34130.t1, ARIC|g34307.t1, ARIC|g36422.t1, ARIC|g36995.t1, ARIC|g37012.t1, ARIC|g37354.t1, ARIC|g3776.t1, ARIC|g39609.t1, ARIC|g40270.t1, ARIC|g40871.t1, ARIC|g42529.t1, ARIC|g44087.t1, ARIC|g48113.t1, …
GO:0016706	1.19315e-11	1	10	120	oxidoreductase activity, acting on paired donors, with incorporation or reduction of molecular oxygen, 2-oxoglutarate as one donor, and incorporation of one atom each of oxygen into both donors	MF	1.23097e-07	MF oxidoreductase activity, acting on paired donors, with incorporation or reduction of molecular oxygen, 2-oxoglutarate as one donor, and incorporation of one atom each of oxygen into both donors	ARIC|g16473.t1, ARIC|g16546.t1, ARIC|g29591.t1, ARIC|g32380.t1, ARIC|g34130.t1, ARIC|g34307.t1, ARIC|g36995.t1, ARIC|g37012.t1, ARIC|g3776.t1, ARIC|g6708.t1
GO:0042972	2.70719e-11	1	6	18	licheninase activity	MF	1.862e-07	MF licheninase activity	ARIC|g27738.t1, ARIC|g31373.t1, ARIC|g35326.t1, ARIC|g43249.t1, ARIC|g47117.t1, ARIC|g49590.t1
GO:0003972	1.38167e-10	1	5	10	RNA ligase (ATP) activity	MF	7.12737e-07	MF RNA ligase (ATP) activity	ARIC|g15788.t1, ARIC|g30137.t1, ARIC|g35221.t1, ARIC|g43506.t1, ARIC|g9962.t1
GO:0048244	5.26163e-10	1	6	29	phytanoyl-CoA dioxygenase activity	MF	2.17137e-06	MF phytanoyl-CoA dioxygenase activity	ARIC|g16546.t1, ARIC|g29591.t1, ARIC|g32380.t1, ARIC|g36995.t1, ARIC|g37012.t1, ARIC|g6708.t1
GO:0098004	7.74044e-10	1	4	5	virus tail fiber assembly	BP	2.66194e-06	BP virus tail fiber assembly	ARIC|g15788.t1, ARIC|g30137.t1, ARIC|g43506.t1, ARIC|g9962.t1
GO:0008452	1.16942e-09	1	5	14	RNA ligase activity	MF	3.44712e-06	MF RNA ligase activity	ARIC|g15788.t1, ARIC|g30137.t1, ARIC|g35221.t1, ARIC|g43506.t1, ARIC|g9962.t1
GO:0042781	1.64017e-09	1	4	6	3'-tRNA processing endoribonuclease activity	MF	4.23041e-06	MF 3'-tRNA processing endoribonuclease activity	ARIC|g41469.t1, ARIC|g4744.t1, ARIC|g54650.t1, ARIC|g6800.t1
GO:0003824	2.26795e-09	1	98	16079	catalytic activity	MF	5.19965e-06	MF catalytic activity	ARIC|g12827.t1, ARIC|g14124.t1, ARIC|g15365.t1, ARIC|g15757.t1, ARIC|g15788.t1, ARIC|g15931.t1, ARIC|g16473.t1, ARIC|g16546.t1, ARIC|g16797.t1, ARIC|g17228.t1, ARIC|g17451.t1, ARIC|g19140.t1, ARIC|g19664.t1, ARIC|g19995.t1, ARIC|g26573.t1, ARIC|g26994.t1, ARIC|g27245.t1, ARIC|g27352.t1, ARIC|g27411.t1, ARIC|g27738.t1, ARIC|g29077.t1, ARIC|g29427.t1, ARIC|g29591.t1, ARIC|g29778.t1, ARIC|g30137.t1,…
GO:0051213	4.89264e-09	1	10	220	dioxygenase activity	MF	1.00955e-05	MF dioxygenase activity	ARIC|g16473.t1, ARIC|g16546.t1, ARIC|g29591.t1, ARIC|g32380.t1, ARIC|g34130.t1, ARIC|g34307.t1, ARIC|g36995.t1, ARIC|g37012.t1, ARIC|g3776.t1, ARIC|g6708.t1
GO:0042245	2.99986e-08	1	4	10	RNA repair	BP	5.62719e-05	BP RNA repair	ARIC|g15788.t1, ARIC|g30137.t1, ARIC|g43506.t1, ARIC|g9962.t1
GO:0055114	7.81905e-08	1	23	1799	oxidation-reduction process	BP	0.000125069	BP oxidation-reduction process	ARIC|g13546.t1, ARIC|g15365.t1, ARIC|g15931.t1, ARIC|g16473.t1, ARIC|g17228.t1, ARIC|g17451.t1, ARIC|g26994.t1, ARIC|g31797.t1, ARIC|g33132.t1, ARIC|g34130.t1, ARIC|g34307.t1, ARIC|g36422.t1, ARIC|g37354.t1, ARIC|g3776.t1, ARIC|g39609.t1, ARIC|g40871.t1, ARIC|g42529.t1, ARIC|g44087.t1, ARIC|g48704.t1, ARIC|g50087.t1, ARIC|g52223.t1, ARIC|g6285.t1, ARIC|g9060.t1
GO:0016705	8.42042e-08	1	12	448	oxidoreductase activity, acting on paired donors, with incorporation or reduction of molecular oxygen	MF	0.000125069	MF oxidoreductase activity, acting on paired donors, with incorporation or reduction of molecular oxygen	ARIC|g15931.t1, ARIC|g16473.t1, ARIC|g16546.t1, ARIC|g29591.t1, ARIC|g32380.t1, ARIC|g34130.t1, ARIC|g34307.t1, ARIC|g36995.t1, ARIC|g37012.t1, ARIC|g3776.t1, ARIC|g6708.t1, ARIC|g9060.t1
GO:0016886	8.48581e-08	1	5	30	ligase activity, forming phosphoric ester bonds	MF	0.000125069	MF ligase activity, forming phosphoric ester bonds	ARIC|g15788.t1, ARIC|g30137.t1, ARIC|g35221.t1, ARIC|g43506.t1, ARIC|g9962.t1
GO:0042780	5.34833e-07	1	4	19	tRNA 3'-end processing	BP	0.000735716	BP tRNA 3'-end processing	ARIC|g41469.t1, ARIC|g4744.t1, ARIC|g54650.t1, ARIC|g6800.t1
GO:0031177	1.09916e-06	1	7	109	phosphopantetheine binding	MF	0.00141751	MF phosphopantetheine binding	ARIC|g15365.t1, ARIC|g19140.t1, ARIC|g42529.t1, ARIC|g48113.t1, ARIC|g51304.t1, ARIC|g51903.t1, ARIC|g52243.t1
GO:0035403	3.94145e-06	1	2	2	histone kinase activity (H3-T6 specific)	MF	0.00451822	MF histone kinase activity (H3-T6 specific)	ARIC|g27245.t1, ARIC|g41868.t1
GO:0035408	3.94145e-06	1	2	2	histone H3-T6 phosphorylation	BP	0.00451822	BP histone H3-T6 phosphorylation	ARIC|g27245.t1, ARIC|g41868.t1
GO:0008152	6.08763e-06	0.999997	95	18005	metabolic process	BP	0.00661116	BP metabolic process	ARIC|g13546.t1, ARIC|g15365.t1, ARIC|g15788.t1, ARIC|g15931.t1, ARIC|g16473.t1, ARIC|g16546.t1, ARIC|g16797.t1, ARIC|g17228.t1, ARIC|g17451.t1, ARIC|g19140.t1, ARIC|g19664.t1, ARIC|g19995.t1, ARIC|g26573.t1, ARIC|g26994.t1, ARIC|g27245.t1, ARIC|g27352.t1, ARIC|g27411.t1, ARIC|g27738.t1, ARIC|g27906.t1, ARIC|g29077.t1, ARIC|g29427.t1, ARIC|g29486.t1, ARIC|g29591.t1, ARIC|g2961.t1, ARIC|g29778.t1, …
GO:0031123	1.18216e-05	0.999999	7	202	RNA 3'-end processing	BP	0.0121963	BP RNA 3'-end processing	ARIC|g30292.t1, ARIC|g41469.t1, ARIC|g41990.t1, ARIC|g44867.t1, ARIC|g4744.t1, ARIC|g54650.t1, ARIC|g6800.t1
GO:0052895	1.36671e-05	1	2	2	N1-acetylspermine:oxygen oxidoreductase (N1-acetylspermidine-forming) activity	MF	0.0131071	MF N1-acetylspermine:oxygen oxidoreductase (N1-acetylspermidine-forming) activity	ARIC|g44087.t1, ARIC|g50087.t1
GO:0062034	1.461e-05	1	2	2	L-pipecolic acid biosynthetic process	BP	0.0131071	BP L-pipecolic acid biosynthetic process	ARIC|g34130.t1, ARIC|g3776.t1
GO:0062047	1.461e-05	1	2	2	pipecolic acid N-hydroxylase	MF	0.0131071	MF pipecolic acid N-hydroxylase	ARIC|g34130.t1, ARIC|g3776.t1
GO:0051989	1.6533e-05	1	2	2	coproporphyrinogen dehydrogenase activity	MF	0.0142142	MF coproporphyrinogen dehydrogenase activity	ARIC|g19995.t1, ARIC|g5928.t1
GO:0048449	2.82874e-05	1	2	2	floral organ formation	BP	0.0224493	BP floral organ formation	ARIC|g30292.t1, ARIC|g44867.t1
GO:0048451	2.82874e-05	1	2	2	petal formation	BP	0.0224493	BP petal formation	ARIC|g30292.t1, ARIC|g44867.t1
GO:0009507	3.72537e-05	0.999998	5	108	chloroplast	CC	0.0284701	CC chloroplast	ARIC|g29486.t1, ARIC|g41469.t1, ARIC|g4744.t1, ARIC|g53816.t1, ARIC|g54650.t1
GO:0019842	5.34933e-05	0.999991	10	525	vitamin binding	MF	0.038407	MF vitamin binding	ARIC|g15365.t1, ARIC|g19140.t1, ARIC|g33236.t1, ARIC|g42529.t1, ARIC|g45039.t1, ARIC|g48113.t1, ARIC|g49838.t1, ARIC|g51304.t1, ARIC|g51903.t1, ARIC|g52243.t1
GO:0035405	5.39789e-05	1	2	4	histone-threonine phosphorylation	BP	0.038407	BP histone-threonine phosphorylation	ARIC|g27245.t1, ARIC|g41868.t1
GO:0004315	7.96427e-05	0.999999	3	18	3-oxoacyl-[acyl-carrier-protein] synthase activity	MF	0.052789	MF 3-oxoacyl-[acyl-carrier-protein] synthase activity	ARIC|g15365.t1, ARIC|g48113.t1, ARIC|g51903.t1
GO:0050479	8.09743e-05	1	2	4	glyceryl-ether monooxygenase activity	MF	0.052789	MF glyceryl-ether monooxygenase activity	ARIC|g15931.t1, ARIC|g9060.t1
GO:0072341	8.18671e-05	0.99999	7	244	modified amino acid binding	MF	0.052789	MF modified amino acid binding	ARIC|g15365.t1, ARIC|g19140.t1, ARIC|g42529.t1, ARIC|g48113.t1, ARIC|g51304.t1, ARIC|g51903.t1, ARIC|g52243.t1
GO:0004109	8.7694e-05	1	2	4	coproporphyrinogen oxidase activity	MF	0.0548327	MF coproporphyrinogen oxidase activity	ARIC|g19995.t1, ARIC|g5928.t1
GO:0009536	0.000119768	0.999991	5	142	plastid	CC	0.0726853	CC plastid	ARIC|g29486.t1, ARIC|g41469.t1, ARIC|g4744.t1, ARIC|g53816.t1, ARIC|g54650.t1
GO:0035184	0.000156234	0.999999	2	6	histone threonine kinase activity	MF	0.0921064	MF histone threonine kinase activity	ARIC|g27245.t1, ARIC|g41868.t1
GO:0004800	0.000164354	0.999999	2	8	thyroxine 5'-deiodinase activity	MF	0.094202	MF thyroxine 5'-deiodinase activity	ARIC|g17228.t1, ARIC|g31797.t1
GO:0044710	0.000186003	0.999907	47	7759	NA	NA	0.103729	none	ARIC|g13546.t1, ARIC|g15365.t1, ARIC|g15931.t1, ARIC|g16473.t1, ARIC|g16546.t1, ARIC|g17228.t1, ARIC|g17451.t1, ARIC|g19664.t1, ARIC|g26994.t1, ARIC|g27352.t1, ARIC|g27906.t1, ARIC|g29077.t1, ARIC|g29427.t1, ARIC|g29591.t1, ARIC|g31008.t1, ARIC|g31797.t1, ARIC|g32380.t1, ARIC|g33132.t1, ARIC|g33236.t1, ARIC|g34049.t1, ARIC|g34130.t1, ARIC|g34307.t1, ARIC|g34657.t1, ARIC|g36422.t1, ARIC|g36995.t1,…
GO:0010339	0.000206275	0.999999	2	7	external side of cell wall	CC	0.112007	CC external side of cell wall	ARIC|g34288.t1, ARIC|g47364.t1
GO:0009627	0.000245211	0.999999	2	7	systemic acquired resistance	BP	0.126492	BP systemic acquired resistance	ARIC|g34130.t1, ARIC|g3776.t1
GO:0009814	0.000245211	0.999999	2	7	defense response, incompatible interaction	BP	0.126492	BP defense response, incompatible interaction	ARIC|g34130.t1, ARIC|g3776.t1
GO:0070566	0.00027211	0.999984	4	81	adenylyltransferase activity	MF	0.136944	MF adenylyltransferase activity	ARIC|g30292.t1, ARIC|g41990.t1, ARIC|g44867.t1, ARIC|g51103.t1
GO:0016874	0.000297452	0.999942	9	531	ligase activity	MF	0.146134	MF ligase activity	ARIC|g15788.t1, ARIC|g19140.t1, ARIC|g30137.t1, ARIC|g35221.t1, ARIC|g42529.t1, ARIC|g43506.t1, ARIC|g51304.t1, ARIC|g52243.t1, ARIC|g9962.t1
GO:0043734	0.000331644	0.999998	2	9	DNA-N1-methyladenine dioxygenase activity	MF	0.158697	MF DNA-N1-methyladenine dioxygenase activity	ARIC|g16473.t1, ARIC|g34307.t1
GO:0043628	0.000338406	0.999979	4	88	ncRNA 3'-end processing	BP	0.158697	BP ncRNA 3'-end processing	ARIC|g41469.t1, ARIC|g4744.t1, ARIC|g54650.t1, ARIC|g6800.t1
GO:0004607	0.000363111	0.999997	2	9	phosphatidylcholine-sterol O-acyltransferase activity	MF	0.166498	MF phosphatidylcholine-sterol O-acyltransferase activity	ARIC|g29427.t1, ARIC|g40781.t1
GO:0052894	0.000376057	0.999997	2	8	norspermine:oxygen oxidoreductase activity	MF	0.168686	MF norspermine:oxygen oxidoreductase activity	ARIC|g44087.t1, ARIC|g50087.t1
GO:0004652	0.000417792	0.999986	3	34	polynucleotide adenylyltransferase activity	MF	0.18342	MF polynucleotide adenylyltransferase activity	ARIC|g30292.t1, ARIC|g41990.t1, ARIC|g44867.t1
GO:0071966	0.00045381	0.999996	2	10	fungal-type cell wall polysaccharide metabolic process	BP	0.192131	BP fungal-type cell wall polysaccharide metabolic process	ARIC|g34288.t1, ARIC|g47364.t1
GO:0044426	0.000456258	0.999996	2	10	cell wall part	CC	0.192131	CC cell wall part	ARIC|g34288.t1, ARIC|g47364.t1
GO:0097079	0.000498135	0.999996	2	9	selenite:proton symporter activity	MF	0.201539	MF selenite:proton symporter activity	ARIC|g27906.t1, ARIC|g34657.t1
GO:0097080	0.000498135	0.999996	2	9	plasma membrane selenite transport	BP	0.201539	BP plasma membrane selenite transport	ARIC|g27906.t1, ARIC|g34657.t1
GO:0008812	0.000560458	0.999995	2	9	choline dehydrogenase activity	MF	0.220179	MF choline dehydrogenase activity	ARIC|g17451.t1, ARIC|g6285.t1
GO:0006631	0.000565548	0.999879	9	651	fatty acid metabolic process	BP	0.220179	BP fatty acid metabolic process	ARIC|g15365.t1, ARIC|g16546.t1, ARIC|g29591.t1, ARIC|g32380.t1, ARIC|g36995.t1, ARIC|g37012.t1, ARIC|g48113.t1, ARIC|g51903.t1, ARIC|g6708.t1
GO:0016891	0.000643279	0.999953	4	102	endoribonuclease activity, producing 5'-phosphomonoesters	MF	0.245804	MF endoribonuclease activity, producing 5'-phosphomonoesters	ARIC|g41469.t1, ARIC|g4744.t1, ARIC|g54650.t1, ARIC|g6800.t1
GO:0010383	0.000804834	0.999967	3	49	cell wall polysaccharide metabolic process	BP	0.301944	BP cell wall polysaccharide metabolic process	ARIC|g34288.t1, ARIC|g42537.t1, ARIC|g47364.t1
GO:0016798	0.000833861	0.999793	10	786	hydrolase activity, acting on glycosyl bonds	MF	0.304837	MF hydrolase activity, acting on glycosyl bonds	ARIC|g27411.t1, ARIC|g27738.t1, ARIC|g31373.t1, ARIC|g34288.t1, ARIC|g35326.t1, ARIC|g42537.t1, ARIC|g43249.t1, ARIC|g47117.t1, ARIC|g47364.t1, ARIC|g49590.t1
GO:0004553	0.000845907	0.999808	9	645	hydrolase activity, hydrolyzing O-glycosyl compounds	MF	0.304837	MF hydrolase activity, hydrolyzing O-glycosyl compounds	ARIC|g27738.t1, ARIC|g31373.t1, ARIC|g34288.t1, ARIC|g35326.t1, ARIC|g42537.t1, ARIC|g43249.t1, ARIC|g47117.t1, ARIC|g47364.t1, ARIC|g49590.t1
GO:0044209	0.000856866	0.99999	2	12	AMP salvage	BP	0.304837	BP AMP salvage	ARIC|g19664.t1, ARIC|g31008.t1
GO:0009626	0.000903184	0.999989	2	11	plant-type hypersensitive response	BP	0.310605	BP plant-type hypersensitive response	ARIC|g34130.t1, ARIC|g3776.t1
GO:0034050	0.000903184	0.999989	2	11	host programmed cell death induced by symbiont	BP	0.310605	BP host programmed cell death induced by symbiont	ARIC|g34130.t1, ARIC|g3776.t1
GO:0035511	0.000930241	0.999988	2	13	oxidative DNA demethylation	BP	0.314665	BP oxidative DNA demethylation	ARIC|g16473.t1, ARIC|g34307.t1
GO:0000324	0.000995896	0.999955	3	57	fungal-type vacuole	CC	0.331441	CC fungal-type vacuole	ARIC|g27906.t1, ARIC|g33234.t1, ARIC|g34657.t1
GO:0009908	0.00103214	0.999987	2	11	flower development	BP	0.333457	BP flower development	ARIC|g30292.t1, ARIC|g44867.t1
GO:0004312	0.00103428	0.999953	3	54	fatty acid synthase activity	MF	0.333457	MF fatty acid synthase activity	ARIC|g15365.t1, ARIC|g48113.t1, ARIC|g51903.t1
GO:0009506	0.00108933	0.999949	3	54	plasmodesma	CC	0.345804	CC plasmodesma	ARIC|g22225.t1, ARIC|g54144.t1, ARIC|g8159.t1
GO:0000322	0.00120671	0.999942	3	62	storage vacuole	CC	0.374195	CC storage vacuole	ARIC|g27906.t1, ARIC|g33234.t1, ARIC|g34657.t1
GO:0046203	0.00121504	0.999982	2	14	spermidine catabolic process	BP	0.374195	BP spermidine catabolic process	ARIC|g44087.t1, ARIC|g50087.t1
GO:0009277	0.0012501	0.999981	2	18	fungal-type cell wall	CC	0.379333	CC fungal-type cell wall	ARIC|g34288.t1, ARIC|g47364.t1
GO:1905393	0.00138225	0.999978	2	18	plant organ formation	BP	0.413353	BP plant organ formation	ARIC|g30292.t1, ARIC|g44867.t1
GO:0046208	0.00142882	0.999977	2	15	spermine catabolic process	BP	0.421176	BP spermine catabolic process	ARIC|g44087.t1, ARIC|g50087.t1
GO:0019285	0.00150376	0.999975	2	15	glycine betaine biosynthetic process from choline	BP	0.437021	BP glycine betaine biosynthetic process from choline	ARIC|g17451.t1, ARIC|g6285.t1
GO:0099402	0.00161846	0.999914	3	49	plant organ development	BP	0.460523	BP plant organ development	ARIC|g30292.t1, ARIC|g34019.t1, ARIC|g44867.t1
GO:0016714	0.00162926	0.999971	2	18	oxidoreductase activity, acting on paired donors, with incorporation or reduction of molecular oxygen, reduced pteridine as one donor, and incorporation of one atom of oxygen	MF	0.460523	MF oxidoreductase activity, acting on paired donors, with incorporation or reduction of molecular oxygen, reduced pteridine as one donor, and incorporation of one atom of oxygen	ARIC|g15931.t1, ARIC|g9060.t1
GO:0052901	0.00184773	0.999966	2	17	spermine:oxygen oxidoreductase (spermidine-forming) activity	MF	0.493632	MF spermine:oxygen oxidoreductase (spermidine-forming) activity	ARIC|g44087.t1, ARIC|g50087.t1
GO:0042844	0.00188725	1	1	1	glycol metabolic process	BP	0.493632	BP glycol metabolic process	ARIC|g48113.t1
GO:0042845	0.00188725	1	1	1	glycol biosynthetic process	BP	0.493632	BP glycol biosynthetic process	ARIC|g48113.t1
GO:0097040	0.00188725	1	1	1	phthiocerol biosynthetic process	BP	0.493632	BP phthiocerol biosynthetic process	ARIC|g48113.t1
GO:0097041	0.00188725	1	1	1	phenolic phthiocerol biosynthetic process	BP	0.493632	BP phenolic phthiocerol biosynthetic process	ARIC|g48113.t1
GO:0006307	0.00191583	0.999963	2	19	DNA dealkylation involved in DNA repair	BP	0.493632	BP DNA dealkylation involved in DNA repair	ARIC|g16473.t1, ARIC|g34307.t1
GO:0031455	0.00193778	0.999963	2	17	glycine betaine metabolic process	BP	0.493632	BP glycine betaine metabolic process	ARIC|g17451.t1, ARIC|g6285.t1
GO:0031456	0.00193778	0.999963	2	17	glycine betaine biosynthetic process	BP	0.493632	BP glycine betaine biosynthetic process	ARIC|g17451.t1, ARIC|g6285.t1
GO:0006797	0.00209413	0.999958	2	21	polyphosphate metabolic process	BP	0.526954	BP polyphosphate metabolic process	ARIC|g27906.t1, ARIC|g34657.t1
GO:0090567	0.00231334	0.999951	2	19	reproductive shoot system development	BP	0.568345	BP reproductive shoot system development	ARIC|g30292.t1, ARIC|g44867.t1
GO:0046592	0.0023137	0.999951	2	19	polyamine oxidase activity	MF	0.568345	MF polyamine oxidase activity	ARIC|g44087.t1, ARIC|g50087.t1
GO:0080111	0.00241096	0.999948	2	21	DNA demethylation	BP	0.585267	BP DNA demethylation	ARIC|g16473.t1, ARIC|g34307.t1
GO:0006378	0.00268137	0.999828	3	69	mRNA polyadenylation	BP	0.642543	BP mRNA polyadenylation	ARIC|g30292.t1, ARIC|g41990.t1, ARIC|g44867.t1
GO:0006167	0.00270918	0.999937	2	23	AMP biosynthetic process	BP	0.642543	BP AMP biosynthetic process	ARIC|g19664.t1, ARIC|g31008.t1
GO:0016647	0.00278909	0.999935	2	21	oxidoreductase activity, acting on the CH-NH group of donors, oxygen as acceptor	MF	0.646986	MF oxidoreductase activity, acting on the CH-NH group of donors, oxygen as acceptor	ARIC|g44087.t1, ARIC|g50087.t1
GO:0016634	0.0028005	0.999935	2	20	oxidoreductase activity, acting on the CH-CH group of donors, oxygen as acceptor	MF	0.646986	MF oxidoreductase activity, acting on the CH-CH group of donors, oxygen as acceptor	ARIC|g19995.t1, ARIC|g5928.t1
GO:0048367	0.00282198	0.999934	2	21	shoot system development	BP	0.646986	BP shoot system development	ARIC|g30292.t1, ARIC|g44867.t1
GO:0050853	0.00285652	0.999932	2	22	B cell receptor signaling pathway	BP	0.647707	BP B cell receptor signaling pathway	ARIC|g27245.t1, ARIC|g41868.t1
GO:0043631	0.00303483	0.999797	3	71	RNA polyadenylation	BP	0.663604	BP RNA polyadenylation	ARIC|g30292.t1, ARIC|g41990.t1, ARIC|g44867.t1
GO:0008215	0.00304517	0.999925	2	23	spermine metabolic process	BP	0.663604	BP spermine metabolic process	ARIC|g44087.t1, ARIC|g50087.t1
GO:0044462	0.00305485	0.999924	2	24	external encapsulating structure part	CC	0.663604	CC external encapsulating structure part	ARIC|g34288.t1, ARIC|g47364.t1
GO:0016893	0.00305527	0.999659	4	160	endonuclease activity, active with either ribo- or deoxyribonucleic acids and producing 5'-phosphomonoesters	MF	0.663604	MF endonuclease activity, active with either ribo- or deoxyribonucleic acids and producing 5'-phosphomonoesters	ARIC|g41469.t1, ARIC|g4744.t1, ARIC|g54650.t1, ARIC|g6800.t1
GO:0017000	0.00310339	0.999653	4	140	antibiotic biosynthetic process	BP	0.667035	BP antibiotic biosynthetic process	ARIC|g19140.t1, ARIC|g42529.t1, ARIC|g51304.t1, ARIC|g52243.t1
GO:0006782	0.00317472	0.99992	2	23	protoporphyrinogen IX biosynthetic process	BP	0.675331	BP protoporphyrinogen IX biosynthetic process	ARIC|g19995.t1, ARIC|g5928.t1
GO:0006598	0.00332179	0.999915	2	23	polyamine catabolic process	BP	0.699406	BP polyamine catabolic process	ARIC|g44087.t1, ARIC|g50087.t1
GO:0046501	0.00347808	0.999908	2	24	protoporphyrinogen IX metabolic process	BP	0.721703	BP protoporphyrinogen IX metabolic process	ARIC|g19995.t1, ARIC|g5928.t1
GO:0016999	0.00351663	0.999593	4	146	antibiotic metabolic process	BP	0.721703	BP antibiotic metabolic process	ARIC|g19140.t1, ARIC|g42529.t1, ARIC|g51304.t1, ARIC|g52243.t1
GO:0005315	0.00353262	0.999906	2	25	inorganic phosphate transmembrane transporter activity	MF	0.721703	MF inorganic phosphate transmembrane transporter activity	ARIC|g27906.t1, ARIC|g34657.t1
GO:0050660	0.00382099	0.999388	5	274	flavin adenine dinucleotide binding	MF	0.772963	MF flavin adenine dinucleotide binding	ARIC|g17451.t1, ARIC|g34130.t1, ARIC|g3776.t1, ARIC|g42529.t1, ARIC|g6285.t1
GO:0004521	0.00394923	0.999527	4	172	endoribonuclease activity	MF	0.79115	MF endoribonuclease activity	ARIC|g41469.t1, ARIC|g4744.t1, ARIC|g54650.t1, ARIC|g6800.t1
GO:0032261	0.0040368	0.999884	2	26	purine nucleotide salvage	BP	0.799476	BP purine nucleotide salvage	ARIC|g19664.t1, ARIC|g31008.t1
GO:0006578	0.00406828	0.999883	2	25	amino-acid betaine biosynthetic process	BP	0.799476	BP amino-acid betaine biosynthetic process	ARIC|g17451.t1, ARIC|g6285.t1
GO:0071770	0.00415165	0.999996	1	2	DIM/DIP cell wall layer assembly	BP	0.808162	BP DIM/DIP cell wall layer assembly	ARIC|g48113.t1
GO:0035173	0.00448697	0.999864	2	26	histone kinase activity	MF	0.865271	MF histone kinase activity	ARIC|g27245.t1, ARIC|g41868.t1
GO:0019695	0.00466009	0.999856	2	26	choline metabolic process	BP	0.875635	BP choline metabolic process	ARIC|g17451.t1, ARIC|g6285.t1
GO:0048366	0.00466801	0.999859	2	19	leaf development	BP	0.875635	BP leaf development	ARIC|g30292.t1, ARIC|g44867.t1
GO:0048827	0.00466801	0.999859	2	19	phyllome development	BP	0.875635	BP phyllome development	ARIC|g30292.t1, ARIC|g44867.t1
GO:0035510	0.0048894	0.999844	2	29	DNA dealkylation	BP	0.9089	BP DNA dealkylation	ARIC|g16473.t1, ARIC|g34307.t1
GO:0043101	0.00500974	0.999839	2	29	purine-containing compound salvage	BP	0.922955	BP purine-containing compound salvage	ARIC|g19664.t1, ARIC|g31008.t1
GO:0097164	0.00539867	0.998858	6	433	ammonium ion metabolic process	BP	0.985807	BP ammonium ion metabolic process	ARIC|g17451.t1, ARIC|g44087.t1, ARIC|g45051.t1, ARIC|g46754.t1, ARIC|g50087.t1, ARIC|g6285.t1
GO:0019432	0.00549068	0.999814	2	30	triglyceride biosynthetic process	BP	0.993814	BP triglyceride biosynthetic process	ARIC|g15931.t1, ARIC|g9060.t1
GO:0031543	0.00567642	0.999803	2	34	peptidyl-proline dioxygenase activity	MF	1	MF peptidyl-proline dioxygenase activity	ARIC|g34130.t1, ARIC|g3776.t1
GO:0008198	0.00611208	0.999779	2	38	ferrous iron binding	MF	1	MF ferrous iron binding	ARIC|g16473.t1, ARIC|g34307.t1
GO:0020023	0.00679631	0.999988	1	2	kinetoplast	CC	1	CC kinetoplast	ARIC|g35221.t1
GO:0031019	0.00679631	0.999988	1	2	mitochondrial mRNA editing complex	CC	1	CC mitochondrial mRNA editing complex	ARIC|g35221.t1
GO:0046485	0.00732921	0.99971	2	35	ether lipid metabolic process	BP	1	BP ether lipid metabolic process	ARIC|g15931.t1, ARIC|g9060.t1
GO:0043436	0.00734507	0.997012	14	1860	oxoacid metabolic process	BP	1	BP oxoacid metabolic process	ARIC|g15365.t1, ARIC|g16546.t1, ARIC|g17228.t1, ARIC|g27352.t1, ARIC|g27906.t1, ARIC|g29591.t1, ARIC|g32380.t1, ARIC|g33236.t1, ARIC|g34657.t1, ARIC|g36995.t1, ARIC|g37012.t1, ARIC|g48113.t1, ARIC|g51903.t1, ARIC|g6708.t1
GO:0004499	0.00740177	0.999705	2	35	N,N-dimethylaniline monooxygenase activity	MF	1	MF N,N-dimethylaniline monooxygenase activity	ARIC|g34130.t1, ARIC|g3776.t1
GO:0017144	0.00745474	0.99893	4	188	drug metabolic process	BP	1	BP drug metabolic process	ARIC|g19140.t1, ARIC|g42529.t1, ARIC|g51304.t1, ARIC|g52243.t1
GO:0016779	0.0075107	0.998298	6	446	nucleotidyltransferase activity	MF	1	MF nucleotidyltransferase activity	ARIC|g15757.t1, ARIC|g30292.t1, ARIC|g41990.t1, ARIC|g44867.t1, ARIC|g49796.t1, ARIC|g51103.t1
GO:0008216	0.00804653	0.999665	2	38	spermidine metabolic process	BP	1	BP spermidine metabolic process	ARIC|g44087.t1, ARIC|g50087.t1
GO:0009620	0.00829253	0.999195	3	120	response to fungus	BP	1	BP response to fungus	ARIC|g34130.t1, ARIC|g3776.t1, ARIC|g42907.t1
GO:0034081	0.00838857	0.999982	1	2	polyketide synthase complex	CC	1	CC polyketide synthase complex	ARIC|g48113.t1
GO:0070989	0.00839076	0.999642	2	38	oxidative demethylation	BP	1	BP oxidative demethylation	ARIC|g16473.t1, ARIC|g34307.t1
GO:0031124	0.00842232	0.999179	3	110	mRNA 3'-end processing	BP	1	BP mRNA 3'-end processing	ARIC|g30292.t1, ARIC|g41990.t1, ARIC|g44867.t1
GO:0032787	0.00861285	0.997232	9	974	monocarboxylic acid metabolic process	BP	1	BP monocarboxylic acid metabolic process	ARIC|g15365.t1, ARIC|g16546.t1, ARIC|g29591.t1, ARIC|g32380.t1, ARIC|g36995.t1, ARIC|g37012.t1, ARIC|g48113.t1, ARIC|g51903.t1, ARIC|g6708.t1
GO:0004017	0.00869213	0.999622	2	39	adenylate kinase activity	MF	1	MF adenylate kinase activity	ARIC|g19664.t1, ARIC|g31008.t1
GO:0006082	0.00886156	0.996314	14	1903	organic acid metabolic process	BP	1	BP organic acid metabolic process	ARIC|g15365.t1, ARIC|g16546.t1, ARIC|g17228.t1, ARIC|g27352.t1, ARIC|g27906.t1, ARIC|g29591.t1, ARIC|g32380.t1, ARIC|g33236.t1, ARIC|g34657.t1, ARIC|g36995.t1, ARIC|g37012.t1, ARIC|g48113.t1, ARIC|g51903.t1, ARIC|g6708.t1
GO:0042710	0.00887452	0.99998	1	2	biofilm formation	BP	1	BP biofilm formation	ARIC|g41990.t1
GO:0044010	0.00887452	0.99998	1	2	single-species biofilm formation	BP	1	BP single-species biofilm formation	ARIC|g41990.t1
GO:0044011	0.00887452	0.99998	1	2	single-species biofilm formation on inanimate substrate	BP	1	BP single-species biofilm formation on inanimate substrate	ARIC|g41990.t1
GO:0090605	0.00887452	0.99998	1	2	submerged biofilm formation	BP	1	BP submerged biofilm formation	ARIC|g41990.t1
GO:0090609	0.00887452	0.99998	1	2	single-species submerged biofilm formation	BP	1	BP single-species submerged biofilm formation	ARIC|g41990.t1
GO:0030410	0.0094324	0.99997	1	3	nicotianamine synthase activity	MF	1	MF nicotianamine synthase activity	ARIC|g27352.t1
GO:0030417	0.0094324	0.99997	1	3	nicotianamine metabolic process	BP	1	BP nicotianamine metabolic process	ARIC|g27352.t1
GO:0030418	0.0094324	0.99997	1	3	nicotianamine biosynthetic process	BP	1	BP nicotianamine biosynthetic process	ARIC|g27352.t1
GO:0044281	0.0104719	0.994661	22	3626	small molecule metabolic process	BP	1	BP small molecule metabolic process	ARIC|g15365.t1, ARIC|g15931.t1, ARIC|g16546.t1, ARIC|g17228.t1, ARIC|g19664.t1, ARIC|g27352.t1, ARIC|g27906.t1, ARIC|g29427.t1, ARIC|g29591.t1, ARIC|g31008.t1, ARIC|g32380.t1, ARIC|g33236.t1, ARIC|g34657.t1, ARIC|g36995.t1, ARIC|g37012.t1, ARIC|g40781.t1, ARIC|g42537.t1, ARIC|g48113.t1, ARIC|g51103.t1, ARIC|g51903.t1, ARIC|g6708.t1, ARIC|g9060.t1
GO:0006662	0.0104912	0.999494	2	47	glycerol ether metabolic process	BP	1	BP glycerol ether metabolic process	ARIC|g15931.t1, ARIC|g9060.t1
GO:0008138	0.0105578	0.998879	3	138	protein tyrosine/serine/threonine phosphatase activity	MF	1	MF protein tyrosine/serine/threonine phosphatase activity	ARIC|g29778.t1, ARIC|g36229.t1, ARIC|g52925.t1
GO:0044036	0.010561	0.998879	3	133	cell wall macromolecule metabolic process	BP	1	BP cell wall macromolecule metabolic process	ARIC|g34288.t1, ARIC|g42537.t1, ARIC|g47364.t1
GO:0005384	0.0107319	0.999479	2	41	manganese ion transmembrane transporter activity	MF	1	MF manganese ion transmembrane transporter activity	ARIC|g27906.t1, ARIC|g34657.t1
GO:0004697	0.0109813	0.99946	2	41	protein kinase C activity	MF	1	MF protein kinase C activity	ARIC|g27245.t1, ARIC|g41868.t1
GO:0004698	0.0109813	0.99946	2	41	calcium-dependent protein kinase C activity	MF	1	MF calcium-dependent protein kinase C activity	ARIC|g27245.t1, ARIC|g41868.t1
GO:0035552	0.0116737	0.999949	1	4	oxidative single-stranded DNA demethylation	BP	1	BP oxidative single-stranded DNA demethylation	ARIC|g16473.t1
GO:0035553	0.0116737	0.999949	1	4	oxidative single-stranded RNA demethylation	BP	1	BP oxidative single-stranded RNA demethylation	ARIC|g16473.t1
GO:1990930	0.0116737	0.999949	1	4	RNA N1-methyladenosine dioxygenase activity	MF	1	MF RNA N1-methyladenosine dioxygenase activity	ARIC|g16473.t1
GO:0008033	0.0119608	0.998026	4	264	tRNA processing	BP	1	BP tRNA processing	ARIC|g41469.t1, ARIC|g4744.t1, ARIC|g54650.t1, ARIC|g6800.t1
GO:0071704	0.012507	0.991591	75	16538	organic substance metabolic process	BP	1	BP organic substance metabolic process	ARIC|g15365.t1, ARIC|g15788.t1, ARIC|g15931.t1, ARIC|g16473.t1, ARIC|g16546.t1, ARIC|g16797.t1, ARIC|g17228.t1, ARIC|g17451.t1, ARIC|g19664.t1, ARIC|g19995.t1, ARIC|g26573.t1, ARIC|g27245.t1, ARIC|g27352.t1, ARIC|g27738.t1, ARIC|g27906.t1, ARIC|g29077.t1, ARIC|g29427.t1, ARIC|g29486.t1, ARIC|g29591.t1, ARIC|g2961.t1, ARIC|g29778.t1, ARIC|g30137.t1, ARIC|g30292.t1, ARIC|g30943.t1, ARIC|g31008.t1, …
GO:0016740	0.0126058	0.992541	35	6486	transferase activity	MF	1	MF transferase activity	ARIC|g15365.t1, ARIC|g15757.t1, ARIC|g16797.t1, ARIC|g19140.t1, ARIC|g19664.t1, ARIC|g27245.t1, ARIC|g27352.t1, ARIC|g29077.t1, ARIC|g29427.t1, ARIC|g30292.t1, ARIC|g30943.t1, ARIC|g31008.t1, ARIC|g33236.t1, ARIC|g34019.t1, ARIC|g34049.t1, ARIC|g35838.t1, ARIC|g40781.t1, ARIC|g40999.t1, ARIC|g41201.t1, ARIC|g41868.t1, ARIC|g41990.t1, ARIC|g42545.t1, ARIC|g42907.t1, ARIC|g44610.t1, ARIC|g44867.t1,…
GO:0006779	0.0127934	0.999316	2	47	porphyrin-containing compound biosynthetic process	BP	1	BP porphyrin-containing compound biosynthetic process	ARIC|g19995.t1, ARIC|g5928.t1
GO:0016572	0.012868	0.999311	2	44	histone phosphorylation	BP	1	BP histone phosphorylation	ARIC|g27245.t1, ARIC|g41868.t1
GO:0006817	0.0129026	0.999307	2	48	phosphate ion transport	BP	1	BP phosphate ion transport	ARIC|g27906.t1, ARIC|g34657.t1
GO:0046033	0.0130678	0.999293	2	48	AMP metabolic process	BP	1	BP AMP metabolic process	ARIC|g19664.t1, ARIC|g31008.t1
GO:0006577	0.0131398	0.999289	2	45	amino-acid betaine metabolic process	BP	1	BP amino-acid betaine metabolic process	ARIC|g17451.t1, ARIC|g6285.t1
GO:0016746	0.0134821	0.996081	7	702	transferase activity, transferring acyl groups	MF	1	MF transferase activity, transferring acyl groups	ARIC|g15365.t1, ARIC|g29427.t1, ARIC|g40781.t1, ARIC|g45039.t1, ARIC|g48113.t1, ARIC|g49838.t1, ARIC|g51903.t1
GO:0030374	0.0136137	0.999248	2	47	nuclear receptor transcription coactivator activity	MF	1	MF nuclear receptor transcription coactivator activity	ARIC|g27245.t1, ARIC|g41868.t1
GO:0048037	0.0136583	0.995621	8	872	cofactor binding	MF	1	MF cofactor binding	ARIC|g17451.t1, ARIC|g33236.t1, ARIC|g34130.t1, ARIC|g3776.t1, ARIC|g42529.t1, ARIC|g45039.t1, ARIC|g49838.t1, ARIC|g6285.t1
GO:0046460	0.0137755	0.999236	2	44	neutral lipid biosynthetic process	BP	1	BP neutral lipid biosynthetic process	ARIC|g15931.t1, ARIC|g9060.t1
GO:0046463	0.0137755	0.999236	2	44	acylglycerol biosynthetic process	BP	1	BP acylglycerol biosynthetic process	ARIC|g15931.t1, ARIC|g9060.t1
GO:0016793	0.0138904	0.999936	1	3	triphosphoric monoester hydrolase activity	MF	1	MF triphosphoric monoester hydrolase activity	ARIC|g45581.t1
GO:0018904	0.0147797	0.999143	2	56	ether metabolic process	BP	1	BP ether metabolic process	ARIC|g15931.t1, ARIC|g9060.t1
GO:0006778	0.0151747	0.99911	2	52	porphyrin-containing compound metabolic process	BP	1	BP porphyrin-containing compound metabolic process	ARIC|g19995.t1, ARIC|g5928.t1
GO:0009310	0.0152394	0.999103	2	55	amine catabolic process	BP	1	BP amine catabolic process	ARIC|g44087.t1, ARIC|g50087.t1
GO:0042402	0.0152394	0.999103	2	55	cellular biogenic amine catabolic process	BP	1	BP cellular biogenic amine catabolic process	ARIC|g44087.t1, ARIC|g50087.t1
GO:0072351	0.0155998	0.999903	1	5	tricarboxylic acid biosynthetic process	BP	1	BP tricarboxylic acid biosynthetic process	ARIC|g27352.t1
GO:0033961	0.0161905	0.999895	1	5	cis-stilbene-oxide hydrolase activity	MF	1	MF cis-stilbene-oxide hydrolase activity	ARIC|g43620.t1
GO:0033014	0.0166183	0.998976	2	56	tetrapyrrole biosynthetic process	BP	1	BP tetrapyrrole biosynthetic process	ARIC|g19995.t1, ARIC|g5928.t1
GO:0043167	0.017398	0.98819	69	14673	ion binding	MF	1	MF ion binding	ARIC|g11607.t1, ARIC|g15365.t1, ARIC|g15788.t1, ARIC|g15931.t1, ARIC|g16473.t1, ARIC|g16546.t1, ARIC|g16797.t1, ARIC|g17451.t1, ARIC|g18323.t1, ARIC|g19140.t1, ARIC|g19664.t1, ARIC|g19675.t1, ARIC|g19995.t1, ARIC|g21529.t1, ARIC|g22225.t1, ARIC|g27245.t1, ARIC|g29591.t1, ARIC|g30137.t1, ARIC|g30292.t1, ARIC|g30943.t1, ARIC|g31008.t1, ARIC|g32380.t1, ARIC|g33236.t1, ARIC|g34019.t1, ARIC|g34049.t1,…
GO:0044255	0.0174676	0.992103	14	2016	cellular lipid metabolic process	BP	1	BP cellular lipid metabolic process	ARIC|g15365.t1, ARIC|g15931.t1, ARIC|g16546.t1, ARIC|g29591.t1, ARIC|g32380.t1, ARIC|g34049.t1, ARIC|g36995.t1, ARIC|g37012.t1, ARIC|g45051.t1, ARIC|g46754.t1, ARIC|g48113.t1, ARIC|g51903.t1, ARIC|g6708.t1, ARIC|g9060.t1
GO:0010232	0.017976	0.99987	1	5	vascular transport	BP	1	BP vascular transport	ARIC|g27352.t1
GO:0010233	0.017976	0.99987	1	5	phloem transport	BP	1	BP phloem transport	ARIC|g27352.t1
GO:0050681	0.018013	0.998844	2	52	androgen receptor binding	MF	1	MF androgen receptor binding	ARIC|g27245.t1, ARIC|g41868.t1
GO:0033385	0.0183001	0.999866	1	5	geranylgeranyl diphosphate metabolic process	BP	1	BP geranylgeranyl diphosphate metabolic process	ARIC|g34049.t1
GO:0033386	0.0183001	0.999866	1	5	geranylgeranyl diphosphate biosynthetic process	BP	1	BP geranylgeranyl diphosphate biosynthetic process	ARIC|g34049.t1
GO:0016788	0.0183499	0.991652	14	2068	hydrolase activity, acting on ester bonds	MF	1	MF hydrolase activity, acting on ester bonds	ARIC|g29427.t1, ARIC|g29778.t1, ARIC|g36229.t1, ARIC|g40199.t1, ARIC|g40781.t1, ARIC|g41469.t1, ARIC|g42529.t1, ARIC|g45581.t1, ARIC|g46754.t1, ARIC|g47221.t1, ARIC|g4744.t1, ARIC|g52925.t1, ARIC|g54650.t1, ARIC|g6800.t1
GO:0036094	0.018619	0.988519	37	6874	small molecule binding	MF	1	MF small molecule binding	ARIC|g15365.t1, ARIC|g15788.t1, ARIC|g17451.t1, ARIC|g18323.t1, ARIC|g19140.t1, ARIC|g19664.t1, ARIC|g19675.t1, ARIC|g21529.t1, ARIC|g27245.t1, ARIC|g30137.t1, ARIC|g30292.t1, ARIC|g31008.t1, ARIC|g33236.t1, ARIC|g34130.t1, ARIC|g35221.t1, ARIC|g35838.t1, ARIC|g37354.t1, ARIC|g3776.t1, ARIC|g41777.t1, ARIC|g41868.t1, ARIC|g41990.t1, ARIC|g42529.t1, ARIC|g4264.t1, ARIC|g43506.t1, ARIC|g44005.t1, A…
GO:0035162	0.0187262	0.998775	2	49	embryonic hemopoiesis	BP	1	BP embryonic hemopoiesis	ARIC|g27245.t1, ARIC|g41868.t1
GO:1990450	0.0189388	0.999856	1	5	linear polyubiquitin binding	MF	1	MF linear polyubiquitin binding	ARIC|g30943.t1
GO:0008483	0.0190294	0.998738	2	59	transaminase activity	MF	1	MF transaminase activity	ARIC|g45039.t1, ARIC|g49838.t1
GO:0006595	0.0198905	0.998649	2	61	polyamine metabolic process	BP	1	BP polyamine metabolic process	ARIC|g44087.t1, ARIC|g50087.t1
GO:0004540	0.019917	0.996177	4	280	ribonuclease activity	MF	1	MF ribonuclease activity	ARIC|g41469.t1, ARIC|g4744.t1, ARIC|g54650.t1, ARIC|g6800.t1
GO:0050851	0.0200215	0.997302	3	151	antigen receptor-mediated signaling pathway	BP	1	BP antigen receptor-mediated signaling pathway	ARIC|g27245.t1, ARIC|g41868.t1, ARIC|g42907.t1
GO:0006629	0.0206116	0.989725	17	2673	lipid metabolic process	BP	1	BP lipid metabolic process	ARIC|g15365.t1, ARIC|g15931.t1, ARIC|g16546.t1, ARIC|g29427.t1, ARIC|g29591.t1, ARIC|g32380.t1, ARIC|g34049.t1, ARIC|g36995.t1, ARIC|g37012.t1, ARIC|g40199.t1, ARIC|g40781.t1, ARIC|g45051.t1, ARIC|g46754.t1, ARIC|g48113.t1, ARIC|g51903.t1, ARIC|g6708.t1, ARIC|g9060.t1
GO:0043173	0.0209773	0.998533	2	64	nucleotide salvage	BP	1	BP nucleotide salvage	ARIC|g19664.t1, ARIC|g31008.t1
GO:0009931	0.0210693	0.998524	2	62	calcium-dependent protein serine/threonine kinase activity	MF	1	MF calcium-dependent protein serine/threonine kinase activity	ARIC|g27245.t1, ARIC|g41868.t1
GO:0035513	0.0212324	0.999806	1	7	oxidative RNA demethylation	BP	1	BP oxidative RNA demethylation	ARIC|g16473.t1
GO:0035515	0.0212324	0.999806	1	7	oxidative RNA demethylase activity	MF	1	MF oxidative RNA demethylase activity	ARIC|g16473.t1
GO:0019201	0.0214245	0.998484	2	66	NA	NA	1	none	ARIC|g19664.t1, ARIC|g31008.t1
GO:0103053	0.0217979	0.999796	1	7	1-ethyladenine demethylase activity	MF	1	MF 1-ethyladenine demethylase activity	ARIC|g34307.t1
GO:0051747	0.0218198	0.999795	1	7	cytosine C-5 DNA demethylase activity	MF	1	MF cytosine C-5 DNA demethylase activity	ARIC|g34307.t1
GO:0016769	0.0221965	0.9984	2	64	transferase activity, transferring nitrogenous groups	MF	1	MF transferase activity, transferring nitrogenous groups	ARIC|g45039.t1, ARIC|g49838.t1
GO:0036148	0.0224668	0.999783	1	7	phosphatidylglycerol acyl-chain remodeling	BP	1	BP phosphatidylglycerol acyl-chain remodeling	ARIC|g46754.t1
GO:0042446	0.0226378	0.998351	2	64	hormone biosynthetic process	BP	1	BP hormone biosynthetic process	ARIC|g17228.t1, ARIC|g31797.t1
GO:0035442	0.0230447	0.999778	1	6	dipeptide transmembrane transport	BP	1	BP dipeptide transmembrane transport	ARIC|g33234.t1
GO:0140207	0.0230447	0.999778	1	6	tripeptide import across plasma membrane	BP	1	BP tripeptide import across plasma membrane	ARIC|g33234.t1
GO:0032451	0.0232789	0.998281	2	62	demethylase activity	MF	1	MF demethylase activity	ARIC|g16473.t1, ARIC|g34307.t1
GO:0042113	0.0234735	0.996637	3	168	B cell activation	BP	1	BP B cell activation	ARIC|g27245.t1, ARIC|g41868.t1, ARIC|g42907.t1
GO:0061059	0.023627	0.99976	1	7	positive regulation of peptidoglycan recognition protein signaling pathway	BP	1	BP positive regulation of peptidoglycan recognition protein signaling pathway	ARIC|g30943.t1
GO:0010857	0.0238816	0.99821	2	66	calcium-dependent protein kinase activity	MF	1	MF calcium-dependent protein kinase activity	ARIC|g27245.t1, ARIC|g41868.t1
GO:0033218	0.0247553	0.991883	7	725	amide binding	MF	1	MF amide binding	ARIC|g15365.t1, ARIC|g19140.t1, ARIC|g42529.t1, ARIC|g48113.t1, ARIC|g51304.t1, ARIC|g51903.t1, ARIC|g52243.t1
GO:0016645	0.0249226	0.998086	2	71	oxidoreductase activity, acting on the CH-NH group of donors	MF	1	MF oxidoreductase activity, acting on the CH-NH group of donors	ARIC|g44087.t1, ARIC|g50087.t1
GO:0006576	0.0249943	0.996332	3	173	cellular biogenic amine metabolic process	BP	1	BP cellular biogenic amine metabolic process	ARIC|g27352.t1, ARIC|g44087.t1, ARIC|g50087.t1
GO:0004161	0.0253065	0.999724	1	7	dimethylallyltranstransferase activity	MF	1	MF dimethylallyltranstransferase activity	ARIC|g34049.t1
GO:0033383	0.0253065	0.999724	1	7	geranyl diphosphate metabolic process	BP	1	BP geranyl diphosphate metabolic process	ARIC|g34049.t1
GO:0033384	0.0253065	0.999724	1	7	geranyl diphosphate biosynthetic process	BP	1	BP geranyl diphosphate biosynthetic process	ARIC|g34049.t1
GO:0019752	0.0260603	0.988386	12	1769	carboxylic acid metabolic process	BP	1	BP carboxylic acid metabolic process	ARIC|g15365.t1, ARIC|g16546.t1, ARIC|g17228.t1, ARIC|g27352.t1, ARIC|g29591.t1, ARIC|g32380.t1, ARIC|g33236.t1, ARIC|g36995.t1, ARIC|g37012.t1, ARIC|g48113.t1, ARIC|g51903.t1, ARIC|g6708.t1
GO:0044106	0.0261919	0.996087	3	176	cellular amine metabolic process	BP	1	BP cellular amine metabolic process	ARIC|g27352.t1, ARIC|g44087.t1, ARIC|g50087.t1
GO:0005618	0.0262238	0.994527	4	314	cell wall	CC	1	CC cell wall	ARIC|g34288.t1, ARIC|g35838.t1, ARIC|g45436.t1, ARIC|g47364.t1
GO:0016114	0.0266712	0.997874	2	74	terpenoid biosynthetic process	BP	1	BP terpenoid biosynthetic process	ARIC|g34049.t1, ARIC|g51903.t1
GO:0016298	0.0267939	0.994373	4	298	lipase activity	MF	1	MF lipase activity	ARIC|g29427.t1, ARIC|g40199.t1, ARIC|g40781.t1, ARIC|g46754.t1
GO:0047498	0.0267967	0.999679	1	9	calcium-dependent phospholipase A2 activity	MF	1	MF calcium-dependent phospholipase A2 activity	ARIC|g46754.t1
GO:0030312	0.0268201	0.994364	4	316	external encapsulating structure	CC	1	CC external encapsulating structure	ARIC|g34288.t1, ARIC|g35838.t1, ARIC|g45436.t1, ARIC|g47364.t1
GO:0031520	0.0268519	0.999689	1	7	plasma membrane of cell tip	CC	1	CC plasma membrane of cell tip	ARIC|g33234.t1
GO:0050832	0.0278824	0.997724	2	75	defense response to fungus	BP	1	BP defense response to fungus	ARIC|g34130.t1, ARIC|g3776.t1
GO:0044237	0.0283127	0.980254	68	15311	cellular metabolic process	BP	1	BP cellular metabolic process	ARIC|g15365.t1, ARIC|g15788.t1, ARIC|g15931.t1, ARIC|g16473.t1, ARIC|g16546.t1, ARIC|g16797.t1, ARIC|g17228.t1, ARIC|g17451.t1, ARIC|g19140.t1, ARIC|g19664.t1, ARIC|g19995.t1, ARIC|g27245.t1, ARIC|g27352.t1, ARIC|g27906.t1, ARIC|g29077.t1, ARIC|g29486.t1, ARIC|g29591.t1, ARIC|g2961.t1, ARIC|g29778.t1, ARIC|g30137.t1, ARIC|g30292.t1, ARIC|g30943.t1, ARIC|g31008.t1, ARIC|g32380.t1, ARIC|g33236.t1, …
GO:0009308	0.0291039	0.995471	3	184	amine metabolic process	BP	1	BP amine metabolic process	ARIC|g27352.t1, ARIC|g44087.t1, ARIC|g50087.t1
GO:0004497	0.0291439	0.993718	4	318	monooxygenase activity	MF	1	MF monooxygenase activity	ARIC|g15931.t1, ARIC|g34130.t1, ARIC|g3776.t1, ARIC|g9060.t1
GO:0009058	0.0296525	0.982674	25	4742	biosynthetic process	BP	1	BP biosynthetic process	ARIC|g15365.t1, ARIC|g15931.t1, ARIC|g17228.t1, ARIC|g17451.t1, ARIC|g19140.t1, ARIC|g19664.t1, ARIC|g19995.t1, ARIC|g27352.t1, ARIC|g29486.t1, ARIC|g2961.t1, ARIC|g31008.t1, ARIC|g31797.t1, ARIC|g34049.t1, ARIC|g42529.t1, ARIC|g45039.t1, ARIC|g46754.t1, ARIC|g48113.t1, ARIC|g49838.t1, ARIC|g51103.t1, ARIC|g51304.t1, ARIC|g51903.t1, ARIC|g52243.t1, ARIC|g5928.t1, ARIC|g6285.t1, ARIC|g9060.t1
GO:0036149	0.0299025	0.9996	1	9	phosphatidylinositol acyl-chain remodeling	BP	1	BP phosphatidylinositol acyl-chain remodeling	ARIC|g46754.t1
GO:0030170	0.0305126	0.995165	3	185	pyridoxal phosphate binding	MF	1	MF pyridoxal phosphate binding	ARIC|g33236.t1, ARIC|g45039.t1, ARIC|g49838.t1
GO:0070279	0.0305126	0.995165	3	185	vitamin B6 binding	MF	1	MF vitamin B6 binding	ARIC|g33236.t1, ARIC|g45039.t1, ARIC|g49838.t1
GO:0008430	0.0312229	0.999554	1	11	selenium binding	MF	1	MF selenium binding	ARIC|g17228.t1
GO:0034057	0.0324212	0.99953	1	9	RNA strand-exchange activity	MF	1	MF RNA strand-exchange activity	ARIC|g29486.t1
GO:0097010	0.0324212	0.99953	1	9	eukaryotic translation initiation factor 4F complex assembly	BP	1	BP eukaryotic translation initiation factor 4F complex assembly	ARIC|g29486.t1
GO:0004142	0.0339057	0.999479	1	10	diacylglycerol cholinephosphotransferase activity	MF	1	MF diacylglycerol cholinephosphotransferase activity	ARIC|g45051.t1
GO:0033013	0.0339382	0.996918	2	80	tetrapyrrole metabolic process	BP	1	BP tetrapyrrole metabolic process	ARIC|g19995.t1, ARIC|g5928.t1
GO:0070988	0.0343497	0.996862	2	77	demethylation	BP	1	BP demethylation	ARIC|g16473.t1, ARIC|g34307.t1
GO:0042938	0.0346209	0.999463	1	9	dipeptide transport	BP	1	BP dipeptide transport	ARIC|g33234.t1
GO:0006828	0.0351379	0.996756	2	71	manganese ion transport	BP	1	BP manganese ion transport	ARIC|g27906.t1, ARIC|g34657.t1
GO:0035514	0.0353176	0.999429	1	11	DNA demethylase activity	MF	1	MF DNA demethylase activity	ARIC|g34307.t1
GO:0031071	0.035951	0.999414	1	10	cysteine desulfurase activity	MF	1	MF cysteine desulfurase activity	ARIC|g33236.t1
GO:0071797	0.0366216	0.999391	1	10	LUBAC complex	CC	1	CC LUBAC complex	ARIC|g30943.t1
GO:0005506	0.0368792	0.991445	4	360	iron ion binding	MF	1	MF iron ion binding	ARIC|g15931.t1, ARIC|g16473.t1, ARIC|g34307.t1, ARIC|g9060.t1
GO:0061058	0.0371521	0.999362	1	12	regulation of peptidoglycan recognition protein signaling pathway	BP	1	BP regulation of peptidoglycan recognition protein signaling pathway	ARIC|g30943.t1
GO:0000309	0.037529	0.999349	1	12	nicotinamide-nucleotide adenylyltransferase activity	MF	1	MF nicotinamide-nucleotide adenylyltransferase activity	ARIC|g51103.t1
GO:0004515	0.037529	0.999349	1	12	nicotinate-nucleotide adenylyltransferase activity	MF	1	MF nicotinate-nucleotide adenylyltransferase activity	ARIC|g51103.t1
GO:0016709	0.0375444	0.996395	2	86	oxidoreductase activity, acting on paired donors, with incorporation or reduction of molecular oxygen, NAD(P)H as one donor, and incorporation of one atom of oxygen	MF	1	MF oxidoreductase activity, acting on paired donors, with incorporation or reduction of molecular oxygen, NAD(P)H as one donor, and incorporation of one atom of oxygen	ARIC|g34130.t1, ARIC|g3776.t1
GO:0043094	0.0382643	0.996285	2	90	cellular metabolic compound salvage	BP	1	BP cellular metabolic compound salvage	ARIC|g19664.t1, ARIC|g31008.t1
GO:0015295	0.0384934	0.996256	2	82	solute:proton symporter activity	MF	1	MF solute:proton symporter activity	ARIC|g27906.t1, ARIC|g34657.t1
GO:0009555	0.0391369	0.999297	1	11	pollen development	BP	1	BP pollen development	ARIC|g27352.t1
GO:0006575	0.0392073	0.990728	4	377	cellular modified amino acid metabolic process	BP	1	BP cellular modified amino acid metabolic process	ARIC|g17228.t1, ARIC|g17451.t1, ARIC|g46754.t1, ARIC|g6285.t1
GO:0045337	0.0400959	0.999262	1	11	farnesyl diphosphate biosynthetic process	BP	1	BP farnesyl diphosphate biosynthetic process	ARIC|g34049.t1
GO:0004311	0.0401684	0.999259	1	11	farnesyltranstransferase activity	MF	1	MF farnesyltranstransferase activity	ARIC|g34049.t1
GO:0043168	0.0403406	0.973584	37	7185	anion binding	MF	1	MF anion binding	ARIC|g15365.t1, ARIC|g15788.t1, ARIC|g17451.t1, ARIC|g18323.t1, ARIC|g19140.t1, ARIC|g19664.t1, ARIC|g19675.t1, ARIC|g21529.t1, ARIC|g27245.t1, ARIC|g30137.t1, ARIC|g30292.t1, ARIC|g31008.t1, ARIC|g33236.t1, ARIC|g34130.t1, ARIC|g35221.t1, ARIC|g35838.t1, ARIC|g37354.t1, ARIC|g3776.t1, ARIC|g41777.t1, ARIC|g41868.t1, ARIC|g41990.t1, ARIC|g42529.t1, ARIC|g4264.t1, ARIC|g43506.t1, ARIC|g44005.t1, A…
GO:0051539	0.0406459	0.995927	2	84	4 iron, 4 sulfur cluster binding	MF	1	MF 4 iron, 4 sulfur cluster binding	ARIC|g19995.t1, ARIC|g5928.t1
GO:0006633	0.0416664	0.992544	3	208	fatty acid biosynthetic process	BP	1	BP fatty acid biosynthetic process	ARIC|g15365.t1, ARIC|g48113.t1, ARIC|g51903.t1
GO:0061630	0.0430102	0.984173	7	886	ubiquitin protein ligase activity	MF	1	MF ubiquitin protein ligase activity	ARIC|g16797.t1, ARIC|g30943.t1, ARIC|g34019.t1, ARIC|g40999.t1, ARIC|g42545.t1, ARIC|g47041.t1, ARIC|g52031.t1
GO:0009860	0.0433016	0.999138	1	11	pollen tube growth	BP	1	BP pollen tube growth	ARIC|g27352.t1
GO:0045338	0.043537	0.999122	1	12	farnesyl diphosphate metabolic process	BP	1	BP farnesyl diphosphate metabolic process	ARIC|g34049.t1
GO:0002429	0.0436716	0.992041	3	207	immune response-activating cell surface receptor signaling pathway	BP	1	BP immune response-activating cell surface receptor signaling pathway	ARIC|g27245.t1, ARIC|g41868.t1, ARIC|g42907.t1
GO:0016109	0.0437133	0.999115	1	12	tetraterpenoid biosynthetic process	BP	1	BP tetraterpenoid biosynthetic process	ARIC|g34049.t1
GO:0016117	0.0437133	0.999115	1	12	carotenoid biosynthetic process	BP	1	BP carotenoid biosynthetic process	ARIC|g34049.t1
GO:0006641	0.0441772	0.995363	2	90	triglyceride metabolic process	BP	1	BP triglyceride metabolic process	ARIC|g15931.t1, ARIC|g9060.t1
GO:0008299	0.0457692	0.995094	2	100	isoprenoid biosynthetic process	BP	1	BP isoprenoid biosynthetic process	ARIC|g34049.t1, ARIC|g51903.t1
GO:0012505	0.0458601	0.991472	3	235	endomembrane system	CC	1	CC endomembrane system	ARIC|g22225.t1, ARIC|g54144.t1, ARIC|g8159.t1
GO:0004337	0.0460515	0.999016	1	12	geranyltranstransferase activity	MF	1	MF geranyltranstransferase activity	ARIC|g34049.t1
GO:0016108	0.0474236	0.998949	1	13	tetraterpenoid metabolic process	BP	1	BP tetraterpenoid metabolic process	ARIC|g34049.t1
GO:0016116	0.0474236	0.998949	1	13	carotenoid metabolic process	BP	1	BP carotenoid metabolic process	ARIC|g34049.t1
GO:0006399	0.0480219	0.987891	4	395	tRNA metabolic process	BP	1	BP tRNA metabolic process	ARIC|g41469.t1, ARIC|g4744.t1, ARIC|g54650.t1, ARIC|g6800.t1
GO:0004842	0.0493767	0.97864	9	1313	ubiquitin-protein transferase activity	MF	1	MF ubiquitin-protein transferase activity	ARIC|g16797.t1, ARIC|g30943.t1, ARIC|g34019.t1, ARIC|g40999.t1, ARIC|g42545.t1, ARIC|g42907.t1, ARIC|g44610.t1, ARIC|g47041.t1, ARIC|g52031.t1
GO:0019566	0.0495253	0.998841	1	15	arabinose metabolic process	BP	1	BP arabinose metabolic process	ARIC|g42537.t1
GO:0046373	0.0495253	0.998841	1	15	L-arabinose metabolic process	BP	1	BP L-arabinose metabolic process	ARIC|g42537.t1
GO:0004301	0.049709	0.998832	1	15	epoxide hydrolase activity	MF	1	MF epoxide hydrolase activity	ARIC|g43620.t1

## Sheet: Ar T7 down
category	over_represented_pvalue	under_represented_pvalue	numDEInCat	numInCat	term	ontology	over_represented_FDR	go_term	gene_ids
GO:0002096	1.10569e-08	1	4	22	polkadots	CC	3.85042e-05	CC polkadots	ARIC|g26601.t1, ARIC|g36796.t1, ARIC|g47163.t1, ARIC|g49813.t1
GO:0032449	1.10569e-08	1	4	22	CBM complex	CC	3.85042e-05	CC CBM complex	ARIC|g26601.t1, ARIC|g36796.t1, ARIC|g47163.t1, ARIC|g49813.t1
GO:0001923	1.44296e-08	1	4	23	B-1 B cell differentiation	BP	3.85042e-05	BP B-1 B cell differentiation	ARIC|g26601.t1, ARIC|g36796.t1, ARIC|g47163.t1, ARIC|g49813.t1
GO:0005525	1.44992e-08	1	11	947	GTP binding	MF	3.85042e-05	MF GTP binding	ARIC|g11088.t1, ARIC|g15972.t1, ARIC|g28051.t1, ARIC|g29449.t1, ARIC|g30600.t1, ARIC|g41211.t1, ARIC|g44287.t1, ARIC|g44288.t1, ARIC|g47518.t1, ARIC|g47519.t1, ARIC|g6220.t1
GO:0001883	1.49934e-08	1	11	951	purine nucleoside binding	MF	3.85042e-05	MF purine nucleoside binding	ARIC|g11088.t1, ARIC|g15972.t1, ARIC|g28051.t1, ARIC|g29449.t1, ARIC|g30600.t1, ARIC|g41211.t1, ARIC|g44287.t1, ARIC|g44288.t1, ARIC|g47518.t1, ARIC|g47519.t1, ARIC|g6220.t1
GO:0032550	1.49934e-08	1	11	951	purine ribonucleoside binding	MF	3.85042e-05	MF purine ribonucleoside binding	ARIC|g11088.t1, ARIC|g15972.t1, ARIC|g28051.t1, ARIC|g29449.t1, ARIC|g30600.t1, ARIC|g41211.t1, ARIC|g44287.t1, ARIC|g44288.t1, ARIC|g47518.t1, ARIC|g47519.t1, ARIC|g6220.t1
GO:0032549	1.63914e-08	1	11	959	ribonucleoside binding	MF	3.85042e-05	MF ribonucleoside binding	ARIC|g11088.t1, ARIC|g15972.t1, ARIC|g28051.t1, ARIC|g29449.t1, ARIC|g30600.t1, ARIC|g41211.t1, ARIC|g44287.t1, ARIC|g44288.t1, ARIC|g47518.t1, ARIC|g47519.t1, ARIC|g6220.t1
GO:0001882	1.67335e-08	1	11	962	nucleoside binding	MF	3.85042e-05	MF nucleoside binding	ARIC|g11088.t1, ARIC|g15972.t1, ARIC|g28051.t1, ARIC|g29449.t1, ARIC|g30600.t1, ARIC|g41211.t1, ARIC|g44287.t1, ARIC|g44288.t1, ARIC|g47518.t1, ARIC|g47519.t1, ARIC|g6220.t1
GO:2000318	1.97735e-08	1	4	25	positive regulation of T-helper 17 type immune response	BP	3.85042e-05	BP positive regulation of T-helper 17 type immune response	ARIC|g26601.t1, ARIC|g36796.t1, ARIC|g47163.t1, ARIC|g49813.t1
GO:2000321	1.97735e-08	1	4	25	positive regulation of T-helper 17 cell differentiation	BP	3.85042e-05	BP positive regulation of T-helper 17 cell differentiation	ARIC|g26601.t1, ARIC|g36796.t1, ARIC|g47163.t1, ARIC|g49813.t1
GO:0019001	2.23927e-08	1	11	985	guanyl nucleotide binding	MF	3.85042e-05	MF guanyl nucleotide binding	ARIC|g11088.t1, ARIC|g15972.t1, ARIC|g28051.t1, ARIC|g29449.t1, ARIC|g30600.t1, ARIC|g41211.t1, ARIC|g44287.t1, ARIC|g44288.t1, ARIC|g47518.t1, ARIC|g47519.t1, ARIC|g6220.t1
GO:0032561	2.23927e-08	1	11	985	guanyl ribonucleotide binding	MF	3.85042e-05	MF guanyl ribonucleotide binding	ARIC|g11088.t1, ARIC|g15972.t1, ARIC|g28051.t1, ARIC|g29449.t1, ARIC|g30600.t1, ARIC|g41211.t1, ARIC|g44287.t1, ARIC|g44288.t1, ARIC|g47518.t1, ARIC|g47519.t1, ARIC|g6220.t1
GO:2000316	4.14746e-08	1	4	29	regulation of T-helper 17 type immune response	BP	6.11276e-05	BP regulation of T-helper 17 type immune response	ARIC|g26601.t1, ARIC|g36796.t1, ARIC|g47163.t1, ARIC|g49813.t1
GO:2000319	4.14746e-08	1	4	29	regulation of T-helper 17 cell differentiation	BP	6.11276e-05	BP regulation of T-helper 17 cell differentiation	ARIC|g26601.t1, ARIC|g36796.t1, ARIC|g47163.t1, ARIC|g49813.t1
GO:0043372	1.35676e-07	1	4	37	positive regulation of CD4-positive, alpha-beta T cell differentiation	BP	0.000164679	BP positive regulation of CD4-positive, alpha-beta T cell differentiation	ARIC|g26601.t1, ARIC|g36796.t1, ARIC|g47163.t1, ARIC|g49813.t1
GO:0045624	1.35676e-07	1	4	37	positive regulation of T-helper cell differentiation	BP	0.000164679	BP positive regulation of T-helper cell differentiation	ARIC|g26601.t1, ARIC|g36796.t1, ARIC|g47163.t1, ARIC|g49813.t1
GO:2000516	1.35676e-07	1	4	37	positive regulation of CD4-positive, alpha-beta T cell activation	BP	0.000164679	BP positive regulation of CD4-positive, alpha-beta T cell activation	ARIC|g26601.t1, ARIC|g36796.t1, ARIC|g47163.t1, ARIC|g49813.t1
GO:0031663	2.058e-07	1	4	42	lipopolysaccharide-mediated signaling pathway	BP	0.000235916	BP lipopolysaccharide-mediated signaling pathway	ARIC|g26601.t1, ARIC|g36796.t1, ARIC|g47163.t1, ARIC|g49813.t1
GO:0045622	2.17697e-07	1	4	41	regulation of T-helper cell differentiation	BP	0.000236419	BP regulation of T-helper cell differentiation	ARIC|g26601.t1, ARIC|g36796.t1, ARIC|g47163.t1, ARIC|g49813.t1
GO:0043370	2.55283e-07	1	4	43	regulation of CD4-positive, alpha-beta T cell differentiation	BP	0.000263376	BP regulation of CD4-positive, alpha-beta T cell differentiation	ARIC|g26601.t1, ARIC|g36796.t1, ARIC|g47163.t1, ARIC|g49813.t1
GO:2000514	3.04303e-07	1	4	45	regulation of CD4-positive, alpha-beta T cell activation	BP	0.000299	BP regulation of CD4-positive, alpha-beta T cell activation	ARIC|g26601.t1, ARIC|g36796.t1, ARIC|g47163.t1, ARIC|g49813.t1
GO:0009620	3.50231e-07	1	5	120	response to fungus	BP	0.000328485	BP response to fungus	ARIC|g26601.t1, ARIC|g30653.t1, ARIC|g36796.t1, ARIC|g47163.t1, ARIC|g49813.t1
GO:0046638	5.79251e-07	1	4	52	positive regulation of alpha-beta T cell differentiation	BP	0.000508689	BP positive regulation of alpha-beta T cell differentiation	ARIC|g26601.t1, ARIC|g36796.t1, ARIC|g47163.t1, ARIC|g49813.t1
GO:0042098	5.91671e-07	1	4	53	T cell proliferation	BP	0.000508689	BP T cell proliferation	ARIC|g26601.t1, ARIC|g36796.t1, ARIC|g47163.t1, ARIC|g49813.t1
GO:0002335	7.0784e-07	1	4	50	mature B cell differentiation	BP	0.000584223	BP mature B cell differentiation	ARIC|g26601.t1, ARIC|g36796.t1, ARIC|g47163.t1, ARIC|g49813.t1
GO:0046635	9.98977e-07	1	4	59	positive regulation of alpha-beta T cell activation	BP	0.000792804	BP positive regulation of alpha-beta T cell activation	ARIC|g26601.t1, ARIC|g36796.t1, ARIC|g47163.t1, ARIC|g49813.t1
GO:0046637	1.14494e-06	1	4	62	regulation of alpha-beta T cell differentiation	BP	0.000857543	BP regulation of alpha-beta T cell differentiation	ARIC|g26601.t1, ARIC|g36796.t1, ARIC|g47163.t1, ARIC|g49813.t1
GO:0050856	1.16367e-06	1	4	62	regulation of T cell receptor signaling pathway	BP	0.000857543	BP regulation of T cell receptor signaling pathway	ARIC|g26601.t1, ARIC|g36796.t1, ARIC|g47163.t1, ARIC|g49813.t1
GO:0046634	2.02343e-06	1	4	71	regulation of alpha-beta T cell activation	BP	0.00127245	BP regulation of alpha-beta T cell activation	ARIC|g26601.t1, ARIC|g36796.t1, ARIC|g47163.t1, ARIC|g49813.t1
GO:0002726	2.04767e-06	1	4	71	positive regulation of T cell cytokine production	BP	0.00127245	BP positive regulation of T cell cytokine production	ARIC|g26601.t1, ARIC|g36796.t1, ARIC|g47163.t1, ARIC|g49813.t1
GO:0007250	2.05097e-06	1	4	72	activation of NF-kappaB-inducing kinase activity	BP	0.00127245	BP activation of NF-kappaB-inducing kinase activity	ARIC|g26601.t1, ARIC|g36796.t1, ARIC|g47163.t1, ARIC|g49813.t1
GO:0032943	2.08799e-06	1	4	73	mononuclear cell proliferation	BP	0.00127245	BP mononuclear cell proliferation	ARIC|g26601.t1, ARIC|g36796.t1, ARIC|g47163.t1, ARIC|g49813.t1
GO:0046651	2.08799e-06	1	4	73	lymphocyte proliferation	BP	0.00127245	BP lymphocyte proliferation	ARIC|g26601.t1, ARIC|g36796.t1, ARIC|g47163.t1, ARIC|g49813.t1
GO:0050854	2.09669e-06	1	4	71	regulation of antigen receptor-mediated signaling pathway	BP	0.00127245	BP regulation of antigen receptor-mediated signaling pathway	ARIC|g26601.t1, ARIC|g36796.t1, ARIC|g47163.t1, ARIC|g49813.t1
GO:0070661	2.19541e-06	1	4	74	leukocyte proliferation	BP	0.00129429	BP leukocyte proliferation	ARIC|g26601.t1, ARIC|g36796.t1, ARIC|g47163.t1, ARIC|g49813.t1
GO:0002724	2.33646e-06	1	4	73	regulation of T cell cytokine production	BP	0.00133918	BP regulation of T cell cytokine production	ARIC|g26601.t1, ARIC|g36796.t1, ARIC|g47163.t1, ARIC|g49813.t1
GO:1900074	2.75264e-06	1	2	2	negative regulation of neuromuscular synaptic transmission	BP	0.00153508	BP negative regulation of neuromuscular synaptic transmission	ARIC|g25316.t1, ARIC|g37977.t1
GO:0002711	3.41784e-06	1	4	82	positive regulation of T cell mediated immunity	BP	0.00185589	BP positive regulation of T cell mediated immunity	ARIC|g26601.t1, ARIC|g36796.t1, ARIC|g47163.t1, ARIC|g49813.t1
GO:0045582	3.51824e-06	1	4	80	positive regulation of T cell differentiation	BP	0.00186142	BP positive regulation of T cell differentiation	ARIC|g26601.t1, ARIC|g36796.t1, ARIC|g47163.t1, ARIC|g49813.t1
GO:0032743	3.68726e-06	1	4	83	positive regulation of interleukin-2 production	BP	0.00190207	BP positive regulation of interleukin-2 production	ARIC|g26601.t1, ARIC|g36796.t1, ARIC|g47163.t1, ARIC|g49813.t1
GO:0032731	4.47281e-06	1	4	90	positive regulation of interleukin-1 beta production	BP	0.00225102	BP positive regulation of interleukin-1 beta production	ARIC|g26601.t1, ARIC|g36796.t1, ARIC|g47163.t1, ARIC|g49813.t1
GO:0032732	5.05403e-06	1	4	93	positive regulation of interleukin-1 production	BP	0.00248297	BP positive regulation of interleukin-1 production	ARIC|g26601.t1, ARIC|g36796.t1, ARIC|g47163.t1, ARIC|g49813.t1
GO:0045621	6.83041e-06	1	4	94	positive regulation of lymphocyte differentiation	BP	0.00327764	BP positive regulation of lymphocyte differentiation	ARIC|g26601.t1, ARIC|g36796.t1, ARIC|g47163.t1, ARIC|g49813.t1
GO:0007079	7.26926e-06	1	2	3	mitotic chromosome movement towards spindle pole	BP	0.00340895	BP mitotic chromosome movement towards spindle pole	ARIC|g25316.t1, ARIC|g37977.t1
GO:0030183	8.95553e-06	1	4	101	B cell differentiation	BP	0.00410641	BP B cell differentiation	ARIC|g26601.t1, ARIC|g36796.t1, ARIC|g47163.t1, ARIC|g49813.t1
GO:0032663	1.01266e-05	1	4	107	regulation of interleukin-2 production	BP	0.00454244	BP regulation of interleukin-2 production	ARIC|g26601.t1, ARIC|g36796.t1, ARIC|g47163.t1, ARIC|g49813.t1
GO:0002709	1.20414e-05	1	4	113	regulation of T cell mediated immunity	BP	0.00528641	BP regulation of T cell mediated immunity	ARIC|g26601.t1, ARIC|g36796.t1, ARIC|g47163.t1, ARIC|g49813.t1
GO:0002720	1.90073e-05	0.999999	4	123	positive regulation of cytokine production involved in immune response	BP	0.00808743	BP positive regulation of cytokine production involved in immune response	ARIC|g26601.t1, ARIC|g36796.t1, ARIC|g47163.t1, ARIC|g49813.t1
GO:0031117	1.92054e-05	1	2	5	positive regulation of microtubule depolymerization	BP	0.00808743	BP positive regulation of microtubule depolymerization	ARIC|g25316.t1, ARIC|g37977.t1
GO:0045580	1.98727e-05	0.999999	4	121	regulation of T cell differentiation	BP	0.00820107	BP regulation of T cell differentiation	ARIC|g26601.t1, ARIC|g36796.t1, ARIC|g47163.t1, ARIC|g49813.t1
GO:0001650	2.26186e-05	0.999999	4	122	fibrillar center	CC	0.00915122	CC fibrillar center	ARIC|g26601.t1, ARIC|g36796.t1, ARIC|g47163.t1, ARIC|g49813.t1
GO:0043621	2.59374e-05	0.999999	4	126	protein self-association	MF	0.0102922	MF protein self-association	ARIC|g26601.t1, ARIC|g36796.t1, ARIC|g47163.t1, ARIC|g49813.t1
GO:1900075	2.81456e-05	1	2	6	positive regulation of neuromuscular synaptic transmission	BP	0.0109577	BP positive regulation of neuromuscular synaptic transmission	ARIC|g25316.t1, ARIC|g37977.t1
GO:0002718	2.91136e-05	0.999999	4	137	regulation of cytokine production involved in immune response	BP	0.0111246	BP regulation of cytokine production involved in immune response	ARIC|g26601.t1, ARIC|g36796.t1, ARIC|g47163.t1, ARIC|g49813.t1
GO:0002824	3.00483e-05	0.999999	4	136	positive regulation of adaptive immune response based on somatic recombination of immune receptors built from immunoglobulin superfamily domains	BP	0.011273	BP positive regulation of adaptive immune response based on somatic recombination of immune receptors built from immunoglobulin superfamily domains	ARIC|g26601.t1, ARIC|g36796.t1, ARIC|g47163.t1, ARIC|g49813.t1
GO:0050870	3.52202e-05	0.999999	4	145	positive regulation of T cell activation	BP	0.0129413	BP positive regulation of T cell activation	ARIC|g26601.t1, ARIC|g36796.t1, ARIC|g47163.t1, ARIC|g49813.t1
GO:0002708	3.57494e-05	0.999999	4	141	positive regulation of lymphocyte mediated immunity	BP	0.0129413	BP positive regulation of lymphocyte mediated immunity	ARIC|g26601.t1, ARIC|g36796.t1, ARIC|g47163.t1, ARIC|g49813.t1
GO:0002821	3.69211e-05	0.999999	4	142	positive regulation of adaptive immune response	BP	0.0129757	BP positive regulation of adaptive immune response	ARIC|g26601.t1, ARIC|g36796.t1, ARIC|g47163.t1, ARIC|g49813.t1
GO:0004842	3.71022e-05	0.999995	9	1313	ubiquitin-protein transferase activity	MF	0.0129757	MF ubiquitin-protein transferase activity	ARIC|g1608.t1, ARIC|g26601.t1, ARIC|g36796.t1, ARIC|g39339.t1, ARIC|g44067.t1, ARIC|g44799.t1, ARIC|g47163.t1, ARIC|g49813.t1, ARIC|g9100.t1
GO:0051305	3.87756e-05	1	2	7	chromosome movement towards spindle pole	BP	0.0133349	BP chromosome movement towards spindle pole	ARIC|g25316.t1, ARIC|g37977.t1
GO:0050852	4.27107e-05	0.999999	4	144	T cell receptor signaling pathway	BP	0.0144474	BP T cell receptor signaling pathway	ARIC|g26601.t1, ARIC|g36796.t1, ARIC|g47163.t1, ARIC|g49813.t1
GO:1902107	4.7318e-05	0.999998	4	152	positive regulation of leukocyte differentiation	BP	0.0157478	BP positive regulation of leukocyte differentiation	ARIC|g26601.t1, ARIC|g36796.t1, ARIC|g47163.t1, ARIC|g49813.t1
GO:0019787	4.88799e-05	0.999993	9	1363	ubiquitin-like protein transferase activity	MF	0.0158618	MF ubiquitin-like protein transferase activity	ARIC|g1608.t1, ARIC|g26601.t1, ARIC|g36796.t1, ARIC|g39339.t1, ARIC|g44067.t1, ARIC|g44799.t1, ARIC|g47163.t1, ARIC|g49813.t1, ARIC|g9100.t1
GO:0050851	4.9198e-05	0.999998	4	151	antigen receptor-mediated signaling pathway	BP	0.0158618	BP antigen receptor-mediated signaling pathway	ARIC|g26601.t1, ARIC|g36796.t1, ARIC|g47163.t1, ARIC|g49813.t1
GO:1901224	5.13791e-05	0.999998	4	159	positive regulation of NIK/NF-kappaB signaling	BP	0.0160759	BP positive regulation of NIK/NF-kappaB signaling	ARIC|g26601.t1, ARIC|g36796.t1, ARIC|g47163.t1, ARIC|g49813.t1
GO:1903039	5.14204e-05	0.999998	4	160	positive regulation of leukocyte cell-cell adhesion	BP	0.0160759	BP positive regulation of leukocyte cell-cell adhesion	ARIC|g26601.t1, ARIC|g36796.t1, ARIC|g47163.t1, ARIC|g49813.t1
GO:0045619	5.65196e-05	0.999998	4	163	regulation of lymphocyte differentiation	BP	0.0173456	BP regulation of lymphocyte differentiation	ARIC|g26601.t1, ARIC|g36796.t1, ARIC|g47163.t1, ARIC|g49813.t1
GO:0032651	5.71629e-05	0.999998	4	172	regulation of interleukin-1 beta production	BP	0.0173456	BP regulation of interleukin-1 beta production	ARIC|g26601.t1, ARIC|g36796.t1, ARIC|g47163.t1, ARIC|g49813.t1
GO:0042113	6.24619e-05	0.999998	4	168	B cell activation	BP	0.0186788	BP B cell activation	ARIC|g26601.t1, ARIC|g36796.t1, ARIC|g47163.t1, ARIC|g49813.t1
GO:0032652	6.55094e-05	0.999997	4	177	regulation of interleukin-1 production	BP	0.0193103	BP regulation of interleukin-1 production	ARIC|g26601.t1, ARIC|g36796.t1, ARIC|g47163.t1, ARIC|g49813.t1
GO:0043280	7.93464e-05	0.999997	4	181	positive regulation of cysteine-type endopeptidase activity involved in apoptotic process	BP	0.0230596	BP positive regulation of cysteine-type endopeptidase activity involved in apoptotic process	ARIC|g26601.t1, ARIC|g36796.t1, ARIC|g47163.t1, ARIC|g49813.t1
GO:0002705	8.16677e-05	0.999997	4	175	positive regulation of leukocyte mediated immunity	BP	0.0231223	BP positive regulation of leukocyte mediated immunity	ARIC|g26601.t1, ARIC|g36796.t1, ARIC|g47163.t1, ARIC|g49813.t1
GO:0002253	8.18033e-05	0.999995	5	341	activation of immune response	BP	0.0231223	BP activation of immune response	ARIC|g26601.t1, ARIC|g30653.t1, ARIC|g36796.t1, ARIC|g47163.t1, ARIC|g49813.t1
GO:0002822	8.4454e-05	0.999996	4	178	regulation of adaptive immune response based on somatic recombination of immune receptors built from immunoglobulin superfamily domains	BP	0.023549	BP regulation of adaptive immune response based on somatic recombination of immune receptors built from immunoglobulin superfamily domains	ARIC|g26601.t1, ARIC|g36796.t1, ARIC|g47163.t1, ARIC|g49813.t1
GO:0002020	8.59959e-05	0.999996	4	165	protease binding	MF	0.0236592	MF protease binding	ARIC|g26601.t1, ARIC|g36796.t1, ARIC|g47163.t1, ARIC|g49813.t1
GO:0030098	9.47359e-05	0.999996	4	183	lymphocyte differentiation	BP	0.0254137	BP lymphocyte differentiation	ARIC|g26601.t1, ARIC|g36796.t1, ARIC|g47163.t1, ARIC|g49813.t1
GO:0035639	9.48364e-05	0.999973	18	5114	purine ribonucleoside triphosphate binding	MF	0.0254137	MF purine ribonucleoside triphosphate binding	ARIC|g11088.t1, ARIC|g15972.t1, ARIC|g25316.t1, ARIC|g26475.t1, ARIC|g28051.t1, ARIC|g29449.t1, ARIC|g30600.t1, ARIC|g30624.t1, ARIC|g37977.t1, ARIC|g41211.t1, ARIC|g43361.t1, ARIC|g44287.t1, ARIC|g44288.t1, ARIC|g44799.t1, ARIC|g47518.t1, ARIC|g47519.t1, ARIC|g6220.t1, ARIC|g9100.t1
GO:0002706	0.000100313	0.999996	4	186	regulation of lymphocyte mediated immunity	BP	0.0265367	BP regulation of lymphocyte mediated immunity	ARIC|g26601.t1, ARIC|g36796.t1, ARIC|g47163.t1, ARIC|g49813.t1
GO:2001056	0.000107484	0.999995	4	196	positive regulation of cysteine-type endopeptidase activity	BP	0.0280737	BP positive regulation of cysteine-type endopeptidase activity	ARIC|g26601.t1, ARIC|g36796.t1, ARIC|g47163.t1, ARIC|g49813.t1
GO:1903708	0.000116852	0.999995	4	191	positive regulation of hemopoiesis	BP	0.0301391	BP positive regulation of hemopoiesis	ARIC|g26601.t1, ARIC|g36796.t1, ARIC|g47163.t1, ARIC|g49813.t1
GO:0002702	0.000118396	0.999995	4	193	positive regulation of production of molecular mediator of immune response	BP	0.0301603	BP positive regulation of production of molecular mediator of immune response	ARIC|g26601.t1, ARIC|g36796.t1, ARIC|g47163.t1, ARIC|g49813.t1
GO:0032555	0.000122022	0.999964	18	5216	purine ribonucleotide binding	MF	0.0307049	MF purine ribonucleotide binding	ARIC|g11088.t1, ARIC|g15972.t1, ARIC|g25316.t1, ARIC|g26475.t1, ARIC|g28051.t1, ARIC|g29449.t1, ARIC|g30600.t1, ARIC|g30624.t1, ARIC|g37977.t1, ARIC|g41211.t1, ARIC|g43361.t1, ARIC|g44287.t1, ARIC|g44288.t1, ARIC|g44799.t1, ARIC|g47518.t1, ARIC|g47519.t1, ARIC|g6220.t1, ARIC|g9100.t1
GO:0044452	0.000124685	0.999994	4	200	nucleolar part	CC	0.0308488	CC nucleolar part	ARIC|g26601.t1, ARIC|g36796.t1, ARIC|g47163.t1, ARIC|g49813.t1
GO:0017076	0.000125584	0.999963	18	5231	purine nucleotide binding	MF	0.0308488	MF purine nucleotide binding	ARIC|g11088.t1, ARIC|g15972.t1, ARIC|g25316.t1, ARIC|g26475.t1, ARIC|g28051.t1, ARIC|g29449.t1, ARIC|g30600.t1, ARIC|g30624.t1, ARIC|g37977.t1, ARIC|g41211.t1, ARIC|g43361.t1, ARIC|g44287.t1, ARIC|g44288.t1, ARIC|g44799.t1, ARIC|g47518.t1, ARIC|g47519.t1, ARIC|g6220.t1, ARIC|g9100.t1
GO:0002819	0.000128137	0.999994	4	196	regulation of adaptive immune response	BP	0.0309225	BP regulation of adaptive immune response	ARIC|g26601.t1, ARIC|g36796.t1, ARIC|g47163.t1, ARIC|g49813.t1
GO:0097367	0.000128881	0.999961	19	5743	carbohydrate derivative binding	MF	0.0309225	MF carbohydrate derivative binding	ARIC|g11088.t1, ARIC|g15972.t1, ARIC|g25316.t1, ARIC|g26475.t1, ARIC|g28051.t1, ARIC|g29449.t1, ARIC|g30600.t1, ARIC|g30624.t1, ARIC|g37977.t1, ARIC|g40191.t1, ARIC|g41211.t1, ARIC|g43361.t1, ARIC|g44287.t1, ARIC|g44288.t1, ARIC|g44799.t1, ARIC|g47518.t1, ARIC|g47519.t1, ARIC|g6220.t1, ARIC|g9100.t1
GO:0010950	0.000131865	0.999994	4	208	positive regulation of endopeptidase activity	BP	0.0312748	BP positive regulation of endopeptidase activity	ARIC|g26601.t1, ARIC|g36796.t1, ARIC|g47163.t1, ARIC|g49813.t1
GO:0032553	0.000137625	0.999959	18	5273	ribonucleotide binding	MF	0.0322699	MF ribonucleotide binding	ARIC|g11088.t1, ARIC|g15972.t1, ARIC|g25316.t1, ARIC|g26475.t1, ARIC|g28051.t1, ARIC|g29449.t1, ARIC|g30600.t1, ARIC|g30624.t1, ARIC|g37977.t1, ARIC|g41211.t1, ARIC|g43361.t1, ARIC|g44287.t1, ARIC|g44288.t1, ARIC|g44799.t1, ARIC|g47518.t1, ARIC|g47519.t1, ARIC|g6220.t1, ARIC|g9100.t1
GO:2000331	0.000150121	0.999999	2	12	regulation of terminal button organization	BP	0.0348043	BP regulation of terminal button organization	ARIC|g25316.t1, ARIC|g37977.t1
GO:0051092	0.000161022	0.999992	4	222	positive regulation of NF-kappaB transcription factor activity	BP	0.0365397	BP positive regulation of NF-kappaB transcription factor activity	ARIC|g26601.t1, ARIC|g36796.t1, ARIC|g47163.t1, ARIC|g49813.t1
GO:0002429	0.000161147	0.999992	4	207	immune response-activating cell surface receptor signaling pathway	BP	0.0365397	BP immune response-activating cell surface receptor signaling pathway	ARIC|g26601.t1, ARIC|g36796.t1, ARIC|g47163.t1, ARIC|g49813.t1
GO:0050863	0.000174598	0.999991	4	216	regulation of T cell activation	BP	0.0391593	BP regulation of T cell activation	ARIC|g26601.t1, ARIC|g36796.t1, ARIC|g47163.t1, ARIC|g49813.t1
GO:0004197	0.000183605	0.999991	4	209	cysteine-type endopeptidase activity	MF	0.0407366	MF cysteine-type endopeptidase activity	ARIC|g26601.t1, ARIC|g36796.t1, ARIC|g47163.t1, ARIC|g49813.t1
GO:0048691	0.000185608	0.999999	2	10	positive regulation of axon extension involved in regeneration	BP	0.0407429	BP positive regulation of axon extension involved in regeneration	ARIC|g25316.t1, ARIC|g37977.t1
GO:0035099	0.00018875	0.999999	2	15	hemocyte migration	BP	0.0409964	BP hemocyte migration	ARIC|g25316.t1, ARIC|g37977.t1
GO:0051013	0.000198915	0.999999	2	15	microtubule severing	BP	0.0427543	BP microtubule severing	ARIC|g25316.t1, ARIC|g37977.t1
GO:0034214	0.00020277	0.999999	2	16	protein hexamerization	BP	0.0427608	BP protein hexamerization	ARIC|g25316.t1, ARIC|g37977.t1
GO:0002768	0.00020309	0.999989	4	220	immune response-regulating cell surface receptor signaling pathway	BP	0.0427608	BP immune response-regulating cell surface receptor signaling pathway	ARIC|g26601.t1, ARIC|g36796.t1, ARIC|g47163.t1, ARIC|g49813.t1
GO:0008283	0.000214472	0.999971	7	920	cell proliferation	BP	0.0447011	BP cell proliferation	ARIC|g26601.t1, ARIC|g36796.t1, ARIC|g39339.t1, ARIC|g44067.t1, ARIC|g44799.t1, ARIC|g47163.t1, ARIC|g49813.t1
GO:0002700	0.000219077	0.999988	4	227	regulation of production of molecular mediator of immune response	BP	0.0452044	BP regulation of production of molecular mediator of immune response	ARIC|g26601.t1, ARIC|g36796.t1, ARIC|g47163.t1, ARIC|g49813.t1
GO:0002703	0.000221535	0.999988	4	229	regulation of leukocyte mediated immunity	BP	0.0452589	BP regulation of leukocyte mediated immunity	ARIC|g26601.t1, ARIC|g36796.t1, ARIC|g47163.t1, ARIC|g49813.t1
GO:0048690	0.000225583	0.999999	2	12	regulation of axon extension involved in regeneration	BP	0.0455927	BP regulation of axon extension involved in regeneration	ARIC|g25316.t1, ARIC|g37977.t1
GO:0008568	0.000227588	0.999999	2	18	microtubule-severing ATPase activity	MF	0.0455927	MF microtubule-severing ATPase activity	ARIC|g25316.t1, ARIC|g37977.t1
GO:0048687	0.000230769	0.999999	2	12	positive regulation of sprouting of injured axon	BP	0.0457854	BP positive regulation of sprouting of injured axon	ARIC|g25316.t1, ARIC|g37977.t1
GO:0022409	0.00024437	0.999986	4	221	positive regulation of cell-cell adhesion	BP	0.0476676	BP positive regulation of cell-cell adhesion	ARIC|g26601.t1, ARIC|g36796.t1, ARIC|g47163.t1, ARIC|g49813.t1
GO:0010952	0.000247658	0.999986	4	242	positive regulation of peptidase activity	BP	0.0476676	BP positive regulation of peptidase activity	ARIC|g26601.t1, ARIC|g36796.t1, ARIC|g47163.t1, ARIC|g49813.t1
GO:0045785	0.000248044	0.999979	5	409	positive regulation of cell adhesion	BP	0.0476676	BP positive regulation of cell adhesion	ARIC|g26601.t1, ARIC|g36796.t1, ARIC|g40191.t1, ARIC|g47163.t1, ARIC|g49813.t1
GO:1903037	0.000249496	0.999986	4	235	regulation of leukocyte cell-cell adhesion	BP	0.0476676	BP regulation of leukocyte cell-cell adhesion	ARIC|g26601.t1, ARIC|g36796.t1, ARIC|g47163.t1, ARIC|g49813.t1
GO:0000022	0.00026123	0.999998	2	17	mitotic spindle elongation	BP	0.0494516	BP mitotic spindle elongation	ARIC|g25316.t1, ARIC|g37977.t1
GO:0051251	0.000270807	0.999985	4	238	positive regulation of lymphocyte activation	BP	0.0507984	BP positive regulation of lymphocyte activation	ARIC|g26601.t1, ARIC|g36796.t1, ARIC|g47163.t1, ARIC|g49813.t1
GO:0048686	0.000274431	0.999998	2	14	regulation of sprouting of injured axon	BP	0.0510145	BP regulation of sprouting of injured axon	ARIC|g25316.t1, ARIC|g37977.t1
GO:0042110	0.000316555	0.999972	5	479	T cell activation	BP	0.0583196	BP T cell activation	ARIC|g26601.t1, ARIC|g30624.t1, ARIC|g36796.t1, ARIC|g47163.t1, ARIC|g49813.t1
GO:0002521	0.00032103	0.999981	4	244	leukocyte differentiation	BP	0.0586206	BP leukocyte differentiation	ARIC|g26601.t1, ARIC|g36796.t1, ARIC|g47163.t1, ARIC|g49813.t1
GO:0043281	0.000358605	0.999978	4	266	regulation of cysteine-type endopeptidase activity involved in apoptotic process	BP	0.0649076	BP regulation of cysteine-type endopeptidase activity involved in apoptotic process	ARIC|g26601.t1, ARIC|g36796.t1, ARIC|g47163.t1, ARIC|g49813.t1
GO:1901222	0.00036685	0.999966	5	497	regulation of NIK/NF-kappaB signaling	BP	0.0654518	BP regulation of NIK/NF-kappaB signaling	ARIC|g26601.t1, ARIC|g30624.t1, ARIC|g36796.t1, ARIC|g47163.t1, ARIC|g49813.t1
GO:1901881	0.000367956	0.999997	2	19	positive regulation of protein depolymerization	BP	0.0654518	BP positive regulation of protein depolymerization	ARIC|g25316.t1, ARIC|g37977.t1
GO:0002696	0.000394994	0.999975	4	264	positive regulation of leukocyte activation	BP	0.0696608	BP positive regulation of leukocyte activation	ARIC|g26601.t1, ARIC|g36796.t1, ARIC|g47163.t1, ARIC|g49813.t1
GO:0051168	0.000404851	0.999974	4	266	nuclear export	BP	0.0707941	BP nuclear export	ARIC|g26601.t1, ARIC|g36796.t1, ARIC|g47163.t1, ARIC|g49813.t1
GO:0050867	0.000432162	0.999972	4	271	positive regulation of cell activation	BP	0.0749347	BP positive regulation of cell activation	ARIC|g26601.t1, ARIC|g36796.t1, ARIC|g47163.t1, ARIC|g49813.t1
GO:2000116	0.000460544	0.99997	4	283	regulation of cysteine-type endopeptidase activity	BP	0.0791906	BP regulation of cysteine-type endopeptidase activity	ARIC|g26601.t1, ARIC|g36796.t1, ARIC|g47163.t1, ARIC|g49813.t1
GO:0002699	0.000513246	0.999965	4	277	positive regulation of immune effector process	BP	0.0875233	BP positive regulation of immune effector process	ARIC|g26601.t1, ARIC|g36796.t1, ARIC|g47163.t1, ARIC|g49813.t1
GO:0045862	0.000519099	0.999948	5	524	positive regulation of proteolysis	BP	0.0877957	BP positive regulation of proteolysis	ARIC|g26601.t1, ARIC|g36796.t1, ARIC|g47163.t1, ARIC|g49813.t1, ARIC|g9100.t1
GO:0045886	0.000547929	0.999994	2	24	negative regulation of synaptic growth at neuromuscular junction	BP	0.0906937	BP negative regulation of synaptic growth at neuromuscular junction	ARIC|g25316.t1, ARIC|g37977.t1
GO:1904397	0.000547929	0.999994	2	24	negative regulation of neuromuscular junction development	BP	0.0906937	BP negative regulation of neuromuscular junction development	ARIC|g25316.t1, ARIC|g37977.t1
GO:1900073	0.000549419	0.999994	2	27	regulation of neuromuscular synaptic transmission	BP	0.0906937	BP regulation of neuromuscular synaptic transmission	ARIC|g25316.t1, ARIC|g37977.t1
GO:1902105	0.00056593	0.999961	4	286	regulation of leukocyte differentiation	BP	0.0926777	BP regulation of leukocyte differentiation	ARIC|g26601.t1, ARIC|g36796.t1, ARIC|g47163.t1, ARIC|g49813.t1
GO:0000166	0.000614302	0.999794	18	6002	nucleotide binding	MF	0.0990274	MF nucleotide binding	ARIC|g11088.t1, ARIC|g15972.t1, ARIC|g25316.t1, ARIC|g26475.t1, ARIC|g28051.t1, ARIC|g29449.t1, ARIC|g30600.t1, ARIC|g30624.t1, ARIC|g37977.t1, ARIC|g41211.t1, ARIC|g43361.t1, ARIC|g44287.t1, ARIC|g44288.t1, ARIC|g44799.t1, ARIC|g47518.t1, ARIC|g47519.t1, ARIC|g6220.t1, ARIC|g9100.t1
GO:1901265	0.000614302	0.999794	18	6002	nucleoside phosphate binding	MF	0.0990274	MF nucleoside phosphate binding	ARIC|g11088.t1, ARIC|g15972.t1, ARIC|g25316.t1, ARIC|g26475.t1, ARIC|g28051.t1, ARIC|g29449.t1, ARIC|g30600.t1, ARIC|g30624.t1, ARIC|g37977.t1, ARIC|g41211.t1, ARIC|g43361.t1, ARIC|g44287.t1, ARIC|g44288.t1, ARIC|g44799.t1, ARIC|g47518.t1, ARIC|g47519.t1, ARIC|g6220.t1, ARIC|g9100.t1
GO:0070177	0.000630539	0.999993	2	29	contractile vacuole discharge	BP	0.100857	BP contractile vacuole discharge	ARIC|g41211.t1, ARIC|g43361.t1
GO:0051231	0.00065065	0.999993	2	27	spindle elongation	BP	0.103273	BP spindle elongation	ARIC|g25316.t1, ARIC|g37977.t1
GO:0002757	0.000675543	0.999951	4	308	immune response-activating signal transduction	BP	0.106406	BP immune response-activating signal transduction	ARIC|g26601.t1, ARIC|g36796.t1, ARIC|g47163.t1, ARIC|g49813.t1
GO:0033298	0.00070581	0.999992	2	31	contractile vacuole organization	BP	0.109836	BP contractile vacuole organization	ARIC|g41211.t1, ARIC|g43361.t1
GO:0045087	0.000707968	0.999924	5	546	innate immune response	BP	0.109836	BP innate immune response	ARIC|g26601.t1, ARIC|g30653.t1, ARIC|g36796.t1, ARIC|g47163.t1, ARIC|g49813.t1
GO:0002764	0.000791767	0.99994	4	322	immune response-regulating signaling pathway	BP	0.12192	BP immune response-regulating signaling pathway	ARIC|g26601.t1, ARIC|g36796.t1, ARIC|g47163.t1, ARIC|g49813.t1
GO:0031164	0.000853148	0.999989	2	34	contractile vacuolar membrane	CC	0.130399	CC contractile vacuolar membrane	ARIC|g41211.t1, ARIC|g43361.t1
GO:0045887	0.000870982	0.999989	2	31	positive regulation of synaptic growth at neuromuscular junction	BP	0.132146	BP positive regulation of synaptic growth at neuromuscular junction	ARIC|g25316.t1, ARIC|g37977.t1
GO:0000331	0.000884189	0.999988	2	35	contractile vacuole	CC	0.13317	CC contractile vacuole	ARIC|g41211.t1, ARIC|g43361.t1
GO:0046649	0.00106599	0.999875	5	623	lymphocyte activation	BP	0.158858	BP lymphocyte activation	ARIC|g26601.t1, ARIC|g30624.t1, ARIC|g36796.t1, ARIC|g47163.t1, ARIC|g49813.t1
GO:0031038	0.00107554	0.999984	2	34	myosin II filament organization	BP	0.158858	BP myosin II filament organization	ARIC|g41211.t1, ARIC|g43361.t1
GO:0052548	0.00107784	0.999911	4	349	regulation of endopeptidase activity	BP	0.158858	BP regulation of endopeptidase activity	ARIC|g26601.t1, ARIC|g36796.t1, ARIC|g47163.t1, ARIC|g49813.t1
GO:0051091	0.0011695	0.999901	4	372	positive regulation of DNA-binding transcription factor activity	BP	0.171146	BP positive regulation of DNA-binding transcription factor activity	ARIC|g26601.t1, ARIC|g36796.t1, ARIC|g47163.t1, ARIC|g49813.t1
GO:0033955	0.00118097	1	1	1	mitochondrial DNA inheritance	BP	0.171606	BP mitochondrial DNA inheritance	ARIC|g44288.t1
GO:0051249	0.00127175	0.99989	4	363	regulation of lymphocyte activation	BP	0.183505	BP regulation of lymphocyte activation	ARIC|g26601.t1, ARIC|g36796.t1, ARIC|g47163.t1, ARIC|g49813.t1
GO:0043243	0.00136093	0.999977	2	39	positive regulation of protein complex disassembly	BP	0.195011	BP positive regulation of protein complex disassembly	ARIC|g25316.t1, ARIC|g37977.t1
GO:0031288	0.00141859	0.999976	2	39	sorocarp morphogenesis	BP	0.20187	BP sorocarp morphogenesis	ARIC|g41211.t1, ARIC|g43361.t1
GO:0050778	0.00146266	0.999816	5	637	positive regulation of immune response	BP	0.206715	BP positive regulation of immune response	ARIC|g26601.t1, ARIC|g30653.t1, ARIC|g36796.t1, ARIC|g47163.t1, ARIC|g49813.t1
GO:1904398	0.00155253	0.999972	2	41	positive regulation of neuromuscular junction development	BP	0.217924	BP positive regulation of neuromuscular junction development	ARIC|g25316.t1, ARIC|g37977.t1
GO:0052547	0.00157047	0.999856	4	384	regulation of peptidase activity	BP	0.218953	BP regulation of peptidase activity	ARIC|g26601.t1, ARIC|g36796.t1, ARIC|g47163.t1, ARIC|g49813.t1
GO:1903047	0.001641	0.999686	7	1319	mitotic cell cycle process	BP	0.227251	BP mitotic cell cycle process	ARIC|g25316.t1, ARIC|g37977.t1, ARIC|g39339.t1, ARIC|g41211.t1, ARIC|g43361.t1, ARIC|g44067.t1, ARIC|g44799.t1
GO:0006971	0.00178432	0.999966	2	49	hypotonic response	BP	0.245451	BP hypotonic response	ARIC|g41211.t1, ARIC|g43361.t1
GO:0006913	0.00181517	0.999827	4	399	nucleocytoplasmic transport	BP	0.247876	BP nucleocytoplasmic transport	ARIC|g26601.t1, ARIC|g36796.t1, ARIC|g47163.t1, ARIC|g49813.t1
GO:0032147	0.00182597	0.999826	4	372	activation of protein kinase activity	BP	0.247876	BP activation of protein kinase activity	ARIC|g26601.t1, ARIC|g36796.t1, ARIC|g47163.t1, ARIC|g49813.t1
GO:0051169	0.00193609	0.999812	4	408	nuclear transport	BP	0.261107	BP nuclear transport	ARIC|g26601.t1, ARIC|g36796.t1, ARIC|g47163.t1, ARIC|g49813.t1
GO:0051964	0.0019734	0.99996	2	45	negative regulation of synapse assembly	BP	0.26441	BP negative regulation of synapse assembly	ARIC|g25316.t1, ARIC|g37977.t1
GO:1905809	0.00205033	0.999958	2	47	negative regulation of synapse organization	BP	0.272945	BP negative regulation of synapse organization	ARIC|g25316.t1, ARIC|g37977.t1
GO:0008234	0.00232224	0.999763	4	430	cysteine-type peptidase activity	MF	0.307161	MF cysteine-type peptidase activity	ARIC|g26601.t1, ARIC|g36796.t1, ARIC|g47163.t1, ARIC|g49813.t1
GO:0007026	0.00237402	0.999947	2	52	negative regulation of microtubule depolymerization	BP	0.31201	BP negative regulation of microtubule depolymerization	ARIC|g25316.t1, ARIC|g37977.t1
GO:0005614	0.0025056	0.999998	1	2	interstitial matrix	CC	0.326249	CC interstitial matrix	ARIC|g40191.t1
GO:0001819	0.00251399	0.999738	4	418	positive regulation of cytokine production	BP	0.326249	BP positive regulation of cytokine production	ARIC|g26601.t1, ARIC|g36796.t1, ARIC|g47163.t1, ARIC|g49813.t1
GO:0048680	0.00257699	0.99994	2	50	positive regulation of axon regeneration	BP	0.328246	BP positive regulation of axon regeneration	ARIC|g25316.t1, ARIC|g37977.t1
GO:0070572	0.00257699	0.99994	2	50	positive regulation of neuron projection regeneration	BP	0.328246	BP positive regulation of neuron projection regeneration	ARIC|g25316.t1, ARIC|g37977.t1
GO:0002218	0.0025771	0.999837	3	213	activation of innate immune response	BP	0.328246	BP activation of innate immune response	ARIC|g30653.t1, ARIC|g36796.t1, ARIC|g47163.t1
GO:0071902	0.00277125	0.999703	4	430	positive regulation of protein serine/threonine kinase activity	BP	0.350809	BP positive regulation of protein serine/threonine kinase activity	ARIC|g26601.t1, ARIC|g36796.t1, ARIC|g47163.t1, ARIC|g49813.t1
GO:0097108	0.00280122	0.999998	1	2	hedgehog family protein binding	MF	0.352441	MF hedgehog family protein binding	ARIC|g37258.t1
GO:0031156	0.00286936	0.999929	2	63	regulation of sorocarp development	BP	0.358826	BP regulation of sorocarp development	ARIC|g41211.t1, ARIC|g43361.t1
GO:0031114	0.0029367	0.999927	2	58	regulation of microtubule depolymerization	BP	0.365036	BP regulation of microtubule depolymerization	ARIC|g25316.t1, ARIC|g37977.t1
GO:0036094	0.00297763	0.99884	18	6874	small molecule binding	MF	0.367906	MF small molecule binding	ARIC|g11088.t1, ARIC|g15972.t1, ARIC|g25316.t1, ARIC|g26475.t1, ARIC|g28051.t1, ARIC|g29449.t1, ARIC|g30600.t1, ARIC|g30624.t1, ARIC|g37977.t1, ARIC|g41211.t1, ARIC|g43361.t1, ARIC|g44287.t1, ARIC|g44288.t1, ARIC|g44799.t1, ARIC|g47518.t1, ARIC|g47519.t1, ARIC|g6220.t1, ARIC|g9100.t1
GO:0002697	0.00306524	0.999662	4	458	regulation of immune effector process	BP	0.376478	BP regulation of immune effector process	ARIC|g26601.t1, ARIC|g36796.t1, ARIC|g47163.t1, ARIC|g49813.t1
GO:0002694	0.00316639	0.999648	4	464	regulation of leukocyte activation	BP	0.386529	BP regulation of leukocyte activation	ARIC|g26601.t1, ARIC|g36796.t1, ARIC|g47163.t1, ARIC|g49813.t1
GO:0004970	0.00318455	0.999918	2	55	ionotropic glutamate receptor activity	MF	0.386529	MF ionotropic glutamate receptor activity	ARIC|g30653.t1, ARIC|g39480.t1
GO:0031112	0.00334605	0.999911	2	62	positive regulation of microtubule polymerization or depolymerization	BP	0.403757	BP positive regulation of microtubule polymerization or depolymerization	ARIC|g25316.t1, ARIC|g37977.t1
GO:0022407	0.00337894	0.999618	4	443	regulation of cell-cell adhesion	BP	0.404553	BP regulation of cell-cell adhesion	ARIC|g26601.t1, ARIC|g36796.t1, ARIC|g47163.t1, ARIC|g49813.t1
GO:0045597	0.00339186	0.999261	7	1440	positive regulation of cell differentiation	BP	0.404553	BP positive regulation of cell differentiation	ARIC|g25316.t1, ARIC|g26601.t1, ARIC|g36796.t1, ARIC|g37258.t1, ARIC|g37977.t1, ARIC|g47163.t1, ARIC|g49813.t1
GO:0051965	0.00346063	0.999906	2	64	positive regulation of synapse assembly	BP	0.410383	BP positive regulation of synapse assembly	ARIC|g25316.t1, ARIC|g37977.t1
GO:0031033	0.00359426	0.999901	2	61	myosin filament organization	BP	0.421794	BP myosin filament organization	ARIC|g41211.t1, ARIC|g43361.t1
GO:0048766	0.00363862	0.999996	1	3	root hair initiation	BP	0.421794	BP root hair initiation	ARIC|g26475.t1
GO:0048767	0.00363862	0.999996	1	3	root hair elongation	BP	0.421794	BP root hair elongation	ARIC|g26475.t1
GO:0048768	0.00363862	0.999996	1	3	root hair cell tip growth	BP	0.421794	BP root hair cell tip growth	ARIC|g26475.t1
GO:0038095	0.00377388	0.999893	2	72	Fc-epsilon receptor signaling pathway	BP	0.435029	BP Fc-epsilon receptor signaling pathway	ARIC|g36796.t1, ARIC|g47163.t1
GO:0051090	0.00381307	0.999401	5	830	regulation of DNA-binding transcription factor activity	BP	0.437105	BP regulation of DNA-binding transcription factor activity	ARIC|g26601.t1, ARIC|g30624.t1, ARIC|g36796.t1, ARIC|g47163.t1, ARIC|g49813.t1
GO:0005987	0.00406738	0.999995	1	3	sucrose catabolic process	BP	0.463682	BP sucrose catabolic process	ARIC|g40038.t1
GO:0051707	0.00411045	0.999343	5	819	response to other organism	BP	0.466017	BP response to other organism	ARIC|g26601.t1, ARIC|g30653.t1, ARIC|g36796.t1, ARIC|g47163.t1, ARIC|g49813.t1
GO:1903706	0.00423842	0.999489	4	482	regulation of hemopoiesis	BP	0.4779	BP regulation of hemopoiesis	ARIC|g26601.t1, ARIC|g36796.t1, ARIC|g47163.t1, ARIC|g49813.t1
GO:0050776	0.00428706	0.999157	6	1200	regulation of immune response	BP	0.480756	BP regulation of immune response	ARIC|g26601.t1, ARIC|g30624.t1, ARIC|g30653.t1, ARIC|g36796.t1, ARIC|g47163.t1, ARIC|g49813.t1
GO:0006955	0.00447298	0.999271	5	825	immune response	BP	0.497975	BP immune response	ARIC|g26601.t1, ARIC|g30653.t1, ARIC|g36796.t1, ARIC|g47163.t1, ARIC|g49813.t1
GO:0048679	0.00451632	0.99986	2	68	regulation of axon regeneration	BP	0.497975	BP regulation of axon regeneration	ARIC|g25316.t1, ARIC|g37977.t1
GO:0070570	0.00451632	0.99986	2	68	regulation of neuron projection regeneration	BP	0.497975	BP regulation of neuron projection regeneration	ARIC|g25316.t1, ARIC|g37977.t1
GO:0045321	0.00456727	0.999252	5	861	leukocyte activation	BP	0.497975	BP leukocyte activation	ARIC|g26601.t1, ARIC|g30624.t1, ARIC|g36796.t1, ARIC|g47163.t1, ARIC|g49813.t1
GO:0002223	0.00458358	0.999856	2	79	stimulatory C-type lectin receptor signaling pathway	BP	0.497975	BP stimulatory C-type lectin receptor signaling pathway	ARIC|g36796.t1, ARIC|g47163.t1
GO:0010586	0.00458541	0.999644	3	252	miRNA metabolic process	BP	0.497975	BP miRNA metabolic process	ARIC|g39339.t1, ARIC|g44067.t1, ARIC|g44799.t1
GO:0035278	0.00472581	0.999629	3	256	miRNA mediated inhibition of translation	BP	0.503042	BP miRNA mediated inhibition of translation	ARIC|g39339.t1, ARIC|g44067.t1, ARIC|g44799.t1
GO:0040033	0.00472581	0.999629	3	256	negative regulation of translation, ncRNA-mediated	BP	0.503042	BP negative regulation of translation, ncRNA-mediated	ARIC|g39339.t1, ARIC|g44067.t1, ARIC|g44799.t1
GO:0045974	0.00472581	0.999629	3	256	regulation of translation, ncRNA-mediated	BP	0.503042	BP regulation of translation, ncRNA-mediated	ARIC|g39339.t1, ARIC|g44067.t1, ARIC|g44799.t1
GO:0008582	0.00472958	0.999849	2	75	regulation of synaptic growth at neuromuscular junction	BP	0.503042	BP regulation of synaptic growth at neuromuscular junction	ARIC|g25316.t1, ARIC|g37977.t1
GO:0050775	0.00477106	0.999847	2	70	positive regulation of dendrite morphogenesis	BP	0.504852	BP positive regulation of dendrite morphogenesis	ARIC|g25316.t1, ARIC|g37977.t1
GO:0048471	0.00488019	0.998864	7	1609	perinuclear region of cytoplasm	CC	0.513765	CC perinuclear region of cytoplasm	ARIC|g26601.t1, ARIC|g30624.t1, ARIC|g36796.t1, ARIC|g41211.t1, ARIC|g43361.t1, ARIC|g47163.t1, ARIC|g49813.t1
GO:0050865	0.00493563	0.999379	4	528	regulation of cell activation	BP	0.516964	BP regulation of cell activation	ARIC|g26601.t1, ARIC|g36796.t1, ARIC|g47163.t1, ARIC|g49813.t1
GO:0002220	0.00506484	0.999832	2	83	innate immune response activating cell surface receptor signaling pathway	BP	0.527817	BP innate immune response activating cell surface receptor signaling pathway	ARIC|g36796.t1, ARIC|g47163.t1
GO:0051303	0.00512712	0.999829	2	90	establishment of chromosome localization	BP	0.531623	BP establishment of chromosome localization	ARIC|g25316.t1, ARIC|g37977.t1
GO:0008543	0.00518477	0.999579	3	274	fibroblast growth factor receptor signaling pathway	BP	0.534913	BP fibroblast growth factor receptor signaling pathway	ARIC|g39339.t1, ARIC|g44067.t1, ARIC|g44799.t1
GO:0031111	0.00523358	0.999824	2	79	negative regulation of microtubule polymerization or depolymerization	BP	0.537262	BP negative regulation of microtubule polymerization or depolymerization	ARIC|g25316.t1, ARIC|g37977.t1
GO:0050000	0.00534764	0.999818	2	92	chromosome localization	BP	0.546254	BP chromosome localization	ARIC|g25316.t1, ARIC|g37977.t1
GO:0030162	0.00542349	0.999075	5	892	regulation of proteolysis	BP	0.5487	BP regulation of proteolysis	ARIC|g26601.t1, ARIC|g36796.t1, ARIC|g47163.t1, ARIC|g49813.t1, ARIC|g9100.t1
GO:0004175	0.00542478	0.999074	5	882	endopeptidase activity	MF	0.5487	MF endopeptidase activity	ARIC|g26601.t1, ARIC|g32795.t1, ARIC|g36796.t1, ARIC|g47163.t1, ARIC|g49813.t1
GO:0043168	0.00551947	0.99771	18	7185	anion binding	MF	0.555555	MF anion binding	ARIC|g11088.t1, ARIC|g15972.t1, ARIC|g25316.t1, ARIC|g26475.t1, ARIC|g28051.t1, ARIC|g29449.t1, ARIC|g30600.t1, ARIC|g30624.t1, ARIC|g37977.t1, ARIC|g41211.t1, ARIC|g43361.t1, ARIC|g44287.t1, ARIC|g44288.t1, ARIC|g44799.t1, ARIC|g47518.t1, ARIC|g47519.t1, ARIC|g6220.t1, ARIC|g9100.t1
GO:0021915	0.00558229	0.999535	3	272	neural tube development	BP	0.559151	BP neural tube development	ARIC|g39339.t1, ARIC|g44067.t1, ARIC|g44799.t1
GO:0035198	0.00561548	0.999531	3	275	miRNA binding	MF	0.559758	MF miRNA binding	ARIC|g39339.t1, ARIC|g44067.t1, ARIC|g44799.t1
GO:0030600	0.00575302	0.999987	1	5	feruloyl esterase activity	MF	0.570711	MF feruloyl esterase activity	ARIC|g41874.t1
GO:0008066	0.00584288	0.999792	2	75	glutamate receptor activity	MF	0.576851	MF glutamate receptor activity	ARIC|g30653.t1, ARIC|g39480.t1
GO:1902732	0.00609732	0.999985	1	5	positive regulation of chondrocyte proliferation	BP	0.599105	BP positive regulation of chondrocyte proliferation	ARIC|g37258.t1
GO:0038093	0.0062351	0.99977	2	94	Fc receptor signaling pathway	BP	0.609739	BP Fc receptor signaling pathway	ARIC|g36796.t1, ARIC|g47163.t1
GO:1904396	0.00643149	0.999759	2	88	regulation of neuromuscular junction development	BP	0.625978	BP regulation of neuromuscular junction development	ARIC|g25316.t1, ARIC|g37977.t1
GO:0000082	0.00666608	0.999407	3	309	G1/S transition of mitotic cell cycle	BP	0.645765	BP G1/S transition of mitotic cell cycle	ARIC|g39339.t1, ARIC|g44067.t1, ARIC|g44799.t1
GO:0044843	0.00686636	0.999383	3	312	cell cycle G1/S phase transition	BP	0.661149	BP cell cycle G1/S phase transition	ARIC|g39339.t1, ARIC|g44067.t1, ARIC|g44799.t1
GO:0045773	0.00688897	0.999733	2	78	positive regulation of axon extension	BP	0.661149	BP positive regulation of axon extension	ARIC|g25316.t1, ARIC|g37977.t1
GO:0032311	0.00749955	0.999977	1	6	angiogenin-PRI complex	CC	0.716416	CC angiogenin-PRI complex	ARIC|g10296.t1
GO:0060964	0.00762593	0.999288	3	306	regulation of gene silencing by miRNA	BP	0.724782	BP regulation of gene silencing by miRNA	ARIC|g39339.t1, ARIC|g44067.t1, ARIC|g44799.t1
GO:0006508	0.00765739	0.99767	9	2768	proteolysis	BP	0.724782	BP proteolysis	ARIC|g26601.t1, ARIC|g32795.t1, ARIC|g36796.t1, ARIC|g39339.t1, ARIC|g44067.t1, ARIC|g44799.t1, ARIC|g47163.t1, ARIC|g49813.t1, ARIC|g9100.t1
GO:0001775	0.00776188	0.998557	5	966	cell activation	BP	0.731318	BP cell activation	ARIC|g26601.t1, ARIC|g30624.t1, ARIC|g36796.t1, ARIC|g47163.t1, ARIC|g49813.t1
GO:0002684	0.00804887	0.99849	5	957	positive regulation of immune system process	BP	0.754911	BP positive regulation of immune system process	ARIC|g26601.t1, ARIC|g30653.t1, ARIC|g36796.t1, ARIC|g47163.t1, ARIC|g49813.t1
GO:0004564	0.00823569	0.999972	1	6	beta-fructofuranosidase activity	MF	0.759235	MF beta-fructofuranosidase activity	ARIC|g40038.t1
GO:0004575	0.00823569	0.999972	1	6	sucrose alpha-glucosidase activity	MF	0.759235	MF sucrose alpha-glucosidase activity	ARIC|g40038.t1
GO:0001817	0.00831496	0.998428	5	979	regulation of cytokine production	BP	0.759235	BP regulation of cytokine production	ARIC|g26601.t1, ARIC|g30624.t1, ARIC|g36796.t1, ARIC|g47163.t1, ARIC|g49813.t1
GO:0010393	0.00831575	0.999971	1	7	galacturonan metabolic process	BP	0.759235	BP galacturonan metabolic process	ARIC|g41874.t1
GO:0045488	0.00831575	0.999971	1	7	pectin metabolic process	BP	0.759235	BP pectin metabolic process	ARIC|g41874.t1
GO:0045490	0.00831575	0.999971	1	7	pectin catabolic process	BP	0.759235	BP pectin catabolic process	ARIC|g41874.t1
GO:0072089	0.00860442	0.999161	3	318	stem cell proliferation	BP	0.78213	BP stem cell proliferation	ARIC|g39339.t1, ARIC|g44067.t1, ARIC|g44799.t1
GO:0030155	0.00879742	0.998314	5	902	regulation of cell adhesion	BP	0.796166	BP regulation of cell adhesion	ARIC|g26601.t1, ARIC|g36796.t1, ARIC|g40191.t1, ARIC|g47163.t1, ARIC|g49813.t1
GO:1903036	0.00895959	0.999601	2	101	positive regulation of response to wounding	BP	0.807302	BP positive regulation of response to wounding	ARIC|g25316.t1, ARIC|g37977.t1
GO:0060966	0.00902184	0.999105	3	322	regulation of gene silencing by RNA	BP	0.809377	BP regulation of gene silencing by RNA	ARIC|g39339.t1, ARIC|g44067.t1, ARIC|g44799.t1
GO:0005985	0.00910545	0.999965	1	7	sucrose metabolic process	BP	0.813341	BP sucrose metabolic process	ARIC|g40038.t1
GO:0045089	0.00921693	0.999078	3	332	positive regulation of innate immune response	BP	0.814658	BP positive regulation of innate immune response	ARIC|g30653.t1, ARIC|g36796.t1, ARIC|g47163.t1
GO:0009864	0.00923455	0.999965	1	6	induced systemic resistance, jasmonic acid mediated signaling pathway	BP	0.814658	BP induced systemic resistance, jasmonic acid mediated signaling pathway	ARIC|g30653.t1
GO:0019209	0.00927693	0.999579	2	105	kinase activator activity	MF	0.814658	MF kinase activator activity	ARIC|g26601.t1, ARIC|g49813.t1
GO:0015150	0.00927812	0.999964	1	7	fucose transmembrane transporter activity	MF	0.814658	MF fucose transmembrane transporter activity	ARIC|g51746.t1
GO:0045860	0.00939876	0.998578	4	605	positive regulation of protein kinase activity	BP	0.821754	BP positive regulation of protein kinase activity	ARIC|g26601.t1, ARIC|g36796.t1, ARIC|g47163.t1, ARIC|g49813.t1
GO:0051669	0.00943903	0.999962	1	7	fructan beta-fructosidase activity	MF	0.821793	MF fructan beta-fructosidase activity	ARIC|g40038.t1
GO:0030371	0.00989331	0.998984	3	354	translation repressor activity	MF	0.857725	MF translation repressor activity	ARIC|g39339.t1, ARIC|g44067.t1, ARIC|g44799.t1
GO:0060147	0.0102395	0.998935	3	334	regulation of posttranscriptional gene silencing	BP	0.88402	BP regulation of posttranscriptional gene silencing	ARIC|g39339.t1, ARIC|g44067.t1, ARIC|g44799.t1
GO:1901880	0.0104999	0.999492	2	108	negative regulation of protein depolymerization	BP	0.902731	BP negative regulation of protein depolymerization	ARIC|g25316.t1, ARIC|g37977.t1
GO:0008428	0.0109166	0.999948	1	9	ribonuclease inhibitor activity	MF	0.934658	MF ribonuclease inhibitor activity	ARIC|g10296.t1
GO:0050805	0.0111917	0.999439	2	122	negative regulation of synaptic transmission	BP	0.954255	BP negative regulation of synaptic transmission	ARIC|g25316.t1, ARIC|g37977.t1
GO:0009867	0.0114736	0.999944	1	7	jasmonic acid mediated signaling pathway	BP	0.969883	BP jasmonic acid mediated signaling pathway	ARIC|g30653.t1
GO:0043242	0.0114902	0.999417	2	113	negative regulation of protein complex disassembly	BP	0.969883	BP negative regulation of protein complex disassembly	ARIC|g25316.t1, ARIC|g37977.t1
GO:0022402	0.011516	0.996845	7	1860	cell cycle process	BP	0.969883	BP cell cycle process	ARIC|g25316.t1, ARIC|g37977.t1, ARIC|g39339.t1, ARIC|g41211.t1, ARIC|g43361.t1, ARIC|g44067.t1, ARIC|g44799.t1
GO:0071900	0.0124143	0.997963	4	673	regulation of protein serine/threonine kinase activity	BP	1	BP regulation of protein serine/threonine kinase activity	ARIC|g26601.t1, ARIC|g36796.t1, ARIC|g47163.t1, ARIC|g49813.t1
GO:0045182	0.0129092	0.998538	3	389	translation regulator activity	MF	1	MF translation regulator activity	ARIC|g39339.t1, ARIC|g44067.t1, ARIC|g44799.t1
GO:0051865	0.0132244	0.998488	3	392	protein autoubiquitination	BP	1	BP protein autoubiquitination	ARIC|g39339.t1, ARIC|g44067.t1, ARIC|g44799.t1
GO:1901879	0.0144618	0.99917	2	130	regulation of protein depolymerization	BP	1	BP regulation of protein depolymerization	ARIC|g25316.t1, ARIC|g37977.t1
GO:0043207	0.0147377	0.996792	5	1119	response to external biotic stimulus	BP	1	BP response to external biotic stimulus	ARIC|g26601.t1, ARIC|g30653.t1, ARIC|g36796.t1, ARIC|g47163.t1, ARIC|g49813.t1
GO:0033674	0.0150366	0.997389	4	698	positive regulation of kinase activity	BP	1	BP positive regulation of kinase activity	ARIC|g26601.t1, ARIC|g36796.t1, ARIC|g47163.t1, ARIC|g49813.t1
GO:0046352	0.0155378	0.99989	1	12	disaccharide catabolic process	BP	1	BP disaccharide catabolic process	ARIC|g40038.t1
GO:0006952	0.0156055	0.996554	5	1147	defense response	BP	1	BP defense response	ARIC|g26601.t1, ARIC|g30653.t1, ARIC|g36796.t1, ARIC|g47163.t1, ARIC|g49813.t1
GO:0035196	0.0158762	0.999042	2	146	production of miRNAs involved in gene silencing by miRNA	BP	1	BP production of miRNAs involved in gene silencing by miRNA	ARIC|g39339.t1, ARIC|g44799.t1
GO:0070232	0.016162	0.999881	1	13	regulation of T cell apoptotic process	BP	1	BP regulation of T cell apoptotic process	ARIC|g44288.t1
GO:0060968	0.0163673	0.997975	3	398	regulation of gene silencing	BP	1	BP regulation of gene silencing	ARIC|g39339.t1, ARIC|g44067.t1, ARIC|g44799.t1
GO:0009607	0.0165598	0.996288	5	1153	response to biotic stimulus	BP	1	BP response to biotic stimulus	ARIC|g26601.t1, ARIC|g30653.t1, ARIC|g36796.t1, ARIC|g47163.t1, ARIC|g49813.t1
GO:0050772	0.0170938	0.99893	2	125	positive regulation of axonogenesis	BP	1	BP positive regulation of axonogenesis	ARIC|g25316.t1, ARIC|g37977.t1
GO:0071222	0.0173437	0.998903	2	156	cellular response to lipopolysaccharide	BP	1	BP cellular response to lipopolysaccharide	ARIC|g26601.t1, ARIC|g49813.t1
GO:0045088	0.017512	0.996818	4	785	regulation of innate immune response	BP	1	BP regulation of innate immune response	ARIC|g30624.t1, ARIC|g30653.t1, ARIC|g36796.t1, ARIC|g47163.t1
GO:0043195	0.0180185	0.998838	2	155	terminal bouton	CC	1	CC terminal bouton	ARIC|g25316.t1, ARIC|g37977.t1
GO:0000932	0.0180965	0.997675	3	424	P-body	CC	1	CC P-body	ARIC|g39339.t1, ARIC|g44067.t1, ARIC|g44799.t1
GO:0009932	0.018808	0.999837	1	14	cell tip growth	BP	1	BP cell tip growth	ARIC|g26475.t1
GO:0071219	0.0198328	0.998653	2	167	cellular response to molecule of bacterial origin	BP	1	BP cellular response to molecule of bacterial origin	ARIC|g26601.t1, ARIC|g49813.t1
GO:0051094	0.0199004	0.993926	7	2030	positive regulation of developmental process	BP	1	BP positive regulation of developmental process	ARIC|g25316.t1, ARIC|g26601.t1, ARIC|g36796.t1, ARIC|g37258.t1, ARIC|g37977.t1, ARIC|g47163.t1, ARIC|g49813.t1
GO:0031349	0.0202193	0.997292	3	443	positive regulation of defense response	BP	1	BP positive regulation of defense response	ARIC|g30653.t1, ARIC|g36796.t1, ARIC|g47163.t1
GO:2000177	0.0209847	0.99715	3	421	regulation of neural precursor cell proliferation	BP	1	BP regulation of neural precursor cell proliferation	ARIC|g39339.t1, ARIC|g44067.t1, ARIC|g44799.t1
GO:0051345	0.0211708	0.995928	4	794	positive regulation of hydrolase activity	BP	1	BP positive regulation of hydrolase activity	ARIC|g26601.t1, ARIC|g36796.t1, ARIC|g47163.t1, ARIC|g49813.t1
GO:0003413	0.021335	0.999789	1	15	chondrocyte differentiation involved in endochondral bone morphogenesis	BP	1	BP chondrocyte differentiation involved in endochondral bone morphogenesis	ARIC|g37258.t1
GO:0009630	0.0213826	0.999786	1	18	gravitropism	BP	1	BP gravitropism	ARIC|g30653.t1
GO:0031110	0.0214042	0.998487	2	161	regulation of microtubule polymerization or depolymerization	BP	1	BP regulation of microtubule polymerization or depolymerization	ARIC|g25316.t1, ARIC|g37977.t1
GO:1900006	0.0217283	0.998453	2	151	positive regulation of dendrite development	BP	1	BP positive regulation of dendrite development	ARIC|g25316.t1, ARIC|g37977.t1
GO:0005774	0.022181	0.995673	4	811	vacuolar membrane	CC	1	CC vacuolar membrane	ARIC|g35348.t1, ARIC|g41211.t1, ARIC|g43361.t1, ARIC|g47519.t1
GO:0002758	0.022868	0.998324	2	186	innate immune response-activating signal transduction	BP	1	BP innate immune response-activating signal transduction	ARIC|g36796.t1, ARIC|g47163.t1
GO:0051963	0.023101	0.998299	2	171	regulation of synapse assembly	BP	1	BP regulation of synapse assembly	ARIC|g25316.t1, ARIC|g37977.t1
GO:0005811	0.0233769	0.998268	2	175	lipid droplet	CC	1	CC lipid droplet	ARIC|g25316.t1, ARIC|g37977.t1
GO:0043244	0.0234058	0.998265	2	169	regulation of protein complex disassembly	BP	1	BP regulation of protein complex disassembly	ARIC|g25316.t1, ARIC|g37977.t1
GO:0009926	0.0234498	0.999752	1	11	auxin polar transport	BP	1	BP auxin polar transport	ARIC|g47767.t1
GO:0010305	0.0237847	0.999742	1	12	leaf vascular tissue pattern formation	BP	1	BP leaf vascular tissue pattern formation	ARIC|g47767.t1
GO:0009606	0.0240664	0.999726	1	21	tropism	BP	1	BP tropism	ARIC|g30653.t1
[truncated: 62 more rows]

## Sheet: Ar T24 up
category	over_represented_pvalue	under_represented_pvalue	numDEInCat	numInCat	term	ontology	over_represented_FDR	go_term	gene_ids
[truncated: 372 more rows]

[truncated: 1 more sheets: Ar T24 down]
