# Supplementary material for: Bdelloid rotifers deploy horizontally acquired biosynthetic genes against a fungal pathogen
Source: Nat Commun. 2024 Jul 18;15:5787. doi: 10.1038/s41467-024-49919-1 (PMC11258130; doi:10.1038/s41467-024-49919-1)
Supplement: Supplementary file 8 — Supplementary Data 4 [file 41467_2024_49919_MOESM8_ESM.xlsx]

## Sheet: A ricciae T24 UP
category	over_represented_pvalue	under_represented_pvalue	numDEInCat	numInCat	term	ontology	over_represented_FDR	go_term
GO:0031177	2.23892e-19	1	32	64	phosphopantetheine binding	MF	3.72176e-15	MF phosphopantetheine binding
GO:0016874	2.83316e-12	1	25	70	ligase activity	MF	2.35478e-08	MF ligase activity
GO:0005524	2.57106e-10	1	207	2397	ATP binding	MF	1.18096e-06	MF ATP binding
GO:0023051	2.84175e-10	1	12	16	regulation of signaling	BP	1.18096e-06	BP regulation of signaling
GO:0003746	9.45542e-10	1	23	58	translation elongation factor activity	MF	3.14355e-06	MF translation elongation factor activity
GO:0005737	3.80551e-09	1	370	5531	cytoplasm	CC	1.05432e-05	CC cytoplasm
GO:0003743	1.32204e-08	1	23	98	translation initiation factor activity	MF	2.95328e-05	MF translation initiation factor activity
GO:0006418	1.4213e-08	1	13	41	tRNA aminoacylation for protein translation	BP	2.95328e-05	BP tRNA aminoacylation for protein translation
GO:0004812	4.70811e-08	1	12	43	aminoacyl-tRNA ligase activity	MF	8.6432e-05	MF aminoacyl-tRNA ligase activity
GO:0016853	5.19954e-08	1	16	50	isomerase activity	MF	8.6432e-05	MF isomerase activity
GO:0017000	7.0811e-08	1	16	54	antibiotic biosynthetic process	BP	0.000100184	BP antibiotic biosynthetic process
GO:0000151	7.23222e-08	1	28	176	ubiquitin ligase complex	CC	0.000100184	CC ubiquitin ligase complex
GO:0017101	3.01362e-07	1	7	14	aminoacyl-tRNA synthetase multienzyme complex	CC	0.000385349	CC aminoacyl-tRNA synthetase multienzyme complex
GO:0031625	4.10876e-07	1	46	419	ubiquitin protein ligase binding	MF	0.000487857	MF ubiquitin protein ligase binding
GO:0016740	1.33858e-06	1	21	131	transferase activity	MF	0.00143765	MF transferase activity
GO:0005525	1.38377e-06	1	66	571	GTP binding	MF	0.00143765	MF GTP binding
GO:0006414	1.95644e-06	1	14	38	translational elongation	BP	0.00191305	BP translational elongation
GO:0031624	2.54361e-06	1	13	64	ubiquitin conjugating enzyme binding	MF	0.00234902	MF ubiquitin conjugating enzyme binding
GO:0031435	3.05159e-06	1	11	43	mitogen-activated protein kinase kinase kinase binding	MF	0.00266982	MF mitogen-activated protein kinase kinase kinase binding
GO:0035631	3.72985e-06	1	10	36	CD40 receptor complex	CC	0.00310007	CC CD40 receptor complex
GO:0019439	6.55566e-06	1	7	11	aromatic compound catabolic process	BP	0.0051009	BP aromatic compound catabolic process
GO:0031996	6.75087e-06	0.999999	11	42	thioesterase binding	MF	0.0051009	MF thioesterase binding
GO:0048244	9.93452e-06	1	6	15	phytanoyl-CoA dioxygenase activity	MF	0.00718007	MF phytanoyl-CoA dioxygenase activity
GO:0033961	1.13621e-05	1	6	7	cis-stilbene-oxide hydrolase activity	MF	0.00786967	MF cis-stilbene-oxide hydrolase activity
GO:0001731	1.33531e-05	0.999999	8	16	formation of translation preinitiation complex	BP	0.00887878	BP formation of translation preinitiation complex
GO:0005164	1.47192e-05	0.999998	11	44	tumor necrosis factor receptor binding	MF	0.00941067	MF tumor necrosis factor receptor binding
GO:0003735	1.54539e-05	0.999993	47	272	structural constituent of ribosome	MF	0.00945561	MF structural constituent of ribosome
GO:0004842	1.68648e-05	0.999992	44	489	ubiquitin-protein transferase activity	MF	0.00945561	MF ubiquitin-protein transferase activity
GO:0042972	1.70438e-05	0.999999	7	14	licheninase activity	MF	0.00945561	MF licheninase activity
GO:0006412	1.70648e-05	0.999992	44	271	translation	BP	0.00945561	BP translation
GO:0015562	3.26874e-05	0.999992	15	78	efflux transmembrane transporter activity	MF	0.0175278	MF efflux transmembrane transporter activity
GO:0042026	4.66493e-05	0.999992	11	36	protein refolding	BP	0.0237442	BP protein refolding
GO:0000209	4.7137e-05	0.999979	37	397	protein polyubiquitination	BP	0.0237442	BP protein polyubiquitination
GO:0043122	5.29144e-05	0.99999	11	54	regulation of I-kappaB kinase/NF-kappaB signaling	BP	0.0258705	BP regulation of I-kappaB kinase/NF-kappaB signaling
GO:0007250	5.579e-05	0.999991	10	47	activation of NF-kappaB-inducing kinase activity	BP	0.026497	BP activation of NF-kappaB-inducing kinase activity
GO:0031333	6.45988e-05	0.999988	11	42	negative regulation of protein complex assembly	BP	0.0298285	BP negative regulation of protein complex assembly
GO:0033209	6.87132e-05	0.999985	13	70	tumor necrosis factor-mediated signaling pathway	BP	0.0308708	BP tumor necrosis factor-mediated signaling pathway
GO:0071732	7.37817e-05	0.999991	8	29	cellular response to nitric oxide	BP	0.0319734	BP cellular response to nitric oxide
GO:0043022	7.50142e-05	0.999982	14	84	ribosome binding	MF	0.0319734	MF ribosome binding
GO:0004819	7.9351e-05	0.999999	3	4	glutamine-tRNA ligase activity	MF	0.032172	MF glutamine-tRNA ligase activity
GO:0006425	7.9351e-05	0.999999	3	4	glutaminyl-tRNA aminoacylation	BP	0.032172	BP glutaminyl-tRNA aminoacylation
GO:0051865	8.2032e-05	0.999973	20	177	protein autoubiquitination	BP	0.0324671	BP protein autoubiquitination
GO:0061630	8.9005e-05	0.999958	39	436	ubiquitin protein ligase activity	MF	0.0344077	MF ubiquitin protein ligase activity
GO:0034620	9.11617e-05	0.999984	11	35	cellular response to unfolded protein	BP	0.0344405	BP cellular response to unfolded protein
GO:1990962	9.32801e-05	0.99999	7	30	drug transport across blood-brain barrier	BP	0.0344577	BP drug transport across blood-brain barrier
GO:0002726	0.000101822	0.999984	9	42	positive regulation of T cell cytokine production	BP	0.0367954	BP positive regulation of T cell cytokine production
GO:0032436	0.000109423	0.999969	16	117	positive regulation of proteasomal ubiquitin-dependent protein catabolic process	BP	0.0374836	BP positive regulation of proteasomal ubiquitin-dependent protein catabolic process
GO:0070534	0.000114748	0.999971	14	83	protein K63-linked ubiquitination	BP	0.0374836	BP protein K63-linked ubiquitination
GO:0002947	0.000118844	0.999987	7	24	tumor necrosis factor receptor superfamily complex	CC	0.0374836	CC tumor necrosis factor receptor superfamily complex
GO:0005174	0.000118844	0.999987	7	24	CD40 receptor binding	MF	0.0374836	MF CD40 receptor binding
GO:0043120	0.000118844	0.999987	7	24	tumor necrosis factor binding	MF	0.0374836	MF tumor necrosis factor binding
GO:0097057	0.000118844	0.999987	7	24	TRAF2-GSTP1 complex	CC	0.0374836	CC TRAF2-GSTP1 complex
GO:0032873	0.000119511	0.999996	4	9	negative regulation of stress-activated MAPK cascade	BP	0.0374836	BP negative regulation of stress-activated MAPK cascade
GO:0003924	0.000122742	0.999936	50	441	GTPase activity	MF	0.0377379	MF GTPase activity
GO:0060294	0.000124862	0.999982	9	28	cilium movement involved in cell motility	BP	0.0377379	BP cilium movement involved in cell motility
GO:0002181	0.000128704	0.999962	18	72	cytoplasmic translation	BP	0.0379168	BP cytoplasmic translation
GO:0009898	0.000130016	0.999963	16	103	cytoplasmic side of plasma membrane	CC	0.0379168	CC cytoplasmic side of plasma membrane
GO:0071359	0.00013365	0.99999	6	13	cellular response to dsRNA	BP	0.0382615	BP cellular response to dsRNA
GO:0097300	0.000138865	0.999984	7	25	programmed necrotic cell death	BP	0.0382615	BP programmed necrotic cell death
GO:1990604	0.000138865	0.999984	7	25	IRE1-TRAF2-ASK1 complex	CC	0.0382615	CC IRE1-TRAF2-ASK1 complex
GO:1903721	0.000140405	0.999984	7	25	positive regulation of I-kappaB phosphorylation	BP	0.0382615	BP positive regulation of I-kappaB phosphorylation
GO:0006096	0.000144393	0.999966	13	56	glycolytic process	BP	0.0387136	BP glycolytic process
GO:0051023	0.000150041	0.999983	7	25	regulation of immunoglobulin secretion	BP	0.0395893	BP regulation of immunoglobulin secretion
GO:0004301	0.000156247	0.999989	6	12	epoxide hydrolase activity	MF	0.0405828	MF epoxide hydrolase activity
GO:0072089	0.00017964	0.999958	12	88	stem cell proliferation	BP	0.0459408	BP stem cell proliferation
GO:2000001	0.000187094	0.999978	7	24	regulation of DNA damage checkpoint	BP	0.0471221	BP regulation of DNA damage checkpoint
GO:1902041	0.000206342	0.999976	7	24	regulation of extrinsic apoptotic signaling pathway via death domain receptors	BP	0.0508612	BP regulation of extrinsic apoptotic signaling pathway via death domain receptors
GO:0004657	0.000209119	0.999994	4	6	proline dehydrogenase activity	MF	0.0508612	MF proline dehydrogenase activity
GO:0032743	0.000211119	0.999963	9	48	positive regulation of interleukin-2 production	BP	0.0508612	BP positive regulation of interleukin-2 production
GO:1903265	0.000227313	0.999972	7	27	positive regulation of tumor necrosis factor-mediated signaling pathway	BP	0.0539804	BP positive regulation of tumor necrosis factor-mediated signaling pathway
GO:0045591	0.000242455	0.999996	3	5	positive regulation of regulatory T cell differentiation	BP	0.0556443	BP positive regulation of regulatory T cell differentiation
GO:1905042	0.000242455	0.999996	3	5	negative regulation of epithelium regeneration	BP	0.0556443	BP negative regulation of epithelium regeneration
GO:0019213	0.000250573	0.999969	7	25	deacetylase activity	MF	0.0556443	MF deacetylase activity
GO:0006971	0.000257752	0.999989	4	11	hypotonic response	BP	0.0556443	BP hypotonic response
GO:0018209	0.000257752	0.999989	4	11	peptidyl-serine modification	BP	0.0556443	BP peptidyl-serine modification
GO:0031038	0.000257752	0.999989	4	11	myosin II filament organization	BP	0.0556443	BP myosin II filament organization
GO:0070177	0.000257752	0.999989	4	11	contractile vacuole discharge	BP	0.0556443	BP contractile vacuole discharge
GO:0070403	0.000261797	0.999947	10	61	NAD+ binding	MF	0.0557929	MF NAD+ binding
GO:0019787	0.000274221	0.99998	5	16	ubiquitin-like protein transferase activity	MF	0.0577009	MF ubiquitin-like protein transferase activity
GO:0071949	0.000286418	0.999935	11	77	FAD binding	MF	0.059514	MF FAD binding
GO:0043154	0.000293801	0.999934	11	64	negative regulation of cysteine-type endopeptidase activity involved in apoptotic process	BP	0.0602946	BP negative regulation of cysteine-type endopeptidase activity involved in apoptotic process
GO:0046625	0.000307058	0.99996	7	28	sphingolipid binding	MF	0.0616937	MF sphingolipid binding
GO:0089720	0.000308041	0.999983	5	9	caspase binding	MF	0.0616937	MF caspase binding
GO:0051787	0.000322405	0.999929	11	50	misfolded protein binding	MF	0.0638016	MF misfolded protein binding
GO:0010133	0.000326319	0.999988	4	7	proline catabolic process to glutamate	BP	0.0638165	BP proline catabolic process to glutamate
GO:0071074	0.000343746	0.99998	5	9	eukaryotic initiation factor eIF2 binding	MF	0.066443	MF eukaryotic initiation factor eIF2 binding
GO:0031156	0.000363195	0.999982	4	12	regulation of sorocarp development	BP	0.0693954	BP regulation of sorocarp development
GO:0004711	0.000383311	0.999969	6	11	ribosomal protein S6 kinase activity	MF	0.0722267	MF ribosomal protein S6 kinase activity
GO:0043027	0.000387887	0.999927	9	44	cysteine-type endopeptidase inhibitor activity involved in apoptotic process	MF	0.0722267	MF cysteine-type endopeptidase inhibitor activity involved in apoptotic process
GO:0071550	0.000391049	0.99997	5	15	death-inducing signaling complex assembly	BP	0.0722267	BP death-inducing signaling complex assembly
GO:0016746	0.000401961	0.999905	11	72	transferase activity, transferring acyl groups	MF	0.0734263	MF transferase activity, transferring acyl groups
GO:0071404	0.00041686	0.999946	7	21	cellular response to low-density lipoprotein particle stimulus	BP	0.0753203	BP cellular response to low-density lipoprotein particle stimulus
GO:0002819	0.000425502	0.999991	3	6	regulation of adaptive immune response	BP	0.076055	BP regulation of adaptive immune response
GO:0042910	0.000439768	0.999896	11	65	xenobiotic transmembrane transporter activity	MF	0.0765432	MF xenobiotic transmembrane transporter activity
GO:0016709	0.000446471	0.999951	6	21	oxidoreductase activity, acting on paired donors, with incorporation or reduction of molecular oxygen, NAD(P)H as one donor, and incorporation of one atom of oxygen	MF	0.0765432	MF oxidoreductase activity, acting on paired donors, with incorporation or reduction of molecular oxygen, NAD(P)H as one donor, and incorporation of one atom of oxygen
GO:0001732	0.000446583	0.999939	7	26	formation of cytoplasmic translation initiation complex	BP	0.0765432	BP formation of cytoplasmic translation initiation complex
GO:0051788	0.000446652	0.999983	4	7	response to misfolded protein	BP	0.0765432	BP response to misfolded protein
GO:0016788	0.000460419	0.999899	10	67	hydrolase activity, acting on ester bonds	MF	0.0780973	MF hydrolase activity, acting on ester bonds
GO:0043039	0.000475766	0.999974	4	13	tRNA aminoacylation	BP	0.0797531	BP tRNA aminoacylation
GO:1990786	0.000479776	0.999989	4	5	cellular response to dsDNA	BP	0.0797531	BP cellular response to dsDNA
GO:0004800	0.000487669	0.999991	3	5	thyroxine 5'-deiodinase activity	MF	0.0802627	MF thyroxine 5'-deiodinase activity
GO:0034351	0.000493795	0.999928	7	32	negative regulation of glial cell apoptotic process	BP	0.080474	BP negative regulation of glial cell apoptotic process
GO:0022623	0.000527322	1	2	2	proteasome-activating nucleotidase complex	CC	0.0851036	CC proteasome-activating nucleotidase complex
GO:0005665	0.000547622	0.999904	9	24	RNA polymerase II, core complex	CC	0.0870194	CC RNA polymerase II, core complex
GO:0043254	0.000549663	0.999904	8	40	regulation of protein complex assembly	BP	0.0870194	BP regulation of protein complex assembly
GO:0045121	0.000560417	0.99976	25	254	membrane raft	CC	0.0878759	CC membrane raft
GO:0010633	0.000565645	0.999951	5	17	negative regulation of epithelial cell migration	BP	0.0878759	BP negative regulation of epithelial cell migration
GO:0033298	0.000574186	0.999967	4	13	contractile vacuole organization	BP	0.0883767	BP contractile vacuole organization
GO:1901529	0.000595061	0.999944	5	23	positive regulation of anion channel activity	BP	0.0907495	BP positive regulation of anion channel activity
GO:0042981	0.000629307	0.999765	19	184	regulation of apoptotic process	BP	0.0950998	BP regulation of apoptotic process
GO:0034976	0.000690893	0.9998	13	99	response to endoplasmic reticulum stress	BP	0.103466	BP response to endoplasmic reticulum stress
GO:0022625	0.000703102	0.999749	19	84	cytosolic large ribosomal subunit	CC	0.104038	CC cytosolic large ribosomal subunit
GO:0042789	0.000707227	0.999917	6	19	mRNA transcription by RNA polymerase II	BP	0.104038	BP mRNA transcription by RNA polymerase II
GO:0017017	0.000721707	0.999909	6	25	MAP kinase tyrosine/serine/threonine phosphatase activity	MF	0.104461	MF MAP kinase tyrosine/serine/threonine phosphatase activity
GO:2001238	0.000722675	0.999887	7	35	positive regulation of extrinsic apoptotic signaling pathway	BP	0.104461	BP positive regulation of extrinsic apoptotic signaling pathway
GO:0046330	0.000734899	0.999774	14	101	positive regulation of JNK cascade	BP	0.105312	BP positive regulation of JNK cascade
GO:0048451	0.000758042	1	2	2	petal formation	BP	0.1077	BP petal formation
GO:0004396	0.000777065	0.999938	5	11	hexokinase activity	MF	0.109158	MF hexokinase activity
GO:0031164	0.000781432	0.99995	4	14	contractile vacuolar membrane	CC	0.109158	CC contractile vacuolar membrane
GO:0005536	0.000790053	0.999903	6	21	glucose binding	MF	0.109442	MF glucose binding
GO:0031072	0.000826203	0.999745	14	89	heat shock protein binding	MF	0.113504	MF heat shock protein binding
GO:0051926	0.00087452	0.999959	4	7	negative regulation of calcium ion transport	BP	0.119157	BP negative regulation of calcium ion transport
GO:1900062	0.000905818	0.999957	4	7	regulation of replicative cell aging	BP	0.122418	BP regulation of replicative cell aging
GO:0000166	0.000952193	0.999668	16	148	nucleotide binding	MF	0.126986	MF nucleotide binding
GO:1990961	0.000954894	0.99987	6	29	drug transmembrane export	BP	0.126986	BP drug transmembrane export
GO:0140115	0.000987628	0.999784	9	52	export across plasma membrane	BP	0.130296	BP export across plasma membrane
GO:0010803	0.00109986	0.999847	6	28	regulation of tumor necrosis factor-mediated signaling pathway	BP	0.143961	BP regulation of tumor necrosis factor-mediated signaling pathway
GO:0007017	0.00114499	0.999586	18	79	microtubule-based process	BP	0.148329	BP microtubule-based process
GO:0036266	0.00116	1	3	3	Cdc48p-Npl4p-Vms1p AAA ATPase complex	CC	0.148329	CC Cdc48p-Npl4p-Vms1p AAA ATPase complex
GO:0072671	0.00116	1	3	3	mitochondria-associated ubiquitin-dependent protein catabolic process	BP	0.148329	BP mitochondria-associated ubiquitin-dependent protein catabolic process
GO:0008270	0.00118113	0.999217	83	1201	zinc ion binding	MF	0.148924	MF zinc ion binding
GO:0003972	0.00119337	0.999963	3	6	RNA ligase (ATP) activity	MF	0.148924	MF RNA ligase (ATP) activity
GO:0009787	0.0011948	0.999959	3	7	regulation of abscisic acid-activated signaling pathway	BP	0.148924	BP regulation of abscisic acid-activated signaling pathway
GO:0044183	0.00121751	0.999739	9	35	protein binding involved in protein folding	MF	0.148924	MF protein binding involved in protein folding
GO:0030688	0.00122037	0.999878	5	15	preribosome, small subunit precursor	CC	0.148924	CC preribosome, small subunit precursor
GO:0022627	0.00122727	0.999603	15	63	cytosolic small ribosomal subunit	CC	0.148924	CC cytosolic small ribosomal subunit
GO:0097320	0.00122737	0.999915	4	12	plasma membrane tubulation	BP	0.148924	BP plasma membrane tubulation
GO:0046039	0.0012451	0.999875	5	15	GTP metabolic process	BP	0.149747	BP GTP metabolic process
GO:0031579	0.00125217	0.999851	6	14	membrane raft organization	BP	0.149747	BP membrane raft organization
GO:0060546	0.00131224	0.999857	5	20	negative regulation of necroptotic process	BP	0.153631	BP negative regulation of necroptotic process
GO:0031288	0.00131927	0.999898	4	17	sorocarp morphogenesis	BP	0.153631	BP sorocarp morphogenesis
GO:0033549	0.00132421	0.999953	3	7	MAP kinase phosphatase activity	MF	0.153631	MF MAP kinase phosphatase activity
GO:0060548	0.00132953	0.999586	13	97	negative regulation of cell death	BP	0.153631	BP negative regulation of cell death
GO:0010339	0.0013401	0.999975	3	4	external side of cell wall	CC	0.153631	CC external side of cell wall
GO:0071966	0.0013401	0.999975	3	4	fungal-type cell wall polysaccharide metabolic process	BP	0.153631	BP fungal-type cell wall polysaccharide metabolic process
GO:1990001	0.00135768	0.999854	5	18	inhibition of cysteine-type endopeptidase activity involved in apoptotic process	BP	0.15458	BP inhibition of cysteine-type endopeptidase activity involved in apoptotic process
GO:0004407	0.00139674	0.999758	7	31	histone deacetylase activity	MF	0.157946	MF histone deacetylase activity
GO:0000287	0.00142922	0.999323	27	290	magnesium ion binding	MF	0.160526	MF magnesium ion binding
GO:0005930	0.0014799	0.999393	20	172	axoneme	CC	0.165103	CC axoneme
GO:0016311	0.00155524	0.999529	12	104	dephosphorylation	BP	0.172351	BP dephosphorylation
GO:0046686	0.00158289	0.999592	10	62	response to cadmium ion	BP	0.174254	BP response to cadmium ion
GO:0019158	0.00160145	0.999894	4	9	mannokinase activity	MF	0.175137	MF mannokinase activity
GO:0070059	0.00161931	0.999705	7	38	intrinsic apoptotic signaling pathway in response to endoplasmic reticulum stress	BP	0.175761	BP intrinsic apoptotic signaling pathway in response to endoplasmic reticulum stress
GO:0004198	0.0016283	0.999817	5	18	calcium-dependent cysteine-type endopeptidase activity	MF	0.175761	MF calcium-dependent cysteine-type endopeptidase activity
GO:0042245	0.00171427	0.99994	3	6	RNA repair	BP	0.183848	BP RNA repair
GO:0006562	0.00175459	0.999874	4	10	proline catabolic process	BP	0.186965	BP proline catabolic process
GO:0008138	0.00181136	0.999519	10	72	protein tyrosine/serine/threonine phosphatase activity	MF	0.191785	MF protein tyrosine/serine/threonine phosphatase activity
GO:0005850	0.0018587	0.999871	4	9	eukaryotic translation initiation factor 2 complex	CC	0.195552	CC eukaryotic translation initiation factor 2 complex
GO:0004081	0.00189198	0.99996	3	4	bis(5'-nucleosyl)-tetraphosphatase (asymmetrical) activity	MF	0.197801	MF bis(5'-nucleosyl)-tetraphosphatase (asymmetrical) activity
GO:1905103	0.00195069	0.999746	6	14	integral component of lysosomal membrane	CC	0.202664	CC integral component of lysosomal membrane
GO:0043970	0.00202422	0.999843	4	11	histone H3-K9 acetylation	BP	0.208076	BP histone H3-K9 acetylation
GO:0000309	0.00204033	0.999916	3	7	nicotinamide-nucleotide adenylyltransferase activity	MF	0.208076	MF nicotinamide-nucleotide adenylyltransferase activity
GO:0004515	0.00204033	0.999916	3	7	nicotinate-nucleotide adenylyltransferase activity	MF	0.208076	MF nicotinate-nucleotide adenylyltransferase activity
GO:0006915	0.00212125	0.998827	38	484	apoptotic process	BP	0.21501	BP apoptotic process
GO:0060765	0.00213835	0.999665	6	26	regulation of androgen receptor signaling pathway	BP	0.215429	BP regulation of androgen receptor signaling pathway
GO:0004340	0.00219564	0.999832	4	10	glucokinase activity	MF	0.219869	MF glucokinase activity
GO:0008865	0.0022959	0.999822	4	10	fructokinase activity	MF	0.228532	MF fructokinase activity
GO:0039534	0.00235895	0.999825	4	9	negative regulation of MDA-5 signaling pathway	BP	0.23341	BP negative regulation of MDA-5 signaling pathway
GO:2000543	0.00241726	0.999729	5	13	positive regulation of gastrulation	BP	0.237764	BP positive regulation of gastrulation
GO:0140328	0.00243782	0.999592	6	35	NA	NA	0.238376	none
GO:0009873	0.00249208	0.999789	4	12	ethylene-activated signaling pathway	BP	0.242256	BP ethylene-activated signaling pathway
GO:0005092	0.00265015	0.999671	5	17	GDP-dissociation inhibitor activity	MF	0.255949	MF GDP-dissociation inhibitor activity
GO:0044377	0.0026761	0.999907	3	5	RNA polymerase II proximal promoter sequence-specific DNA binding, bending	MF	0.255949	MF RNA polymerase II proximal promoter sequence-specific DNA binding, bending
GO:0005840	0.00267956	0.998676	28	191	ribosome	CC	0.255949	CC ribosome
GO:0000331	0.00269452	0.999749	4	16	contractile vacuole	CC	0.255949	CC contractile vacuole
GO:0051082	0.00279789	0.99882	19	153	unfolded protein binding	MF	0.264161	MF unfolded protein binding
GO:0033120	0.00281276	0.999761	4	11	positive regulation of RNA splicing	BP	0.264161	BP positive regulation of RNA splicing
GO:0009630	0.00288383	0.999865	3	7	gravitropism	BP	0.268927	BP gravitropism
GO:0002758	0.00290365	0.999969	2	3	innate immune response-activating signal transduction	BP	0.268927	BP innate immune response-activating signal transduction
GO:0034622	0.00292169	0.999406	7	39	cellular protein-containing complex assembly	BP	0.268927	BP cellular protein-containing complex assembly
GO:0043508	0.00292822	0.999725	4	15	negative regulation of JUN kinase activity	BP	0.268927	BP negative regulation of JUN kinase activity
GO:2000291	0.0029698	1	2	2	regulation of myoblast proliferation	BP	0.271247	BP regulation of myoblast proliferation
GO:0012506	0.00308597	0.999187	9	65	vesicle membrane	CC	0.280317	CC vesicle membrane
GO:0016491	0.00317254	0.9982	38	516	oxidoreductase activity	MF	0.286615	MF oxidoreductase activity
GO:0033550	0.00324147	0.999682	4	16	MAP kinase tyrosine phosphatase activity	MF	0.291259	MF MAP kinase tyrosine phosphatase activity
GO:0051085	0.00330333	0.999145	9	47	chaperone cofactor-dependent protein refolding	BP	0.295222	BP chaperone cofactor-dependent protein refolding
GO:0019318	0.00339184	0.999707	4	10	hexose metabolic process	BP	0.301511	BP hexose metabolic process
GO:0090150	0.00358266	0.999443	6	16	establishment of protein localization to membrane	BP	0.315207	BP establishment of protein localization to membrane
GO:0015966	0.00358384	0.999819	3	7	diadenosine tetraphosphate biosynthetic process	BP	0.315207	BP diadenosine tetraphosphate biosynthetic process
GO:0016887	0.00370554	0.997888	38	410	ATPase activity	MF	0.32268	MF ATPase activity
GO:0099038	0.00370763	0.999325	6	35	ceramide-translocating ATPase activity	MF	0.32268	MF ceramide-translocating ATPase activity
GO:0048273	0.00386702	0.999762	3	11	mitogen-activated protein kinase p38 binding	MF	0.334624	MF mitogen-activated protein kinase p38 binding
GO:0010359	0.00388512	0.999816	3	6	regulation of anion channel activity	BP	0.334624	BP regulation of anion channel activity
GO:0032057	0.00396617	0.999792	3	7	negative regulation of translational initiation in response to stress	BP	0.336267	BP negative regulation of translational initiation in response to stress
GO:0002183	0.00397551	0.999616	4	12	cytoplasmic translational initiation	BP	0.336267	BP cytoplasmic translational initiation
GO:0031125	0.00400189	0.999949	2	3	rRNA 3'-end processing	BP	0.336267	BP rRNA 3'-end processing
GO:0090555	0.00400355	0.999257	6	36	phosphatidylethanolamine-translocating ATPase activity	MF	0.336267	MF phosphatidylethanolamine-translocating ATPase activity
GO:0006228	0.00400535	0.999509	5	12	UTP biosynthetic process	BP	0.336267	BP UTP biosynthetic process
GO:0004823	0.00405633	0.999927	2	4	leucine-tRNA ligase activity	MF	0.337142	MF leucine-tRNA ligase activity
GO:0006429	0.00405633	0.999927	2	4	leucyl-tRNA aminoacylation	BP	0.337142	BP leucyl-tRNA aminoacylation
GO:0051156	0.00408617	0.999592	4	13	glucose 6-phosphate metabolic process	BP	0.337837	BP glucose 6-phosphate metabolic process
GO:0071383	0.00412102	0.999306	6	19	cellular response to steroid hormone stimulus	BP	0.337837	BP cellular response to steroid hormone stimulus
GO:0005901	0.00413178	0.998855	9	72	caveola	CC	0.337837	CC caveola
GO:0006986	0.00415773	0.998677	11	76	response to unfolded protein	BP	0.337837	BP response to unfolded protein
GO:0043353	0.00416632	0.999798	3	6	enucleate erythrocyte differentiation	BP	0.337837	BP enucleate erythrocyte differentiation
GO:0002118	0.00429961	0.999768	3	7	aggressive behavior	BP	0.346953	BP aggressive behavior
GO:0043335	0.00439777	0.999918	2	4	protein unfolding	BP	0.35316	BP protein unfolding
GO:0009408	0.00455112	0.99835	13	112	response to heat	BP	0.361982	BP response to heat
GO:0001534	0.00457166	0.999591	4	9	radial spoke	CC	0.361982	CC radial spoke
GO:0007464	0.00459427	0.999746	3	7	R3/R4 cell fate commitment	BP	0.361982	BP R3/R4 cell fate commitment
GO:2000378	0.00459472	0.999123	6	36	negative regulation of reactive oxygen species metabolic process	BP	0.361982	BP negative regulation of reactive oxygen species metabolic process
GO:0000738	0.00467096	0.999723	3	8	DNA catabolic process, exonucleolytic	BP	0.366252	BP DNA catabolic process, exonucleolytic
GO:0043123	0.0047369	0.998054	16	158	positive regulation of I-kappaB kinase/NF-kappaB signaling	BP	0.369678	BP positive regulation of I-kappaB kinase/NF-kappaB signaling
GO:0008330	0.00487641	0.999456	4	17	protein tyrosine/threonine phosphatase activity	MF	0.378788	MF protein tyrosine/threonine phosphatase activity
GO:1903753	0.00494435	0.999668	3	11	negative regulation of p38MAPK cascade	BP	0.382279	BP negative regulation of p38MAPK cascade
GO:0035497	0.00500765	0.99974	3	6	cAMP response element binding	MF	0.38538	MF cAMP response element binding
GO:0042626	0.00506576	0.997744	19	149	ATPase activity, coupled to transmembrane movement of substances	MF	0.38552	MF ATPase activity, coupled to transmembrane movement of substances
GO:0000188	0.00506936	0.999204	5	27	inactivation of MAPK activity	BP	0.38552	BP inactivation of MAPK activity
GO:0071630	0.00507904	0.999735	3	6	nuclear protein quality control by the ubiquitin-proteasome system	BP	0.38552	BP nuclear protein quality control by the ubiquitin-proteasome system
GO:0032496	0.00512606	0.997955	15	133	response to lipopolysaccharide	BP	0.386976	BP response to lipopolysaccharide
GO:0045806	0.00517792	0.999413	4	17	negative regulation of endocytosis	BP	0.386976	BP negative regulation of endocytosis
GO:0047484	0.00518302	0.999384	4	23	regulation of response to osmotic stress	BP	0.386976	BP regulation of response to osmotic stress
GO:0090554	0.00519134	0.998975	6	39	phosphatidylcholine-translocating ATPase activity	MF	0.386976	MF phosphatidylcholine-translocating ATPase activity
GO:0071470	0.00527813	0.999398	4	17	cellular response to osmotic stress	BP	0.390192	BP cellular response to osmotic stress
GO:0046581	0.00528326	0.998967	6	34	intercellular canaliculus	CC	0.390192	CC intercellular canaliculus
GO:0031398	0.0053049	0.998231	11	96	positive regulation of protein ubiquitination	BP	0.390192	BP positive regulation of protein ubiquitination
GO:0051302	0.00555824	0.999425	4	11	regulation of cell division	BP	0.404834	BP regulation of cell division
GO:0061654	0.00556626	1	2	2	NEDD8 conjugating enzyme activity	MF	0.404834	MF NEDD8 conjugating enzyme activity
GO:0006183	0.00557702	0.999215	5	14	GTP biosynthetic process	BP	0.404834	BP GTP biosynthetic process
GO:0070932	0.00585022	0.999069	5	23	histone H3 deacetylation	BP	0.422818	BP histone H3 deacetylation
GO:0004502	0.00596186	0.999907	2	3	kynurenine 3-monooxygenase activity	MF	0.429021	MF kynurenine 3-monooxygenase activity
GO:0035162	0.00602676	0.999272	4	19	embryonic hemopoiesis	BP	0.431822	BP embryonic hemopoiesis
GO:0032310	0.00605573	0.999083	5	17	prostaglandin secretion	BP	0.432036	BP prostaglandin secretion
GO:0035278	0.00617286	0.998166	9	82	miRNA mediated inhibition of translation	BP	0.438511	BP miRNA mediated inhibition of translation
GO:0008206	0.00624283	0.998804	6	23	bile acid metabolic process	BP	0.441594	BP bile acid metabolic process
GO:0090335	0.00636897	0.999543	3	10	regulation of brown fat cell differentiation	BP	0.448607	BP regulation of brown fat cell differentiation
GO:0042088	0.00668171	0.999845	2	4	T-helper 1 type immune response	BP	0.46865	BP T-helper 1 type immune response
GO:0019843	0.00689357	0.99799	9	49	rRNA binding	MF	0.471489	MF rRNA binding
GO:1902443	0.00691408	0.999811	2	5	negative regulation of ripoptosome assembly involved in necroptotic process	BP	0.471489	BP negative regulation of ripoptosome assembly involved in necroptotic process
GO:1902524	0.00691408	0.999811	2	5	positive regulation of protein K48-linked ubiquitination	BP	0.471489	BP positive regulation of protein K48-linked ubiquitination
GO:0048858	0.0070054	0.999833	2	4	cell projection morphogenesis	BP	0.471489	BP cell projection morphogenesis
GO:0004517	0.00700583	1	2	2	nitric-oxide synthase activity	MF	0.471489	MF nitric-oxide synthase activity
GO:0018119	0.00700583	1	2	2	peptidyl-cysteine S-nitrosylation	BP	0.471489	BP peptidyl-cysteine S-nitrosylation
GO:0034617	0.00700583	1	2	2	tetrahydrobiopterin binding	MF	0.471489	MF tetrahydrobiopterin binding
GO:0098924	0.00700583	1	2	2	retrograde trans-synaptic signaling by nitric oxide	BP	0.471489	BP retrograde trans-synaptic signaling by nitric oxide
GO:0140196	0.00700583	1	2	2	positive regulation of adenylate cyclase-activating adrenergic receptor signaling pathway involved in heart process	BP	0.471489	BP positive regulation of adenylate cyclase-activating adrenergic receptor signaling pathway involved in heart process
GO:1902307	0.00700583	1	2	2	positive regulation of sodium ion transmembrane transport	BP	0.471489	BP positive regulation of sodium ion transmembrane transport
GO:0098004	0.00727396	0.999874	2	3	virus tail fiber assembly	BP	0.487561	BP virus tail fiber assembly
GO:0043507	0.0073449	0.998178	7	54	positive regulation of JUN kinase activity	BP	0.488448	BP positive regulation of JUN kinase activity
GO:0001678	0.00734596	0.998765	5	23	cellular glucose homeostasis	BP	0.488448	BP cellular glucose homeostasis
GO:2001225	0.00742133	0.999018	4	24	regulation of chloride transport	BP	0.490266	BP regulation of chloride transport
GO:2001236	0.00746879	0.998687	5	32	regulation of extrinsic apoptotic signaling pathway	BP	0.490266	BP regulation of extrinsic apoptotic signaling pathway
GO:0042256	0.00750448	0.999446	3	9	mature ribosome assembly	BP	0.490266	BP mature ribosome assembly
GO:0004652	0.00755729	0.999407	3	11	polynucleotide adenylyltransferase activity	MF	0.490266	MF polynucleotide adenylyltransferase activity
GO:0007414	0.00756303	0.999764	2	6	axonal defasciculation	BP	0.490266	BP axonal defasciculation
GO:0042565	0.00759033	0.999812	2	4	RNA nuclear export complex	CC	0.490266	CC RNA nuclear export complex
GO:0004820	0.00763875	1	2	2	glycine-tRNA ligase activity	MF	0.490266	MF glycine-tRNA ligase activity
GO:0006426	0.00763875	1	2	2	glycyl-tRNA aminoacylation	BP	0.490266	BP glycyl-tRNA aminoacylation
GO:0070150	0.00763875	1	2	2	mitochondrial glycyl-tRNA aminoacylation	BP	0.490266	BP mitochondrial glycyl-tRNA aminoacylation
GO:0098591	0.00770764	0.998118	7	40	external side of apical plasma membrane	CC	0.492785	CC external side of apical plasma membrane
GO:0042035	0.00779844	1	2	2	regulation of cytokine biosynthetic process	BP	0.49668	BP regulation of cytokine biosynthetic process
GO:0006241	0.00797567	0.998774	5	14	CTP biosynthetic process	BP	0.506029	BP CTP biosynthetic process
GO:0045088	0.00807975	0.99891	4	23	regulation of innate immune response	BP	0.510683	BP regulation of innate immune response
GO:0008559	0.00834904	0.99744	9	62	xenobiotic transmembrane transporting ATPase activity	MF	0.525705	MF xenobiotic transmembrane transporting ATPase activity
GO:0044387	0.00863657	0.999262	3	13	negative regulation of protein kinase activity by regulation of protein phosphorylation	BP	0.541758	BP negative regulation of protein kinase activity by regulation of protein phosphorylation
GO:0004550	0.00870157	0.997638	8	36	nucleoside diphosphate kinase activity	MF	0.543783	MF nucleoside diphosphate kinase activity
GO:0060266	0.00876883	0.999292	3	10	negative regulation of respiratory burst involved in inflammatory response	BP	0.544461	BP negative regulation of respiratory burst involved in inflammatory response
GO:0006468	0.00877793	0.994798	35	560	protein phosphorylation	BP	0.544461	BP protein phosphorylation
GO:0003958	0.00897227	0.999323	3	8	NADPH-hemoprotein reductase activity	MF	0.554446	MF NADPH-hemoprotein reductase activity
GO:1990440	0.0094956	0.99919	3	11	positive regulation of transcription from RNA polymerase II promoter in response to endoplasmic reticulum stress	BP	0.584613	BP positive regulation of transcription from RNA polymerase II promoter in response to endoplasmic reticulum stress
GO:0010243	0.00957232	0.997286	8	46	response to organonitrogen compound	BP	0.587161	BP response to organonitrogen compound
GO:0031514	0.00984786	0.995295	19	168	motile cilium	CC	0.601842	CC motile cilium
GO:0042331	0.00998086	0.999264	3	7	phototaxis	BP	0.607736	BP phototaxis
GO:0006537	0.0105406	0.999089	3	10	glutamate biosynthetic process	BP	0.638756	BP glutamate biosynthetic process
GO:0043422	0.0105843	0.999011	3	14	protein kinase B binding	MF	0.638756	MF protein kinase B binding
GO:0098770	0.0106056	0.999606	2	6	FBXO family protein binding	MF	0.638756	MF FBXO family protein binding
GO:0043014	0.0106489	0.997226	7	41	alpha-tubulin binding	MF	0.639049	MF alpha-tubulin binding
GO:0004674	0.0108138	0.99337	38	513	protein serine/threonine kinase activity	MF	0.644537	MF protein serine/threonine kinase activity
GO:2000672	0.0108179	0.999125	3	8	negative regulation of motor neuron apoptotic process	BP	0.644537	BP negative regulation of motor neuron apoptotic process
GO:0008545	0.0110244	0.999031	3	10	JUN kinase kinase activity	MF	0.654492	MF JUN kinase kinase activity
GO:1902916	0.0112483	0.998386	4	18	positive regulation of protein polyubiquitination	BP	0.66541	BP positive regulation of protein polyubiquitination
GO:0016567	0.0112925	0.993151	36	508	protein ubiquitination	BP	0.665657	BP protein ubiquitination
GO:0052895	0.0114499	0.999749	2	3	N1-acetylspermine:oxygen oxidoreductase (N1-acetylspermidine-forming) activity	MF	0.672548	MF N1-acetylspermine:oxygen oxidoreductase (N1-acetylspermidine-forming) activity
GO:0009725	0.0114903	0.996877	7	59	response to hormone	BP	0.672548	BP response to hormone
GO:0036126	0.0116141	0.995713	11	83	sperm flagellum	CC	0.67741	CC sperm flagellum
GO:0032367	0.0117799	0.996921	7	35	intracellular cholesterol transport	BP	0.679291	BP intracellular cholesterol transport
GO:0042446	0.0118053	0.998935	3	10	hormone biosynthetic process	BP	0.679291	BP hormone biosynthetic process
GO:0016859	0.0118099	0.999155	3	6	cis-trans isomerase activity	MF	0.679291	MF cis-trans isomerase activity
GO:0050251	0.0118099	0.999155	3	6	retinol isomerase activity	MF	0.679291	MF retinol isomerase activity
GO:0055106	0.0119146	0.999733	2	3	ubiquitin-protein transferase regulator activity	MF	0.682094	MF ubiquitin-protein transferase regulator activity
GO:0043267	0.0119406	0.998953	3	9	negative regulation of potassium ion transport	BP	0.682094	BP negative regulation of potassium ion transport
GO:0014070	0.0119836	0.995072	13	127	response to organic cyclic compound	BP	0.682203	BP response to organic cyclic compound
GO:0045901	0.0120544	0.999045	3	7	positive regulation of translational elongation	BP	0.683893	BP positive regulation of translational elongation
GO:0031284	0.0122137	0.999722	2	3	positive regulation of guanylate cyclase activity	BP	0.688257	BP positive regulation of guanylate cyclase activity
GO:0070278	0.0122268	0.999722	2	3	extracellular matrix constituent secretion	BP	0.688257	BP extracellular matrix constituent secretion
GO:0031666	0.0122725	0.999546	2	5	positive regulation of lipopolysaccharide-mediated signaling pathway	BP	0.688257	BP positive regulation of lipopolysaccharide-mediated signaling pathway
GO:0042776	0.0123225	0.997772	5	17	mitochondrial ATP synthesis coupled proton transport	BP	0.688257	BP mitochondrial ATP synthesis coupled proton transport
GO:0010586	0.0123384	0.996205	8	80	miRNA metabolic process	BP	0.688257	BP miRNA metabolic process
GO:0097744	0.0124395	0.998766	3	14	urate salt excretion	BP	0.691576	BP urate salt excretion
GO:0046870	0.0125309	0.999711	2	3	cadmium ion binding	MF	0.69434	MF cadmium ion binding
GO:0060285	0.0127721	0.997039	6	29	cilium-dependent cell motility	BP	0.698143	BP cilium-dependent cell motility
GO:0036499	0.012866	0.999512	2	5	PERK-mediated unfolded protein response	BP	0.698143	BP PERK-mediated unfolded protein response
GO:1990737	0.012866	0.999512	2	5	response to manganese-induced endoplasmic reticulum stress	BP	0.698143	BP response to manganese-induced endoplasmic reticulum stress
GO:0000049	0.012911	0.995688	9	79	tRNA binding	MF	0.698143	MF tRNA binding
GO:0015074	0.0130267	0.99698	6	28	DNA integration	BP	0.698143	BP DNA integration
GO:0051092	0.0130687	0.994357	14	140	positive regulation of NF-kappaB transcription factor activity	BP	0.698143	BP positive regulation of NF-kappaB transcription factor activity
GO:0007486	0.0130962	0.999691	2	3	imaginal disc-derived female genitalia development	BP	0.698143	BP imaginal disc-derived female genitalia development
GO:0035163	0.0130962	0.999691	2	3	embryonic hemocyte differentiation	BP	0.698143	BP embryonic hemocyte differentiation
GO:0035165	0.0130962	0.999691	2	3	embryonic crystal cell differentiation	BP	0.698143	BP embryonic crystal cell differentiation
GO:0035168	0.0130962	0.999691	2	3	larval lymph gland hemocyte differentiation	BP	0.698143	BP larval lymph gland hemocyte differentiation
GO:0035314	0.0130962	0.999691	2	3	scab formation	BP	0.698143	BP scab formation
GO:0035630	0.0131036	0.999566	2	4	bone mineralization involved in bone maturation	BP	0.698143	BP bone mineralization involved in bone maturation
GO:1902042	0.0132405	0.99732	5	32	negative regulation of extrinsic apoptotic signaling pathway via death domain receptors	BP	0.702306	BP negative regulation of extrinsic apoptotic signaling pathway via death domain receptors
GO:0009156	0.0132862	0.999006	3	6	ribonucleoside monophosphate biosynthetic process	BP	0.702306	BP ribonucleoside monophosphate biosynthetic process
GO:0034618	0.0133085	0.999683	2	3	arginine binding	MF	0.702306	MF arginine binding
GO:0060964	0.0135615	0.995404	9	91	regulation of gene silencing by miRNA	BP	0.713397	BP regulation of gene silencing by miRNA
GO:0003950	0.0136108	0.995765	8	71	NAD+ ADP-ribosyltransferase activity	MF	0.713732	MF NAD+ ADP-ribosyltransferase activity
GO:0006952	0.0137134	0.994535	12	99	defense response	BP	0.716846	BP defense response
GO:0150104	0.0138109	0.995328	9	82	NA	NA	0.71968	none
GO:0003899	0.0142279	0.995345	9	47	DNA-directed 5'-3' RNA polymerase activity	MF	0.735768	MF DNA-directed 5'-3' RNA polymerase activity
GO:0004817	0.0142524	0.999648	2	3	cysteine-tRNA ligase activity	MF	0.735768	MF cysteine-tRNA ligase activity
GO:0006423	0.0142524	0.999648	2	3	cysteinyl-tRNA aminoacylation	BP	0.735768	BP cysteinyl-tRNA aminoacylation
GO:0006470	0.0143017	0.993722	14	164	protein dephosphorylation	BP	0.736027	BP protein dephosphorylation
GO:0009446	0.0143891	0.999372	2	6	putrescine biosynthetic process	BP	0.73824	BP putrescine biosynthetic process
GO:0008432	0.0146486	0.998397	3	18	JUN kinase binding	MF	0.74685	MF JUN kinase binding
GO:0030490	0.0146526	0.997801	4	15	maturation of SSU-rRNA	BP	0.74685	BP maturation of SSU-rRNA
GO:0015143	0.0146917	0.998431	3	15	urate transmembrane transporter activity	MF	0.74685	MF urate transmembrane transporter activity
GO:0001618	0.0147447	0.997017	5	25	virus receptor activity	MF	0.747257	MF virus receptor activity
GO:1990748	0.0149295	0.998529	3	10	cellular detoxification	BP	0.754324	BP cellular detoxification
GO:0043631	0.0151564	0.999283	2	7	RNA polyadenylation	BP	0.763469	BP RNA polyadenylation
GO:1902523	0.0153542	0.998317	3	16	positive regulation of protein K63-linked ubiquitination	BP	0.771096	BP positive regulation of protein K63-linked ubiquitination
GO:0050661	0.0154134	0.995111	8	67	NADP binding	MF	0.771737	MF NADP binding
GO:0071260	0.0154773	0.996146	6	38	cellular response to mechanical stimulus	BP	0.772609	BP cellular response to mechanical stimulus
GO:0030968	0.0157122	0.99549	7	53	endoplasmic reticulum unfolded protein response	BP	0.781989	BP endoplasmic reticulum unfolded protein response
GO:0042060	0.0163784	0.994713	8	76	wound healing	BP	0.812552	BP wound healing
GO:0004816	0.0165939	0.998648	3	6	asparagine-tRNA ligase activity	MF	0.812552	MF asparagine-tRNA ligase activity
GO:0006421	0.0165939	0.998648	3	6	asparaginyl-tRNA aminoacylation	BP	0.812552	BP asparaginyl-tRNA aminoacylation
GO:0032728	0.0166007	0.997262	4	21	positive regulation of interferon-beta production	BP	0.812552	BP positive regulation of interferon-beta production
GO:0016071	0.0166167	0.998295	3	10	mRNA metabolic process	BP	0.812552	BP mRNA metabolic process
GO:0000467	0.0167396	0.998144	3	14	exonucleolytic trimming to generate mature 3'-end of 5.8S rRNA from tricistronic rRNA transcript (SSU-rRNA, 5.8S rRNA, LSU-rRNA)	BP	0.812552	BP exonucleolytic trimming to generate mature 3'-end of 5.8S rRNA from tricistronic rRNA transcript (SSU-rRNA, 5.8S rRNA, LSU-rRNA)
GO:0015225	0.0168859	0.998081	3	16	biotin transmembrane transporter activity	MF	0.812552	MF biotin transmembrane transporter activity
GO:0015878	0.0168859	0.998081	3	16	biotin transport	BP	0.812552	BP biotin transport
GO:0015111	0.0169576	0.999255	2	5	iodide transmembrane transporter activity	MF	0.812552	MF iodide transmembrane transporter activity
GO:0015705	0.0169576	0.999255	2	5	iodide transport	BP	0.812552	BP iodide transport
GO:0010566	0.0169618	0.99954	2	3	regulation of ketone biosynthetic process	BP	0.812552	BP regulation of ketone biosynthetic process
GO:0036046	0.0169618	0.99954	2	3	protein demalonylation	BP	0.812552	BP protein demalonylation
GO:0036048	0.0169618	0.99954	2	3	protein desuccinylation	BP	0.812552	BP protein desuccinylation
GO:0043405	0.0172724	0.998088	3	13	regulation of MAP kinase activity	BP	0.825055	BP regulation of MAP kinase activity
GO:0030163	0.0174035	0.994339	8	71	protein catabolic process	BP	0.828933	BP protein catabolic process
GO:0009058	0.0179181	0.994619	7	75	biosynthetic process	BP	0.848166	BP biosynthetic process
GO:0033142	0.0179848	0.99834	3	7	progesterone receptor binding	MF	0.848166	MF progesterone receptor binding
GO:0051879	0.0180621	0.994668	7	53	Hsp90 protein binding	MF	0.848166	MF Hsp90 protein binding
GO:0045823	0.0180936	0.999492	2	3	positive regulation of heart contraction	BP	0.848166	BP positive regulation of heart contraction
GO:0004586	0.0181134	0.998324	3	7	ornithine decarboxylase activity	MF	0.848166	MF ornithine decarboxylase activity
GO:0033387	0.0181134	0.998324	3	7	putrescine biosynthetic process from ornithine	BP	0.848166	BP putrescine biosynthetic process from ornithine
GO:0080092	0.0184113	0.999269	2	4	regulation of pollen tube growth	BP	0.859692	BP regulation of pollen tube growth
GO:1990264	0.0188767	0.99781	3	14	peptidyl-tyrosine dephosphorylation involved in inactivation of protein kinase activity	BP	0.878954	BP peptidyl-tyrosine dephosphorylation involved in inactivation of protein kinase activity
GO:0046672	0.0189519	0.999236	2	4	positive regulation of compound eye retinal cell programmed cell death	BP	0.879995	BP positive regulation of compound eye retinal cell programmed cell death
GO:0032147	0.0190597	0.993687	8	73	activation of protein kinase activity	BP	0.881991	BP activation of protein kinase activity
GO:0035211	0.0191213	0.999225	2	4	spermathecum morphogenesis	BP	0.881991	BP spermathecum morphogenesis
GO:0010466	0.0191763	0.999444	2	3	negative regulation of peptidase activity	BP	0.881991	BP negative regulation of peptidase activity
GO:0035198	0.0192072	0.99307	9	102	miRNA binding	MF	0.881991	MF miRNA binding
GO:0006476	0.0202427	0.996566	4	17	protein deacetylation	BP	0.920699	BP protein deacetylation
GO:0070633	0.0202859	0.995388	5	35	transepithelial transport	BP	0.920699	BP transepithelial transport
GO:0004499	0.0202866	0.996424	4	22	N,N-dimethylaniline monooxygenase activity	MF	0.920699	MF N,N-dimethylaniline monooxygenase activity
GO:0019805	0.0204738	0.998921	2	6	quinolinate biosynthetic process	BP	0.920699	BP quinolinate biosynthetic process
GO:0019788	0.020563	0.998999	2	5	NEDD8 transferase activity	MF	0.920699	MF NEDD8 transferase activity
GO:0033231	0.0206365	0.998773	2	9	carbohydrate export	BP	0.920699	BP carbohydrate export
GO:0043215	0.0206365	0.998773	2	9	daunorubicin transport	BP	0.920699	BP daunorubicin transport
GO:1904446	0.0206365	0.998773	2	9	positive regulation of establishment of Sertoli cell barrier	BP	0.920699	BP positive regulation of establishment of Sertoli cell barrier
GO:1904478	0.0206365	0.998773	2	9	regulation of intestinal absorption	BP	0.920699	BP regulation of intestinal absorption
GO:1990963	0.0206365	0.998773	2	9	establishment of blood-retinal barrier	BP	0.920699	BP establishment of blood-retinal barrier
GO:0033344	0.0206808	0.994595	6	32	cholesterol efflux	BP	0.920699	BP cholesterol efflux
GO:0097014	0.0207148	0.997854	3	8	ciliary plasm	CC	0.920699	CC ciliary plasm
GO:0042267	0.0213725	0.997476	3	12	natural killer cell mediated cytotoxicity	BP	0.946919	BP natural killer cell mediated cytotoxicity
GO:0050829	0.0216999	0.992135	9	71	defense response to Gram-negative bacterium	BP	0.946919	BP defense response to Gram-negative bacterium
GO:0051438	0.0218151	0.997516	3	10	regulation of ubiquitin-protein transferase activity	BP	0.946919	BP regulation of ubiquitin-protein transferase activity
GO:0045740	0.0219964	0.995985	4	24	positive regulation of DNA replication	BP	0.946919	BP positive regulation of DNA replication
GO:0043420	0.022055	0.99879	2	6	anthranilate metabolic process	BP	0.946919	BP anthranilate metabolic process
GO:0000028	0.0220604	0.99521	5	20	ribosomal small subunit assembly	BP	0.946919	BP ribosomal small subunit assembly
GO:0042284	0.0220777	0.997793	3	7	sphingolipid delta-4 desaturase activity	MF	0.946919	MF sphingolipid delta-4 desaturase activity
GO:0015747	0.0224958	0.998753	2	6	urate transport	BP	0.946919	BP urate transport
GO:1905062	0.0226432	0.998995	2	4	positive regulation of cardioblast proliferation	BP	0.946919	BP positive regulation of cardioblast proliferation
GO:0051091	0.022835	0.990128	12	126	positive regulation of DNA-binding transcription factor activity	BP	0.946919	BP positive regulation of DNA-binding transcription factor activity
GO:0071207	0.0228959	0.99865	2	7	histone pre-mRNA stem-loop binding	MF	0.946919	MF histone pre-mRNA stem-loop binding
GO:0047677	0.0229684	1	1	1	arachidonate 8(R)-lipoxygenase activity	MF	0.946919	MF arachidonate 8(R)-lipoxygenase activity
GO:0047977	0.0229684	1	1	1	hepoxilin-epoxide hydrolase activity	MF	0.946919	MF hepoxilin-epoxide hydrolase activity
GO:0051120	0.0229684	1	1	1	hepoxilin A3 synthase activity	MF	0.946919	MF hepoxilin A3 synthase activity
GO:1990136	0.0229684	1	1	1	linoleate 9S-lipoxygenase activity	MF	0.946919	MF linoleate 9S-lipoxygenase activity
GO:0071291	0.0229684	1	1	1	cellular response to selenium ion	BP	0.946919	BP cellular response to selenium ion
GO:1900554	0.0229684	1	1	1	asperfuranone biosynthetic process	BP	0.946919	BP asperfuranone biosynthetic process
GO:0051989	0.0229804	1	1	1	coproporphyrinogen dehydrogenase activity	MF	0.946919	MF coproporphyrinogen dehydrogenase activity
GO:0003057	0.0230021	1	1	1	regulation of the force of heart contraction by chemical signal	BP	0.946919	BP regulation of the force of heart contraction by chemical signal
GO:0014740	0.0230021	1	1	1	negative regulation of muscle hyperplasia	BP	0.946919	BP negative regulation of muscle hyperplasia
GO:0014806	0.0230021	1	1	1	smooth muscle hyperplasia	BP	0.946919	BP smooth muscle hyperplasia
GO:0061875	0.0230021	1	1	1	negative regulation of hepatic stellate cell contraction	BP	0.946919	BP negative regulation of hepatic stellate cell contraction
GO:0071403	0.0230021	1	1	1	cellular response to high density lipoprotein particle stimulus	BP	0.946919	BP cellular response to high density lipoprotein particle stimulus
GO:0099091	0.0230021	1	1	1	postsynaptic specialization, intracellular component	CC	0.946919	CC postsynaptic specialization, intracellular component
GO:0099163	0.0230021	1	1	1	synaptic signaling by nitric oxide	BP	0.946919	BP synaptic signaling by nitric oxide
GO:1901556	0.0230021	1	1	1	response to candesartan	BP	0.946919	BP response to candesartan
GO:1901558	0.0230021	1	1	1	response to metformin	BP	0.946919	BP response to metformin
GO:1901654	0.0230021	1	1	1	response to ketone	BP	0.946919	BP response to ketone
GO:1990478	0.0230021	1	1	1	response to ultrasound	BP	0.946919	BP response to ultrasound
GO:0023014	0.0230677	0.992812	7	57	signal transduction by protein phosphorylation	BP	0.946919	BP signal transduction by protein phosphorylation
GO:0050660	0.0231615	0.990845	10	112	flavin adenine dinucleotide binding	MF	0.946919	MF flavin adenine dinucleotide binding
GO:2001020	0.0231724	0.997232	3	11	regulation of response to DNA damage stimulus	BP	0.946919	BP regulation of response to DNA damage stimulus
GO:0016888	0.0231845	0.99709	3	14	endodeoxyribonuclease activity, producing 5'-phosphomonoesters	MF	0.946919	MF endodeoxyribonuclease activity, producing 5'-phosphomonoesters
GO:0016791	0.0233976	0.991904	8	83	phosphatase activity	MF	0.953278	MF phosphatase activity
GO:0032432	0.0236074	0.997228	3	10	actin filament bundle	CC	0.959475	CC actin filament bundle
GO:0051612	0.0239838	0.998901	2	4	negative regulation of serotonin uptake	BP	0.970488	BP negative regulation of serotonin uptake
GO:0005874	0.0240486	0.984287	40	438	microtubule	CC	0.970488	CC microtubule
GO:0071311	0.0240535	1	1	1	cellular response to acetate	BP	0.970488	BP cellular response to acetate
GO:0046718	0.0241294	0.993489	6	31	viral entry into host cell	BP	0.971195	BP viral entry into host cell
GO:0070373	0.0242335	0.993164	6	53	negative regulation of ERK1 and ERK2 cascade	BP	0.973028	BP negative regulation of ERK1 and ERK2 cascade
GO:0031071	0.0243853	0.998512	2	7	cysteine desulfurase activity	MF	0.976765	MF cysteine desulfurase activity
GO:0010183	0.024675	0.998674	2	5	pollen tube guidance	BP	0.980434	BP pollen tube guidance
GO:0004829	0.0247955	1	1	1	threonine-tRNA ligase activity	MF	0.980434	MF threonine-tRNA ligase activity
GO:0006435	0.0247955	1	1	1	threonyl-tRNA aminoacylation	BP	0.980434	BP threonyl-tRNA aminoacylation
GO:0005384	0.0248815	0.996631	3	20	manganese ion transmembrane transporter activity	MF	0.980434	MF manganese ion transmembrane transporter activity
GO:0009663	0.0249412	1	1	1	plasmodesma organization	BP	0.980434	BP plasmodesma organization
GO:0010497	0.0249412	1	1	1	plasmodesmata-mediated intercellular transport	BP	0.980434	BP plasmodesmata-mediated intercellular transport
GO:0048481	0.0249412	1	1	1	plant ovule development	BP	0.980434	BP plant ovule development
GO:0006452	0.0249488	0.998832	2	4	translational frameshifting	BP	0.980434	BP translational frameshifting
GO:0002184	0.0252494	0.998626	2	5	cytoplasmic translational termination	BP	0.987579	BP cytoplasmic translational termination
GO:0018444	0.0252494	0.998626	2	5	translation release factor complex	CC	0.987579	CC translation release factor complex
GO:0021795	0.0253499	0.996864	3	11	cerebral cortex cell migration	BP	0.988539	BP cerebral cortex cell migration
GO:0035976	0.0253929	0.9988	2	4	transcription factor AP-1 complex	CC	0.988539	CC transcription factor AP-1 complex
GO:0002199	0.0254792	0.996918	3	10	zona pellucida receptor complex	CC	0.989123	CC zona pellucida receptor complex
GO:0046844	0.0255269	0.99879	2	4	micropyle formation	BP	0.989123	BP micropyle formation
GO:0031535	0.0255977	1	1	1	plus-end directed microtubule sliding	BP	0.989212	BP plus-end directed microtubule sliding
GO:0034605	0.0256482	0.991084	8	64	cellular response to heat	BP	0.989212	BP cellular response to heat
GO:0009914	0.0259025	0.998224	2	10	hormone transport	BP	0.994796	BP hormone transport
GO:0050681	0.0259127	0.992622	6	48	androgen receptor binding	MF	0.994796	MF androgen receptor binding
GO:1902527	0.0260612	0.998291	2	8	positive regulation of protein monoubiquitination	BP	0.99819	BP positive regulation of protein monoubiquitination
GO:0048364	0.0261947	0.996515	3	15	root development	BP	1	BP root development
GO:0060856	0.0262793	0.998184	2	10	establishment of blood-brain barrier	BP	1	BP establishment of blood-brain barrier
GO:0043536	0.0264029	0.994793	4	30	positive regulation of blood vessel endothelial cell migration	BP	1	BP positive regulation of blood vessel endothelial cell migration
GO:0004721	0.0270657	0.990385	8	81	phosphoprotein phosphatase activity	MF	1	MF phosphoprotein phosphatase activity
GO:0006279	0.0272913	1	1	1	premeiotic DNA replication	BP	1	BP premeiotic DNA replication
GO:0004055	0.0276707	1	1	1	argininosuccinate synthase activity	MF	1	MF argininosuccinate synthase activity
GO:0071204	0.0277103	0.998121	2	8	histone pre-mRNA 3'end processing complex	CC	1	CC histone pre-mRNA 3'end processing complex
GO:0002176	0.0277899	0.999012	2	3	male germ cell proliferation	BP	1	BP male germ cell proliferation
GO:0031098	0.027874	0.990942	7	60	stress-activated protein kinase signaling cascade	BP	1	BP stress-activated protein kinase signaling cascade
GO:0002189	0.0279284	0.996499	3	10	ribose phosphate diphosphokinase complex	CC	1	CC ribose phosphate diphosphokinase complex
GO:0004749	0.0279284	0.996499	3	10	ribose phosphate diphosphokinase activity	MF	1	MF ribose phosphate diphosphokinase activity
GO:0006015	0.0279284	0.996499	3	10	5-phosphoribose 1-diphosphate biosynthetic process	BP	1	BP 5-phosphoribose 1-diphosphate biosynthetic process
GO:0009165	0.0279284	0.996499	3	10	nucleotide biosynthetic process	BP	1	BP nucleotide biosynthetic process
GO:0006569	0.0279943	0.99816	2	7	tryptophan catabolic process	BP	1	BP tryptophan catabolic process
GO:0000175	0.0280519	0.992992	5	40	3'-5'-exoribonuclease activity	MF	1	MF 3'-5'-exoribonuclease activity
GO:0043388	0.0283785	0.994485	4	21	positive regulation of DNA binding	BP	1	BP positive regulation of DNA binding
GO:0005200	0.0284893	0.985158	18	135	structural constituent of cytoskeleton	MF	1	MF structural constituent of cytoskeleton
GO:0098699	0.0285378	1	1	1	structural constituent of presynaptic actin cytoskeleton	MF	1	MF structural constituent of presynaptic actin cytoskeleton
GO:0030212	0.0285945	0.998335	2	5	hyaluronan metabolic process	BP	1	BP hyaluronan metabolic process
GO:0006754	0.0288101	0.993231	5	21	ATP biosynthetic process	BP	1	BP ATP biosynthetic process
GO:0032259	0.0289177	0.987031	12	136	methylation	BP	1	BP methylation
GO:0006370	0.0290889	0.994303	4	21	7-methylguanosine mRNA capping	BP	1	BP 7-methylguanosine mRNA capping
GO:1904996	0.0293004	0.997953	2	8	positive regulation of leukocyte adhesion to vascular endothelial cell	BP	1	BP positive regulation of leukocyte adhesion to vascular endothelial cell
GO:0042788	0.0293403	0.990729	7	36	polysomal ribosome	CC	1	CC polysomal ribosome
GO:0072655	0.0293478	0.996156	3	11	establishment of protein localization to mitochondrion	BP	1	BP establishment of protein localization to mitochondrion
GO:0072656	0.0293478	0.996156	3	11	maintenance of protein location in mitochondrion	BP	1	BP maintenance of protein location in mitochondrion
GO:0033718	0.0296197	1	1	1	pyranose dehydrogenase (acceptor) activity	MF	1	MF pyranose dehydrogenase (acceptor) activity
GO:0003935	0.0297552	1	1	1	GTP cyclohydrolase II activity	MF	1	MF GTP cyclohydrolase II activity
GO:0033781	0.0301227	1	1	1	cholesterol 24-hydroxylase activity	MF	1	MF cholesterol 24-hydroxylase activity
GO:1903044	0.0301227	1	1	1	protein localization to membrane raft	BP	1	BP protein localization to membrane raft
GO:0010333	0.0303571	1	1	1	terpene synthase activity	MF	1	MF terpene synthase activity
GO:0051502	0.0303571	1	1	1	diterpene phytoalexin biosynthetic process	BP	1	BP diterpene phytoalexin biosynthetic process
GO:0047286	0.0303713	1	1	1	NAD+-diphthamide ADP-ribosyltransferase activity	MF	1	MF NAD+-diphthamide ADP-ribosyltransferase activity
GO:0046529	0.0303959	0.995764	3	14	imaginal disc fusion, thorax closure	BP	1	BP imaginal disc fusion, thorax closure
GO:0140212	0.0304681	1	1	1	regulation of long-chain fatty acid import into cell	BP	1	BP regulation of long-chain fatty acid import into cell
GO:0035092	0.0305285	1	1	1	sperm chromatin condensation	BP	1	BP sperm chromatin condensation
GO:0098706	0.0305556	1	1	1	ferric iron import across cell outer membrane	BP	1	BP ferric iron import across cell outer membrane
GO:0002779	0.0306403	1	1	1	antibacterial peptide secretion	BP	1	BP antibacterial peptide secretion
GO:0002780	0.0306403	1	1	1	antibacterial peptide biosynthetic process	BP	1	BP antibacterial peptide biosynthetic process
GO:0033290	0.0307277	0.995513	3	19	eukaryotic 48S preinitiation complex	CC	1	CC eukaryotic 48S preinitiation complex
GO:0072709	0.0307586	0.998385	2	4	cellular response to sorbitol	BP	1	BP cellular response to sorbitol
GO:0004519	0.0309015	0.989731	7	61	endonuclease activity	MF	1	MF endonuclease activity
GO:0042476	0.0310509	0.99362	4	27	odontogenesis	BP	1	BP odontogenesis
GO:0019903	0.0311098	0.988562	8	100	protein phosphatase binding	MF	1	MF protein phosphatase binding
GO:0098968	0.0315642	0.997641	2	9	neurotransmitter receptor transport postsynaptic membrane to endosome	BP	1	BP neurotransmitter receptor transport postsynaptic membrane to endosome
GO:1990261	0.0316155	1	1	1	pre-mRNA catabolic process	BP	1	BP pre-mRNA catabolic process
GO:0009540	0.0316682	1	1	1	zeaxanthin epoxidase [overall] activity	MF	1	MF zeaxanthin epoxidase [overall] activity
GO:0018658	0.0316682	1	1	1	salicylate 1-monooxygenase activity	MF	1	MF salicylate 1-monooxygenase activity
GO:0031102	0.0316982	0.998308	2	4	neuron projection regeneration	BP	1	BP neuron projection regeneration
GO:0048592	0.0317485	0.995628	3	12	eye morphogenesis	BP	1	BP eye morphogenesis
GO:2000812	0.0317783	0.998783	2	3	regulation of barbed-end actin filament capping	BP	1	BP regulation of barbed-end actin filament capping
GO:0009405	0.0319957	0.984407	14	169	pathogenesis	BP	1	BP pathogenesis
GO:0045089	0.0320634	0.991803	5	34	positive regulation of innate immune response	BP	1	BP positive regulation of innate immune response
GO:0034354	0.0323143	0.997704	2	7	'de novo' NAD biosynthetic process from tryptophan	BP	1	BP 'de novo' NAD biosynthetic process from tryptophan
GO:0070836	0.0324062	0.997693	2	7	caveola assembly	BP	1	BP caveola assembly
GO:0060997	0.0325523	0.995288	3	15	dendritic spine morphogenesis	BP	1	BP dendritic spine morphogenesis
GO:0098586	0.0325991	0.991697	5	31	cellular response to virus	BP	1	BP cellular response to virus
GO:0022898	0.0326714	0.997954	2	5	regulation of transmembrane transporter activity	BP	1	BP regulation of transmembrane transporter activity
GO:0031663	0.0327489	0.993096	4	30	lipopolysaccharide-mediated signaling pathway	BP	1	BP lipopolysaccharide-mediated signaling pathway
GO:0043299	0.0334568	1	1	1	leukocyte degranulation	BP	1	BP leukocyte degranulation
GO:0045728	0.0334568	1	1	1	respiratory burst after phagocytosis	BP	1	BP respiratory burst after phagocytosis
GO:0070180	0.0340108	0.993469	4	14	large ribosomal subunit rRNA binding	MF	1	MF large ribosomal subunit rRNA binding
GO:0046835	0.0340584	0.995178	3	12	carbohydrate phosphorylation	BP	1	BP carbohydrate phosphorylation
GO:0006527	0.0343058	0.997793	2	5	arginine catabolic process	BP	1	BP arginine catabolic process
GO:0007628	0.0344571	0.988508	7	45	adult walking behavior	BP	1	BP adult walking behavior
GO:0006631	0.0354612	0.985756	9	104	fatty acid metabolic process	BP	1	BP fatty acid metabolic process
GO:1901215	0.0354691	0.9878	7	68	negative regulation of neuron death	BP	1	BP negative regulation of neuron death
GO:1901653	0.0355707	0.994727	3	14	cellular response to peptide	BP	1	BP cellular response to peptide
GO:0008743	0.0357982	0.997956	2	4	L-threonine 3-dehydrogenase activity	MF	1	MF L-threonine 3-dehydrogenase activity
GO:0030100	0.0360751	0.990294	5	45	regulation of endocytosis	BP	1	BP regulation of endocytosis
GO:0009277	0.0362468	0.995118	3	9	fungal-type cell wall	CC	1	CC fungal-type cell wall
GO:0045261	0.0364624	0.995077	3	9	proton-transporting ATP synthase complex, catalytic core F(1)	CC	1	CC proton-transporting ATP synthase complex, catalytic core F(1)
GO:0035970	0.0365986	0.991989	4	31	peptidyl-threonine dephosphorylation	BP	1	BP peptidyl-threonine dephosphorylation
GO:0047479	0.0367903	0.99463	3	12	trypanothione synthase activity	MF	1	MF trypanothione synthase activity
GO:0001666	0.0368903	0.982206	13	161	response to hypoxia	BP	1	BP response to hypoxia
GO:1901222	0.0369431	0.994203	3	19	regulation of NIK/NF-kappaB signaling	BP	1	BP regulation of NIK/NF-kappaB signaling
GO:0071230	0.0369809	0.990041	5	41	cellular response to amino acid stimulus	BP	1	BP cellular response to amino acid stimulus
GO:0052894	0.0370457	0.997163	2	7	norspermine:oxygen oxidoreductase activity	MF	1	MF norspermine:oxygen oxidoreductase activity
GO:0007339	0.0371845	0.991975	4	25	binding of sperm to zona pellucida	BP	1	BP binding of sperm to zona pellucida
GO:0022626	0.0373287	0.988877	6	30	cytosolic ribosome	CC	1	CC cytosolic ribosome
GO:0000003	0.0373645	0.994513	3	12	reproduction	BP	1	BP reproduction
GO:0046933	0.0376651	0.990356	5	23	proton-transporting ATP synthase activity, rotational mechanism	MF	1	MF proton-transporting ATP synthase activity, rotational mechanism
GO:0008961	0.0378763	1	1	1	phosphatidylglycerol-prolipoprotein diacylglyceryl transferase activity	MF	1	MF phosphatidylglycerol-prolipoprotein diacylglyceryl transferase activity
GO:0016242	0.0382441	0.988273	6	38	negative regulation of macroautophagy	BP	1	BP negative regulation of macroautophagy
GO:0042176	0.0386113	0.991534	4	26	regulation of protein catabolic process	BP	1	BP regulation of protein catabolic process
GO:0004668	0.0387911	1	1	1	protein-arginine deiminase activity	MF	1	MF protein-arginine deiminase activity
GO:0047632	0.0387911	1	1	1	agmatine deiminase activity	MF	1	MF agmatine deiminase activity
GO:0008812	0.0388425	0.996947	2	7	choline dehydrogenase activity	MF	1	MF choline dehydrogenase activity
GO:0042102	0.0389756	0.996732	2	9	positive regulation of T cell proliferation	BP	1	BP positive regulation of T cell proliferation
GO:0035335	0.0390194	0.987573	6	66	peptidyl-tyrosine dephosphorylation	BP	1	BP peptidyl-tyrosine dephosphorylation
GO:0097078	0.039255	1	1	1	FAL1-SGD1 complex	CC	1	CC FAL1-SGD1 complex
GO:0004450	0.0394687	0.99762	2	4	isocitrate dehydrogenase (NADP+) activity	MF	1	MF isocitrate dehydrogenase (NADP+) activity
GO:0042493	0.0395372	0.977149	21	274	response to drug	BP	1	BP response to drug
GO:0004708	0.0397607	0.9912	4	26	MAP kinase kinase activity	MF	1	MF MAP kinase kinase activity
GO:0001741	0.0398969	0.996438	2	12	XY body	CC	1	CC XY body
GO:0008193	0.0400521	1	1	1	tRNA guanylyltransferase activity	MF	1	MF tRNA guanylyltransferase activity
GO:0052731	0.0401436	1	1	1	phosphocholine phosphatase activity	MF	1	MF phosphocholine phosphatase activity
GO:0052732	0.0401436	1	1	1	phosphoethanolamine phosphatase activity	MF	1	MF phosphoethanolamine phosphatase activity
GO:0007595	0.0403811	0.988801	5	45	lactation	BP	1	BP lactation
GO:0008802	0.0403851	0.996757	2	7	betaine-aldehyde dehydrogenase activity	MF	1	MF betaine-aldehyde dehydrogenase activity
GO:2001025	0.0405462	0.996348	2	12	positive regulation of response to drug	BP	1	BP positive regulation of response to drug
GO:0051639	0.0408149	0.993611	3	14	actin filament network formation	BP	1	BP actin filament network formation
GO:1903671	0.0408311	0.996701	2	7	negative regulation of sprouting angiogenesis	BP	1	BP negative regulation of sprouting angiogenesis
GO:0051770	0.040842	0.993374	3	18	positive regulation of nitric-oxide synthase biosynthetic process	BP	1	BP positive regulation of nitric-oxide synthase biosynthetic process
GO:0030301	0.0412309	0.987252	6	34	cholesterol transport	BP	1	BP cholesterol transport
GO:0032217	0.0415106	0.993076	3	22	riboflavin transmembrane transporter activity	MF	1	MF riboflavin transmembrane transporter activity
GO:0032218	0.0415106	0.993076	3	22	riboflavin transport	BP	1	BP riboflavin transport
GO:0008543	0.0416198	0.98184	10	119	fibroblast growth factor receptor signaling pathway	BP	1	BP fibroblast growth factor receptor signaling pathway
GO:0000177	0.0421004	0.993255	3	15	cytoplasmic exosome (RNase complex)	CC	1	CC cytoplasmic exosome (RNase complex)
GO:0006897	0.0421029	0.978119	15	187	endocytosis	BP	1	BP endocytosis
GO:0015662	0.0424312	0.990914	4	17	ATPase activity, coupled to transmembrane movement of ions, phosphorylative mechanism	MF	1	MF ATPase activity, coupled to transmembrane movement of ions, phosphorylative mechanism
GO:0080019	0.0425381	0.996485	2	7	fatty-acyl-CoA reductase (alcohol-forming) activity	MF	1	MF fatty-acyl-CoA reductase (alcohol-forming) activity
GO:0102965	0.0425381	0.996485	2	7	alcohol-forming fatty acyl-CoA reductase activity	MF	1	MF alcohol-forming fatty acyl-CoA reductase activity
GO:0004014	0.0425505	0.997323	2	4	adenosylmethionine decarboxylase activity	MF	1	MF adenosylmethionine decarboxylase activity
GO:0006557	0.0425505	0.997323	2	4	S-adenosylmethioninamine biosynthetic process	BP	1	BP S-adenosylmethioninamine biosynthetic process
GO:0006597	0.0425505	0.997323	2	4	spermine biosynthetic process	BP	1	BP spermine biosynthetic process
GO:0032984	0.0431629	0.997263	2	4	protein-containing complex disassembly	BP	1	BP protein-containing complex disassembly
GO:0035967	0.0431629	0.997263	2	4	cellular response to topologically incorrect protein	BP	1	BP cellular response to topologically incorrect protein
GO:0043242	0.0431629	0.997263	2	4	negative regulation of protein complex disassembly	BP	1	BP negative regulation of protein complex disassembly
GO:0070845	0.0431629	0.997263	2	4	polyubiquitinated misfolded protein transport	BP	1	BP polyubiquitinated misfolded protein transport
GO:0070846	0.0431629	0.997263	2	4	Hsp90 deacetylation	BP	1	BP Hsp90 deacetylation
GO:0097550	0.0431872	0.996169	2	9	transcriptional preinitiation complex	CC	1	CC transcriptional preinitiation complex
GO:0010950	0.0434334	0.996236	2	8	positive regulation of endopeptidase activity	BP	1	BP positive regulation of endopeptidase activity
GO:0001535	0.0435103	0.997228	2	4	radial spoke head	CC	1	CC radial spoke head
GO:0120221	0.0435103	0.997228	2	4	NA	NA	1	none
GO:2000679	0.0435566	0.996118	2	9	positive regulation of transcription regulatory region DNA binding	BP	1	BP positive regulation of transcription regulatory region DNA binding
GO:0005832	0.0436183	0.99049	4	18	chaperonin-containing T-complex	CC	1	CC chaperonin-containing T-complex
GO:0050194	0.0436248	1	1	1	phosphonoacetaldehyde hydrolase activity	MF	1	MF phosphonoacetaldehyde hydrolase activity
GO:0006511	0.0436789	0.972106	29	434	ubiquitin-dependent protein catabolic process	BP	1	BP ubiquitin-dependent protein catabolic process
GO:0016773	0.0438674	0.992592	3	20	phosphotransferase activity, alcohol group as acceptor	MF	1	MF phosphotransferase activity, alcohol group as acceptor
GO:0042688	0.0442913	0.99612	2	8	crystal cell differentiation	BP	1	BP crystal cell differentiation
GO:0034383	0.0446731	0.989917	4	22	low-density lipoprotein particle clearance	BP	1	BP low-density lipoprotein particle clearance
GO:0016891	0.0447857	0.995947	2	9	endoribonuclease activity, producing 5'-phosphomonoesters	MF	1	MF endoribonuclease activity, producing 5'-phosphomonoesters
GO:0016308	0.0448756	0.98964	4	27	1-phosphatidylinositol-4-phosphate 5-kinase activity	MF	1	MF 1-phosphatidylinositol-4-phosphate 5-kinase activity
GO:0019518	0.0450261	0.996631	2	5	L-threonine catabolic process to glycine	BP	1	BP L-threonine catabolic process to glycine
GO:0048715	0.0450447	0.992355	3	19	negative regulation of oligodendrocyte differentiation	BP	1	BP negative regulation of oligodendrocyte differentiation
GO:0046677	0.0452601	0.98727	5	35	response to antibiotic	BP	1	BP response to antibiotic
GO:0099040	0.0452933	0.989342	4	33	ceramide translocation	BP	1	BP ceramide translocation
GO:0002820	0.0454096	0.999473	1	2	negative regulation of adaptive immune response	BP	1	BP negative regulation of adaptive immune response
GO:0004052	0.0454096	0.999473	1	2	arachidonate 12-lipoxygenase activity	MF	1	MF arachidonate 12-lipoxygenase activity
GO:0016165	0.0454096	0.999473	1	2	linoleate 13S-lipoxygenase activity	MF	1	MF linoleate 13S-lipoxygenase activity
GO:0019372	0.0454096	0.999473	1	2	lipoxygenase pathway	BP	1	BP lipoxygenase pathway
GO:0034440	0.0454096	0.999473	1	2	lipid oxidation	BP	1	BP lipid oxidation
GO:0050473	0.0454096	0.999473	1	2	arachidonate 15-lipoxygenase activity	MF	1	MF arachidonate 15-lipoxygenase activity
GO:1901074	0.0454096	0.999473	1	2	regulation of engulfment of apoptotic cell	BP	1	BP regulation of engulfment of apoptotic cell
GO:2001303	0.0454096	0.999473	1	2	lipoxin A4 biosynthetic process	BP	1	BP lipoxin A4 biosynthetic process
GO:0009435	0.0457871	0.992135	3	20	NAD biosynthetic process	BP	1	BP NAD biosynthetic process
GO:0060544	0.0458701	0.995637	2	11	regulation of necroptotic process	BP	1	BP regulation of necroptotic process
GO:0034393	0.0458828	0.996243	2	6	positive regulation of smooth muscle cell apoptotic process	BP	1	BP positive regulation of smooth muscle cell apoptotic process
GO:0070897	0.0459633	1	1	1	transcription preinitiation complex assembly	BP	1	BP transcription preinitiation complex assembly
GO:0051019	0.0461911	0.98668	5	47	mitogen-activated protein kinase binding	MF	1	MF mitogen-activated protein kinase binding
GO:1903576	0.0464253	0.999449	1	2	response to L-arginine	BP	1	BP response to L-arginine
GO:0032545	0.0465565	0.999445	1	2	CURI complex	CC	1	CC CURI complex
GO:0034456	0.0465565	0.999445	1	2	UTP-C complex	CC	1	CC UTP-C complex
GO:0047179	0.046933	1	1	1	platelet-activating factor acetyltransferase activity	MF	1	MF platelet-activating factor acetyltransferase activity
GO:0035457	0.0471586	0.995609	2	9	cellular response to interferon-alpha	BP	1	BP cellular response to interferon-alpha
GO:0045087	0.0471614	0.973025	19	255	innate immune response	BP	1	BP innate immune response
GO:0140289	0.0472329	0.988735	4	33	NA	NA	1	none
GO:0030286	0.0473047	0.977533	12	88	dynein complex	CC	1	CC dynein complex
GO:0045903	0.0474439	0.996345	2	5	positive regulation of translational fidelity	BP	1	BP positive regulation of translational fidelity
GO:0044528	0.0474536	0.995566	2	9	regulation of mitochondrial mRNA stability	BP	1	BP regulation of mitochondrial mRNA stability
GO:1902033	0.0476846	0.996011	2	6	regulation of hematopoietic stem cell proliferation	BP	1	BP regulation of hematopoietic stem cell proliferation
GO:0008022	0.0477217	0.974697	15	218	protein C-terminus binding	MF	1	MF protein C-terminus binding
GO:2000177	0.0477627	0.982443	7	72	regulation of neural precursor cell proliferation	BP	1	BP regulation of neural precursor cell proliferation
GO:0071233	0.0481464	0.995465	2	9	cellular response to leucine	BP	1	BP cellular response to leucine
GO:0061631	0.0486778	0.979503	9	79	ubiquitin conjugating enzyme activity	MF	1	MF ubiquitin conjugating enzyme activity
GO:0030183	0.0487438	0.988282	4	32	B cell differentiation	BP	1	BP B cell differentiation
GO:0008569	0.0489385	0.982445	7	43	ATP-dependent microtubule motor activity, minus-end-directed	MF	1	MF ATP-dependent microtubule motor activity, minus-end-directed
GO:0019748	0.0490169	0.996154	2	5	secondary metabolic process	BP	1	BP secondary metabolic process
GO:0006534	0.04904	0.995237	2	10	cysteine metabolic process	BP	1	BP cysteine metabolic process
GO:0039648	0.0494244	0.995782	2	6	modulation by virus of host protein ubiquitination	BP	1	BP modulation by virus of host protein ubiquitination
GO:0072344	0.0495486	0.995258	2	9	rescue of stalled ribosome	BP	1	BP rescue of stalled ribosome
GO:0071731	0.0496295	0.999369	1	2	response to nitric oxide	BP	1	BP response to nitric oxide

## Sheet: A vaga T24 UP
category	over_represented_pvalue	under_represented_pvalue	numDEInCat	numInCat	term	ontology	over_represented_FDR	go_term
GO:0016740	1.44905e-09	1	19	107	transferase activity	MF	2.33239e-05	MF transferase activity
GO:0005525	3.95107e-08	1	49	487	GTP binding	MF	0.000183399	MF GTP binding
GO:1990001	4.34895e-08	1	6	11	inhibition of cysteine-type endopeptidase activity involved in apoptotic process	BP	0.000183399	BP inhibition of cysteine-type endopeptidase activity involved in apoptotic process
GO:0005524	4.55764e-08	1	107	1945	ATP binding	MF	0.000183399	MF ATP binding
GO:0003746	6.00387e-08	1	13	40	translation elongation factor activity	MF	0.000193277	MF translation elongation factor activity
GO:0003743	8.1191e-08	1	17	86	translation initiation factor activity	MF	0.000217808	MF translation initiation factor activity
GO:0005737	1.9829e-07	1	202	4632	cytoplasm	CC	0.000455953	CC cytoplasm
GO:0043027	2.33443e-07	1	9	29	cysteine-type endopeptidase inhibitor activity involved in apoptotic process	MF	0.000469687	MF cysteine-type endopeptidase inhibitor activity involved in apoptotic process
GO:0043970	5.89664e-07	1	6	9	histone H3-K9 acetylation	BP	0.00105458	BP histone H3-K9 acetylation
GO:1902041	7.00427e-07	1	8	22	regulation of extrinsic apoptotic signaling pathway via death domain receptors	BP	0.00112741	BP regulation of extrinsic apoptotic signaling pathway via death domain receptors
GO:0009873	1.05593e-06	1	6	10	ethylene-activated signaling pathway	BP	0.00154512	BP ethylene-activated signaling pathway
GO:0004407	3.69721e-06	1	7	25	histone deacetylase activity	MF	0.00495919	MF histone deacetylase activity
GO:0003724	4.98896e-06	0.999999	14	97	RNA helicase activity	MF	0.00605901	MF RNA helicase activity
GO:0002183	5.27001e-06	1	7	16	cytoplasmic translational initiation	BP	0.00605901	BP cytoplasmic translational initiation
GO:0023051	7.48201e-06	1	7	13	regulation of signaling	BP	0.0080287	BP regulation of signaling
GO:0060743	8.08637e-06	1	5	7	epithelial cell maturation involved in prostate gland development	BP	0.00813489	BP epithelial cell maturation involved in prostate gland development
GO:0008138	1.03107e-05	0.999998	12	78	protein tyrosine/serine/threonine phosphatase activity	MF	0.00976243	MF protein tyrosine/serine/threonine phosphatase activity
GO:0031625	1.11454e-05	0.999996	29	362	ubiquitin protein ligase binding	MF	0.00996646	MF ubiquitin protein ligase binding
GO:0060442	1.23275e-05	1	5	8	branching involved in prostate gland morphogenesis	BP	0.0104433	BP branching involved in prostate gland morphogenesis
GO:0098004	1.36926e-05	1	3	3	virus tail fiber assembly	BP	0.0110198	BP virus tail fiber assembly
GO:0006915	2.20687e-05	0.999992	29	420	apoptotic process	BP	0.0169151	BP apoptotic process
GO:0043154	2.36101e-05	0.999997	9	49	negative regulation of cysteine-type endopeptidase activity involved in apoptotic process	BP	0.017274	BP negative regulation of cysteine-type endopeptidase activity involved in apoptotic process
GO:0031435	3.94639e-05	0.999995	8	41	mitogen-activated protein kinase kinase kinase binding	MF	0.0276179	MF mitogen-activated protein kinase kinase kinase binding
GO:0005123	4.22553e-05	0.999998	5	10	death receptor binding	MF	0.0283392	MF death receptor binding
GO:2000001	4.91188e-05	0.999996	6	22	regulation of DNA damage checkpoint	BP	0.0316246	BP regulation of DNA damage checkpoint
GO:0051438	6.43869e-05	0.999997	5	9	regulation of ubiquitin-protein transferase activity	BP	0.0398604	BP regulation of ubiquitin-protein transferase activity
GO:0019213	7.11905e-05	0.999996	5	18	deacetylase activity	MF	0.0424401	MF deacetylase activity
GO:0006414	7.95891e-05	0.999989	9	33	translational elongation	BP	0.0457524	BP translational elongation
GO:0097550	8.55105e-05	0.999995	5	13	transcriptional preinitiation complex	CC	0.0474613	CC transcriptional preinitiation complex
GO:0060546	9.75687e-05	0.999996	4	14	negative regulation of necroptotic process	BP	0.0507758	BP negative regulation of necroptotic process
GO:0070932	9.77914e-05	0.999994	5	19	histone H3 deacetylation	BP	0.0507758	BP histone H3 deacetylation
GO:1990841	0.000105162	0.999985	8	63	promoter-specific chromatin binding	MF	0.0527756	MF promoter-specific chromatin binding
GO:0051926	0.0001082	0.999999	3	4	negative regulation of calcium ion transport	BP	0.0527756	BP negative regulation of calcium ion transport
GO:0016567	0.000123367	0.999945	33	474	protein ubiquitination	BP	0.0584035	BP protein ubiquitination
GO:0033209	0.000155286	0.999977	8	55	tumor necrosis factor-mediated signaling pathway	BP	0.0693568	BP tumor necrosis factor-mediated signaling pathway
GO:0016579	0.0001602	0.999965	11	127	protein deubiquitination	BP	0.0693568	BP protein deubiquitination
GO:0001731	0.000165231	0.999991	5	11	formation of translation preinitiation complex	BP	0.0693568	BP formation of translation preinitiation complex
GO:0097320	0.000165885	0.999993	4	16	plasma membrane tubulation	BP	0.0693568	BP plasma membrane tubulation
GO:0071359	0.000168049	0.999994	4	9	cellular response to dsRNA	BP	0.0693568	BP cellular response to dsRNA
GO:0045806	0.000183601	0.999992	4	17	negative regulation of endocytosis	BP	0.0738809	BP negative regulation of endocytosis
GO:0003972	0.000200201	0.999997	3	6	RNA ligase (ATP) activity	MF	0.078596	MF RNA ligase (ATP) activity
GO:0042781	0.000207665	0.999997	3	5	3'-tRNA processing endoribonuclease activity	MF	0.079585	MF 3'-tRNA processing endoribonuclease activity
GO:0031624	0.000236563	0.999968	7	47	ubiquitin conjugating enzyme binding	MF	0.0885514	MF ubiquitin conjugating enzyme binding
GO:0031398	0.00028435	0.999947	9	72	positive regulation of protein ubiquitination	BP	0.103469	BP positive regulation of protein ubiquitination
GO:0009405	0.000295144	0.999916	14	151	pathogenesis	BP	0.103469	BP pathogenesis
GO:0006412	0.0002957	0.99988	25	213	translation	BP	0.103469	BP translation
GO:0042245	0.000318701	0.999994	3	6	RNA repair	BP	0.109145	BP RNA repair
GO:0001046	0.000378831	0.999979	4	16	core promoter sequence-specific DNA binding	MF	0.127035	MF core promoter sequence-specific DNA binding
GO:0042972	0.000404581	0.999983	4	8	licheninase activity	MF	0.132901	MF licheninase activity
GO:0032648	0.000425609	0.99999	3	7	regulation of interferon-beta production	BP	0.137012	BP regulation of interferon-beta production
GO:0051865	0.000441403	0.999868	14	170	protein autoubiquitination	BP	0.13931	BP protein autoubiquitination
GO:0043011	0.000503616	0.999986	3	8	myeloid dendritic cell differentiation	BP	0.155888	BP myeloid dendritic cell differentiation
GO:0033120	0.000528131	0.999985	3	9	positive regulation of RNA splicing	BP	0.157437	BP positive regulation of RNA splicing
GO:0042780	0.000528182	0.999986	3	7	tRNA 3'-end processing	BP	0.157437	BP tRNA 3'-end processing
GO:0070403	0.000561986	0.999912	7	51	NAD+ binding	MF	0.163417	MF NAD+ binding
GO:0004842	0.00057169	0.999744	27	429	ubiquitin-protein transferase activity	MF	0.163417	MF ubiquitin-protein transferase activity
GO:0043065	0.000578701	0.999813	15	218	positive regulation of apoptotic process	BP	0.163417	BP positive regulation of apoptotic process
GO:0071074	0.000645714	0.999967	4	9	eukaryotic initiation factor eIF2 binding	MF	0.179197	MF eukaryotic initiation factor eIF2 binding
GO:0005164	0.00066259	0.999914	6	38	tumor necrosis factor receptor binding	MF	0.180764	MF tumor necrosis factor receptor binding
GO:0006446	0.00071043	0.99993	5	24	regulation of translational initiation	BP	0.190585	BP regulation of translational initiation
GO:0001732	0.000751301	0.999927	5	21	formation of cytoplasmic translation initiation complex	BP	0.198245	BP formation of cytoplasmic translation initiation complex
GO:0046872	0.000870417	0.999427	85	2117	metal ion binding	MF	0.225972	MF metal ion binding
GO:0000112	0.00090933	0.999985	3	4	nucleotide-excision repair factor 3 complex	CC	0.232326	CC nucleotide-excision repair factor 3 complex
GO:0003924	0.000929527	0.999559	29	362	GTPase activity	MF	0.233776	MF GTPase activity
GO:0010494	0.000954507	0.999809	8	75	cytoplasmic stress granule	CC	0.236365	CC cytoplasmic stress granule
GO:1900062	0.000989416	0.999976	3	5	regulation of replicative cell aging	BP	0.241298	BP regulation of replicative cell aging
GO:0061630	0.00109001	0.999525	23	377	ubiquitin protein ligase activity	MF	0.259561	MF ubiquitin protein ligase activity
GO:0045672	0.00109655	0.999958	3	10	positive regulation of osteoclast differentiation	BP	0.259561	BP positive regulation of osteoclast differentiation
GO:1990705	0.00118895	0.999992	2	3	cholangiocyte proliferation	BP	0.271608	BP cholangiocyte proliferation
GO:2001204	0.00118895	0.999992	2	3	regulation of osteoclast development	BP	0.271608	BP regulation of osteoclast development
GO:0000151	0.00119807	0.999625	13	142	ubiquitin ligase complex	CC	0.271608	CC ubiquitin ligase complex
GO:0002011	0.00122123	0.99995	3	11	morphogenesis of an epithelial sheet	BP	0.273013	BP morphogenesis of an epithelial sheet
GO:0003735	0.00125465	0.999436	25	217	structural constituent of ribosome	MF	0.276642	MF structural constituent of ribosome
GO:0031996	0.00134824	0.999798	6	38	thioesterase binding	MF	0.293261	MF thioesterase binding
GO:1901215	0.00150451	0.999764	6	52	negative regulation of neuron death	BP	0.322889	BP negative regulation of neuron death
GO:0032147	0.00154796	0.999709	7	59	activation of protein kinase activity	BP	0.327841	BP activation of protein kinase activity
GO:0040038	0.00166465	0.999981	2	4	polar body extrusion after meiotic divisions	BP	0.347976	BP polar body extrusion after meiotic divisions
GO:0051023	0.00168891	0.999855	4	21	regulation of immunoglobulin secretion	BP	0.348522	BP regulation of immunoglobulin secretion
GO:1990124	0.00173397	0.999787	5	28	messenger ribonucleoprotein complex	CC	0.353053	CC messenger ribonucleoprotein complex
GO:0043066	0.00175474	0.999296	18	293	negative regulation of apoptotic process	BP	0.353053	BP negative regulation of apoptotic process
GO:0051092	0.00184402	0.9995	10	104	positive regulation of NF-kappaB transcription factor activity	BP	0.366437	BP positive regulation of NF-kappaB transcription factor activity
GO:0005092	0.00187386	0.999854	4	12	GDP-dissociation inhibitor activity	MF	0.367826	MF GDP-dissociation inhibitor activity
GO:0043122	0.00198837	0.999672	6	49	regulation of I-kappaB kinase/NF-kappaB signaling	BP	0.372916	BP regulation of I-kappaB kinase/NF-kappaB signaling
GO:0042973	0.00199257	0.999982	2	3	glucan endo-1,3-beta-D-glucosidase activity	MF	0.372916	MF glucan endo-1,3-beta-D-glucosidase activity
GO:0071550	0.00201638	0.999902	3	11	death-inducing signaling complex assembly	BP	0.372916	BP death-inducing signaling complex assembly
GO:0061073	0.00201853	0.999975	2	4	ciliary body morphogenesis	BP	0.372916	BP ciliary body morphogenesis
GO:0035622	0.00206715	0.99997	2	5	intrahepatic bile duct development	BP	0.372916	BP intrahepatic bile duct development
GO:0008330	0.00209815	0.999814	4	18	protein tyrosine/threonine phosphatase activity	MF	0.372916	MF protein tyrosine/threonine phosphatase activity
GO:0022625	0.00210017	0.999401	11	61	cytosolic large ribosomal subunit	CC	0.372916	CC cytosolic large ribosomal subunit
GO:0070534	0.00210884	0.999523	8	69	protein K63-linked ubiquitination	BP	0.372916	BP protein K63-linked ubiquitination
GO:0001139	0.00215465	0.99998	2	3	RNA polymerase II complex recruiting activity	MF	0.372916	MF RNA polymerase II complex recruiting activity
GO:0001174	0.00215465	0.99998	2	3	transcriptional start site selection at RNA polymerase II promoter	BP	0.372916	BP transcriptional start site selection at RNA polymerase II promoter
GO:1990114	0.00215465	0.99998	2	3	RNA polymerase II core complex assembly	BP	0.372916	BP RNA polymerase II core complex assembly
GO:0016311	0.00218005	0.999394	10	108	dephosphorylation	BP	0.373298	BP dephosphorylation
GO:0019903	0.00221942	0.999549	7	79	protein phosphatase binding	MF	0.376039	MF protein phosphatase binding
GO:0004725	0.00238545	0.999325	10	122	protein tyrosine phosphatase activity	MF	0.39996	MF protein tyrosine phosphatase activity
GO:2001020	0.00242462	0.999881	3	9	regulation of response to DNA damage stimulus	BP	0.402337	BP regulation of response to DNA damage stimulus
GO:0004451	0.00251685	1	2	2	isocitrate lyase activity	MF	0.413379	MF isocitrate lyase activity
GO:0051059	0.00255719	0.999653	5	31	NF-kappaB binding	MF	0.413877	MF NF-kappaB binding
GO:0072574	0.00257131	0.999964	2	4	hepatocyte proliferation	BP	0.413877	BP hepatocyte proliferation
GO:0023014	0.00274678	0.999518	6	46	signal transduction by protein phosphorylation	BP	0.437745	BP signal transduction by protein phosphorylation
GO:0060294	0.00287033	0.999518	6	28	cilium movement involved in cell motility	BP	0.45295	BP cilium movement involved in cell motility
GO:0033632	0.00290208	0.999956	2	4	regulation of cell-cell adhesion mediated by integrin	BP	0.453514	BP regulation of cell-cell adhesion mediated by integrin
GO:0033550	0.00311503	0.999688	4	19	MAP kinase tyrosine phosphatase activity	MF	0.476407	MF MAP kinase tyrosine phosphatase activity
GO:0089720	0.0031871	1	2	2	caspase binding	MF	0.476407	MF caspase binding
GO:1990786	0.0031871	1	2	2	cellular response to dsDNA	BP	0.476407	BP cellular response to dsDNA
GO:0031098	0.0031877	0.999422	6	48	stress-activated protein kinase signaling cascade	BP	0.476407	BP stress-activated protein kinase signaling cascade
GO:0010838	0.00319657	0.999949	2	4	positive regulation of keratinocyte proliferation	BP	0.476407	BP positive regulation of keratinocyte proliferation
GO:0043631	0.00342426	0.999929	2	6	RNA polyadenylation	BP	0.505191	BP RNA polyadenylation
GO:2001236	0.00345247	0.999637	4	22	regulation of extrinsic apoptotic signaling pathway	BP	0.505191	BP regulation of extrinsic apoptotic signaling pathway
GO:0019941	0.00360098	0.999507	5	19	modification-dependent protein catabolic process	BP	0.520057	BP modification-dependent protein catabolic process
GO:0045087	0.00361868	0.99859	15	219	innate immune response	BP	0.520057	BP innate immune response
GO:0000390	0.00371203	0.99981	3	7	spliceosomal complex disassembly	BP	0.528751	BP spliceosomal complex disassembly
GO:0005840	0.00378571	0.998397	18	161	ribosome	CC	0.534515	CC ribosome
GO:0035631	0.00386614	0.999569	4	28	CD40 receptor complex	CC	0.541126	CC CD40 receptor complex
GO:0002726	0.0039209	0.999408	5	33	positive regulation of T cell cytokine production	BP	0.544058	BP positive regulation of T cell cytokine production
GO:1904798	0.00405113	0.999916	2	5	positive regulation of core promoter binding	BP	0.557325	BP positive regulation of core promoter binding
GO:0035511	0.00418532	0.999904	2	6	oxidative DNA demethylation	BP	0.563867	BP oxidative DNA demethylation
GO:0006367	0.0041944	0.998926	8	86	transcription initiation from RNA polymerase II promoter	BP	0.563867	BP transcription initiation from RNA polymerase II promoter
GO:1990904	0.00420378	0.998465	13	185	ribonucleoprotein complex	CC	0.563867	CC ribonucleoprotein complex
GO:0071356	0.00432884	0.999311	5	49	cellular response to tumor necrosis factor	BP	0.575084	BP cellular response to tumor necrosis factor
GO:0010803	0.00436147	0.99951	4	22	regulation of tumor necrosis factor-mediated signaling pathway	BP	0.575084	BP regulation of tumor necrosis factor-mediated signaling pathway
GO:0046328	0.00441446	0.999492	4	26	regulation of JNK cascade	BP	0.575084	BP regulation of JNK cascade
GO:0050434	0.00450055	0.999685	3	16	positive regulation of viral transcription	BP	0.575084	BP positive regulation of viral transcription
GO:0043138	0.00451381	0.999695	3	13	3'-5' DNA helicase activity	MF	0.575084	MF 3'-5' DNA helicase activity
GO:0032743	0.00451666	0.999289	5	36	positive regulation of interleukin-2 production	BP	0.575084	BP positive regulation of interleukin-2 production
GO:0005829	0.0045375	0.996622	125	3411	cytosol	CC	0.575084	CC cytosol
GO:0097014	0.00460688	0.999728	3	8	ciliary plasm	CC	0.579315	CC ciliary plasm
GO:0007250	0.0048705	0.99922	5	36	activation of NF-kappaB-inducing kinase activity	BP	0.603517	BP activation of NF-kappaB-inducing kinase activity
GO:0042326	0.00487433	0.999868	2	8	negative regulation of phosphorylation	BP	0.603517	BP negative regulation of phosphorylation
GO:0048244	0.00493418	0.999656	3	13	phytanoyl-CoA dioxygenase activity	MF	0.606263	MF phytanoyl-CoA dioxygenase activity
GO:0008092	0.00506203	0.99897	6	68	cytoskeletal protein binding	MF	0.617261	MF cytoskeletal protein binding
GO:0060544	0.00523203	0.999858	2	7	regulation of necroptotic process	BP	0.630391	BP regulation of necroptotic process
GO:0006779	0.00527122	0.999864	2	6	porphyrin-containing compound biosynthetic process	BP	0.630391	BP porphyrin-containing compound biosynthetic process
GO:0048858	0.0052872	0.999863	2	6	cell projection morphogenesis	BP	0.630391	BP cell projection morphogenesis
GO:0006452	0.00536833	0.999921	2	3	translational frameshifting	BP	0.635357	BP translational frameshifting
GO:0103053	0.00544994	0.999868	2	5	1-ethyladenine demethylase activity	MF	0.640308	MF 1-ethyladenine demethylase activity
GO:0043734	0.00566406	0.99986	2	5	DNA-N1-methyladenine dioxygenase activity	MF	0.65589	MF DNA-N1-methyladenine dioxygenase activity
GO:0051747	0.00566406	0.99986	2	5	cytosine C-5 DNA demethylase activity	MF	0.65589	MF cytosine C-5 DNA demethylase activity
GO:0031386	0.0057705	0.999107	5	20	protein tag	MF	0.663443	MF protein tag
GO:0006370	0.00587885	0.999552	3	15	7-methylguanosine mRNA capping	BP	0.664946	BP 7-methylguanosine mRNA capping
GO:0090727	0.00590947	0.999618	3	8	positive regulation of brood size	BP	0.664946	BP positive regulation of brood size
GO:0110037	0.00590947	0.999618	3	8	regulation of nematode male tail tip morphogenesis	BP	0.664946	BP regulation of nematode male tail tip morphogenesis
GO:0030100	0.00594882	0.999237	4	34	regulation of endocytosis	BP	0.664946	BP regulation of endocytosis
GO:0072584	0.00608822	0.999821	2	7	caveolin-mediated endocytosis	BP	0.670312	BP caveolin-mediated endocytosis
GO:0008295	0.00613081	0.99958	3	9	spermidine biosynthetic process	BP	0.670312	BP spermidine biosynthetic process
GO:0004474	0.00615729	0.999863	2	4	malate synthase activity	MF	0.670312	MF malate synthase activity
GO:0004652	0.0061634	0.999811	2	8	polynucleotide adenylyltransferase activity	MF	0.670312	MF polynucleotide adenylyltransferase activity
GO:0008545	0.0062644	0.999553	3	10	JUN kinase kinase activity	MF	0.675454	MF JUN kinase kinase activity
GO:0006366	0.00629461	0.997957	10	122	transcription by RNA polymerase II	BP	0.675454	BP transcription by RNA polymerase II
GO:0060413	0.00635709	0.999819	2	6	atrial septum morphogenesis	BP	0.677641	BP atrial septum morphogenesis
GO:0060282	0.00646209	0.999549	3	9	positive regulation of oocyte development	BP	0.683874	BP positive regulation of oocyte development
GO:0008143	0.00656175	0.999163	4	24	poly(A) binding	MF	0.683874	MF poly(A) binding
GO:0006476	0.00656756	0.999492	3	13	protein deacetylation	BP	0.683874	BP protein deacetylation
GO:0045905	0.00658552	0.999848	2	4	positive regulation of translational termination	BP	0.683874	BP positive regulation of translational termination
GO:0009957	0.00671837	0.999524	3	9	epidermal cell fate specification	BP	0.688989	BP epidermal cell fate specification
GO:0070059	0.00672039	0.999112	4	32	intrinsic apoptotic signaling pathway in response to endoplasmic reticulum stress	BP	0.688989	BP intrinsic apoptotic signaling pathway in response to endoplasmic reticulum stress
GO:0071453	0.00689833	0.999795	2	6	cellular response to oxygen levels	BP	0.702756	BP cellular response to oxygen levels
GO:0004081	0.00713316	0.999878	2	3	bis(5'-nucleosyl)-tetraphosphatase (asymmetrical) activity	MF	0.720615	MF bis(5'-nucleosyl)-tetraphosphatase (asymmetrical) activity
GO:0000188	0.00719703	0.999045	4	27	inactivation of MAPK activity	BP	0.720615	BP inactivation of MAPK activity
GO:0031535	0.00720794	1	1	1	plus-end directed microtubule sliding	BP	0.720615	BP plus-end directed microtubule sliding
GO:0030490	0.00731437	0.999085	4	17	maturation of SSU-rRNA	BP	0.723747	BP maturation of SSU-rRNA
GO:0006470	0.0073292	0.997553	10	147	protein dephosphorylation	BP	0.723747	BP protein dephosphorylation
GO:0032436	0.00740747	0.9979	8	99	positive regulation of proteasomal ubiquitin-dependent protein catabolic process	BP	0.724464	BP positive regulation of proteasomal ubiquitin-dependent protein catabolic process
GO:0031313	0.00742648	0.999758	2	7	extrinsic component of endosome membrane	CC	0.724464	CC extrinsic component of endosome membrane
GO:0051044	0.00750827	0.999767	2	6	positive regulation of membrane protein ectodomain proteolysis	BP	0.727903	BP positive regulation of membrane protein ectodomain proteolysis
GO:0009506	0.00755218	0.998723	5	23	plasmodesma	CC	0.727903	CC plasmodesma
GO:0004843	0.00782504	0.998248	6	76	thiol-dependent ubiquitin-specific protease activity	MF	0.749713	MF thiol-dependent ubiquitin-specific protease activity
GO:0006511	0.0079893	0.996198	19	357	ubiquitin-dependent protein catabolic process	BP	0.760921	BP ubiquitin-dependent protein catabolic process
GO:0051989	0.00812537	1	1	1	coproporphyrinogen dehydrogenase activity	MF	0.769329	MF coproporphyrinogen dehydrogenase activity
GO:0006097	0.00843078	0.999744	2	5	glyoxylate cycle	BP	0.793578	BP glyoxylate cycle
GO:0045604	0.00853605	0.9993	3	11	regulation of epidermal cell differentiation	BP	0.798815	BP regulation of epidermal cell differentiation
GO:0070836	0.00887074	0.999683	2	7	caveola assembly	BP	0.825338	BP caveola assembly
GO:0003723	0.00913339	0.994402	39	945	RNA binding	MF	0.844891	MF RNA binding
GO:0035970	0.0091926	0.998682	4	29	peptidyl-threonine dephosphorylation	BP	0.845509	BP peptidyl-threonine dephosphorylation
GO:0044011	0.00934389	0.999701	2	5	single-species biofilm formation on inanimate substrate	BP	0.854542	BP single-species biofilm formation on inanimate substrate
GO:2000623	0.00940419	0.999654	2	7	negative regulation of nuclear-transcribed mRNA catabolic process, nonsense-mediated decay	BP	0.855197	BP negative regulation of nuclear-transcribed mRNA catabolic process, nonsense-mediated decay
GO:0000979	0.00948929	0.999123	3	17	RNA polymerase II core promoter sequence-specific DNA binding	MF	0.857513	MF RNA polymerase II core promoter sequence-specific DNA binding
GO:2000772	0.00955836	0.999131	3	15	regulation of cellular senescence	BP	0.857513	BP regulation of cellular senescence
GO:0006997	0.00958948	0.998641	4	23	nucleus organization	BP	0.857513	BP nucleus organization
GO:0000309	0.00985483	0.999628	2	7	nicotinamide-nucleotide adenylyltransferase activity	MF	0.876372	MF nicotinamide-nucleotide adenylyltransferase activity
GO:0007032	0.00992099	0.999035	3	23	endosome organization	BP	0.877408	BP endosome organization
GO:0006413	0.0103869	0.997222	7	64	translational initiation	BP	0.913593	BP translational initiation
GO:0017017	0.0105475	0.998442	4	26	MAP kinase tyrosine/serine/threonine phosphatase activity	MF	0.920967	MF MAP kinase tyrosine/serine/threonine phosphatase activity
GO:0005675	0.0105852	0.999012	3	14	transcription factor TFIIH holo complex	CC	0.920967	CC transcription factor TFIIH holo complex
GO:0043422	0.010948	0.999524	2	10	protein kinase B binding	MF	0.939065	MF protein kinase B binding
GO:0097421	0.01101	0.99836	4	25	liver regeneration	BP	0.939065	BP liver regeneration
GO:0004484	0.0110849	0.999664	2	4	mRNA guanylyltransferase activity	MF	0.939065	MF mRNA guanylyltransferase activity
GO:0008192	0.0110849	0.999664	2	4	RNA guanylyltransferase activity	MF	0.939065	MF RNA guanylyltransferase activity
GO:0050355	0.0110849	0.999664	2	4	triphosphatase activity	MF	0.939065	MF triphosphatase activity
GO:0004515	0.0112749	0.999526	2	8	nicotinate-nucleotide adenylyltransferase activity	MF	0.946124	MF nicotinate-nucleotide adenylyltransferase activity
GO:0002947	0.0114621	0.998848	3	19	tumor necrosis factor receptor superfamily complex	CC	0.946124	CC tumor necrosis factor receptor superfamily complex
GO:0005174	0.0114621	0.998848	3	19	CD40 receptor binding	MF	0.946124	MF CD40 receptor binding
GO:0043120	0.0114621	0.998848	3	19	tumor necrosis factor binding	MF	0.946124	MF tumor necrosis factor binding
GO:0097057	0.0114621	0.998848	3	19	TRAF2-GSTP1 complex	CC	0.946124	CC TRAF2-GSTP1 complex
GO:0004721	0.0119387	0.996678	7	84	phosphoprotein phosphatase activity	MF	0.976834	MF phosphoprotein phosphatase activity
GO:1990604	0.0119555	0.998772	3	20	IRE1-TRAF2-ASK1 complex	CC	0.976834	CC IRE1-TRAF2-ASK1 complex
GO:1903721	0.0121378	0.998747	3	20	positive regulation of I-kappaB phosphorylation	BP	0.979616	BP positive regulation of I-kappaB phosphorylation
GO:0045901	0.012145	0.999614	2	4	positive regulation of translational elongation	BP	0.979616	BP positive regulation of translational elongation
GO:0002168	0.0121722	0.999514	2	6	instar larval development	BP	0.979616	BP instar larval development
GO:0016793	0.0127341	0.999959	1	2	triphosphoric monoester hydrolase activity	MF	1	MF triphosphoric monoester hydrolase activity
GO:0035315	0.0128147	0.999474	2	6	hair cell differentiation	BP	1	BP hair cell differentiation
GO:0072319	0.0129464	0.999697	2	3	vesicle uncoating	BP	1	BP vesicle uncoating
GO:0009898	0.0130977	0.995917	8	88	cytoplasmic side of plasma membrane	CC	1	CC cytoplasmic side of plasma membrane
GO:2000378	0.0131369	0.998572	3	25	negative regulation of reactive oxygen species metabolic process	BP	1	BP negative regulation of reactive oxygen species metabolic process
GO:0046625	0.0135273	0.998546	3	20	sphingolipid binding	MF	1	MF sphingolipid binding
GO:0061738	0.0136088	0.998706	3	10	late endosomal microautophagy	BP	1	BP late endosomal microautophagy
GO:0097300	0.0136269	0.998523	3	21	programmed necrotic cell death	BP	1	BP programmed necrotic cell death
GO:0000209	0.013736	0.993106	19	341	protein polyubiquitination	BP	1	BP protein polyubiquitination
GO:0045138	0.0138484	0.998555	3	15	nematode male tail tip morphogenesis	BP	1	BP nematode male tail tip morphogenesis
GO:0042903	0.0139008	0.999451	2	5	tubulin deacetylase activity	MF	1	MF tubulin deacetylase activity
GO:0007257	0.0140782	0.998473	3	19	activation of JUN kinase activity	BP	1	BP activation of JUN kinase activity
GO:0090263	0.0140791	0.996408	6	86	positive regulation of canonical Wnt signaling pathway	BP	1	BP positive regulation of canonical Wnt signaling pathway
GO:0051770	0.0143506	0.998544	3	12	positive regulation of nitric-oxide synthase biosynthetic process	BP	1	BP positive regulation of nitric-oxide synthase biosynthetic process
GO:0051091	0.0144899	0.995365	8	109	positive regulation of DNA-binding transcription factor activity	BP	1	BP positive regulation of DNA-binding transcription factor activity
GO:0061631	0.0145251	0.995427	8	73	ubiquitin conjugating enzyme activity	MF	1	MF ubiquitin conjugating enzyme activity
GO:0007033	0.0148406	0.99845	3	13	vacuole organization	BP	1	BP vacuole organization
GO:0016887	0.0153978	0.992189	19	322	ATPase activity	MF	1	MF ATPase activity
GO:0034394	0.015476	0.998192	3	29	protein localization to cell surface	BP	1	BP protein localization to cell surface
GO:0006595	0.0155375	0.999349	2	5	polyamine metabolic process	BP	1	BP polyamine metabolic process
GO:0005927	0.0155603	0.999173	2	11	muscle tendon junction	CC	1	CC muscle tendon junction
GO:0030688	0.0156339	0.998292	3	15	preribosome, small subunit precursor	CC	1	CC preribosome, small subunit precursor
GO:0060674	0.0157708	0.999209	2	8	placenta blood vessel development	BP	1	BP placenta blood vessel development
GO:0072014	0.0159896	0.99932	2	5	proximal tubule development	BP	1	BP proximal tubule development
GO:0090611	0.0161527	0.99832	3	11	ubiquitin-independent protein catabolic process via the multivesicular body sorting pathway	BP	1	BP ubiquitin-independent protein catabolic process via the multivesicular body sorting pathway
GO:0042006	0.0165806	0.999378	2	4	masculinization of hermaphroditic germ-line	BP	1	BP masculinization of hermaphroditic germ-line
GO:0039534	0.0166483	0.999215	2	6	negative regulation of MDA-5 signaling pathway	BP	1	BP negative regulation of MDA-5 signaling pathway
GO:0014070	0.0166645	0.995042	7	88	response to organic cyclic compound	BP	1	BP response to organic cyclic compound
GO:0072104	0.0167616	0.999132	2	8	glomerular capillary formation	BP	1	BP glomerular capillary formation
GO:0009650	0.017053	0.999141	2	7	UV protection	BP	1	BP UV protection
GO:0036266	0.0170766	1	1	1	Cdc48p-Npl4p-Vms1p AAA ATPase complex	CC	1	CC Cdc48p-Npl4p-Vms1p AAA ATPase complex
GO:0072671	0.0170766	1	1	1	mitochondria-associated ubiquitin-dependent protein catabolic process	BP	1	BP mitochondria-associated ubiquitin-dependent protein catabolic process
GO:0019855	0.0171242	0.999059	2	10	calcium channel inhibitor activity	MF	1	MF calcium channel inhibitor activity
GO:0004014	0.017289	0.999527	2	3	adenosylmethionine decarboxylase activity	MF	1	MF adenosylmethionine decarboxylase activity
GO:0006557	0.017289	0.999527	2	3	S-adenosylmethioninamine biosynthetic process	BP	1	BP S-adenosylmethioninamine biosynthetic process
GO:0006597	0.017289	0.999527	2	3	spermine biosynthetic process	BP	1	BP spermine biosynthetic process
GO:0070150	0.0175014	1	1	1	mitochondrial glycyl-tRNA aminoacylation	BP	1	BP mitochondrial glycyl-tRNA aminoacylation
GO:0047286	0.0176656	1	1	1	NAD+-diphthamide ADP-ribosyltransferase activity	MF	1	MF NAD+-diphthamide ADP-ribosyltransferase activity
GO:0072015	0.0177177	0.998948	2	15	glomerular visceral epithelial cell development	BP	1	BP glomerular visceral epithelial cell development
GO:0019076	0.0177989	0.998127	3	10	viral release from host cell	BP	1	BP viral release from host cell
GO:0070933	0.0182812	0.99896	2	10	histone H4 deacetylation	BP	1	BP histone H4 deacetylation
GO:0000184	0.0183206	0.995823	5	56	nuclear-transcribed mRNA catabolic process, nonsense-mediated decay	BP	1	BP nuclear-transcribed mRNA catabolic process, nonsense-mediated decay
GO:0008266	0.0183356	0.996767	4	30	poly(U) RNA binding	MF	1	MF poly(U) RNA binding
GO:0046849	0.0183905	0.998918	2	12	bone remodeling	BP	1	BP bone remodeling
GO:0004185	0.0184738	0.997938	3	12	serine-type carboxypeptidase activity	MF	1	MF serine-type carboxypeptidase activity
GO:0043507	0.0189348	0.99654	4	44	positive regulation of JUN kinase activity	BP	1	BP positive regulation of JUN kinase activity
GO:0036126	0.019114	0.994203	7	72	sperm flagellum	CC	1	CC sperm flagellum
GO:0090543	0.0193964	0.996495	4	33	Flemming body	CC	1	CC Flemming body
GO:0043694	0.0194978	1	1	1	monoterpene catabolic process	BP	1	BP monoterpene catabolic process
GO:0050486	0.0194978	1	1	1	intramolecular transferase activity, transferring hydroxy groups	MF	1	MF intramolecular transferase activity, transferring hydroxy groups
GO:1903265	0.0196089	0.997543	3	23	positive regulation of tumor necrosis factor-mediated signaling pathway	BP	1	BP positive regulation of tumor necrosis factor-mediated signaling pathway
GO:0010051	0.0201543	1	1	1	xylem and phloem pattern formation	BP	1	BP xylem and phloem pattern formation
GO:0007249	0.0206692	0.991566	11	123	I-kappaB kinase/NF-kappaB signaling	BP	1	BP I-kappaB kinase/NF-kappaB signaling
GO:0072557	0.0209074	0.998973	2	5	IPAF inflammasome complex	CC	1	CC IPAF inflammasome complex
GO:0005200	0.021065	0.99106	12	109	structural constituent of cytoskeleton	MF	1	MF structural constituent of cytoskeleton
GO:0001817	0.0214636	0.997357	3	15	regulation of cytokine production	BP	1	BP regulation of cytokine production
GO:0090042	0.0215091	0.998693	2	9	tubulin deacetylation	BP	1	BP tubulin deacetylation
GO:0102193	0.0215257	1	1	1	protein-ribulosamine 3-kinase activity	MF	1	MF protein-ribulosamine 3-kinase activity
GO:0009411	0.0216828	0.995901	4	39	response to UV	BP	1	BP response to UV
GO:0070266	0.0216885	0.998607	2	12	necroptotic process	BP	1	BP necroptotic process
GO:0002437	0.0218523	0.998591	2	12	inflammatory response to antigenic stimulus	BP	1	BP inflammatory response to antigenic stimulus
GO:2001238	0.0219809	0.997102	3	25	positive regulation of extrinsic apoptotic signaling pathway	BP	1	BP positive regulation of extrinsic apoptotic signaling pathway
GO:0050353	0.0221519	1	1	1	trimethyllysine dioxygenase activity	MF	1	MF trimethyllysine dioxygenase activity
GO:0004651	0.0221637	0.998782	2	6	polynucleotide 5'-phosphatase activity	MF	1	MF polynucleotide 5'-phosphatase activity
GO:0030674	0.0223168	0.993664	6	101	protein binding, bridging	MF	1	MF protein binding, bridging
GO:0061629	0.0225984	0.997134	3	16	RNA polymerase II sequence-specific DNA-binding transcription factor binding	MF	1	MF RNA polymerase II sequence-specific DNA-binding transcription factor binding
GO:0002468	0.0226418	1	1	1	dendritic cell antigen processing and presentation	BP	1	BP dendritic cell antigen processing and presentation
GO:0039532	0.0227975	1	1	1	negative regulation of viral-induced cytoplasmic pattern recognition receptor signaling pathway	BP	1	BP negative regulation of viral-induced cytoplasmic pattern recognition receptor signaling pathway
GO:0070269	0.0228324	0.998725	2	6	pyroptosis	BP	1	BP pyroptosis
GO:0001706	0.0229301	0.996993	3	20	endoderm formation	BP	1	BP endoderm formation
GO:0002070	0.0230482	0.998807	2	5	epithelial cell maturation	BP	1	BP epithelial cell maturation
GO:0047408	0.0230552	1	1	1	alkenylglycerophosphocholine hydrolase activity	MF	1	MF alkenylglycerophosphocholine hydrolase activity
GO:0047409	0.0230552	1	1	1	alkenylglycerophosphoethanolamine hydrolase activity	MF	1	MF alkenylglycerophosphoethanolamine hydrolase activity
GO:0001535	0.02327	0.998952	2	4	radial spoke head	CC	1	CC radial spoke head
GO:0120221	0.02327	0.998952	2	4	NA	NA	1	none
GO:0039702	0.0234315	0.997088	3	13	viral budding via host ESCRT complex	BP	1	BP viral budding via host ESCRT complex
GO:0051019	0.0239479	0.995327	4	40	mitogen-activated protein kinase binding	MF	1	MF mitogen-activated protein kinase binding
GO:0004708	0.0241376	0.996772	3	20	MAP kinase kinase activity	MF	1	MF MAP kinase kinase activity
GO:0034393	0.0244773	0.998581	2	6	positive regulation of smooth muscle cell apoptotic process	BP	1	BP positive regulation of smooth muscle cell apoptotic process
GO:0035825	0.0246096	1	1	1	homologous recombination	BP	1	BP homologous recombination
GO:0047609	0.0246096	1	1	1	acetylputrescine deacetylase activity	MF	1	MF acetylputrescine deacetylase activity
GO:0047611	0.0246096	1	1	1	acetylspermidine deacetylase activity	MF	1	MF acetylspermidine deacetylase activity
GO:0106047	0.0246096	1	1	1	polyamine deacetylation	BP	1	BP polyamine deacetylation
GO:0106048	0.0246096	1	1	1	spermidine deacetylation	BP	1	BP spermidine deacetylation
GO:0003184	0.0246486	0.99827	2	14	pulmonary valve morphogenesis	BP	1	BP pulmonary valve morphogenesis
GO:0098674	0.0247547	0.999768	1	4	extrinsic component of neuronal dense core vesicle membrane	CC	1	CC extrinsic component of neuronal dense core vesicle membrane
GO:0098591	0.0247807	0.995187	4	32	external side of apical plasma membrane	CC	1	CC external side of apical plasma membrane
GO:1902097	0.0248583	0.998468	2	7	positive regulation of transcription from RNA polymerase II promoter involved in defense response to Gram-negative bacterium	BP	1	BP positive regulation of transcription from RNA polymerase II promoter involved in defense response to Gram-negative bacterium
GO:0010584	0.0249785	1	1	1	pollen exine formation	BP	1	BP pollen exine formation
GO:0004321	0.025116	1	1	1	fatty-acyl-CoA synthase activity	MF	1	MF fatty-acyl-CoA synthase activity
GO:0005549	0.025116	1	1	1	odorant binding	MF	1	MF odorant binding
GO:0015645	0.025116	1	1	1	fatty acid ligase activity	MF	1	MF fatty acid ligase activity
GO:0032466	0.0252362	0.998628	2	5	negative regulation of cytokinesis	BP	1	BP negative regulation of cytokinesis
GO:0044878	0.0252362	0.998628	2	5	mitotic cytokinesis checkpoint	BP	1	BP mitotic cytokinesis checkpoint
GO:0072709	0.0252447	0.998627	2	5	cellular response to sorbitol	BP	1	BP cellular response to sorbitol
GO:1901990	0.0254161	0.996419	3	29	regulation of mitotic cell cycle phase transition	BP	1	BP regulation of mitotic cell cycle phase transition
GO:0140290	0.0257344	1	1	1	NA	NA	1	none
GO:0140292	0.0257344	1	1	1	NA	NA	1	none
GO:0004198	0.0260383	0.99821	2	10	calcium-dependent cysteine-type endopeptidase activity	MF	1	MF calcium-dependent cysteine-type endopeptidase activity
GO:0004109	0.0261398	0.999827	1	2	coproporphyrinogen oxidase activity	MF	1	MF coproporphyrinogen oxidase activity
GO:0043162	0.0261413	0.994931	4	26	ubiquitin-dependent protein catabolic process via the multivesicular body sorting pathway	BP	1	BP ubiquitin-dependent protein catabolic process via the multivesicular body sorting pathway
GO:0042981	0.0262797	0.989892	9	152	regulation of apoptotic process	BP	1	BP regulation of apoptotic process
GO:1902188	0.0263362	0.996577	3	13	positive regulation of viral release from host cell	BP	1	BP positive regulation of viral release from host cell
GO:0045261	0.0263411	0.998534	2	5	proton-transporting ATP synthase complex, catalytic core F(1)	CC	1	CC proton-transporting ATP synthase complex, catalytic core F(1)
GO:0070897	0.0266989	1	1	1	transcription preinitiation complex assembly	BP	1	BP transcription preinitiation complex assembly
GO:0061952	0.0271114	0.996312	3	16	midbody abscission	BP	1	BP midbody abscission
GO:0043254	0.0271456	0.99606	3	31	regulation of protein complex assembly	BP	1	BP regulation of protein complex assembly
GO:0043022	0.0271741	0.992053	6	66	ribosome binding	MF	1	MF ribosome binding
GO:1903774	0.0272542	0.998455	2	5	positive regulation of viral budding via host ESCRT complex	BP	1	BP positive regulation of viral budding via host ESCRT complex
GO:0031106	0.0273448	1	1	1	septin ring organization	BP	1	BP septin ring organization
GO:1904498	0.0273448	1	1	1	protein localization to mitotic actomyosin contractile ring	BP	1	BP protein localization to mitotic actomyosin contractile ring
GO:0043008	0.0274125	0.998219	2	7	ATP-dependent protein binding	MF	1	MF ATP-dependent protein binding
GO:0003338	0.0274456	0.999746	1	3	metanephros morphogenesis	BP	1	BP metanephros morphogenesis
GO:0090305	0.0276571	0.996034	3	24	nucleic acid phosphodiester bond hydrolysis	BP	1	BP nucleic acid phosphodiester bond hydrolysis
GO:0034058	0.0277857	0.998022	2	10	endosomal vesicle fusion	BP	1	BP endosomal vesicle fusion
GO:0000717	0.0278707	0.99798	2	11	nucleotide-excision repair, DNA duplex unwinding	BP	1	BP nucleotide-excision repair, DNA duplex unwinding
GO:1901800	0.0280835	0.998031	2	9	positive regulation of proteasomal protein catabolic process	BP	1	BP positive regulation of proteasomal protein catabolic process
GO:0019538	0.028103	0.996038	3	19	protein metabolic process	BP	1	BP protein metabolic process
GO:0033683	0.0281083	0.99593	3	25	nucleotide-excision repair, DNA incision	BP	1	BP nucleotide-excision repair, DNA incision
GO:0071108	0.0284399	0.995816	3	29	protein K48-linked deubiquitination	BP	1	BP protein K48-linked deubiquitination
GO:1903543	0.0284417	0.996097	3	15	positive regulation of exosomal secretion	BP	1	BP positive regulation of exosomal secretion
GO:0010009	0.0285443	0.999794	1	2	cytoplasmic side of endosome membrane	CC	1	CC cytoplasmic side of endosome membrane
GO:0015662	0.028575	0.996115	3	14	ATPase activity, coupled to transmembrane movement of ions, phosphorylative mechanism	MF	1	MF ATPase activity, coupled to transmembrane movement of ions, phosphorylative mechanism
GO:0032310	0.028575	0.996115	3	14	prostaglandin secretion	BP	1	BP prostaglandin secretion
GO:0004820	0.0287116	0.999791	1	2	glycine-tRNA ligase activity	MF	1	MF glycine-tRNA ligase activity
GO:0006426	0.0287116	0.999791	1	2	glycyl-tRNA aminoacylation	BP	1	BP glycyl-tRNA aminoacylation
GO:0007100	0.0288307	0.997819	2	13	mitotic centrosome separation	BP	1	BP mitotic centrosome separation
GO:0005634	0.0288361	0.9767	146	4184	nucleus	CC	1	CC nucleus
GO:0030621	0.0289648	0.998062	2	7	U4 snRNA binding	MF	1	MF U4 snRNA binding
GO:0030701	0.0292531	1	1	1	NAD+-dinitrogen-reductase ADP-D-ribosyltransferase activity	MF	1	MF NAD+-dinitrogen-reductase ADP-D-ribosyltransferase activity
GO:2000706	0.0292897	1	1	1	negative regulation of dense core granule biogenesis	BP	1	BP negative regulation of dense core granule biogenesis
GO:2000740	0.0292897	1	1	1	negative regulation of mesenchymal stem cell differentiation	BP	1	BP negative regulation of mesenchymal stem cell differentiation
GO:2000798	0.0292897	1	1	1	negative regulation of amniotic stem cell differentiation	BP	1	BP negative regulation of amniotic stem cell differentiation
GO:0002224	0.0297427	0.997737	2	12	toll-like receptor signaling pathway	BP	1	BP toll-like receptor signaling pathway
GO:0061654	0.03005	1	1	1	NEDD8 conjugating enzyme activity	MF	1	MF NEDD8 conjugating enzyme activity
GO:0031072	0.0302132	0.990912	6	72	heat shock protein binding	MF	1	MF heat shock protein binding
GO:0000439	0.0303784	0.997731	2	10	transcription factor TFIIH core complex	CC	1	CC transcription factor TFIIH core complex
GO:0034622	0.0305368	0.995373	3	30	cellular protein-containing complex assembly	BP	1	BP cellular protein-containing complex assembly
GO:0018153	0.0311634	1	1	1	isopeptide cross-linking via N6-(L-isoglutamyl)-L-lysine	BP	1	BP isopeptide cross-linking via N6-(L-isoglutamyl)-L-lysine
GO:0039644	0.0311634	1	1	1	suppression by virus of host NF-kappaB transcription factor activity	BP	1	BP suppression by virus of host NF-kappaB transcription factor activity
GO:0044172	0.0311634	1	1	1	host cell endoplasmic reticulum-Golgi intermediate compartment	CC	1	CC host cell endoplasmic reticulum-Golgi intermediate compartment
GO:0034351	0.0314319	0.995233	3	26	negative regulation of glial cell apoptotic process	BP	1	BP negative regulation of glial cell apoptotic process
GO:0006265	0.0315692	0.995538	3	14	DNA topological change	BP	1	BP DNA topological change
GO:0019083	0.0318074	0.995269	3	20	viral transcription	BP	1	BP viral transcription
GO:1902916	0.0319106	0.99745	2	13	positive regulation of protein polyubiquitination	BP	1	BP positive regulation of protein polyubiquitination
GO:0071451	0.031914	0.999741	1	2	cellular response to superoxide	BP	1	BP cellular response to superoxide
GO:2000249	0.0324668	0.997445	2	11	regulation of actin cytoskeleton reorganization	BP	1	BP regulation of actin cytoskeleton reorganization
GO:0071630	0.0327095	0.999638	1	3	nuclear protein quality control by the ubiquitin-proteasome system	BP	1	BP nuclear protein quality control by the ubiquitin-proteasome system
GO:0001671	0.0328445	0.994966	3	24	ATPase activator activity	MF	1	MF ATPase activator activity
GO:0005694	0.0331032	0.987541	8	166	chromosome	CC	1	CC chromosome
GO:0005308	0.0334766	0.999621	1	3	creatine transmembrane transporter activity	MF	1	MF creatine transmembrane transporter activity
GO:0015881	0.0334766	0.999621	1	3	creatine transmembrane transport	BP	1	BP creatine transmembrane transport
GO:0004722	0.0336997	0.990968	5	61	protein serine/threonine phosphatase activity	MF	1	MF protein serine/threonine phosphatase activity
GO:0050688	0.0337941	0.997282	2	11	regulation of defense response to virus	BP	1	BP regulation of defense response to virus
GO:0030326	0.0338148	0.994682	3	29	embryonic limb morphogenesis	BP	1	BP embryonic limb morphogenesis
GO:0071732	0.0340006	0.994668	3	27	cellular response to nitric oxide	BP	1	BP cellular response to nitric oxide
GO:0000165	0.0341818	0.989379	6	80	MAPK cascade	BP	1	BP MAPK cascade
GO:0005669	0.0341861	0.992566	4	39	transcription factor TFIID complex	CC	1	CC transcription factor TFIID complex
GO:0002315	0.0342363	0.99749	2	7	marginal zone B cell differentiation	BP	1	BP marginal zone B cell differentiation
GO:1902253	0.0342819	1	1	1	regulation of intrinsic apoptotic signaling pathway by p53 class mediator	BP	1	BP regulation of intrinsic apoptotic signaling pathway by p53 class mediator
GO:0046784	0.0344278	0.997304	2	9	viral mRNA export from host cell nucleus	BP	1	BP viral mRNA export from host cell nucleus
GO:0033256	0.0355434	1	1	1	I-kappaB/NF-kappaB complex	CC	1	CC I-kappaB/NF-kappaB complex
GO:0071316	0.0355434	1	1	1	cellular response to nicotine	BP	1	BP cellular response to nicotine
GO:1900127	0.0355434	1	1	1	positive regulation of hyaluronan biosynthetic process	BP	1	BP positive regulation of hyaluronan biosynthetic process
GO:0008022	0.0372584	0.984711	9	179	protein C-terminus binding	MF	1	MF protein C-terminus binding
GO:0051082	0.0372805	0.984818	9	127	unfolded protein binding	MF	1	MF unfolded protein binding
GO:0010243	0.037598	0.991651	4	34	response to organonitrogen compound	BP	1	BP response to organonitrogen compound
GO:0036010	0.037734	0.996641	2	15	protein localization to endosome	BP	1	BP protein localization to endosome
GO:0032728	0.0377506	0.996639	2	15	positive regulation of interferon-beta production	BP	1	BP positive regulation of interferon-beta production
GO:0035335	0.0379048	0.99133	4	57	peptidyl-tyrosine dephosphorylation	BP	1	BP peptidyl-tyrosine dephosphorylation
GO:0045861	0.0379779	0.996634	2	14	negative regulation of proteolysis	BP	1	BP negative regulation of proteolysis
GO:0006283	0.0381353	0.991405	4	40	transcription-coupled nucleotide-excision repair	BP	1	BP transcription-coupled nucleotide-excision repair
GO:0045667	0.0383331	0.996514	2	17	regulation of osteoblast differentiation	BP	1	BP regulation of osteoblast differentiation
GO:0043086	0.0385141	0.98771	6	77	negative regulation of catalytic activity	BP	1	BP negative regulation of catalytic activity
GO:1904109	0.0386909	0.999493	1	3	positive regulation of cholesterol import	BP	1	BP positive regulation of cholesterol import
GO:0018209	0.0388584	0.996682	2	10	peptidyl-serine modification	BP	1	BP peptidyl-serine modification
GO:0031038	0.0388584	0.996682	2	10	myosin II filament organization	BP	1	BP myosin II filament organization
GO:0031156	0.0388584	0.996682	2	10	regulation of sorocarp development	BP	1	BP regulation of sorocarp development
GO:0070177	0.0388584	0.996682	2	10	contractile vacuole discharge	BP	1	BP contractile vacuole discharge
GO:0018424	0.0388898	0.999487	1	3	peptidyl-glutamic acid poly-ADP-ribosylation	BP	1	BP peptidyl-glutamic acid poly-ADP-ribosylation
GO:0007010	0.0390273	0.988977	5	91	cytoskeleton organization	BP	1	BP cytoskeleton organization
GO:0016036	0.0390502	0.987522	6	73	cellular response to phosphate starvation	BP	1	BP cellular response to phosphate starvation
GO:0009058	0.0392953	0.988965	5	71	biosynthetic process	BP	1	BP biosynthetic process
GO:0046579	0.0393484	0.993468	3	27	positive regulation of Ras protein signal transduction	BP	1	BP positive regulation of Ras protein signal transduction
GO:0051123	0.0394137	0.996608	2	10	RNA polymerase II preinitiation complex assembly	BP	1	BP RNA polymerase II preinitiation complex assembly
GO:0000346	0.039887	0.996488	2	11	transcription export complex	CC	1	CC transcription export complex
GO:0045967	0.0399249	0.996335	2	15	negative regulation of growth rate	BP	1	BP negative regulation of growth rate
GO:1901222	0.0403165	0.996382	2	12	regulation of NIK/NF-kappaB signaling	BP	1	BP regulation of NIK/NF-kappaB signaling
GO:0009838	0.0404506	0.996631	2	8	abscission	BP	1	BP abscission
GO:0006402	0.0407594	0.990619	4	40	mRNA catabolic process	BP	1	BP mRNA catabolic process
GO:0007017	0.0408982	0.982639	10	69	microtubule-based process	BP	1	BP microtubule-based process
GO:0001709	0.040946	0.996343	2	11	cell fate determination	BP	1	BP cell fate determination
GO:0046330	0.041033	0.986685	6	81	positive regulation of JNK cascade	BP	1	BP positive regulation of JNK cascade
GO:0003676	0.0412847	0.975851	21	542	nucleic acid binding	MF	1	MF nucleic acid binding
GO:0008063	0.0412969	0.996354	2	10	Toll signaling pathway	BP	1	BP Toll signaling pathway
GO:0031088	0.0413865	0.993212	3	19	platelet dense granule membrane	CC	1	CC platelet dense granule membrane
GO:0099638	0.042015	0.999401	1	3	endosome to plasma membrane protein transport	BP	1	BP endosome to plasma membrane protein transport
GO:0010650	0.0421507	0.996045	2	14	positive regulation of cell communication by electrical coupling	BP	1	BP positive regulation of cell communication by electrical coupling
GO:0033298	0.0424908	0.996127	2	11	contractile vacuole organization	BP	1	BP contractile vacuole organization
GO:0045717	0.0426517	0.986038	6	80	negative regulation of fatty acid biosynthetic process	BP	1	BP negative regulation of fatty acid biosynthetic process
GO:0051295	0.0428538	0.999531	1	2	establishment of meiotic spindle localization	BP	1	BP establishment of meiotic spindle localization
GO:0006307	0.0431676	0.996095	2	10	DNA dealkylation involved in DNA repair	BP	1	BP DNA dealkylation involved in DNA repair
GO:0001534	0.0433589	0.996381	2	7	radial spoke	CC	1	CC radial spoke
GO:0045204	0.0436697	0.999513	1	2	MAPK export from nucleus	BP	1	BP MAPK export from nucleus
GO:0045209	0.0436697	0.999513	1	2	MAPK phosphatase export from nucleus, leptomycin B sensitive	BP	1	BP MAPK phosphatase export from nucleus, leptomycin B sensitive
GO:0048661	0.0439993	0.989596	4	42	positive regulation of smooth muscle cell proliferation	BP	1	BP positive regulation of smooth muscle cell proliferation
GO:0000331	0.044151	0.99589	2	11	contractile vacuole	CC	1	CC contractile vacuole
GO:0006971	0.044247	0.995822	2	12	hypotonic response	BP	1	BP hypotonic response
GO:0002785	0.0448999	1	1	1	negative regulation of antimicrobial peptide production	BP	1	BP negative regulation of antimicrobial peptide production
GO:0045805	0.0448999	1	1	1	positive regulation of eclosion	BP	1	BP positive regulation of eclosion
GO:0000936	0.0452135	1	1	1	primary cell septum	CC	1	CC primary cell septum
GO:0030994	0.0452135	1	1	1	primary cell septum disassembly	BP	1	BP primary cell septum disassembly
GO:0045329	0.0452482	0.999477	1	2	carnitine biosynthetic process	BP	1	BP carnitine biosynthetic process
GO:0008186	0.0454851	0.996101	2	7	RNA-dependent ATPase activity	MF	1	MF RNA-dependent ATPase activity
GO:0046970	0.0456622	0.999467	1	2	NAD-dependent histone deacetylase activity (H4-K16 specific)	MF	1	MF NAD-dependent histone deacetylase activity (H4-K16 specific)
GO:0061433	0.0456622	0.999467	1	2	cellular response to caloric restriction	BP	1	BP cellular response to caloric restriction
GO:0070446	0.0456622	0.999467	1	2	negative regulation of oligodendrocyte progenitor proliferation	BP	1	BP negative regulation of oligodendrocyte progenitor proliferation
GO:0016614	0.0459092	0.995634	2	11	oxidoreductase activity, acting on CH-OH group of donors	MF	1	MF oxidoreductase activity, acting on CH-OH group of donors
GO:0038095	0.0459441	0.989015	4	40	Fc-epsilon receptor signaling pathway	BP	1	BP Fc-epsilon receptor signaling pathway
GO:0003996	0.0459945	0.995473	2	14	acyl-CoA ligase activity	MF	1	MF acyl-CoA ligase activity
GO:0102391	0.0459945	0.995473	2	14	decanoate-CoA ligase activity	MF	1	MF decanoate-CoA ligase activity
GO:0048364	0.046125	0.995602	2	11	root development	BP	1	BP root development
GO:0016071	0.0463268	0.995643	2	10	mRNA metabolic process	BP	1	BP mRNA metabolic process
GO:0048767	0.0466109	0.999444	1	2	root hair elongation	BP	1	BP root hair elongation
GO:0061049	0.0468982	0.995762	2	8	cell growth involved in cardiac muscle cell development	BP	1	BP cell growth involved in cardiac muscle cell development
GO:0070300	0.0470235	0.995218	2	17	phosphatidic acid binding	MF	1	MF phosphatidic acid binding
GO:0060211	0.0472221	1	1	1	regulation of nuclear-transcribed mRNA poly(A) tail shortening	BP	1	BP regulation of nuclear-transcribed mRNA poly(A) tail shortening
GO:0009817	0.0472422	0.999429	1	2	defense response to fungus, incompatible interaction	BP	1	BP defense response to fungus, incompatible interaction
GO:0043687	0.0476852	0.985858	5	76	post-translational protein modification	BP	1	BP post-translational protein modification
GO:0016990	0.0483601	0.999401	1	2	arginine deiminase activity	MF	1	MF arginine deiminase activity
GO:0019547	0.0483601	0.999401	1	2	arginine catabolic process to ornithine	BP	1	BP arginine catabolic process to ornithine
GO:0043553	0.0488914	0.999086	1	4	negative regulation of phosphatidylinositol 3-kinase activity	BP	1	BP negative regulation of phosphatidylinositol 3-kinase activity
GO:0032091	0.0491515	0.981594	7	107	negative regulation of protein binding	BP	1	BP negative regulation of protein binding
GO:0070585	0.0493584	0.995289	2	9	protein localization to mitochondrion	BP	1	BP protein localization to mitochondrion
GO:1902042	0.0493946	0.990983	3	29	negative regulation of extrinsic apoptotic signaling pathway via death domain receptors	BP	1	BP negative regulation of extrinsic apoptotic signaling pathway via death domain receptors
GO:0015074	0.0494365	0.991099	3	24	DNA integration	BP	1	BP DNA integration
GO:0042063	0.0495076	0.995266	2	9	gliogenesis	BP	1	BP gliogenesis
GO:0072687	0.0495231	0.991228	3	20	meiotic spindle	CC	1	CC meiotic spindle
GO:0031164	0.0495811	0.995015	2	12	contractile vacuolar membrane	CC	1	CC contractile vacuolar membrane
GO:0009949	0.0497068	0.999158	1	3	polarity specification of anterior/posterior axis	BP	1	BP polarity specification of anterior/posterior axis
GO:0036258	0.0498446	0.991312	3	17	multivesicular body assembly	BP	1	BP multivesicular body assembly
GO:0000738	0.0498825	0.995211	2	9	DNA catabolic process, exonucleolytic	BP	1	BP DNA catabolic process, exonucleolytic
