# Supplementary material for: Bdelloid rotifers deploy horizontally acquired biosynthetic genes against a fungal pathogen
Source: Nat Commun. 2024 Jul 18;15:5787. doi: 10.1038/s41467-024-49919-1 (PMC11258130; doi:10.1038/s41467-024-49919-1)
Supplement: Supplementary file 9 — Supplementary Data 5 [file 41467_2024_49919_MOESM9_ESM.xlsx]

## Sheet: INFO
Each sheet shows the full Goseq output for enriched GO terms, for
* Av entering desiccation
* Av recovering from desiccation
The FDR < 0.001 threshold is indicated with a double line

## Sheet: Entering up
category	over_represented_pvalue	under_represented_pvalue	numDEInCat	numInCat	term	ontology	over_represented_FDR	go_term	gene_ids
GO:0009405	7.17332e-09	1	10	650	pathogenesis	BP	0.000149908	BP pathogenesis	AVAG|g11086.t1, AVAG|g14338.t1, AVAG|g17089.t1, AVAG|g28891.t1, AVAG|g32746.t1, AVAG|g41854.t1, AVAG|g47137.t1, AVAG|g48002.t1, AVAG|g5388.t1, AVAG|g9643.t1
GO:0010586	8.64637e-06	0.999999	6	378	miRNA metabolic process	BP	0.0274009	BP miRNA metabolic process	AVAG|g11524.t1, AVAG|g20570.t1, AVAG|g38649.t1, AVAG|g47061.t1, AVAG|g5368.t1, AVAG|g5388.t1
GO:0035278	8.96997e-06	0.999999	6	373	miRNA mediated inhibition of translation	BP	0.0274009	BP miRNA mediated inhibition of translation	AVAG|g11524.t1, AVAG|g20570.t1, AVAG|g38649.t1, AVAG|g47061.t1, AVAG|g5368.t1, AVAG|g5388.t1
GO:0040033	8.96997e-06	0.999999	6	373	negative regulation of translation, ncRNA-mediated	BP	0.0274009	BP negative regulation of translation, ncRNA-mediated	AVAG|g11524.t1, AVAG|g20570.t1, AVAG|g38649.t1, AVAG|g47061.t1, AVAG|g5368.t1, AVAG|g5388.t1
GO:0045974	8.96997e-06	0.999999	6	373	regulation of translation, ncRNA-mediated	BP	0.0274009	BP regulation of translation, ncRNA-mediated	AVAG|g11524.t1, AVAG|g20570.t1, AVAG|g38649.t1, AVAG|g47061.t1, AVAG|g5368.t1, AVAG|g5388.t1
GO:0008543	1.33262e-05	0.999999	6	419	fibroblast growth factor receptor signaling pathway	BP	0.0274009	BP fibroblast growth factor receptor signaling pathway	AVAG|g11524.t1, AVAG|g20570.t1, AVAG|g38649.t1, AVAG|g47061.t1, AVAG|g5368.t1, AVAG|g5388.t1
GO:0000082	1.43846e-05	0.999999	6	439	G1/S transition of mitotic cell cycle	BP	0.0274009	BP G1/S transition of mitotic cell cycle	AVAG|g11524.t1, AVAG|g20570.t1, AVAG|g38649.t1, AVAG|g47061.t1, AVAG|g5368.t1, AVAG|g5388.t1
GO:0044843	1.43846e-05	0.999999	6	439	cell cycle G1/S phase transition	BP	0.0274009	BP cell cycle G1/S phase transition	AVAG|g11524.t1, AVAG|g20570.t1, AVAG|g38649.t1, AVAG|g47061.t1, AVAG|g5368.t1, AVAG|g5388.t1
GO:0035198	1.56348e-05	0.999999	6	415	miRNA binding	MF	0.0274009	MF miRNA binding	AVAG|g11524.t1, AVAG|g20570.t1, AVAG|g38649.t1, AVAG|g47061.t1, AVAG|g5368.t1, AVAG|g5388.t1
GO:0009230	1.57341e-05	1	2	6	thiamine catabolic process	BP	0.0274009	BP thiamine catabolic process	AVAG|g18629.t1, AVAG|g5953.t1
GO:0042725	1.57341e-05	1	2	6	thiamine-containing compound catabolic process	BP	0.0274009	BP thiamine-containing compound catabolic process	AVAG|g18629.t1, AVAG|g5953.t1
GO:0050332	1.57341e-05	1	2	6	thiamine pyridinylase activity	MF	0.0274009	MF thiamine pyridinylase activity	AVAG|g18629.t1, AVAG|g5953.t1
GO:0021915	1.77786e-05	0.999999	6	418	neural tube development	BP	0.0285138	BP neural tube development	AVAG|g11524.t1, AVAG|g20570.t1, AVAG|g38649.t1, AVAG|g47061.t1, AVAG|g5368.t1, AVAG|g5388.t1
GO:0060964	1.9102e-05	0.999999	6	435	regulation of gene silencing by miRNA	BP	0.0285138	BP regulation of gene silencing by miRNA	AVAG|g11524.t1, AVAG|g20570.t1, AVAG|g38649.t1, AVAG|g47061.t1, AVAG|g5368.t1, AVAG|g5388.t1
GO:0060966	2.2709e-05	0.999998	6	446	regulation of gene silencing by RNA	BP	0.0316382	BP regulation of gene silencing by RNA	AVAG|g11524.t1, AVAG|g20570.t1, AVAG|g38649.t1, AVAG|g47061.t1, AVAG|g5368.t1, AVAG|g5388.t1
GO:0006846	2.66802e-05	1	2	9	acetate transport	BP	0.0348477	BP acetate transport	AVAG|g18788.t1, AVAG|g32885.t1
GO:0060147	3.30377e-05	0.999997	6	463	regulation of posttranscriptional gene silencing	BP	0.0403622	BP regulation of posttranscriptional gene silencing	AVAG|g11524.t1, AVAG|g20570.t1, AVAG|g38649.t1, AVAG|g47061.t1, AVAG|g5368.t1, AVAG|g5388.t1
GO:0030371	3.47651e-05	0.999997	6	521	translation repressor activity	MF	0.0403622	MF translation repressor activity	AVAG|g11524.t1, AVAG|g20570.t1, AVAG|g38649.t1, AVAG|g47061.t1, AVAG|g5368.t1, AVAG|g5388.t1
GO:0051865	4.01437e-05	0.999997	6	535	protein autoubiquitination	BP	0.0429611	BP protein autoubiquitination	AVAG|g11524.t1, AVAG|g20570.t1, AVAG|g38649.t1, AVAG|g47061.t1, AVAG|g5368.t1, AVAG|g5388.t1
GO:0015123	4.1115e-05	1	2	11	acetate transmembrane transporter activity	MF	0.0429611	MF acetate transmembrane transporter activity	AVAG|g18788.t1, AVAG|g32885.t1
GO:0045182	4.69232e-05	0.999996	6	548	translation regulator activity	MF	0.0466953	MF translation regulator activity	AVAG|g11524.t1, AVAG|g20570.t1, AVAG|g38649.t1, AVAG|g47061.t1, AVAG|g5368.t1, AVAG|g5388.t1
GO:0044419	4.99019e-05	0.999992	10	1606	interspecies interaction between organisms	BP	0.0474023	BP interspecies interaction between organisms	AVAG|g11086.t1, AVAG|g14338.t1, AVAG|g17089.t1, AVAG|g28891.t1, AVAG|g32746.t1, AVAG|g41854.t1, AVAG|g47137.t1, AVAG|g48002.t1, AVAG|g5388.t1, AVAG|g9643.t1
GO:0072089	5.70567e-05	0.999995	6	454	stem cell proliferation	BP	0.0502755	BP stem cell proliferation	AVAG|g11524.t1, AVAG|g20570.t1, AVAG|g38649.t1, AVAG|g47061.t1, AVAG|g5368.t1, AVAG|g5388.t1
GO:0060968	5.77382e-05	0.999995	6	512	regulation of gene silencing	BP	0.0502755	BP regulation of gene silencing	AVAG|g11524.t1, AVAG|g20570.t1, AVAG|g38649.t1, AVAG|g47061.t1, AVAG|g5368.t1, AVAG|g5388.t1
GO:0046914	0.000114566	0.999971	14	3607	transition metal ion binding	MF	0.0923149	MF transition metal ion binding	AVAG|g11086.t1, AVAG|g11524.t1, AVAG|g14338.t1, AVAG|g20570.t1, AVAG|g28891.t1, AVAG|g32746.t1, AVAG|g38649.t1, AVAG|g41854.t1, AVAG|g47061.t1, AVAG|g47137.t1, AVAG|g48002.t1, AVAG|g5368.t1, AVAG|g5388.t1, AVAG|g9643.t1
GO:0005506	0.000114853	0.999992	5	420	iron ion binding	MF	0.0923149	MF iron ion binding	AVAG|g11086.t1, AVAG|g28891.t1, AVAG|g32746.t1, AVAG|g41854.t1, AVAG|g48002.t1
GO:0044772	0.000166188	0.999983	6	629	mitotic cell cycle phase transition	BP	0.128629	BP mitotic cell cycle phase transition	AVAG|g11524.t1, AVAG|g20570.t1, AVAG|g38649.t1, AVAG|g47061.t1, AVAG|g5368.t1, AVAG|g5388.t1
GO:0044770	0.000192895	0.999979	6	649	cell cycle phase transition	BP	0.143968	BP cell cycle phase transition	AVAG|g11524.t1, AVAG|g20570.t1, AVAG|g38649.t1, AVAG|g47061.t1, AVAG|g5368.t1, AVAG|g5388.t1
GO:2000177	0.000219461	0.999976	6	560	regulation of neural precursor cell proliferation	BP	0.158148	BP regulation of neural precursor cell proliferation	AVAG|g11524.t1, AVAG|g20570.t1, AVAG|g38649.t1, AVAG|g47061.t1, AVAG|g5368.t1, AVAG|g5388.t1
GO:0006772	0.000235895	0.999998	2	21	thiamine metabolic process	BP	0.159023	BP thiamine metabolic process	AVAG|g18629.t1, AVAG|g5953.t1
GO:0042723	0.000235895	0.999998	2	21	thiamine-containing compound metabolic process	BP	0.159023	BP thiamine-containing compound metabolic process	AVAG|g18629.t1, AVAG|g5953.t1
GO:0031340	0.000251202	0.999998	2	21	positive regulation of vesicle fusion	BP	0.161046	BP positive regulation of vesicle fusion	AVAG|g22764.t1, AVAG|g3972.t1
GO:0042365	0.000254307	0.999998	2	20	water-soluble vitamin catabolic process	BP	0.161046	BP water-soluble vitamin catabolic process	AVAG|g18629.t1, AVAG|g5953.t1
GO:0000932	0.00026844	0.999969	6	586	P-body	CC	0.164996	CC P-body	AVAG|g11524.t1, AVAG|g20570.t1, AVAG|g38649.t1, AVAG|g47061.t1, AVAG|g5368.t1, AVAG|g5388.t1
GO:0009111	0.000300436	0.999998	2	22	vitamin catabolic process	BP	0.179386	BP vitamin catabolic process	AVAG|g18629.t1, AVAG|g5953.t1
GO:0030248	0.000424389	0.999996	2	29	cellulose binding	MF	0.246358	MF cellulose binding	AVAG|g17447.t1, AVAG|g2373.t1
GO:0046943	0.000535365	0.999963	4	333	carboxylic acid transmembrane transporter activity	MF	0.29854	MF carboxylic acid transmembrane transporter activity	AVAG|g11870.t1, AVAG|g17825.t1, AVAG|g18788.t1, AVAG|g32885.t1
GO:0060429	0.000553167	0.999927	6	740	epithelium development	BP	0.29854	BP epithelium development	AVAG|g11524.t1, AVAG|g20570.t1, AVAG|g38649.t1, AVAG|g47061.t1, AVAG|g5368.t1, AVAG|g5388.t1
GO:0017148	0.000557137	0.999926	6	810	negative regulation of translation	BP	0.29854	BP negative regulation of translation	AVAG|g11524.t1, AVAG|g20570.t1, AVAG|g38649.t1, AVAG|g47061.t1, AVAG|g5368.t1, AVAG|g5388.t1
GO:0051286	0.000578047	0.999994	2	32	cell tip	CC	0.302001	CC cell tip	AVAG|g11870.t1, AVAG|g17825.t1
GO:0034249	0.000648112	0.999912	6	833	negative regulation of cellular amide metabolic process	BP	0.330347	BP negative regulation of cellular amide metabolic process	AVAG|g11524.t1, AVAG|g20570.t1, AVAG|g38649.t1, AVAG|g47061.t1, AVAG|g5368.t1, AVAG|g5388.t1
GO:0005618	0.000757424	0.999917	5	586	cell wall	CC	0.369815	CC cell wall	AVAG|g11711.t1, AVAG|g14338.t1, AVAG|g47137.t1, AVAG|g5388.t1, AVAG|g9643.t1
GO:0030312	0.000760936	0.999917	5	587	external encapsulating structure	CC	0.369815	CC external encapsulating structure	AVAG|g11711.t1, AVAG|g14338.t1, AVAG|g47137.t1, AVAG|g5388.t1, AVAG|g9643.t1
GO:1901565	0.000849522	0.999795	10	2394	organonitrogen compound catabolic process	BP	0.397847	BP organonitrogen compound catabolic process	AVAG|g11524.t1, AVAG|g18629.t1, AVAG|g20570.t1, AVAG|g28099.t1, AVAG|g33214.t1, AVAG|g38649.t1, AVAG|g47061.t1, AVAG|g5368.t1, AVAG|g5388.t1, AVAG|g5953.t1
GO:0005342	0.000856691	0.999933	4	370	organic acid transmembrane transporter activity	MF	0.397847	MF organic acid transmembrane transporter activity	AVAG|g11870.t1, AVAG|g17825.t1, AVAG|g18788.t1, AVAG|g32885.t1
GO:1903861	0.000996643	0.999986	2	32	positive regulation of dendrite extension	BP	0.444631	BP positive regulation of dendrite extension	AVAG|g22764.t1, AVAG|g3972.t1
GO:0048791	0.000999984	0.999986	2	37	calcium ion-regulated exocytosis of neurotransmitter	BP	0.444631	BP calcium ion-regulated exocytosis of neurotransmitter	AVAG|g22764.t1, AVAG|g3972.t1
GO:0019740	0.00104453	0.999985	2	46	nitrogen utilization	BP	0.454763	BP nitrogen utilization	AVAG|g18788.t1, AVAG|g32885.t1
GO:0007169	0.00118976	0.999818	6	903	transmembrane receptor protein tyrosine kinase signaling pathway	BP	0.50742	BP transmembrane receptor protein tyrosine kinase signaling pathway	AVAG|g11524.t1, AVAG|g20570.t1, AVAG|g38649.t1, AVAG|g47061.t1, AVAG|g5368.t1, AVAG|g5388.t1
GO:0031338	0.00132916	0.999978	2	45	regulation of vesicle fusion	BP	0.555534	BP regulation of vesicle fusion	AVAG|g22764.t1, AVAG|g3972.t1
GO:0016036	0.0014757	0.999867	4	406	cellular response to phosphate starvation	BP	0.591401	BP cellular response to phosphate starvation	AVAG|g14338.t1, AVAG|g47137.t1, AVAG|g5388.t1, AVAG|g9643.t1
GO:0019299	0.00149987	0.999999	1	2	rhamnose metabolic process	BP	0.591401	BP rhamnose metabolic process	AVAG|g10228.t1
GO:0062192	0.00149987	0.999999	1	2	NA	NA	0.591401	none	AVAG|g10228.t1
GO:0051704	0.00154967	0.999595	10	2423	multi-organism process	BP	0.599722	BP multi-organism process	AVAG|g11086.t1, AVAG|g14338.t1, AVAG|g17089.t1, AVAG|g28891.t1, AVAG|g32746.t1, AVAG|g41854.t1, AVAG|g47137.t1, AVAG|g48002.t1, AVAG|g5388.t1, AVAG|g9643.t1
GO:1903859	0.00164111	0.99997	2	40	regulation of dendrite extension	BP	0.61331	BP regulation of dendrite extension	AVAG|g22764.t1, AVAG|g3972.t1
GO:0035295	0.00164348	0.999732	6	909	tube development	BP	0.61331	BP tube development	AVAG|g11524.t1, AVAG|g20570.t1, AVAG|g38649.t1, AVAG|g47061.t1, AVAG|g5368.t1, AVAG|g5388.t1
GO:0001871	0.00170393	0.999968	2	56	pattern binding	MF	0.613764	MF pattern binding	AVAG|g17447.t1, AVAG|g2373.t1
GO:0030247	0.00170393	0.999968	2	56	polysaccharide binding	MF	0.613764	MF polysaccharide binding	AVAG|g17447.t1, AVAG|g2373.t1
GO:0032153	0.00174747	0.999967	2	57	cell division site	CC	0.613764	CC cell division site	AVAG|g11870.t1, AVAG|g17825.t1
GO:0036464	0.00176217	0.999709	6	882	cytoplasmic ribonucleoprotein granule	CC	0.613764	CC cytoplasmic ribonucleoprotein granule	AVAG|g11524.t1, AVAG|g20570.t1, AVAG|g38649.t1, AVAG|g47061.t1, AVAG|g5368.t1, AVAG|g5388.t1
GO:0035770	0.00185065	0.999691	6	890	ribonucleoprotein granule	CC	0.634014	CC ribonucleoprotein granule	AVAG|g11524.t1, AVAG|g20570.t1, AVAG|g38649.t1, AVAG|g47061.t1, AVAG|g5368.t1, AVAG|g5388.t1
GO:0045717	0.00197203	0.999807	4	437	negative regulation of fatty acid biosynthetic process	BP	0.663883	BP negative regulation of fatty acid biosynthetic process	AVAG|g14338.t1, AVAG|g47137.t1, AVAG|g5388.t1, AVAG|g9643.t1
GO:0000324	0.00200137	0.999959	2	64	fungal-type vacuole	CC	0.663883	CC fungal-type vacuole	AVAG|g18788.t1, AVAG|g32885.t1
GO:0016491	0.00212288	0.999421	10	2903	oxidoreductase activity	MF	0.689032	MF oxidoreductase activity	AVAG|g11086.t1, AVAG|g1192.t1, AVAG|g17089.t1, AVAG|g2701.t1, AVAG|g28891.t1, AVAG|g32746.t1, AVAG|g33159.t1, AVAG|g41854.t1, AVAG|g46348.t1, AVAG|g48002.t1
GO:0045922	0.00214313	0.999785	4	450	negative regulation of fatty acid metabolic process	BP	0.689032	BP negative regulation of fatty acid metabolic process	AVAG|g14338.t1, AVAG|g47137.t1, AVAG|g5388.t1, AVAG|g9643.t1
GO:0072529	0.00236146	0.999947	2	63	pyrimidine-containing compound catabolic process	BP	0.743743	BP pyrimidine-containing compound catabolic process	AVAG|g18629.t1, AVAG|g5953.t1
GO:0000322	0.00238969	0.999946	2	69	storage vacuole	CC	0.743743	CC storage vacuole	AVAG|g18788.t1, AVAG|g32885.t1
GO:0044273	0.00242007	0.999945	2	67	sulfur compound catabolic process	BP	0.743743	BP sulfur compound catabolic process	AVAG|g18629.t1, AVAG|g5953.t1
GO:0042304	0.00246937	0.999743	4	465	regulation of fatty acid biosynthetic process	BP	0.74729	BP regulation of fatty acid biosynthetic process	AVAG|g14338.t1, AVAG|g47137.t1, AVAG|g5388.t1, AVAG|g9643.t1
GO:0061630	0.00250313	0.999556	6	1064	ubiquitin protein ligase activity	MF	0.74729	MF ubiquitin protein ligase activity	AVAG|g11524.t1, AVAG|g20570.t1, AVAG|g38649.t1, AVAG|g47061.t1, AVAG|g5368.t1, AVAG|g5388.t1
GO:0008514	0.00268381	0.999714	4	482	organic anion transmembrane transporter activity	MF	0.789947	MF organic anion transmembrane transporter activity	AVAG|g11870.t1, AVAG|g17825.t1, AVAG|g18788.t1, AVAG|g32885.t1
GO:0014059	0.00272742	0.999934	2	67	regulation of dopamine secretion	BP	0.791634	BP regulation of dopamine secretion	AVAG|g22764.t1, AVAG|g3972.t1
GO:0061659	0.00288006	0.999475	6	1093	ubiquitin-like protein ligase activity	MF	0.82357	MF ubiquitin-like protein ligase activity	AVAG|g11524.t1, AVAG|g20570.t1, AVAG|g38649.t1, AVAG|g47061.t1, AVAG|g5368.t1, AVAG|g5388.t1
GO:0051055	0.00291627	0.999682	4	489	negative regulation of lipid biosynthetic process	BP	0.82357	BP negative regulation of lipid biosynthetic process	AVAG|g14338.t1, AVAG|g47137.t1, AVAG|g5388.t1, AVAG|g9643.t1
GO:0007167	0.0030964	0.999427	6	1076	enzyme linked receptor protein signaling pathway	BP	0.862781	BP enzyme linked receptor protein signaling pathway	AVAG|g11524.t1, AVAG|g20570.t1, AVAG|g38649.t1, AVAG|g47061.t1, AVAG|g5368.t1, AVAG|g5388.t1
GO:0030163	0.00338589	0.999258	7	1488	protein catabolic process	BP	0.919651	BP protein catabolic process	AVAG|g11524.t1, AVAG|g20570.t1, AVAG|g28099.t1, AVAG|g38649.t1, AVAG|g47061.t1, AVAG|g5368.t1, AVAG|g5388.t1
GO:0003333	0.00338851	0.999909	2	78	amino acid transmembrane transport	BP	0.919651	BP amino acid transmembrane transport	AVAG|g11870.t1, AVAG|g17825.t1
GO:0005544	0.00352287	0.999903	2	71	calcium-dependent phospholipid binding	MF	0.943859	MF calcium-dependent phospholipid binding	AVAG|g22764.t1, AVAG|g3972.t1
GO:0032091	0.00357179	0.999588	4	503	negative regulation of protein binding	BP	0.944851	BP negative regulation of protein binding	AVAG|g14338.t1, AVAG|g47137.t1, AVAG|g5388.t1, AVAG|g9643.t1
GO:0043161	0.00386353	0.999252	6	1190	proteasome-mediated ubiquitin-dependent protein catabolic process	BP	0.99003	BP proteasome-mediated ubiquitin-dependent protein catabolic process	AVAG|g11524.t1, AVAG|g20570.t1, AVAG|g38649.t1, AVAG|g47061.t1, AVAG|g5368.t1, AVAG|g5388.t1
GO:0019217	0.00387625	0.999542	4	530	regulation of fatty acid metabolic process	BP	0.99003	BP regulation of fatty acid metabolic process	AVAG|g14338.t1, AVAG|g47137.t1, AVAG|g5388.t1, AVAG|g9643.t1
GO:0000209	0.0038847	0.999247	6	1214	protein polyubiquitination	BP	0.99003	BP protein polyubiquitination	AVAG|g11524.t1, AVAG|g20570.t1, AVAG|g38649.t1, AVAG|g47061.t1, AVAG|g5368.t1, AVAG|g5388.t1
GO:0045833	0.0042617	0.999483	4	544	negative regulation of lipid metabolic process	BP	1	BP negative regulation of lipid metabolic process	AVAG|g14338.t1, AVAG|g47137.t1, AVAG|g5388.t1, AVAG|g9643.t1
GO:0001786	0.0042632	0.999871	2	71	phosphatidylserine binding	MF	1	MF phosphatidylserine binding	AVAG|g22764.t1, AVAG|g3972.t1
GO:0010498	0.0045704	0.999084	6	1231	proteasomal protein catabolic process	BP	1	BP proteasomal protein catabolic process	AVAG|g11524.t1, AVAG|g20570.t1, AVAG|g38649.t1, AVAG|g47061.t1, AVAG|g5368.t1, AVAG|g5388.t1
GO:0016079	0.00457888	0.999856	2	72	synaptic vesicle exocytosis	BP	1	BP synaptic vesicle exocytosis	AVAG|g22764.t1, AVAG|g3972.t1
GO:0006417	0.0046291	0.99907	6	1252	regulation of translation	BP	1	BP regulation of translation	AVAG|g11524.t1, AVAG|g20570.t1, AVAG|g38649.t1, AVAG|g47061.t1, AVAG|g5368.t1, AVAG|g5388.t1
GO:0050433	0.00471496	0.999849	2	91	regulation of catecholamine secretion	BP	1	BP regulation of catecholamine secretion	AVAG|g22764.t1, AVAG|g3972.t1
GO:0031327	0.00497873	0.998468	10	3109	negative regulation of cellular biosynthetic process	BP	1	BP negative regulation of cellular biosynthetic process	AVAG|g11524.t1, AVAG|g14338.t1, AVAG|g20570.t1, AVAG|g38649.t1, AVAG|g47061.t1, AVAG|g47137.t1, AVAG|g5189.t1, AVAG|g5368.t1, AVAG|g5388.t1, AVAG|g9643.t1
GO:0016021	0.00534443	0.997531	24	10555	integral component of membrane	CC	1	CC integral component of membrane	AVAG|g11086.t1, AVAG|g1146.t1, AVAG|g11870.t1, AVAG|g1192.t1, AVAG|g14338.t1, AVAG|g17825.t1, AVAG|g18788.t1, AVAG|g22339.t1, AVAG|g22764.t1, AVAG|g2670.t1, AVAG|g2701.t1, AVAG|g28891.t1, AVAG|g32746.t1, AVAG|g32885.t1, AVAG|g33159.t1, AVAG|g3413.t1, AVAG|g3972.t1, AVAG|g41854.t1, AVAG|g47137.t1, AVAG|g48002.t1, AVAG|g5189.t1, AVAG|g5388.t1, AVAG|g7736.t1, AVAG|g9643.t1
GO:0009890	0.00537601	0.998327	10	3148	negative regulation of biosynthetic process	BP	1	BP negative regulation of biosynthetic process	AVAG|g11524.t1, AVAG|g14338.t1, AVAG|g20570.t1, AVAG|g38649.t1, AVAG|g47061.t1, AVAG|g47137.t1, AVAG|g5189.t1, AVAG|g5368.t1, AVAG|g5388.t1, AVAG|g9643.t1
GO:0030145	0.00581985	0.999229	4	611	manganese ion binding	MF	1	MF manganese ion binding	AVAG|g14338.t1, AVAG|g47137.t1, AVAG|g5388.t1, AVAG|g9643.t1
GO:0005576	0.00638762	0.997962	10	2864	extracellular region	CC	1	CC extracellular region	AVAG|g11711.t1, AVAG|g14338.t1, AVAG|g16060.t1, AVAG|g17447.t1, AVAG|g18629.t1, AVAG|g2373.t1, AVAG|g47137.t1, AVAG|g5388.t1, AVAG|g5953.t1, AVAG|g9643.t1
GO:0034248	0.00641532	0.998621	6	1337	regulation of cellular amide metabolic process	BP	1	BP regulation of cellular amide metabolic process	AVAG|g11524.t1, AVAG|g20570.t1, AVAG|g38649.t1, AVAG|g47061.t1, AVAG|g5368.t1, AVAG|g5388.t1
GO:0008283	0.00654933	0.998586	6	1130	cell proliferation	BP	1	BP cell proliferation	AVAG|g11524.t1, AVAG|g20570.t1, AVAG|g38649.t1, AVAG|g47061.t1, AVAG|g5368.t1, AVAG|g5388.t1
GO:0051100	0.00667816	0.99908	4	600	negative regulation of binding	BP	1	BP negative regulation of binding	AVAG|g14338.t1, AVAG|g47137.t1, AVAG|g5388.t1, AVAG|g9643.t1
GO:0016990	0.00670286	0.999981	1	7	arginine deiminase activity	MF	1	MF arginine deiminase activity	AVAG|g33214.t1
GO:0031224	0.00682548	0.996777	24	10797	intrinsic component of membrane	CC	1	CC intrinsic component of membrane	AVAG|g11086.t1, AVAG|g1146.t1, AVAG|g11870.t1, AVAG|g1192.t1, AVAG|g14338.t1, AVAG|g17825.t1, AVAG|g18788.t1, AVAG|g22339.t1, AVAG|g22764.t1, AVAG|g2670.t1, AVAG|g2701.t1, AVAG|g28891.t1, AVAG|g32746.t1, AVAG|g32885.t1, AVAG|g33159.t1, AVAG|g3413.t1, AVAG|g3972.t1, AVAG|g41854.t1, AVAG|g47137.t1, AVAG|g48002.t1, AVAG|g5189.t1, AVAG|g5388.t1, AVAG|g7736.t1, AVAG|g9643.t1
GO:0017156	0.00728651	0.999708	2	97	calcium ion regulated exocytosis	BP	1	BP calcium ion regulated exocytosis	AVAG|g22764.t1, AVAG|g3972.t1
GO:0010172	0.00751399	0.999693	2	110	embryonic body morphogenesis	BP	1	BP embryonic body morphogenesis	AVAG|g20570.t1, AVAG|g47061.t1
GO:0010565	0.00757452	0.998918	4	632	regulation of cellular ketone metabolic process	BP	1	BP regulation of cellular ketone metabolic process	AVAG|g14338.t1, AVAG|g47137.t1, AVAG|g5388.t1, AVAG|g9643.t1
GO:0019547	0.00765078	0.999975	1	8	arginine catabolic process to ornithine	BP	1	BP arginine catabolic process to ornithine	AVAG|g33214.t1
GO:0010339	0.00823876	0.99997	1	9	external side of cell wall	CC	1	CC external side of cell wall	AVAG|g11711.t1
GO:0009958	0.00823889	0.99997	1	9	positive gravitropism	BP	1	BP positive gravitropism	AVAG|g5189.t1
GO:0010171	0.00849497	0.99963	2	118	body morphogenesis	BP	1	BP body morphogenesis	AVAG|g20570.t1, AVAG|g47061.t1
GO:0008509	0.0085022	0.998745	4	664	anion transmembrane transporter activity	MF	1	MF anion transmembrane transporter activity	AVAG|g11870.t1, AVAG|g17825.t1, AVAG|g18788.t1, AVAG|g32885.t1
GO:0008028	0.00871736	0.999615	2	129	monocarboxylic acid transmembrane transporter activity	MF	1	MF monocarboxylic acid transmembrane transporter activity	AVAG|g18788.t1, AVAG|g32885.t1
GO:0010608	0.0105148	0.99749	6	1474	posttranscriptional regulation of gene expression	BP	1	BP posttranscriptional regulation of gene expression	AVAG|g11524.t1, AVAG|g20570.t1, AVAG|g38649.t1, AVAG|g47061.t1, AVAG|g5368.t1, AVAG|g5388.t1
GO:0051952	0.0106756	0.999476	2	137	regulation of amine transport	BP	1	BP regulation of amine transport	AVAG|g22764.t1, AVAG|g3972.t1
GO:0046890	0.0109628	0.998258	4	706	regulation of lipid biosynthetic process	BP	1	BP regulation of lipid biosynthetic process	AVAG|g14338.t1, AVAG|g47137.t1, AVAG|g5388.t1, AVAG|g9643.t1
GO:0006767	0.0110997	0.999444	2	134	water-soluble vitamin metabolic process	BP	1	BP water-soluble vitamin metabolic process	AVAG|g18629.t1, AVAG|g5953.t1
GO:0008519	0.0111967	0.999436	2	142	ammonium transmembrane transporter activity	MF	1	MF ammonium transmembrane transporter activity	AVAG|g18788.t1, AVAG|g32885.t1
GO:0009267	0.0112379	0.998201	4	693	cellular response to starvation	BP	1	BP cellular response to starvation	AVAG|g14338.t1, AVAG|g47137.t1, AVAG|g5388.t1, AVAG|g9643.t1
GO:0016765	0.0127641	0.99931	2	174	transferase activity, transferring alkyl or aryl (other than methyl) groups	MF	1	MF transferase activity, transferring alkyl or aryl (other than methyl) groups	AVAG|g18629.t1, AVAG|g5953.t1
GO:0099633	0.0139543	0.999912	1	11	protein localization to postsynaptic specialization membrane	BP	1	BP protein localization to postsynaptic specialization membrane	AVAG|g21466.t1
GO:0099645	0.0139543	0.999912	1	11	neurotransmitter receptor localization to postsynaptic specialization membrane	BP	1	BP neurotransmitter receptor localization to postsynaptic specialization membrane	AVAG|g21466.t1
GO:0043393	0.0142898	0.997546	4	723	regulation of protein binding	BP	1	BP regulation of protein binding	AVAG|g14338.t1, AVAG|g47137.t1, AVAG|g5388.t1, AVAG|g9643.t1
GO:0071277	0.0143574	0.999176	2	145	cellular response to calcium ion	BP	1	BP cellular response to calcium ion	AVAG|g22764.t1, AVAG|g3972.t1
GO:0019905	0.0144082	0.999172	2	145	syntaxin binding	MF	1	MF syntaxin binding	AVAG|g22764.t1, AVAG|g3972.t1
GO:0006527	0.0144255	0.999904	1	15	arginine catabolic process	BP	1	BP arginine catabolic process	AVAG|g33214.t1
GO:0044426	0.015756	0.999884	1	16	cell wall part	CC	1	CC cell wall part	AVAG|g11711.t1
GO:0071966	0.0158617	0.999883	1	16	fungal-type cell wall polysaccharide metabolic process	BP	1	BP fungal-type cell wall polysaccharide metabolic process	AVAG|g11711.t1
GO:0031669	0.0160822	0.99714	4	764	cellular response to nutrient levels	BP	1	BP cellular response to nutrient levels	AVAG|g14338.t1, AVAG|g47137.t1, AVAG|g5388.t1, AVAG|g9643.t1
GO:0042594	0.0162678	0.997096	4	784	response to starvation	BP	1	BP response to starvation	AVAG|g14338.t1, AVAG|g47137.t1, AVAG|g5388.t1, AVAG|g9643.t1
GO:0034660	0.016523	0.99565	6	1379	ncRNA metabolic process	BP	1	BP ncRNA metabolic process	AVAG|g11524.t1, AVAG|g20570.t1, AVAG|g38649.t1, AVAG|g47061.t1, AVAG|g5368.t1, AVAG|g5388.t1
GO:0009606	0.0166788	0.999871	1	16	tropism	BP	1	BP tropism	AVAG|g5189.t1
GO:0009630	0.0166788	0.999871	1	16	gravitropism	BP	1	BP gravitropism	AVAG|g5189.t1
GO:0015171	0.0169188	0.99894	2	174	amino acid transmembrane transporter activity	MF	1	MF amino acid transmembrane transporter activity	AVAG|g11870.t1, AVAG|g17825.t1
GO:0061817	0.017035	0.999865	1	16	endoplasmic reticulum-plasma membrane tethering	BP	1	BP endoplasmic reticulum-plasma membrane tethering	AVAG|g22764.t1
GO:0031668	0.0190293	0.996441	4	808	cellular response to extracellular stimulus	BP	1	BP cellular response to extracellular stimulus	AVAG|g14338.t1, AVAG|g47137.t1, AVAG|g5388.t1, AVAG|g9643.t1
GO:0048489	0.0194253	0.998693	2	155	synaptic vesicle transport	BP	1	BP synaptic vesicle transport	AVAG|g22764.t1, AVAG|g3972.t1
GO:0097480	0.0194253	0.998693	2	155	establishment of synaptic vesicle localization	BP	1	BP establishment of synaptic vesicle localization	AVAG|g22764.t1, AVAG|g3972.t1
GO:0097479	0.0197647	0.998658	2	157	synaptic vesicle localization	BP	1	BP synaptic vesicle localization	AVAG|g22764.t1, AVAG|g3972.t1
GO:0015696	0.0211469	0.998511	2	171	ammonium transport	BP	1	BP ammonium transport	AVAG|g18788.t1, AVAG|g32885.t1
GO:0009888	0.0214007	0.994032	6	1432	tissue development	BP	1	BP tissue development	AVAG|g11524.t1, AVAG|g20570.t1, AVAG|g38649.t1, AVAG|g47061.t1, AVAG|g5368.t1, AVAG|g5388.t1
GO:0006080	0.0215948	0.99978	1	19	substituted mannan metabolic process	BP	1	BP substituted mannan metabolic process	AVAG|g16060.t1
GO:0072527	0.0216294	0.998456	2	198	pyrimidine-containing compound metabolic process	BP	1	BP pyrimidine-containing compound metabolic process	AVAG|g18629.t1, AVAG|g5953.t1
GO:0015849	0.0223682	0.995609	4	748	organic acid transport	BP	1	BP organic acid transport	AVAG|g11870.t1, AVAG|g17825.t1, AVAG|g18788.t1, AVAG|g32885.t1
GO:0046942	0.0223682	0.995609	4	748	carboxylic acid transport	BP	1	BP carboxylic acid transport	AVAG|g11870.t1, AVAG|g17825.t1, AVAG|g18788.t1, AVAG|g32885.t1
GO:1903047	0.0224935	0.993656	6	1471	mitotic cell cycle process	BP	1	BP mitotic cell cycle process	AVAG|g11524.t1, AVAG|g20570.t1, AVAG|g38649.t1, AVAG|g47061.t1, AVAG|g5368.t1, AVAG|g5388.t1
GO:0016813	0.0227969	0.999752	1	24	hydrolase activity, acting on carbon-nitrogen (but not peptide) bonds, in linear amidines	MF	1	MF hydrolase activity, acting on carbon-nitrogen (but not peptide) bonds, in linear amidines	AVAG|g33214.t1
GO:0016985	0.023624	0.999736	1	20	mannan endo-1,4-beta-mannosidase activity	MF	1	MF mannan endo-1,4-beta-mannosidase activity	AVAG|g16060.t1
GO:0030276	0.0238812	0.998208	2	148	clathrin binding	MF	1	MF clathrin binding	AVAG|g22764.t1, AVAG|g3972.t1
GO:0004842	0.0244151	0.992984	6	1574	ubiquitin-protein transferase activity	MF	1	MF ubiquitin-protein transferase activity	AVAG|g11524.t1, AVAG|g20570.t1, AVAG|g38649.t1, AVAG|g47061.t1, AVAG|g5368.t1, AVAG|g5388.t1
GO:0002084	0.024831	0.999704	1	27	protein depalmitoylation	BP	1	BP protein depalmitoylation	AVAG|g28099.t1
GO:0098734	0.024831	0.999704	1	27	macromolecule depalmitoylation	BP	1	BP macromolecule depalmitoylation	AVAG|g28099.t1
GO:0006591	0.0248874	0.999706	1	22	ornithine metabolic process	BP	1	BP ornithine metabolic process	AVAG|g33214.t1
GO:0009277	0.0254506	0.999689	1	27	fungal-type cell wall	CC	1	CC fungal-type cell wall	AVAG|g11711.t1
GO:0071496	0.0264789	0.994528	4	875	cellular response to external stimulus	BP	1	BP cellular response to external stimulus	AVAG|g14338.t1, AVAG|g47137.t1, AVAG|g5388.t1, AVAG|g9643.t1
GO:0008610	0.0269374	0.993131	5	1328	lipid biosynthetic process	BP	1	BP lipid biosynthetic process	AVAG|g11086.t1, AVAG|g28891.t1, AVAG|g32746.t1, AVAG|g41854.t1, AVAG|g48002.t1
GO:0000149	0.0273701	0.997786	2	203	SNARE binding	MF	1	MF SNARE binding	AVAG|g22764.t1, AVAG|g3972.t1
GO:0019787	0.0273749	0.991926	6	1623	ubiquitin-like protein transferase activity	MF	1	MF ubiquitin-like protein transferase activity	AVAG|g11524.t1, AVAG|g20570.t1, AVAG|g38649.t1, AVAG|g47061.t1, AVAG|g5368.t1, AVAG|g5388.t1
GO:0051643	0.0277955	0.999632	1	22	endoplasmic reticulum localization	BP	1	BP endoplasmic reticulum localization	AVAG|g22764.t1
GO:0099643	0.0288698	0.997598	2	187	signal release from synapse	BP	1	BP signal release from synapse	AVAG|g22764.t1, AVAG|g3972.t1
GO:0006511	0.0308205	0.990657	6	1727	ubiquitin-dependent protein catabolic process	BP	1	BP ubiquitin-dependent protein catabolic process	AVAG|g11524.t1, AVAG|g20570.t1, AVAG|g38649.t1, AVAG|g47061.t1, AVAG|g5368.t1, AVAG|g5388.t1
GO:0005546	0.0316722	0.99725	2	98	phosphatidylinositol-4,5-bisphosphate binding	MF	1	MF phosphatidylinositol-4,5-bisphosphate binding	AVAG|g22764.t1, AVAG|g3972.t1
GO:0019941	0.0319546	0.990232	6	1746	modification-dependent protein catabolic process	BP	1	BP modification-dependent protein catabolic process	AVAG|g11524.t1, AVAG|g20570.t1, AVAG|g38649.t1, AVAG|g47061.t1, AVAG|g5368.t1, AVAG|g5388.t1
GO:0051098	0.0322831	0.992908	4	948	regulation of binding	BP	1	BP regulation of binding	AVAG|g14338.t1, AVAG|g47137.t1, AVAG|g5388.t1, AVAG|g9643.t1
GO:0017158	0.0328154	0.997074	2	209	regulation of calcium ion-dependent exocytosis	BP	1	BP regulation of calcium ion-dependent exocytosis	AVAG|g22764.t1, AVAG|g3972.t1
GO:0002168	0.0329885	0.999478	1	25	instar larval development	BP	1	BP instar larval development	AVAG|g47061.t1
GO:0051321	0.0332722	0.99701	2	224	meiotic cell cycle	BP	1	BP meiotic cell cycle	AVAG|g18788.t1, AVAG|g32885.t1
GO:0043632	0.0342729	0.989351	6	1776	modification-dependent macromolecule catabolic process	BP	1	BP modification-dependent macromolecule catabolic process	AVAG|g11524.t1, AVAG|g20570.t1, AVAG|g38649.t1, AVAG|g47061.t1, AVAG|g5368.t1, AVAG|g5388.t1
GO:0140268	0.034341	0.999432	1	28	NA	NA	1	none	AVAG|g22764.t1
GO:0004567	0.0345669	0.999424	1	29	beta-mannosidase activity	MF	1	MF beta-mannosidase activity	AVAG|g16060.t1
GO:1901575	0.0347333	0.984923	11	4611	organic substance catabolic process	BP	1	BP organic substance catabolic process	AVAG|g11524.t1, AVAG|g16060.t1, AVAG|g18629.t1, AVAG|g20570.t1, AVAG|g28099.t1, AVAG|g33214.t1, AVAG|g38649.t1, AVAG|g47061.t1, AVAG|g5368.t1, AVAG|g5388.t1, AVAG|g5953.t1
GO:0099531	0.0347417	0.996805	2	213	presynaptic process involved in chemical synaptic transmission	BP	1	BP presynaptic process involved in chemical synaptic transmission	AVAG|g22764.t1, AVAG|g3972.t1
GO:0005927	0.0365913	0.999357	1	25	muscle tendon junction	CC	1	CC muscle tendon junction	AVAG|g47061.t1
GO:0009629	0.0372237	0.999328	1	34	response to gravity	BP	1	BP response to gravity	AVAG|g5189.t1
GO:0006865	0.0373344	0.996427	2	247	amino acid transport	BP	1	BP amino acid transport	AVAG|g11870.t1, AVAG|g17825.t1
GO:0016567	0.037931	0.987929	6	1996	protein ubiquitination	BP	1	BP protein ubiquitination	AVAG|g11524.t1, AVAG|g20570.t1, AVAG|g38649.t1, AVAG|g47061.t1, AVAG|g5368.t1, AVAG|g5388.t1
GO:0055114	0.0380648	0.987876	6	2014	oxidation-reduction process	BP	1	BP oxidation-reduction process	AVAG|g11086.t1, AVAG|g2701.t1, AVAG|g28891.t1, AVAG|g32746.t1, AVAG|g41854.t1, AVAG|g48002.t1
GO:0044462	0.0402362	0.999213	1	34	external encapsulating structure part	CC	1	CC external encapsulating structure part	AVAG|g11711.t1
GO:0009065	0.040689	0.999192	1	39	glutamine family amino acid catabolic process	BP	1	BP glutamine family amino acid catabolic process	AVAG|g33214.t1
GO:0009404	0.0407524	0.99919	1	39	toxin metabolic process	BP	1	BP toxin metabolic process	AVAG|g2701.t1
GO:0008474	0.0409398	0.99918	1	44	palmitoyl-(protein) hydrolase activity	MF	1	MF palmitoyl-(protein) hydrolase activity	AVAG|g28099.t1
GO:1903305	0.0410701	0.995862	2	245	regulation of regulated secretory pathway	BP	1	BP regulation of regulated secretory pathway	AVAG|g22764.t1, AVAG|g3972.t1
GO:0044425	0.0413908	0.976451	25	13302	membrane part	CC	1	CC membrane part	AVAG|g11086.t1, AVAG|g1146.t1, AVAG|g11870.t1, AVAG|g1192.t1, AVAG|g14338.t1, AVAG|g17825.t1, AVAG|g18788.t1, AVAG|g21466.t1, AVAG|g22339.t1, AVAG|g22764.t1, AVAG|g2670.t1, AVAG|g2701.t1, AVAG|g28891.t1, AVAG|g32746.t1, AVAG|g32885.t1, AVAG|g33159.t1, AVAG|g3413.t1, AVAG|g3972.t1, AVAG|g41854.t1, AVAG|g47137.t1, AVAG|g48002.t1, AVAG|g5189.t1, AVAG|g5388.t1, AVAG|g7736.t1, AVAG|g9643.t1
GO:0006525	0.0423744	0.999127	1	34	arginine metabolic process	BP	1	BP arginine metabolic process	AVAG|g33214.t1
GO:0070995	0.0437607	0.999093	1	18	NADPH oxidation	BP	1	BP NADPH oxidation	AVAG|g2701.t1
GO:0009057	0.0453361	0.982236	8	2945	macromolecule catabolic process	BP	1	BP macromolecule catabolic process	AVAG|g11524.t1, AVAG|g16060.t1, AVAG|g20570.t1, AVAG|g28099.t1, AVAG|g38649.t1, AVAG|g47061.t1, AVAG|g5368.t1, AVAG|g5388.t1
GO:2000113	0.0455408	0.983384	7	2633	negative regulation of cellular macromolecule biosynthetic process	BP	1	BP negative regulation of cellular macromolecule biosynthetic process	AVAG|g11524.t1, AVAG|g20570.t1, AVAG|g38649.t1, AVAG|g47061.t1, AVAG|g5189.t1, AVAG|g5368.t1, AVAG|g5388.t1
GO:0019216	0.0456364	0.988825	4	1046	regulation of lipid metabolic process	BP	1	BP regulation of lipid metabolic process	AVAG|g14338.t1, AVAG|g47137.t1, AVAG|g5388.t1, AVAG|g9643.t1
GO:0006766	0.045758	0.995113	2	222	vitamin metabolic process	BP	1	BP vitamin metabolic process	AVAG|g18629.t1, AVAG|g5953.t1
GO:0032269	0.045816	0.984751	6	2002	negative regulation of cellular protein metabolic process	BP	1	BP negative regulation of cellular protein metabolic process	AVAG|g11524.t1, AVAG|g20570.t1, AVAG|g38649.t1, AVAG|g47061.t1, AVAG|g5368.t1, AVAG|g5388.t1
GO:0051603	0.0458941	0.98472	6	1911	proteolysis involved in cellular protein catabolic process	BP	1	BP proteolysis involved in cellular protein catabolic process	AVAG|g11524.t1, AVAG|g20570.t1, AVAG|g38649.t1, AVAG|g47061.t1, AVAG|g5368.t1, AVAG|g5388.t1
GO:0098599	0.0462341	0.998951	1	47	palmitoyl hydrolase activity	MF	1	MF palmitoyl hydrolase activity	AVAG|g28099.t1
GO:0016857	0.0465715	0.998938	1	42	racemase and epimerase activity, acting on carbohydrates and derivatives	MF	1	MF racemase and epimerase activity, acting on carbohydrates and derivatives	AVAG|g10228.t1
GO:0009414	0.047446	0.998892	1	52	response to water deprivation	BP	1	BP response to water deprivation	AVAG|g5189.t1
GO:0032446	0.047607	0.984007	6	2117	protein modification by small protein conjugation	BP	1	BP protein modification by small protein conjugation	AVAG|g11524.t1, AVAG|g20570.t1, AVAG|g38649.t1, AVAG|g47061.t1, AVAG|g5368.t1, AVAG|g5388.t1
GO:1902936	0.0479327	0.994769	2	138	phosphatidylinositol bisphosphate binding	MF	1	MF phosphatidylinositol bisphosphate binding	AVAG|g22764.t1, AVAG|g3972.t1
GO:0010558	0.0480589	0.982259	7	2662	negative regulation of macromolecule biosynthetic process	BP	1	BP negative regulation of macromolecule biosynthetic process	AVAG|g11524.t1, AVAG|g20570.t1, AVAG|g38649.t1, AVAG|g47061.t1, AVAG|g5189.t1, AVAG|g5368.t1, AVAG|g5388.t1
GO:0070382	0.0484932	0.994648	2	270	exocytic vesicle	CC	1	CC exocytic vesicle	AVAG|g22764.t1, AVAG|g3972.t1
GO:0030658	0.0490351	0.994555	2	271	transport vesicle membrane	CC	1	CC transport vesicle membrane	AVAG|g22764.t1, AVAG|g3972.t1

## Sheet: Entering down
category	over_represented_pvalue	under_represented_pvalue	numDEInCat	numInCat	term	ontology	over_represented_FDR	go_term	gene_ids
GO:0031177	6.94562e-10	1	8	250	phosphopantetheine binding	MF	1.4515e-05	MF phosphopantetheine binding	AVAG|g23566.t1, AVAG|g23567.t1, AVAG|g37374.t1, AVAG|g38644.t1, AVAG|g44091.t1, AVAG|g52850.t1, AVAG|g52855.t1, AVAG|g6189.t1
GO:0072341	3.99746e-09	1	8	382	modified amino acid binding	MF	3.18062e-05	MF modified amino acid binding	AVAG|g23566.t1, AVAG|g23567.t1, AVAG|g37374.t1, AVAG|g38644.t1, AVAG|g44091.t1, AVAG|g52850.t1, AVAG|g52855.t1, AVAG|g6189.t1
GO:0019842	4.56592e-09	1	9	712	vitamin binding	MF	3.18062e-05	MF vitamin binding	AVAG|g23566.t1, AVAG|g23567.t1, AVAG|g37374.t1, AVAG|g38644.t1, AVAG|g44091.t1, AVAG|g46757.t1, AVAG|g52850.t1, AVAG|g52855.t1, AVAG|g6189.t1
GO:0004315	2.21964e-08	1	5	56	3-oxoacyl-[acyl-carrier-protein] synthase activity	MF	0.000115965	MF 3-oxoacyl-[acyl-carrier-protein] synthase activity	AVAG|g23566.t1, AVAG|g37374.t1, AVAG|g38644.t1, AVAG|g52855.t1, AVAG|g61989.t1
GO:0016491	3.74273e-08	1	12	2903	oxidoreductase activity	MF	0.000156431	MF oxidoreductase activity	AVAG|g10775.t1, AVAG|g23566.t1, AVAG|g23567.t1, AVAG|g28250.t1, AVAG|g35242.t1, AVAG|g37374.t1, AVAG|g38644.t1, AVAG|g51443.t1, AVAG|g52620.t1, AVAG|g52855.t1, AVAG|g53487.t1, AVAG|g61989.t1
GO:0004312	5.89041e-08	1	5	92	fatty acid synthase activity	MF	0.000205163	MF fatty acid synthase activity	AVAG|g23566.t1, AVAG|g37374.t1, AVAG|g38644.t1, AVAG|g52855.t1, AVAG|g61989.t1
GO:0033991	4.3471e-07	1	2	2	aldos-2-ulose dehydratase activity	MF	0.00119546	MF aldos-2-ulose dehydratase activity	AVAG|g18725.t1, AVAG|g21720.t1
GO:0033218	4.57638e-07	1	8	878	amide binding	MF	0.00119546	MF amide binding	AVAG|g23566.t1, AVAG|g23567.t1, AVAG|g37374.t1, AVAG|g38644.t1, AVAG|g44091.t1, AVAG|g52850.t1, AVAG|g52855.t1, AVAG|g6189.t1
GO:1902358	1.18639e-06	1	2	3	sulfate transmembrane transport	BP	0.00275481	BP sulfate transmembrane transport	AVAG|g16473.t1, AVAG|g18383.t1
GO:0016853	1.4507e-06	1	6	579	isomerase activity	MF	0.00303168	MF isomerase activity	AVAG|g10775.t1, AVAG|g18725.t1, AVAG|g21720.t1, AVAG|g35242.t1, AVAG|g44091.t1, AVAG|g6189.t1
GO:0006633	2.08462e-06	1	5	279	fatty acid biosynthetic process	BP	0.00396041	BP fatty acid biosynthetic process	AVAG|g23566.t1, AVAG|g37374.t1, AVAG|g38644.t1, AVAG|g52855.t1, AVAG|g61989.t1
GO:0072330	7.5738e-06	1	5	390	monocarboxylic acid biosynthetic process	BP	0.0131898	BP monocarboxylic acid biosynthetic process	AVAG|g23566.t1, AVAG|g37374.t1, AVAG|g38644.t1, AVAG|g52855.t1, AVAG|g61989.t1
GO:0016746	9.80168e-06	0.999999	6	774	transferase activity, transferring acyl groups	MF	0.0157566	MF transferase activity, transferring acyl groups	AVAG|g23566.t1, AVAG|g23567.t1, AVAG|g37374.t1, AVAG|g38644.t1, AVAG|g52855.t1, AVAG|g61989.t1
GO:0003824	1.22466e-05	0.999997	25	18663	catalytic activity	MF	0.0182807	MF catalytic activity	AVAG|g10775.t1, AVAG|g18725.t1, AVAG|g21720.t1, AVAG|g23566.t1, AVAG|g23567.t1, AVAG|g28250.t1, AVAG|g34235.t1, AVAG|g35242.t1, AVAG|g36281.t1, AVAG|g37374.t1, AVAG|g37974.t1, AVAG|g38644.t1, AVAG|g41705.t1, AVAG|g42759.t1, AVAG|g44091.t1, AVAG|g45162.t1, AVAG|g46757.t1, AVAG|g51443.t1, AVAG|g52620.t1, AVAG|g52850.t1, AVAG|g52855.t1, AVAG|g53487.t1, AVAG|g6189.t1, AVAG|g61989.t1, AVAG|g8581.t1
GO:0019752	2.82416e-05	0.999997	8	2087	carboxylic acid metabolic process	BP	0.0393462	BP carboxylic acid metabolic process	AVAG|g10775.t1, AVAG|g23566.t1, AVAG|g35242.t1, AVAG|g37374.t1, AVAG|g38644.t1, AVAG|g46757.t1, AVAG|g52855.t1, AVAG|g61989.t1
GO:0008271	3.08796e-05	1	2	14	secondary active sulfate transmembrane transporter activity	MF	0.0403326	MF secondary active sulfate transmembrane transporter activity	AVAG|g16473.t1, AVAG|g18383.t1
GO:0003674	3.38518e-05	0.999996	34	36198	molecular_function	MF	0.0416139	MF molecular_function	AVAG|g10775.t1, AVAG|g14300.t1, AVAG|g16473.t1, AVAG|g18075.t1, AVAG|g18383.t1, AVAG|g1869.t1, AVAG|g18725.t1, AVAG|g21720.t1, AVAG|g23566.t1, AVAG|g23567.t1, AVAG|g26196.t1, AVAG|g28250.t1, AVAG|g34235.t1, AVAG|g35242.t1, AVAG|g36281.t1, AVAG|g37374.t1, AVAG|g37974.t1, AVAG|g38644.t1, AVAG|g41705.t1, AVAG|g42759.t1, AVAG|g42832.t1, AVAG|g44091.t1, AVAG|g45162.t1, AVAG|g46757.t1, AVAG|g51443.t1, …
GO:0043436	4.26213e-05	0.999995	8	2207	oxoacid metabolic process	BP	0.0494833	BP oxoacid metabolic process	AVAG|g10775.t1, AVAG|g23566.t1, AVAG|g35242.t1, AVAG|g37374.t1, AVAG|g38644.t1, AVAG|g46757.t1, AVAG|g52855.t1, AVAG|g61989.t1
GO:0006082	4.88051e-05	0.999994	8	2251	organic acid metabolic process	BP	0.0536805	BP organic acid metabolic process	AVAG|g10775.t1, AVAG|g23566.t1, AVAG|g35242.t1, AVAG|g37374.t1, AVAG|g38644.t1, AVAG|g46757.t1, AVAG|g52855.t1, AVAG|g61989.t1
GO:0016747	6.35541e-05	0.999996	5	689	transferase activity, transferring acyl groups other than amino-acyl groups	MF	0.0664077	MF transferase activity, transferring acyl groups other than amino-acyl groups	AVAG|g23566.t1, AVAG|g37374.t1, AVAG|g38644.t1, AVAG|g52855.t1, AVAG|g61989.t1
GO:0046394	8.14121e-05	0.999995	5	709	carboxylic acid biosynthetic process	BP	0.0779485	BP carboxylic acid biosynthetic process	AVAG|g23566.t1, AVAG|g37374.t1, AVAG|g38644.t1, AVAG|g52855.t1, AVAG|g61989.t1
GO:0016053	8.20589e-05	0.999995	5	711	organic acid biosynthetic process	BP	0.0779485	BP organic acid biosynthetic process	AVAG|g23566.t1, AVAG|g37374.t1, AVAG|g38644.t1, AVAG|g52855.t1, AVAG|g61989.t1
GO:0006631	9.36158e-05	0.999994	5	743	fatty acid metabolic process	BP	0.0850601	BP fatty acid metabolic process	AVAG|g23566.t1, AVAG|g37374.t1, AVAG|g38644.t1, AVAG|g52855.t1, AVAG|g61989.t1
GO:0000293	0.00012575	0.999999	2	27	ferric-chelate reductase activity	MF	0.109497	MF ferric-chelate reductase activity	AVAG|g52620.t1, AVAG|g53487.t1
GO:0017000	0.000149655	0.999993	4	279	antibiotic biosynthetic process	BP	0.125099	BP antibiotic biosynthetic process	AVAG|g37374.t1, AVAG|g44091.t1, AVAG|g52850.t1, AVAG|g6189.t1
GO:0015116	0.000162054	0.999999	2	32	sulfate transmembrane transporter activity	MF	0.125673	MF sulfate transmembrane transporter activity	AVAG|g16473.t1, AVAG|g18383.t1
GO:0016999	0.000162368	0.999992	4	291	antibiotic metabolic process	BP	0.125673	BP antibiotic metabolic process	AVAG|g37374.t1, AVAG|g44091.t1, AVAG|g52850.t1, AVAG|g6189.t1
GO:0008272	0.000190119	0.999999	2	34	sulfate transport	BP	0.128074	BP sulfate transport	AVAG|g16473.t1, AVAG|g18383.t1
GO:0003756	0.000197843	0.999999	2	37	protein disulfide isomerase activity	MF	0.128074	MF protein disulfide isomerase activity	AVAG|g10775.t1, AVAG|g35242.t1
GO:0016864	0.000197843	0.999999	2	37	intramolecular oxidoreductase activity, transposing S-S bonds	MF	0.128074	MF intramolecular oxidoreductase activity, transposing S-S bonds	AVAG|g10775.t1, AVAG|g35242.t1
GO:0016723	0.00020676	0.999999	2	36	oxidoreductase activity, oxidizing metal ions, NAD or NADP as acceptor	MF	0.128074	MF oxidoreductase activity, oxidizing metal ions, NAD or NADP as acceptor	AVAG|g52620.t1, AVAG|g53487.t1
GO:0004656	0.000210743	0.999999	2	36	procollagen-proline 4-dioxygenase activity	MF	0.128074	MF procollagen-proline 4-dioxygenase activity	AVAG|g10775.t1, AVAG|g35242.t1
GO:0019798	0.000210743	0.999999	2	36	procollagen-proline dioxygenase activity	MF	0.128074	MF procollagen-proline dioxygenase activity	AVAG|g10775.t1, AVAG|g35242.t1
GO:0031545	0.000210743	0.999999	2	36	peptidyl-proline 4-dioxygenase activity	MF	0.128074	MF peptidyl-proline 4-dioxygenase activity	AVAG|g10775.t1, AVAG|g35242.t1
GO:0018401	0.000214498	0.999999	2	36	peptidyl-proline hydroxylation to 4-hydroxy-L-proline	BP	0.128074	BP peptidyl-proline hydroxylation to 4-hydroxy-L-proline	AVAG|g10775.t1, AVAG|g35242.t1
GO:0031543	0.000233047	0.999998	2	38	peptidyl-proline dioxygenase activity	MF	0.133504	MF peptidyl-proline dioxygenase activity	AVAG|g10775.t1, AVAG|g35242.t1
GO:0019511	0.000236995	0.999998	2	38	peptidyl-proline hydroxylation	BP	0.133504	BP peptidyl-proline hydroxylation	AVAG|g10775.t1, AVAG|g35242.t1
GO:0019471	0.000244771	0.999998	2	39	4-hydroxyproline metabolic process	BP	0.133504	BP 4-hydroxyproline metabolic process	AVAG|g10775.t1, AVAG|g35242.t1
GO:0017144	0.000249146	0.999987	4	352	drug metabolic process	BP	0.133504	BP drug metabolic process	AVAG|g37374.t1, AVAG|g44091.t1, AVAG|g52850.t1, AVAG|g6189.t1
GO:0043167	0.00030035	0.999916	22	16553	ion binding	MF	0.155277	MF ion binding	AVAG|g14300.t1, AVAG|g1869.t1, AVAG|g18725.t1, AVAG|g21720.t1, AVAG|g23566.t1, AVAG|g23567.t1, AVAG|g28250.t1, AVAG|g34235.t1, AVAG|g36281.t1, AVAG|g37374.t1, AVAG|g38644.t1, AVAG|g41705.t1, AVAG|g42832.t1, AVAG|g44091.t1, AVAG|g45162.t1, AVAG|g46757.t1, AVAG|g52081.t1, AVAG|g52620.t1, AVAG|g52850.t1, AVAG|g52855.t1, AVAG|g53487.t1, AVAG|g6189.t1
GO:0016874	0.000304639	0.999974	5	786	ligase activity	MF	0.155277	MF ligase activity	AVAG|g23567.t1, AVAG|g37374.t1, AVAG|g44091.t1, AVAG|g52850.t1, AVAG|g6189.t1
GO:0016722	0.000420081	0.999996	2	55	oxidoreductase activity, oxidizing metal ions	MF	0.20902	MF oxidoreductase activity, oxidizing metal ions	AVAG|g52620.t1, AVAG|g53487.t1
GO:0044283	0.000459996	0.999957	5	1055	small molecule biosynthetic process	BP	0.223558	BP small molecule biosynthetic process	AVAG|g23566.t1, AVAG|g37374.t1, AVAG|g38644.t1, AVAG|g52855.t1, AVAG|g61989.t1
GO:0018126	0.000525638	0.999995	2	59	protein hydroxylation	BP	0.248817	BP protein hydroxylation	AVAG|g10775.t1, AVAG|g35242.t1
GO:0015301	0.000535782	0.999995	2	53	anion:anion antiporter activity	MF	0.248817	MF anion:anion antiporter activity	AVAG|g16473.t1, AVAG|g18383.t1
GO:0032787	0.000603669	0.99994	5	1161	monocarboxylic acid metabolic process	BP	0.274249	BP monocarboxylic acid metabolic process	AVAG|g23566.t1, AVAG|g37374.t1, AVAG|g38644.t1, AVAG|g52855.t1, AVAG|g61989.t1
GO:0030687	0.000740652	0.999971	3	46	preribosome, large subunit precursor	CC	0.329322	CC preribosome, large subunit precursor	AVAG|g34235.t1, AVAG|g41705.t1, AVAG|g45162.t1
GO:0000027	0.000832193	0.999966	3	62	ribosomal large subunit assembly	BP	0.356626	BP ribosomal large subunit assembly	AVAG|g34235.t1, AVAG|g41705.t1, AVAG|g45162.t1
GO:0005519	0.000836189	1	1	1	cytoskeletal regulatory protein binding	MF	0.356626	MF cytoskeletal regulatory protein binding	AVAG|g26196.t1
GO:0008191	0.000855179	1	1	1	metalloendopeptidase inhibitor activity	MF	0.357431	MF metalloendopeptidase inhibitor activity	AVAG|g5745.t1
GO:0008152	0.00098018	0.999695	22	19870	metabolic process	BP	0.401643	BP metabolic process	AVAG|g10775.t1, AVAG|g1869.t1, AVAG|g18725.t1, AVAG|g21720.t1, AVAG|g23566.t1, AVAG|g23567.t1, AVAG|g28250.t1, AVAG|g34235.t1, AVAG|g35242.t1, AVAG|g37374.t1, AVAG|g38644.t1, AVAG|g41705.t1, AVAG|g42759.t1, AVAG|g44091.t1, AVAG|g45162.t1, AVAG|g46757.t1, AVAG|g52620.t1, AVAG|g52850.t1, AVAG|g52855.t1, AVAG|g53487.t1, AVAG|g6189.t1, AVAG|g61989.t1
GO:0036094	0.00105967	0.999704	14	8041	small molecule binding	MF	0.425863	MF small molecule binding	AVAG|g23566.t1, AVAG|g23567.t1, AVAG|g34235.t1, AVAG|g36281.t1, AVAG|g37374.t1, AVAG|g38644.t1, AVAG|g41705.t1, AVAG|g44091.t1, AVAG|g45162.t1, AVAG|g46757.t1, AVAG|g52081.t1, AVAG|g52850.t1, AVAG|g52855.t1, AVAG|g6189.t1
GO:0055114	0.00109868	0.999842	6	2014	oxidation-reduction process	BP	0.433213	BP oxidation-reduction process	AVAG|g23566.t1, AVAG|g28250.t1, AVAG|g38644.t1, AVAG|g52620.t1, AVAG|g52855.t1, AVAG|g53487.t1
GO:0008610	0.0012105	0.999859	5	1328	lipid biosynthetic process	BP	0.468464	BP lipid biosynthetic process	AVAG|g23566.t1, AVAG|g37374.t1, AVAG|g38644.t1, AVAG|g52855.t1, AVAG|g61989.t1
GO:1901682	0.00129446	0.999979	2	81	sulfur compound transmembrane transporter activity	MF	0.491849	MF sulfur compound transmembrane transporter activity	AVAG|g16473.t1, AVAG|g18383.t1
GO:0018208	0.00149609	0.999974	2	106	peptidyl-proline modification	BP	0.558307	BP peptidyl-proline modification	AVAG|g10775.t1, AVAG|g35242.t1
GO:0016860	0.00154914	0.999972	2	113	intramolecular oxidoreductase activity	MF	0.567965	MF intramolecular oxidoreductase activity	AVAG|g10775.t1, AVAG|g35242.t1
GO:0043168	0.00159693	0.999532	14	8237	anion binding	MF	0.57539	MF anion binding	AVAG|g23566.t1, AVAG|g23567.t1, AVAG|g34235.t1, AVAG|g36281.t1, AVAG|g37374.t1, AVAG|g38644.t1, AVAG|g41705.t1, AVAG|g44091.t1, AVAG|g45162.t1, AVAG|g46757.t1, AVAG|g52081.t1, AVAG|g52850.t1, AVAG|g52855.t1, AVAG|g6189.t1
GO:0016210	0.00224032	0.999998	1	5	naringenin-chalcone synthase activity	MF	0.767511	MF naringenin-chalcone synthase activity	AVAG|g61989.t1
GO:0019505	0.00224032	0.999998	1	5	resorcinol metabolic process	BP	0.767511	BP resorcinol metabolic process	AVAG|g61989.t1
GO:0048837	0.00224032	0.999998	1	5	sorocarp sorus development	BP	0.767511	BP sorocarp sorus development	AVAG|g61989.t1
GO:0030684	0.00241741	0.999855	3	168	preribosome	CC	0.784192	CC preribosome	AVAG|g34235.t1, AVAG|g41705.t1, AVAG|g45162.t1
GO:0044281	0.00264023	0.999413	8	4127	small molecule metabolic process	BP	0.784192	BP small molecule metabolic process	AVAG|g10775.t1, AVAG|g23566.t1, AVAG|g35242.t1, AVAG|g37374.t1, AVAG|g38644.t1, AVAG|g46757.t1, AVAG|g52855.t1, AVAG|g61989.t1
GO:0098661	0.002652	0.999938	2	127	inorganic anion transmembrane transport	BP	0.784192	BP inorganic anion transmembrane transport	AVAG|g16473.t1, AVAG|g18383.t1
GO:0150014	0.00270178	0.999997	1	5	apical distal dendrite	CC	0.784192	CC apical distal dendrite	AVAG|g26196.t1
GO:1901951	0.00270178	0.999997	1	5	regulation of anterograde dense core granule transport	BP	0.784192	BP regulation of anterograde dense core granule transport	AVAG|g26196.t1
GO:1901953	0.00270178	0.999997	1	5	positive regulation of anterograde dense core granule transport	BP	0.784192	BP positive regulation of anterograde dense core granule transport	AVAG|g26196.t1
GO:1902737	0.00270178	0.999997	1	5	dendritic filopodium	CC	0.784192	CC dendritic filopodium	AVAG|g26196.t1
GO:1904527	0.00270178	0.999997	1	5	negative regulation of microtubule binding	BP	0.784192	BP negative regulation of microtubule binding	AVAG|g26196.t1
GO:1904811	0.00270178	0.999997	1	5	positive regulation of dense core granule transport	BP	0.784192	BP positive regulation of dense core granule transport	AVAG|g26196.t1
GO:1990769	0.00270178	0.999997	1	5	proximal neuron projection	CC	0.784192	CC proximal neuron projection	AVAG|g26196.t1
GO:2000575	0.00270178	0.999997	1	5	negative regulation of microtubule motor activity	BP	0.784192	BP negative regulation of microtubule motor activity	AVAG|g26196.t1
GO:0005488	0.00274472	0.999109	27	27653	binding	MF	0.785742	MF binding	AVAG|g10775.t1, AVAG|g14300.t1, AVAG|g18075.t1, AVAG|g1869.t1, AVAG|g18725.t1, AVAG|g21720.t1, AVAG|g23566.t1, AVAG|g23567.t1, AVAG|g26196.t1, AVAG|g28250.t1, AVAG|g34235.t1, AVAG|g35242.t1, AVAG|g36281.t1, AVAG|g37374.t1, AVAG|g38644.t1, AVAG|g41705.t1, AVAG|g42832.t1, AVAG|g44091.t1, AVAG|g45162.t1, AVAG|g46757.t1, AVAG|g52081.t1, AVAG|g52620.t1, AVAG|g52850.t1, AVAG|g52855.t1, AVAG|g53487.t1, …
GO:0045454	0.00290614	0.999928	2	157	cell redox homeostasis	BP	0.820711	BP cell redox homeostasis	AVAG|g10775.t1, AVAG|g35242.t1
GO:0009058	0.00323019	0.999191	9	5217	biosynthetic process	BP	0.892486	BP biosynthetic process	AVAG|g23566.t1, AVAG|g23567.t1, AVAG|g37374.t1, AVAG|g38644.t1, AVAG|g44091.t1, AVAG|g52850.t1, AVAG|g52855.t1, AVAG|g6189.t1, AVAG|g61989.t1
GO:0099516	0.00333264	0.999912	2	131	ion antiporter activity	MF	0.892486	MF ion antiporter activity	AVAG|g16473.t1, AVAG|g18383.t1
GO:0072348	0.00337987	0.99991	2	138	sulfur compound transport	BP	0.892486	BP sulfur compound transport	AVAG|g16473.t1, AVAG|g18383.t1
GO:0044671	0.00343219	0.999995	1	7	sorocarp spore cell differentiation	BP	0.892486	BP sorocarp spore cell differentiation	AVAG|g61989.t1
GO:1901608	0.00350195	0.999995	1	7	regulation of vesicle transport along microtubule	BP	0.892486	BP regulation of vesicle transport along microtubule	AVAG|g26196.t1
GO:1901610	0.00350195	0.999995	1	7	positive regulation of vesicle transport along microtubule	BP	0.892486	BP positive regulation of vesicle transport along microtubule	AVAG|g26196.t1
GO:1903742	0.00350195	0.999995	1	7	regulation of anterograde synaptic vesicle transport	BP	0.892486	BP regulation of anterograde synaptic vesicle transport	AVAG|g26196.t1
GO:1903744	0.00350195	0.999995	1	7	positive regulation of anterograde synaptic vesicle transport	BP	0.892486	BP positive regulation of anterograde synaptic vesicle transport	AVAG|g26196.t1
GO:0031149	0.00357381	0.999995	1	8	sorocarp stalk cell differentiation	BP	0.899825	BP sorocarp stalk cell differentiation	AVAG|g61989.t1
GO:0016705	0.00366678	0.999743	3	538	oxidoreductase activity, acting on paired donors, with incorporation or reduction of molecular oxygen	MF	0.912242	MF oxidoreductase activity, acting on paired donors, with incorporation or reduction of molecular oxygen	AVAG|g10775.t1, AVAG|g23566.t1, AVAG|g35242.t1
GO:0150002	0.0038555	0.999994	1	7	distal dendrite	CC	0.947908	CC distal dendrite	AVAG|g26196.t1
GO:1904809	0.00396903	0.999993	1	7	regulation of dense core granule transport	BP	0.964474	BP regulation of dense core granule transport	AVAG|g26196.t1
GO:0016706	0.00415366	0.999877	2	169	oxidoreductase activity, acting on paired donors, with incorporation or reduction of molecular oxygen, 2-oxoglutarate as one donor, and incorporation of one atom each of oxygen into both donors	MF	0.993079	MF oxidoreductase activity, acting on paired donors, with incorporation or reduction of molecular oxygen, 2-oxoglutarate as one donor, and incorporation of one atom each of oxygen into both donors	AVAG|g10775.t1, AVAG|g35242.t1
GO:0016793	0.00418179	0.999993	1	5	triphosphoric monoester hydrolase activity	MF	0.993079	MF triphosphoric monoester hydrolase activity	AVAG|g8581.t1
GO:0031152	0.00438804	0.999992	1	10	aggregation involved in sorocarp development	BP	1	BP aggregation involved in sorocarp development	AVAG|g61989.t1
GO:0098630	0.00438804	0.999992	1	10	aggregation of unicellular organisms	BP	1	BP aggregation of unicellular organisms	AVAG|g61989.t1
GO:1901605	0.00447651	0.999662	3	602	alpha-amino acid metabolic process	BP	1	BP alpha-amino acid metabolic process	AVAG|g10775.t1, AVAG|g35242.t1, AVAG|g46757.t1
GO:0043203	0.00461595	0.999991	1	8	axon hillock	CC	1	CC axon hillock	AVAG|g26196.t1
GO:0004351	0.00481997	0.99999	1	10	glutamate decarboxylase activity	MF	1	MF glutamate decarboxylase activity	AVAG|g46757.t1
GO:0043327	0.00515339	0.999988	1	12	chemotaxis to cAMP	BP	1	BP chemotaxis to cAMP	AVAG|g61989.t1
GO:1904526	0.00527744	0.999988	1	10	regulation of microtubule binding	BP	1	BP regulation of microtubule binding	AVAG|g26196.t1
GO:0150001	0.0053149	0.999988	1	7	primary dendrite	CC	1	CC primary dendrite	AVAG|g26196.t1
GO:0044249	0.00622508	0.9984	8	4741	cellular biosynthetic process	BP	1	BP cellular biosynthetic process	AVAG|g23566.t1, AVAG|g37374.t1, AVAG|g38644.t1, AVAG|g44091.t1, AVAG|g52850.t1, AVAG|g52855.t1, AVAG|g6189.t1, AVAG|g61989.t1
GO:0042470	0.00633411	0.999767	2	211	melanosome	CC	1	CC melanosome	AVAG|g10775.t1, AVAG|g35242.t1
GO:0048770	0.00668035	0.999747	2	215	pigment granule	CC	1	CC pigment granule	AVAG|g10775.t1, AVAG|g35242.t1
GO:0006364	0.00673399	0.999413	3	400	rRNA processing	BP	1	BP rRNA processing	AVAG|g34235.t1, AVAG|g41705.t1, AVAG|g45162.t1
GO:0015297	0.00693037	0.999733	2	202	antiporter activity	MF	1	MF antiporter activity	AVAG|g16473.t1, AVAG|g18383.t1
GO:0098743	0.00694298	0.999978	1	16	cell aggregation	BP	1	BP cell aggregation	AVAG|g61989.t1
GO:0044307	0.00698369	0.999979	1	9	dendritic branch	CC	1	CC dendritic branch	AVAG|g26196.t1
GO:0044294	0.00715233	0.999977	1	13	dendritic growth cone	CC	1	CC dendritic growth cone	AVAG|g26196.t1
GO:0015698	0.00739225	0.999705	2	218	inorganic anion transport	BP	1	BP inorganic anion transport	AVAG|g16473.t1, AVAG|g18383.t1
GO:0000036	0.00744172	0.999975	1	11	acyl carrier activity	MF	1	MF acyl carrier activity	AVAG|g52850.t1
GO:0044620	0.00744172	0.999975	1	11	ACP phosphopantetheine attachment site binding	MF	1	MF ACP phosphopantetheine attachment site binding	AVAG|g52850.t1
GO:0051192	0.00744172	0.999975	1	11	prosthetic group binding	MF	1	MF prosthetic group binding	AVAG|g52850.t1
GO:1902513	0.0074538	0.999975	1	16	regulation of organelle transport along microtubule	BP	1	BP regulation of organelle transport along microtubule	AVAG|g26196.t1
GO:0016836	0.00815894	0.999658	2	170	hydro-lyase activity	MF	1	MF hydro-lyase activity	AVAG|g18725.t1, AVAG|g21720.t1
GO:0016072	0.00857907	0.999183	3	449	rRNA metabolic process	BP	1	BP rRNA metabolic process	AVAG|g34235.t1, AVAG|g41705.t1, AVAG|g45162.t1
GO:0016829	0.00860983	0.999178	3	670	lyase activity	MF	1	MF lyase activity	AVAG|g18725.t1, AVAG|g21720.t1, AVAG|g46757.t1
GO:0015103	0.00863053	0.999627	2	230	inorganic anion transmembrane transporter activity	MF	1	MF inorganic anion transmembrane transporter activity	AVAG|g16473.t1, AVAG|g18383.t1
GO:0044292	0.00868326	0.999966	1	16	dendrite terminus	CC	1	CC dendrite terminus	AVAG|g26196.t1
GO:0008126	0.00940783	0.999959	1	18	acetylesterase activity	MF	1	MF acetylesterase activity	AVAG|g37974.t1
GO:2000574	0.00973801	0.999956	1	21	regulation of microtubule motor activity	BP	1	BP regulation of microtubule motor activity	AVAG|g26196.t1
GO:0008168	0.00981682	0.999016	3	693	methyltransferase activity	MF	1	MF methyltransferase activity	AVAG|g23567.t1, AVAG|g38644.t1, AVAG|g52855.t1
GO:0097442	0.00983868	0.999956	1	13	CA3 pyramidal cell dendrite	CC	1	CC CA3 pyramidal cell dendrite	AVAG|g26196.t1
GO:0044710	0.00993497	0.996692	11	8628	NA	NA	1	none	AVAG|g10775.t1, AVAG|g23566.t1, AVAG|g28250.t1, AVAG|g35242.t1, AVAG|g37374.t1, AVAG|g38644.t1, AVAG|g46757.t1, AVAG|g52620.t1, AVAG|g52855.t1, AVAG|g53487.t1, AVAG|g61989.t1
GO:0005788	0.0101531	0.999522	2	240	endoplasmic reticulum lumen	CC	1	CC endoplasmic reticulum lumen	AVAG|g10775.t1, AVAG|g35242.t1
GO:0044255	0.0103906	0.997995	5	2180	cellular lipid metabolic process	BP	1	BP cellular lipid metabolic process	AVAG|g23566.t1, AVAG|g37374.t1, AVAG|g38644.t1, AVAG|g52855.t1, AVAG|g61989.t1
GO:0009273	0.0109548	0.999956	1	4	peptidoglycan-based cell wall biogenesis	BP	1	BP peptidoglycan-based cell wall biogenesis	AVAG|g37374.t1
GO:0034081	0.0109548	0.999956	1	4	polyketide synthase complex	CC	1	CC polyketide synthase complex	AVAG|g37374.t1
GO:0071766	0.0109548	0.999956	1	4	Actinobacterium-type cell wall biogenesis	BP	1	BP Actinobacterium-type cell wall biogenesis	AVAG|g37374.t1
GO:0016741	0.011157	0.998828	3	723	transferase activity, transferring one-carbon groups	MF	1	MF transferase activity, transferring one-carbon groups	AVAG|g23567.t1, AVAG|g38644.t1, AVAG|g52855.t1
GO:0016788	0.0115269	0.997718	5	2260	hydrolase activity, acting on ester bonds	MF	1	MF hydrolase activity, acting on ester bonds	AVAG|g23566.t1, AVAG|g23567.t1, AVAG|g37374.t1, AVAG|g37974.t1, AVAG|g8581.t1
GO:0097441	0.0117496	0.999937	1	16	basal dendrite	CC	1	CC basal dendrite	AVAG|g26196.t1
GO:0051213	0.0120656	0.999378	2	311	dioxygenase activity	MF	1	MF dioxygenase activity	AVAG|g10775.t1, AVAG|g35242.t1
GO:0032259	0.0121024	0.99869	3	737	methylation	BP	1	BP methylation	AVAG|g23567.t1, AVAG|g38644.t1, AVAG|g52855.t1
GO:0006520	0.0124633	0.998636	3	862	cellular amino acid metabolic process	BP	1	BP cellular amino acid metabolic process	AVAG|g10775.t1, AVAG|g35242.t1, AVAG|g46757.t1
GO:0016835	0.0128682	0.999315	2	238	carbon-oxygen lyase activity	MF	1	MF carbon-oxygen lyase activity	AVAG|g18725.t1, AVAG|g21720.t1
GO:0002162	0.0129764	0.999923	1	15	dystroglycan binding	MF	1	MF dystroglycan binding	AVAG|g26196.t1
GO:0022618	0.0133221	0.998508	3	539	ribonucleoprotein complex assembly	BP	1	BP ribonucleoprotein complex assembly	AVAG|g34235.t1, AVAG|g41705.t1, AVAG|g45162.t1
GO:0045095	0.0137604	0.999911	1	30	keratin filament	CC	1	CC keratin filament	AVAG|g36281.t1
GO:0030248	0.0143731	0.999902	1	29	cellulose binding	MF	1	MF cellulose binding	AVAG|g1869.t1
GO:0008150	0.0148584	0.994519	29	34863	biological_process	BP	1	BP biological_process	AVAG|g10775.t1, AVAG|g14300.t1, AVAG|g16473.t1, AVAG|g18383.t1, AVAG|g1869.t1, AVAG|g18725.t1, AVAG|g21720.t1, AVAG|g23566.t1, AVAG|g23567.t1, AVAG|g26196.t1, AVAG|g28250.t1, AVAG|g34235.t1, AVAG|g35242.t1, AVAG|g37374.t1, AVAG|g38644.t1, AVAG|g41705.t1, AVAG|g42759.t1, AVAG|g42832.t1, AVAG|g44091.t1, AVAG|g45162.t1, AVAG|g46757.t1, AVAG|g52081.t1, AVAG|g52620.t1, AVAG|g52850.t1, AVAG|g52855.t1, …
GO:0004022	0.0155174	0.999886	1	32	alcohol dehydrogenase (NAD) activity	MF	1	MF alcohol dehydrogenase (NAD) activity	AVAG|g28250.t1
GO:0030639	0.0155231	0.999897	1	8	polyketide biosynthetic process	BP	1	BP polyketide biosynthetic process	AVAG|g61989.t1
GO:0034338	0.01605	0.999878	1	33	short-chain carboxylesterase activity	MF	1	MF short-chain carboxylesterase activity	AVAG|g37974.t1
GO:1903651	0.0162553	0.999877	1	22	positive regulation of cytoplasmic transport	BP	1	BP positive regulation of cytoplasmic transport	AVAG|g26196.t1
GO:0042311	0.0165488	0.99987	1	33	vasodilation	BP	1	BP vasodilation	AVAG|g5745.t1
GO:0071826	0.0169848	0.997917	3	601	ribonucleoprotein complex subunit organization	BP	1	BP ribonucleoprotein complex subunit organization	AVAG|g34235.t1, AVAG|g41705.t1, AVAG|g45162.t1
GO:1902805	0.0174535	0.999856	1	28	positive regulation of synaptic vesicle transport	BP	1	BP positive regulation of synaptic vesicle transport	AVAG|g26196.t1
GO:0045111	0.0176254	0.998913	2	60	intermediate filament cytoskeleton	CC	1	CC intermediate filament cytoskeleton	AVAG|g41705.t1, AVAG|g45162.t1
GO:0030638	0.0185772	0.999842	1	15	polyketide metabolic process	BP	1	BP polyketide metabolic process	AVAG|g61989.t1
GO:0031115	0.0191729	0.999826	1	31	negative regulation of microtubule polymerization	BP	1	BP negative regulation of microtubule polymerization	AVAG|g26196.t1
GO:1990635	0.0195207	0.999821	1	24	proximal dendrite	CC	1	CC proximal dendrite	AVAG|g26196.t1
GO:0006457	0.0195804	0.998697	2	414	protein folding	BP	1	BP protein folding	AVAG|g10775.t1, AVAG|g35242.t1
GO:0006575	0.0195895	0.998696	2	423	cellular modified amino acid metabolic process	BP	1	BP cellular modified amino acid metabolic process	AVAG|g10775.t1, AVAG|g35242.t1
GO:0042546	0.0202237	0.999809	1	22	cell wall biogenesis	BP	1	BP cell wall biogenesis	AVAG|g37374.t1
GO:0046982	0.0206893	0.998583	2	375	protein heterodimerization activity	MF	1	MF protein heterodimerization activity	AVAG|g10775.t1, AVAG|g35242.t1
GO:0034399	0.0209226	0.999793	1	29	nuclear periphery	CC	1	CC nuclear periphery	AVAG|g26196.t1
GO:0044711	0.0223578	0.994764	5	2781	NA	NA	1	none	AVAG|g23566.t1, AVAG|g37374.t1, AVAG|g38644.t1, AVAG|g52855.t1, AVAG|g61989.t1
GO:0010977	0.022416	0.9984	2	275	negative regulation of neuron projection development	BP	1	BP negative regulation of neuron projection development	AVAG|g14300.t1, AVAG|g26196.t1
GO:0034470	0.0226658	0.996899	3	756	ncRNA processing	BP	1	BP ncRNA processing	AVAG|g34235.t1, AVAG|g41705.t1, AVAG|g45162.t1
GO:0009813	0.0228309	0.999752	1	35	flavonoid biosynthetic process	BP	1	BP flavonoid biosynthetic process	AVAG|g61989.t1
GO:0009812	0.0245171	0.999713	1	39	flavonoid metabolic process	BP	1	BP flavonoid metabolic process	AVAG|g61989.t1
GO:0034976	0.0259944	0.997989	2	413	response to endoplasmic reticulum stress	BP	1	BP response to endoplasmic reticulum stress	AVAG|g10775.t1, AVAG|g35242.t1
GO:0051082	0.026265	0.997962	2	239	unfolded protein binding	MF	1	MF unfolded protein binding	AVAG|g41705.t1, AVAG|g45162.t1
GO:0099120	0.0266583	0.999658	1	48	socially cooperative development	BP	1	BP socially cooperative development	AVAG|g61989.t1
GO:0009553	0.0269247	1	1	1	embryo sac development	BP	1	BP embryo sac development	AVAG|g34235.t1
GO:0004499	0.0273481	0.999641	1	43	N,N-dimethylaniline monooxygenase activity	MF	1	MF N,N-dimethylaniline monooxygenase activity	AVAG|g23566.t1
GO:0031345	0.0280403	0.997743	2	326	negative regulation of cell projection organization	BP	1	BP negative regulation of cell projection organization	AVAG|g14300.t1, AVAG|g26196.t1
GO:0001871	0.0286338	0.999604	1	56	pattern binding	MF	1	MF pattern binding	AVAG|g1869.t1
GO:0030247	0.0286338	0.999604	1	56	polysaccharide binding	MF	1	MF polysaccharide binding	AVAG|g1869.t1
GO:0097755	0.0292386	0.999587	1	56	positive regulation of blood vessel diameter	BP	1	BP positive regulation of blood vessel diameter	AVAG|g5745.t1
GO:0043194	0.0297454	0.999574	1	47	axon initial segment	CC	1	CC axon initial segment	AVAG|g26196.t1
GO:0006629	0.0298941	0.992447	5	2870	lipid metabolic process	BP	1	BP lipid metabolic process	AVAG|g23566.t1, AVAG|g37374.t1, AVAG|g38644.t1, AVAG|g52855.t1, AVAG|g61989.t1
GO:0048037	0.0315006	0.995109	3	1256	cofactor binding	MF	1	MF cofactor binding	AVAG|g23566.t1, AVAG|g46757.t1, AVAG|g52850.t1
GO:0098656	0.033363	0.99705	2	397	anion transmembrane transport	BP	1	BP anion transmembrane transport	AVAG|g16473.t1, AVAG|g18383.t1
GO:0048229	0.0344397	0.999452	1	16	gametophyte development	BP	1	BP gametophyte development	AVAG|g34235.t1
GO:0009738	0.034941	0.999434	1	17	abscisic acid-activated signaling pathway	BP	1	BP abscisic acid-activated signaling pathway	AVAG|g34235.t1
GO:0008881	0.0350293	0.999415	1	31	glutamate racemase activity	MF	1	MF glutamate racemase activity	AVAG|g44091.t1
GO:0043949	0.0350357	0.999404	1	71	regulation of cAMP-mediated signaling	BP	1	BP regulation of cAMP-mediated signaling	AVAG|g61989.t1
GO:1903649	0.0361875	0.999367	1	54	regulation of cytoplasmic transport	BP	1	BP regulation of cytoplasmic transport	AVAG|g26196.t1
GO:0005791	0.0373631	0.999321	1	74	rough endoplasmic reticulum	CC	1	CC rough endoplasmic reticulum	AVAG|g26196.t1
GO:0060632	0.0381854	0.999291	1	70	regulation of microtubule-based movement	BP	1	BP regulation of microtubule-based movement	AVAG|g26196.t1
GO:0009897	0.0383681	0.996343	2	354	external side of plasma membrane	CC	1	CC external side of plasma membrane	AVAG|g10775.t1, AVAG|g35242.t1
GO:0097440	0.0387962	0.999272	1	52	apical dendrite	CC	1	CC apical dendrite	AVAG|g26196.t1
GO:0032839	0.0400594	0.999219	1	73	dendrite cytoplasm	CC	1	CC dendrite cytoplasm	AVAG|g26196.t1
GO:0007026	0.0410156	0.999185	1	53	negative regulation of microtubule depolymerization	BP	1	BP negative regulation of microtubule depolymerization	AVAG|g26196.t1
GO:0000055	0.0416231	0.999189	1	19	ribosomal large subunit export from nucleus	BP	1	BP ribosomal large subunit export from nucleus	AVAG|g34235.t1
GO:0016787	0.0439233	0.982108	10	8037	hydrolase activity	MF	1	MF hydrolase activity	AVAG|g23566.t1, AVAG|g23567.t1, AVAG|g34235.t1, AVAG|g36281.t1, AVAG|g37374.t1, AVAG|g37974.t1, AVAG|g41705.t1, AVAG|g42759.t1, AVAG|g45162.t1, AVAG|g8581.t1
GO:0045665	0.0442077	0.995447	2	408	negative regulation of neuron differentiation	BP	1	BP negative regulation of neuron differentiation	AVAG|g14300.t1, AVAG|g26196.t1
GO:0030517	0.0442664	0.999044	1	79	negative regulation of axon extension	BP	1	BP negative regulation of axon extension	AVAG|g26196.t1
GO:0006536	0.04785	0.998879	1	94	glutamate metabolic process	BP	1	BP glutamate metabolic process	AVAG|g46757.t1
GO:0015291	0.0484873	0.994741	2	604	secondary active transmembrane transporter activity	MF	1	MF secondary active transmembrane transporter activity	AVAG|g16473.t1, AVAG|g18383.t1
GO:0090729	0.0489527	0.998827	1	90	toxin activity	MF	1	MF toxin activity	AVAG|g5745.t1

## Sheet: Recovering up
category	over_represented_pvalue	under_represented_pvalue	numDEInCat	numInCat	term	ontology	over_represented_FDR	go_term	gene_ids
GO:0015123	4.80245e-08	1	4	11	acetate transmembrane transporter activity	MF	0.000605296	MF acetate transmembrane transporter activity	AVAG|g18788.t1, AVAG|g26424.t1, AVAG|g27428.t1, AVAG|g32885.t1
GO:0016491	5.79286e-08	1	35	2903	oxidoreductase activity	MF	0.000605296	MF oxidoreductase activity	AVAG|g1183.t1, AVAG|g1192.t1, AVAG|g13032.t1, AVAG|g20956.t1, AVAG|g21287.t1, AVAG|g22073.t1, AVAG|g26062.t1, AVAG|g2701.t1, AVAG|g27210.t1, AVAG|g27448.t1, AVAG|g27548.t1, AVAG|g2948.t1, AVAG|g29953.t1, AVAG|g31054.t1, AVAG|g32945.t1, AVAG|g33159.t1, AVAG|g34805.t1, AVAG|g37572.t1, AVAG|g39917.t1, AVAG|g39928.t1, AVAG|g4225.t1, AVAG|g42942.t1, AVAG|g4521.t1, AVAG|g46348.t1, AVAG|g48002.t1, AVAG|…
GO:0005618	1.61713e-07	1	15	586	cell wall	CC	0.000850968	CC cell wall	AVAG|g11711.t1, AVAG|g14336.t1, AVAG|g14338.t1, AVAG|g19637.t1, AVAG|g19638.t1, AVAG|g19639.t1, AVAG|g27202.t1, AVAG|g32751.t1, AVAG|g36695.t1, AVAG|g39101.t1, AVAG|g43194.t1, AVAG|g47137.t1, AVAG|g47139.t1, AVAG|g48663.t1, AVAG|g9643.t1
GO:0030312	1.6288e-07	1	15	587	external encapsulating structure	CC	0.000850968	CC external encapsulating structure	AVAG|g11711.t1, AVAG|g14336.t1, AVAG|g14338.t1, AVAG|g19637.t1, AVAG|g19638.t1, AVAG|g19639.t1, AVAG|g27202.t1, AVAG|g32751.t1, AVAG|g36695.t1, AVAG|g39101.t1, AVAG|g43194.t1, AVAG|g47137.t1, AVAG|g47139.t1, AVAG|g48663.t1, AVAG|g9643.t1
GO:0000324	3.90351e-07	1	6	64	fungal-type vacuole	CC	0.00163151	CC fungal-type vacuole	AVAG|g14559.t1, AVAG|g18788.t1, AVAG|g25364.t1, AVAG|g26424.t1, AVAG|g27428.t1, AVAG|g32885.t1
GO:0000322	6.0807e-07	1	6	69	storage vacuole	CC	0.00211791	CC storage vacuole	AVAG|g14559.t1, AVAG|g18788.t1, AVAG|g25364.t1, AVAG|g26424.t1, AVAG|g27428.t1, AVAG|g32885.t1
GO:0045735	9.02484e-07	1	4	19	nutrient reservoir activity	MF	0.0026943	MF nutrient reservoir activity	AVAG|g19637.t1, AVAG|g19638.t1, AVAG|g19639.t1, AVAG|g43194.t1
GO:0019299	3.08982e-06	1	2	2	rhamnose metabolic process	BP	0.00717455	BP rhamnose metabolic process	AVAG|g10228.t1, AVAG|g40223.t1
GO:0062192	3.08982e-06	1	2	2	NA	NA	0.00717455	none	AVAG|g10228.t1, AVAG|g40223.t1
GO:0009405	3.83171e-06	0.999999	14	650	pathogenesis	BP	0.00741138	BP pathogenesis	AVAG|g13344.t1, AVAG|g14336.t1, AVAG|g14338.t1, AVAG|g14845.t1, AVAG|g14864.t1, AVAG|g3255.t1, AVAG|g36695.t1, AVAG|g39101.t1, AVAG|g47137.t1, AVAG|g47139.t1, AVAG|g48002.t1, AVAG|g48663.t1, AVAG|g876.t1, AVAG|g9643.t1
GO:0008610	3.9011e-06	0.999999	20	1328	lipid biosynthetic process	BP	0.00741138	BP lipid biosynthetic process	AVAG|g13032.t1, AVAG|g14559.t1, AVAG|g21287.t1, AVAG|g25364.t1, AVAG|g25797.t1, AVAG|g27202.t1, AVAG|g2948.t1, AVAG|g29571.t1, AVAG|g32154.t1, AVAG|g34805.t1, AVAG|g37669.t1, AVAG|g38793.t1, AVAG|g41458.t1, AVAG|g4225.t1, AVAG|g44948.t1, AVAG|g48002.t1, AVAG|g50309.t1, AVAG|g50462.t1, AVAG|g54742.t1, AVAG|g876.t1
GO:0004800	2.06961e-05	1	3	17	thyroxine 5'-deiodinase activity	MF	0.0360423	MF thyroxine 5'-deiodinase activity	AVAG|g37572.t1, AVAG|g54703.t1, AVAG|g5618.t1
GO:0050353	2.5213e-05	1	2	2	trimethyllysine dioxygenase activity	MF	0.0405308	MF trimethyllysine dioxygenase activity	AVAG|g27210.t1, AVAG|g39917.t1
GO:0030145	3.38253e-05	0.999993	12	611	manganese ion binding	MF	0.0504915	MF manganese ion binding	AVAG|g14336.t1, AVAG|g14338.t1, AVAG|g19637.t1, AVAG|g19638.t1, AVAG|g19639.t1, AVAG|g36695.t1, AVAG|g39101.t1, AVAG|g43194.t1, AVAG|g47137.t1, AVAG|g47139.t1, AVAG|g48663.t1, AVAG|g9643.t1
GO:0019740	4.48387e-05	0.999998	4	46	nitrogen utilization	BP	0.0624692	BP nitrogen utilization	AVAG|g18788.t1, AVAG|g26424.t1, AVAG|g27428.t1, AVAG|g32885.t1
GO:0016705	5.44745e-05	0.999989	11	538	oxidoreductase activity, acting on paired donors, with incorporation or reduction of molecular oxygen	MF	0.0711505	MF oxidoreductase activity, acting on paired donors, with incorporation or reduction of molecular oxygen	AVAG|g13032.t1, AVAG|g26062.t1, AVAG|g2701.t1, AVAG|g27210.t1, AVAG|g27548.t1, AVAG|g31054.t1, AVAG|g34805.t1, AVAG|g39917.t1, AVAG|g4521.t1, AVAG|g8704.t1, AVAG|g9929.t1
GO:0055114	5.84553e-05	0.999979	23	2014	oxidation-reduction process	BP	0.0718587	BP oxidation-reduction process	AVAG|g1183.t1, AVAG|g20956.t1, AVAG|g22073.t1, AVAG|g26062.t1, AVAG|g2701.t1, AVAG|g27210.t1, AVAG|g27448.t1, AVAG|g27548.t1, AVAG|g2948.t1, AVAG|g32945.t1, AVAG|g37572.t1, AVAG|g39917.t1, AVAG|g4225.t1, AVAG|g48002.t1, AVAG|g49250.t1, AVAG|g50309.t1, AVAG|g52388.t1, AVAG|g52580.t1, AVAG|g54703.t1, AVAG|g5618.t1, AVAG|g8704.t1, AVAG|g876.t1, AVAG|g9929.t1
GO:0006675	7.35759e-05	0.999999	3	19	mannosyl-inositol phosphorylceramide metabolic process	BP	0.077542	BP mannosyl-inositol phosphorylceramide metabolic process	AVAG|g14559.t1, AVAG|g25364.t1, AVAG|g25797.t1
GO:0051999	7.35759e-05	0.999999	3	19	mannosyl-inositol phosphorylceramide biosynthetic process	BP	0.077542	BP mannosyl-inositol phosphorylceramide biosynthetic process	AVAG|g14559.t1, AVAG|g25364.t1, AVAG|g25797.t1
GO:0045329	7.421e-05	1	2	3	carnitine biosynthetic process	BP	0.077542	BP carnitine biosynthetic process	AVAG|g27210.t1, AVAG|g39917.t1
GO:0006673	0.00014471	0.999997	3	23	inositol phosphoceramide metabolic process	BP	0.138118	BP inositol phosphoceramide metabolic process	AVAG|g14559.t1, AVAG|g25364.t1, AVAG|g25797.t1
GO:0044550	0.000145401	0.999989	5	105	secondary metabolite biosynthetic process	BP	0.138118	BP secondary metabolite biosynthetic process	AVAG|g21287.t1, AVAG|g27202.t1, AVAG|g4225.t1, AVAG|g42942.t1, AVAG|g5248.t1
GO:0000225	0.000233	0.999999	2	5	N-acetylglucosaminylphosphatidylinositol deacetylase activity	MF	0.211706	MF N-acetylglucosaminylphosphatidylinositol deacetylase activity	AVAG|g37669.t1, AVAG|g38793.t1
GO:0006633	0.000273684	0.99996	7	279	fatty acid biosynthetic process	BP	0.218108	BP fatty acid biosynthetic process	AVAG|g13032.t1, AVAG|g21287.t1, AVAG|g32154.t1, AVAG|g34805.t1, AVAG|g4225.t1, AVAG|g50309.t1, AVAG|g54742.t1
GO:0019748	0.000275934	0.999967	6	197	secondary metabolic process	BP	0.218108	BP secondary metabolic process	AVAG|g21287.t1, AVAG|g2701.t1, AVAG|g27202.t1, AVAG|g4225.t1, AVAG|g42942.t1, AVAG|g5248.t1
GO:0009810	0.00029223	0.999998	2	6	stilbene metabolic process	BP	0.218108	BP stilbene metabolic process	AVAG|g32154.t1, AVAG|g54742.t1
GO:0033885	0.00029223	0.999998	2	6	10-hydroxy-9-(phosphonooxy)octadecanoate phosphatase activity	MF	0.218108	MF 10-hydroxy-9-(phosphonooxy)octadecanoate phosphatase activity	AVAG|g32154.t1, AVAG|g54742.t1
GO:0046272	0.00029223	0.999998	2	6	stilbene catabolic process	BP	0.218108	BP stilbene catabolic process	AVAG|g32154.t1, AVAG|g54742.t1
GO:0016691	0.000309218	0.999998	2	6	chloride peroxidase activity	MF	0.218975	MF chloride peroxidase activity	AVAG|g39928.t1, AVAG|g55182.t1
GO:0009958	0.000314348	0.999998	2	9	positive gravitropism	BP	0.218975	BP positive gravitropism	AVAG|g17804.t1, AVAG|g5189.t1
GO:0009247	0.00039512	0.999962	5	139	glycolipid biosynthetic process	BP	0.266362	BP glycolipid biosynthetic process	AVAG|g14559.t1, AVAG|g25364.t1, AVAG|g25797.t1, AVAG|g37669.t1, AVAG|g38793.t1
GO:0006846	0.000419551	0.999997	2	9	acetate transport	BP	0.270943	BP acetate transport	AVAG|g18788.t1, AVAG|g32885.t1
GO:0072330	0.000427845	0.999922	8	390	monocarboxylic acid biosynthetic process	BP	0.270943	BP monocarboxylic acid biosynthetic process	AVAG|g13032.t1, AVAG|g21287.t1, AVAG|g27202.t1, AVAG|g32154.t1, AVAG|g34805.t1, AVAG|g4225.t1, AVAG|g50309.t1, AVAG|g54742.t1
GO:0003824	0.000513076	0.999675	110	18663	catalytic activity	MF	0.315361	MF catalytic activity	AVAG|g10228.t1, AVAG|g11177.t1, AVAG|g11711.t1, AVAG|g1183.t1, AVAG|g1192.t1, AVAG|g12237.t1, AVAG|g1253.t1, AVAG|g13032.t1, AVAG|g13344.t1, AVAG|g14336.t1, AVAG|g14338.t1, AVAG|g14559.t1, AVAG|g14845.t1, AVAG|g14851.t1, AVAG|g14864.t1, AVAG|g16060.t1, AVAG|g19758.t1, AVAG|g1991.t1, AVAG|g20956.t1, AVAG|g21287.t1, AVAG|g22073.t1, AVAG|g2383.t1, AVAG|g24745.t1, AVAG|g25281.t1, AVAG|g25364.t1, AVAG…
GO:0030639	0.000598627	0.999994	2	8	polyketide biosynthetic process	BP	0.35739	BP polyketide biosynthetic process	AVAG|g21287.t1, AVAG|g4225.t1
GO:0044710	0.000615659	0.999647	59	8628	NA	NA	0.35739	none	AVAG|g10228.t1, AVAG|g1183.t1, AVAG|g13032.t1, AVAG|g14559.t1, AVAG|g14845.t1, AVAG|g20956.t1, AVAG|g21287.t1, AVAG|g22073.t1, AVAG|g24745.t1, AVAG|g25364.t1, AVAG|g25797.t1, AVAG|g26062.t1, AVAG|g26154.t1, AVAG|g2701.t1, AVAG|g27202.t1, AVAG|g27210.t1, AVAG|g27250.t1, AVAG|g27448.t1, AVAG|g27548.t1, AVAG|g2948.t1, AVAG|g29571.t1, AVAG|g31054.t1, AVAG|g32154.t1, AVAG|g3255.t1, AVAG|g32945.t1, AVA…
GO:0006629	0.000760291	0.999661	26	2870	lipid metabolic process	BP	0.422483	BP lipid metabolic process	AVAG|g13032.t1, AVAG|g14559.t1, AVAG|g14845.t1, AVAG|g21287.t1, AVAG|g25364.t1, AVAG|g25797.t1, AVAG|g27202.t1, AVAG|g27250.t1, AVAG|g2948.t1, AVAG|g29571.t1, AVAG|g31054.t1, AVAG|g32154.t1, AVAG|g3255.t1, AVAG|g34805.t1, AVAG|g35178.t1, AVAG|g37669.t1, AVAG|g38793.t1, AVAG|g41458.t1, AVAG|g4225.t1, AVAG|g44948.t1, AVAG|g4521.t1, AVAG|g48002.t1, AVAG|g50309.t1, AVAG|g50462.t1, AVAG|g54742.t1, AVA…
GO:0097176	0.000768224	0.999992	2	9	epoxide metabolic process	BP	0.422483	BP epoxide metabolic process	AVAG|g32154.t1, AVAG|g54742.t1
GO:0016036	0.000812218	0.999836	8	406	cellular response to phosphate starvation	BP	0.435224	BP cellular response to phosphate starvation	AVAG|g14336.t1, AVAG|g14338.t1, AVAG|g36695.t1, AVAG|g39101.t1, AVAG|g47137.t1, AVAG|g47139.t1, AVAG|g48663.t1, AVAG|g9643.t1
GO:0009813	0.000839178	0.999965	3	35	flavonoid biosynthetic process	BP	0.438429	BP flavonoid biosynthetic process	AVAG|g21287.t1, AVAG|g41458.t1, AVAG|g44948.t1
GO:0019373	0.000993786	0.999987	2	10	epoxygenase P450 pathway	BP	0.487373	BP epoxygenase P450 pathway	AVAG|g32154.t1, AVAG|g54742.t1
GO:0016706	0.00103178	0.999878	5	169	oxidoreductase activity, acting on paired donors, with incorporation or reduction of molecular oxygen, 2-oxoglutarate as one donor, and incorporation of one atom each of oxygen into both donors	MF	0.487373	MF oxidoreductase activity, acting on paired donors, with incorporation or reduction of molecular oxygen, 2-oxoglutarate as one donor, and incorporation of one atom each of oxygen into both donors	AVAG|g27210.t1, AVAG|g31054.t1, AVAG|g39917.t1, AVAG|g4521.t1, AVAG|g8704.t1
GO:0009812	0.00104984	0.999953	3	39	flavonoid metabolic process	BP	0.487373	BP flavonoid metabolic process	AVAG|g21287.t1, AVAG|g41458.t1, AVAG|g44948.t1
GO:1900673	0.00105955	0.999986	2	12	olefin metabolic process	BP	0.487373	BP olefin metabolic process	AVAG|g32154.t1, AVAG|g54742.t1
GO:0019178	0.00107279	0.999985	2	12	NADP phosphatase activity	MF	0.487373	MF NADP phosphatase activity	AVAG|g41151.t1, AVAG|g48464.t1
GO:0102757	0.00107279	0.999985	2	12	NADPH phosphatase activity	MF	0.487373	MF NADPH phosphatase activity	AVAG|g41151.t1, AVAG|g48464.t1
GO:0006739	0.00111748	0.999906	4	104	NADP metabolic process	BP	0.496875	BP NADP metabolic process	AVAG|g2701.t1, AVAG|g41151.t1, AVAG|g4225.t1, AVAG|g48464.t1
GO:0045717	0.00140275	0.999691	8	437	negative regulation of fatty acid biosynthetic process	BP	0.610721	BP negative regulation of fatty acid biosynthetic process	AVAG|g14336.t1, AVAG|g14338.t1, AVAG|g36695.t1, AVAG|g39101.t1, AVAG|g47137.t1, AVAG|g47139.t1, AVAG|g48663.t1, AVAG|g9643.t1
GO:0004768	0.00149953	0.999976	2	13	stearoyl-CoA 9-desaturase activity	MF	0.616574	MF stearoyl-CoA 9-desaturase activity	AVAG|g13032.t1, AVAG|g34805.t1
GO:0016215	0.00149953	0.999976	2	13	acyl-CoA desaturase activity	MF	0.616574	MF acyl-CoA desaturase activity	AVAG|g13032.t1, AVAG|g34805.t1
GO:0006688	0.0015047	0.999922	3	50	glycosphingolipid biosynthetic process	BP	0.616574	BP glycosphingolipid biosynthetic process	AVAG|g14559.t1, AVAG|g25364.t1, AVAG|g25797.t1
GO:0045922	0.00162701	0.999633	8	450	negative regulation of fatty acid metabolic process	BP	0.653872	BP negative regulation of fatty acid metabolic process	AVAG|g14336.t1, AVAG|g14338.t1, AVAG|g36695.t1, AVAG|g39101.t1, AVAG|g47137.t1, AVAG|g47139.t1, AVAG|g48663.t1, AVAG|g9643.t1
GO:0030638	0.00177682	0.999968	2	15	polyketide metabolic process	BP	0.697564	BP polyketide metabolic process	AVAG|g21287.t1, AVAG|g4225.t1
GO:0044711	0.00180249	0.999173	24	2781	NA	NA	0.697564	none	AVAG|g13032.t1, AVAG|g14559.t1, AVAG|g21287.t1, AVAG|g25364.t1, AVAG|g25797.t1, AVAG|g27202.t1, AVAG|g2948.t1, AVAG|g29571.t1, AVAG|g32154.t1, AVAG|g34805.t1, AVAG|g37669.t1, AVAG|g38793.t1, AVAG|g41458.t1, AVAG|g42248.t1, AVAG|g4225.t1, AVAG|g42942.t1, AVAG|g44948.t1, AVAG|g48002.t1, AVAG|g50309.t1, AVAG|g50462.t1, AVAG|g5248.t1, AVAG|g54742.t1, AVAG|g7718.t1, AVAG|g876.t1
GO:0009606	0.00193095	0.999963	2	16	tropism	BP	0.720591	BP tropism	AVAG|g17804.t1, AVAG|g5189.t1
GO:0009630	0.00193095	0.999963	2	16	gravitropism	BP	0.720591	BP gravitropism	AVAG|g17804.t1, AVAG|g5189.t1
GO:0036289	0.00203161	0.999962	2	13	peptidyl-serine autophosphorylation	BP	0.744851	BP peptidyl-serine autophosphorylation	AVAG|g1991.t1, AVAG|g48274.t1
GO:0042304	0.00209533	0.999508	8	465	regulation of fatty acid biosynthetic process	BP	0.754969	BP regulation of fatty acid biosynthetic process	AVAG|g14336.t1, AVAG|g14338.t1, AVAG|g36695.t1, AVAG|g39101.t1, AVAG|g47137.t1, AVAG|g47139.t1, AVAG|g48663.t1, AVAG|g9643.t1
GO:0120010	0.00215632	0.999957	2	15	intermembrane phospholipid transfer	BP	0.763774	BP intermembrane phospholipid transfer	AVAG|g29544.t1, AVAG|g35761.t1
GO:0033559	0.00221568	0.999774	4	122	unsaturated fatty acid metabolic process	BP	0.771512	BP unsaturated fatty acid metabolic process	AVAG|g13032.t1, AVAG|g32154.t1, AVAG|g34805.t1, AVAG|g54742.t1
GO:0052642	0.00228407	0.999953	2	15	lysophosphatidic acid phosphatase activity	MF	0.771512	MF lysophosphatidic acid phosphatase activity	AVAG|g32154.t1, AVAG|g54742.t1
GO:0046914	0.00228892	0.998851	29	3607	transition metal ion binding	MF	0.771512	MF transition metal ion binding	AVAG|g13344.t1, AVAG|g14336.t1, AVAG|g14338.t1, AVAG|g19637.t1, AVAG|g19638.t1, AVAG|g19639.t1, AVAG|g26062.t1, AVAG|g27210.t1, AVAG|g27448.t1, AVAG|g2935.t1, AVAG|g29564.t1, AVAG|g36695.t1, AVAG|g37865.t1, AVAG|g38649.t1, AVAG|g39101.t1, AVAG|g39603.t1, AVAG|g39917.t1, AVAG|g43194.t1, AVAG|g47061.t1, AVAG|g47137.t1, AVAG|g47139.t1, AVAG|g48002.t1, AVAG|g48663.t1, AVAG|g5248.t1, AVAG|g52580.t1, A…
GO:0004315	0.00238725	0.999854	3	56	3-oxoacyl-[acyl-carrier-protein] synthase activity	MF	0.791886	MF 3-oxoacyl-[acyl-carrier-protein] synthase activity	AVAG|g21287.t1, AVAG|g4225.t1, AVAG|g50309.t1
GO:0051055	0.00259965	0.999368	8	489	negative regulation of lipid biosynthetic process	BP	0.848867	BP negative regulation of lipid biosynthetic process	AVAG|g14336.t1, AVAG|g14338.t1, AVAG|g36695.t1, AVAG|g39101.t1, AVAG|g47137.t1, AVAG|g47139.t1, AVAG|g48663.t1, AVAG|g9643.t1
GO:0051213	0.00264313	0.999516	6	311	dioxygenase activity	MF	0.849787	MF dioxygenase activity	AVAG|g27210.t1, AVAG|g27548.t1, AVAG|g31054.t1, AVAG|g39917.t1, AVAG|g4521.t1, AVAG|g8704.t1
GO:0005506	0.00286799	0.999374	7	420	iron ion binding	MF	0.8593	MF iron ion binding	AVAG|g26062.t1, AVAG|g27210.t1, AVAG|g39917.t1, AVAG|g48002.t1, AVAG|g8704.t1, AVAG|g876.t1, AVAG|g9929.t1
GO:0009437	0.00288291	0.999933	2	16	carnitine metabolic process	BP	0.8593	BP carnitine metabolic process	AVAG|g27210.t1, AVAG|g39917.t1
GO:0035278	0.00288372	0.99937	7	373	miRNA mediated inhibition of translation	BP	0.8593	BP miRNA mediated inhibition of translation	AVAG|g13344.t1, AVAG|g2935.t1, AVAG|g29564.t1, AVAG|g38649.t1, AVAG|g39101.t1, AVAG|g39603.t1, AVAG|g47061.t1
GO:0040033	0.00288372	0.99937	7	373	negative regulation of translation, ncRNA-mediated	BP	0.8593	BP negative regulation of translation, ncRNA-mediated	AVAG|g13344.t1, AVAG|g2935.t1, AVAG|g29564.t1, AVAG|g38649.t1, AVAG|g39101.t1, AVAG|g39603.t1, AVAG|g47061.t1
GO:0045974	0.00288372	0.99937	7	373	regulation of translation, ncRNA-mediated	BP	0.8593	BP regulation of translation, ncRNA-mediated	AVAG|g13344.t1, AVAG|g2935.t1, AVAG|g29564.t1, AVAG|g38649.t1, AVAG|g39101.t1, AVAG|g39603.t1, AVAG|g47061.t1
GO:0032091	0.00291943	0.999277	8	503	negative regulation of protein binding	BP	0.8593	BP negative regulation of protein binding	AVAG|g14336.t1, AVAG|g14338.t1, AVAG|g36695.t1, AVAG|g39101.t1, AVAG|g47137.t1, AVAG|g47139.t1, AVAG|g48663.t1, AVAG|g9643.t1
GO:0008028	0.00310304	0.999653	4	129	monocarboxylic acid transmembrane transporter activity	MF	0.900656	MF monocarboxylic acid transmembrane transporter activity	AVAG|g18788.t1, AVAG|g26424.t1, AVAG|g27428.t1, AVAG|g32885.t1
GO:0010586	0.00317057	0.999296	7	378	miRNA metabolic process	BP	0.907651	BP miRNA metabolic process	AVAG|g13344.t1, AVAG|g2935.t1, AVAG|g29564.t1, AVAG|g38649.t1, AVAG|g39101.t1, AVAG|g39603.t1, AVAG|g47061.t1
GO:0010565	0.00353536	0.999006	9	632	regulation of cellular ketone metabolic process	BP	0.998404	BP regulation of cellular ketone metabolic process	AVAG|g14336.t1, AVAG|g14338.t1, AVAG|g27202.t1, AVAG|g36695.t1, AVAG|g39101.t1, AVAG|g47137.t1, AVAG|g47139.t1, AVAG|g48663.t1, AVAG|g9643.t1
GO:0008519	0.00360548	0.999579	4	142	ammonium transmembrane transporter activity	MF	1	MF ammonium transmembrane transporter activity	AVAG|g18788.t1, AVAG|g26424.t1, AVAG|g27428.t1, AVAG|g32885.t1
GO:0005576	0.00367866	0.998215	24	2864	extracellular region	CC	1	CC extracellular region	AVAG|g11711.t1, AVAG|g14336.t1, AVAG|g14338.t1, AVAG|g14845.t1, AVAG|g14864.t1, AVAG|g16060.t1, AVAG|g19637.t1, AVAG|g19638.t1, AVAG|g19639.t1, AVAG|g24745.t1, AVAG|g27202.t1, AVAG|g27250.t1, AVAG|g31561.t1, AVAG|g3255.t1, AVAG|g36695.t1, AVAG|g38163.t1, AVAG|g39101.t1, AVAG|g43194.t1, AVAG|g47137.t1, AVAG|g47139.t1, AVAG|g48663.t1, AVAG|g5953.t1, AVAG|g8401.t1, AVAG|g9643.t1
GO:0042446	0.00380439	0.999722	3	79	hormone biosynthetic process	BP	1	BP hormone biosynthetic process	AVAG|g37572.t1, AVAG|g54703.t1, AVAG|g5618.t1
GO:0004301	0.00384721	0.999893	2	22	epoxide hydrolase activity	MF	1	MF epoxide hydrolase activity	AVAG|g32154.t1, AVAG|g54742.t1
GO:0044179	0.00388075	0.999893	2	19	hemolysis in other organism	BP	1	BP hemolysis in other organism	AVAG|g14845.t1, AVAG|g3255.t1
GO:0070995	0.00391358	0.999892	2	18	NADPH oxidation	BP	1	BP NADPH oxidation	AVAG|g2701.t1, AVAG|g4225.t1
GO:0044419	0.00414929	0.998295	16	1606	interspecies interaction between organisms	BP	1	BP interspecies interaction between organisms	AVAG|g13344.t1, AVAG|g14267.t1, AVAG|g14336.t1, AVAG|g14338.t1, AVAG|g14845.t1, AVAG|g14864.t1, AVAG|g3255.t1, AVAG|g36695.t1, AVAG|g39101.t1, AVAG|g47137.t1, AVAG|g47139.t1, AVAG|g48002.t1, AVAG|g48663.t1, AVAG|g50154.t1, AVAG|g876.t1, AVAG|g9643.t1
GO:0051715	0.00422483	0.999878	2	21	cytolysis in other organism	BP	1	BP cytolysis in other organism	AVAG|g14845.t1, AVAG|g3255.t1
GO:0006664	0.00424286	0.999302	5	235	glycolipid metabolic process	BP	1	BP glycolipid metabolic process	AVAG|g14559.t1, AVAG|g25364.t1, AVAG|g25797.t1, AVAG|g37669.t1, AVAG|g38793.t1
GO:0019217	0.00449613	0.998805	8	530	regulation of fatty acid metabolic process	BP	1	BP regulation of fatty acid metabolic process	AVAG|g14336.t1, AVAG|g14338.t1, AVAG|g36695.t1, AVAG|g39101.t1, AVAG|g47137.t1, AVAG|g47139.t1, AVAG|g48663.t1, AVAG|g9643.t1
GO:0009737	0.00453928	0.999862	2	26	response to abscisic acid	BP	1	BP response to abscisic acid	AVAG|g27202.t1, AVAG|g9929.t1
GO:0016803	0.00457981	0.99986	2	24	ether hydrolase activity	MF	1	MF ether hydrolase activity	AVAG|g32154.t1, AVAG|g54742.t1
GO:0120014	0.00462853	0.999859	2	23	intermembrane phospholipid transfer activity	MF	1	MF intermembrane phospholipid transfer activity	AVAG|g29544.t1, AVAG|g35761.t1
GO:0021915	0.00468261	0.998883	7	418	neural tube development	BP	1	BP neural tube development	AVAG|g13344.t1, AVAG|g2935.t1, AVAG|g29564.t1, AVAG|g38649.t1, AVAG|g39101.t1, AVAG|g39603.t1, AVAG|g47061.t1
GO:0045833	0.00478966	0.998713	8	544	negative regulation of lipid metabolic process	BP	1	BP negative regulation of lipid metabolic process	AVAG|g14336.t1, AVAG|g14338.t1, AVAG|g36695.t1, AVAG|g39101.t1, AVAG|g47137.t1, AVAG|g47139.t1, AVAG|g48663.t1, AVAG|g9643.t1
GO:0008543	0.00485184	0.998835	7	419	fibroblast growth factor receptor signaling pathway	BP	1	BP fibroblast growth factor receptor signaling pathway	AVAG|g13344.t1, AVAG|g2935.t1, AVAG|g29564.t1, AVAG|g38649.t1, AVAG|g39101.t1, AVAG|g39603.t1, AVAG|g47061.t1
GO:0035198	0.00493222	0.998812	7	415	miRNA binding	MF	1	MF miRNA binding	AVAG|g13344.t1, AVAG|g2935.t1, AVAG|g29564.t1, AVAG|g38649.t1, AVAG|g39101.t1, AVAG|g39603.t1, AVAG|g47061.t1
GO:0046394	0.0050355	0.998506	9	709	carboxylic acid biosynthetic process	BP	1	BP carboxylic acid biosynthetic process	AVAG|g13032.t1, AVAG|g21287.t1, AVAG|g27202.t1, AVAG|g32154.t1, AVAG|g34805.t1, AVAG|g4225.t1, AVAG|g50309.t1, AVAG|g54742.t1, AVAG|g7718.t1
GO:0016053	0.00508292	0.99849	9	711	organic acid biosynthetic process	BP	1	BP organic acid biosynthetic process	AVAG|g13032.t1, AVAG|g21287.t1, AVAG|g27202.t1, AVAG|g32154.t1, AVAG|g34805.t1, AVAG|g4225.t1, AVAG|g50309.t1, AVAG|g54742.t1, AVAG|g7718.t1
GO:0000082	0.00557803	0.998625	7	439	G1/S transition of mitotic cell cycle	BP	1	BP G1/S transition of mitotic cell cycle	AVAG|g13344.t1, AVAG|g2935.t1, AVAG|g29564.t1, AVAG|g38649.t1, AVAG|g39101.t1, AVAG|g39603.t1, AVAG|g47061.t1
GO:0044843	0.00557803	0.998625	7	439	cell cycle G1/S phase transition	BP	1	BP cell cycle G1/S phase transition	AVAG|g13344.t1, AVAG|g2935.t1, AVAG|g29564.t1, AVAG|g38649.t1, AVAG|g39101.t1, AVAG|g39603.t1, AVAG|g47061.t1
GO:0009267	0.00565657	0.998291	9	693	cellular response to starvation	BP	1	BP cellular response to starvation	AVAG|g14336.t1, AVAG|g14338.t1, AVAG|g21287.t1, AVAG|g36695.t1, AVAG|g39101.t1, AVAG|g47137.t1, AVAG|g47139.t1, AVAG|g48663.t1, AVAG|g9643.t1
GO:0044255	0.00574904	0.997359	19	2180	cellular lipid metabolic process	BP	1	BP cellular lipid metabolic process	AVAG|g13032.t1, AVAG|g14559.t1, AVAG|g21287.t1, AVAG|g25364.t1, AVAG|g25797.t1, AVAG|g27202.t1, AVAG|g29571.t1, AVAG|g31054.t1, AVAG|g32154.t1, AVAG|g34805.t1, AVAG|g37669.t1, AVAG|g38793.t1, AVAG|g41458.t1, AVAG|g4225.t1, AVAG|g44948.t1, AVAG|g4521.t1, AVAG|g50309.t1, AVAG|g50462.t1, AVAG|g54742.t1
GO:0042577	0.00576691	0.999802	2	24	lipid phosphatase activity	MF	1	MF lipid phosphatase activity	AVAG|g32154.t1, AVAG|g54742.t1
GO:1903509	0.00578491	0.998975	5	253	liposaccharide metabolic process	BP	1	BP liposaccharide metabolic process	AVAG|g14559.t1, AVAG|g25364.t1, AVAG|g25797.t1, AVAG|g37669.t1, AVAG|g38793.t1
GO:0031640	0.00592484	0.999792	2	27	killing of cells of other organism	BP	1	BP killing of cells of other organism	AVAG|g14845.t1, AVAG|g3255.t1
GO:0044364	0.00592484	0.999792	2	27	disruption of cells of other organism	BP	1	BP disruption of cells of other organism	AVAG|g14845.t1, AVAG|g3255.t1
GO:0060964	0.00615368	0.998456	7	435	regulation of gene silencing by miRNA	BP	1	BP regulation of gene silencing by miRNA	AVAG|g13344.t1, AVAG|g2935.t1, AVAG|g29564.t1, AVAG|g38649.t1, AVAG|g39101.t1, AVAG|g39603.t1, AVAG|g47061.t1
GO:0000030	0.00631609	0.999447	3	83	mannosyltransferase activity	MF	1	MF mannosyltransferase activity	AVAG|g14559.t1, AVAG|g25364.t1, AVAG|g25797.t1
GO:0046870	0.00664926	0.999989	1	2	cadmium ion binding	MF	1	MF cadmium ion binding	AVAG|g5248.t1
GO:0006631	0.00674572	0.997905	9	743	fatty acid metabolic process	BP	1	BP fatty acid metabolic process	AVAG|g13032.t1, AVAG|g21287.t1, AVAG|g31054.t1, AVAG|g32154.t1, AVAG|g34805.t1, AVAG|g4225.t1, AVAG|g4521.t1, AVAG|g50309.t1, AVAG|g54742.t1
GO:0046890	0.00674972	0.997904	9	706	regulation of lipid biosynthetic process	BP	1	BP regulation of lipid biosynthetic process	AVAG|g14336.t1, AVAG|g14338.t1, AVAG|g27202.t1, AVAG|g36695.t1, AVAG|g39101.t1, AVAG|g47137.t1, AVAG|g47139.t1, AVAG|g48663.t1, AVAG|g9643.t1
GO:0009651	0.00689443	0.999375	3	93	response to salt stress	BP	1	BP response to salt stress	AVAG|g17804.t1, AVAG|g5189.t1, AVAG|g9929.t1
GO:0060966	0.00699043	0.998203	7	446	regulation of gene silencing by RNA	BP	1	BP regulation of gene silencing by RNA	AVAG|g13344.t1, AVAG|g2935.t1, AVAG|g29564.t1, AVAG|g38649.t1, AVAG|g39101.t1, AVAG|g39603.t1, AVAG|g47061.t1
GO:0006578	0.00701953	0.999732	2	26	amino-acid betaine biosynthetic process	BP	1	BP amino-acid betaine biosynthetic process	AVAG|g27210.t1, AVAG|g39917.t1
GO:0016801	0.00737085	0.999709	2	30	hydrolase activity, acting on ether bonds	MF	1	MF hydrolase activity, acting on ether bonds	AVAG|g32154.t1, AVAG|g54742.t1
GO:0051100	0.00785575	0.997705	8	600	negative regulation of binding	BP	1	BP negative regulation of binding	AVAG|g14336.t1, AVAG|g14338.t1, AVAG|g36695.t1, AVAG|g39101.t1, AVAG|g47137.t1, AVAG|g47139.t1, AVAG|g48663.t1, AVAG|g9643.t1
GO:0032588	0.00793802	0.999244	3	87	trans-Golgi network membrane	CC	1	CC trans-Golgi network membrane	AVAG|g25797.t1, AVAG|g37865.t1, AVAG|g39060.t1
GO:0048244	0.00808869	0.999665	2	30	phytanoyl-CoA dioxygenase activity	MF	1	MF phytanoyl-CoA dioxygenase activity	AVAG|g31054.t1, AVAG|g4521.t1
GO:0072089	0.00812197	0.997853	7	454	stem cell proliferation	BP	1	BP stem cell proliferation	AVAG|g13344.t1, AVAG|g2935.t1, AVAG|g29564.t1, AVAG|g38649.t1, AVAG|g39101.t1, AVAG|g39603.t1, AVAG|g47061.t1
GO:0015696	0.00834297	0.998761	4	171	ammonium transport	BP	1	BP ammonium transport	AVAG|g18788.t1, AVAG|g26424.t1, AVAG|g27428.t1, AVAG|g32885.t1
GO:0004312	0.00836224	0.999188	3	92	fatty acid synthase activity	MF	1	MF fatty acid synthase activity	AVAG|g21287.t1, AVAG|g4225.t1, AVAG|g50309.t1
GO:0016717	0.00861692	0.99963	2	31	oxidoreductase activity, acting on paired donors, with oxidation of a pair of donors resulting in the reduction of molecular oxygen to two molecules of water	MF	1	MF oxidoreductase activity, acting on paired donors, with oxidation of a pair of donors resulting in the reduction of molecular oxygen to two molecules of water	AVAG|g13032.t1, AVAG|g34805.t1
GO:0009058	0.00879019	0.994869	35	5217	biosynthetic process	BP	1	BP biosynthetic process	AVAG|g1183.t1, AVAG|g13032.t1, AVAG|g14559.t1, AVAG|g21287.t1, AVAG|g23003.t1, AVAG|g25364.t1, AVAG|g25797.t1, AVAG|g27202.t1, AVAG|g27210.t1, AVAG|g27448.t1, AVAG|g2859.t1, AVAG|g2948.t1, AVAG|g29571.t1, AVAG|g29953.t1, AVAG|g32154.t1, AVAG|g34805.t1, AVAG|g37572.t1, AVAG|g37669.t1, AVAG|g38793.t1, AVAG|g39917.t1, AVAG|g41458.t1, AVAG|g42248.t1, AVAG|g4225.t1, AVAG|g42942.t1, AVAG|g44948.t1, AVA…
GO:0060147	0.00879151	0.997641	7	463	regulation of posttranscriptional gene silencing	BP	1	BP regulation of posttranscriptional gene silencing	AVAG|g13344.t1, AVAG|g2935.t1, AVAG|g29564.t1, AVAG|g38649.t1, AVAG|g39101.t1, AVAG|g39603.t1, AVAG|g47061.t1
GO:0046592	0.00882877	0.999618	2	29	polyamine oxidase activity	MF	1	MF polyamine oxidase activity	AVAG|g20956.t1, AVAG|g22073.t1
GO:0009845	0.00918021	0.999597	2	26	seed germination	BP	1	BP seed germination	AVAG|g41458.t1, AVAG|g44948.t1
GO:0051704	0.00944505	0.995355	20	2423	multi-organism process	BP	1	BP multi-organism process	AVAG|g13344.t1, AVAG|g14267.t1, AVAG|g14336.t1, AVAG|g14338.t1, AVAG|g14845.t1, AVAG|g14864.t1, AVAG|g1991.t1, AVAG|g21287.t1, AVAG|g27202.t1, AVAG|g3255.t1, AVAG|g36695.t1, AVAG|g39101.t1, AVAG|g47137.t1, AVAG|g47139.t1, AVAG|g48002.t1, AVAG|g48274.t1, AVAG|g48663.t1, AVAG|g50154.t1, AVAG|g876.t1, AVAG|g9643.t1
GO:0097001	0.00952631	0.999566	2	37	ceramide binding	MF	1	MF ceramide binding	AVAG|g17804.t1, AVAG|g5189.t1
GO:0019835	0.00985237	0.999544	2	35	cytolysis	BP	1	BP cytolysis	AVAG|g14845.t1, AVAG|g3255.t1
GO:0009629	0.00998692	0.999536	2	34	response to gravity	BP	1	BP response to gravity	AVAG|g17804.t1, AVAG|g5189.t1
GO:0016647	0.0100213	0.999535	2	31	oxidoreductase activity, acting on the CH-NH group of donors, oxygen as acceptor	MF	1	MF oxidoreductase activity, acting on the CH-NH group of donors, oxygen as acceptor	AVAG|g20956.t1, AVAG|g22073.t1
GO:0020037	0.0100267	0.997578	6	394	heme binding	MF	1	MF heme binding	AVAG|g13032.t1, AVAG|g26062.t1, AVAG|g27448.t1, AVAG|g27548.t1, AVAG|g34805.t1, AVAG|g9929.t1
GO:0020023	0.0100792	0.999975	1	2	kinetoplast	CC	1	CC kinetoplast	AVAG|g36693.t1
GO:0031019	0.0100792	0.999975	1	2	mitochondrial mRNA editing complex	CC	1	CC mitochondrial mRNA editing complex	AVAG|g36693.t1
GO:0031669	0.0101413	0.996641	9	764	cellular response to nutrient levels	BP	1	BP cellular response to nutrient levels	AVAG|g14336.t1, AVAG|g14338.t1, AVAG|g21287.t1, AVAG|g36695.t1, AVAG|g39101.t1, AVAG|g47137.t1, AVAG|g47139.t1, AVAG|g48663.t1, AVAG|g9643.t1
GO:0010214	0.0101516	0.99953	2	27	seed coat development	BP	1	BP seed coat development	AVAG|g41458.t1, AVAG|g44948.t1
GO:0000329	0.0103303	0.999511	2	34	fungal-type vacuole membrane	CC	1	CC fungal-type vacuole membrane	AVAG|g14559.t1, AVAG|g25364.t1
GO:0061158	0.0106035	0.998311	4	180	3'-UTR-mediated mRNA destabilization	BP	1	BP 3'-UTR-mediated mRNA destabilization	AVAG|g2935.t1, AVAG|g29564.t1, AVAG|g38649.t1, AVAG|g39603.t1
GO:0042759	0.0106775	0.999487	2	32	long-chain fatty acid biosynthetic process	BP	1	BP long-chain fatty acid biosynthetic process	AVAG|g32154.t1, AVAG|g54742.t1
GO:0120009	0.0107733	0.999478	2	35	intermembrane lipid transfer	BP	1	BP intermembrane lipid transfer	AVAG|g29544.t1, AVAG|g35761.t1
GO:0016906	0.0108235	0.99948	2	28	sterol 3-beta-glucosyltransferase activity	MF	1	MF sterol 3-beta-glucosyltransferase activity	AVAG|g41458.t1, AVAG|g44948.t1
GO:0102202	0.0108235	0.99948	2	28	soladodine glucosyltransferase activity	MF	1	MF soladodine glucosyltransferase activity	AVAG|g41458.t1, AVAG|g44948.t1
GO:0102203	0.0108235	0.99948	2	28	brassicasterol glucosyltransferase activity	MF	1	MF brassicasterol glucosyltransferase activity	AVAG|g41458.t1, AVAG|g44948.t1
GO:0102205	0.0108235	0.99948	2	28	cholesterol allpha-glucosyltransferase activity	MF	1	MF cholesterol allpha-glucosyltransferase activity	AVAG|g41458.t1, AVAG|g44948.t1
GO:0051670	0.0113565	0.999968	1	2	inulinase activity	MF	1	MF inulinase activity	AVAG|g24745.t1
GO:0050464	0.011373	0.999968	1	2	nitrate reductase (NADPH) activity	MF	1	MF nitrate reductase (NADPH) activity	AVAG|g27448.t1
GO:0017000	0.0116545	0.997554	5	279	antibiotic biosynthetic process	BP	1	BP antibiotic biosynthetic process	AVAG|g1183.t1, AVAG|g2859.t1, AVAG|g29953.t1, AVAG|g4225.t1, AVAG|g55182.t1
GO:0042594	0.0117568	0.996012	9	784	response to starvation	BP	1	BP response to starvation	AVAG|g14336.t1, AVAG|g14338.t1, AVAG|g21287.t1, AVAG|g36695.t1, AVAG|g39101.t1, AVAG|g47137.t1, AVAG|g47139.t1, AVAG|g48663.t1, AVAG|g9643.t1
GO:0019216	0.0117944	0.995486	11	1046	regulation of lipid metabolic process	BP	1	BP regulation of lipid metabolic process	AVAG|g14336.t1, AVAG|g14338.t1, AVAG|g27202.t1, AVAG|g32154.t1, AVAG|g36695.t1, AVAG|g39101.t1, AVAG|g47137.t1, AVAG|g47139.t1, AVAG|g48663.t1, AVAG|g54742.t1, AVAG|g9643.t1
GO:0006598	0.0121672	0.999372	2	35	polyamine catabolic process	BP	1	BP polyamine catabolic process	AVAG|g20956.t1, AVAG|g22073.t1
GO:0071941	0.0123809	0.999354	2	36	nitrogen cycle metabolic process	BP	1	BP nitrogen cycle metabolic process	AVAG|g26062.t1, AVAG|g27448.t1
GO:0046906	0.0126449	0.99679	6	414	tetrapyrrole binding	MF	1	MF tetrapyrrole binding	AVAG|g13032.t1, AVAG|g26062.t1, AVAG|g27448.t1, AVAG|g27548.t1, AVAG|g34805.t1, AVAG|g9929.t1
GO:0050660	0.0130261	0.996673	6	393	flavin adenine dinucleotide binding	MF	1	MF flavin adenine dinucleotide binding	AVAG|g20956.t1, AVAG|g22073.t1, AVAG|g2701.t1, AVAG|g27448.t1, AVAG|g27548.t1, AVAG|g29953.t1
GO:0032311	0.0131302	0.999942	1	3	angiogenin-PRI complex	CC	1	CC angiogenin-PRI complex	AVAG|g39544.t1
GO:0030371	0.0133001	0.996134	7	521	translation repressor activity	MF	1	MF translation repressor activity	AVAG|g13344.t1, AVAG|g2935.t1, AVAG|g29564.t1, AVAG|g38649.t1, AVAG|g39101.t1, AVAG|g39603.t1, AVAG|g47061.t1
GO:0019369	0.0133289	0.999275	2	39	arachidonic acid metabolic process	BP	1	BP arachidonic acid metabolic process	AVAG|g32154.t1, AVAG|g54742.t1
GO:0046467	0.0134653	0.997069	5	310	membrane lipid biosynthetic process	BP	1	BP membrane lipid biosynthetic process	AVAG|g14559.t1, AVAG|g25364.t1, AVAG|g25797.t1, AVAG|g37669.t1, AVAG|g38793.t1
GO:0016999	0.0135568	0.997045	5	291	antibiotic metabolic process	BP	1	BP antibiotic metabolic process	AVAG|g1183.t1, AVAG|g2859.t1, AVAG|g29953.t1, AVAG|g4225.t1, AVAG|g55182.t1
GO:0060968	0.0138121	0.995956	7	512	regulation of gene silencing	BP	1	BP regulation of gene silencing	AVAG|g13344.t1, AVAG|g2935.t1, AVAG|g29564.t1, AVAG|g38649.t1, AVAG|g39101.t1, AVAG|g39603.t1, AVAG|g47061.t1
GO:0031668	0.013999	0.995115	9	808	cellular response to extracellular stimulus	BP	1	BP cellular response to extracellular stimulus	AVAG|g14336.t1, AVAG|g14338.t1, AVAG|g21287.t1, AVAG|g36695.t1, AVAG|g39101.t1, AVAG|g47137.t1, AVAG|g47139.t1, AVAG|g48663.t1, AVAG|g9643.t1
GO:0061157	0.0139998	0.99758	4	195	mRNA destabilization	BP	1	BP mRNA destabilization	AVAG|g2935.t1, AVAG|g29564.t1, AVAG|g38649.t1, AVAG|g39603.t1
GO:0009404	0.0143002	0.999193	2	39	toxin metabolic process	BP	1	BP toxin metabolic process	AVAG|g2701.t1, AVAG|g42942.t1
GO:0010115	0.0144118	0.999931	1	3	regulation of abscisic acid biosynthetic process	BP	1	BP regulation of abscisic acid biosynthetic process	AVAG|g27202.t1
GO:0010143	0.0144118	0.999931	1	3	cutin biosynthetic process	BP	1	BP cutin biosynthetic process	AVAG|g27202.t1
GO:1901957	0.0144118	0.999931	1	3	regulation of cutin biosynthetic process	BP	1	BP regulation of cutin biosynthetic process	AVAG|g27202.t1
GO:1901959	0.0144118	0.999931	1	3	positive regulation of cutin biosynthetic process	BP	1	BP positive regulation of cutin biosynthetic process	AVAG|g27202.t1
GO:1902584	0.0144118	0.999931	1	3	positive regulation of response to water deprivation	BP	1	BP positive regulation of response to water deprivation	AVAG|g27202.t1
GO:2000070	0.0144118	0.999931	1	3	regulation of response to water deprivation	BP	1	BP regulation of response to water deprivation	AVAG|g27202.t1
GO:0035196	0.0148251	0.997395	4	191	production of miRNAs involved in gene silencing by miRNA	BP	1	BP production of miRNAs involved in gene silencing by miRNA	AVAG|g2935.t1, AVAG|g29564.t1, AVAG|g38649.t1, AVAG|g39603.t1
GO:0140383	0.0149966	0.999925	1	3	NA	NA	1	none	AVAG|g34252.t1
GO:0016857	0.0151523	0.999116	2	42	racemase and epimerase activity, acting on carbohydrates and derivatives	MF	1	MF racemase and epimerase activity, acting on carbohydrates and derivatives	AVAG|g10228.t1, AVAG|g40223.t1
GO:0031160	0.0151534	0.999914	1	4	spore wall	CC	1	CC spore wall	AVAG|g32751.t1
GO:0006970	0.0153853	0.997262	4	220	response to osmotic stress	BP	1	BP response to osmotic stress	AVAG|g17804.t1, AVAG|g27202.t1, AVAG|g5189.t1, AVAG|g9929.t1
GO:0051865	0.0155956	0.995324	7	535	protein autoubiquitination	BP	1	BP protein autoubiquitination	AVAG|g13344.t1, AVAG|g2935.t1, AVAG|g29564.t1, AVAG|g38649.t1, AVAG|g39101.t1, AVAG|g39603.t1, AVAG|g47061.t1
GO:0030259	0.0156595	0.999079	2	34	lipid glycosylation	BP	1	BP lipid glycosylation	AVAG|g41458.t1, AVAG|g44948.t1
GO:0006577	0.0157521	0.999065	2	39	amino-acid betaine metabolic process	BP	1	BP amino-acid betaine metabolic process	AVAG|g27210.t1, AVAG|g39917.t1
GO:0001906	0.0161363	0.999023	2	48	cell killing	BP	1	BP cell killing	AVAG|g14845.t1, AVAG|g3255.t1
GO:0050779	0.0161508	0.997087	4	203	RNA destabilization	BP	1	BP RNA destabilization	AVAG|g2935.t1, AVAG|g29564.t1, AVAG|g38649.t1, AVAG|g39603.t1
GO:0009414	0.0166973	0.998968	2	52	response to water deprivation	BP	1	BP response to water deprivation	AVAG|g17804.t1, AVAG|g5189.t1
GO:0010148	0.0168772	0.999893	1	4	transpiration	BP	1	BP transpiration	AVAG|g27202.t1
GO:0045182	0.0169546	0.994832	7	548	translation regulator activity	MF	1	MF translation regulator activity	AVAG|g13344.t1, AVAG|g2935.t1, AVAG|g29564.t1, AVAG|g38649.t1, AVAG|g39101.t1, AVAG|g39603.t1, AVAG|g47061.t1
GO:0010172	0.0180101	0.997672	3	110	embryonic body morphogenesis	BP	1	BP embryonic body morphogenesis	AVAG|g13344.t1, AVAG|g39101.t1, AVAG|g47061.t1
GO:2000637	0.0182943	0.996576	4	206	positive regulation of gene silencing by miRNA	BP	1	BP positive regulation of gene silencing by miRNA	AVAG|g2935.t1, AVAG|g29564.t1, AVAG|g38649.t1, AVAG|g39603.t1
GO:0071949	0.0185932	0.996503	4	208	FAD binding	MF	1	MF FAD binding	AVAG|g20956.t1, AVAG|g27448.t1, AVAG|g27548.t1, AVAG|g29953.t1
GO:0106245	0.0186462	0.999869	1	4	NA	NA	1	none	AVAG|g50462.t1
GO:0015643	0.0190655	0.998742	2	45	toxic substance binding	MF	1	MF toxic substance binding	AVAG|g32154.t1, AVAG|g54742.t1
GO:0006869	0.0191165	0.992974	9	841	lipid transport	BP	1	BP lipid transport	AVAG|g13991.t1, AVAG|g17804.t1, AVAG|g2670.t1, AVAG|g27231.t1, AVAG|g29544.t1, AVAG|g35761.t1, AVAG|g39060.t1, AVAG|g5189.t1, AVAG|g6951.t1
GO:0010345	0.0192854	0.99986	1	4	suberin biosynthetic process	BP	1	BP suberin biosynthetic process	AVAG|g27202.t1
GO:0008654	0.019599	0.994521	6	461	phospholipid biosynthetic process	BP	1	BP phospholipid biosynthetic process	AVAG|g14559.t1, AVAG|g25364.t1, AVAG|g25797.t1, AVAG|g37669.t1, AVAG|g38793.t1, AVAG|g50462.t1
GO:0003882	0.0196353	0.999839	1	6	CDP-diacylglycerol-serine O-phosphatidyltransferase activity	MF	1	MF CDP-diacylglycerol-serine O-phosphatidyltransferase activity	AVAG|g50462.t1
GO:0048527	0.0197295	0.999853	1	4	lateral root development	BP	1	BP lateral root development	AVAG|g27202.t1
GO:0016210	0.0200617	0.999838	1	5	naringenin-chalcone synthase activity	MF	1	MF naringenin-chalcone synthase activity	AVAG|g21287.t1
GO:0019505	0.0200617	0.999838	1	5	resorcinol metabolic process	BP	1	BP resorcinol metabolic process	AVAG|g21287.t1
GO:0048837	0.0200617	0.999838	1	5	sorocarp sorus development	BP	1	BP sorocarp sorus development	AVAG|g21287.t1
GO:0009399	0.0208508	0.999825	1	5	nitrogen fixation	BP	1	BP nitrogen fixation	AVAG|g26062.t1
GO:0010171	0.0209773	0.997126	3	118	body morphogenesis	BP	1	BP body morphogenesis	AVAG|g13344.t1, AVAG|g39101.t1, AVAG|g47061.t1
GO:0071496	0.0220819	0.991684	9	875	cellular response to external stimulus	BP	1	BP cellular response to external stimulus	AVAG|g14336.t1, AVAG|g14338.t1, AVAG|g21287.t1, AVAG|g36695.t1, AVAG|g39101.t1, AVAG|g47137.t1, AVAG|g47139.t1, AVAG|g48663.t1, AVAG|g9643.t1
GO:0006687	0.0222343	0.99688	3	133	glycosphingolipid metabolic process	BP	1	BP glycosphingolipid metabolic process	AVAG|g14559.t1, AVAG|g25364.t1, AVAG|g25797.t1
GO:0043393	0.022625	0.992026	8	723	regulation of protein binding	BP	1	BP regulation of protein binding	AVAG|g14336.t1, AVAG|g14338.t1, AVAG|g36695.t1, AVAG|g39101.t1, AVAG|g47137.t1, AVAG|g47139.t1, AVAG|g48663.t1, AVAG|g9643.t1
GO:0004535	0.022793	0.998339	2	53	poly(A)-specific ribonuclease activity	MF	1	MF poly(A)-specific ribonuclease activity	AVAG|g41151.t1, AVAG|g48464.t1
GO:0000932	0.0229959	0.992549	7	586	P-body	CC	1	CC P-body	AVAG|g13344.t1, AVAG|g2935.t1, AVAG|g29564.t1, AVAG|g38649.t1, AVAG|g39101.t1, AVAG|g39603.t1, AVAG|g47061.t1
GO:2000177	0.0232401	0.992456	7	560	regulation of neural precursor cell proliferation	BP	1	BP regulation of neural precursor cell proliferation	AVAG|g13344.t1, AVAG|g2935.t1, AVAG|g29564.t1, AVAG|g38649.t1, AVAG|g39101.t1, AVAG|g39603.t1, AVAG|g47061.t1
GO:0004308	0.0234001	0.99978	1	5	exo-alpha-sialidase activity	MF	1	MF exo-alpha-sialidase activity	AVAG|g14864.t1
GO:0016997	0.0234001	0.99978	1	5	alpha-sialidase activity	MF	1	MF alpha-sialidase activity	AVAG|g14864.t1
GO:0052794	0.0234001	0.99978	1	5	exo-alpha-(2->3)-sialidase activity	MF	1	MF exo-alpha-(2->3)-sialidase activity	AVAG|g14864.t1
GO:0052795	0.0234001	0.99978	1	5	exo-alpha-(2->6)-sialidase activity	MF	1	MF exo-alpha-(2->6)-sialidase activity	AVAG|g14864.t1
GO:0052796	0.0234001	0.99978	1	5	exo-alpha-(2->8)-sialidase activity	MF	1	MF exo-alpha-(2->8)-sialidase activity	AVAG|g14864.t1
GO:0016756	0.0237964	0.999763	1	6	glutathione gamma-glutamylcysteinyltransferase activity	MF	1	MF glutathione gamma-glutamylcysteinyltransferase activity	AVAG|g5248.t1
GO:0046937	0.0237964	0.999763	1	6	phytochelatin metabolic process	BP	1	BP phytochelatin metabolic process	AVAG|g5248.t1
GO:0046938	0.0237964	0.999763	1	6	phytochelatin biosynthetic process	BP	1	BP phytochelatin biosynthetic process	AVAG|g5248.t1
GO:0045475	0.0245026	0.998146	2	51	locomotor rhythm	BP	1	BP locomotor rhythm	AVAG|g41151.t1, AVAG|g48464.t1
GO:0004084	0.0247626	0.999743	1	6	branched-chain-amino-acid transaminase activity	MF	1	MF branched-chain-amino-acid transaminase activity	AVAG|g7718.t1
GO:0009687	0.025417	0.999729	1	6	abscisic acid metabolic process	BP	1	BP abscisic acid metabolic process	AVAG|g27202.t1
GO:0009688	0.025417	0.999729	1	6	abscisic acid biosynthetic process	BP	1	BP abscisic acid biosynthetic process	AVAG|g27202.t1
GO:0043288	0.025417	0.999729	1	6	apocarotenoid metabolic process	BP	1	BP apocarotenoid metabolic process	AVAG|g27202.t1
GO:0043289	0.025417	0.999729	1	6	apocarotenoid biosynthetic process	BP	1	BP apocarotenoid biosynthetic process	AVAG|g27202.t1
GO:0044209	0.0256776	0.999724	1	6	AMP salvage	BP	1	BP AMP salvage	AVAG|g42248.t1
GO:0060148	0.0268998	0.99434	4	229	positive regulation of posttranscriptional gene silencing	BP	1	BP positive regulation of posttranscriptional gene silencing	AVAG|g2935.t1, AVAG|g29564.t1, AVAG|g38649.t1, AVAG|g39603.t1
GO:0009506	0.0271681	0.997823	2	56	plasmodesma	CC	1	CC plasmodesma	AVAG|g39060.t1, AVAG|g48277.t1
GO:0017144	0.0271722	0.992932	5	352	drug metabolic process	BP	1	BP drug metabolic process	AVAG|g1183.t1, AVAG|g2859.t1, AVAG|g29953.t1, AVAG|g4225.t1, AVAG|g55182.t1
GO:0106310	0.0274386	0.988658	10	1047	NA	NA	1	none	AVAG|g14336.t1, AVAG|g14338.t1, AVAG|g1991.t1, AVAG|g36695.t1, AVAG|g39101.t1, AVAG|g47137.t1, AVAG|g47139.t1, AVAG|g48274.t1, AVAG|g48663.t1, AVAG|g9643.t1
GO:0106311	0.0274386	0.988658	10	1047	NA	NA	1	none	AVAG|g14336.t1, AVAG|g14338.t1, AVAG|g1991.t1, AVAG|g36695.t1, AVAG|g39101.t1, AVAG|g47137.t1, AVAG|g47139.t1, AVAG|g48274.t1, AVAG|g48663.t1, AVAG|g9643.t1
GO:0016990	0.0290635	0.999635	1	7	arginine deiminase activity	MF	1	MF arginine deiminase activity	AVAG|g33214.t1
GO:0009230	0.0294737	0.999635	1	6	thiamine catabolic process	BP	1	BP thiamine catabolic process	AVAG|g5953.t1
GO:0042725	0.0294737	0.999635	1	6	thiamine-containing compound catabolic process	BP	1	BP thiamine-containing compound catabolic process	AVAG|g5953.t1
GO:0050332	0.0294737	0.999635	1	6	thiamine pyridinylase activity	MF	1	MF thiamine pyridinylase activity	AVAG|g5953.t1
GO:0018904	0.0298479	0.99748	2	60	ether metabolic process	BP	1	BP ether metabolic process	AVAG|g32154.t1, AVAG|g54742.t1
GO:0044671	0.0309314	0.999587	1	7	sorocarp spore cell differentiation	BP	1	BP sorocarp spore cell differentiation	AVAG|g21287.t1
GO:1902644	0.0311827	0.99958	1	7	tertiary alcohol metabolic process	BP	1	BP tertiary alcohol metabolic process	AVAG|g27202.t1
GO:1902645	0.0311827	0.99958	1	7	tertiary alcohol biosynthetic process	BP	1	BP tertiary alcohol biosynthetic process	AVAG|g27202.t1
GO:0005773	0.031629	0.986617	10	1122	vacuole	CC	1	CC vacuole	AVAG|g14559.t1, AVAG|g18788.t1, AVAG|g25364.t1, AVAG|g26424.t1, AVAG|g27428.t1, AVAG|g32885.t1, AVAG|g35178.t1, AVAG|g37865.t1, AVAG|g41458.t1, AVAG|g44948.t1
GO:0031149	0.032273	0.99954	1	8	sorocarp stalk cell differentiation	BP	1	BP sorocarp stalk cell differentiation	AVAG|g21287.t1
GO:0009415	0.0333386	0.997	2	73	response to water	BP	1	BP response to water	AVAG|g17804.t1, AVAG|g5189.t1
GO:0019547	0.0333616	0.999509	1	8	arginine catabolic process to ornithine	BP	1	BP arginine catabolic process to ornithine	AVAG|g33214.t1
GO:0006714	0.0333916	0.999508	1	8	sesquiterpenoid metabolic process	BP	1	BP sesquiterpenoid metabolic process	AVAG|g27202.t1
GO:0016106	0.0333916	0.999508	1	8	sesquiterpenoid biosynthetic process	BP	1	BP sesquiterpenoid biosynthetic process	AVAG|g27202.t1
GO:0034057	0.0340951	0.999497	1	7	RNA strand-exchange activity	MF	1	MF RNA strand-exchange activity	AVAG|g23003.t1
GO:0097010	0.0340951	0.999497	1	7	eukaryotic translation initiation factor 4F complex assembly	BP	1	BP eukaryotic translation initiation factor 4F complex assembly	AVAG|g23003.t1
GO:0006659	0.0345786	0.999464	1	9	phosphatidylserine biosynthetic process	BP	1	BP phosphatidylserine biosynthetic process	AVAG|g50462.t1
GO:0044772	0.0348444	0.987703	7	629	mitotic cell cycle phase transition	BP	1	BP mitotic cell cycle phase transition	AVAG|g13344.t1, AVAG|g2935.t1, AVAG|g29564.t1, AVAG|g38649.t1, AVAG|g39101.t1, AVAG|g39603.t1, AVAG|g47061.t1
GO:0010339	0.03498	0.999451	1	9	external side of cell wall	CC	1	CC external side of cell wall	AVAG|g11711.t1
GO:0098849	0.0357525	0.999426	1	9	cellular detoxification of cadmium ion	BP	1	BP cellular detoxification of cadmium ion	AVAG|g5248.t1
GO:0006506	0.0358279	0.996656	2	66	GPI anchor biosynthetic process	BP	1	BP GPI anchor biosynthetic process	AVAG|g37669.t1, AVAG|g38793.t1
GO:0006625	0.0366842	0.996532	2	66	protein targeting to peroxisome	BP	1	BP protein targeting to peroxisome	AVAG|g32154.t1, AVAG|g54742.t1
GO:0043574	0.0366842	0.996532	2	66	peroxisomal transport	BP	1	BP peroxisomal transport	AVAG|g32154.t1, AVAG|g54742.t1
GO:0072662	0.0366842	0.996532	2	66	protein localization to peroxisome	BP	1	BP protein localization to peroxisome	AVAG|g32154.t1, AVAG|g54742.t1
GO:0072663	0.0366842	0.996532	2	66	establishment of protein localization to peroxisome	BP	1	BP establishment of protein localization to peroxisome	AVAG|g32154.t1, AVAG|g54742.t1
GO:0032787	0.0373004	0.983781	10	1161	monocarboxylic acid metabolic process	BP	1	BP monocarboxylic acid metabolic process	AVAG|g13032.t1, AVAG|g21287.t1, AVAG|g27202.t1, AVAG|g31054.t1, AVAG|g32154.t1, AVAG|g34805.t1, AVAG|g4225.t1, AVAG|g4521.t1, AVAG|g50309.t1, AVAG|g54742.t1
GO:0003993	0.037547	0.996408	2	64	acid phosphatase activity	MF	1	MF acid phosphatase activity	AVAG|g38163.t1, AVAG|g51672.t1
GO:1990502	0.0378768	0.999366	1	8	dense core granule maturation	BP	1	BP dense core granule maturation	AVAG|g39060.t1
GO:0008940	0.0381154	0.999347	1	9	nitrate reductase activity	MF	1	MF nitrate reductase activity	AVAG|g27448.t1
GO:0031152	0.038487	0.999326	1	10	aggregation involved in sorocarp development	BP	1	BP aggregation involved in sorocarp development	AVAG|g21287.t1
GO:0098630	0.038487	0.999326	1	10	aggregation of unicellular organisms	BP	1	BP aggregation of unicellular organisms	AVAG|g21287.t1
GO:0006505	0.0386975	0.996231	2	69	GPI anchor metabolic process	BP	1	BP GPI anchor metabolic process	AVAG|g37669.t1, AVAG|g38793.t1
GO:1905413	0.0390297	0.999326	1	8	regulation of dense core granule exocytosis	BP	1	BP regulation of dense core granule exocytosis	AVAG|g39060.t1
GO:0044770	0.0393726	0.985743	7	649	cell cycle phase transition	BP	1	BP cell cycle phase transition	AVAG|g13344.t1, AVAG|g2935.t1, AVAG|g29564.t1, AVAG|g38649.t1, AVAG|g39101.t1, AVAG|g39603.t1, AVAG|g47061.t1
GO:0006636	0.0394932	0.996107	2	72	unsaturated fatty acid biosynthetic process	BP	1	BP unsaturated fatty acid biosynthetic process	AVAG|g13032.t1, AVAG|g34805.t1
GO:0005985	0.0395566	0.999288	1	10	sucrose metabolic process	BP	1	BP sucrose metabolic process	AVAG|g24745.t1
GO:0048528	0.0407195	0.999266	1	8	post-embryonic root development	BP	1	BP post-embryonic root development	AVAG|g27202.t1
GO:0090696	0.0407195	0.999266	1	8	post-embryonic plant organ development	BP	1	BP post-embryonic plant organ development	AVAG|g27202.t1
GO:0009310	0.0410036	0.995877	2	71	amine catabolic process	BP	1	BP amine catabolic process	AVAG|g20956.t1, AVAG|g22073.t1
GO:0042402	0.0410036	0.995877	2	71	cellular biogenic amine catabolic process	BP	1	BP cellular biogenic amine catabolic process	AVAG|g20956.t1, AVAG|g22073.t1
GO:0015835	0.041962	0.99922	1	8	peptidoglycan transport	BP	1	BP peptidoglycan transport	AVAG|g27213.t1
GO:0006595	0.0420942	0.995705	2	72	polyamine metabolic process	BP	1	BP polyamine metabolic process	AVAG|g20956.t1, AVAG|g22073.t1
GO:0042781	0.0421236	0.999202	1	9	3'-tRNA processing endoribonuclease activity	MF	1	MF 3'-tRNA processing endoribonuclease activity	AVAG|g27138.t1
GO:0004575	0.0421596	0.999182	1	11	sucrose alpha-glucosidase activity	MF	1	MF sucrose alpha-glucosidase activity	AVAG|g24745.t1
GO:0031050	0.042418	0.989716	4	255	dsRNA processing	BP	1	BP dsRNA processing	AVAG|g2935.t1, AVAG|g29564.t1, AVAG|g38649.t1, AVAG|g39603.t1
GO:0070918	0.042418	0.989716	4	255	production of small RNA involved in gene silencing by RNA	BP	1	BP production of small RNA involved in gene silencing by RNA	AVAG|g2935.t1, AVAG|g29564.t1, AVAG|g38649.t1, AVAG|g39603.t1
GO:0043327	0.0424535	0.999164	1	12	chemotaxis to cAMP	BP	1	BP chemotaxis to cAMP	AVAG|g21287.t1
GO:0090181	0.0424746	0.995653	2	66	regulation of cholesterol metabolic process	BP	1	BP regulation of cholesterol metabolic process	AVAG|g32154.t1, AVAG|g54742.t1
GO:0008430	0.0430513	0.999125	1	15	selenium binding	MF	1	MF selenium binding	AVAG|g54703.t1
GO:0051669	0.0434149	0.999165	1	8	fructan beta-fructosidase activity	MF	1	MF fructan beta-fructosidase activity	AVAG|g24745.t1
GO:2001293	0.043619	0.999117	1	12	malonyl-CoA metabolic process	BP	1	BP malonyl-CoA metabolic process	AVAG|g4225.t1
GO:0042128	0.0446923	0.999101	1	9	nitrate assimilation	BP	1	BP nitrate assimilation	AVAG|g27448.t1
GO:0005544	0.0447405	0.995282	2	71	calcium-dependent phospholipid binding	MF	1	MF calcium-dependent phospholipid binding	AVAG|g27231.t1, AVAG|g3972.t1
GO:0000323	0.0447421	0.982045	8	863	lytic vacuole	CC	1	CC lytic vacuole	AVAG|g14559.t1, AVAG|g18788.t1, AVAG|g25364.t1, AVAG|g26424.t1, AVAG|g27428.t1, AVAG|g32885.t1, AVAG|g35178.t1, AVAG|g37865.t1
GO:1903601	0.0454867	0.999068	1	9	thermospermine metabolic process	BP	1	BP thermospermine metabolic process	AVAG|g22073.t1
GO:1903602	0.0454867	0.999068	1	9	thermospermine catabolic process	BP	1	BP thermospermine catabolic process	AVAG|g22073.t1
GO:0071585	0.0460516	0.999023	1	11	detoxification of cadmium ion	BP	1	BP detoxification of cadmium ion	AVAG|g5248.t1
GO:0005782	0.0462051	0.995039	2	73	peroxisomal matrix	CC	1	CC peroxisomal matrix	AVAG|g32154.t1, AVAG|g54742.t1
GO:0031907	0.0462051	0.995039	2	73	microbody lumen	CC	1	CC microbody lumen	AVAG|g32154.t1, AVAG|g54742.t1
GO:0008428	0.0468878	0.999009	1	9	ribonuclease inhibitor activity	MF	1	MF ribonuclease inhibitor activity	AVAG|g39544.t1
GO:0103053	0.0473314	0.998952	1	13	1-ethyladenine demethylase activity	MF	1	MF 1-ethyladenine demethylase activity	AVAG|g8704.t1
GO:0004564	0.0475648	0.998949	1	12	beta-fructofuranosidase activity	MF	1	MF beta-fructofuranosidase activity	AVAG|g24745.t1
GO:0061792	0.0486575	0.998919	1	10	secretory granule maturation	BP	1	BP secretory granule maturation	AVAG|g39060.t1
GO:0051747	0.0487841	0.998886	1	13	cytosine C-5 DNA demethylase activity	MF	1	MF cytosine C-5 DNA demethylase activity	AVAG|g8704.t1
GO:0003955	0.0488772	0.998875	1	14	NAD(P)H dehydrogenase (quinone) activity	MF	1	MF NAD(P)H dehydrogenase (quinone) activity	AVAG|g2948.t1
GO:0044283	0.0491346	0.978686	9	1055	small molecule biosynthetic process	BP	1	BP small molecule biosynthetic process	AVAG|g13032.t1, AVAG|g21287.t1, AVAG|g27202.t1, AVAG|g32154.t1, AVAG|g34805.t1, AVAG|g4225.t1, AVAG|g50309.t1, AVAG|g54742.t1, AVAG|g7718.t1
GO:0045122	0.0496106	0.998876	1	10	aflatoxin biosynthetic process	BP	1	BP aflatoxin biosynthetic process	AVAG|g42942.t1

## Sheet: Recovering down
category	over_represented_pvalue	under_represented_pvalue	numDEInCat	numInCat	term	ontology	over_represented_FDR	go_term	gene_ids
GO:0004553	1.60456e-59	1	64	764	hydrolase activity, hydrolyzing O-glycosyl compounds	MF	3.3532e-55	MF hydrolase activity, hydrolyzing O-glycosyl compounds	AVAG|g11041.t1, AVAG|g11224.t1, AVAG|g11519.t1, AVAG|g12142.t1, AVAG|g13207.t1, AVAG|g13249.t1, AVAG|g14001.t1, AVAG|g1523.t1, AVAG|g17157.t1, AVAG|g18063.t1, AVAG|g19487.t1, AVAG|g20134.t1, AVAG|g21546.t1, AVAG|g22221.t1, AVAG|g22235.t1, AVAG|g23584.t1, AVAG|g25663.t1, AVAG|g26738.t1, AVAG|g28324.t1, AVAG|g28837.t1, AVAG|g29157.t1, AVAG|g30039.t1, AVAG|g31329.t1, AVAG|g31965.t1, AVAG|g31983.t1, …
GO:0016798	2.91765e-54	1	64	929	hydrolase activity, acting on glycosyl bonds	MF	3.04865e-50	MF hydrolase activity, acting on glycosyl bonds	AVAG|g11041.t1, AVAG|g11224.t1, AVAG|g11519.t1, AVAG|g12142.t1, AVAG|g13207.t1, AVAG|g13249.t1, AVAG|g14001.t1, AVAG|g1523.t1, AVAG|g17157.t1, AVAG|g18063.t1, AVAG|g19487.t1, AVAG|g20134.t1, AVAG|g21546.t1, AVAG|g22221.t1, AVAG|g22235.t1, AVAG|g23584.t1, AVAG|g25663.t1, AVAG|g26738.t1, AVAG|g28324.t1, AVAG|g28837.t1, AVAG|g29157.t1, AVAG|g30039.t1, AVAG|g31329.t1, AVAG|g31965.t1, AVAG|g31983.t1, …
GO:0005975	1.15965e-48	1	74	1727	carbohydrate metabolic process	BP	8.0781e-45	BP carbohydrate metabolic process	AVAG|g11224.t1, AVAG|g11280.t1, AVAG|g11323.t1, AVAG|g11337.t1, AVAG|g11519.t1, AVAG|g12142.t1, AVAG|g13249.t1, AVAG|g1523.t1, AVAG|g17157.t1, AVAG|g17830.t1, AVAG|g18063.t1, AVAG|g19487.t1, AVAG|g20134.t1, AVAG|g21546.t1, AVAG|g22221.t1, AVAG|g22235.t1, AVAG|g23584.t1, AVAG|g25663.t1, AVAG|g26738.t1, AVAG|g28324.t1, AVAG|g28837.t1, AVAG|g29157.t1, AVAG|g30039.t1, AVAG|g30946.t1, AVAG|g312.t1, AV…
GO:0003824	1.19143e-33	1	182	18663	catalytic activity	MF	6.22461e-30	MF catalytic activity	AVAG|g10315.t1, AVAG|g10775.t1, AVAG|g11041.t1, AVAG|g11199.t1, AVAG|g11224.t1, AVAG|g11280.t1, AVAG|g11323.t1, AVAG|g11337.t1, AVAG|g11352.t1, AVAG|g11519.t1, AVAG|g11915.t1, AVAG|g12142.t1, AVAG|g12616.t1, AVAG|g13207.t1, AVAG|g13249.t1, AVAG|g13619.t1, AVAG|g14001.t1, AVAG|g1523.t1, AVAG|g15683.t1, AVAG|g17157.t1, AVAG|g17830.t1, AVAG|g18050.t1, AVAG|g18063.t1, AVAG|g1815.t1, AVAG|g1834.t1, AV…
GO:0008422	4.3618e-26	1	16	44	beta-glucosidase activity	MF	1.82306e-22	MF beta-glucosidase activity	AVAG|g11041.t1, AVAG|g20134.t1, AVAG|g28837.t1, AVAG|g30039.t1, AVAG|g31329.t1, AVAG|g31965.t1, AVAG|g31983.t1, AVAG|g32223.t1, AVAG|g37566.t1, AVAG|g4213.t1, AVAG|g46680.t1, AVAG|g51712.t1, AVAG|g51713.t1, AVAG|g56594.t1, AVAG|g6484.t1, AVAG|g7450.t1
GO:0016787	1.46829e-25	1	106	8037	hydrolase activity	MF	5.11405e-22	MF hydrolase activity	AVAG|g11041.t1, AVAG|g11224.t1, AVAG|g11519.t1, AVAG|g11915.t1, AVAG|g12142.t1, AVAG|g13207.t1, AVAG|g13249.t1, AVAG|g14001.t1, AVAG|g1523.t1, AVAG|g17157.t1, AVAG|g17830.t1, AVAG|g18063.t1, AVAG|g1834.t1, AVAG|g18573.t1, AVAG|g19487.t1, AVAG|g19695.t1, AVAG|g20134.t1, AVAG|g21546.t1, AVAG|g22221.t1, AVAG|g22235.t1, AVAG|g23504.t1, AVAG|g23584.t1, AVAG|g25497.t1, AVAG|g25663.t1, AVAG|g26738.t1, A…
GO:0016052	8.49525e-25	1	32	557	carbohydrate catabolic process	BP	2.5362e-21	BP carbohydrate catabolic process	AVAG|g18063.t1, AVAG|g21546.t1, AVAG|g23584.t1, AVAG|g28324.t1, AVAG|g28837.t1, AVAG|g29157.t1, AVAG|g30039.t1, AVAG|g312.t1, AVAG|g31329.t1, AVAG|g31965.t1, AVAG|g31983.t1, AVAG|g32121.t1, AVAG|g32223.t1, AVAG|g37566.t1, AVAG|g4213.t1, AVAG|g43110.t1, AVAG|g4540.t1, AVAG|g46680.t1, AVAG|g47087.t1, AVAG|g48933.t1, AVAG|g48935.t1, AVAG|g50896.t1, AVAG|g51434.t1, AVAG|g51712.t1, AVAG|g51713.t1, AVA…
GO:0102483	1.01422e-23	1	13	26	scopolin beta-glucosidase activity	MF	2.64941e-20	MF scopolin beta-glucosidase activity	AVAG|g28837.t1, AVAG|g30039.t1, AVAG|g31329.t1, AVAG|g31965.t1, AVAG|g31983.t1, AVAG|g32223.t1, AVAG|g37566.t1, AVAG|g4213.t1, AVAG|g46680.t1, AVAG|g51712.t1, AVAG|g51713.t1, AVAG|g56594.t1, AVAG|g7450.t1
GO:0000272	2.15295e-23	1	25	298	polysaccharide catabolic process	BP	4.99915e-20	BP polysaccharide catabolic process	AVAG|g18063.t1, AVAG|g21546.t1, AVAG|g23584.t1, AVAG|g28324.t1, AVAG|g28837.t1, AVAG|g30039.t1, AVAG|g31329.t1, AVAG|g31965.t1, AVAG|g31983.t1, AVAG|g32223.t1, AVAG|g37566.t1, AVAG|g4213.t1, AVAG|g43110.t1, AVAG|g4540.t1, AVAG|g46680.t1, AVAG|g47087.t1, AVAG|g50896.t1, AVAG|g51434.t1, AVAG|g51712.t1, AVAG|g51713.t1, AVAG|g53321.t1, AVAG|g54912.t1, AVAG|g56594.t1, AVAG|g7450.t1, AVAG|g8991.t1
GO:0030596	4.23951e-22	1	13	32	alpha-L-rhamnosidase activity	MF	8.85972e-19	MF alpha-L-rhamnosidase activity	AVAG|g11519.t1, AVAG|g13249.t1, AVAG|g1523.t1, AVAG|g19487.t1, AVAG|g22221.t1, AVAG|g37166.t1, AVAG|g38221.t1, AVAG|g38266.t1, AVAG|g38723.t1, AVAG|g38725.t1, AVAG|g45416.t1, AVAG|g49734.t1, AVAG|g53247.t1
GO:0005976	1.25984e-19	1	26	484	polysaccharide metabolic process	BP	2.39348e-16	BP polysaccharide metabolic process	AVAG|g18063.t1, AVAG|g21546.t1, AVAG|g23584.t1, AVAG|g28324.t1, AVAG|g28837.t1, AVAG|g30039.t1, AVAG|g31329.t1, AVAG|g31965.t1, AVAG|g31983.t1, AVAG|g32223.t1, AVAG|g37566.t1, AVAG|g4213.t1, AVAG|g43110.t1, AVAG|g4540.t1, AVAG|g46680.t1, AVAG|g47087.t1, AVAG|g49520.t1, AVAG|g50896.t1, AVAG|g51434.t1, AVAG|g51712.t1, AVAG|g51713.t1, AVAG|g53321.t1, AVAG|g54912.t1, AVAG|g56594.t1, AVAG|g7450.t1, AV…
GO:0015926	1.80644e-18	1	16	122	glucosidase activity	MF	3.14591e-15	MF glucosidase activity	AVAG|g11041.t1, AVAG|g20134.t1, AVAG|g28837.t1, AVAG|g30039.t1, AVAG|g31329.t1, AVAG|g31965.t1, AVAG|g31983.t1, AVAG|g32223.t1, AVAG|g37566.t1, AVAG|g4213.t1, AVAG|g46680.t1, AVAG|g51712.t1, AVAG|g51713.t1, AVAG|g56594.t1, AVAG|g6484.t1, AVAG|g7450.t1
GO:0009251	5.72e-18	1	16	129	glucan catabolic process	BP	9.19512e-15	BP glucan catabolic process	AVAG|g28837.t1, AVAG|g30039.t1, AVAG|g31329.t1, AVAG|g31965.t1, AVAG|g31983.t1, AVAG|g32223.t1, AVAG|g37566.t1, AVAG|g4213.t1, AVAG|g43110.t1, AVAG|g4540.t1, AVAG|g46680.t1, AVAG|g50896.t1, AVAG|g51712.t1, AVAG|g51713.t1, AVAG|g56594.t1, AVAG|g7450.t1
GO:0008152	7.37847e-17	1	157	19870	metabolic process	BP	1.10139e-13	BP metabolic process	AVAG|g10315.t1, AVAG|g10775.t1, AVAG|g11041.t1, AVAG|g11199.t1, AVAG|g11224.t1, AVAG|g11280.t1, AVAG|g11323.t1, AVAG|g11337.t1, AVAG|g11352.t1, AVAG|g11519.t1, AVAG|g12142.t1, AVAG|g12616.t1, AVAG|g13249.t1, AVAG|g13619.t1, AVAG|g14001.t1, AVAG|g1523.t1, AVAG|g15683.t1, AVAG|g17157.t1, AVAG|g17830.t1, AVAG|g18050.t1, AVAG|g18063.t1, AVAG|g1815.t1, AVAG|g1834.t1, AVAG|g18573.t1, AVAG|g19487.t1, AV…
GO:0071554	8.99711e-16	1	16	193	cell wall organization or biogenesis	BP	1.25348e-12	BP cell wall organization or biogenesis	AVAG|g11041.t1, AVAG|g11224.t1, AVAG|g11280.t1, AVAG|g12142.t1, AVAG|g18063.t1, AVAG|g29157.t1, AVAG|g32121.t1, AVAG|g34436.t1, AVAG|g37552.t1, AVAG|g40155.t1, AVAG|g41417.t1, AVAG|g47374.t1, AVAG|g51434.t1, AVAG|g53118.t1, AVAG|g53321.t1, AVAG|g54912.t1
GO:0015925	6.31696e-15	1	12	78	galactosidase activity	MF	8.25074e-12	MF galactosidase activity	AVAG|g11224.t1, AVAG|g12142.t1, AVAG|g14001.t1, AVAG|g17157.t1, AVAG|g34436.t1, AVAG|g34576.t1, AVAG|g38759.t1, AVAG|g40155.t1, AVAG|g41112.t1, AVAG|g45224.t1, AVAG|g47374.t1, AVAG|g6644.t1
GO:0042597	1.33769e-14	1	12	88	periplasmic space	CC	1.64441e-11	CC periplasmic space	AVAG|g30039.t1, AVAG|g31329.t1, AVAG|g31965.t1, AVAG|g31983.t1, AVAG|g34509.t1, AVAG|g35760.t1, AVAG|g37566.t1, AVAG|g37985.t1, AVAG|g4213.t1, AVAG|g44414.t1, AVAG|g5331.t1, AVAG|g56594.t1
GO:0044042	3.95736e-14	1	16	231	glucan metabolic process	BP	4.59449e-11	BP glucan metabolic process	AVAG|g28837.t1, AVAG|g30039.t1, AVAG|g31329.t1, AVAG|g31965.t1, AVAG|g31983.t1, AVAG|g32223.t1, AVAG|g37566.t1, AVAG|g4213.t1, AVAG|g43110.t1, AVAG|g4540.t1, AVAG|g46680.t1, AVAG|g50896.t1, AVAG|g51712.t1, AVAG|g51713.t1, AVAG|g56594.t1, AVAG|g7450.t1
GO:0005618	1.4308e-13	1	22	586	cell wall	CC	1.51206e-10	CC cell wall	AVAG|g11224.t1, AVAG|g11280.t1, AVAG|g11352.t1, AVAG|g12142.t1, AVAG|g17157.t1, AVAG|g18063.t1, AVAG|g1834.t1, AVAG|g34436.t1, AVAG|g36639.t1, AVAG|g38759.t1, AVAG|g40155.t1, AVAG|g41418.t1, AVAG|g42759.t1, AVAG|g45224.t1, AVAG|g45773.t1, AVAG|g47374.t1, AVAG|g49520.t1, AVAG|g49857.t1, AVAG|g5114.t1, AVAG|g5422.t1, AVAG|g54414.t1, AVAG|g6644.t1
GO:0030312	1.44709e-13	1	22	587	external encapsulating structure	CC	1.51206e-10	CC external encapsulating structure	AVAG|g11224.t1, AVAG|g11280.t1, AVAG|g11352.t1, AVAG|g12142.t1, AVAG|g17157.t1, AVAG|g18063.t1, AVAG|g1834.t1, AVAG|g34436.t1, AVAG|g36639.t1, AVAG|g38759.t1, AVAG|g40155.t1, AVAG|g41418.t1, AVAG|g42759.t1, AVAG|g45224.t1, AVAG|g45773.t1, AVAG|g47374.t1, AVAG|g49520.t1, AVAG|g49857.t1, AVAG|g5114.t1, AVAG|g5422.t1, AVAG|g54414.t1, AVAG|g6644.t1
GO:0044275	3.51165e-13	1	14	180	cellular carbohydrate catabolic process	BP	3.49459e-10	BP cellular carbohydrate catabolic process	AVAG|g28837.t1, AVAG|g29157.t1, AVAG|g32121.t1, AVAG|g32223.t1, AVAG|g43110.t1, AVAG|g4540.t1, AVAG|g46680.t1, AVAG|g48933.t1, AVAG|g48935.t1, AVAG|g50896.t1, AVAG|g51712.t1, AVAG|g51713.t1, AVAG|g51955.t1, AVAG|g7450.t1
GO:0071555	2.64143e-12	1	13	181	cell wall organization	BP	2.50912e-09	BP cell wall organization	AVAG|g11041.t1, AVAG|g11224.t1, AVAG|g12142.t1, AVAG|g18063.t1, AVAG|g34436.t1, AVAG|g37552.t1, AVAG|g40155.t1, AVAG|g41417.t1, AVAG|g47374.t1, AVAG|g51434.t1, AVAG|g53118.t1, AVAG|g53321.t1, AVAG|g54912.t1
GO:0005576	3.02877e-12	1	44	2864	extracellular region	CC	2.75197e-09	CC extracellular region	AVAG|g11224.t1, AVAG|g11280.t1, AVAG|g11337.t1, AVAG|g11352.t1, AVAG|g12142.t1, AVAG|g17157.t1, AVAG|g18063.t1, AVAG|g1834.t1, AVAG|g20393.t1, AVAG|g20565.t1, AVAG|g21546.t1, AVAG|g23475.t1, AVAG|g25511.t1, AVAG|g27275.t1, AVAG|g30251.t1, AVAG|g31978.t1, AVAG|g34436.t1, AVAG|g36639.t1, AVAG|g37974.t1, AVAG|g38759.t1, AVAG|g39982.t1, AVAG|g40155.t1, AVAG|g41418.t1, AVAG|g42759.t1, AVAG|g45224.t1, …
GO:0045229	5.53865e-12	1	13	191	external encapsulating structure organization	BP	4.82278e-09	BP external encapsulating structure organization	AVAG|g11041.t1, AVAG|g11224.t1, AVAG|g12142.t1, AVAG|g18063.t1, AVAG|g34436.t1, AVAG|g37552.t1, AVAG|g40155.t1, AVAG|g41417.t1, AVAG|g47374.t1, AVAG|g51434.t1, AVAG|g53118.t1, AVAG|g53321.t1, AVAG|g54912.t1
GO:0044262	8.52861e-12	1	19	518	cellular carbohydrate metabolic process	BP	7.12924e-09	BP cellular carbohydrate metabolic process	AVAG|g11280.t1, AVAG|g11323.t1, AVAG|g22235.t1, AVAG|g28837.t1, AVAG|g29157.t1, AVAG|g31329.t1, AVAG|g32121.t1, AVAG|g32223.t1, AVAG|g37566.t1, AVAG|g43110.t1, AVAG|g4540.t1, AVAG|g46680.t1, AVAG|g48933.t1, AVAG|g48935.t1, AVAG|g50896.t1, AVAG|g51712.t1, AVAG|g51713.t1, AVAG|g51955.t1, AVAG|g7450.t1
GO:0048046	3.631e-11	1	9	68	apoplast	CC	2.91849e-08	CC apoplast	AVAG|g11224.t1, AVAG|g12142.t1, AVAG|g17157.t1, AVAG|g34436.t1, AVAG|g38759.t1, AVAG|g40155.t1, AVAG|g45224.t1, AVAG|g47374.t1, AVAG|g6644.t1
GO:0052692	1.04521e-10	1	8	48	raffinose alpha-galactosidase activity	MF	8.08996e-08	MF raffinose alpha-galactosidase activity	AVAG|g11224.t1, AVAG|g12142.t1, AVAG|g14001.t1, AVAG|g34436.t1, AVAG|g34576.t1, AVAG|g40155.t1, AVAG|g41112.t1, AVAG|g47374.t1
GO:0004557	2.14728e-10	1	8	52	alpha-galactosidase activity	MF	1.60264e-07	MF alpha-galactosidase activity	AVAG|g11224.t1, AVAG|g12142.t1, AVAG|g14001.t1, AVAG|g34436.t1, AVAG|g34576.t1, AVAG|g40155.t1, AVAG|g41112.t1, AVAG|g47374.t1
GO:0009505	2.30924e-09	1	7	47	plant-type cell wall	CC	1.66408e-06	CC plant-type cell wall	AVAG|g11224.t1, AVAG|g12142.t1, AVAG|g34436.t1, AVAG|g38759.t1, AVAG|g40155.t1, AVAG|g45224.t1, AVAG|g47374.t1
GO:0001403	5.40175e-09	1	5	13	invasive growth in response to glucose limitation	BP	3.42078e-06	BP invasive growth in response to glucose limitation	AVAG|g10815.t1, AVAG|g10816.t1, AVAG|g28569.t1, AVAG|g28570.t1, AVAG|g48432.t1
GO:0015398	5.40175e-09	1	5	13	high-affinity secondary active ammonium transmembrane transporter activity	MF	3.42078e-06	MF high-affinity secondary active ammonium transmembrane transporter activity	AVAG|g10815.t1, AVAG|g10816.t1, AVAG|g28569.t1, AVAG|g28570.t1, AVAG|g48432.t1
GO:0036267	5.40175e-09	1	5	13	invasive filamentous growth	BP	3.42078e-06	BP invasive filamentous growth	AVAG|g10815.t1, AVAG|g10816.t1, AVAG|g28569.t1, AVAG|g28570.t1, AVAG|g48432.t1
GO:0070783	5.40175e-09	1	5	13	growth of unicellular organism as a thread of attached cells	BP	3.42078e-06	BP growth of unicellular organism as a thread of attached cells	AVAG|g10815.t1, AVAG|g10816.t1, AVAG|g28569.t1, AVAG|g28570.t1, AVAG|g48432.t1
GO:0016491	5.96454e-09	1	37	2903	oxidoreductase activity	MF	3.66609e-06	MF oxidoreductase activity	AVAG|g10315.t1, AVAG|g10775.t1, AVAG|g11199.t1, AVAG|g12616.t1, AVAG|g13619.t1, AVAG|g18050.t1, AVAG|g1815.t1, AVAG|g20995.t1, AVAG|g23641.t1, AVAG|g25511.t1, AVAG|g26717.t1, AVAG|g27275.t1, AVAG|g28250.t1, AVAG|g2999.t1, AVAG|g30251.t1, AVAG|g3046.t1, AVAG|g30619.t1, AVAG|g30955.t1, AVAG|g32333.t1, AVAG|g35242.t1, AVAG|g37975.t1, AVAG|g38041.t1, AVAG|g38963.t1, AVAG|g39982.t1, AVAG|g42890.t1, AV…
GO:0004133	8.63515e-09	1	5	14	glycogen debranching enzyme activity	MF	5.15593e-06	MF glycogen debranching enzyme activity	AVAG|g42377.t1, AVAG|g43110.t1, AVAG|g4540.t1, AVAG|g50896.t1, AVAG|g518.t1
GO:0006073	1.28425e-08	1	11	222	cellular glucan metabolic process	BP	7.45504e-06	BP cellular glucan metabolic process	AVAG|g28837.t1, AVAG|g31329.t1, AVAG|g32223.t1, AVAG|g37566.t1, AVAG|g43110.t1, AVAG|g4540.t1, AVAG|g46680.t1, AVAG|g50896.t1, AVAG|g51712.t1, AVAG|g51713.t1, AVAG|g7450.t1
GO:0044247	1.3862e-08	1	9	123	cellular polysaccharide catabolic process	BP	7.82943e-06	BP cellular polysaccharide catabolic process	AVAG|g28837.t1, AVAG|g32223.t1, AVAG|g43110.t1, AVAG|g4540.t1, AVAG|g46680.t1, AVAG|g50896.t1, AVAG|g51712.t1, AVAG|g51713.t1, AVAG|g7450.t1
GO:0071704	1.43886e-08	1	126	18165	organic substance metabolic process	BP	7.91299e-06	BP organic substance metabolic process	AVAG|g10315.t1, AVAG|g10775.t1, AVAG|g11224.t1, AVAG|g11280.t1, AVAG|g11323.t1, AVAG|g11337.t1, AVAG|g11352.t1, AVAG|g11519.t1, AVAG|g12142.t1, AVAG|g13249.t1, AVAG|g1523.t1, AVAG|g15683.t1, AVAG|g17157.t1, AVAG|g17830.t1, AVAG|g18063.t1, AVAG|g1834.t1, AVAG|g19487.t1, AVAG|g19589.t1, AVAG|g19695.t1, AVAG|g20134.t1, AVAG|g20393.t1, AVAG|g20565.t1, AVAG|g21546.t1, AVAG|g22221.t1, AVAG|g22235.t1, A…
GO:0044182	1.72837e-08	1	5	18	filamentous growth of a population of unicellular organisms	BP	9.26138e-06	BP filamentous growth of a population of unicellular organisms	AVAG|g10815.t1, AVAG|g10816.t1, AVAG|g28569.t1, AVAG|g28570.t1, AVAG|g48432.t1
GO:0030447	2.0447e-08	1	5	19	filamentous growth	BP	1.06826e-05	BP filamentous growth	AVAG|g10815.t1, AVAG|g10816.t1, AVAG|g28569.t1, AVAG|g28570.t1, AVAG|g48432.t1
GO:0019740	4.87614e-08	1	6	46	nitrogen utilization	BP	2.4854e-05	BP nitrogen utilization	AVAG|g10815.t1, AVAG|g10816.t1, AVAG|g28569.t1, AVAG|g28570.t1, AVAG|g43274.t1, AVAG|g48432.t1
GO:0003674	1.39298e-07	1	204	36198	molecular_function	MF	6.93105e-05	MF molecular_function	AVAG|g10315.t1, AVAG|g10775.t1, AVAG|g10815.t1, AVAG|g10816.t1, AVAG|g11041.t1, AVAG|g11199.t1, AVAG|g11224.t1, AVAG|g11280.t1, AVAG|g11323.t1, AVAG|g11337.t1, AVAG|g11352.t1, AVAG|g11519.t1, AVAG|g11915.t1, AVAG|g12142.t1, AVAG|g12616.t1, AVAG|g13207.t1, AVAG|g13249.t1, AVAG|g13619.t1, AVAG|g14001.t1, AVAG|g14300.t1, AVAG|g1523.t1, AVAG|g15683.t1, AVAG|g16473.t1, AVAG|g16640.t1, AVAG|g17157.t1, …
GO:0044238	2.1738e-07	1	116	16966	primary metabolic process	BP	0.000105647	BP primary metabolic process	AVAG|g10315.t1, AVAG|g10775.t1, AVAG|g11224.t1, AVAG|g11280.t1, AVAG|g11323.t1, AVAG|g11337.t1, AVAG|g11352.t1, AVAG|g11519.t1, AVAG|g12142.t1, AVAG|g13249.t1, AVAG|g1523.t1, AVAG|g15683.t1, AVAG|g17157.t1, AVAG|g17830.t1, AVAG|g18063.t1, AVAG|g1834.t1, AVAG|g19487.t1, AVAG|g19695.t1, AVAG|g20134.t1, AVAG|g21546.t1, AVAG|g22221.t1, AVAG|g22235.t1, AVAG|g22875.t1, AVAG|g23475.t1, AVAG|g23504.t1, A…
GO:0044264	3.12878e-07	1	11	305	cellular polysaccharide metabolic process	BP	0.000146709	BP cellular polysaccharide metabolic process	AVAG|g28837.t1, AVAG|g31329.t1, AVAG|g32223.t1, AVAG|g37566.t1, AVAG|g43110.t1, AVAG|g4540.t1, AVAG|g46680.t1, AVAG|g50896.t1, AVAG|g51712.t1, AVAG|g51713.t1, AVAG|g7450.t1
GO:0030245	3.22931e-07	1	6	55	cellulose catabolic process	BP	0.000146709	BP cellulose catabolic process	AVAG|g28837.t1, AVAG|g32223.t1, AVAG|g46680.t1, AVAG|g51712.t1, AVAG|g51713.t1, AVAG|g7450.t1
GO:0051275	3.22931e-07	1	6	55	beta-glucan catabolic process	BP	0.000146709	BP beta-glucan catabolic process	AVAG|g28837.t1, AVAG|g32223.t1, AVAG|g46680.t1, AVAG|g51712.t1, AVAG|g51713.t1, AVAG|g7450.t1
GO:0009911	3.34479e-07	1	3	4	positive regulation of flower development	BP	0.000148722	BP positive regulation of flower development	AVAG|g11224.t1, AVAG|g12142.t1, AVAG|g40155.t1
GO:0046373	3.87803e-07	1	4	13	L-arabinose metabolic process	BP	0.00016884	BP L-arabinose metabolic process	AVAG|g21546.t1, AVAG|g312.t1, AVAG|g47087.t1, AVAG|g61679.t1
GO:0004650	5.8015e-07	1	4	16	polygalacturonase activity	MF	0.000247428	MF polygalacturonase activity	AVAG|g18063.t1, AVAG|g51434.t1, AVAG|g53321.t1, AVAG|g54912.t1
GO:0072488	6.2462e-07	1	5	32	ammonium transmembrane transport	BP	0.000261066	BP ammonium transmembrane transport	AVAG|g10815.t1, AVAG|g10816.t1, AVAG|g28569.t1, AVAG|g28570.t1, AVAG|g48432.t1
GO:0030243	6.88345e-07	1	6	62	cellulose metabolic process	BP	0.00028206	BP cellulose metabolic process	AVAG|g28837.t1, AVAG|g32223.t1, AVAG|g46680.t1, AVAG|g51712.t1, AVAG|g51713.t1, AVAG|g7450.t1
GO:0030288	8.26783e-07	1	4	16	outer membrane-bounded periplasmic space	CC	0.000332272	CC outer membrane-bounded periplasmic space	AVAG|g34509.t1, AVAG|g35760.t1, AVAG|g44414.t1, AVAG|g5331.t1
GO:0055078	8.53802e-07	1	6	66	sodium ion homeostasis	BP	0.000336656	BP sodium ion homeostasis	AVAG|g28509.t1, AVAG|g3541.t1, AVAG|g38963.t1, AVAG|g43964.t1, AVAG|g51860.t1, AVAG|g63058.t1
GO:0051273	9.20584e-07	1	6	67	beta-glucan metabolic process	BP	0.000356266	BP beta-glucan metabolic process	AVAG|g28837.t1, AVAG|g32223.t1, AVAG|g46680.t1, AVAG|g51712.t1, AVAG|g51713.t1, AVAG|g7450.t1
GO:0019566	1.06738e-06	1	4	17	arabinose metabolic process	BP	0.000405565	BP arabinose metabolic process	AVAG|g21546.t1, AVAG|g312.t1, AVAG|g47087.t1, AVAG|g61679.t1
GO:0005890	1.22248e-06	1	5	38	sodium:potassium-exchanging ATPase complex	CC	0.000456202	CC sodium:potassium-exchanging ATPase complex	AVAG|g28509.t1, AVAG|g3541.t1, AVAG|g43964.t1, AVAG|g51860.t1, AVAG|g63058.t1
GO:0090533	1.42667e-06	1	5	39	cation-transporting ATPase complex	CC	0.000523064	CC cation-transporting ATPase complex	AVAG|g28509.t1, AVAG|g3541.t1, AVAG|g43964.t1, AVAG|g51860.t1, AVAG|g63058.t1
GO:0009965	1.57524e-06	1	3	6	leaf morphogenesis	BP	0.000557955	BP leaf morphogenesis	AVAG|g11224.t1, AVAG|g12142.t1, AVAG|g40155.t1
GO:1905392	1.57524e-06	1	3	6	plant organ morphogenesis	BP	0.000557955	BP plant organ morphogenesis	AVAG|g11224.t1, AVAG|g12142.t1, AVAG|g40155.t1
GO:0048037	2.06041e-06	0.999999	20	1256	cofactor binding	MF	0.000699146	MF cofactor binding	AVAG|g10315.t1, AVAG|g23965.t1, AVAG|g26717.t1, AVAG|g3046.t1, AVAG|g30619.t1, AVAG|g30955.t1, AVAG|g32333.t1, AVAG|g34995.t1, AVAG|g3584.t1, AVAG|g37975.t1, AVAG|g38041.t1, AVAG|g42890.t1, AVAG|g45874.t1, AVAG|g50626.t1, AVAG|g54723.t1, AVAG|g55580.t1, AVAG|g55655.t1, AVAG|g57889.t1, AVAG|g59245.t1, AVAG|g8953.t1
GO:0036376	2.07422e-06	1	5	41	sodium ion export across plasma membrane	BP	0.000699146	BP sodium ion export across plasma membrane	AVAG|g28509.t1, AVAG|g3541.t1, AVAG|g43964.t1, AVAG|g51860.t1, AVAG|g63058.t1
GO:0071436	2.07422e-06	1	5	41	NA	NA	0.000699146	none	AVAG|g28509.t1, AVAG|g3541.t1, AVAG|g43964.t1, AVAG|g51860.t1, AVAG|g63058.t1
GO:0044724	2.39369e-06	1	10	307	NA	NA	0.00079402	none	AVAG|g21546.t1, AVAG|g29157.t1, AVAG|g312.t1, AVAG|g32121.t1, AVAG|g43110.t1, AVAG|g4540.t1, AVAG|g47087.t1, AVAG|g50896.t1, AVAG|g51955.t1, AVAG|g61679.t1
GO:0045490	3.14639e-06	1	3	7	pectin catabolic process	BP	0.00102739	BP pectin catabolic process	AVAG|g18063.t1, AVAG|g51434.t1, AVAG|g8991.t1
GO:0043864	4.31782e-06	1	4	23	indoleacetamide hydrolase activity	MF	0.00138821	MF indoleacetamide hydrolase activity	AVAG|g25497.t1, AVAG|g30237.t1, AVAG|g31978.t1, AVAG|g40938.t1
GO:0005391	6.29285e-06	1	5	52	sodium:potassium-exchanging ATPase activity	MF	0.00193654	MF sodium:potassium-exchanging ATPase activity	AVAG|g28509.t1, AVAG|g3541.t1, AVAG|g43964.t1, AVAG|g51860.t1, AVAG|g63058.t1
GO:0010393	6.36933e-06	1	3	9	galacturonan metabolic process	BP	0.00193654	BP galacturonan metabolic process	AVAG|g18063.t1, AVAG|g51434.t1, AVAG|g8991.t1
GO:0045488	6.36933e-06	1	3	9	pectin metabolic process	BP	0.00193654	BP pectin metabolic process	AVAG|g18063.t1, AVAG|g51434.t1, AVAG|g8991.t1
GO:0006883	6.39396e-06	1	5	54	cellular sodium ion homeostasis	BP	0.00193654	BP cellular sodium ion homeostasis	AVAG|g28509.t1, AVAG|g3541.t1, AVAG|g43964.t1, AVAG|g51860.t1, AVAG|g63058.t1
GO:0044710	6.73217e-06	0.999997	67	8628	NA	NA	0.00200984	none	AVAG|g10315.t1, AVAG|g10775.t1, AVAG|g11199.t1, AVAG|g11280.t1, AVAG|g11323.t1, AVAG|g13619.t1, AVAG|g15683.t1, AVAG|g18050.t1, AVAG|g1815.t1, AVAG|g1834.t1, AVAG|g19695.t1, AVAG|g20134.t1, AVAG|g20565.t1, AVAG|g21546.t1, AVAG|g22235.t1, AVAG|g22875.t1, AVAG|g23475.t1, AVAG|g23504.t1, AVAG|g23641.t1, AVAG|g25511.t1, AVAG|g26717.t1, AVAG|g27590.t1, AVAG|g28250.t1, AVAG|g28509.t1, AVAG|g29157.t1, A…
GO:0004040	7.82418e-06	1	4	26	amidase activity	MF	0.00230295	MF amidase activity	AVAG|g25497.t1, AVAG|g30237.t1, AVAG|g31978.t1, AVAG|g40938.t1
GO:0008556	8.12751e-06	1	5	55	potassium-transporting ATPase activity	MF	0.00235901	MF potassium-transporting ATPase activity	AVAG|g28509.t1, AVAG|g3541.t1, AVAG|g43964.t1, AVAG|g51860.t1, AVAG|g63058.t1
GO:0004565	8.93524e-06	1	4	26	beta-galactosidase activity	MF	0.00252504	MF beta-galactosidase activity	AVAG|g17157.t1, AVAG|g38759.t1, AVAG|g45224.t1, AVAG|g6644.t1
GO:0055114	8.9412e-06	0.999997	25	2014	oxidation-reduction process	BP	0.00252504	BP oxidation-reduction process	AVAG|g10315.t1, AVAG|g11199.t1, AVAG|g13619.t1, AVAG|g18050.t1, AVAG|g1815.t1, AVAG|g25511.t1, AVAG|g26717.t1, AVAG|g28250.t1, AVAG|g2999.t1, AVAG|g30251.t1, AVAG|g3046.t1, AVAG|g32333.t1, AVAG|g38963.t1, AVAG|g41825.t1, AVAG|g43110.t1, AVAG|g43685.t1, AVAG|g4540.t1, AVAG|g46055.t1, AVAG|g46076.t1, AVAG|g50896.t1, AVAG|g52620.t1, AVAG|g53487.t1, AVAG|g54723.t1, AVAG|g55580.t1, AVAG|g55655.t1
GO:0044036	9.23412e-06	0.999999	7	159	cell wall macromolecule metabolic process	BP	0.002573	BP cell wall macromolecule metabolic process	AVAG|g23584.t1, AVAG|g28324.t1, AVAG|g31329.t1, AVAG|g37552.t1, AVAG|g37566.t1, AVAG|g49520.t1, AVAG|g8991.t1
GO:0098533	9.51588e-06	1	5	57	ATPase dependent transmembrane transport complex	CC	0.00261662	CC ATPase dependent transmembrane transport complex	AVAG|g28509.t1, AVAG|g3541.t1, AVAG|g43964.t1, AVAG|g51860.t1, AVAG|g63058.t1
GO:0017144	9.67467e-06	0.999999	10	352	drug metabolic process	BP	0.00262573	BP drug metabolic process	AVAG|g18573.t1, AVAG|g31978.t1, AVAG|g38041.t1, AVAG|g38963.t1, AVAG|g44090.t1, AVAG|g44091.t1, AVAG|g46324.t1, AVAG|g50814.t1, AVAG|g56625.t1, AVAG|g9621.t1
GO:0009909	1.04167e-05	1	3	12	regulation of flower development	BP	0.00279087	BP regulation of flower development	AVAG|g11224.t1, AVAG|g12142.t1, AVAG|g40155.t1
GO:0017000	1.09214e-05	0.999999	9	279	antibiotic biosynthetic process	BP	0.00288906	BP antibiotic biosynthetic process	AVAG|g18573.t1, AVAG|g31978.t1, AVAG|g38041.t1, AVAG|g44090.t1, AVAG|g44091.t1, AVAG|g46324.t1, AVAG|g50814.t1, AVAG|g56625.t1, AVAG|g9621.t1
GO:0044723	1.14293e-05	0.999997	16	946	NA	NA	0.00298561	none	AVAG|g11280.t1, AVAG|g11323.t1, AVAG|g21546.t1, AVAG|g22235.t1, AVAG|g29157.t1, AVAG|g30946.t1, AVAG|g312.t1, AVAG|g32121.t1, AVAG|g43110.t1, AVAG|g4540.t1, AVAG|g47087.t1, AVAG|g50896.t1, AVAG|g51955.t1, AVAG|g57804.t1, AVAG|g6018.t1, AVAG|g61679.t1
GO:0050662	1.32307e-05	0.999997	16	958	coenzyme binding	MF	0.00341353	MF coenzyme binding	AVAG|g10315.t1, AVAG|g23965.t1, AVAG|g26717.t1, AVAG|g3046.t1, AVAG|g30619.t1, AVAG|g30955.t1, AVAG|g32333.t1, AVAG|g37975.t1, AVAG|g38041.t1, AVAG|g42890.t1, AVAG|g45874.t1, AVAG|g50626.t1, AVAG|g54723.t1, AVAG|g55580.t1, AVAG|g55655.t1, AVAG|g57889.t1
GO:0048831	1.42547e-05	1	3	13	regulation of shoot system development	BP	0.00363286	BP regulation of shoot system development	AVAG|g11224.t1, AVAG|g12142.t1, AVAG|g40155.t1
GO:0016999	1.47973e-05	0.999998	9	291	antibiotic metabolic process	BP	0.00372572	BP antibiotic metabolic process	AVAG|g18573.t1, AVAG|g31978.t1, AVAG|g38041.t1, AVAG|g44090.t1, AVAG|g44091.t1, AVAG|g46324.t1, AVAG|g50814.t1, AVAG|g56625.t1, AVAG|g9621.t1
GO:0030007	1.67065e-05	0.999999	5	61	cellular potassium ion homeostasis	BP	0.00415634	BP cellular potassium ion homeostasis	AVAG|g28509.t1, AVAG|g3541.t1, AVAG|g43964.t1, AVAG|g51860.t1, AVAG|g63058.t1
GO:1901575	1.868e-05	0.999992	42	4611	organic substance catabolic process	BP	0.00459265	BP organic substance catabolic process	AVAG|g18063.t1, AVAG|g20134.t1, AVAG|g21546.t1, AVAG|g23584.t1, AVAG|g28324.t1, AVAG|g28837.t1, AVAG|g29157.t1, AVAG|g30039.t1, AVAG|g312.t1, AVAG|g31329.t1, AVAG|g31965.t1, AVAG|g31983.t1, AVAG|g32121.t1, AVAG|g32223.t1, AVAG|g32333.t1, AVAG|g35204.t1, AVAG|g3584.t1, AVAG|g37566.t1, AVAG|g38963.t1, AVAG|g4213.t1, AVAG|g43110.t1, AVAG|g43274.t1, AVAG|g4540.t1, AVAG|g46680.t1, AVAG|g47087.t1, AVAG…
GO:1904949	2.48855e-05	0.999999	5	71	ATPase complex	CC	0.00604717	CC ATPase complex	AVAG|g28509.t1, AVAG|g3541.t1, AVAG|g43964.t1, AVAG|g51860.t1, AVAG|g63058.t1
GO:0120200	3.11879e-05	1	3	14	NA	NA	0.00749156	none	AVAG|g3541.t1, AVAG|g51860.t1, AVAG|g63058.t1
GO:0097733	3.16059e-05	1	3	13	photoreceptor cell cilium	CC	0.00750569	CC photoreceptor cell cilium	AVAG|g3541.t1, AVAG|g51860.t1, AVAG|g63058.t1
GO:0018669	3.27829e-05	1	2	2	3-hydroxybenzoate 6-monooxygenase activity	MF	0.00769771	MF 3-hydroxybenzoate 6-monooxygenase activity	AVAG|g37975.t1, AVAG|g50626.t1
GO:0009056	3.56181e-05	0.999984	44	5084	catabolic process	BP	0.00827053	BP catabolic process	AVAG|g18063.t1, AVAG|g20134.t1, AVAG|g21546.t1, AVAG|g23584.t1, AVAG|g28324.t1, AVAG|g28837.t1, AVAG|g29157.t1, AVAG|g30039.t1, AVAG|g312.t1, AVAG|g31329.t1, AVAG|g31965.t1, AVAG|g31983.t1, AVAG|g32121.t1, AVAG|g32223.t1, AVAG|g32333.t1, AVAG|g35204.t1, AVAG|g3584.t1, AVAG|g37566.t1, AVAG|g37975.t1, AVAG|g38963.t1, AVAG|g4213.t1, AVAG|g43110.t1, AVAG|g43274.t1, AVAG|g4540.t1, AVAG|g46680.t1, AVAG…
GO:0008519	4.43879e-05	0.999996	6	142	ammonium transmembrane transporter activity	MF	0.0101936	MF ammonium transmembrane transporter activity	AVAG|g10815.t1, AVAG|g10816.t1, AVAG|g28565.t1, AVAG|g28569.t1, AVAG|g28570.t1, AVAG|g48432.t1
GO:0005992	5.01231e-05	0.999999	3	14	trehalose biosynthetic process	BP	0.0113856	BP trehalose biosynthetic process	AVAG|g11280.t1, AVAG|g11323.t1, AVAG|g22235.t1
GO:0019321	5.31865e-05	0.999998	4	45	pentose metabolic process	BP	0.0119515	BP pentose metabolic process	AVAG|g21546.t1, AVAG|g312.t1, AVAG|g47087.t1, AVAG|g61679.t1
GO:0055075	5.40478e-05	0.999997	5	79	potassium ion homeostasis	BP	0.0120159	BP potassium ion homeostasis	AVAG|g28509.t1, AVAG|g3541.t1, AVAG|g43964.t1, AVAG|g51860.t1, AVAG|g63058.t1
GO:1990573	5.8777e-05	0.999996	5	81	potassium ion import across plasma membrane	BP	0.0129297	BP potassium ion import across plasma membrane	AVAG|g28509.t1, AVAG|g3541.t1, AVAG|g43964.t1, AVAG|g51860.t1, AVAG|g63058.t1
GO:0004121	6.09028e-05	1	2	3	cystathionine beta-lyase activity	MF	0.0132578	MF cystathionine beta-lyase activity	AVAG|g34995.t1, AVAG|g59245.t1
GO:0016853	6.30862e-05	0.999987	11	579	isomerase activity	MF	0.0134755	MF isomerase activity	AVAG|g10775.t1, AVAG|g21720.t1, AVAG|g312.t1, AVAG|g35242.t1, AVAG|g44090.t1, AVAG|g44091.t1, AVAG|g46324.t1, AVAG|g48933.t1, AVAG|g48935.t1, AVAG|g56625.t1, AVAG|g61679.t1
GO:0008733	6.31925e-05	1	2	3	L-arabinose isomerase activity	MF	0.0134755	MF L-arabinose isomerase activity	AVAG|g312.t1, AVAG|g61679.t1
GO:0071949	8.10025e-05	0.99999	7	208	FAD binding	MF	0.0170989	MF FAD binding	AVAG|g10315.t1, AVAG|g32333.t1, AVAG|g37975.t1, AVAG|g42890.t1, AVAG|g50626.t1, AVAG|g55655.t1, AVAG|g57889.t1
GO:0046351	8.64102e-05	0.999998	3	18	disaccharide biosynthetic process	BP	0.018058	BP disaccharide biosynthetic process	AVAG|g11280.t1, AVAG|g11323.t1, AVAG|g22235.t1
GO:1902358	9.74419e-05	1	2	3	sulfate transmembrane transport	BP	0.0201618	BP sulfate transmembrane transport	AVAG|g16473.t1, AVAG|g18383.t1
GO:0016835	0.000106913	0.999987	7	238	carbon-oxygen lyase activity	MF	0.0219046	MF carbon-oxygen lyase activity	AVAG|g11337.t1, AVAG|g19589.t1, AVAG|g21720.t1, AVAG|g4634.t1, AVAG|g48933.t1, AVAG|g48935.t1, AVAG|g51955.t1
GO:0019569	0.000128989	1	2	4	L-arabinose catabolic process to xylulose 5-phosphate	BP	0.0254303	BP L-arabinose catabolic process to xylulose 5-phosphate	AVAG|g312.t1, AVAG|g61679.t1
GO:0019572	0.000128989	1	2	4	L-arabinose catabolic process	BP	0.0254303	BP L-arabinose catabolic process	AVAG|g312.t1, AVAG|g61679.t1
GO:0051167	0.000128989	1	2	4	xylulose 5-phosphate metabolic process	BP	0.0254303	BP xylulose 5-phosphate metabolic process	AVAG|g312.t1, AVAG|g61679.t1
GO:1901159	0.000128989	1	2	4	xylulose 5-phosphate biosynthetic process	BP	0.0254303	BP xylulose 5-phosphate biosynthetic process	AVAG|g312.t1, AVAG|g61679.t1
GO:0006813	0.000130787	0.999977	9	386	potassium ion transport	BP	0.0255439	BP potassium ion transport	AVAG|g28509.t1, AVAG|g30944.t1, AVAG|g31978.t1, AVAG|g3541.t1, AVAG|g37575.t1, AVAG|g43964.t1, AVAG|g51860.t1, AVAG|g5621.t1, AVAG|g63058.t1
GO:0015696	0.000166001	0.999982	6	171	ammonium transport	BP	0.0316301	BP ammonium transport	AVAG|g10815.t1, AVAG|g10816.t1, AVAG|g28565.t1, AVAG|g28569.t1, AVAG|g28570.t1, AVAG|g48432.t1
GO:0050660	0.000166167	0.99997	9	393	flavin adenine dinucleotide binding	MF	0.0316301	MF flavin adenine dinucleotide binding	AVAG|g10315.t1, AVAG|g32333.t1, AVAG|g37975.t1, AVAG|g42890.t1, AVAG|g50626.t1, AVAG|g54723.t1, AVAG|g55580.t1, AVAG|g55655.t1, AVAG|g57889.t1
GO:0102199	0.00016649	0.999999	2	4	nitric oxide reductase activity (NAD(P)H-dependent) activity	MF	0.0316301	MF nitric oxide reductase activity (NAD(P)H-dependent) activity	AVAG|g46055.t1, AVAG|g46076.t1
GO:0051691	0.000172708	0.999999	2	4	cellular oligosaccharide metabolic process	BP	0.0322254	BP cellular oligosaccharide metabolic process	AVAG|g29157.t1, AVAG|g32121.t1
GO:0051692	0.000172708	0.999999	2	4	cellular oligosaccharide catabolic process	BP	0.0322254	BP cellular oligosaccharide catabolic process	AVAG|g29157.t1, AVAG|g32121.t1
GO:0042546	0.000182895	0.999996	3	22	cell wall biogenesis	BP	0.0336212	BP cell wall biogenesis	AVAG|g11280.t1, AVAG|g29157.t1, AVAG|g32121.t1
GO:0015079	0.000183406	0.999966	9	408	potassium ion transmembrane transporter activity	MF	0.0336212	MF potassium ion transmembrane transporter activity	AVAG|g28509.t1, AVAG|g30944.t1, AVAG|g31978.t1, AVAG|g3541.t1, AVAG|g37575.t1, AVAG|g43964.t1, AVAG|g51860.t1, AVAG|g5621.t1, AVAG|g63058.t1
GO:0030745	0.00019772	0.999999	2	4	dimethylhistidine N-methyltransferase activity	MF	0.0356203	MF dimethylhistidine N-methyltransferase activity	AVAG|g12616.t1, AVAG|g20995.t1
GO:0061686	0.00019772	0.999999	2	4	hercynylcysteine sulfoxide synthase	MF	0.0356203	MF hercynylcysteine sulfoxide synthase	AVAG|g12616.t1, AVAG|g20995.t1
GO:0019161	0.000216992	0.999999	2	5	diamine transaminase activity	MF	0.0384296	MF diamine transaminase activity	AVAG|g3584.t1, AVAG|g8953.t1
GO:0033094	0.000216992	0.999999	2	5	butane-1,4-diamine:2-oxoglutarate aminotransferase activity	MF	0.0384296	MF butane-1,4-diamine:2-oxoglutarate aminotransferase activity	AVAG|g3584.t1, AVAG|g8953.t1
GO:0008496	0.000226637	0.999999	2	5	mannan endo-1,6-alpha-mannosidase activity	MF	0.0394688	MF mannan endo-1,6-alpha-mannosidase activity	AVAG|g29157.t1, AVAG|g32121.t1
GO:0009272	0.000226637	0.999999	2	5	fungal-type cell wall biogenesis	BP	0.0394688	BP fungal-type cell wall biogenesis	AVAG|g29157.t1, AVAG|g32121.t1
GO:0003825	0.000233876	0.999999	2	5	alpha,alpha-trehalose-phosphate synthase (UDP-forming) activity	MF	0.040393	MF alpha,alpha-trehalose-phosphate synthase (UDP-forming) activity	AVAG|g11280.t1, AVAG|g11323.t1
GO:0050023	0.00024912	0.999999	2	7	L-fuconate dehydratase activity	MF	0.0419536	MF L-fuconate dehydratase activity	AVAG|g48933.t1, AVAG|g48935.t1
GO:0008150	0.00025064	0.999847	187	34863	biological_process	BP	0.0419536	BP biological_process	AVAG|g10315.t1, AVAG|g10775.t1, AVAG|g10815.t1, AVAG|g10816.t1, AVAG|g11041.t1, AVAG|g11199.t1, AVAG|g11224.t1, AVAG|g11280.t1, AVAG|g11323.t1, AVAG|g11337.t1, AVAG|g11352.t1, AVAG|g11519.t1, AVAG|g12142.t1, AVAG|g12616.t1, AVAG|g13249.t1, AVAG|g13619.t1, AVAG|g14001.t1, AVAG|g14300.t1, AVAG|g1523.t1, AVAG|g15683.t1, AVAG|g16473.t1, AVAG|g17157.t1, AVAG|g17830.t1, AVAG|g18050.t1, AVAG|g18063.t1, …
GO:2000895	0.000250943	0.999999	2	5	hemicellulose catabolic process	BP	0.0419536	BP hemicellulose catabolic process	AVAG|g31329.t1, AVAG|g37566.t1
GO:2000899	0.000250943	0.999999	2	5	xyloglucan catabolic process	BP	0.0419536	BP xyloglucan catabolic process	AVAG|g31329.t1, AVAG|g37566.t1
GO:0005991	0.000267489	0.999993	3	25	trehalose metabolic process	BP	0.044365	BP trehalose metabolic process	AVAG|g11280.t1, AVAG|g11323.t1, AVAG|g22235.t1
GO:0016829	0.000279223	0.999934	11	670	lyase activity	MF	0.0459464	MF lyase activity	AVAG|g11337.t1, AVAG|g19589.t1, AVAG|g21720.t1, AVAG|g31978.t1, AVAG|g34995.t1, AVAG|g37985.t1, AVAG|g4634.t1, AVAG|g48933.t1, AVAG|g48935.t1, AVAG|g51955.t1, AVAG|g59245.t1
GO:0016705	0.000286145	0.999938	10	538	oxidoreductase activity, acting on paired donors, with incorporation or reduction of molecular oxygen	MF	0.0467177	MF oxidoreductase activity, acting on paired donors, with incorporation or reduction of molecular oxygen	AVAG|g10775.t1, AVAG|g12616.t1, AVAG|g20995.t1, AVAG|g35242.t1, AVAG|g37975.t1, AVAG|g38963.t1, AVAG|g46055.t1, AVAG|g46076.t1, AVAG|g50626.t1, AVAG|g55580.t1
GO:0071804	0.000300827	0.999948	8	339	cellular potassium ion transport	BP	0.0483592	BP cellular potassium ion transport	AVAG|g28509.t1, AVAG|g30944.t1, AVAG|g3541.t1, AVAG|g37575.t1, AVAG|g43964.t1, AVAG|g51860.t1, AVAG|g5621.t1, AVAG|g63058.t1
GO:0071805	0.000300827	0.999948	8	339	potassium ion transmembrane transport	BP	0.0483592	BP potassium ion transmembrane transport	AVAG|g28509.t1, AVAG|g30944.t1, AVAG|g3541.t1, AVAG|g37575.t1, AVAG|g43964.t1, AVAG|g51860.t1, AVAG|g5621.t1, AVAG|g63058.t1
GO:0016691	0.000318544	0.999998	2	6	chloride peroxidase activity	MF	0.0508163	MF chloride peroxidase activity	AVAG|g27275.t1, AVAG|g39982.t1
GO:0004497	0.000350894	0.999938	8	353	monooxygenase activity	MF	0.0555528	MF monooxygenase activity	AVAG|g37975.t1, AVAG|g38963.t1, AVAG|g42890.t1, AVAG|g46055.t1, AVAG|g46076.t1, AVAG|g50626.t1, AVAG|g55580.t1, AVAG|g57889.t1
GO:0016811	0.00038263	0.999941	7	286	hydrolase activity, acting on carbon-nitrogen (but not peptide) bonds, in linear amides	MF	0.0601218	MF hydrolase activity, acting on carbon-nitrogen (but not peptide) bonds, in linear amides	AVAG|g25497.t1, AVAG|g30237.t1, AVAG|g31978.t1, AVAG|g35204.t1, AVAG|g40938.t1, AVAG|g43274.t1, AVAG|g47365.t1
GO:0009066	0.000390136	0.999963	5	133	aspartate family amino acid metabolic process	BP	0.0608437	BP aspartate family amino acid metabolic process	AVAG|g23504.t1, AVAG|g26717.t1, AVAG|g3584.t1, AVAG|g5218.t1, AVAG|g8953.t1
GO:0022804	0.000432253	0.999864	15	1110	active transmembrane transporter activity	MF	0.0664674	MF active transmembrane transporter activity	AVAG|g10815.t1, AVAG|g10816.t1, AVAG|g16473.t1, AVAG|g18383.t1, AVAG|g28509.t1, AVAG|g28569.t1, AVAG|g28570.t1, AVAG|g3541.t1, AVAG|g3664.t1, AVAG|g43964.t1, AVAG|g44357.t1, AVAG|g44359.t1, AVAG|g48432.t1, AVAG|g51860.t1, AVAG|g63058.t1
GO:0031233	0.000435737	0.999997	2	7	intrinsic component of external side of plasma membrane	CC	0.0664674	CC intrinsic component of external side of plasma membrane	AVAG|g29157.t1, AVAG|g32121.t1
GO:0031362	0.000435737	0.999997	2	7	anchored component of external side of plasma membrane	CC	0.0664674	CC anchored component of external side of plasma membrane	AVAG|g29157.t1, AVAG|g32121.t1
GO:0061634	0.000447139	0.999997	2	6	alpha-D-xyloside xylohydrolase	MF	0.0677124	MF alpha-D-xyloside xylohydrolase	AVAG|g25663.t1, AVAG|g39375.t1
GO:0050295	0.000470357	0.999996	2	6	steryl-beta-glucosidase activity	MF	0.0707159	MF steryl-beta-glucosidase activity	AVAG|g20134.t1, AVAG|g6484.t1
GO:0019568	0.000513495	0.999996	2	8	arabinose catabolic process	BP	0.0766502	BP arabinose catabolic process	AVAG|g312.t1, AVAG|g61679.t1
GO:0085030	0.000519083	0.999996	2	7	symbiont process benefiting host	BP	0.0769347	BP symbiont process benefiting host	AVAG|g31329.t1, AVAG|g37566.t1
GO:0016998	0.000524858	0.999981	3	35	cell wall macromolecule catabolic process	BP	0.0772428	BP cell wall macromolecule catabolic process	AVAG|g23584.t1, AVAG|g28324.t1, AVAG|g8991.t1
GO:1901605	0.000529033	0.999875	10	602	alpha-amino acid metabolic process	BP	0.0773129	BP alpha-amino acid metabolic process	AVAG|g10775.t1, AVAG|g23504.t1, AVAG|g26717.t1, AVAG|g3046.t1, AVAG|g34995.t1, AVAG|g35242.t1, AVAG|g3584.t1, AVAG|g5218.t1, AVAG|g59245.t1, AVAG|g8953.t1
GO:0010411	0.000537152	0.999995	2	7	xyloglucan metabolic process	BP	0.0778006	BP xyloglucan metabolic process	AVAG|g31329.t1, AVAG|g37566.t1
GO:0004847	0.000539816	0.999995	2	8	urea carboxylase activity	MF	0.0778006	MF urea carboxylase activity	AVAG|g35204.t1, AVAG|g47365.t1
GO:0047259	0.000563194	0.999995	2	7	glucomannan 4-beta-mannosyltransferase activity	MF	0.080528	MF glucomannan 4-beta-mannosyltransferase activity	AVAG|g41417.t1, AVAG|g53118.t1
GO:0010383	0.000566448	0.999961	4	77	cell wall polysaccharide metabolic process	BP	0.080528	BP cell wall polysaccharide metabolic process	AVAG|g31329.t1, AVAG|g37566.t1, AVAG|g49520.t1, AVAG|g8991.t1
GO:0006553	0.000595682	0.999978	3	38	lysine metabolic process	BP	0.084112	BP lysine metabolic process	AVAG|g26717.t1, AVAG|g3584.t1, AVAG|g8953.t1
GO:0009311	0.000657504	0.99993	5	153	oligosaccharide metabolic process	BP	0.0922182	BP oligosaccharide metabolic process	AVAG|g11280.t1, AVAG|g11323.t1, AVAG|g22235.t1, AVAG|g29157.t1, AVAG|g32121.t1
GO:0030341	0.000687661	0.999993	2	7	chondroitin AC lyase activity	MF	0.0953725	MF chondroitin AC lyase activity	AVAG|g11337.t1, AVAG|g4634.t1
GO:0016810	0.000689121	0.999864	8	424	hydrolase activity, acting on carbon-nitrogen (but not peptide) bonds	MF	0.0953725	MF hydrolase activity, acting on carbon-nitrogen (but not peptide) bonds	AVAG|g25497.t1, AVAG|g30237.t1, AVAG|g31978.t1, AVAG|g35204.t1, AVAG|g40938.t1, AVAG|g43274.t1, AVAG|g47365.t1, AVAG|g52346.t1
GO:0005984	0.000714028	0.999972	3	37	disaccharide metabolic process	BP	0.0981675	BP disaccharide metabolic process	AVAG|g11280.t1, AVAG|g11323.t1, AVAG|g22235.t1
GO:0072348	0.000718712	0.999922	5	138	sulfur compound transport	BP	0.0981675	BP sulfur compound transport	AVAG|g16473.t1, AVAG|g18383.t1, AVAG|g3664.t1, AVAG|g44357.t1, AVAG|g44359.t1
GO:0102500	0.000729261	0.999993	2	7	beta-maltose 4-alpha-glucanotransferase activity	MF	0.0989617	MF beta-maltose 4-alpha-glucanotransferase activity	AVAG|g42377.t1, AVAG|g518.t1
GO:0042406	0.000756523	0.999992	2	8	extrinsic component of endoplasmic reticulum membrane	CC	0.101999	CC extrinsic component of endoplasmic reticulum membrane	AVAG|g20134.t1, AVAG|g6484.t1
GO:0008447	0.000831201	0.999991	2	8	L-ascorbate oxidase activity	MF	0.111349	MF L-ascorbate oxidase activity	AVAG|g25511.t1, AVAG|g30251.t1
GO:0016837	0.000872526	0.99999	2	8	carbon-oxygen lyase activity, acting on polysaccharides	MF	0.11614	MF carbon-oxygen lyase activity, acting on polysaccharides	AVAG|g11337.t1, AVAG|g4634.t1
GO:0071769	0.000904694	0.999989	2	11	mycolate cell wall layer assembly	BP	0.11966	BP mycolate cell wall layer assembly	AVAG|g1834.t1, AVAG|g36639.t1
GO:0004134	0.000936341	0.999989	2	8	4-alpha-glucanotransferase activity	MF	0.123067	MF 4-alpha-glucanotransferase activity	AVAG|g42377.t1, AVAG|g518.t1
GO:0004348	0.000951492	0.999989	2	9	glucosylceramidase activity	MF	0.123505	MF glucosylceramidase activity	AVAG|g20134.t1, AVAG|g6484.t1
GO:0006680	0.000951492	0.999989	2	9	glucosylceramide catabolic process	BP	0.123505	BP glucosylceramide catabolic process	AVAG|g20134.t1, AVAG|g6484.t1
GO:0016836	0.000984051	0.999885	5	170	hydro-lyase activity	MF	0.126943	MF hydro-lyase activity	AVAG|g19589.t1, AVAG|g21720.t1, AVAG|g48933.t1, AVAG|g48935.t1, AVAG|g51955.t1
GO:0048582	0.00100416	0.999955	3	39	positive regulation of post-embryonic development	BP	0.128742	BP positive regulation of post-embryonic development	AVAG|g11224.t1, AVAG|g12142.t1, AVAG|g40155.t1
GO:0097744	0.00104784	0.999953	3	36	urate salt excretion	BP	0.133523	BP urate salt excretion	AVAG|g3664.t1, AVAG|g44357.t1, AVAG|g44359.t1
GO:0043419	0.00111421	0.999985	2	11	urea catabolic process	BP	0.14112	BP urea catabolic process	AVAG|g35204.t1, AVAG|g47365.t1
GO:0015143	0.00113568	0.999947	3	37	urate transmembrane transporter activity	MF	0.142116	MF urate transmembrane transporter activity	AVAG|g3664.t1, AVAG|g44357.t1, AVAG|g44359.t1
GO:1901702	0.00113568	0.999947	3	37	salt transmembrane transporter activity	MF	0.142116	MF salt transmembrane transporter activity	AVAG|g3664.t1, AVAG|g44357.t1, AVAG|g44359.t1
GO:0015225	0.00119382	0.999943	3	40	biotin transmembrane transporter activity	MF	0.147624	MF biotin transmembrane transporter activity	AVAG|g3664.t1, AVAG|g44357.t1, AVAG|g44359.t1
GO:0015878	0.00119382	0.999943	3	40	biotin transport	BP	0.147624	BP biotin transport	AVAG|g3664.t1, AVAG|g44357.t1, AVAG|g44359.t1
GO:0006818	0.00121723	0.99985	5	178	NA	NA	0.147894	none	AVAG|g28509.t1, AVAG|g3541.t1, AVAG|g43964.t1, AVAG|g51860.t1, AVAG|g63058.t1
GO:0015992	0.00121723	0.99985	5	178	NA	NA	0.147894	none	AVAG|g28509.t1, AVAG|g3541.t1, AVAG|g43964.t1, AVAG|g51860.t1, AVAG|g63058.t1
GO:1902600	0.00121723	0.99985	5	178	proton transmembrane transport	BP	0.147894	BP proton transmembrane transport	AVAG|g28509.t1, AVAG|g3541.t1, AVAG|g43964.t1, AVAG|g51860.t1, AVAG|g63058.t1
GO:0009057	0.00125736	0.99942	26	2945	macromolecule catabolic process	BP	0.151886	BP macromolecule catabolic process	AVAG|g18063.t1, AVAG|g21546.t1, AVAG|g23584.t1, AVAG|g28324.t1, AVAG|g28837.t1, AVAG|g30039.t1, AVAG|g31329.t1, AVAG|g31965.t1, AVAG|g31983.t1, AVAG|g32223.t1, AVAG|g37566.t1, AVAG|g4213.t1, AVAG|g43110.t1, AVAG|g4540.t1, AVAG|g46680.t1, AVAG|g47087.t1, AVAG|g50896.t1, AVAG|g50913.t1, AVAG|g51434.t1, AVAG|g51712.t1, AVAG|g51713.t1, AVAG|g53321.t1, AVAG|g54912.t1, AVAG|g56594.t1, AVAG|g7450.t1, AV…
GO:0005980	0.00127129	0.999938	3	43	glycogen catabolic process	BP	0.152687	BP glycogen catabolic process	AVAG|g43110.t1, AVAG|g4540.t1, AVAG|g50896.t1
GO:0019829	0.001297	0.999838	5	180	cation-transporting ATPase activity	MF	0.154883	MF cation-transporting ATPase activity	AVAG|g28509.t1, AVAG|g3541.t1, AVAG|g43964.t1, AVAG|g51860.t1, AVAG|g63058.t1
GO:0015662	0.00133321	0.999833	5	164	ATPase activity, coupled to transmembrane movement of ions, phosphorylative mechanism	MF	0.158304	MF ATPase activity, coupled to transmembrane movement of ions, phosphorylative mechanism	AVAG|g28509.t1, AVAG|g3541.t1, AVAG|g43964.t1, AVAG|g51860.t1, AVAG|g63058.t1
GO:0016860	0.00138257	0.999876	4	113	intramolecular oxidoreductase activity	MF	0.163237	MF intramolecular oxidoreductase activity	AVAG|g10775.t1, AVAG|g312.t1, AVAG|g35242.t1, AVAG|g61679.t1
GO:0090498	0.00141638	0.999979	2	10	extrinsic component of Golgi membrane	CC	0.166289	CC extrinsic component of Golgi membrane	AVAG|g20134.t1, AVAG|g6484.t1
GO:0016114	0.00144736	0.999869	4	105	terpenoid biosynthetic process	BP	0.168977	BP terpenoid biosynthetic process	AVAG|g10315.t1, AVAG|g22875.t1, AVAG|g4232.t1, AVAG|g55655.t1
GO:0004039	0.0014869	0.999976	2	12	allophanate hydrolase activity	MF	0.172629	MF allophanate hydrolase activity	AVAG|g35204.t1, AVAG|g47365.t1
GO:0046527	0.00151251	0.999862	4	97	glucosyltransferase activity	MF	0.174632	MF glucosyltransferase activity	AVAG|g11280.t1, AVAG|g11323.t1, AVAG|g20134.t1, AVAG|g6484.t1
GO:0050661	0.00154096	0.9998	5	176	NADP binding	MF	0.17694	MF NADP binding	AVAG|g23965.t1, AVAG|g3046.t1, AVAG|g30619.t1, AVAG|g45874.t1, AVAG|g55580.t1
GO:0009092	0.00161183	0.999973	2	14	homoserine metabolic process	BP	0.183066	BP homoserine metabolic process	AVAG|g34995.t1, AVAG|g59245.t1
GO:0019346	0.00161183	0.999973	2	14	transsulfuration	BP	0.183066	BP transsulfuration	AVAG|g34995.t1, AVAG|g59245.t1
GO:0006678	0.00163054	0.999973	2	12	glucosylceramide metabolic process	BP	0.184189	BP glucosylceramide metabolic process	AVAG|g20134.t1, AVAG|g6484.t1
GO:0097731	0.00164963	0.999912	3	50	9+0 non-motile cilium	CC	0.185344	CC 9+0 non-motile cilium	AVAG|g3541.t1, AVAG|g51860.t1, AVAG|g63058.t1
GO:0004066	0.00167188	0.999972	2	11	asparagine synthase (glutamine-hydrolyzing) activity	MF	0.185845	MF asparagine synthase (glutamine-hydrolyzing) activity	AVAG|g23504.t1, AVAG|g5218.t1
GO:0006529	0.00167188	0.999972	2	11	asparagine biosynthetic process	BP	0.185845	BP asparagine biosynthetic process	AVAG|g23504.t1, AVAG|g5218.t1
GO:0017057	0.00180817	0.999967	2	16	6-phosphogluconolactonase activity	MF	0.199932	MF 6-phosphogluconolactonase activity	AVAG|g57804.t1, AVAG|g6018.t1
GO:0010410	0.00181819	0.999899	3	49	hemicellulose metabolic process	BP	0.199982	BP hemicellulose metabolic process	AVAG|g31329.t1, AVAG|g37566.t1, AVAG|g8991.t1
GO:0008900	0.00192885	0.999965	2	12	potassium:proton exchanging ATPase activity	MF	0.209976	MF potassium:proton exchanging ATPase activity	AVAG|g28509.t1, AVAG|g43964.t1
GO:0008176	0.00192915	0.999963	2	16	tRNA (guanine-N7-)-methyltransferase activity	MF	0.209976	MF tRNA (guanine-N7-)-methyltransferase activity	AVAG|g50814.t1, AVAG|g9621.t1
GO:0005996	0.00205345	0.999578	7	381	monosaccharide metabolic process	BP	0.222347	BP monosaccharide metabolic process	AVAG|g21546.t1, AVAG|g30946.t1, AVAG|g312.t1, AVAG|g47087.t1, AVAG|g57804.t1, AVAG|g6018.t1, AVAG|g61679.t1
GO:0008271	0.00212139	0.999958	2	14	secondary active sulfate transmembrane transporter activity	MF	0.227504	MF secondary active sulfate transmembrane transporter activity	AVAG|g16473.t1, AVAG|g18383.t1
GO:0055067	0.00213184	0.999626	6	279	monovalent inorganic cation homeostasis	BP	0.227504	BP monovalent inorganic cation homeostasis	AVAG|g28509.t1, AVAG|g3541.t1, AVAG|g38963.t1, AVAG|g43964.t1, AVAG|g51860.t1, AVAG|g63058.t1
GO:0016709	0.00213373	0.999785	4	108	oxidoreductase activity, acting on paired donors, with incorporation or reduction of molecular oxygen, NAD(P)H as one donor, and incorporation of one atom of oxygen	MF	0.227504	MF oxidoreductase activity, acting on paired donors, with incorporation or reduction of molecular oxygen, NAD(P)H as one donor, and incorporation of one atom of oxygen	AVAG|g37975.t1, AVAG|g38963.t1, AVAG|g50626.t1, AVAG|g55580.t1
GO:0009447	0.00225764	0.999954	2	15	putrescine catabolic process	BP	0.239493	BP putrescine catabolic process	AVAG|g3584.t1, AVAG|g8953.t1
GO:0006520	0.00231102	0.99929	11	862	cellular amino acid metabolic process	BP	0.243917	BP cellular amino acid metabolic process	AVAG|g10775.t1, AVAG|g23504.t1, AVAG|g26717.t1, AVAG|g3046.t1, AVAG|g34995.t1, AVAG|g35242.t1, AVAG|g3584.t1, AVAG|g51955.t1, AVAG|g5218.t1, AVAG|g59245.t1, AVAG|g8953.t1
GO:0071669	0.00232324	0.999952	2	15	plant-type cell wall organization or biogenesis	BP	0.243976	BP plant-type cell wall organization or biogenesis	AVAG|g11280.t1, AVAG|g18063.t1
GO:0016137	0.00234466	0.999857	3	54	glycoside metabolic process	BP	0.244994	BP glycoside metabolic process	AVAG|g20134.t1, AVAG|g30947.t1, AVAG|g6484.t1
GO:0016209	0.00245082	0.999645	5	248	antioxidant activity	MF	0.254813	MF antioxidant activity	AVAG|g13619.t1, AVAG|g18050.t1, AVAG|g1815.t1, AVAG|g27275.t1, AVAG|g39982.t1
GO:0098655	0.00254514	0.999117	13	1099	cation transmembrane transport	BP	0.263308	BP cation transmembrane transport	AVAG|g10815.t1, AVAG|g10816.t1, AVAG|g28509.t1, AVAG|g28569.t1, AVAG|g28570.t1, AVAG|g30944.t1, AVAG|g3541.t1, AVAG|g37575.t1, AVAG|g43964.t1, AVAG|g48432.t1, AVAG|g51860.t1, AVAG|g5621.t1, AVAG|g63058.t1
GO:0031221	0.00265956	0.999941	2	16	arabinan metabolic process	BP	0.272448	BP arabinan metabolic process	AVAG|g21546.t1, AVAG|g47087.t1
GO:0031222	0.00265956	0.999941	2	16	arabinan catabolic process	BP	0.272448	BP arabinan catabolic process	AVAG|g21546.t1, AVAG|g47087.t1
GO:0019187	0.00283804	0.999934	2	17	beta-1,4-mannosyltransferase activity	MF	0.289314	MF beta-1,4-mannosyltransferase activity	AVAG|g41417.t1, AVAG|g53118.t1
GO:0019477	0.00287715	0.999932	2	18	L-lysine catabolic process	BP	0.290467	BP L-lysine catabolic process	AVAG|g3584.t1, AVAG|g8953.t1
GO:0046440	0.00287715	0.999932	2	18	L-lysine metabolic process	BP	0.290467	BP L-lysine metabolic process	AVAG|g3584.t1, AVAG|g8953.t1
GO:0016758	0.0029758	0.999185	9	608	transferase activity, transferring hexosyl groups	MF	0.298487	MF transferase activity, transferring hexosyl groups	AVAG|g11280.t1, AVAG|g11323.t1, AVAG|g20134.t1, AVAG|g30947.t1, AVAG|g41417.t1, AVAG|g42377.t1, AVAG|g518.t1, AVAG|g53118.t1, AVAG|g6484.t1
GO:0030246	0.00298515	0.999182	9	609	carbohydrate binding	MF	0.298487	MF carbohydrate binding	AVAG|g11337.t1, AVAG|g17157.t1, AVAG|g25663.t1, AVAG|g39375.t1, AVAG|g41724.t1, AVAG|g46322.t1, AVAG|g4634.t1, AVAG|g46516.t1, AVAG|g6644.t1
GO:0052689	0.0030842	0.999317	7	418	carboxylic ester hydrolase activity	MF	0.306022	MF carboxylic ester hydrolase activity	AVAG|g11915.t1, AVAG|g1834.t1, AVAG|g36639.t1, AVAG|g37974.t1, AVAG|g57804.t1, AVAG|g6018.t1, AVAG|g8991.t1
GO:0044712	0.0030898	0.998694	18	1914	NA	NA	0.306022	none	AVAG|g20134.t1, AVAG|g21546.t1, AVAG|g29157.t1, AVAG|g312.t1, AVAG|g32121.t1, AVAG|g35204.t1, AVAG|g3584.t1, AVAG|g38963.t1, AVAG|g43110.t1, AVAG|g43274.t1, AVAG|g4540.t1, AVAG|g47087.t1, AVAG|g47365.t1, AVAG|g50896.t1, AVAG|g51955.t1, AVAG|g61679.t1, AVAG|g6484.t1, AVAG|g8953.t1
GO:0016820	0.00313214	0.999216	8	497	NA	NA	0.306692	none	AVAG|g28509.t1, AVAG|g3541.t1, AVAG|g3664.t1, AVAG|g43964.t1, AVAG|g44357.t1, AVAG|g44359.t1, AVAG|g51860.t1, AVAG|g63058.t1
GO:0042626	0.00313214	0.999216	8	497	ATPase activity, coupled to transmembrane movement of substances	MF	0.306692	MF ATPase activity, coupled to transmembrane movement of substances	AVAG|g28509.t1, AVAG|g3541.t1, AVAG|g3664.t1, AVAG|g43964.t1, AVAG|g44357.t1, AVAG|g44359.t1, AVAG|g51860.t1, AVAG|g63058.t1
GO:0006811	0.00314059	0.998449	26	3029	ion transport	BP	0.306692	BP ion transport	AVAG|g10815.t1, AVAG|g10816.t1, AVAG|g16473.t1, AVAG|g18383.t1, AVAG|g28509.t1, AVAG|g28565.t1, AVAG|g28569.t1, AVAG|g28570.t1, AVAG|g30944.t1, AVAG|g31978.t1, AVAG|g3541.t1, AVAG|g35760.t1, AVAG|g3664.t1, AVAG|g37575.t1, AVAG|g37831.t1, AVAG|g43685.t1, AVAG|g43964.t1, AVAG|g44357.t1, AVAG|g44359.t1, AVAG|g48432.t1, AVAG|g51860.t1, AVAG|g52620.t1, AVAG|g5331.t1, AVAG|g53487.t1, AVAG|g5621.t1, AVA…
GO:0043492	0.00320531	0.999194	8	500	ATPase activity, coupled to movement of substances	MF	0.310205	MF ATPase activity, coupled to movement of substances	AVAG|g28509.t1, AVAG|g3541.t1, AVAG|g3664.t1, AVAG|g43964.t1, AVAG|g44357.t1, AVAG|g44359.t1, AVAG|g51860.t1, AVAG|g63058.t1
GO:0006528	0.00320625	0.999921	2	16	asparagine metabolic process	BP	0.310205	BP asparagine metabolic process	AVAG|g23504.t1, AVAG|g5218.t1
GO:0019323	0.00328778	0.999917	2	20	pentose catabolic process	BP	0.316627	BP pentose catabolic process	AVAG|g312.t1, AVAG|g61679.t1
GO:0046556	0.00336496	0.999914	2	18	alpha-L-arabinofuranosidase activity	MF	0.319861	MF alpha-L-arabinofuranosidase activity	AVAG|g21546.t1, AVAG|g47087.t1
GO:0015399	0.00336728	0.999147	8	506	primary active transmembrane transporter activity	MF	0.319861	MF primary active transmembrane transporter activity	AVAG|g28509.t1, AVAG|g3541.t1, AVAG|g3664.t1, AVAG|g43964.t1, AVAG|g44357.t1, AVAG|g44359.t1, AVAG|g51860.t1, AVAG|g63058.t1
GO:0015405	0.00336728	0.999147	8	506	P-P-bond-hydrolysis-driven transmembrane transporter activity	MF	0.319861	MF P-P-bond-hydrolysis-driven transmembrane transporter activity	AVAG|g28509.t1, AVAG|g3541.t1, AVAG|g3664.t1, AVAG|g43964.t1, AVAG|g44357.t1, AVAG|g44359.t1, AVAG|g51860.t1, AVAG|g63058.t1
GO:0015075	0.00344311	0.998394	22	2425	ion transmembrane transporter activity	MF	0.325584	MF ion transmembrane transporter activity	AVAG|g10815.t1, AVAG|g10816.t1, AVAG|g16473.t1, AVAG|g18383.t1, AVAG|g28509.t1, AVAG|g28565.t1, AVAG|g28569.t1, AVAG|g28570.t1, AVAG|g30944.t1, AVAG|g31978.t1, AVAG|g3541.t1, AVAG|g35760.t1, AVAG|g3664.t1, AVAG|g37575.t1, AVAG|g43964.t1, AVAG|g44357.t1, AVAG|g44359.t1, AVAG|g48432.t1, AVAG|g51860.t1, AVAG|g5331.t1, AVAG|g5621.t1, AVAG|g63058.t1
GO:0008299	0.00346406	0.9996	4	132	isoprenoid biosynthetic process	BP	0.325601	BP isoprenoid biosynthetic process	AVAG|g10315.t1, AVAG|g22875.t1, AVAG|g4232.t1, AVAG|g55655.t1
GO:0004601	0.00347445	0.999597	4	155	peroxidase activity	MF	0.325601	MF peroxidase activity	AVAG|g18050.t1, AVAG|g1815.t1, AVAG|g27275.t1, AVAG|g39982.t1
GO:0005507	0.00349805	0.999595	4	131	copper ion binding	MF	0.326349	MF copper ion binding	AVAG|g11199.t1, AVAG|g25511.t1, AVAG|g30251.t1, AVAG|g43685.t1
GO:0033075	0.00376784	1	1	1	isoquinoline alkaloid biosynthetic process	BP	0.346873	BP isoquinoline alkaloid biosynthetic process	AVAG|g45874.t1
GO:0071272	0.00376784	1	1	1	morphine metabolic process	BP	0.346873	BP morphine metabolic process	AVAG|g45874.t1
GO:0097295	0.00376784	1	1	1	morphine biosynthetic process	BP	0.346873	BP morphine biosynthetic process	AVAG|g45874.t1
GO:0009067	0.00390732	0.999713	3	70	aspartate family amino acid biosynthetic process	BP	0.358093	BP aspartate family amino acid biosynthetic process	AVAG|g23504.t1, AVAG|g26717.t1, AVAG|g5218.t1
GO:0032218	0.00392398	0.999713	3	61	riboflavin transport	BP	0.358093	BP riboflavin transport	AVAG|g3664.t1, AVAG|g44357.t1, AVAG|g44359.t1
GO:0032217	0.00398619	0.999706	3	62	riboflavin transmembrane transporter activity	MF	0.362189	MF riboflavin transmembrane transporter activity	AVAG|g3664.t1, AVAG|g44357.t1, AVAG|g44359.t1
GO:0097225	0.00410323	0.999694	3	67	sperm midpiece	CC	0.371209	CC sperm midpiece	AVAG|g3541.t1, AVAG|g51860.t1, AVAG|g63058.t1
GO:0016684	0.00413787	0.999496	4	164	oxidoreductase activity, acting on peroxide as acceptor	MF	0.372729	MF oxidoreductase activity, acting on peroxide as acceptor	AVAG|g18050.t1, AVAG|g1815.t1, AVAG|g27275.t1, AVAG|g39982.t1
GO:0044281	0.00418138	0.997761	31	4127	small molecule metabolic process	BP	0.374651	BP small molecule metabolic process	AVAG|g10775.t1, AVAG|g19695.t1, AVAG|g20134.t1, AVAG|g21546.t1, AVAG|g23504.t1, AVAG|g23641.t1, AVAG|g26717.t1, AVAG|g27590.t1, AVAG|g28509.t1, AVAG|g3046.t1, AVAG|g30619.t1, AVAG|g30946.t1, AVAG|g312.t1, AVAG|g34995.t1, AVAG|g35204.t1, AVAG|g35242.t1, AVAG|g3584.t1, AVAG|g38963.t1, AVAG|g43274.t1, AVAG|g47087.t1, AVAG|g47365.t1, AVAG|g47915.t1, AVAG|g51955.t1, AVAG|g5218.t1, AVAG|g52346.t1, AVAG…
GO:0016682	0.00419506	0.99988	2	19	oxidoreductase activity, acting on diphenols and related substances as donors, oxygen as acceptor	MF	0.374651	MF oxidoreductase activity, acting on diphenols and related substances as donors, oxygen as acceptor	AVAG|g25511.t1, AVAG|g30251.t1
GO:0009312	0.00425784	0.999677	3	72	oligosaccharide biosynthetic process	BP	0.37864	BP oligosaccharide biosynthetic process	AVAG|g11280.t1, AVAG|g11323.t1, AVAG|g22235.t1
GO:0008168	0.00433662	0.998742	9	693	methyltransferase activity	MF	0.384011	MF methyltransferase activity	AVAG|g12616.t1, AVAG|g20995.t1, AVAG|g22875.t1, AVAG|g30946.t1, AVAG|g34509.t1, AVAG|g4232.t1, AVAG|g44414.t1, AVAG|g50814.t1, AVAG|g9621.t1
GO:0006554	0.00451429	0.999864	2	23	lysine catabolic process	BP	0.398058	BP lysine catabolic process	AVAG|g3584.t1, AVAG|g8953.t1
GO:0008324	0.00471175	0.997926	18	1888	cation transmembrane transporter activity	MF	0.413724	MF cation transmembrane transporter activity	AVAG|g10815.t1, AVAG|g10816.t1, AVAG|g28509.t1, AVAG|g28565.t1, AVAG|g28569.t1, AVAG|g28570.t1, AVAG|g30944.t1, AVAG|g31978.t1, AVAG|g3541.t1, AVAG|g3664.t1, AVAG|g37575.t1, AVAG|g43964.t1, AVAG|g44357.t1, AVAG|g44359.t1, AVAG|g48432.t1, AVAG|g51860.t1, AVAG|g5621.t1, AVAG|g63058.t1
GO:0019627	0.0047774	0.999852	2	22	urea metabolic process	BP	0.416244	BP urea metabolic process	AVAG|g35204.t1, AVAG|g47365.t1
GO:0042625	0.00478029	0.999191	5	233	ATPase coupled ion transmembrane transporter activity	MF	0.416244	MF ATPase coupled ion transmembrane transporter activity	AVAG|g28509.t1, AVAG|g3541.t1, AVAG|g43964.t1, AVAG|g51860.t1, AVAG|g63058.t1
GO:0009831	0.00487384	1	1	1	plant-type cell wall modification involved in multidimensional cell growth	BP	0.420882	BP plant-type cell wall modification involved in multidimensional cell growth	AVAG|g18063.t1
GO:0042547	0.00487384	1	1	1	cell wall modification involved in multidimensional cell growth	BP	0.420882	BP cell wall modification involved in multidimensional cell growth	AVAG|g18063.t1
GO:0071852	0.00494128	0.999844	2	22	fungal-type cell wall organization or biogenesis	BP	0.42495	BP fungal-type cell wall organization or biogenesis	AVAG|g29157.t1, AVAG|g32121.t1
GO:0018820	0.00530477	0.999993	1	2	cyanamide hydratase activity	MF	0.452486	MF cyanamide hydratase activity	AVAG|g19589.t1
GO:0018890	0.00530477	0.999993	1	2	cyanamide metabolic process	BP	0.452486	BP cyanamide metabolic process	AVAG|g19589.t1
GO:1901607	0.00549144	0.999039	5	247	alpha-amino acid biosynthetic process	BP	0.466505	BP alpha-amino acid biosynthetic process	AVAG|g23504.t1, AVAG|g26717.t1, AVAG|g3046.t1, AVAG|g5218.t1, AVAG|g59245.t1
GO:0004252	0.00551619	0.998825	6	335	serine-type endopeptidase activity	MF	0.46671	MF serine-type endopeptidase activity	AVAG|g41418.t1, AVAG|g42759.t1, AVAG|g45773.t1, AVAG|g49857.t1, AVAG|g5422.t1, AVAG|g54414.t1
GO:0030004	0.00561116	0.999013	5	242	cellular monovalent inorganic cation homeostasis	BP	0.472413	BP cellular monovalent inorganic cation homeostasis	AVAG|g28509.t1, AVAG|g3541.t1, AVAG|g43964.t1, AVAG|g51860.t1, AVAG|g63058.t1
GO:0046477	0.0056288	0.99981	2	22	glycosylceramide catabolic process	BP	0.472413	BP glycosylceramide catabolic process	AVAG|g20134.t1, AVAG|g6484.t1
GO:0016741	0.00575662	0.998256	9	723	transferase activity, transferring one-carbon groups	MF	0.481208	MF transferase activity, transferring one-carbon groups	AVAG|g12616.t1, AVAG|g20995.t1, AVAG|g22875.t1, AVAG|g30946.t1, AVAG|g34509.t1, AVAG|g4232.t1, AVAG|g44414.t1, AVAG|g50814.t1, AVAG|g9621.t1
GO:0102710	0.00578945	1	1	1	D-inositol-3-phosphate glycosyltransferase activity	MF	0.482023	MF D-inositol-3-phosphate glycosyltransferase activity	AVAG|g30947.t1
GO:0009702	0.00586305	1	1	1	L-arabinokinase activity	MF	0.486214	MF L-arabinokinase activity	AVAG|g30946.t1
GO:0043605	0.00605397	0.999785	2	27	cellular amide catabolic process	BP	0.500063	BP cellular amide catabolic process	AVAG|g35204.t1, AVAG|g47365.t1
GO:0050667	0.00616311	0.99978	2	26	homocysteine metabolic process	BP	0.507073	BP homocysteine metabolic process	AVAG|g34995.t1, AVAG|g59245.t1
GO:0009058	0.00649628	0.996256	36	5217	biosynthetic process	BP	0.532389	BP biosynthetic process	AVAG|g10315.t1, AVAG|g11280.t1, AVAG|g11323.t1, AVAG|g18573.t1, AVAG|g19695.t1, AVAG|g22235.t1, AVAG|g22875.t1, AVAG|g23475.t1, AVAG|g23504.t1, AVAG|g23641.t1, AVAG|g26717.t1, AVAG|g27590.t1, AVAG|g29568.t1, AVAG|g3046.t1, AVAG|g30619.t1, AVAG|g30946.t1, AVAG|g30947.t1, AVAG|g312.t1, AVAG|g31978.t1, AVAG|g37552.t1, AVAG|g38041.t1, AVAG|g4232.t1, AVAG|g44090.t1, AVAG|g44091.t1, AVAG|g45874.t1, AVA…
GO:0016679	0.0068194	0.999742	2	28	oxidoreductase activity, acting on diphenols and related substances as donors	MF	0.556687	MF oxidoreductase activity, acting on diphenols and related substances as donors	AVAG|g25511.t1, AVAG|g30251.t1
GO:0016846	0.00696947	0.999731	2	35	carbon-sulfur lyase activity	MF	0.566724	MF carbon-sulfur lyase activity	AVAG|g34995.t1, AVAG|g59245.t1
GO:0019842	0.00747098	0.997643	9	712	vitamin binding	MF	0.60515	MF vitamin binding	AVAG|g18573.t1, AVAG|g34995.t1, AVAG|g3584.t1, AVAG|g44090.t1, AVAG|g44091.t1, AVAG|g46324.t1, AVAG|g56625.t1, AVAG|g59245.t1, AVAG|g8953.t1
GO:0000293	0.00791026	0.999678	2	27	ferric-chelate reductase activity	MF	0.638257	MF ferric-chelate reductase activity	AVAG|g52620.t1, AVAG|g53487.t1
GO:0008652	0.00817572	0.998426	5	271	cellular amino acid biosynthetic process	BP	0.655331	BP cellular amino acid biosynthetic process	AVAG|g23504.t1, AVAG|g26717.t1, AVAG|g3046.t1, AVAG|g5218.t1, AVAG|g59245.t1
GO:0031177	0.00818458	0.998425	5	250	phosphopantetheine binding	MF	0.655331	MF phosphopantetheine binding	AVAG|g18573.t1, AVAG|g44090.t1, AVAG|g44091.t1, AVAG|g46324.t1, AVAG|g56625.t1
GO:0008716	0.00828551	0.999654	2	27	D-alanine-D-alanine ligase activity	MF	0.66088	MF D-alanine-D-alanine ligase activity	AVAG|g35204.t1, AVAG|g47365.t1
GO:0048580	0.00849349	0.999171	3	86	regulation of post-embryonic development	BP	0.674894	BP regulation of post-embryonic development	AVAG|g11224.t1, AVAG|g12142.t1, AVAG|g40155.t1
GO:0022891	0.00863897	0.995634	22	2626	NA	NA	0.683853	none	AVAG|g10815.t1, AVAG|g10816.t1, AVAG|g16473.t1, AVAG|g18383.t1, AVAG|g28509.t1, AVAG|g28565.t1, AVAG|g28569.t1, AVAG|g28570.t1, AVAG|g30944.t1, AVAG|g31978.t1, AVAG|g3541.t1, AVAG|g35760.t1, AVAG|g3664.t1, AVAG|g37575.t1, AVAG|g43964.t1, AVAG|g44357.t1, AVAG|g44359.t1, AVAG|g48432.t1, AVAG|g51860.t1, AVAG|g5331.t1, AVAG|g5621.t1, AVAG|g63058.t1
GO:0016861	0.00882622	0.999615	2	34	intramolecular oxidoreductase activity, interconverting aldoses and ketoses	MF	0.696039	MF intramolecular oxidoreductase activity, interconverting aldoses and ketoses	AVAG|g312.t1, AVAG|g61679.t1
GO:0010125	0.00892948	0.99998	1	2	mycothiol biosynthetic process	BP	0.698907	BP mycothiol biosynthetic process	AVAG|g30947.t1
GO:0010126	0.00892948	0.99998	1	2	mycothiol metabolic process	BP	0.698907	BP mycothiol metabolic process	AVAG|g30947.t1
GO:0046677	0.00936126	0.999051	3	99	response to antibiotic	BP	0.722692	BP response to antibiotic	AVAG|g37552.t1, AVAG|g42890.t1, AVAG|g57889.t1
GO:0008881	0.00949888	0.999571	2	31	glutamate racemase activity	MF	0.722692	MF glutamate racemase activity	AVAG|g44091.t1, AVAG|g56625.t1
GO:0003095	0.0095446	0.999977	1	2	pressure natriuresis	BP	0.722692	BP pressure natriuresis	AVAG|g38963.t1
GO:0036100	0.0095446	0.999977	1	2	leukotriene catabolic process	BP	0.722692	BP leukotriene catabolic process	AVAG|g38963.t1
GO:0036101	0.0095446	0.999977	1	2	leukotriene B4 catabolic process	BP	0.722692	BP leukotriene B4 catabolic process	AVAG|g38963.t1
GO:0042361	0.0095446	0.999977	1	2	menaquinone catabolic process	BP	0.722692	BP menaquinone catabolic process	AVAG|g38963.t1
GO:0042363	0.0095446	0.999977	1	2	fat-soluble vitamin catabolic process	BP	0.722692	BP fat-soluble vitamin catabolic process	AVAG|g38963.t1
GO:0042377	0.0095446	0.999977	1	2	vitamin K catabolic process	BP	0.722692	BP vitamin K catabolic process	AVAG|g38963.t1
GO:0050051	0.0095446	0.999977	1	2	leukotriene-B4 20-monooxygenase activity	MF	0.722692	MF leukotriene-B4 20-monooxygenase activity	AVAG|g38963.t1
GO:0008869	0.00974865	0.999976	1	2	galactonate dehydratase activity	MF	0.725008	MF galactonate dehydratase activity	AVAG|g51955.t1
GO:0019583	0.00974865	0.999976	1	2	galactonate metabolic process	BP	0.725008	BP galactonate metabolic process	AVAG|g51955.t1
GO:0019584	0.00974865	0.999976	1	2	galactonate catabolic process	BP	0.725008	BP galactonate catabolic process	AVAG|g51955.t1
GO:0034192	0.00974865	0.999976	1	2	D-galactonate metabolic process	BP	0.725008	BP D-galactonate metabolic process	AVAG|g51955.t1
GO:0034194	0.00974865	0.999976	1	2	D-galactonate catabolic process	BP	0.725008	BP D-galactonate catabolic process	AVAG|g51955.t1
GO:0016884	0.010007	0.999535	2	32	carbon-nitrogen ligase activity, with glutamine as amido-N-donor	MF	0.741583	MF carbon-nitrogen ligase activity, with glutamine as amido-N-donor	AVAG|g23504.t1, AVAG|g5218.t1
GO:0009445	0.0103081	0.999513	2	33	putrescine metabolic process	BP	0.7612	BP putrescine metabolic process	AVAG|g3584.t1, AVAG|g8953.t1
GO:0004455	0.0104167	0.999973	1	2	ketol-acid reductoisomerase activity	MF	0.76651	MF ketol-acid reductoisomerase activity	AVAG|g3046.t1
GO:0015116	0.010557	0.999496	2	32	sulfate transmembrane transporter activity	MF	0.774106	MF sulfate transmembrane transporter activity	AVAG|g16473.t1, AVAG|g18383.t1
GO:0047296	0.010776	0.999971	1	2	homospermidine synthase activity	MF	0.781737	MF homospermidine synthase activity	AVAG|g2999.t1
GO:0034220	0.0108842	0.995179	15	1596	ion transmembrane transport	BP	0.781737	BP ion transmembrane transport	AVAG|g10815.t1, AVAG|g10816.t1, AVAG|g16473.t1, AVAG|g18383.t1, AVAG|g28509.t1, AVAG|g28569.t1, AVAG|g28570.t1, AVAG|g30944.t1, AVAG|g3541.t1, AVAG|g37575.t1, AVAG|g43964.t1, AVAG|g48432.t1, AVAG|g51860.t1, AVAG|g5621.t1, AVAG|g63058.t1
GO:0008902	0.0108935	0.99997	1	2	hydroxymethylpyrimidine kinase activity	MF	0.781737	MF hydroxymethylpyrimidine kinase activity	AVAG|g27590.t1
GO:0008972	0.0108935	0.99997	1	2	phosphomethylpyrimidine kinase activity	MF	0.781737	MF phosphomethylpyrimidine kinase activity	AVAG|g27590.t1
GO:0004656	0.0109229	0.999466	2	36	procollagen-proline 4-dioxygenase activity	MF	0.781737	MF procollagen-proline 4-dioxygenase activity	AVAG|g10775.t1, AVAG|g35242.t1
GO:0019798	0.0109229	0.999466	2	36	procollagen-proline dioxygenase activity	MF	0.781737	MF procollagen-proline dioxygenase activity	AVAG|g10775.t1, AVAG|g35242.t1
GO:0031545	0.0109229	0.999466	2	36	peptidyl-proline 4-dioxygenase activity	MF	0.781737	MF peptidyl-proline 4-dioxygenase activity	AVAG|g10775.t1, AVAG|g35242.t1
GO:0018401	0.0114262	0.999429	2	36	peptidyl-proline hydroxylation to 4-hydroxy-L-proline	BP	0.814963	BP peptidyl-proline hydroxylation to 4-hydroxy-L-proline	AVAG|g10775.t1, AVAG|g35242.t1
GO:0033991	0.0114923	0.999967	1	2	aldos-2-ulose dehydratase activity	MF	0.816889	MF aldos-2-ulose dehydratase activity	AVAG|g21720.t1
GO:0047705	0.0116462	0.999966	1	2	bilirubin oxidase activity	MF	0.825023	MF bilirubin oxidase activity	AVAG|g11199.t1
GO:0006677	0.0118008	0.999402	2	33	glycosylceramide metabolic process	BP	0.833155	BP glycosylceramide metabolic process	AVAG|g20134.t1, AVAG|g6484.t1
GO:0009620	0.0120281	0.998662	3	107	response to fungus	BP	0.846341	BP response to fungus	AVAG|g11224.t1, AVAG|g12142.t1, AVAG|g40155.t1
GO:0031543	0.0124135	0.99935	2	38	peptidyl-proline dioxygenase activity	MF	0.870527	MF peptidyl-proline dioxygenase activity	AVAG|g10775.t1, AVAG|g35242.t1
GO:0006598	0.0125169	0.999344	2	35	polyamine catabolic process	BP	0.873535	BP polyamine catabolic process	AVAG|g3584.t1, AVAG|g8953.t1
GO:0016139	0.0125416	0.999342	2	35	glycoside catabolic process	BP	0.873535	BP glycoside catabolic process	AVAG|g20134.t1, AVAG|g6484.t1
GO:0016423	0.0125913	0.999336	2	38	tRNA (guanine) methyltransferase activity	MF	0.873535	MF tRNA (guanine) methyltransferase activity	AVAG|g50814.t1, AVAG|g9621.t1
GO:0016874	0.0126236	0.995668	9	786	ligase activity	MF	0.873535	MF ligase activity	AVAG|g18573.t1, AVAG|g23504.t1, AVAG|g35204.t1, AVAG|g44090.t1, AVAG|g44091.t1, AVAG|g46324.t1, AVAG|g47365.t1, AVAG|g5218.t1, AVAG|g56625.t1
GO:0071941	0.0127365	0.999326	2	36	nitrogen cycle metabolic process	BP	0.878443	BP nitrogen cycle metabolic process	AVAG|g35204.t1, AVAG|g47365.t1
GO:0008272	0.0127978	0.999323	2	34	sulfate transport	BP	0.879762	BP sulfate transport	AVAG|g16473.t1, AVAG|g18383.t1
GO:0019511	0.0129461	0.999307	2	38	peptidyl-proline hydroxylation	BP	0.885933	BP peptidyl-proline hydroxylation	AVAG|g10775.t1, AVAG|g35242.t1
GO:0044249	0.0129723	0.992387	32	4741	cellular biosynthetic process	BP	0.885933	BP cellular biosynthetic process	AVAG|g10315.t1, AVAG|g11280.t1, AVAG|g11323.t1, AVAG|g18573.t1, AVAG|g19695.t1, AVAG|g22235.t1, AVAG|g22875.t1, AVAG|g23504.t1, AVAG|g23641.t1, AVAG|g26717.t1, AVAG|g27590.t1, AVAG|g29568.t1, AVAG|g3046.t1, AVAG|g30619.t1, AVAG|g30947.t1, AVAG|g31978.t1, AVAG|g37552.t1, AVAG|g38041.t1, AVAG|g4232.t1, AVAG|g44090.t1, AVAG|g44091.t1, AVAG|g45874.t1, AVAG|g46324.t1, AVAG|g47915.t1, AVAG|g50814.t1, A…
GO:0019471	0.0131474	0.99929	2	39	4-hydroxyproline metabolic process	BP	0.894965	BP 4-hydroxyproline metabolic process	AVAG|g10775.t1, AVAG|g35242.t1
GO:0008839	0.0132197	0.999942	1	3	4-hydroxy-tetrahydrodipicolinate reductase	MF	0.896965	MF 4-hydroxy-tetrahydrodipicolinate reductase	AVAG|g26717.t1
GO:0016723	0.0135723	0.999257	2	36	oxidoreductase activity, oxidizing metal ions, NAD or NADP as acceptor	MF	0.917912	MF oxidoreductase activity, oxidizing metal ions, NAD or NADP as acceptor	AVAG|g52620.t1, AVAG|g53487.t1
GO:0004123	0.0138264	0.999936	1	3	cystathionine gamma-lyase activity	MF	0.926106	MF cystathionine gamma-lyase activity	AVAG|g59245.t1
GO:0044540	0.0138264	0.999936	1	3	L-cystine L-cysteine-lyase (deaminating)	MF	0.926106	MF L-cystine L-cysteine-lyase (deaminating)	AVAG|g59245.t1
GO:0080146	0.0138264	0.999936	1	3	L-cysteine desulfhydrase activity	MF	0.926106	MF L-cysteine desulfhydrase activity	AVAG|g59245.t1
GO:0007588	0.0139416	0.998363	3	102	excretion	BP	0.930834	BP excretion	AVAG|g3664.t1, AVAG|g44357.t1, AVAG|g44359.t1
GO:0018685	0.0141421	0.999933	1	3	alkane 1-monooxygenase activity	MF	0.941213	MF alkane 1-monooxygenase activity	AVAG|g38963.t1
GO:0033076	0.014385	0.999931	1	3	isoquinoline alkaloid metabolic process	BP	0.951365	BP isoquinoline alkaloid metabolic process	AVAG|g45874.t1
GO:0035725	0.0143856	0.996818	5	285	sodium ion transmembrane transport	BP	0.951365	BP sodium ion transmembrane transport	AVAG|g28509.t1, AVAG|g3541.t1, AVAG|g43964.t1, AVAG|g51860.t1, AVAG|g63058.t1
GO:0003756	0.0147539	0.999156	2	37	protein disulfide isomerase activity	MF	0.96958	MF protein disulfide isomerase activity	AVAG|g10775.t1, AVAG|g35242.t1
GO:0016864	0.0147539	0.999156	2	37	intramolecular oxidoreductase activity, transposing S-S bonds	MF	0.96958	MF intramolecular oxidoreductase activity, transposing S-S bonds	AVAG|g10775.t1, AVAG|g35242.t1
GO:0051183	0.0152183	0.998155	3	102	NA	NA	0.996965	none	AVAG|g3664.t1, AVAG|g44357.t1, AVAG|g44359.t1
GO:0030259	0.0161058	0.999038	2	34	lipid glycosylation	BP	1	BP lipid glycosylation	AVAG|g20134.t1, AVAG|g6484.t1
GO:0016757	0.0162059	0.992944	13	1341	transferase activity, transferring glycosyl groups	MF	1	MF transferase activity, transferring glycosyl groups	AVAG|g11280.t1, AVAG|g11323.t1, AVAG|g15683.t1, AVAG|g20134.t1, AVAG|g23475.t1, AVAG|g30947.t1, AVAG|g41417.t1, AVAG|g42377.t1, AVAG|g47914.t1, AVAG|g518.t1, AVAG|g53118.t1, AVAG|g53247.t1, AVAG|g6484.t1
GO:0009068	0.0164317	0.999001	2	41	aspartate family amino acid catabolic process	BP	1	BP aspartate family amino acid catabolic process	AVAG|g3584.t1, AVAG|g8953.t1
GO:0044711	0.0168349	0.991086	21	2781	NA	NA	1	none	AVAG|g10315.t1, AVAG|g11280.t1, AVAG|g11323.t1, AVAG|g19695.t1, AVAG|g22235.t1, AVAG|g22875.t1, AVAG|g23504.t1, AVAG|g23641.t1, AVAG|g26717.t1, AVAG|g27590.t1, AVAG|g3046.t1, AVAG|g30619.t1, AVAG|g30947.t1, AVAG|g312.t1, AVAG|g4232.t1, AVAG|g47915.t1, AVAG|g5218.t1, AVAG|g52346.t1, AVAG|g55655.t1, AVAG|g59245.t1, AVAG|g61679.t1
GO:0051184	0.0168616	0.997874	3	106	cofactor transmembrane transporter activity	MF	1	MF cofactor transmembrane transporter activity	AVAG|g3664.t1, AVAG|g44357.t1, AVAG|g44359.t1
GO:0006098	0.0173395	0.998912	2	45	pentose-phosphate shunt	BP	1	BP pentose-phosphate shunt	AVAG|g57804.t1, AVAG|g6018.t1
GO:0042360	0.0176919	0.999882	1	4	vitamin E metabolic process	BP	1	BP vitamin E metabolic process	AVAG|g38963.t1
GO:0047037	0.0180187	0.99987	1	5	salutaridine reductase (NADPH) activity	MF	1	MF salutaridine reductase (NADPH) activity	AVAG|g45874.t1
GO:0009821	0.0183811	0.999864	1	5	alkaloid biosynthetic process	BP	1	BP alkaloid biosynthetic process	AVAG|g45874.t1
GO:0009229	0.0184007	0.999873	1	4	thiamine diphosphate biosynthetic process	BP	1	BP thiamine diphosphate biosynthetic process	AVAG|g27590.t1
GO:0042357	0.0184007	0.999873	1	4	thiamine diphosphate metabolic process	BP	1	BP thiamine diphosphate metabolic process	AVAG|g27590.t1
GO:0008236	0.0186924	0.99483	6	433	serine-type peptidase activity	MF	1	MF serine-type peptidase activity	AVAG|g41418.t1, AVAG|g42759.t1, AVAG|g45773.t1, AVAG|g49857.t1, AVAG|g5422.t1, AVAG|g54414.t1
GO:0022853	0.0187481	0.995566	5	319	active ion transmembrane transporter activity	MF	1	MF active ion transmembrane transporter activity	AVAG|g28509.t1, AVAG|g3541.t1, AVAG|g43964.t1, AVAG|g51860.t1, AVAG|g63058.t1
GO:0044248	0.0194022	0.988543	29	4224	cellular catabolic process	BP	1	BP cellular catabolic process	AVAG|g20134.t1, AVAG|g23584.t1, AVAG|g28324.t1, AVAG|g28837.t1, AVAG|g29157.t1, AVAG|g32121.t1, AVAG|g32223.t1, AVAG|g32333.t1, AVAG|g35204.t1, AVAG|g3584.t1, AVAG|g37975.t1, AVAG|g38963.t1, AVAG|g43110.t1, AVAG|g43274.t1, AVAG|g4540.t1, AVAG|g46680.t1, AVAG|g47365.t1, AVAG|g48933.t1, AVAG|g48935.t1, AVAG|g50626.t1, AVAG|g50896.t1, AVAG|g50913.t1, AVAG|g51712.t1, AVAG|g51713.t1, AVAG|g51955.t1, A…
GO:0036102	0.0195362	0.999856	1	4	leukotriene B4 metabolic process	BP	1	BP leukotriene B4 metabolic process	AVAG|g38963.t1
GO:0015672	0.0195451	0.992789	9	836	monovalent inorganic cation transport	BP	1	BP monovalent inorganic cation transport	AVAG|g28509.t1, AVAG|g30944.t1, AVAG|g31978.t1, AVAG|g3541.t1, AVAG|g37575.t1, AVAG|g43964.t1, AVAG|g51860.t1, AVAG|g5621.t1, AVAG|g63058.t1
GO:0009313	0.0195714	0.998688	2	48	oligosaccharide catabolic process	BP	1	BP oligosaccharide catabolic process	AVAG|g29157.t1, AVAG|g32121.t1
GO:0009827	0.0203309	0.999834	1	5	plant-type cell wall modification	BP	1	BP plant-type cell wall modification	AVAG|g18063.t1
GO:0042545	0.0203309	0.999834	1	5	cell wall modification	BP	1	BP cell wall modification	AVAG|g18063.t1
GO:0042374	0.0207069	0.999828	1	5	phylloquinone metabolic process	BP	1	BP phylloquinone metabolic process	AVAG|g38963.t1
GO:0042376	0.0207069	0.999828	1	5	phylloquinone catabolic process	BP	1	BP phylloquinone catabolic process	AVAG|g38963.t1
GO:1901662	0.0207069	0.999828	1	5	quinone catabolic process	BP	1	BP quinone catabolic process	AVAG|g38963.t1
GO:0017171	0.020929	0.994064	6	444	serine hydrolase activity	MF	1	MF serine hydrolase activity	AVAG|g41418.t1, AVAG|g42759.t1, AVAG|g45773.t1, AVAG|g49857.t1, AVAG|g5422.t1, AVAG|g54414.t1
GO:0106274	0.0209705	0.998541	2	49	NA	NA	1	none	AVAG|g23475.t1, AVAG|g47914.t1
GO:0106275	0.0209705	0.998541	2	49	NA	NA	1	none	AVAG|g23475.t1, AVAG|g47914.t1
GO:0030170	0.021528	0.995766	4	224	pyridoxal phosphate binding	MF	1	MF pyridoxal phosphate binding	AVAG|g34995.t1, AVAG|g3584.t1, AVAG|g59245.t1, AVAG|g8953.t1
GO:0070279	0.021528	0.995766	4	224	vitamin B6 binding	MF	1	MF vitamin B6 binding	AVAG|g34995.t1, AVAG|g3584.t1, AVAG|g59245.t1, AVAG|g8953.t1
GO:0030600	0.0216775	0.999811	1	5	feruloyl esterase activity	MF	1	MF feruloyl esterase activity	AVAG|g8991.t1
GO:0009820	0.0221357	0.998415	2	49	alkaloid metabolic process	BP	1	BP alkaloid metabolic process	AVAG|g32333.t1, AVAG|g45874.t1
GO:0009228	0.0224394	0.99981	1	4	thiamine biosynthetic process	BP	1	BP thiamine biosynthetic process	AVAG|g27590.t1
GO:0042724	0.0224394	0.99981	1	4	thiamine-containing compound biosynthetic process	BP	1	BP thiamine-containing compound biosynthetic process	AVAG|g27590.t1
GO:0006721	0.0227156	0.995459	4	229	terpenoid metabolic process	BP	1	BP terpenoid metabolic process	AVAG|g10315.t1, AVAG|g22875.t1, AVAG|g4232.t1, AVAG|g55655.t1
GO:0016879	0.0227967	0.995438	4	228	ligase activity, forming carbon-nitrogen bonds	MF	1	MF ligase activity, forming carbon-nitrogen bonds	AVAG|g23504.t1, AVAG|g35204.t1, AVAG|g47365.t1, AVAG|g5218.t1
GO:0004338	0.0228225	0.999791	1	5	glucan exo-1,3-beta-glucosidase activity	MF	1	MF glucan exo-1,3-beta-glucosidase activity	AVAG|g11041.t1
GO:0004081	0.0231978	0.999775	1	6	bis(5'-nucleosyl)-tetraphosphatase (asymmetrical) activity	MF	1	MF bis(5'-nucleosyl)-tetraphosphatase (asymmetrical) activity	AVAG|g19695.t1
GO:0008796	0.0231978	0.999775	1	6	bis(5'-nucleosyl)-tetraphosphatase activity	MF	1	MF bis(5'-nucleosyl)-tetraphosphatase activity	AVAG|g19695.t1
GO:0044282	0.0232	0.991782	8	755	small molecule catabolic process	BP	1	BP small molecule catabolic process	AVAG|g312.t1, AVAG|g35204.t1, AVAG|g3584.t1, AVAG|g38963.t1, AVAG|g47365.t1, AVAG|g51955.t1, AVAG|g61679.t1, AVAG|g8953.t1
GO:0004131	0.0232241	0.999763	1	8	cytosine deaminase activity	MF	1	MF cytosine deaminase activity	AVAG|g52346.t1
GO:0102480	0.0232241	0.999763	1	8	5-fluorocytosine deaminase activity	MF	1	MF 5-fluorocytosine deaminase activity	AVAG|g52346.t1
GO:0005977	0.0233781	0.996659	3	127	glycogen metabolic process	BP	1	BP glycogen metabolic process	AVAG|g43110.t1, AVAG|g4540.t1, AVAG|g50896.t1
GO:0022892	0.0236146	0.986701	23	3049	NA	NA	1	none	AVAG|g10815.t1, AVAG|g10816.t1, AVAG|g16473.t1, AVAG|g18383.t1, AVAG|g28509.t1, AVAG|g28565.t1, AVAG|g28569.t1, AVAG|g28570.t1, AVAG|g30944.t1, AVAG|g31978.t1, AVAG|g3541.t1, AVAG|g35760.t1, AVAG|g3664.t1, AVAG|g37575.t1, AVAG|g37831.t1, AVAG|g43964.t1, AVAG|g44357.t1, AVAG|g44359.t1, AVAG|g48432.t1, AVAG|g51860.t1, AVAG|g5331.t1, AVAG|g5621.t1, AVAG|g63058.t1
GO:1901135	0.0238314	0.988724	14	1699	carbohydrate derivative metabolic process	BP	1	BP carbohydrate derivative metabolic process	AVAG|g19695.t1, AVAG|g20134.t1, AVAG|g20393.t1, AVAG|g23584.t1, AVAG|g28324.t1, AVAG|g28509.t1, AVAG|g30947.t1, AVAG|g312.t1, AVAG|g37552.t1, AVAG|g52346.t1, AVAG|g57804.t1, AVAG|g6018.t1, AVAG|g61679.t1, AVAG|g6484.t1
GO:0019682	0.0243492	0.998161	2	54	glyceraldehyde-3-phosphate metabolic process	BP	1	BP glyceraldehyde-3-phosphate metabolic process	AVAG|g57804.t1, AVAG|g6018.t1
GO:0006112	0.0245487	0.996426	3	129	energy reserve metabolic process	BP	1	BP energy reserve metabolic process	AVAG|g43110.t1, AVAG|g4540.t1, AVAG|g50896.t1
GO:0098739	0.0254644	0.993489	5	319	import across plasma membrane	BP	1	BP import across plasma membrane	AVAG|g28509.t1, AVAG|g3541.t1, AVAG|g43964.t1, AVAG|g51860.t1, AVAG|g63058.t1
GO:0008392	0.02551	0.999738	1	5	arachidonic acid epoxygenase activity	MF	1	MF arachidonic acid epoxygenase activity	AVAG|g38963.t1
GO:0052717	0.0255507	0.999713	1	8	tRNA-specific adenosine-34 deaminase activity	MF	1	MF tRNA-specific adenosine-34 deaminase activity	AVAG|g52346.t1
GO:0052718	0.0255507	0.999713	1	8	tRNA-specific adenosine-34 deaminase complex	CC	1	CC tRNA-specific adenosine-34 deaminase complex	AVAG|g52346.t1
GO:0016722	0.0258397	0.997985	2	55	oxidoreductase activity, oxidizing metal ions	MF	1	MF oxidoreductase activity, oxidizing metal ions	AVAG|g52620.t1, AVAG|g53487.t1
GO:1901523	0.0262287	0.999723	1	5	icosanoid catabolic process	BP	1	BP icosanoid catabolic process	AVAG|g38963.t1
GO:0050898	0.0265397	0.999705	1	6	nitrile metabolic process	BP	1	BP nitrile metabolic process	AVAG|g19589.t1
GO:0008559	0.0274195	0.995839	3	123	xenobiotic transmembrane transporting ATPase activity	MF	1	MF xenobiotic transmembrane transporting ATPase activity	AVAG|g3664.t1, AVAG|g44357.t1, AVAG|g44359.t1
GO:0046176	0.0275384	0.999673	1	7	aldonic acid catabolic process	BP	1	BP aldonic acid catabolic process	AVAG|g51955.t1
GO:0006534	0.0282504	0.997689	2	55	cysteine metabolic process	BP	1	BP cysteine metabolic process	AVAG|g34995.t1, AVAG|g59245.t1
GO:0042623	0.0288089	0.989377	8	749	ATPase activity, coupled	MF	1	MF ATPase activity, coupled	AVAG|g28509.t1, AVAG|g3541.t1, AVAG|g3664.t1, AVAG|g43964.t1, AVAG|g44357.t1, AVAG|g44359.t1, AVAG|g51860.t1, AVAG|g63058.t1
GO:0015301	0.0292608	0.997564	2	53	anion:anion antiporter activity	MF	1	MF anion:anion antiporter activity	AVAG|g16473.t1, AVAG|g18383.t1
GO:0018126	0.0296794	0.997503	2	59	protein hydroxylation	BP	1	BP protein hydroxylation	AVAG|g10775.t1, AVAG|g35242.t1
GO:0021989	0.0296992	0.99963	1	6	olfactory cortex development	BP	1	BP olfactory cortex development	AVAG|g28509.t1
GO:1903279	0.0296992	0.99963	1	6	regulation of calcium:sodium antiporter activity	BP	1	BP regulation of calcium:sodium antiporter activity	AVAG|g28509.t1
GO:1903280	0.0296992	0.99963	1	6	negative regulation of calcium:sodium antiporter activity	BP	1	BP negative regulation of calcium:sodium antiporter activity	AVAG|g28509.t1
GO:0008391	0.0300337	0.999621	1	6	arachidonic acid monooxygenase activity	MF	1	MF arachidonic acid monooxygenase activity	AVAG|g38963.t1
GO:0015077	0.0307064	0.987756	9	922	monovalent inorganic cation transmembrane transporter activity	MF	1	MF monovalent inorganic cation transmembrane transporter activity	AVAG|g28509.t1, AVAG|g30944.t1, AVAG|g31978.t1, AVAG|g3541.t1, AVAG|g37575.t1, AVAG|g43964.t1, AVAG|g51860.t1, AVAG|g5621.t1, AVAG|g63058.t1
GO:0030317	0.03093	0.995077	3	138	flagellated sperm motility	BP	1	BP flagellated sperm motility	AVAG|g3541.t1, AVAG|g51860.t1, AVAG|g63058.t1
GO:0097722	0.03093	0.995077	3	138	sperm motility	BP	1	BP sperm motility	AVAG|g3541.t1, AVAG|g51860.t1, AVAG|g63058.t1
GO:0015238	0.0314225	0.994972	3	130	drug transmembrane transporter activity	MF	1	MF drug transmembrane transporter activity	AVAG|g3664.t1, AVAG|g44357.t1, AVAG|g44359.t1
GO:0009664	0.0317855	0.999563	1	7	plant-type cell wall organization	BP	1	BP plant-type cell wall organization	AVAG|g18063.t1
GO:0015291	0.0322337	0.988807	7	604	secondary active transmembrane transporter activity	MF	1	MF secondary active transmembrane transporter activity	AVAG|g10815.t1, AVAG|g10816.t1, AVAG|g16473.t1, AVAG|g18383.t1, AVAG|g28569.t1, AVAG|g28570.t1, AVAG|g48432.t1
GO:0031149	0.0327513	0.999527	1	8	sorocarp stalk cell differentiation	BP	1	BP sorocarp stalk cell differentiation	AVAG|g23965.t1
GO:0019343	0.0329086	0.999522	1	8	cysteine biosynthetic process via cystathionine	BP	1	BP cysteine biosynthetic process via cystathionine	AVAG|g59245.t1
GO:0006812	0.0331631	0.983177	15	1845	cation transport	BP	1	BP cation transport	AVAG|g10815.t1, AVAG|g10816.t1, AVAG|g28509.t1, AVAG|g28565.t1, AVAG|g28569.t1, AVAG|g28570.t1, AVAG|g30944.t1, AVAG|g31978.t1, AVAG|g3541.t1, AVAG|g37575.t1, AVAG|g43964.t1, AVAG|g48432.t1, AVAG|g51860.t1, AVAG|g5621.t1, AVAG|g63058.t1
GO:0000256	0.0332571	0.999512	1	8	allantoin catabolic process	BP	1	BP allantoin catabolic process	AVAG|g35204.t1
GO:0009832	0.0337352	0.999508	1	7	plant-type cell wall biogenesis	BP	1	BP plant-type cell wall biogenesis	AVAG|g11280.t1
GO:0016713	0.0337821	0.999506	1	7	oxidoreductase activity, acting on paired donors, with incorporation or reduction of molecular oxygen, reduced iron-sulfur protein as one donor, and incorporation of one atom of oxygen	MF	1	MF oxidoreductase activity, acting on paired donors, with incorporation or reduction of molecular oxygen, reduced iron-sulfur protein as one donor, and incorporation of one atom of oxygen	AVAG|g38963.t1
GO:0008061	0.0345118	0.994263	3	153	chitin binding	MF	1	MF chitin binding	AVAG|g20393.t1, AVAG|g23584.t1, AVAG|g28324.t1
GO:0090484	0.0350974	0.994136	3	137	NA	NA	1	none	AVAG|g3664.t1, AVAG|g44357.t1, AVAG|g44359.t1
GO:0010339	0.0354976	0.999435	1	9	external side of cell wall	CC	1	CC external side of cell wall	AVAG|g49520.t1
GO:0046658	0.0356311	0.996682	2	68	anchored component of plasma membrane	CC	1	CC anchored component of plasma membrane	AVAG|g29157.t1, AVAG|g32121.t1
GO:0016138	0.0356751	0.999438	1	8	glycoside biosynthetic process	BP	1	BP glycoside biosynthetic process	AVAG|g30947.t1
GO:0006400	0.0358729	0.993941	3	168	tRNA modification	BP	1	BP tRNA modification	AVAG|g50814.t1, AVAG|g52346.t1, AVAG|g9621.t1
GO:0004485	0.0364215	0.999426	1	7	methylcrotonoyl-CoA carboxylase activity	MF	1	MF methylcrotonoyl-CoA carboxylase activity	AVAG|g35204.t1
GO:0008175	0.0366904	0.996529	2	68	tRNA methyltransferase activity	MF	1	MF tRNA methyltransferase activity	AVAG|g50814.t1, AVAG|g9621.t1
GO:0015562	0.0367253	0.993757	3	134	efflux transmembrane transporter activity	MF	1	MF efflux transmembrane transporter activity	AVAG|g3664.t1, AVAG|g44357.t1, AVAG|g44359.t1
GO:0072341	0.0375254	0.989372	5	382	modified amino acid binding	MF	1	MF modified amino acid binding	AVAG|g18573.t1, AVAG|g44090.t1, AVAG|g44091.t1, AVAG|g46324.t1, AVAG|g56625.t1
GO:0009099	0.0377557	0.99937	1	8	valine biosynthetic process	BP	1	BP valine biosynthetic process	AVAG|g3046.t1
GO:0020037	0.0378144	0.989266	5	394	heme binding	MF	1	MF heme binding	AVAG|g18050.t1, AVAG|g1815.t1, AVAG|g38963.t1, AVAG|g46055.t1, AVAG|g46076.t1
GO:0009566	0.0381245	0.993415	3	150	fertilization	BP	1	BP fertilization	AVAG|g3541.t1, AVAG|g51860.t1, AVAG|g63058.t1
GO:1901657	0.038618	0.990899	4	287	glycosyl compound metabolic process	BP	1	BP glycosyl compound metabolic process	AVAG|g20134.t1, AVAG|g30947.t1, AVAG|g52346.t1, AVAG|g6484.t1
GO:0031152	0.0390554	0.999306	1	10	aggregation involved in sorocarp development	BP	1	BP aggregation involved in sorocarp development	AVAG|g23965.t1
GO:0098630	0.0390554	0.999306	1	10	aggregation of unicellular organisms	BP	1	BP aggregation of unicellular organisms	AVAG|g23965.t1
GO:0051156	0.0391319	0.996168	2	67	glucose 6-phosphate metabolic process	BP	1	BP glucose 6-phosphate metabolic process	AVAG|g57804.t1, AVAG|g6018.t1
GO:0042758	0.0392329	0.999319	1	8	long-chain fatty acid catabolic process	BP	1	BP long-chain fatty acid catabolic process	AVAG|g38963.t1
GO:0006720	0.0402583	0.990392	4	274	isoprenoid metabolic process	BP	1	BP isoprenoid metabolic process	AVAG|g10315.t1, AVAG|g22875.t1, AVAG|g4232.t1, AVAG|g55655.t1
GO:0008812	0.0402668	0.999282	1	8	choline dehydrogenase activity	MF	1	MF choline dehydrogenase activity	AVAG|g54723.t1
GO:0015988	0.040371	0.999267	1	9	energy coupled proton transmembrane transport, against electrochemical gradient	BP	1	BP energy coupled proton transmembrane transport, against electrochemical gradient	AVAG|g28509.t1
GO:0046479	0.0405013	0.995955	2	70	glycosphingolipid catabolic process	BP	1	BP glycosphingolipid catabolic process	AVAG|g20134.t1, AVAG|g6484.t1
GO:0006030	0.0407674	0.992769	3	157	chitin metabolic process	BP	1	BP chitin metabolic process	AVAG|g20393.t1, AVAG|g23584.t1, AVAG|g28324.t1
GO:0004316	0.0415704	0.999213	1	10	3-oxoacyl-[acyl-carrier-protein] reductase (NADPH) activity	MF	1	MF 3-oxoacyl-[acyl-carrier-protein] reductase (NADPH) activity	AVAG|g30619.t1
GO:0102131	0.0415704	0.999213	1	10	3-oxo-glutaryl-[acp] methyl ester reductase activity	MF	1	MF 3-oxo-glutaryl-[acp] methyl ester reductase activity	AVAG|g30619.t1
GO:0102132	0.0415704	0.999213	1	10	3-oxo-pimeloyl-[acp] methyl ester reductase activity	MF	1	MF 3-oxo-pimeloyl-[acp] methyl ester reductase activity	AVAG|g30619.t1
GO:0046365	0.0419954	0.99572	2	72	monosaccharide catabolic process	BP	1	BP monosaccharide catabolic process	AVAG|g312.t1, AVAG|g61679.t1
GO:0018933	0.0420247	0.999218	1	8	nicotine metabolic process	BP	1	BP nicotine metabolic process	AVAG|g32333.t1
GO:0019608	0.0420247	0.999218	1	8	nicotine catabolic process	BP	1	BP nicotine catabolic process	AVAG|g32333.t1
GO:0009310	0.0421196	0.995702	2	71	amine catabolic process	BP	1	BP amine catabolic process	AVAG|g3584.t1, AVAG|g8953.t1
GO:0042402	0.0421196	0.995702	2	71	cellular biogenic amine catabolic process	BP	1	BP cellular biogenic amine catabolic process	AVAG|g3584.t1, AVAG|g8953.t1
GO:0004568	0.0421366	0.995703	2	68	chitinase activity	MF	1	MF chitinase activity	AVAG|g23584.t1, AVAG|g28324.t1
GO:0098660	0.0428382	0.980934	10	1117	inorganic ion transmembrane transport	BP	1	BP inorganic ion transmembrane transport	AVAG|g16473.t1, AVAG|g18383.t1, AVAG|g28509.t1, AVAG|g30944.t1, AVAG|g3541.t1, AVAG|g37575.t1, AVAG|g43964.t1, AVAG|g51860.t1, AVAG|g5621.t1, AVAG|g63058.t1
GO:0051181	0.043048	0.992205	3	150	cofactor transport	BP	1	BP cofactor transport	AVAG|g3664.t1, AVAG|g44357.t1, AVAG|g44359.t1
GO:0006595	0.043238	0.995523	2	72	polyamine metabolic process	BP	1	BP polyamine metabolic process	AVAG|g3584.t1, AVAG|g8953.t1
GO:0030641	0.0434864	0.992082	3	173	regulation of cellular pH	BP	1	BP regulation of cellular pH	AVAG|g3541.t1, AVAG|g51860.t1, AVAG|g63058.t1
GO:0098657	0.0442352	0.986911	5	375	import into cell	BP	1	BP import into cell	AVAG|g28509.t1, AVAG|g3541.t1, AVAG|g43964.t1, AVAG|g51860.t1, AVAG|g63058.t1
GO:0046394	0.0446508	0.983385	7	709	carboxylic acid biosynthetic process	BP	1	BP carboxylic acid biosynthetic process	AVAG|g23504.t1, AVAG|g23641.t1, AVAG|g26717.t1, AVAG|g3046.t1, AVAG|g30619.t1, AVAG|g5218.t1, AVAG|g59245.t1
GO:0001977	0.0448188	0.999084	1	10	renal system process involved in regulation of blood volume	BP	1	BP renal system process involved in regulation of blood volume	AVAG|g38963.t1
GO:0003071	0.0448188	0.999084	1	10	renal system process involved in regulation of systemic arterial blood pressure	BP	1	BP renal system process involved in regulation of systemic arterial blood pressure	AVAG|g38963.t1
GO:0004559	0.0449265	0.99525	2	72	alpha-mannosidase activity	MF	1	MF alpha-mannosidase activity	AVAG|g29157.t1, AVAG|g32121.t1
GO:0016053	0.0449415	0.983254	7	711	organic acid biosynthetic process	BP	1	BP organic acid biosynthetic process	AVAG|g23504.t1, AVAG|g23641.t1, AVAG|g26717.t1, AVAG|g3046.t1, AVAG|g30619.t1, AVAG|g5218.t1, AVAG|g59245.t1
GO:0046906	0.0453626	0.986479	5	414	tetrapyrrole binding	MF	1	MF tetrapyrrole binding	AVAG|g18050.t1, AVAG|g1815.t1, AVAG|g38963.t1, AVAG|g46055.t1, AVAG|g46076.t1
GO:0008483	0.0455188	0.995152	2	73	transaminase activity	MF	1	MF transaminase activity	AVAG|g3584.t1, AVAG|g8953.t1
GO:0006206	0.0455632	0.995138	2	78	pyrimidine nucleobase metabolic process	BP	1	BP pyrimidine nucleobase metabolic process	AVAG|g43274.t1, AVAG|g52346.t1
GO:0009089	0.0458283	0.999033	1	11	lysine biosynthetic process via diaminopimelate	BP	1	BP lysine biosynthetic process via diaminopimelate	AVAG|g26717.t1
GO:0046451	0.0458283	0.999033	1	11	diaminopimelate metabolic process	BP	1	BP diaminopimelate metabolic process	AVAG|g26717.t1
GO:0019520	0.0464976	0.999004	1	11	aldonic acid metabolic process	BP	1	BP aldonic acid metabolic process	AVAG|g51955.t1
GO:0046514	0.0473412	0.994845	2	76	ceramide catabolic process	BP	1	BP ceramide catabolic process	AVAG|g20134.t1, AVAG|g6484.t1
GO:0019373	0.0473599	0.998976	1	10	epoxygenase P450 pathway	BP	1	BP epoxygenase P450 pathway	AVAG|g38963.t1
GO:0033942	0.0482036	0.998952	1	9	4-alpha-D-(1->4)-alpha-D-glucanotrehalose trehalohydrolase activity	MF	1	MF 4-alpha-D-(1->4)-alpha-D-glucanotrehalose trehalohydrolase activity	AVAG|g22235.t1
GO:0045988	0.0482985	0.998924	1	11	negative regulation of striated muscle contraction	BP	1	BP negative regulation of striated muscle contraction	AVAG|g28509.t1
GO:0019377	0.0484785	0.994652	2	76	glycolipid catabolic process	BP	1	BP glycolipid catabolic process	AVAG|g20134.t1, AVAG|g6484.t1
GO:0009097	0.0495078	0.998881	1	10	isoleucine biosynthetic process	BP	1	BP isoleucine biosynthetic process	AVAG|g3046.t1
GO:0006541	0.0496303	0.994454	2	76	glutamine metabolic process	BP	1	BP glutamine metabolic process	AVAG|g23504.t1, AVAG|g5218.t1
