# Supplementary material for: Bdelloid rotifers deploy horizontally acquired biosynthetic genes against a fungal pathogen
Source: Nat Commun. 2024 Jul 18;15:5787. doi: 10.1038/s41467-024-49919-1 (PMC11258130; doi:10.1038/s41467-024-49919-1)
Supplement: Supplementary file 10 — Supplementary Data 6 [file 41467_2024_49919_MOESM10_ESM.xlsx]

## Sheet: INFO
INFO
*.GOseq tabs contain GOseq output for upregulated genes across treatment groups T7 and T24 (pathogen experiment, both species) and Ent and Rec (desiccation experiment, A. vaga only)
SHARED tab shows the overlap in GO terms between groups T24 and Rec, for A. vaga. GO terms associated with upregulated genes have been semantically clustered using ReviGO (http://revigo.irb.hr/) prior to analysis (output size option = small)
Codes
Ar = Adineta ricciae
Av = Adineta vaga
AD1 = A. ricciae (clone AD001)
AD8 = A. vaga (clone AD008)
X = UV-irradiated pathogen treatments (code used for investigator blinding in initial bioinformatic analysis)
Y = live pathogen treatments (code used for investigator blinding in initial bioinformatic analysis)
Ent = entering anhydrobiosis
Rec = recovering from desiccation
Definition of columns in SHARED tab
term	description of GO term
go_id	GO ID associated with term
numDEInCat.T24	number of genes significantly upregulated in pathogen experiment (T24)
numDEInCat.Rec	number of genes significantly upregulated in desiccation experiment (Rec)
highlight	indicates GO terms with at least 1 gene in both categories (i.e. overlapping GO terms)
highlight	indicates 4 oxidoreductase activity terms (shown as a shared GO category in Fig. 4); at this level, 3 terms are found associated with AD8Y24 while the other term is associated with Rec

## Sheet: AD1Y7-UP.GOseq
category	over_represented_pvalue	under_represented_pvalue	numDEInCat	numInCat	term	ontology	over_represented_FDR	go_term	gene_ids
GO:0008135	2.31598e-14	1	26	230	translation factor activity, RNA binding	MF	4.64261e-10	MF translation factor activity, RNA binding	ARIC|g12338.t1, ARIC|g13198.t1, ARIC|g14780.t1, ARIC|g14780.t2, ARIC|g14781.t1, ARIC|g16736.t1, ARIC|g17324.t1, ARIC|g17686.t1, ARIC|g25559.t1, ARIC|g29486.t1, ARIC|g34671.t1, ARIC|g35698.t1, ARIC|g36320.t1, ARIC|g36573.t1, ARIC|g37096.t1, ARIC|g37657.t1, ARIC|g39887.t1, ARIC|g40198.t1, ARIC|g40375.t1, ARIC|g40974.t1, ARIC|g41702.t1, ARIC|g4193.t1, ARIC|g42516.t1, ARIC|g51233.t1, ARIC|g6917.t1, A…
GO:0043970	2.57774e-10	1	7	11	histone H3-K9 acetylation	BP	2.58366e-06	BP histone H3-K9 acetylation	ARIC|g16197.t1, ARIC|g26611.t1, ARIC|g28784.t1, ARIC|g31289.t1, ARIC|g3157.t1, ARIC|g35063.t1, ARIC|g51891.t1
GO:0000160	1.95522e-09	1	7	15	phosphorelay signal transduction system	BP	9.79859e-06	BP phosphorelay signal transduction system	ARIC|g16197.t1, ARIC|g26611.t1, ARIC|g28784.t1, ARIC|g31289.t1, ARIC|g3157.t1, ARIC|g35063.t1, ARIC|g51891.t1
GO:0009873	1.95522e-09	1	7	15	ethylene-activated signaling pathway	BP	9.79859e-06	BP ethylene-activated signaling pathway	ARIC|g16197.t1, ARIC|g26611.t1, ARIC|g28784.t1, ARIC|g31289.t1, ARIC|g3157.t1, ARIC|g35063.t1, ARIC|g51891.t1
GO:0003746	3.88582e-09	1	11	60	translation elongation factor activity	MF	1.5579e-05	MF translation elongation factor activity	ARIC|g14780.t1, ARIC|g14780.t2, ARIC|g14781.t1, ARIC|g34671.t1, ARIC|g36320.t1, ARIC|g36573.t1, ARIC|g39887.t1, ARIC|g40198.t1, ARIC|g40974.t1, ARIC|g42516.t1, ARIC|g51233.t1
GO:0003743	7.64674e-09	1	16	149	translation initiation factor activity	MF	2.55478e-05	MF translation initiation factor activity	ARIC|g12338.t1, ARIC|g16736.t1, ARIC|g17324.t1, ARIC|g17686.t1, ARIC|g25559.t1, ARIC|g29486.t1, ARIC|g35698.t1, ARIC|g36320.t1, ARIC|g36573.t1, ARIC|g37657.t1, ARIC|g39887.t1, ARIC|g40375.t1, ARIC|g41702.t1, ARIC|g4193.t1, ARIC|g6917.t1, ARIC|g8936.t1
GO:0031435	1.78196e-08	1	11	74	mitogen-activated protein kinase kinase kinase binding	MF	5.10302e-05	MF mitogen-activated protein kinase kinase kinase binding	ARIC|g12090.t1, ARIC|g14068.t1, ARIC|g22184.t1, ARIC|g22186.t1, ARIC|g2431.t1, ARIC|g28589.t1, ARIC|g32395.t1, ARIC|g54181.t1, ARIC|g54184.t1, ARIC|g6694.t1, ARIC|g7912.t1
GO:0004407	2.29348e-08	1	9	43	histone deacetylase activity	MF	5.74688e-05	MF histone deacetylase activity	ARIC|g16197.t1, ARIC|g19641.t1, ARIC|g26611.t1, ARIC|g28784.t1, ARIC|g30985.t1, ARIC|g31289.t1, ARIC|g3157.t1, ARIC|g35063.t1, ARIC|g51891.t1
GO:0031177	5.10598e-08	1	8	50	phosphopantetheine binding	MF	0.000113727	MF phosphopantetheine binding	ARIC|g15363.t1, ARIC|g15365.t1, ARIC|g19140.t1, ARIC|g42529.t1, ARIC|g48113.t1, ARIC|g51304.t1, ARIC|g51903.t1, ARIC|g52243.t1
GO:0097300	6.40944e-08	1	9	53	programmed necrotic cell death	BP	0.000128484	BP programmed necrotic cell death	ARIC|g12090.t1, ARIC|g22184.t1, ARIC|g22186.t1, ARIC|g32395.t1, ARIC|g33924.t1, ARIC|g35922.t1, ARIC|g54181.t1, ARIC|g54184.t1, ARIC|g7912.t1
GO:0070265	1.0166e-07	1	9	57	necrotic cell death	BP	0.000185261	BP necrotic cell death	ARIC|g12090.t1, ARIC|g22184.t1, ARIC|g22186.t1, ARIC|g32395.t1, ARIC|g33924.t1, ARIC|g35922.t1, ARIC|g54181.t1, ARIC|g54184.t1, ARIC|g7912.t1
GO:0005164	1.12754e-07	1	10	72	tumor necrosis factor receptor binding	MF	0.000188355	MF tumor necrosis factor receptor binding	ARIC|g10174.t1, ARIC|g12090.t1, ARIC|g20362.t1, ARIC|g22184.t1, ARIC|g22186.t1, ARIC|g32395.t1, ARIC|g54181.t1, ARIC|g54184.t1, ARIC|g6694.t1, ARIC|g7912.t1
GO:0016706	1.30273e-07	1	12	97	oxidoreductase activity, acting on paired donors, with incorporation or reduction of molecular oxygen, 2-oxoglutarate as one donor, and incorporation of one atom each of oxygen into both donors	MF	0.000191309	MF oxidoreductase activity, acting on paired donors, with incorporation or reduction of molecular oxygen, 2-oxoglutarate as one donor, and incorporation of one atom each of oxygen into both donors	ARIC|g16473.t1, ARIC|g16546.t1, ARIC|g23674.t1, ARIC|g29591.t1, ARIC|g30357.t1, ARIC|g32380.t1, ARIC|g34130.t1, ARIC|g34307.t1, ARIC|g36995.t1, ARIC|g37012.t1, ARIC|g3776.t1, ARIC|g6708.t1
GO:0033558	1.33609e-07	1	9	50	protein deacetylase activity	MF	0.000191309	MF protein deacetylase activity	ARIC|g16197.t1, ARIC|g19641.t1, ARIC|g26611.t1, ARIC|g28784.t1, ARIC|g30985.t1, ARIC|g31289.t1, ARIC|g3157.t1, ARIC|g35063.t1, ARIC|g51891.t1
GO:0042972	1.73446e-07	1	6	16	licheninase activity	MF	0.000231793	MF licheninase activity	ARIC|g27738.t1, ARIC|g31373.t1, ARIC|g35326.t1, ARIC|g43249.t1, ARIC|g47117.t1, ARIC|g49590.t1
GO:0071731	2.46243e-07	1	8	44	response to nitric oxide	BP	0.000291102	BP response to nitric oxide	ARIC|g12090.t1, ARIC|g22184.t1, ARIC|g22186.t1, ARIC|g32395.t1, ARIC|g39452.t1, ARIC|g54181.t1, ARIC|g54184.t1, ARIC|g7912.t1
GO:0003972	2.60807e-07	1	5	10	RNA ligase (ATP) activity	MF	0.000291102	MF RNA ligase (ATP) activity	ARIC|g15788.t1, ARIC|g30137.t1, ARIC|g35221.t1, ARIC|g43506.t1, ARIC|g9962.t1
GO:0031996	2.61391e-07	1	10	72	thioesterase binding	MF	0.000291102	MF thioesterase binding	ARIC|g10174.t1, ARIC|g12090.t1, ARIC|g20362.t1, ARIC|g22184.t1, ARIC|g22186.t1, ARIC|g32395.t1, ARIC|g54181.t1, ARIC|g54184.t1, ARIC|g6694.t1, ARIC|g7912.t1
GO:0043506	2.87141e-07	1	12	139	regulation of JUN kinase activity	BP	0.000302949	BP regulation of JUN kinase activity	ARIC|g12090.t1, ARIC|g14068.t1, ARIC|g22184.t1, ARIC|g22186.t1, ARIC|g23248.t6, ARIC|g32395.t1, ARIC|g43023.t1, ARIC|g44417.t1, ARIC|g54181.t1, ARIC|g54184.t1, ARIC|g6694.t1, ARIC|g7912.t1
GO:0032813	3.02495e-07	1	10	82	tumor necrosis factor receptor superfamily binding	MF	0.000303191	MF tumor necrosis factor receptor superfamily binding	ARIC|g10174.t1, ARIC|g12090.t1, ARIC|g20362.t1, ARIC|g22184.t1, ARIC|g22186.t1, ARIC|g32395.t1, ARIC|g54181.t1, ARIC|g54184.t1, ARIC|g6694.t1, ARIC|g7912.t1
GO:0098004	3.7807e-07	1	4	5	virus tail fiber assembly	BP	0.000357719	BP virus tail fiber assembly	ARIC|g15788.t1, ARIC|g30137.t1, ARIC|g43506.t1, ARIC|g9962.t1
GO:0070932	4.11954e-07	1	7	31	histone H3 deacetylation	BP	0.000357719	BP histone H3 deacetylation	ARIC|g16197.t1, ARIC|g26611.t1, ARIC|g28784.t1, ARIC|g31289.t1, ARIC|g3157.t1, ARIC|g35063.t1, ARIC|g51891.t1
GO:0035631	4.21714e-07	1	8	47	CD40 receptor complex	CC	0.000357719	CC CD40 receptor complex	ARIC|g12090.t1, ARIC|g22184.t1, ARIC|g22186.t1, ARIC|g32395.t1, ARIC|g54181.t1, ARIC|g54184.t1, ARIC|g6694.t1, ARIC|g7912.t1
GO:0061647	5.37668e-07	1	7	38	histone H3-K9 modification	BP	0.000357719	BP histone H3-K9 modification	ARIC|g16197.t1, ARIC|g26611.t1, ARIC|g28784.t1, ARIC|g31289.t1, ARIC|g3157.t1, ARIC|g35063.t1, ARIC|g51891.t1
GO:0002947	5.50069e-07	1	7	35	tumor necrosis factor receptor superfamily complex	CC	0.000357719	CC tumor necrosis factor receptor superfamily complex	ARIC|g12090.t1, ARIC|g22184.t1, ARIC|g22186.t1, ARIC|g32395.t1, ARIC|g54181.t1, ARIC|g54184.t1, ARIC|g7912.t1
GO:0005174	5.50069e-07	1	7	35	CD40 receptor binding	MF	0.000357719	MF CD40 receptor binding	ARIC|g12090.t1, ARIC|g22184.t1, ARIC|g22186.t1, ARIC|g32395.t1, ARIC|g54181.t1, ARIC|g54184.t1, ARIC|g7912.t1
GO:0043120	5.50069e-07	1	7	35	tumor necrosis factor binding	MF	0.000357719	MF tumor necrosis factor binding	ARIC|g12090.t1, ARIC|g22184.t1, ARIC|g22186.t1, ARIC|g32395.t1, ARIC|g54181.t1, ARIC|g54184.t1, ARIC|g7912.t1
GO:0097057	5.50069e-07	1	7	35	TRAF2-GSTP1 complex	CC	0.000357719	CC TRAF2-GSTP1 complex	ARIC|g12090.t1, ARIC|g22184.t1, ARIC|g22186.t1, ARIC|g32395.t1, ARIC|g54181.t1, ARIC|g54184.t1, ARIC|g7912.t1
GO:1990604	5.50069e-07	1	7	35	IRE1-TRAF2-ASK1 complex	CC	0.000357719	CC IRE1-TRAF2-ASK1 complex	ARIC|g12090.t1, ARIC|g22184.t1, ARIC|g22186.t1, ARIC|g32395.t1, ARIC|g54181.t1, ARIC|g54184.t1, ARIC|g7912.t1
GO:0007250	5.50859e-07	1	9	62	activation of NF-kappaB-inducing kinase activity	BP	0.000357719	BP activation of NF-kappaB-inducing kinase activity	ARIC|g12090.t1, ARIC|g22184.t1, ARIC|g22186.t1, ARIC|g32395.t1, ARIC|g42907.t1, ARIC|g54181.t1, ARIC|g54184.t1, ARIC|g6694.t1, ARIC|g7912.t1
GO:0097320	5.53192e-07	1	6	22	plasma membrane tubulation	BP	0.000357719	BP plasma membrane tubulation	ARIC|g11925.t1, ARIC|g13064.t1, ARIC|g17502.t1, ARIC|g6337.t1, ARIC|g6402.t1, ARIC|g745.t1
GO:0002726	6.19099e-07	1	9	62	positive regulation of T cell cytokine production	BP	0.000387827	BP positive regulation of T cell cytokine production	ARIC|g12090.t1, ARIC|g22184.t1, ARIC|g22186.t1, ARIC|g32395.t1, ARIC|g42907.t1, ARIC|g54181.t1, ARIC|g54184.t1, ARIC|g6694.t1, ARIC|g7912.t1
GO:0002724	6.71603e-07	1	9	63	regulation of T cell cytokine production	BP	0.000407968	BP regulation of T cell cytokine production	ARIC|g12090.t1, ARIC|g22184.t1, ARIC|g22186.t1, ARIC|g32395.t1, ARIC|g42907.t1, ARIC|g54181.t1, ARIC|g54184.t1, ARIC|g6694.t1, ARIC|g7912.t1
GO:1903719	7.35844e-07	1	7	37	regulation of I-kappaB phosphorylation	BP	0.00042145	BP regulation of I-kappaB phosphorylation	ARIC|g12090.t1, ARIC|g22184.t1, ARIC|g22186.t1, ARIC|g32395.t1, ARIC|g54181.t1, ARIC|g54184.t1, ARIC|g7912.t1
GO:1903721	7.35844e-07	1	7	37	positive regulation of I-kappaB phosphorylation	BP	0.00042145	BP positive regulation of I-kappaB phosphorylation	ARIC|g12090.t1, ARIC|g22184.t1, ARIC|g22186.t1, ARIC|g32395.t1, ARIC|g54181.t1, ARIC|g54184.t1, ARIC|g7912.t1
GO:0032743	1.21545e-06	1	9	71	positive regulation of interleukin-2 production	BP	0.000676804	BP positive regulation of interleukin-2 production	ARIC|g12090.t1, ARIC|g22184.t1, ARIC|g22186.t1, ARIC|g32395.t1, ARIC|g42907.t1, ARIC|g54181.t1, ARIC|g54184.t1, ARIC|g6694.t1, ARIC|g7912.t1
GO:0043405	1.41066e-06	1	20	393	regulation of MAP kinase activity	BP	0.000764274	BP regulation of MAP kinase activity	ARIC|g12090.t1, ARIC|g14068.t1, ARIC|g15795.t1, ARIC|g16409.t1, ARIC|g17634.t2, ARIC|g22184.t1, ARIC|g22186.t1, ARIC|g23248.t6, ARIC|g2431.t1, ARIC|g28589.t1, ARIC|g32395.t1, ARIC|g43023.t1, ARIC|g44417.t1, ARIC|g54181.t1, ARIC|g54184.t1, ARIC|g6694.t1, ARIC|g7912.t1, ARIC|g8884.t3, ARIC|g9096.t1, ARIC|g9969.t1
GO:0008452	1.60763e-06	1	5	14	RNA ligase activity	MF	0.000848067	MF RNA ligase activity	ARIC|g15788.t1, ARIC|g30137.t1, ARIC|g35221.t1, ARIC|g43506.t1, ARIC|g9962.t1
GO:0034351	1.8618e-06	1	7	43	negative regulation of glial cell apoptotic process	BP	0.000956963	BP negative regulation of glial cell apoptotic process	ARIC|g12090.t1, ARIC|g22184.t1, ARIC|g22186.t1, ARIC|g32395.t1, ARIC|g54181.t1, ARIC|g54184.t1, ARIC|g7912.t1
GO:0042781	2.16144e-06	1	4	6	3'-tRNA processing endoribonuclease activity	MF	0.00108321	MF 3'-tRNA processing endoribonuclease activity	ARIC|g41469.t1, ARIC|g4744.t1, ARIC|g54650.t1, ARIC|g6800.t1
GO:0043507	2.24874e-06	1	10	116	positive regulation of JUN kinase activity	BP	0.00109947	BP positive regulation of JUN kinase activity	ARIC|g12090.t1, ARIC|g14068.t1, ARIC|g22184.t1, ARIC|g22186.t1, ARIC|g23248.t6, ARIC|g32395.t1, ARIC|g54181.t1, ARIC|g54184.t1, ARIC|g6694.t1, ARIC|g7912.t1
GO:0071732	2.83449e-06	1	7	42	cellular response to nitric oxide	BP	0.0013214	BP cellular response to nitric oxide	ARIC|g12090.t1, ARIC|g22184.t1, ARIC|g22186.t1, ARIC|g32395.t1, ARIC|g54181.t1, ARIC|g54184.t1, ARIC|g7912.t1
GO:1902170	2.83449e-06	1	7	42	cellular response to reactive nitrogen species	BP	0.0013214	BP cellular response to reactive nitrogen species	ARIC|g12090.t1, ARIC|g22184.t1, ARIC|g22186.t1, ARIC|g32395.t1, ARIC|g54181.t1, ARIC|g54184.t1, ARIC|g7912.t1
GO:0034350	2.97858e-06	1	7	45	regulation of glial cell apoptotic process	BP	0.00135701	BP regulation of glial cell apoptotic process	ARIC|g12090.t1, ARIC|g22184.t1, ARIC|g22186.t1, ARIC|g32395.t1, ARIC|g54181.t1, ARIC|g54184.t1, ARIC|g7912.t1
GO:0002711	3.10334e-06	1	9	72	positive regulation of T cell mediated immunity	BP	0.00138243	BP positive regulation of T cell mediated immunity	ARIC|g12090.t1, ARIC|g22184.t1, ARIC|g22186.t1, ARIC|g32395.t1, ARIC|g42907.t1, ARIC|g54181.t1, ARIC|g54184.t1, ARIC|g6694.t1, ARIC|g7912.t1
GO:1903265	3.96479e-06	1	7	43	positive regulation of tumor necrosis factor-mediated signaling pathway	BP	0.00171271	BP positive regulation of tumor necrosis factor-mediated signaling pathway	ARIC|g12090.t1, ARIC|g22184.t1, ARIC|g22186.t1, ARIC|g32395.t1, ARIC|g54181.t1, ARIC|g54184.t1, ARIC|g7912.t1
GO:0002720	4.01562e-06	0.999999	10	103	positive regulation of cytokine production involved in immune response	BP	0.00171271	BP positive regulation of cytokine production involved in immune response	ARIC|g12090.t1, ARIC|g22184.t1, ARIC|g22186.t1, ARIC|g32395.t1, ARIC|g42907.t1, ARIC|g54181.t1, ARIC|g54184.t1, ARIC|g6694.t1, ARIC|g7912.t1, ARIC|g9096.t1
GO:0070403	4.44067e-06	1	9	83	NAD+ binding	MF	0.00185453	MF NAD+ binding	ARIC|g16197.t1, ARIC|g26611.t1, ARIC|g28784.t1, ARIC|g31289.t1, ARIC|g3157.t1, ARIC|g35063.t1, ARIC|g37170.t1, ARIC|g38565.t1, ARIC|g51891.t1
GO:0019213	4.68871e-06	0.999999	9	76	deacetylase activity	MF	0.00191816	MF deacetylase activity	ARIC|g16197.t1, ARIC|g19641.t1, ARIC|g26611.t1, ARIC|g28784.t1, ARIC|g30985.t1, ARIC|g31289.t1, ARIC|g3157.t1, ARIC|g35063.t1, ARIC|g51891.t1
GO:0032663	5.29779e-06	0.999999	9	84	regulation of interleukin-2 production	BP	0.00212399	BP regulation of interleukin-2 production	ARIC|g12090.t1, ARIC|g22184.t1, ARIC|g22186.t1, ARIC|g32395.t1, ARIC|g42907.t1, ARIC|g54181.t1, ARIC|g54184.t1, ARIC|g6694.t1, ARIC|g7912.t1
GO:0048244	6.43551e-06	1	6	25	phytanoyl-CoA dioxygenase activity	MF	0.00252954	MF phytanoyl-CoA dioxygenase activity	ARIC|g16546.t1, ARIC|g29591.t1, ARIC|g32380.t1, ARIC|g36995.t1, ARIC|g37012.t1, ARIC|g6708.t1
GO:0046330	7.77838e-06	0.999999	13	197	positive regulation of JNK cascade	BP	0.00299856	BP positive regulation of JNK cascade	ARIC|g10174.t1, ARIC|g12090.t1, ARIC|g14068.t1, ARIC|g20362.t1, ARIC|g22184.t1, ARIC|g22186.t1, ARIC|g23248.t6, ARIC|g32395.t1, ARIC|g54181.t1, ARIC|g54184.t1, ARIC|g6694.t1, ARIC|g7912.t1, ARIC|g9096.t1
GO:0016705	9.16097e-06	0.999998	18	353	oxidoreductase activity, acting on paired donors, with incorporation or reduction of molecular oxygen	MF	0.00346492	MF oxidoreductase activity, acting on paired donors, with incorporation or reduction of molecular oxygen	ARIC|g13174.t1, ARIC|g15931.t1, ARIC|g16473.t1, ARIC|g16546.t1, ARIC|g23674.t1, ARIC|g29591.t1, ARIC|g30357.t1, ARIC|g32380.t1, ARIC|g34130.t1, ARIC|g34307.t1, ARIC|g3616.t1, ARIC|g36995.t1, ARIC|g37012.t1, ARIC|g3768.t1, ARIC|g3776.t1, ARIC|g39452.t1, ARIC|g6708.t1, ARIC|g9060.t1
GO:0043168	9.4779e-06	0.999994	122	5892	anion binding	MF	0.00351841	MF anion binding	ARIC|g10113.t1, ARIC|g10157.t1, ARIC|g10857.t1, ARIC|g10902.t1, ARIC|g11158.t1, ARIC|g11629.t1, ARIC|g11925.t1, ARIC|g12338.t1, ARIC|g12832.t1, ARIC|g13064.t1, ARIC|g14068.t1, ARIC|g14129.t1, ARIC|g14780.t1, ARIC|g14780.t2, ARIC|g14781.t1, ARIC|g15026.t1, ARIC|g15363.t1, ARIC|g15365.t1, ARIC|g15744.t1, ARIC|g15788.t1, ARIC|g1601.t1, ARIC|g16121.t1, ARIC|g16197.t1, ARIC|g1658.t1, ARIC|g17451.t1, A…
GO:0002718	1.02212e-05	0.999999	10	114	regulation of cytokine production involved in immune response	BP	0.00372533	BP regulation of cytokine production involved in immune response	ARIC|g12090.t1, ARIC|g22184.t1, ARIC|g22186.t1, ARIC|g32395.t1, ARIC|g42907.t1, ARIC|g54181.t1, ARIC|g54184.t1, ARIC|g6694.t1, ARIC|g7912.t1, ARIC|g9096.t1
GO:0043628	1.33128e-05	0.999998	9	87	ncRNA 3'-end processing	BP	0.00470208	BP ncRNA 3'-end processing	ARIC|g12306.t1, ARIC|g19452.t1, ARIC|g31195.t1, ARIC|g41469.t1, ARIC|g416.t1, ARIC|g4744.t1, ARIC|g53328.t1, ARIC|g54650.t1, ARIC|g6800.t1
GO:0046328	1.33702e-05	0.999997	15	273	regulation of JNK cascade	BP	0.00470208	BP regulation of JNK cascade	ARIC|g10174.t1, ARIC|g12090.t1, ARIC|g14068.t1, ARIC|g20362.t1, ARIC|g22184.t1, ARIC|g22186.t1, ARIC|g23248.t6, ARIC|g32395.t1, ARIC|g43023.t1, ARIC|g44417.t1, ARIC|g54181.t1, ARIC|g54184.t1, ARIC|g6694.t1, ARIC|g7912.t1, ARIC|g9096.t1
GO:0042245	1.65634e-05	1	4	10	RNA repair	BP	0.00571754	BP RNA repair	ARIC|g15788.t1, ARIC|g30137.t1, ARIC|g43506.t1, ARIC|g9962.t1
GO:0043022	1.6828e-05	0.999997	11	138	ribosome binding	MF	0.00571754	MF ribosome binding	ARIC|g14780.t1, ARIC|g14780.t2, ARIC|g17686.t1, ARIC|g19452.t1, ARIC|g31195.t1, ARIC|g34671.t1, ARIC|g36320.t1, ARIC|g36573.t1, ARIC|g39887.t1, ARIC|g416.t1, ARIC|g8936.t1
GO:0000738	1.84848e-05	0.999999	5	18	DNA catabolic process, exonucleolytic	BP	0.00617578	BP DNA catabolic process, exonucleolytic	ARIC|g12306.t1, ARIC|g19452.t1, ARIC|g31195.t1, ARIC|g416.t1, ARIC|g53328.t1
GO:2001025	1.88977e-05	1	4	12	positive regulation of response to drug	BP	0.00621021	BP positive regulation of response to drug	ARIC|g17634.t2, ARIC|g3614.t1, ARIC|g38340.t1, ARIC|g8884.t3
GO:0070534	1.94553e-05	0.999997	10	114	protein K63-linked ubiquitination	BP	0.00629035	BP protein K63-linked ubiquitination	ARIC|g10174.t1, ARIC|g12090.t1, ARIC|g20362.t1, ARIC|g22184.t1, ARIC|g22186.t1, ARIC|g32395.t1, ARIC|g54181.t1, ARIC|g54184.t1, ARIC|g6694.t1, ARIC|g7912.t1
GO:0016575	1.97967e-05	0.999997	9	96	histone deacetylation	BP	0.00629912	BP histone deacetylation	ARIC|g16197.t1, ARIC|g19641.t1, ARIC|g26611.t1, ARIC|g28784.t1, ARIC|g30985.t1, ARIC|g31289.t1, ARIC|g3157.t1, ARIC|g35063.t1, ARIC|g51891.t1
GO:0036094	2.09152e-05	0.999987	117	5573	small molecule binding	MF	0.00655104	MF small molecule binding	ARIC|g10113.t1, ARIC|g10157.t1, ARIC|g10857.t1, ARIC|g10902.t1, ARIC|g11158.t1, ARIC|g11629.t1, ARIC|g12338.t1, ARIC|g12832.t1, ARIC|g14068.t1, ARIC|g14129.t1, ARIC|g14780.t1, ARIC|g14780.t2, ARIC|g14781.t1, ARIC|g15026.t1, ARIC|g15363.t1, ARIC|g15365.t1, ARIC|g15744.t1, ARIC|g15788.t1, ARIC|g1601.t1, ARIC|g16121.t1, ARIC|g16197.t1, ARIC|g1658.t1, ARIC|g17451.t1, ARIC|g18323.t1, ARIC|g19140.t1, A…
GO:0000166	2.3275e-05	0.999986	105	4898	nucleotide binding	MF	0.0070057	MF nucleotide binding	ARIC|g10113.t1, ARIC|g10157.t1, ARIC|g10857.t1, ARIC|g10902.t1, ARIC|g11158.t1, ARIC|g11629.t1, ARIC|g12338.t1, ARIC|g12832.t1, ARIC|g14068.t1, ARIC|g14129.t1, ARIC|g14780.t1, ARIC|g14780.t2, ARIC|g14781.t1, ARIC|g15026.t1, ARIC|g15744.t1, ARIC|g15788.t1, ARIC|g1601.t1, ARIC|g16121.t1, ARIC|g16197.t1, ARIC|g1658.t1, ARIC|g17451.t1, ARIC|g18323.t1, ARIC|g19500.t1, ARIC|g19664.t1, ARIC|g19675.t1, A…
GO:1901265	2.3275e-05	0.999986	105	4898	nucleoside phosphate binding	MF	0.0070057	MF nucleoside phosphate binding	ARIC|g10113.t1, ARIC|g10157.t1, ARIC|g10857.t1, ARIC|g10902.t1, ARIC|g11158.t1, ARIC|g11629.t1, ARIC|g12338.t1, ARIC|g12832.t1, ARIC|g14068.t1, ARIC|g14129.t1, ARIC|g14780.t1, ARIC|g14780.t2, ARIC|g14781.t1, ARIC|g15026.t1, ARIC|g15744.t1, ARIC|g15788.t1, ARIC|g1601.t1, ARIC|g16121.t1, ARIC|g16197.t1, ARIC|g1658.t1, ARIC|g17451.t1, ARIC|g18323.t1, ARIC|g19500.t1, ARIC|g19664.t1, ARIC|g19675.t1, A…
GO:1901224	2.34153e-05	0.999996	10	121	positive regulation of NIK/NF-kappaB signaling	BP	0.0070057	BP positive regulation of NIK/NF-kappaB signaling	ARIC|g12090.t1, ARIC|g22184.t1, ARIC|g22186.t1, ARIC|g32395.t1, ARIC|g42907.t1, ARIC|g54181.t1, ARIC|g54184.t1, ARIC|g6694.t1, ARIC|g7912.t1, ARIC|g9096.t1
GO:0051092	2.68526e-05	0.999995	12	176	positive regulation of NF-kappaB transcription factor activity	BP	0.00783098	BP positive regulation of NF-kappaB transcription factor activity	ARIC|g10174.t1, ARIC|g12090.t1, ARIC|g20362.t1, ARIC|g22184.t1, ARIC|g22186.t1, ARIC|g32395.t1, ARIC|g42907.t1, ARIC|g54181.t1, ARIC|g54184.t1, ARIC|g6694.t1, ARIC|g7912.t1, ARIC|g9096.t1
GO:0033209	2.69549e-05	0.999996	9	103	tumor necrosis factor-mediated signaling pathway	BP	0.00783098	BP tumor necrosis factor-mediated signaling pathway	ARIC|g10174.t1, ARIC|g12090.t1, ARIC|g20362.t1, ARIC|g22184.t1, ARIC|g22186.t1, ARIC|g32395.t1, ARIC|g54181.t1, ARIC|g54184.t1, ARIC|g7912.t1
GO:0002709	2.98815e-05	0.999996	9	94	regulation of T cell mediated immunity	BP	0.00855721	BP regulation of T cell mediated immunity	ARIC|g12090.t1, ARIC|g22184.t1, ARIC|g22186.t1, ARIC|g32395.t1, ARIC|g42907.t1, ARIC|g54181.t1, ARIC|g54184.t1, ARIC|g6694.t1, ARIC|g7912.t1
GO:0000309	3.2238e-05	0.999999	4	10	nicotinamide-nucleotide adenylyltransferase activity	MF	0.00897561	MF nicotinamide-nucleotide adenylyltransferase activity	ARIC|g16121.t1, ARIC|g24119.t1, ARIC|g48234.t1, ARIC|g51103.t1
GO:0004515	3.2238e-05	0.999999	4	10	nicotinate-nucleotide adenylyltransferase activity	MF	0.00897561	MF nicotinate-nucleotide adenylyltransferase activity	ARIC|g16121.t1, ARIC|g24119.t1, ARIC|g48234.t1, ARIC|g51103.t1
GO:0006476	3.92253e-05	0.999994	9	106	protein deacetylation	BP	0.0107714	BP protein deacetylation	ARIC|g16197.t1, ARIC|g19641.t1, ARIC|g26611.t1, ARIC|g28784.t1, ARIC|g30985.t1, ARIC|g31289.t1, ARIC|g3157.t1, ARIC|g35063.t1, ARIC|g51891.t1
GO:0045906	4.53668e-05	1	3	4	negative regulation of vasoconstriction	BP	0.0122895	BP negative regulation of vasoconstriction	ARIC|g15795.t1, ARIC|g39452.t1, ARIC|g9969.t1
GO:0032874	5.37564e-05	0.999988	13	234	positive regulation of stress-activated MAPK cascade	BP	0.014368	BP positive regulation of stress-activated MAPK cascade	ARIC|g10174.t1, ARIC|g12090.t1, ARIC|g14068.t1, ARIC|g20362.t1, ARIC|g22184.t1, ARIC|g22186.t1, ARIC|g23248.t6, ARIC|g32395.t1, ARIC|g54181.t1, ARIC|g54184.t1, ARIC|g6694.t1, ARIC|g7912.t1, ARIC|g9096.t1
GO:0043123	6.10029e-05	0.999987	12	194	positive regulation of I-kappaB kinase/NF-kappaB signaling	BP	0.0159561	BP positive regulation of I-kappaB kinase/NF-kappaB signaling	ARIC|g12090.t1, ARIC|g22184.t1, ARIC|g22186.t1, ARIC|g27245.t1, ARIC|g32395.t1, ARIC|g41868.t1, ARIC|g42907.t1, ARIC|g54181.t1, ARIC|g54184.t1, ARIC|g6694.t1, ARIC|g7912.t1, ARIC|g9096.t1
GO:0070566	6.12901e-05	0.999993	7	72	adenylyltransferase activity	MF	0.0159561	MF adenylyltransferase activity	ARIC|g16121.t1, ARIC|g24119.t1, ARIC|g30292.t1, ARIC|g41990.t1, ARIC|g44867.t1, ARIC|g48234.t1, ARIC|g51103.t1
GO:0031123	6.29869e-05	0.999986	12	193	RNA 3'-end processing	BP	0.0159841	BP RNA 3'-end processing	ARIC|g12306.t1, ARIC|g19452.t1, ARIC|g30292.t1, ARIC|g31195.t1, ARIC|g41469.t1, ARIC|g416.t1, ARIC|g41990.t1, ARIC|g44867.t1, ARIC|g4744.t1, ARIC|g53328.t1, ARIC|g54650.t1, ARIC|g6800.t1
GO:0070304	6.31186e-05	0.999985	13	238	positive regulation of stress-activated protein kinase signaling cascade	BP	0.0159841	BP positive regulation of stress-activated protein kinase signaling cascade	ARIC|g10174.t1, ARIC|g12090.t1, ARIC|g14068.t1, ARIC|g20362.t1, ARIC|g22184.t1, ARIC|g22186.t1, ARIC|g23248.t6, ARIC|g32395.t1, ARIC|g54181.t1, ARIC|g54184.t1, ARIC|g6694.t1, ARIC|g7912.t1, ARIC|g9096.t1
GO:0019955	6.37898e-05	0.999993	7	73	cytokine binding	MF	0.0159841	MF cytokine binding	ARIC|g12090.t1, ARIC|g22184.t1, ARIC|g22186.t1, ARIC|g32395.t1, ARIC|g54181.t1, ARIC|g54184.t1, ARIC|g7912.t1
GO:0002819	7.18255e-05	0.999986	11	176	regulation of adaptive immune response	BP	0.0177755	BP regulation of adaptive immune response	ARIC|g12090.t1, ARIC|g22184.t1, ARIC|g22186.t1, ARIC|g32395.t1, ARIC|g42907.t1, ARIC|g43023.t1, ARIC|g44417.t1, ARIC|g54181.t1, ARIC|g54184.t1, ARIC|g6694.t1, ARIC|g7912.t1
GO:0043406	7.40196e-05	0.999982	13	262	positive regulation of MAP kinase activity	BP	0.0180951	BP positive regulation of MAP kinase activity	ARIC|g12090.t1, ARIC|g14068.t1, ARIC|g22184.t1, ARIC|g22186.t1, ARIC|g23248.t6, ARIC|g2431.t1, ARIC|g28589.t1, ARIC|g32395.t1, ARIC|g54181.t1, ARIC|g54184.t1, ARIC|g6694.t1, ARIC|g7912.t1, ARIC|g9096.t1
GO:0035335	7.59838e-05	0.999988	9	108	peptidyl-tyrosine dephosphorylation	BP	0.0181279	BP peptidyl-tyrosine dephosphorylation	ARIC|g15795.t1, ARIC|g16409.t1, ARIC|g17634.t2, ARIC|g23464.t1, ARIC|g36356.t1, ARIC|g43023.t1, ARIC|g44417.t1, ARIC|g8884.t3, ARIC|g9969.t1
GO:0005126	7.72162e-05	0.999986	10	146	cytokine receptor binding	MF	0.0181279	MF cytokine receptor binding	ARIC|g10174.t1, ARIC|g12090.t1, ARIC|g20362.t1, ARIC|g22184.t1, ARIC|g22186.t1, ARIC|g32395.t1, ARIC|g54181.t1, ARIC|g54184.t1, ARIC|g6694.t1, ARIC|g7912.t1
GO:0048449	7.77709e-05	1	2	2	floral organ formation	BP	0.0181279	BP floral organ formation	ARIC|g30292.t1, ARIC|g44867.t1
GO:0048451	7.77709e-05	1	2	2	petal formation	BP	0.0181279	BP petal formation	ARIC|g30292.t1, ARIC|g44867.t1
GO:0016886	7.93568e-05	0.999995	5	30	ligase activity, forming phosphoric ester bonds	MF	0.0182456	MF ligase activity, forming phosphoric ester bonds	ARIC|g15788.t1, ARIC|g30137.t1, ARIC|g35221.t1, ARIC|g43506.t1, ARIC|g9962.t1
GO:0002824	8.00966e-05	0.999987	9	117	positive regulation of adaptive immune response based on somatic recombination of immune receptors built from immunoglobulin superfamily domains	BP	0.0182456	BP positive regulation of adaptive immune response based on somatic recombination of immune receptors built from immunoglobulin superfamily domains	ARIC|g12090.t1, ARIC|g22184.t1, ARIC|g22186.t1, ARIC|g32395.t1, ARIC|g42907.t1, ARIC|g54181.t1, ARIC|g54184.t1, ARIC|g6694.t1, ARIC|g7912.t1
GO:0051989	8.11737e-05	1	2	2	coproporphyrinogen dehydrogenase activity	MF	0.0182832	MF coproporphyrinogen dehydrogenase activity	ARIC|g19995.t1, ARIC|g5928.t1
GO:0071900	8.60463e-05	0.999969	22	588	regulation of protein serine/threonine kinase activity	BP	0.0190569	BP regulation of protein serine/threonine kinase activity	ARIC|g12090.t1, ARIC|g14068.t1, ARIC|g15795.t1, ARIC|g16409.t1, ARIC|g17634.t2, ARIC|g22184.t1, ARIC|g22186.t1, ARIC|g23248.t6, ARIC|g2431.t1, ARIC|g28589.t1, ARIC|g32395.t1, ARIC|g42907.t1, ARIC|g43023.t1, ARIC|g44417.t1, ARIC|g54181.t1, ARIC|g54184.t1, ARIC|g5482.t1, ARIC|g6694.t1, ARIC|g7912.t1, ARIC|g8884.t3, ARIC|g9096.t1, ARIC|g9969.t1
GO:0044462	8.65097e-05	0.999997	4	16	external encapsulating structure part	CC	0.0190569	CC external encapsulating structure part	ARIC|g26502.t1, ARIC|g34288.t1, ARIC|g47364.t1, ARIC|g5995.t1
GO:0010803	9.41203e-05	0.999989	7	70	regulation of tumor necrosis factor-mediated signaling pathway	BP	0.020508	BP regulation of tumor necrosis factor-mediated signaling pathway	ARIC|g12090.t1, ARIC|g22184.t1, ARIC|g22186.t1, ARIC|g32395.t1, ARIC|g54181.t1, ARIC|g54184.t1, ARIC|g7912.t1
GO:0002708	0.000100654	0.999983	9	123	positive regulation of lymphocyte mediated immunity	BP	0.0216958	BP positive regulation of lymphocyte mediated immunity	ARIC|g12090.t1, ARIC|g22184.t1, ARIC|g22186.t1, ARIC|g32395.t1, ARIC|g42907.t1, ARIC|g54181.t1, ARIC|g54184.t1, ARIC|g6694.t1, ARIC|g7912.t1
GO:0002705	0.000104425	0.99998	10	154	positive regulation of leukocyte mediated immunity	BP	0.0222693	BP positive regulation of leukocyte mediated immunity	ARIC|g12090.t1, ARIC|g22184.t1, ARIC|g22186.t1, ARIC|g32395.t1, ARIC|g42907.t1, ARIC|g54181.t1, ARIC|g54184.t1, ARIC|g6694.t1, ARIC|g7912.t1, ARIC|g9096.t1
GO:0002821	0.000110833	0.999981	9	123	positive regulation of adaptive immune response	BP	0.023387	BP positive regulation of adaptive immune response	ARIC|g12090.t1, ARIC|g22184.t1, ARIC|g22186.t1, ARIC|g32395.t1, ARIC|g42907.t1, ARIC|g54181.t1, ARIC|g54184.t1, ARIC|g6694.t1, ARIC|g7912.t1
GO:0001961	0.000121601	0.999985	7	79	positive regulation of cytokine-mediated signaling pathway	BP	0.0253918	BP positive regulation of cytokine-mediated signaling pathway	ARIC|g12090.t1, ARIC|g22184.t1, ARIC|g22186.t1, ARIC|g32395.t1, ARIC|g54181.t1, ARIC|g54184.t1, ARIC|g7912.t1
GO:1990784	0.000131662	1	2	2	response to dsDNA	BP	0.0269316	BP response to dsDNA	ARIC|g15026.t1, ARIC|g29719.t1
GO:1990786	0.000131662	1	2	2	cellular response to dsDNA	BP	0.0269316	BP cellular response to dsDNA	ARIC|g15026.t1, ARIC|g29719.t1
GO:0000459	0.00013824	0.99999	5	27	exonucleolytic trimming involved in rRNA processing	BP	0.0275526	BP exonucleolytic trimming involved in rRNA processing	ARIC|g12306.t1, ARIC|g19452.t1, ARIC|g31195.t1, ARIC|g416.t1, ARIC|g53328.t1
GO:0000467	0.00013824	0.99999	5	27	exonucleolytic trimming to generate mature 3'-end of 5.8S rRNA from tricistronic rRNA transcript (SSU-rRNA, 5.8S rRNA, LSU-rRNA)	BP	0.0275526	BP exonucleolytic trimming to generate mature 3'-end of 5.8S rRNA from tricistronic rRNA transcript (SSU-rRNA, 5.8S rRNA, LSU-rRNA)	ARIC|g12306.t1, ARIC|g19452.t1, ARIC|g31195.t1, ARIC|g416.t1, ARIC|g53328.t1
GO:0032147	0.000138821	0.999963	14	318	activation of protein kinase activity	BP	0.0275526	BP activation of protein kinase activity	ARIC|g12090.t1, ARIC|g14068.t1, ARIC|g22184.t1, ARIC|g22186.t1, ARIC|g23248.t6, ARIC|g2431.t1, ARIC|g28589.t1, ARIC|g32395.t1, ARIC|g42907.t1, ARIC|g54181.t1, ARIC|g54184.t1, ARIC|g6694.t1, ARIC|g7912.t1, ARIC|g9096.t1
GO:0098802	0.000157793	0.999972	9	160	plasma membrane receptor complex	CC	0.030759	CC plasma membrane receptor complex	ARIC|g12090.t1, ARIC|g22184.t1, ARIC|g22186.t1, ARIC|g32395.t1, ARIC|g49475.t1, ARIC|g54181.t1, ARIC|g54184.t1, ARIC|g6694.t1, ARIC|g7912.t1
GO:0062034	0.00015958	1	2	2	L-pipecolic acid biosynthetic process	BP	0.030759	BP L-pipecolic acid biosynthetic process	ARIC|g34130.t1, ARIC|g3776.t1
GO:0062047	0.00015958	1	2	2	pipecolic acid N-hydroxylase	MF	0.030759	MF pipecolic acid N-hydroxylase	ARIC|g34130.t1, ARIC|g3776.t1
GO:2001023	0.000164251	0.999993	4	20	regulation of response to drug	BP	0.0313579	BP regulation of response to drug	ARIC|g17634.t2, ARIC|g3614.t1, ARIC|g38340.t1, ARIC|g8884.t3
GO:0002702	0.000166116	0.999967	10	166	positive regulation of production of molecular mediator of immune response	BP	0.0314147	BP positive regulation of production of molecular mediator of immune response	ARIC|g12090.t1, ARIC|g22184.t1, ARIC|g22186.t1, ARIC|g32395.t1, ARIC|g42907.t1, ARIC|g54181.t1, ARIC|g54184.t1, ARIC|g6694.t1, ARIC|g7912.t1, ARIC|g9096.t1
GO:0009898	0.00016922	0.999963	11	163	cytoplasmic side of plasma membrane	CC	0.0315822	CC cytoplasmic side of plasma membrane	ARIC|g10174.t1, ARIC|g12090.t1, ARIC|g20362.t1, ARIC|g22184.t1, ARIC|g22186.t1, ARIC|g30506.t1, ARIC|g32395.t1, ARIC|g54181.t1, ARIC|g54184.t1, ARIC|g6694.t1, ARIC|g7912.t1
GO:0032872	0.000170152	0.999951	15	335	regulation of stress-activated MAPK cascade	BP	0.0315822	BP regulation of stress-activated MAPK cascade	ARIC|g10174.t1, ARIC|g12090.t1, ARIC|g14068.t1, ARIC|g20362.t1, ARIC|g22184.t1, ARIC|g22186.t1, ARIC|g23248.t6, ARIC|g32395.t1, ARIC|g43023.t1, ARIC|g44417.t1, ARIC|g54181.t1, ARIC|g54184.t1, ARIC|g6694.t1, ARIC|g7912.t1, ARIC|g9096.t1
GO:0043122	0.000174243	0.999943	18	453	regulation of I-kappaB kinase/NF-kappaB signaling	BP	0.0320447	BP regulation of I-kappaB kinase/NF-kappaB signaling	ARIC|g10174.t1, ARIC|g12090.t1, ARIC|g15026.t1, ARIC|g20362.t1, ARIC|g22184.t1, ARIC|g22186.t1, ARIC|g27245.t1, ARIC|g29719.t1, ARIC|g32395.t1, ARIC|g41868.t1, ARIC|g42907.t1, ARIC|g54181.t1, ARIC|g54184.t1, ARIC|g5482.t1, ARIC|g6238.t1, ARIC|g6694.t1, ARIC|g7912.t1, ARIC|g9096.t1
GO:0051213	0.000177655	0.999957	12	190	dioxygenase activity	MF	0.0323752	MF dioxygenase activity	ARIC|g16473.t1, ARIC|g16546.t1, ARIC|g23674.t1, ARIC|g29591.t1, ARIC|g30357.t1, ARIC|g32380.t1, ARIC|g34130.t1, ARIC|g34307.t1, ARIC|g36995.t1, ARIC|g37012.t1, ARIC|g3776.t1, ARIC|g6708.t1
GO:0031543	0.000181511	0.999992	4	19	peptidyl-proline dioxygenase activity	MF	0.0325393	MF peptidyl-proline dioxygenase activity	ARIC|g23674.t1, ARIC|g30357.t1, ARIC|g34130.t1, ARIC|g3776.t1
GO:0019595	0.000185048	1	2	2	non-phosphorylated glucose catabolic process	BP	0.0325393	BP non-phosphorylated glucose catabolic process	ARIC|g37170.t1, ARIC|g38565.t1
GO:0046430	0.000185048	1	2	2	non-phosphorylated glucose metabolic process	BP	0.0325393	BP non-phosphorylated glucose metabolic process	ARIC|g37170.t1, ARIC|g38565.t1
GO:0047936	0.000185048	1	2	2	glucose 1-dehydrogenase [NAD(P)] activity	MF	0.0325393	MF glucose 1-dehydrogenase [NAD(P)] activity	ARIC|g37170.t1, ARIC|g38565.t1
GO:0140115	0.000188997	0.999991	4	28	export across plasma membrane	BP	0.0329446	BP export across plasma membrane	ARIC|g1601.t1, ARIC|g19500.t1, ARIC|g3614.t1, ARIC|g38340.t1
GO:0045121	0.00019757	0.999939	16	415	membrane raft	CC	0.0338504	CC membrane raft	ARIC|g12090.t1, ARIC|g13064.t1, ARIC|g1601.t1, ARIC|g17502.t1, ARIC|g19641.t1, ARIC|g22184.t1, ARIC|g22186.t1, ARIC|g30985.t1, ARIC|g31011.t1, ARIC|g32395.t1, ARIC|g33924.t1, ARIC|g39452.t1, ARIC|g54181.t1, ARIC|g54184.t1, ARIC|g6402.t1, ARIC|g7912.t1
GO:0098857	0.00019757	0.999939	16	415	membrane microdomain	CC	0.0338504	CC membrane microdomain	ARIC|g12090.t1, ARIC|g13064.t1, ARIC|g1601.t1, ARIC|g17502.t1, ARIC|g19641.t1, ARIC|g22184.t1, ARIC|g22186.t1, ARIC|g30985.t1, ARIC|g31011.t1, ARIC|g32395.t1, ARIC|g33924.t1, ARIC|g39452.t1, ARIC|g54181.t1, ARIC|g54184.t1, ARIC|g6402.t1, ARIC|g7912.t1
GO:0070177	0.000200292	0.99999	4	21	contractile vacuole discharge	BP	0.034026	BP contractile vacuole discharge	ARIC|g11158.t1, ARIC|g15744.t1, ARIC|g1658.t1, ARIC|g48884.t1
GO:0043966	0.000206768	0.999972	7	70	histone H3 acetylation	BP	0.0348309	BP histone H3 acetylation	ARIC|g16197.t1, ARIC|g26611.t1, ARIC|g28784.t1, ARIC|g31289.t1, ARIC|g3157.t1, ARIC|g35063.t1, ARIC|g51891.t1
GO:0035639	0.000212097	0.999867	87	4162	purine ribonucleoside triphosphate binding	MF	0.0352357	MF purine ribonucleoside triphosphate binding	ARIC|g10113.t1, ARIC|g10157.t1, ARIC|g10857.t1, ARIC|g10902.t1, ARIC|g11158.t1, ARIC|g11629.t1, ARIC|g12338.t1, ARIC|g12832.t1, ARIC|g14068.t1, ARIC|g14129.t1, ARIC|g14780.t1, ARIC|g14780.t2, ARIC|g14781.t1, ARIC|g15026.t1, ARIC|g15744.t1, ARIC|g15788.t1, ARIC|g1601.t1, ARIC|g16121.t1, ARIC|g1658.t1, ARIC|g18323.t1, ARIC|g19500.t1, ARIC|g19664.t1, ARIC|g19675.t1, ARIC|g21335.t1, ARIC|g21529.t1, A…
GO:0060760	0.000213533	0.999971	7	88	positive regulation of response to cytokine stimulus	BP	0.0352357	BP positive regulation of response to cytokine stimulus	ARIC|g12090.t1, ARIC|g22184.t1, ARIC|g22186.t1, ARIC|g32395.t1, ARIC|g54181.t1, ARIC|g54184.t1, ARIC|g7912.t1
GO:0070302	0.000215087	0.999936	15	343	regulation of stress-activated protein kinase signaling cascade	BP	0.0352357	BP regulation of stress-activated protein kinase signaling cascade	ARIC|g10174.t1, ARIC|g12090.t1, ARIC|g14068.t1, ARIC|g20362.t1, ARIC|g22184.t1, ARIC|g22186.t1, ARIC|g23248.t6, ARIC|g32395.t1, ARIC|g43023.t1, ARIC|g44417.t1, ARIC|g54181.t1, ARIC|g54184.t1, ARIC|g6694.t1, ARIC|g7912.t1, ARIC|g9096.t1
GO:0052895	0.000216202	1	2	2	N1-acetylspermine:oxygen oxidoreductase (N1-acetylspermidine-forming) activity	MF	0.0352357	MF N1-acetylspermine:oxygen oxidoreductase (N1-acetylspermidine-forming) activity	ARIC|g44087.t1, ARIC|g50087.t1
GO:0051019	0.000224068	0.999964	8	97	mitogen-activated protein kinase binding	MF	0.0360115	MF mitogen-activated protein kinase binding	ARIC|g15795.t1, ARIC|g16409.t1, ARIC|g17634.t2, ARIC|g23248.t6, ARIC|g43023.t1, ARIC|g44417.t1, ARIC|g8884.t3, ARIC|g9969.t1
GO:0042780	0.000224555	0.999989	4	19	tRNA 3'-end processing	BP	0.0360115	BP tRNA 3'-end processing	ARIC|g41469.t1, ARIC|g4744.t1, ARIC|g54650.t1, ARIC|g6800.t1
GO:0003824	0.000234384	0.999827	253	13303	catalytic activity	MF	0.0372894	MF catalytic activity	ARIC|g10157.t1, ARIC|g109.t1, ARIC|g10902.t1, ARIC|g11158.t1, ARIC|g11629.t1, ARIC|g12090.t1, ARIC|g12306.t1, ARIC|g12338.t1, ARIC|g12827.t1, ARIC|g12832.t1, ARIC|g13073.t1, ARIC|g13174.t1, ARIC|g13649.t1, ARIC|g13691.t1, ARIC|g14004.t1, ARIC|g14068.t1, ARIC|g14124.t1, ARIC|g14129.t1, ARIC|g14371.t1, ARIC|g14780.t1, ARIC|g14780.t2, ARIC|g14781.t1, ARIC|g15026.t1, ARIC|g15363.t1, ARIC|g15365.t1, A…
GO:0032553	0.000236668	0.999851	89	4295	ribonucleotide binding	MF	0.0373563	MF ribonucleotide binding	ARIC|g10113.t1, ARIC|g10157.t1, ARIC|g10857.t1, ARIC|g10902.t1, ARIC|g11158.t1, ARIC|g11629.t1, ARIC|g12338.t1, ARIC|g12832.t1, ARIC|g14068.t1, ARIC|g14129.t1, ARIC|g14780.t1, ARIC|g14780.t2, ARIC|g14781.t1, ARIC|g15026.t1, ARIC|g15744.t1, ARIC|g15788.t1, ARIC|g1601.t1, ARIC|g16121.t1, ARIC|g1658.t1, ARIC|g18323.t1, ARIC|g19500.t1, ARIC|g19664.t1, ARIC|g19675.t1, ARIC|g21335.t1, ARIC|g21529.t1, A…
GO:2001238	0.000241394	0.999966	7	90	positive regulation of extrinsic apoptotic signaling pathway	BP	0.0375168	BP positive regulation of extrinsic apoptotic signaling pathway	ARIC|g12090.t1, ARIC|g22184.t1, ARIC|g22186.t1, ARIC|g32395.t1, ARIC|g54181.t1, ARIC|g54184.t1, ARIC|g7912.t1
GO:0071550	0.000241428	0.999988	4	23	death-inducing signaling complex assembly	BP	0.0375168	BP death-inducing signaling complex assembly	ARIC|g12090.t1, ARIC|g32395.t1, ARIC|g54181.t1, ARIC|g7912.t1
GO:0017076	0.000264607	0.999833	88	4258	purine nucleotide binding	MF	0.0408024	MF purine nucleotide binding	ARIC|g10113.t1, ARIC|g10157.t1, ARIC|g10857.t1, ARIC|g10902.t1, ARIC|g11158.t1, ARIC|g11629.t1, ARIC|g12338.t1, ARIC|g12832.t1, ARIC|g14068.t1, ARIC|g14129.t1, ARIC|g14780.t1, ARIC|g14780.t2, ARIC|g14781.t1, ARIC|g15026.t1, ARIC|g15744.t1, ARIC|g15788.t1, ARIC|g1601.t1, ARIC|g16121.t1, ARIC|g1658.t1, ARIC|g18323.t1, ARIC|g19500.t1, ARIC|g19664.t1, ARIC|g19675.t1, ARIC|g21335.t1, ARIC|g21529.t1, A…
GO:0043167	0.000276394	0.999798	221	11888	ion binding	MF	0.0422946	MF ion binding	ARIC|g10113.t1, ARIC|g10157.t1, ARIC|g10174.t1, ARIC|g10857.t1, ARIC|g109.t1, ARIC|g10902.t1, ARIC|g11158.t1, ARIC|g11607.t1, ARIC|g11629.t1, ARIC|g11897.t1, ARIC|g11925.t1, ARIC|g12090.t1, ARIC|g12306.t1, ARIC|g12338.t1, ARIC|g12832.t1, ARIC|g13064.t1, ARIC|g13073.t1, ARIC|g13174.t1, ARIC|g13649.t1, ARIC|g14068.t1, ARIC|g14129.t1, ARIC|g14780.t1, ARIC|g14780.t2, ARIC|g14781.t1, ARIC|g15026.t1, A…
GO:0015562	0.000327707	0.999971	5	57	efflux transmembrane transporter activity	MF	0.0480734	MF efflux transmembrane transporter activity	ARIC|g1601.t1, ARIC|g19500.t1, ARIC|g31011.t1, ARIC|g3614.t1, ARIC|g38340.t1
GO:0033231	0.000329988	0.999999	2	3	carbohydrate export	BP	0.0480734	BP carbohydrate export	ARIC|g3614.t1, ARIC|g38340.t1
GO:0043215	0.000329988	0.999999	2	3	daunorubicin transport	BP	0.0480734	BP daunorubicin transport	ARIC|g3614.t1, ARIC|g38340.t1
GO:1904444	0.000329988	0.999999	2	3	regulation of establishment of Sertoli cell barrier	BP	0.0480734	BP regulation of establishment of Sertoli cell barrier	ARIC|g3614.t1, ARIC|g38340.t1
GO:1904446	0.000329988	0.999999	2	3	positive regulation of establishment of Sertoli cell barrier	BP	0.0480734	BP positive regulation of establishment of Sertoli cell barrier	ARIC|g3614.t1, ARIC|g38340.t1
GO:1990963	0.000329988	0.999999	2	3	establishment of blood-retinal barrier	BP	0.0480734	BP establishment of blood-retinal barrier	ARIC|g3614.t1, ARIC|g38340.t1
GO:0019855	0.000330945	0.999982	4	20	calcium channel inhibitor activity	MF	0.0480734	MF calcium channel inhibitor activity	ARIC|g11925.t1, ARIC|g3989.t1, ARIC|g745.t1, ARIC|g7571.t1
GO:0033298	0.000342488	0.999981	4	23	contractile vacuole organization	BP	0.0492271	BP contractile vacuole organization	ARIC|g11158.t1, ARIC|g15744.t1, ARIC|g1658.t1, ARIC|g48884.t1
GO:0046625	0.000343799	0.999949	7	78	sphingolipid binding	MF	0.0492271	MF sphingolipid binding	ARIC|g12090.t1, ARIC|g22184.t1, ARIC|g22186.t1, ARIC|g32395.t1, ARIC|g54181.t1, ARIC|g54184.t1, ARIC|g7912.t1
GO:0031038	0.000347302	0.99998	4	26	myosin II filament organization	BP	0.049376	BP myosin II filament organization	ARIC|g11158.t1, ARIC|g15744.t1, ARIC|g1658.t1, ARIC|g48884.t1
GO:1990962	0.00035412	0.99999	3	14	drug transport across blood-brain barrier	BP	0.0499907	BP drug transport across blood-brain barrier	ARIC|g1601.t1, ARIC|g3614.t1, ARIC|g38340.t1
GO:0032555	0.000359212	0.999771	87	4245	purine ribonucleotide binding	MF	0.050355	MF purine ribonucleotide binding	ARIC|g10113.t1, ARIC|g10157.t1, ARIC|g10857.t1, ARIC|g10902.t1, ARIC|g11158.t1, ARIC|g11629.t1, ARIC|g12338.t1, ARIC|g12832.t1, ARIC|g14068.t1, ARIC|g14129.t1, ARIC|g14780.t1, ARIC|g14780.t2, ARIC|g14781.t1, ARIC|g15026.t1, ARIC|g15744.t1, ARIC|g15788.t1, ARIC|g1601.t1, ARIC|g16121.t1, ARIC|g1658.t1, ARIC|g18323.t1, ARIC|g19500.t1, ARIC|g19664.t1, ARIC|g19675.t1, ARIC|g21335.t1, ARIC|g21529.t1, A…
GO:0016787	0.00037297	0.999746	123	5937	hydrolase activity	MF	0.0519205	MF hydrolase activity	ARIC|g10157.t1, ARIC|g10902.t1, ARIC|g12306.t1, ARIC|g12338.t1, ARIC|g12827.t1, ARIC|g13691.t1, ARIC|g14004.t1, ARIC|g14124.t1, ARIC|g14780.t1, ARIC|g14780.t2, ARIC|g14781.t1, ARIC|g15795.t1, ARIC|g15889.t1, ARIC|g1601.t1, ARIC|g16197.t1, ARIC|g16409.t1, ARIC|g16935.t1, ARIC|g17368.t1, ARIC|g17634.t2, ARIC|g18047.t1, ARIC|g19452.t1, ARIC|g19500.t1, ARIC|g19641.t1, ARIC|g21194.t1, ARIC|g21334.t1, …
GO:0010230	0.000376112	1	2	2	alternative respiration	BP	0.0519969	BP alternative respiration	ARIC|g109.t1, ARIC|g55382.t1
GO:0031125	0.000401679	0.999964	5	31	rRNA 3'-end processing	BP	0.0550116	BP rRNA 3'-end processing	ARIC|g12306.t1, ARIC|g19452.t1, ARIC|g31195.t1, ARIC|g416.t1, ARIC|g53328.t1
GO:0000070	0.000406151	0.999976	4	21	mitotic sister chromatid segregation	BP	0.0550116	BP mitotic sister chromatid segregation	ARIC|g10157.t1, ARIC|g10902.t1, ARIC|g20098.t1, ARIC|g50589.t1
GO:0000819	0.000406151	0.999976	4	21	sister chromatid segregation	BP	0.0550116	BP sister chromatid segregation	ARIC|g10157.t1, ARIC|g10902.t1, ARIC|g20098.t1, ARIC|g50589.t1
GO:0043408	0.000410335	0.999823	26	839	regulation of MAPK cascade	BP	0.0552051	BP regulation of MAPK cascade	ARIC|g10174.t1, ARIC|g12090.t1, ARIC|g14068.t1, ARIC|g15795.t1, ARIC|g16409.t1, ARIC|g17634.t2, ARIC|g20362.t1, ARIC|g22184.t1, ARIC|g22186.t1, ARIC|g23248.t6, ARIC|g2431.t1, ARIC|g28589.t1, ARIC|g32395.t1, ARIC|g3989.t1, ARIC|g43023.t1, ARIC|g44417.t1, ARIC|g5266.t1, ARIC|g54181.t1, ARIC|g54184.t1, ARIC|g6694.t1, ARIC|g7030.t1, ARIC|g7571.t1, ARIC|g7912.t1, ARIC|g8884.t3, ARIC|g9096.t1, ARIC|g99…
GO:0031164	0.000463855	0.999971	4	25	contractile vacuolar membrane	CC	0.0619895	CC contractile vacuolar membrane	ARIC|g11158.t1, ARIC|g15744.t1, ARIC|g1658.t1, ARIC|g48884.t1
GO:0051926	0.000495768	0.999953	5	36	negative regulation of calcium ion transport	BP	0.0658156	BP negative regulation of calcium ion transport	ARIC|g11925.t1, ARIC|g39452.t1, ARIC|g3989.t1, ARIC|g745.t1, ARIC|g7571.t1
GO:0008559	0.000533182	0.999947	5	62	xenobiotic transmembrane transporting ATPase activity	MF	0.0703168	MF xenobiotic transmembrane transporting ATPase activity	ARIC|g1601.t1, ARIC|g31011.t1, ARIC|g3614.t1, ARIC|g38339.t1, ARIC|g38340.t1
GO:0042910	0.00055145	0.999927	6	86	xenobiotic transmembrane transporter activity	MF	0.0722508	MF xenobiotic transmembrane transporter activity	ARIC|g1601.t1, ARIC|g19500.t1, ARIC|g31011.t1, ARIC|g3614.t1, ARIC|g38339.t1, ARIC|g38340.t1
GO:0035601	0.000562484	0.99988	9	139	protein deacylation	BP	0.0727455	BP protein deacylation	ARIC|g16197.t1, ARIC|g19641.t1, ARIC|g26611.t1, ARIC|g28784.t1, ARIC|g30985.t1, ARIC|g31289.t1, ARIC|g3157.t1, ARIC|g35063.t1, ARIC|g51891.t1
GO:0098732	0.000562484	0.99988	9	139	macromolecule deacylation	BP	0.0727455	BP macromolecule deacylation	ARIC|g16197.t1, ARIC|g19641.t1, ARIC|g26611.t1, ARIC|g28784.t1, ARIC|g30985.t1, ARIC|g31289.t1, ARIC|g3157.t1, ARIC|g35063.t1, ARIC|g51891.t1
GO:0000331	0.000618532	0.999959	4	26	contractile vacuole	CC	0.0794813	CC contractile vacuole	ARIC|g11158.t1, ARIC|g15744.t1, ARIC|g1658.t1, ARIC|g48884.t1
GO:0004315	0.000651682	0.999977	3	14	3-oxoacyl-[acyl-carrier-protein] synthase activity	MF	0.0830077	MF 3-oxoacyl-[acyl-carrier-protein] synthase activity	ARIC|g15365.t1, ARIC|g48113.t1, ARIC|g51903.t1
GO:0002700	0.000654256	0.999842	10	197	regulation of production of molecular mediator of immune response	BP	0.0830077	BP regulation of production of molecular mediator of immune response	ARIC|g12090.t1, ARIC|g22184.t1, ARIC|g22186.t1, ARIC|g32395.t1, ARIC|g42907.t1, ARIC|g54181.t1, ARIC|g54184.t1, ARIC|g6694.t1, ARIC|g7912.t1, ARIC|g9096.t1
GO:0001819	0.000660924	0.999792	14	346	positive regulation of cytokine production	BP	0.0833263	BP positive regulation of cytokine production	ARIC|g1182.t1, ARIC|g12090.t1, ARIC|g15026.t1, ARIC|g22184.t1, ARIC|g22186.t1, ARIC|g29719.t1, ARIC|g32395.t1, ARIC|g42907.t1, ARIC|g54181.t1, ARIC|g54184.t1, ARIC|g5482.t1, ARIC|g6694.t1, ARIC|g7912.t1, ARIC|g9096.t1
GO:0002822	0.000690057	0.999848	9	158	regulation of adaptive immune response based on somatic recombination of immune receptors built from immunoglobulin superfamily domains	BP	0.0862793	BP regulation of adaptive immune response based on somatic recombination of immune receptors built from immunoglobulin superfamily domains	ARIC|g12090.t1, ARIC|g22184.t1, ARIC|g22186.t1, ARIC|g32395.t1, ARIC|g42907.t1, ARIC|g54181.t1, ARIC|g54184.t1, ARIC|g6694.t1, ARIC|g7912.t1
GO:0031288	0.000692955	0.999951	4	31	sorocarp morphogenesis	BP	0.0862793	BP sorocarp morphogenesis	ARIC|g11158.t1, ARIC|g15744.t1, ARIC|g1658.t1, ARIC|g48884.t1
GO:0004725	0.000728512	0.999793	12	248	protein tyrosine phosphatase activity	MF	0.0901467	MF protein tyrosine phosphatase activity	ARIC|g15795.t1, ARIC|g16409.t1, ARIC|g17634.t2, ARIC|g23464.t1, ARIC|g29778.t1, ARIC|g36229.t1, ARIC|g36356.t1, ARIC|g43023.t1, ARIC|g44417.t1, ARIC|g52925.t1, ARIC|g8884.t3, ARIC|g9969.t1
GO:2001311	0.000749868	0.999974	3	11	lysobisphosphatidic acid metabolic process	BP	0.0922199	BP lysobisphosphatidic acid metabolic process	ARIC|g37169.t1, ARIC|g38564.t1, ARIC|g49475.t1
GO:0008330	0.000755984	0.999921	5	36	protein tyrosine/threonine phosphatase activity	MF	0.0924052	MF protein tyrosine/threonine phosphatase activity	ARIC|g15795.t1, ARIC|g16409.t1, ARIC|g43023.t1, ARIC|g44417.t1, ARIC|g9969.t1
GO:0097367	0.000842361	0.99944	93	4687	carbohydrate derivative binding	MF	0.102339	MF carbohydrate derivative binding	ARIC|g10113.t1, ARIC|g10157.t1, ARIC|g10857.t1, ARIC|g10902.t1, ARIC|g11158.t1, ARIC|g11629.t1, ARIC|g12338.t1, ARIC|g12832.t1, ARIC|g14068.t1, ARIC|g14129.t1, ARIC|g14780.t1, ARIC|g14780.t2, ARIC|g14781.t1, ARIC|g15026.t1, ARIC|g15744.t1, ARIC|g15788.t1, ARIC|g1601.t1, ARIC|g16121.t1, ARIC|g1658.t1, ARIC|g18323.t1, ARIC|g19500.t1, ARIC|g19664.t1, ARIC|g19675.t1, ARIC|g21335.t1, ARIC|g21529.t1, A…
GO:0043410	0.000856777	0.999666	19	565	positive regulation of MAPK cascade	BP	0.103464	BP positive regulation of MAPK cascade	ARIC|g10174.t1, ARIC|g12090.t1, ARIC|g14068.t1, ARIC|g20362.t1, ARIC|g22184.t1, ARIC|g22186.t1, ARIC|g23248.t6, ARIC|g2431.t1, ARIC|g28589.t1, ARIC|g32395.t1, ARIC|g3989.t1, ARIC|g5266.t1, ARIC|g54181.t1, ARIC|g54184.t1, ARIC|g6694.t1, ARIC|g7030.t1, ARIC|g7571.t1, ARIC|g7912.t1, ARIC|g9096.t1
GO:0035403	0.000902113	1	2	2	histone kinase activity (H3-T6 specific)	MF	0.107641	MF histone kinase activity (H3-T6 specific)	ARIC|g27245.t1, ARIC|g41868.t1
GO:0035408	0.000902113	1	2	2	histone H3-T6 phosphorylation	BP	0.107641	BP histone H3-T6 phosphorylation	ARIC|g27245.t1, ARIC|g41868.t1
GO:0004109	0.000925788	0.999992	2	4	coproporphyrinogen oxidase activity	MF	0.109813	MF coproporphyrinogen oxidase activity	ARIC|g19995.t1, ARIC|g5928.t1
GO:0000054	0.000981918	0.999924	4	33	ribosomal subunit export from nucleus	BP	0.113124	BP ribosomal subunit export from nucleus	ARIC|g10157.t1, ARIC|g10902.t1, ARIC|g17686.t1, ARIC|g8936.t1
GO:0033750	0.000981918	0.999924	4	33	ribosome localization	BP	0.113124	BP ribosome localization	ARIC|g10157.t1, ARIC|g10902.t1, ARIC|g17686.t1, ARIC|g8936.t1
GO:0033753	0.000981918	0.999924	4	33	NA	NA	0.113124	none	ARIC|g10157.t1, ARIC|g10902.t1, ARIC|g17686.t1, ARIC|g8936.t1
GO:0071426	0.000981918	0.999924	4	33	ribonucleoprotein complex export from nucleus	BP	0.113124	BP ribonucleoprotein complex export from nucleus	ARIC|g10157.t1, ARIC|g10902.t1, ARIC|g17686.t1, ARIC|g8936.t1
GO:0071428	0.000981918	0.999924	4	33	rRNA-containing ribonucleoprotein complex export from nucleus	BP	0.113124	BP rRNA-containing ribonucleoprotein complex export from nucleus	ARIC|g10157.t1, ARIC|g10902.t1, ARIC|g17686.t1, ARIC|g8936.t1
GO:0002706	0.000989491	0.999771	9	166	regulation of lymphocyte mediated immunity	BP	0.113345	BP regulation of lymphocyte mediated immunity	ARIC|g12090.t1, ARIC|g22184.t1, ARIC|g22186.t1, ARIC|g32395.t1, ARIC|g42907.t1, ARIC|g54181.t1, ARIC|g54184.t1, ARIC|g6694.t1, ARIC|g7912.t1
GO:0031625	0.00101916	0.999576	21	586	ubiquitin protein ligase binding	MF	0.11608	MF ubiquitin protein ligase binding	ARIC|g10174.t1, ARIC|g12090.t1, ARIC|g17229.t1, ARIC|g19641.t1, ARIC|g20362.t1, ARIC|g21621.t1, ARIC|g22184.t1, ARIC|g22186.t1, ARIC|g23464.t1, ARIC|g24876.t1, ARIC|g30985.t1, ARIC|g32395.t1, ARIC|g32853.t1, ARIC|g3614.t1, ARIC|g36356.t1, ARIC|g38340.t1, ARIC|g53212.t1, ARIC|g54181.t1, ARIC|g54184.t1, ARIC|g6694.t1, ARIC|g7912.t1
GO:0002703	0.00108803	0.99972	10	205	regulation of leukocyte mediated immunity	BP	0.123224	BP regulation of leukocyte mediated immunity	ARIC|g12090.t1, ARIC|g22184.t1, ARIC|g22186.t1, ARIC|g32395.t1, ARIC|g42907.t1, ARIC|g54181.t1, ARIC|g54184.t1, ARIC|g6694.t1, ARIC|g7912.t1, ARIC|g9096.t1
GO:0051044	0.00112254	0.99999	2	4	positive regulation of membrane protein ectodomain proteolysis	BP	0.126418	BP positive regulation of membrane protein ectodomain proteolysis	ARIC|g11925.t1, ARIC|g745.t1
GO:0042256	0.00114742	0.999954	3	11	mature ribosome assembly	BP	0.128086	BP mature ribosome assembly	ARIC|g17686.t1, ARIC|g25559.t1, ARIC|g8936.t1
GO:0019221	0.00115013	0.999677	11	241	cytokine-mediated signaling pathway	BP	0.128086	BP cytokine-mediated signaling pathway	ARIC|g10174.t1, ARIC|g12090.t1, ARIC|g20362.t1, ARIC|g22184.t1, ARIC|g22186.t1, ARIC|g32395.t1, ARIC|g54181.t1, ARIC|g54184.t1, ARIC|g6694.t1, ARIC|g7912.t1, ARIC|g9096.t1
GO:0034614	0.00115867	0.999726	9	158	cellular response to reactive oxygen species	BP	0.128321	BP cellular response to reactive oxygen species	ARIC|g12090.t1, ARIC|g19641.t1, ARIC|g22184.t1, ARIC|g22186.t1, ARIC|g30985.t1, ARIC|g32395.t1, ARIC|g54181.t1, ARIC|g54184.t1, ARIC|g7912.t1
GO:0000302	0.00116504	0.999651	12	253	response to reactive oxygen species	BP	0.128321	BP response to reactive oxygen species	ARIC|g12090.t1, ARIC|g19641.t1, ARIC|g22184.t1, ARIC|g22186.t1, ARIC|g2431.t1, ARIC|g28589.t1, ARIC|g30985.t1, ARIC|g32395.t1, ARIC|g39452.t1, ARIC|g54181.t1, ARIC|g54184.t1, ARIC|g7912.t1
GO:0045905	0.00121977	0.999953	3	9	positive regulation of translational termination	BP	0.131876	BP positive regulation of translational termination	ARIC|g36320.t1, ARIC|g36573.t1, ARIC|g39887.t1
GO:0071581	0.00122214	0.999988	2	4	regulation of zinc ion transmembrane import	BP	0.131876	BP regulation of zinc ion transmembrane import	ARIC|g3989.t1, ARIC|g7571.t1
GO:0071584	0.00122214	0.999988	2	4	negative regulation of zinc ion transmembrane import	BP	0.131876	BP negative regulation of zinc ion transmembrane import	ARIC|g3989.t1, ARIC|g7571.t1
GO:0031106	0.00122972	0.999988	2	4	septin ring organization	BP	0.131876	BP septin ring organization	ARIC|g10113.t1, ARIC|g10857.t1
GO:0071902	0.00123021	0.999586	14	370	positive regulation of protein serine/threonine kinase activity	BP	0.131876	BP positive regulation of protein serine/threonine kinase activity	ARIC|g12090.t1, ARIC|g14068.t1, ARIC|g22184.t1, ARIC|g22186.t1, ARIC|g23248.t6, ARIC|g2431.t1, ARIC|g28589.t1, ARIC|g32395.t1, ARIC|g42907.t1, ARIC|g54181.t1, ARIC|g54184.t1, ARIC|g6694.t1, ARIC|g7912.t1, ARIC|g9096.t1
GO:0016149	0.00126691	0.999988	2	4	translation release factor activity, codon specific	MF	0.135087	MF translation release factor activity, codon specific	ARIC|g13198.t1, ARIC|g37096.t1
GO:0002697	0.00129718	0.999542	15	413	regulation of immune effector process	BP	0.137583	BP regulation of immune effector process	ARIC|g12090.t1, ARIC|g15026.t1, ARIC|g22184.t1, ARIC|g22186.t1, ARIC|g29719.t1, ARIC|g32395.t1, ARIC|g42907.t1, ARIC|g43023.t1, ARIC|g44417.t1, ARIC|g5042.t1, ARIC|g54181.t1, ARIC|g54184.t1, ARIC|g6694.t1, ARIC|g7912.t1, ARIC|g9096.t1
GO:0050479	0.00130733	0.999987	2	4	glyceryl-ether monooxygenase activity	MF	0.137931	MF glyceryl-ether monooxygenase activity	ARIC|g15931.t1, ARIC|g9060.t1
GO:0005524	0.0014477	0.999081	67	3441	ATP binding	MF	0.151941	MF ATP binding	ARIC|g11158.t1, ARIC|g11629.t1, ARIC|g12338.t1, ARIC|g12832.t1, ARIC|g14068.t1, ARIC|g14129.t1, ARIC|g15026.t1, ARIC|g15744.t1, ARIC|g15788.t1, ARIC|g1601.t1, ARIC|g16121.t1, ARIC|g1658.t1, ARIC|g19500.t1, ARIC|g19664.t1, ARIC|g19675.t1, ARIC|g21335.t1, ARIC|g21529.t1, ARIC|g21542.t1, ARIC|g24119.t1, ARIC|g2431.t1, ARIC|g25465.t1, ARIC|g27245.t1, ARIC|g27893.t1, ARIC|g28589.t1, ARIC|g29719.t1, AR…
GO:0098562	0.00163341	0.999523	11	198	cytoplasmic side of membrane	CC	0.170538	CC cytoplasmic side of membrane	ARIC|g10174.t1, ARIC|g12090.t1, ARIC|g20362.t1, ARIC|g22184.t1, ARIC|g22186.t1, ARIC|g30506.t1, ARIC|g32395.t1, ARIC|g54181.t1, ARIC|g54184.t1, ARIC|g6694.t1, ARIC|g7912.t1
GO:0030554	0.00166669	0.998933	68	3525	adenyl nucleotide binding	MF	0.173112	MF adenyl nucleotide binding	ARIC|g11158.t1, ARIC|g11629.t1, ARIC|g12338.t1, ARIC|g12832.t1, ARIC|g14068.t1, ARIC|g14129.t1, ARIC|g15026.t1, ARIC|g15744.t1, ARIC|g15788.t1, ARIC|g1601.t1, ARIC|g16121.t1, ARIC|g1658.t1, ARIC|g19500.t1, ARIC|g19664.t1, ARIC|g19675.t1, ARIC|g21335.t1, ARIC|g21529.t1, ARIC|g21542.t1, ARIC|g24119.t1, ARIC|g2431.t1, ARIC|g25465.t1, ARIC|g27245.t1, ARIC|g27893.t1, ARIC|g28589.t1, ARIC|g29719.t1, AR…
GO:0051091	0.00169816	0.999437	13	310	positive regulation of DNA-binding transcription factor activity	BP	0.173951	BP positive regulation of DNA-binding transcription factor activity	ARIC|g10174.t1, ARIC|g1182.t1, ARIC|g12090.t1, ARIC|g20362.t1, ARIC|g22184.t1, ARIC|g22186.t1, ARIC|g32395.t1, ARIC|g42907.t1, ARIC|g54181.t1, ARIC|g54184.t1, ARIC|g6694.t1, ARIC|g7912.t1, ARIC|g9096.t1
GO:0010339	0.00170812	0.99998	2	4	external side of cell wall	CC	0.173951	CC external side of cell wall	ARIC|g34288.t1, ARIC|g47364.t1
GO:0071580	0.00171817	0.999977	2	5	regulation of zinc ion transmembrane transport	BP	0.173951	BP regulation of zinc ion transmembrane transport	ARIC|g3989.t1, ARIC|g7571.t1
GO:0071582	0.00171817	0.999977	2	5	negative regulation of zinc ion transport	BP	0.173951	BP negative regulation of zinc ion transport	ARIC|g3989.t1, ARIC|g7571.t1
GO:0071583	0.00171817	0.999977	2	5	negative regulation of zinc ion transmembrane transport	BP	0.173951	BP negative regulation of zinc ion transmembrane transport	ARIC|g3989.t1, ARIC|g7571.t1
GO:0006308	0.00174616	0.999775	5	49	DNA catabolic process	BP	0.175898	BP DNA catabolic process	ARIC|g12306.t1, ARIC|g19452.t1, ARIC|g31195.t1, ARIC|g416.t1, ARIC|g53328.t1
GO:0000209	0.00175558	0.999187	24	783	protein polyubiquitination	BP	0.175961	BP protein polyubiquitination	ARIC|g10174.t1, ARIC|g12090.t1, ARIC|g16797.t1, ARIC|g19641.t1, ARIC|g20362.t1, ARIC|g22184.t1, ARIC|g22186.t1, ARIC|g30943.t1, ARIC|g30985.t1, ARIC|g32395.t1, ARIC|g40999.t1, ARIC|g42545.t1, ARIC|g44610.t1, ARIC|g47041.t1, ARIC|g5042.t1, ARIC|g52031.t1, ARIC|g53212.t1, ARIC|g53430.t1, ARIC|g54181.t1, ARIC|g54184.t1, ARIC|g6118.t1, ARIC|g6694.t1, ARIC|g7912.t1, ARIC|g9877.t1
GO:0043021	0.00180507	0.999429	12	278	ribonucleoprotein complex binding	MF	0.180022	MF ribonucleoprotein complex binding	ARIC|g14780.t1, ARIC|g14780.t2, ARIC|g17686.t1, ARIC|g19452.t1, ARIC|g29486.t1, ARIC|g31195.t1, ARIC|g34671.t1, ARIC|g36320.t1, ARIC|g36573.t1, ARIC|g39887.t1, ARIC|g416.t1, ARIC|g8936.t1
GO:0015238	0.00188389	0.999747	5	78	drug transmembrane transporter activity	MF	0.186953	MF drug transmembrane transporter activity	ARIC|g1601.t1, ARIC|g31011.t1, ARIC|g3614.t1, ARIC|g38339.t1, ARIC|g38340.t1
GO:0044389	0.00195868	0.999139	21	609	ubiquitin-like protein ligase binding	MF	0.193417	MF ubiquitin-like protein ligase binding	ARIC|g10174.t1, ARIC|g12090.t1, ARIC|g17229.t1, ARIC|g19641.t1, ARIC|g20362.t1, ARIC|g21621.t1, ARIC|g22184.t1, ARIC|g22186.t1, ARIC|g23464.t1, ARIC|g24876.t1, ARIC|g30985.t1, ARIC|g32395.t1, ARIC|g32853.t1, ARIC|g3614.t1, ARIC|g36356.t1, ARIC|g38340.t1, ARIC|g53212.t1, ARIC|g54181.t1, ARIC|g54184.t1, ARIC|g6694.t1, ARIC|g7912.t1
GO:0009916	0.00208512	0.999974	2	4	alternative oxidase activity	MF	0.204796	MF alternative oxidase activity	ARIC|g109.t1, ARIC|g55382.t1
GO:0032586	0.00209435	0.999969	2	5	protein storage vacuole membrane	CC	0.204796	CC protein storage vacuole membrane	ARIC|g13649.t1, ARIC|g22044.t1
GO:0071204	0.00222425	0.999882	3	14	histone pre-mRNA 3'end processing complex	CC	0.215397	CC histone pre-mRNA 3'end processing complex	ARIC|g19452.t1, ARIC|g31195.t1, ARIC|g416.t1
GO:0071207	0.00222425	0.999882	3	14	histone pre-mRNA stem-loop binding	MF	0.215397	MF histone pre-mRNA stem-loop binding	ARIC|g19452.t1, ARIC|g31195.t1, ARIC|g416.t1
GO:0035405	0.00224965	0.99997	2	4	histone-threonine phosphorylation	BP	0.21681	BP histone-threonine phosphorylation	ARIC|g27245.t1, ARIC|g41868.t1
GO:0032559	0.00226372	0.998536	67	3514	adenyl ribonucleotide binding	MF	0.217123	MF adenyl ribonucleotide binding	ARIC|g11158.t1, ARIC|g11629.t1, ARIC|g12338.t1, ARIC|g12832.t1, ARIC|g14068.t1, ARIC|g14129.t1, ARIC|g15026.t1, ARIC|g15744.t1, ARIC|g15788.t1, ARIC|g1601.t1, ARIC|g16121.t1, ARIC|g1658.t1, ARIC|g19500.t1, ARIC|g19664.t1, ARIC|g19675.t1, ARIC|g21335.t1, ARIC|g21529.t1, ARIC|g21542.t1, ARIC|g24119.t1, ARIC|g2431.t1, ARIC|g25465.t1, ARIC|g27245.t1, ARIC|g27893.t1, ARIC|g28589.t1, ARIC|g29719.t1, AR…
GO:0019842	0.00228888	0.999213	13	377	vitamin binding	MF	0.21849	MF vitamin binding	ARIC|g15363.t1, ARIC|g15365.t1, ARIC|g19140.t1, ARIC|g23674.t1, ARIC|g30357.t1, ARIC|g33236.t1, ARIC|g42529.t1, ARIC|g45039.t1, ARIC|g48113.t1, ARIC|g49838.t1, ARIC|g51304.t1, ARIC|g51903.t1, ARIC|g52243.t1
GO:0072341	0.00236129	0.999438	8	169	modified amino acid binding	MF	0.223843	MF modified amino acid binding	ARIC|g15363.t1, ARIC|g15365.t1, ARIC|g19140.t1, ARIC|g42529.t1, ARIC|g48113.t1, ARIC|g51304.t1, ARIC|g51903.t1, ARIC|g52243.t1
GO:0140328	0.00236729	0.99986	3	28	NA	NA	0.223843	none	ARIC|g3614.t1, ARIC|g38339.t1, ARIC|g38340.t1
GO:0002699	0.00245289	0.999292	10	244	positive regulation of immune effector process	BP	0.230848	BP positive regulation of immune effector process	ARIC|g12090.t1, ARIC|g22184.t1, ARIC|g22186.t1, ARIC|g32395.t1, ARIC|g42907.t1, ARIC|g54181.t1, ARIC|g54184.t1, ARIC|g6694.t1, ARIC|g7912.t1, ARIC|g9096.t1
GO:0032185	0.00247196	0.999957	2	6	septin cytoskeleton organization	BP	0.231185	BP septin cytoskeleton organization	ARIC|g10113.t1, ARIC|g10857.t1
GO:0016709	0.00247954	0.999648	5	66	oxidoreductase activity, acting on paired donors, with incorporation or reduction of molecular oxygen, NAD(P)H as one donor, and incorporation of one atom of oxygen	MF	0.231185	MF oxidoreductase activity, acting on paired donors, with incorporation or reduction of molecular oxygen, NAD(P)H as one donor, and incorporation of one atom of oxygen	ARIC|g13174.t1, ARIC|g34130.t1, ARIC|g3616.t1, ARIC|g3776.t1, ARIC|g39452.t1
GO:0045859	0.00254358	0.998788	24	862	regulation of protein kinase activity	BP	0.235512	BP regulation of protein kinase activity	ARIC|g12090.t1, ARIC|g14068.t1, ARIC|g15795.t1, ARIC|g16409.t1, ARIC|g17634.t2, ARIC|g22184.t1, ARIC|g22186.t1, ARIC|g23248.t6, ARIC|g23464.t1, ARIC|g2431.t1, ARIC|g28589.t1, ARIC|g32395.t1, ARIC|g36356.t1, ARIC|g42907.t1, ARIC|g43023.t1, ARIC|g44417.t1, ARIC|g54181.t1, ARIC|g54184.t1, ARIC|g5482.t1, ARIC|g6694.t1, ARIC|g7912.t1, ARIC|g8884.t3, ARIC|g9096.t1, ARIC|g9969.t1
GO:2001236	0.00256269	0.999316	9	209	regulation of extrinsic apoptotic signaling pathway	BP	0.235512	BP regulation of extrinsic apoptotic signaling pathway	ARIC|g10174.t1, ARIC|g12090.t1, ARIC|g20362.t1, ARIC|g22184.t1, ARIC|g22186.t1, ARIC|g32395.t1, ARIC|g54181.t1, ARIC|g54184.t1, ARIC|g7912.t1
GO:2000020	0.00257101	0.999958	2	5	positive regulation of male gonad development	BP	0.235512	BP positive regulation of male gonad development	ARIC|g3614.t1, ARIC|g38340.t1
GO:0018444	0.00257294	0.999954	2	6	translation release factor complex	CC	0.235512	CC translation release factor complex	ARIC|g13198.t1, ARIC|g37096.t1
GO:1902396	0.00259934	0.999949	2	8	protein localization to bicellular tight junction	BP	0.236848	BP protein localization to bicellular tight junction	ARIC|g3614.t1, ARIC|g38340.t1
GO:0006971	0.00263163	0.99973	4	38	hypotonic response	BP	0.238704	BP hypotonic response	ARIC|g11158.t1, ARIC|g15744.t1, ARIC|g1658.t1, ARIC|g48884.t1
GO:1901656	0.00268811	0.999946	2	8	glycoside transport	BP	0.242729	BP glycoside transport	ARIC|g3614.t1, ARIC|g38340.t1
GO:0097079	0.00278874	0.999948	2	6	selenite:proton symporter activity	MF	0.249568	MF selenite:proton symporter activity	ARIC|g27906.t1, ARIC|g34657.t1
GO:0097080	0.00278874	0.999948	2	6	plasma membrane selenite transport	BP	0.249568	BP plasma membrane selenite transport	ARIC|g27906.t1, ARIC|g34657.t1
GO:0004842	0.002805	0.99857	28	997	ubiquitin-protein transferase activity	MF	0.249907	MF ubiquitin-protein transferase activity	ARIC|g12090.t1, ARIC|g13649.t1, ARIC|g16797.t1, ARIC|g21542.t1, ARIC|g22044.t1, ARIC|g22184.t1, ARIC|g22186.t1, ARIC|g27893.t1, ARIC|g30943.t1, ARIC|g32395.t1, ARIC|g33924.t1, ARIC|g34019.t1, ARIC|g34644.t1, ARIC|g40999.t1, ARIC|g42545.t1, ARIC|g42907.t1, ARIC|g44610.t1, ARIC|g47041.t1, ARIC|g5042.t1, ARIC|g52031.t1, ARIC|g53212.t1, ARIC|g53430.t1, ARIC|g54181.t1, ARIC|g54184.t1, ARIC|g6118.t1, A…
GO:0090503	0.00294323	0.999568	5	59	RNA phosphodiester bond hydrolysis, exonucleolytic	BP	0.260252	BP RNA phosphodiester bond hydrolysis, exonucleolytic	ARIC|g12306.t1, ARIC|g19452.t1, ARIC|g31195.t1, ARIC|g416.t1, ARIC|g53328.t1
GO:0008138	0.00295186	0.999277	8	128	protein tyrosine/serine/threonine phosphatase activity	MF	0.260252	MF protein tyrosine/serine/threonine phosphatase activity	ARIC|g15795.t1, ARIC|g16409.t1, ARIC|g29778.t1, ARIC|g36229.t1, ARIC|g43023.t1, ARIC|g44417.t1, ARIC|g52925.t1, ARIC|g9969.t1
GO:0019229	0.00301099	0.999677	4	43	regulation of vasoconstriction	BP	0.260252	BP regulation of vasoconstriction	ARIC|g15795.t1, ARIC|g39452.t1, ARIC|g6145.t1, ARIC|g9969.t1
GO:0031033	0.0030178	0.999674	4	47	myosin filament organization	BP	0.260252	BP myosin filament organization	ARIC|g11158.t1, ARIC|g15744.t1, ARIC|g1658.t1, ARIC|g48884.t1
GO:0090484	0.0030179	0.999548	5	84	NA	NA	0.260252	none	ARIC|g1601.t1, ARIC|g31011.t1, ARIC|g3614.t1, ARIC|g38339.t1, ARIC|g38340.t1
GO:0098589	0.0030223	0.99879	16	546	membrane region	CC	0.260252	CC membrane region	ARIC|g12090.t1, ARIC|g13064.t1, ARIC|g1601.t1, ARIC|g17502.t1, ARIC|g19641.t1, ARIC|g22184.t1, ARIC|g22186.t1, ARIC|g30985.t1, ARIC|g31011.t1, ARIC|g32395.t1, ARIC|g33924.t1, ARIC|g39452.t1, ARIC|g54181.t1, ARIC|g54184.t1, ARIC|g6402.t1, ARIC|g7912.t1
GO:0009627	0.00302497	0.999941	2	6	systemic acquired resistance	BP	0.260252	BP systemic acquired resistance	ARIC|g34130.t1, ARIC|g3776.t1
GO:0009814	0.00302497	0.999941	2	6	defense response, incompatible interaction	BP	0.260252	BP defense response, incompatible interaction	ARIC|g34130.t1, ARIC|g3776.t1
GO:0009755	0.00310656	0.999228	8	170	hormone-mediated signaling pathway	BP	0.264399	BP hormone-mediated signaling pathway	ARIC|g16197.t1, ARIC|g26611.t1, ARIC|g28784.t1, ARIC|g31289.t1, ARIC|g3157.t1, ARIC|g34948.t1, ARIC|g35063.t1, ARIC|g51891.t1
GO:0017017	0.00312464	0.99954	5	49	MAP kinase tyrosine/serine/threonine phosphatase activity	MF	0.264399	MF MAP kinase tyrosine/serine/threonine phosphatase activity	ARIC|g15795.t1, ARIC|g16409.t1, ARIC|g43023.t1, ARIC|g44417.t1, ARIC|g9969.t1
GO:0051030	0.00312593	0.999951	2	4	snRNA transport	BP	0.264399	BP snRNA transport	ARIC|g10157.t1, ARIC|g10902.t1
GO:0061015	0.00312593	0.999951	2	4	snRNA import into nucleus	BP	0.264399	BP snRNA import into nucleus	ARIC|g10157.t1, ARIC|g10902.t1
GO:0031624	0.00314739	0.999412	6	92	ubiquitin conjugating enzyme binding	MF	0.265095	MF ubiquitin conjugating enzyme binding	ARIC|g16797.t1, ARIC|g42545.t1, ARIC|g53212.t1, ARIC|g6118.t1, ARIC|g6694.t1, ARIC|g9877.t1
GO:0008812	0.00317329	0.999933	2	7	choline dehydrogenase activity	MF	0.266158	MF choline dehydrogenase activity	ARIC|g17451.t1, ARIC|g6285.t1
GO:0001731	0.00332378	0.99964	4	33	formation of translation preinitiation complex	BP	0.277619	BP formation of translation preinitiation complex	ARIC|g16736.t1, ARIC|g25559.t1, ARIC|g29486.t1, ARIC|g37657.t1
GO:0051043	0.00347597	0.999928	2	6	regulation of membrane protein ectodomain proteolysis	BP	0.289126	BP regulation of membrane protein ectodomain proteolysis	ARIC|g11925.t1, ARIC|g745.t1
GO:0009705	0.00350678	0.999923	2	7	plant-type vacuole membrane	CC	0.29012	CC plant-type vacuole membrane	ARIC|g13649.t1, ARIC|g22044.t1
GO:0043407	0.00351687	0.999212	7	125	negative regulation of MAP kinase activity	BP	0.29012	BP negative regulation of MAP kinase activity	ARIC|g15795.t1, ARIC|g16409.t1, ARIC|g17634.t2, ARIC|g43023.t1, ARIC|g44417.t1, ARIC|g8884.t3, ARIC|g9969.t1
GO:1901222	0.0035334	0.998786	12	309	regulation of NIK/NF-kappaB signaling	BP	0.290289	BP regulation of NIK/NF-kappaB signaling	ARIC|g12090.t1, ARIC|g22184.t1, ARIC|g22186.t1, ARIC|g32395.t1, ARIC|g33924.t1, ARIC|g42907.t1, ARIC|g54181.t1, ARIC|g54184.t1, ARIC|g6238.t1, ARIC|g6694.t1, ARIC|g7912.t1, ARIC|g9096.t1
GO:0035970	0.00358746	0.999451	5	55	peptidyl-threonine dephosphorylation	BP	0.293528	BP peptidyl-threonine dephosphorylation	ARIC|g15795.t1, ARIC|g16409.t1, ARIC|g43023.t1, ARIC|g44417.t1, ARIC|g9969.t1
GO:0001765	0.00363704	0.999765	3	16	membrane raft assembly	BP	0.293984	BP membrane raft assembly	ARIC|g13064.t1, ARIC|g17502.t1, ARIC|g6402.t1
GO:0044854	0.00363704	0.999765	3	16	plasma membrane raft assembly	BP	0.293984	BP plasma membrane raft assembly	ARIC|g13064.t1, ARIC|g17502.t1, ARIC|g6402.t1
GO:0070836	0.00363704	0.999765	3	16	caveola assembly	BP	0.293984	BP caveola assembly	ARIC|g13064.t1, ARIC|g17502.t1, ARIC|g6402.t1
GO:0045901	0.00367374	0.99977	3	13	positive regulation of translational elongation	BP	0.295758	BP positive regulation of translational elongation	ARIC|g36320.t1, ARIC|g36573.t1, ARIC|g39887.t1
GO:0004652	0.00373979	0.99974	3	29	polynucleotide adenylyltransferase activity	MF	0.299871	MF polynucleotide adenylyltransferase activity	ARIC|g30292.t1, ARIC|g41990.t1, ARIC|g44867.t1
GO:0033549	0.00382624	0.999408	5	51	MAP kinase phosphatase activity	MF	0.304415	MF MAP kinase phosphatase activity	ARIC|g15795.t1, ARIC|g16409.t1, ARIC|g43023.t1, ARIC|g44417.t1, ARIC|g9969.t1
GO:0051865	0.00382683	0.998745	11	279	protein autoubiquitination	BP	0.304415	BP protein autoubiquitination	ARIC|g12090.t1, ARIC|g22184.t1, ARIC|g22186.t1, ARIC|g32395.t1, ARIC|g40999.t1, ARIC|g47041.t1, ARIC|g53430.t1, ARIC|g54181.t1, ARIC|g54184.t1, ARIC|g6694.t1, ARIC|g7912.t1
GO:0000188	0.003902	0.999389	5	58	inactivation of MAPK activity	BP	0.309168	BP inactivation of MAPK activity	ARIC|g15795.t1, ARIC|g16409.t1, ARIC|g43023.t1, ARIC|g44417.t1, ARIC|g9969.t1
GO:0071966	0.00398855	0.999918	2	5	fungal-type cell wall polysaccharide metabolic process	BP	0.314782	BP fungal-type cell wall polysaccharide metabolic process	ARIC|g34288.t1, ARIC|g47364.t1
GO:0048273	0.00404233	0.999715	3	24	mitogen-activated protein kinase p38 binding	MF	0.317775	MF mitogen-activated protein kinase p38 binding	ARIC|g23248.t6, ARIC|g43023.t1, ARIC|g44417.t1
GO:0009626	0.00410084	0.999898	2	8	plant-type hypersensitive response	BP	0.319866	BP plant-type hypersensitive response	ARIC|g34130.t1, ARIC|g3776.t1
GO:0034050	0.00410084	0.999898	2	8	host programmed cell death induced by symbiont	BP	0.319866	BP host programmed cell death induced by symbiont	ARIC|g34130.t1, ARIC|g3776.t1
GO:0005826	0.00419877	0.999891	2	9	actomyosin contractile ring	CC	0.326235	CC actomyosin contractile ring	ARIC|g10113.t1, ARIC|g10857.t1
GO:0009279	0.00429657	0.999895	2	7	cell outer membrane	CC	0.332544	CC cell outer membrane	ARIC|g26502.t1, ARIC|g5995.t1
GO:0016779	0.00440696	0.998443	12	319	nucleotidyltransferase activity	MF	0.339777	MF nucleotidyltransferase activity	ARIC|g13073.t1, ARIC|g15757.t1, ARIC|g16121.t1, ARIC|g21621.t1, ARIC|g24119.t1, ARIC|g24876.t1, ARIC|g30292.t1, ARIC|g41990.t1, ARIC|g44867.t1, ARIC|g48234.t1, ARIC|g49796.t1, ARIC|g51103.t1
GO:0006449	0.00443634	0.999685	3	19	regulation of translational termination	BP	0.340689	BP regulation of translational termination	ARIC|g36320.t1, ARIC|g36573.t1, ARIC|g39887.t1
GO:0051287	0.00445279	0.99871	9	197	NAD binding	MF	0.340689	MF NAD binding	ARIC|g16197.t1, ARIC|g26611.t1, ARIC|g28784.t1, ARIC|g31289.t1, ARIC|g3157.t1, ARIC|g35063.t1, ARIC|g37170.t1, ARIC|g38565.t1, ARIC|g51891.t1
GO:0016811	0.0044862	0.998596	10	212	hydrolase activity, acting on carbon-nitrogen (but not peptide) bonds, in linear amides	MF	0.3415	MF hydrolase activity, acting on carbon-nitrogen (but not peptide) bonds, in linear amides	ARIC|g16197.t1, ARIC|g19641.t1, ARIC|g26611.t1, ARIC|g28784.t1, ARIC|g30985.t1, ARIC|g31289.t1, ARIC|g3157.t1, ARIC|g35063.t1, ARIC|g51891.t1, ARIC|g54825.t2
GO:0000469	0.00449745	0.999269	5	62	cleavage involved in rRNA processing	BP	0.3415	BP cleavage involved in rRNA processing	ARIC|g12306.t1, ARIC|g19452.t1, ARIC|g31195.t1, ARIC|g416.t1, ARIC|g53328.t1
GO:0019787	0.00455532	0.997594	28	1031	ubiquitin-like protein transferase activity	MF	0.344228	MF ubiquitin-like protein transferase activity	ARIC|g12090.t1, ARIC|g13649.t1, ARIC|g16797.t1, ARIC|g21542.t1, ARIC|g22044.t1, ARIC|g22184.t1, ARIC|g22186.t1, ARIC|g27893.t1, ARIC|g30943.t1, ARIC|g32395.t1, ARIC|g33924.t1, ARIC|g34019.t1, ARIC|g34644.t1, ARIC|g40999.t1, ARIC|g42545.t1, ARIC|g42907.t1, ARIC|g44610.t1, ARIC|g47041.t1, ARIC|g5042.t1, ARIC|g52031.t1, ARIC|g53212.t1, ARIC|g53430.t1, ARIC|g54181.t1, ARIC|g54184.t1, ARIC|g6118.t1, A…
GO:2000772	0.00457715	0.999442	4	52	regulation of cellular senescence	BP	0.344228	BP regulation of cellular senescence	ARIC|g12832.t1, ARIC|g14129.t1, ARIC|g3989.t1, ARIC|g7571.t1
GO:0035184	0.0045849	0.99989	2	6	histone threonine kinase activity	MF	0.344228	MF histone threonine kinase activity	ARIC|g27245.t1, ARIC|g41868.t1
GO:0017000	0.00460594	0.999241	5	76	antibiotic biosynthetic process	BP	0.344518	BP antibiotic biosynthetic process	ARIC|g15363.t1, ARIC|g19140.t1, ARIC|g42529.t1, ARIC|g51304.t1, ARIC|g52243.t1
GO:0071585	0.00468765	0.99988	2	7	detoxification of cadmium ion	BP	0.349326	BP detoxification of cadmium ion	ARIC|g3989.t1, ARIC|g7571.t1
GO:0006414	0.00470963	0.999048	6	85	translational elongation	BP	0.349664	BP translational elongation	ARIC|g10904.t1, ARIC|g14780.t1, ARIC|g14780.t2, ARIC|g34671.t1, ARIC|g40974.t1, ARIC|g51233.t1
GO:0044857	0.00481871	0.99965	3	18	plasma membrane raft organization	BP	0.356055	BP plasma membrane raft organization	ARIC|g13064.t1, ARIC|g17502.t1, ARIC|g6402.t1
GO:0016491	0.00483124	0.996986	49	1896	oxidoreductase activity	MF	0.356055	MF oxidoreductase activity	ARIC|g109.t1, ARIC|g13174.t1, ARIC|g15365.t1, ARIC|g15931.t1, ARIC|g16473.t1, ARIC|g16546.t1, ARIC|g17228.t1, ARIC|g17451.t1, ARIC|g19500.t1, ARIC|g19995.t1, ARIC|g23674.t1, ARIC|g26994.t1, ARIC|g29591.t1, ARIC|g30357.t1, ARIC|g31797.t1, ARIC|g32380.t1, ARIC|g33132.t1, ARIC|g33237.t1, ARIC|g34130.t1, ARIC|g34307.t1, ARIC|g3616.t1, ARIC|g36422.t1, ARIC|g36995.t1, ARIC|g37012.t1, ARIC|g37170.t1, AR…
GO:0046914	0.00488507	0.996879	54	2433	transition metal ion binding	MF	0.358704	MF transition metal ion binding	ARIC|g10174.t1, ARIC|g12090.t1, ARIC|g12832.t1, ARIC|g13174.t1, ARIC|g13649.t1, ARIC|g14129.t1, ARIC|g15931.t1, ARIC|g16473.t1, ARIC|g16935.t1, ARIC|g19641.t1, ARIC|g20098.t1, ARIC|g20362.t1, ARIC|g21334.t1, ARIC|g21542.t1, ARIC|g22044.t1, ARIC|g22184.t1, ARIC|g22186.t1, ARIC|g23674.t1, ARIC|g25464.t1, ARIC|g25497.t1, ARIC|g27245.t1, ARIC|g27259.t2, ARIC|g30357.t1, ARIC|g30506.t1, ARIC|g30943.t1,…
GO:0044426	0.00492037	0.999878	2	6	cell wall part	CC	0.359977	CC cell wall part	ARIC|g34288.t1, ARIC|g47364.t1
GO:0006797	0.0050668	0.999625	3	18	polyphosphate metabolic process	BP	0.36822	BP polyphosphate metabolic process	ARIC|g14004.t1, ARIC|g27906.t1, ARIC|g34657.t1
GO:0050662	0.00506978	0.997861	16	515	coenzyme binding	MF	0.36822	MF coenzyme binding	ARIC|g16197.t1, ARIC|g17451.t1, ARIC|g26611.t1, ARIC|g28784.t1, ARIC|g31289.t1, ARIC|g3157.t1, ARIC|g33237.t1, ARIC|g34130.t1, ARIC|g35063.t1, ARIC|g37170.t1, ARIC|g3776.t1, ARIC|g38565.t1, ARIC|g39452.t1, ARIC|g42529.t1, ARIC|g51891.t1, ARIC|g6285.t1
GO:1902042	0.0053362	0.999324	4	47	negative regulation of extrinsic apoptotic signaling pathway via death domain receptors	BP	0.386171	BP negative regulation of extrinsic apoptotic signaling pathway via death domain receptors	ARIC|g12090.t1, ARIC|g32395.t1, ARIC|g54181.t1, ARIC|g7912.t1
GO:0044390	0.0056231	0.998815	6	101	ubiquitin-like protein conjugating enzyme binding	MF	0.40547	MF ubiquitin-like protein conjugating enzyme binding	ARIC|g16797.t1, ARIC|g42545.t1, ARIC|g53212.t1, ARIC|g6118.t1, ARIC|g6694.t1, ARIC|g9877.t1
GO:0071901	0.0056723	0.998442	8	173	negative regulation of protein serine/threonine kinase activity	BP	0.407552	BP negative regulation of protein serine/threonine kinase activity	ARIC|g15795.t1, ARIC|g16409.t1, ARIC|g17634.t2, ARIC|g43023.t1, ARIC|g44417.t1, ARIC|g5482.t1, ARIC|g8884.t3, ARIC|g9969.t1
GO:0006404	0.00575674	0.999836	2	7	RNA import into nucleus	BP	0.410815	BP RNA import into nucleus	ARIC|g10157.t1, ARIC|g10902.t1
GO:0052894	0.0057587	0.99983	2	8	norspermine:oxygen oxidoreductase activity	MF	0.410815	MF norspermine:oxygen oxidoreductase activity	ARIC|g44087.t1, ARIC|g50087.t1
GO:0004607	0.00586137	0.99984	2	6	phosphatidylcholine-sterol O-acyltransferase activity	MF	0.416656	MF phosphatidylcholine-sterol O-acyltransferase activity	ARIC|g29427.t1, ARIC|g40781.t1
GO:1903492	0.00607359	0.999822	2	7	response to acetylsalicylate	BP	0.430216	BP response to acetylsalicylate	ARIC|g17634.t2, ARIC|g8884.t3
GO:0006828	0.00618725	0.999176	4	55	manganese ion transport	BP	0.436724	BP manganese ion transport	ARIC|g27906.t1, ARIC|g34657.t1, ARIC|g3989.t1, ARIC|g7571.t1
GO:0002184	0.00625441	0.999807	2	8	cytoplasmic translational termination	BP	0.439915	BP cytoplasmic translational termination	ARIC|g13198.t1, ARIC|g37096.t1
GO:1903523	0.00631196	0.999476	3	25	negative regulation of blood circulation	BP	0.442411	BP negative regulation of blood circulation	ARIC|g15795.t1, ARIC|g39452.t1, ARIC|g9969.t1
GO:0001959	0.0064933	0.998363	7	157	regulation of cytokine-mediated signaling pathway	BP	0.453536	BP regulation of cytokine-mediated signaling pathway	ARIC|g12090.t1, ARIC|g22184.t1, ARIC|g22186.t1, ARIC|g32395.t1, ARIC|g54181.t1, ARIC|g54184.t1, ARIC|g7912.t1
GO:0009908	0.00664446	0.999782	2	9	flower development	BP	0.460546	BP flower development	ARIC|g30292.t1, ARIC|g44867.t1
GO:0005246	0.00667761	0.9991	4	45	calcium channel regulator activity	MF	0.460546	MF calcium channel regulator activity	ARIC|g11925.t1, ARIC|g3989.t1, ARIC|g745.t1, ARIC|g7571.t1
GO:0098552	0.00668262	0.997395	13	354	side of membrane	CC	0.460546	CC side of membrane	ARIC|g10174.t1, ARIC|g12090.t1, ARIC|g1601.t1, ARIC|g19500.t1, ARIC|g20362.t1, ARIC|g22184.t1, ARIC|g22186.t1, ARIC|g30506.t1, ARIC|g32395.t1, ARIC|g54181.t1, ARIC|g54184.t1, ARIC|g6694.t1, ARIC|g7912.t1
GO:0016999	0.00668557	0.998793	5	82	antibiotic metabolic process	BP	0.460546	BP antibiotic metabolic process	ARIC|g15363.t1, ARIC|g19140.t1, ARIC|g42529.t1, ARIC|g51304.t1, ARIC|g52243.t1
GO:0070841	0.00711665	0.999393	3	21	inclusion body assembly	BP	0.486895	BP inclusion body assembly	ARIC|g19641.t1, ARIC|g30985.t1, ARIC|g50800.t1
GO:0070842	0.00711665	0.999393	3	21	aggresome assembly	BP	0.486895	BP aggresome assembly	ARIC|g19641.t1, ARIC|g30985.t1, ARIC|g50800.t1
GO:1901529	0.00721067	0.99974	2	12	positive regulation of anion channel activity	BP	0.491107	BP positive regulation of anion channel activity	ARIC|g3614.t1, ARIC|g38340.t1
GO:0070401	0.00722721	0.999759	2	8	NADP+ binding	MF	0.491107	MF NADP+ binding	ARIC|g37170.t1, ARIC|g38565.t1
GO:0070843	0.0074053	0.999772	2	6	misfolded protein transport	BP	0.496477	BP misfolded protein transport	ARIC|g19641.t1, ARIC|g30985.t1
GO:0070844	0.0074053	0.999772	2	6	polyubiquitinated protein transport	BP	0.496477	BP polyubiquitinated protein transport	ARIC|g19641.t1, ARIC|g30985.t1
GO:0070845	0.0074053	0.999772	2	6	polyubiquitinated misfolded protein transport	BP	0.496477	BP polyubiquitinated misfolded protein transport	ARIC|g19641.t1, ARIC|g30985.t1
GO:0070846	0.0074053	0.999772	2	6	Hsp90 deacetylation	BP	0.496477	BP Hsp90 deacetylation	ARIC|g19641.t1, ARIC|g30985.t1
GO:0008270	0.00744251	0.995415	42	1858	zinc ion binding	MF	0.497308	MF zinc ion binding	ARIC|g10174.t1, ARIC|g12090.t1, ARIC|g13649.t1, ARIC|g16935.t1, ARIC|g19641.t1, ARIC|g20098.t1, ARIC|g20362.t1, ARIC|g21334.t1, ARIC|g21542.t1, ARIC|g22044.t1, ARIC|g22184.t1, ARIC|g22186.t1, ARIC|g25464.t1, ARIC|g25497.t1, ARIC|g27245.t1, ARIC|g27259.t2, ARIC|g30506.t1, ARIC|g30943.t1, ARIC|g30985.t1, ARIC|g32395.t1, ARIC|g33501.t1, ARIC|g37170.t1, ARIC|g38565.t1, ARIC|g39452.t1, ARIC|g40999.t1,…
GO:0017144	0.00765419	0.998273	6	116	drug metabolic process	BP	0.509754	BP drug metabolic process	ARIC|g15363.t1, ARIC|g19140.t1, ARIC|g39452.t1, ARIC|g42529.t1, ARIC|g51304.t1, ARIC|g52243.t1
GO:0001732	0.00798262	0.998865	4	47	formation of cytoplasmic translation initiation complex	BP	0.529866	BP formation of cytoplasmic translation initiation complex	ARIC|g16736.t1, ARIC|g17324.t1, ARIC|g25559.t1, ARIC|g37657.t1
GO:0070059	0.00809696	0.998836	4	54	intrinsic apoptotic signaling pathway in response to endoplasmic reticulum stress	BP	0.535682	BP intrinsic apoptotic signaling pathway in response to endoplasmic reticulum stress	ARIC|g12090.t1, ARIC|g32395.t1, ARIC|g54181.t1, ARIC|g7912.t1
GO:0001934	0.00825021	0.99561	25	987	positive regulation of protein phosphorylation	BP	0.544026	BP positive regulation of protein phosphorylation	ARIC|g10174.t1, ARIC|g12090.t1, ARIC|g14068.t1, ARIC|g17634.t2, ARIC|g19641.t1, ARIC|g20362.t1, ARIC|g22184.t1, ARIC|g22186.t1, ARIC|g23248.t6, ARIC|g2431.t1, ARIC|g28589.t1, ARIC|g30985.t1, ARIC|g32395.t1, ARIC|g39452.t1, ARIC|g3989.t1, ARIC|g42907.t1, ARIC|g5266.t1, ARIC|g54181.t1, ARIC|g54184.t1, ARIC|g6694.t1, ARIC|g7030.t1, ARIC|g7571.t1, ARIC|g7912.t1, ARIC|g8884.t3, ARIC|g9096.t1
GO:0097756	0.00834775	0.999222	3	30	negative regulation of blood vessel diameter	BP	0.548652	BP negative regulation of blood vessel diameter	ARIC|g15795.t1, ARIC|g39452.t1, ARIC|g9969.t1
GO:0016798	0.00845852	0.996121	17	658	hydrolase activity, acting on glycosyl bonds	MF	0.551324	MF hydrolase activity, acting on glycosyl bonds	ARIC|g21194.t1, ARIC|g25149.t1, ARIC|g27411.t1, ARIC|g27738.t1, ARIC|g31373.t1, ARIC|g34288.t1, ARIC|g35326.t1, ARIC|g3742.t1, ARIC|g38833.t1, ARIC|g42123.t1, ARIC|g42537.t1, ARIC|g43249.t1, ARIC|g46126.t1, ARIC|g47117.t1, ARIC|g47364.t1, ARIC|g49590.t1, ARIC|g54406.t1
GO:0045591	0.00852203	0.999675	2	10	positive regulation of regulatory T cell differentiation	BP	0.551324	BP positive regulation of regulatory T cell differentiation	ARIC|g43023.t1, ARIC|g44417.t1
GO:1905041	0.00852203	0.999675	2	10	regulation of epithelium regeneration	BP	0.551324	BP regulation of epithelium regeneration	ARIC|g43023.t1, ARIC|g44417.t1
GO:1905042	0.00852203	0.999675	2	10	negative regulation of epithelium regeneration	BP	0.551324	BP negative regulation of epithelium regeneration	ARIC|g43023.t1, ARIC|g44417.t1
GO:0004517	0.00882692	1	1	1	nitric-oxide synthase activity	MF	0.551324	MF nitric-oxide synthase activity	ARIC|g39452.t1
GO:0018119	0.00882692	1	1	1	peptidyl-cysteine S-nitrosylation	BP	0.551324	BP peptidyl-cysteine S-nitrosylation	ARIC|g39452.t1
GO:0046870	0.00882692	1	1	1	cadmium ion binding	MF	0.551324	MF cadmium ion binding	ARIC|g39452.t1
GO:0061875	0.00882692	1	1	1	negative regulation of hepatic stellate cell contraction	BP	0.551324	BP negative regulation of hepatic stellate cell contraction	ARIC|g39452.t1
GO:0098923	0.00882692	1	1	1	retrograde trans-synaptic signaling by soluble gas	BP	0.551324	BP retrograde trans-synaptic signaling by soluble gas	ARIC|g39452.t1
GO:0098924	0.00882692	1	1	1	retrograde trans-synaptic signaling by nitric oxide	BP	0.551324	BP retrograde trans-synaptic signaling by nitric oxide	ARIC|g39452.t1
GO:0099091	0.00882692	1	1	1	postsynaptic specialization, intracellular component	CC	0.551324	CC postsynaptic specialization, intracellular component	ARIC|g39452.t1
GO:0099163	0.00882692	1	1	1	synaptic signaling by nitric oxide	BP	0.551324	BP synaptic signaling by nitric oxide	ARIC|g39452.t1
GO:0099543	0.00882692	1	1	1	trans-synaptic signaling by soluble gas	BP	0.551324	BP trans-synaptic signaling by soluble gas	ARIC|g39452.t1
GO:0099548	0.00882692	1	1	1	trans-synaptic signaling by nitric oxide	BP	0.551324	BP trans-synaptic signaling by nitric oxide	ARIC|g39452.t1
GO:0140196	0.00882692	1	1	1	positive regulation of adenylate cyclase-activating adrenergic receptor signaling pathway involved in heart process	BP	0.551324	BP positive regulation of adenylate cyclase-activating adrenergic receptor signaling pathway involved in heart process	ARIC|g39452.t1
GO:0071215	0.00882845	1	1	1	cellular response to abscisic acid stimulus	BP	0.551324	BP cellular response to abscisic acid stimulus	ARIC|g34948.t1
GO:1900271	0.00908558	0.99864	4	65	regulation of long-term synaptic potentiation	BP	0.565619	BP regulation of long-term synaptic potentiation	ARIC|g13174.t1, ARIC|g17634.t2, ARIC|g39452.t1, ARIC|g8884.t3
GO:1901215	0.00914428	0.996813	10	278	negative regulation of neuron death	BP	0.567512	BP negative regulation of neuron death	ARIC|g12090.t1, ARIC|g14068.t1, ARIC|g2431.t1, ARIC|g28589.t1, ARIC|g32395.t1, ARIC|g39452.t1, ARIC|g3989.t1, ARIC|g54181.t1, ARIC|g7571.t1, ARIC|g7912.t1
GO:1990961	0.00924975	0.999621	2	12	drug transmembrane export	BP	0.572285	BP drug transmembrane export	ARIC|g3614.t1, ARIC|g38340.t1
GO:0043558	0.00934276	0.999105	3	25	regulation of translational initiation in response to stress	BP	0.57609	BP regulation of translational initiation in response to stress	ARIC|g5482.t1, ARIC|g55323.t1, ARIC|g6917.t1
GO:1904478	0.00937207	0.999613	2	12	regulation of intestinal absorption	BP	0.57609	BP regulation of intestinal absorption	ARIC|g3614.t1, ARIC|g38340.t1
GO:0090555	0.00939745	0.9996	2	15	phosphatidylethanolamine-translocating ATPase activity	MF	0.57609	MF phosphatidylethanolamine-translocating ATPase activity	ARIC|g3614.t1, ARIC|g38340.t1
GO:0010727	0.00950546	0.999667	2	6	negative regulation of hydrogen peroxide metabolic process	BP	0.580934	BP negative regulation of hydrogen peroxide metabolic process	ARIC|g19641.t1, ARIC|g30985.t1
GO:0060759	0.00958246	0.997398	7	170	regulation of response to cytokine stimulus	BP	0.58386	BP regulation of response to cytokine stimulus	ARIC|g12090.t1, ARIC|g22184.t1, ARIC|g22186.t1, ARIC|g32395.t1, ARIC|g54181.t1, ARIC|g54184.t1, ARIC|g7912.t1
GO:0004721	0.00963943	0.995912	14	424	phosphoprotein phosphatase activity	MF	0.585552	MF phosphoprotein phosphatase activity	ARIC|g13691.t1, ARIC|g15795.t1, ARIC|g16409.t1, ARIC|g17368.t1, ARIC|g17634.t2, ARIC|g23464.t1, ARIC|g29778.t1, ARIC|g36229.t1, ARIC|g36356.t1, ARIC|g43023.t1, ARIC|g44417.t1, ARIC|g52925.t1, ARIC|g8884.t3, ARIC|g9969.t1
GO:0039534	0.00993318	0.999578	2	12	negative regulation of MDA-5 signaling pathway	BP	0.601572	BP negative regulation of MDA-5 signaling pathway	ARIC|g15026.t1, ARIC|g29719.t1
GO:0052646	0.0101834	0.998982	3	29	alditol phosphate metabolic process	BP	0.614869	BP alditol phosphate metabolic process	ARIC|g37169.t1, ARIC|g38564.t1, ARIC|g49475.t1
GO:0061687	0.0103484	0.999564	2	10	detoxification of inorganic compound	BP	0.622955	BP detoxification of inorganic compound	ARIC|g3989.t1, ARIC|g7571.t1
GO:0006007	0.0104202	0.99954	2	13	glucose catabolic process	BP	0.623808	BP glucose catabolic process	ARIC|g37170.t1, ARIC|g38565.t1
GO:0044209	0.0104248	0.999559	2	10	AMP salvage	BP	0.623808	BP AMP salvage	ARIC|g19664.t1, ARIC|g31008.t1
GO:0016682	0.010477	0.999548	2	11	oxidoreductase activity, acting on diphenols and related substances as donors, oxygen as acceptor	MF	0.625062	MF oxidoreductase activity, acting on diphenols and related substances as donors, oxygen as acceptor	ARIC|g109.t1, ARIC|g55382.t1
GO:0016714	0.0105754	0.999535	2	12	oxidoreductase activity, acting on paired donors, with incorporation or reduction of molecular oxygen, reduced pteridine as one donor, and incorporation of one atom of oxygen	MF	0.629061	MF oxidoreductase activity, acting on paired donors, with incorporation or reduction of molecular oxygen, reduced pteridine as one donor, and incorporation of one atom of oxygen	ARIC|g15931.t1, ARIC|g9060.t1
GO:0006470	0.0106895	0.995761	12	350	protein dephosphorylation	BP	0.633967	BP protein dephosphorylation	ARIC|g15795.t1, ARIC|g16409.t1, ARIC|g17634.t2, ARIC|g23464.t1, ARIC|g29778.t1, ARIC|g36229.t1, ARIC|g36356.t1, ARIC|g43023.t1, ARIC|g44417.t1, ARIC|g52925.t1, ARIC|g8884.t3, ARIC|g9969.t1
GO:0090342	0.0107307	0.998314	4	66	regulation of cell aging	BP	0.634534	BP regulation of cell aging	ARIC|g12832.t1, ARIC|g14129.t1, ARIC|g3989.t1, ARIC|g7571.t1
GO:0000306	0.0108075	0.999509	2	14	extrinsic component of vacuolar membrane	CC	0.637199	CC extrinsic component of vacuolar membrane	ARIC|g13649.t1, ARIC|g22044.t1
GO:0005901	0.0110621	0.997735	5	95	caveola	CC	0.650295	CC caveola	ARIC|g13064.t1, ARIC|g17502.t1, ARIC|g19641.t1, ARIC|g30985.t1, ARIC|g6402.t1
GO:0089720	0.0111675	0.999502	2	11	caspase binding	MF	0.653764	MF caspase binding	ARIC|g15026.t1, ARIC|g29719.t1
GO:0031156	0.0112243	0.998227	4	54	regulation of sorocarp development	BP	0.653764	BP regulation of sorocarp development	ARIC|g11158.t1, ARIC|g15744.t1, ARIC|g1658.t1, ARIC|g48884.t1
GO:0035186	0.0114266	0.999493	2	10	syncytial blastoderm mitotic cell cycle	BP	0.653764	BP syncytial blastoderm mitotic cell cycle	ARIC|g20098.t1, ARIC|g50589.t1
GO:0034607	0.0114315	0.999493	2	10	turning behavior involved in mating	BP	0.653764	BP turning behavior involved in mating	ARIC|g2431.t1, ARIC|g28589.t1
GO:0035178	0.0114315	0.999493	2	10	turning behavior	BP	0.653764	BP turning behavior	ARIC|g2431.t1, ARIC|g28589.t1
GO:1902097	0.0114315	0.999493	2	10	positive regulation of transcription from RNA polymerase II promoter involved in defense response to Gram-negative bacterium	BP	0.653764	BP positive regulation of transcription from RNA polymerase II promoter involved in defense response to Gram-negative bacterium	ARIC|g2431.t1, ARIC|g28589.t1
GO:0097014	0.011458	0.999475	2	12	ciliary plasm	CC	0.653764	CC ciliary plasm	ARIC|g12832.t1, ARIC|g14129.t1
GO:0043734	0.0114829	0.999513	2	8	DNA-N1-methyladenine dioxygenase activity	MF	0.653764	MF DNA-N1-methyladenine dioxygenase activity	ARIC|g16473.t1, ARIC|g34307.t1
GO:1904121	0.0117598	0.99943	2	17	phosphatidylethanolamine transporter activity	MF	0.653764	MF phosphatidylethanolamine transporter activity	ARIC|g3614.t1, ARIC|g38340.t1
GO:0043549	0.0117846	0.993625	24	991	regulation of kinase activity	BP	0.653764	BP regulation of kinase activity	ARIC|g12090.t1, ARIC|g14068.t1, ARIC|g15795.t1, ARIC|g16409.t1, ARIC|g17634.t2, ARIC|g22184.t1, ARIC|g22186.t1, ARIC|g23248.t6, ARIC|g23464.t1, ARIC|g2431.t1, ARIC|g28589.t1, ARIC|g32395.t1, ARIC|g36356.t1, ARIC|g42907.t1, ARIC|g43023.t1, ARIC|g44417.t1, ARIC|g54181.t1, ARIC|g54184.t1, ARIC|g5482.t1, ARIC|g6694.t1, ARIC|g7912.t1, ARIC|g8884.t3, ARIC|g9096.t1, ARIC|g9969.t1
GO:0030708	0.0118033	0.999451	2	12	germarium-derived female germ-line cyst encapsulation	BP	0.653764	BP germarium-derived female germ-line cyst encapsulation	ARIC|g20098.t1, ARIC|g50589.t1
GO:0048139	0.0118033	0.999451	2	12	female germ-line cyst encapsulation	BP	0.653764	BP female germ-line cyst encapsulation	ARIC|g20098.t1, ARIC|g50589.t1
GO:0048037	0.0118293	0.994005	20	741	cofactor binding	MF	0.653764	MF cofactor binding	ARIC|g16197.t1, ARIC|g17451.t1, ARIC|g26611.t1, ARIC|g28784.t1, ARIC|g31289.t1, ARIC|g3157.t1, ARIC|g33236.t1, ARIC|g33237.t1, ARIC|g34130.t1, ARIC|g35063.t1, ARIC|g37170.t1, ARIC|g3776.t1, ARIC|g38565.t1, ARIC|g39067.t1, ARIC|g39452.t1, ARIC|g42529.t1, ARIC|g45039.t1, ARIC|g49838.t1, ARIC|g51891.t1, ARIC|g6285.t1
GO:0010333	0.0118718	1	1	1	terpene synthase activity	MF	0.653764	MF terpene synthase activity	ARIC|g3616.t1
GO:0051501	0.0118718	1	1	1	diterpene phytoalexin metabolic process	BP	0.653764	BP diterpene phytoalexin metabolic process	ARIC|g3616.t1
GO:0051502	0.0118718	1	1	1	diterpene phytoalexin biosynthetic process	BP	0.653764	BP diterpene phytoalexin biosynthetic process	ARIC|g3616.t1
GO:0052315	0.0118718	1	1	1	phytoalexin biosynthetic process	BP	0.653764	BP phytoalexin biosynthetic process	ARIC|g3616.t1
GO:0010383	0.0118858	0.998724	3	36	cell wall polysaccharide metabolic process	BP	0.653764	BP cell wall polysaccharide metabolic process	ARIC|g34288.t1, ARIC|g42537.t1, ARIC|g47364.t1
GO:0042903	0.0119033	0.999486	2	8	tubulin deacetylase activity	MF	0.653764	MF tubulin deacetylase activity	ARIC|g19641.t1, ARIC|g30985.t1
GO:0002125	0.0119364	1	1	1	maternal aggressive behavior	BP	0.653764	BP maternal aggressive behavior	ARIC|g6145.t1
GO:0031394	0.0119364	1	1	1	positive regulation of prostaglandin biosynthetic process	BP	0.653764	BP positive regulation of prostaglandin biosynthetic process	ARIC|g6145.t1
GO:0031893	0.0119364	1	1	1	vasopressin receptor binding	MF	0.653764	MF vasopressin receptor binding	ARIC|g6145.t1
GO:0031894	0.0119364	1	1	1	V1A vasopressin receptor binding	MF	0.653764	MF V1A vasopressin receptor binding	ARIC|g6145.t1
GO:0035815	0.0119364	1	1	1	positive regulation of renal sodium excretion	BP	0.653764	BP positive regulation of renal sodium excretion	ARIC|g6145.t1
GO:0051970	0.0119364	1	1	1	negative regulation of transmission of nerve impulse	BP	0.653764	BP negative regulation of transmission of nerve impulse	ARIC|g6145.t1
GO:1900273	0.0121984	0.998674	3	38	positive regulation of long-term synaptic potentiation	BP	0.66629	BP positive regulation of long-term synaptic potentiation	ARIC|g17634.t2, ARIC|g39452.t1, ARIC|g8884.t3
GO:0080135	0.0122522	0.993174	26	1077	regulation of cellular response to stress	BP	0.667412	BP regulation of cellular response to stress	ARIC|g10174.t1, ARIC|g1182.t1, ARIC|g12090.t1, ARIC|g12832.t1, ARIC|g14068.t1, ARIC|g14129.t1, ARIC|g18047.t1, ARIC|g19641.t1, ARIC|g20362.t1, ARIC|g22184.t1, ARIC|g22186.t1, ARIC|g23248.t6, ARIC|g30985.t1, ARIC|g32395.t1, ARIC|g36431.t1, ARIC|g3989.t1, ARIC|g43023.t1, ARIC|g44417.t1, ARIC|g50800.t1, ARIC|g54181.t1, ARIC|g54184.t1, ARIC|g5482.t1, ARIC|g6694.t1, ARIC|g7571.t1, ARIC|g7912.t1, ARIC|…
GO:0000175	0.012414	0.997392	5	86	3'-5'-exoribonuclease activity	MF	0.674351	MF 3'-5'-exoribonuclease activity	ARIC|g12306.t1, ARIC|g19452.t1, ARIC|g31195.t1, ARIC|g416.t1, ARIC|g53328.t1
GO:0071074	0.0124796	0.99941	2	11	eukaryotic initiation factor eIF2 binding	MF	0.674351	MF eukaryotic initiation factor eIF2 binding	ARIC|g25559.t1, ARIC|g37657.t1
GO:0048366	0.012521	0.999373	2	17	leaf development	BP	0.674351	BP leaf development	ARIC|g30292.t1, ARIC|g44867.t1
GO:0048827	0.012521	0.999373	2	17	phyllome development	BP	0.674351	BP phyllome development	ARIC|g30292.t1, ARIC|g44867.t1
GO:0004312	0.0125756	0.997956	4	49	fatty acid synthase activity	MF	0.674351	MF fatty acid synthase activity	ARIC|g15365.t1, ARIC|g2230.t1, ARIC|g48113.t1, ARIC|g51903.t1
GO:0046485	0.0125814	0.998626	3	34	ether lipid metabolic process	BP	0.674351	BP ether lipid metabolic process	ARIC|g15931.t1, ARIC|g45050.t1, ARIC|g9060.t1
GO:0045448	0.0127154	0.999393	2	11	mitotic cell cycle, embryonic	BP	0.679713	BP mitotic cell cycle, embryonic	ARIC|g20098.t1, ARIC|g50589.t1
GO:1901300	0.0128005	0.999426	2	8	positive regulation of hydrogen peroxide-mediated programmed cell death	BP	0.680636	BP positive regulation of hydrogen peroxide-mediated programmed cell death	ARIC|g19641.t1, ARIC|g30985.t1
GO:1905206	0.0128005	0.999426	2	8	positive regulation of hydrogen peroxide-induced cell death	BP	0.680636	BP positive regulation of hydrogen peroxide-induced cell death	ARIC|g19641.t1, ARIC|g30985.t1
GO:0043243	0.0128567	0.998582	3	35	positive regulation of protein complex disassembly	BP	0.681813	BP positive regulation of protein complex disassembly	ARIC|g36320.t1, ARIC|g36573.t1, ARIC|g39887.t1
GO:0015893	0.0129282	0.998567	3	37	drug transport	BP	0.683797	BP drug transport	ARIC|g1601.t1, ARIC|g3614.t1, ARIC|g38340.t1
GO:0033781	0.0129981	1	1	1	cholesterol 24-hydroxylase activity	MF	0.685684	MF cholesterol 24-hydroxylase activity	ARIC|g13174.t1
GO:0010998	0.0130499	0.999368	2	11	regulation of translational initiation by eIF2 alpha phosphorylation	BP	0.686612	BP regulation of translational initiation by eIF2 alpha phosphorylation	ARIC|g5482.t1, ARIC|g55323.t1
GO:0005638	0.0132141	0.999356	2	11	lamin filament	CC	0.69343	CC lamin filament	ARIC|g17686.t1, ARIC|g8936.t1
GO:0016573	0.0133904	0.996129	7	155	histone acetylation	BP	0.698605	BP histone acetylation	ARIC|g16197.t1, ARIC|g26611.t1, ARIC|g28784.t1, ARIC|g31289.t1, ARIC|g3157.t1, ARIC|g35063.t1, ARIC|g51891.t1
GO:0044547	0.0134053	0.999342	2	11	DNA topoisomerase binding	MF	0.698605	MF DNA topoisomerase binding	ARIC|g20098.t1, ARIC|g50589.t1
GO:0019285	0.0134173	0.999325	2	13	glycine betaine biosynthetic process from choline	BP	0.698605	BP glycine betaine biosynthetic process from choline	ARIC|g17451.t1, ARIC|g6285.t1
GO:1901046	0.0134975	0.999335	2	11	positive regulation of oviposition	BP	0.700963	BP positive regulation of oviposition	ARIC|g2431.t1, ARIC|g28589.t1
GO:0093002	0.0135834	0.999329	2	11	response to nematicide	BP	0.703597	BP response to nematicide	ARIC|g2431.t1, ARIC|g28589.t1
GO:2001225	0.0140734	0.999261	2	15	regulation of chloride transport	BP	0.727103	BP regulation of chloride transport	ARIC|g3614.t1, ARIC|g38340.t1
GO:0033301	0.0142167	0.99927	2	12	cell cycle comprising mitosis without cytokinesis	BP	0.732616	BP cell cycle comprising mitosis without cytokinesis	ARIC|g20098.t1, ARIC|g50589.t1
GO:0046203	0.0145019	0.999239	2	13	spermidine catabolic process	BP	0.745395	BP spermidine catabolic process	ARIC|g44087.t1, ARIC|g50087.t1
GO:0072584	0.0147133	0.999231	2	12	caveolin-mediated endocytosis	BP	0.754243	BP caveolin-mediated endocytosis	ARIC|g13064.t1, ARIC|g6402.t1
GO:0006353	0.0147779	0.997454	4	63	DNA-templated transcription, termination	BP	0.754243	BP DNA-templated transcription, termination	ARIC|g13198.t1, ARIC|g21621.t1, ARIC|g24876.t1, ARIC|g37096.t1
GO:0070300	0.0148147	0.998261	3	42	phosphatidic acid binding	MF	0.754243	MF phosphatidic acid binding	ARIC|g13064.t1, ARIC|g17502.t1, ARIC|g6402.t1
GO:0006469	0.0148245	0.994441	10	286	negative regulation of protein kinase activity	BP	0.754243	BP negative regulation of protein kinase activity	ARIC|g15795.t1, ARIC|g16409.t1, ARIC|g17634.t2, ARIC|g23464.t1, ARIC|g36356.t1, ARIC|g43023.t1, ARIC|g44417.t1, ARIC|g5482.t1, ARIC|g8884.t3, ARIC|g9969.t1
GO:0008216	0.0149259	0.998273	3	31	spermidine metabolic process	BP	0.757481	BP spermidine metabolic process	ARIC|g14371.t1, ARIC|g44087.t1, ARIC|g50087.t1
GO:1905802	0.0150398	0.999196	2	13	regulation of cellular response to manganese ion	BP	0.761334	BP regulation of cellular response to manganese ion	ARIC|g3989.t1, ARIC|g7571.t1
GO:1902626	0.0151987	0.999253	2	8	assembly of large subunit precursor of preribosome	BP	0.767437	BP assembly of large subunit precursor of preribosome	ARIC|g17686.t1, ARIC|g8936.t1
GO:0006537	0.0155139	0.999149	2	14	glutamate biosynthetic process	BP	0.781388	BP glutamate biosynthetic process	ARIC|g33237.t1, ARIC|g39067.t1
GO:0046208	0.0156644	0.999136	2	14	spermine catabolic process	BP	0.786987	BP spermine catabolic process	ARIC|g44087.t1, ARIC|g50087.t1
GO:0006475	0.0157916	0.995282	7	161	internal protein amino acid acetylation	BP	0.789424	BP internal protein amino acid acetylation	ARIC|g16197.t1, ARIC|g26611.t1, ARIC|g28784.t1, ARIC|g31289.t1, ARIC|g3157.t1, ARIC|g35063.t1, ARIC|g51891.t1
GO:0018393	0.0157916	0.995282	7	161	internal peptidyl-lysine acetylation	BP	0.789424	BP internal peptidyl-lysine acetylation	ARIC|g16197.t1, ARIC|g26611.t1, ARIC|g28784.t1, ARIC|g31289.t1, ARIC|g3157.t1, ARIC|g35063.t1, ARIC|g51891.t1
GO:0045589	0.0161129	0.999084	2	16	regulation of regulatory T cell differentiation	BP	0.803481	BP regulation of regulatory T cell differentiation	ARIC|g43023.t1, ARIC|g44417.t1
GO:0099402	0.016187	0.998035	3	43	plant organ development	BP	0.805173	BP plant organ development	ARIC|g30292.t1, ARIC|g34019.t1, ARIC|g44867.t1
GO:0031579	0.0163388	0.998041	3	32	membrane raft organization	BP	0.810457	BP membrane raft organization	ARIC|g13064.t1, ARIC|g17502.t1, ARIC|g6402.t1
GO:0048138	0.0163741	0.999085	2	13	germ-line cyst encapsulation	BP	0.810457	BP germ-line cyst encapsulation	ARIC|g20098.t1, ARIC|g50589.t1
GO:0050829	0.0164348	0.996297	5	87	defense response to Gram-negative bacterium	BP	0.810981	BP defense response to Gram-negative bacterium	ARIC|g14780.t1, ARIC|g2431.t1, ARIC|g28589.t1, ARIC|g30943.t1, ARIC|g34671.t1
GO:0110037	0.0164656	1	1	1	regulation of nematode male tail tip morphogenesis	BP	0.810981	BP regulation of nematode male tail tip morphogenesis	ARIC|g21542.t1
GO:0042742	0.0165426	0.994087	9	218	defense response to bacterium	BP	0.812775	BP defense response to bacterium	ARIC|g14780.t1, ARIC|g2431.t1, ARIC|g28589.t1, ARIC|g30943.t1, ARIC|g34130.t1, ARIC|g34671.t1, ARIC|g3776.t1, ARIC|g5266.t1, ARIC|g9096.t1
GO:1901033	0.0165979	0.999103	2	10	positive regulation of response to reactive oxygen species	BP	0.813501	BP positive regulation of response to reactive oxygen species	ARIC|g19641.t1, ARIC|g30985.t1
GO:0035075	0.016785	0.999049	2	13	response to ecdysone	BP	0.820661	BP response to ecdysone	ARIC|g20098.t1, ARIC|g50589.t1
GO:0097755	0.0168706	0.997957	3	31	positive regulation of blood vessel diameter	BP	0.822843	BP positive regulation of blood vessel diameter	ARIC|g15795.t1, ARIC|g39452.t1, ARIC|g9969.t1
GO:0004800	0.0170368	0.999111	2	8	thyroxine 5'-deiodinase activity	MF	0.828931	MF thyroxine 5'-deiodinase activity	ARIC|g17228.t1, ARIC|g31797.t1
GO:0031455	0.0171845	0.998997	2	15	glycine betaine metabolic process	BP	0.83208	BP glycine betaine metabolic process	ARIC|g17451.t1, ARIC|g6285.t1
GO:0031456	0.0171845	0.998997	2	15	glycine betaine biosynthetic process	BP	0.83208	BP glycine betaine biosynthetic process	ARIC|g17451.t1, ARIC|g6285.t1
GO:0050157	0.0172964	0.999925	1	2	ornithine racemase activity	MF	0.83485	MF ornithine racemase activity	ARIC|g15363.t1
GO:0035511	0.017325	0.999013	2	12	oxidative DNA demethylation	BP	0.83485	BP oxidative DNA demethylation	ARIC|g16473.t1, ARIC|g34307.t1
GO:0016896	0.0175263	0.995975	5	97	exoribonuclease activity, producing 5'-phosphomonoesters	MF	0.842521	MF exoribonuclease activity, producing 5'-phosphomonoesters	ARIC|g12306.t1, ARIC|g19452.t1, ARIC|g31195.t1, ARIC|g416.t1, ARIC|g53328.t1
GO:0046618	0.0176967	0.998951	2	15	drug export	BP	0.848678	BP drug export	ARIC|g3614.t1, ARIC|g38340.t1
GO:2000018	0.017858	0.998966	2	12	regulation of male gonad development	BP	0.854372	BP regulation of male gonad development	ARIC|g3614.t1, ARIC|g38340.t1
GO:0090554	0.0179206	0.998893	2	22	phosphatidylcholine-translocating ATPase activity	MF	0.855322	MF phosphatidylcholine-translocating ATPase activity	ARIC|g3614.t1, ARIC|g38340.t1
GO:0071709	0.0181667	0.996657	4	72	membrane assembly	BP	0.865013	BP membrane assembly	ARIC|g13064.t1, ARIC|g17502.t1, ARIC|g3436.t2, ARIC|g6402.t1
GO:0043555	0.0182425	0.997712	3	34	regulation of translation in response to stress	BP	0.866564	BP regulation of translation in response to stress	ARIC|g5482.t1, ARIC|g55323.t1, ARIC|g6917.t1
GO:0008200	0.0183469	0.99665	4	54	ion channel inhibitor activity	MF	0.869459	MF ion channel inhibitor activity	ARIC|g11925.t1, ARIC|g3989.t1, ARIC|g745.t1, ARIC|g7571.t1
GO:0000056	0.0185588	0.998872	2	15	ribosomal small subunit export from nucleus	BP	0.87743	BP ribosomal small subunit export from nucleus	ARIC|g10157.t1, ARIC|g10902.t1
GO:0045860	0.0186954	0.991387	14	517	positive regulation of protein kinase activity	BP	0.881807	BP positive regulation of protein kinase activity	ARIC|g12090.t1, ARIC|g14068.t1, ARIC|g22184.t1, ARIC|g22186.t1, ARIC|g23248.t6, ARIC|g2431.t1, ARIC|g28589.t1, ARIC|g32395.t1, ARIC|g42907.t1, ARIC|g54181.t1, ARIC|g54184.t1, ARIC|g6694.t1, ARIC|g7912.t1, ARIC|g9096.t1
GO:0009435	0.0189724	0.996488	4	59	NAD biosynthetic process	BP	0.892774	BP NAD biosynthetic process	ARIC|g16121.t1, ARIC|g24119.t1, ARIC|g48234.t1, ARIC|g51103.t1
GO:0016634	0.0193459	0.998764	2	20	oxidoreductase activity, acting on the CH-CH group of donors, oxygen as acceptor	MF	0.908215	MF oxidoreductase activity, acting on the CH-CH group of donors, oxygen as acceptor	ARIC|g19995.t1, ARIC|g5928.t1
GO:0006473	0.0194282	0.993368	8	199	protein acetylation	BP	0.908987	BP protein acetylation	ARIC|g16197.t1, ARIC|g26611.t1, ARIC|g28784.t1, ARIC|g31289.t1, ARIC|g3157.t1, ARIC|g35063.t1, ARIC|g50271.t1, ARIC|g51891.t1
GO:0008432	0.0194703	0.997459	3	46	JUN kinase binding	MF	0.908987	MF JUN kinase binding	ARIC|g23248.t6, ARIC|g43023.t1, ARIC|g44417.t1
GO:0061734	0.0194984	0.998833	2	11	parkin-mediated stimulation of mitophagy in response to mitochondrial depolarization	BP	0.908987	BP parkin-mediated stimulation of mitophagy in response to mitochondrial depolarization	ARIC|g19641.t1, ARIC|g30985.t1
GO:0002118	0.0195477	0.998778	2	15	aggressive behavior	BP	0.909171	BP aggressive behavior	ARIC|g33237.t1, ARIC|g6145.t1
GO:0090042	0.0196509	0.99879	2	13	tubulin deacetylation	BP	0.911854	BP tubulin deacetylation	ARIC|g19641.t1, ARIC|g30985.t1
GO:0043244	0.0197105	0.994518	6	147	regulation of protein complex disassembly	BP	0.912508	BP regulation of protein complex disassembly	ARIC|g19641.t1, ARIC|g30985.t1, ARIC|g36320.t1, ARIC|g36573.t1, ARIC|g39887.t1, ARIC|g5482.t1
GO:0099038	0.0199527	0.998699	2	21	ceramide-translocating ATPase activity	MF	0.920901	MF ceramide-translocating ATPase activity	ARIC|g3614.t1, ARIC|g38340.t1
GO:0052901	0.0199836	0.998728	2	16	spermine:oxygen oxidoreductase (spermidine-forming) activity	MF	0.920901	MF spermine:oxygen oxidoreductase (spermidine-forming) activity	ARIC|g44087.t1, ARIC|g50087.t1
GO:0090567	0.0202037	0.998725	2	14	reproductive shoot system development	BP	0.928675	BP reproductive shoot system development	ARIC|g30292.t1, ARIC|g44867.t1
GO:0008426	0.020245	1	1	1	protein kinase C inhibitor activity	MF	0.928675	MF protein kinase C inhibitor activity	ARIC|g5482.t1
GO:0030315	0.0205037	0.996075	4	81	T-tubule	CC	0.937652	CC T-tubule	ARIC|g3436.t2, ARIC|g39452.t1, ARIC|g3989.t1, ARIC|g7571.t1
GO:0018394	0.0205342	0.993533	7	168	peptidyl-lysine acetylation	BP	0.937652	BP peptidyl-lysine acetylation	ARIC|g16197.t1, ARIC|g26611.t1, ARIC|g28784.t1, ARIC|g31289.t1, ARIC|g3157.t1, ARIC|g35063.t1, ARIC|g51891.t1
GO:0048668	0.0213142	0.99863	2	13	collateral sprouting	BP	0.967329	BP collateral sprouting	ARIC|g19641.t1, ARIC|g30985.t1
GO:0009949	0.0213736	0.999885	1	2	polarity specification of anterior/posterior axis	BP	0.967329	BP polarity specification of anterior/posterior axis	ARIC|g17229.t1
GO:0015143	0.0214624	0.998536	2	23	urate transmembrane transporter activity	MF	0.967329	MF urate transmembrane transporter activity	ARIC|g1601.t1, ARIC|g31011.t1
GO:0097744	0.0214624	0.998536	2	23	urate salt excretion	BP	0.967329	BP urate salt excretion	ARIC|g1601.t1, ARIC|g31011.t1
GO:1901702	0.0214624	0.998536	2	23	salt transmembrane transporter activity	MF	0.967329	MF salt transmembrane transporter activity	ARIC|g1601.t1, ARIC|g31011.t1
GO:0052642	0.0215218	0.998596	2	14	lysophosphatidic acid phosphatase activity	MF	0.967329	MF lysophosphatidic acid phosphatase activity	ARIC|g37169.t1, ARIC|g38564.t1
GO:0071579	0.0215225	0.998575	2	16	regulation of zinc ion transport	BP	0.967329	BP regulation of zinc ion transport	ARIC|g3989.t1, ARIC|g7571.t1
GO:0098591	0.0215702	0.998535	2	21	external side of apical plasma membrane	CC	0.967329	CC external side of apical plasma membrane	ARIC|g1601.t1, ARIC|g19500.t1
GO:0016248	0.0217542	0.995813	4	56	channel inhibitor activity	MF	0.971299	MF channel inhibitor activity	ARIC|g11925.t1, ARIC|g3989.t1, ARIC|g745.t1, ARIC|g7571.t1
GO:0000055	0.0217556	0.998521	2	20	ribosomal large subunit export from nucleus	BP	0.971299	BP ribosomal large subunit export from nucleus	ARIC|g10157.t1, ARIC|g10902.t1
GO:0002183	0.0219292	0.997034	3	38	cytoplasmic translational initiation	BP	0.975452	BP cytoplasmic translational initiation	ARIC|g25559.t1, ARIC|g29486.t1, ARIC|g35698.t1
GO:2000378	0.021946	0.994662	5	98	negative regulation of reactive oxygen species metabolic process	BP	0.975452	BP negative regulation of reactive oxygen species metabolic process	ARIC|g19641.t1, ARIC|g30985.t1, ARIC|g33924.t1, ARIC|g3989.t1, ARIC|g7571.t1
GO:0009507	0.0221417	0.994613	5	91	chloroplast	CC	0.981973	CC chloroplast	ARIC|g29486.t1, ARIC|g41469.t1, ARIC|g4744.t1, ARIC|g53816.t1, ARIC|g54650.t1
GO:0046592	0.0222609	0.99849	2	17	polyamine oxidase activity	MF	0.98418	MF polyamine oxidase activity	ARIC|g44087.t1, ARIC|g50087.t1
GO:0042327	0.0223275	0.98705	25	1080	positive regulation of phosphorylation	BP	0.98418	BP positive regulation of phosphorylation	ARIC|g10174.t1, ARIC|g12090.t1, ARIC|g14068.t1, ARIC|g17634.t2, ARIC|g19641.t1, ARIC|g20362.t1, ARIC|g22184.t1, ARIC|g22186.t1, ARIC|g23248.t6, ARIC|g2431.t1, ARIC|g28589.t1, ARIC|g30985.t1, ARIC|g32395.t1, ARIC|g39452.t1, ARIC|g3989.t1, ARIC|g42907.t1, ARIC|g5266.t1, ARIC|g54181.t1, ARIC|g54184.t1, ARIC|g6694.t1, ARIC|g7030.t1, ARIC|g7571.t1, ARIC|g7912.t1, ARIC|g8884.t3, ARIC|g9096.t1
GO:0039533	0.0223999	0.998447	2	21	regulation of MDA-5 signaling pathway	BP	0.98418	BP regulation of MDA-5 signaling pathway	ARIC|g15026.t1, ARIC|g29719.t1
GO:1902414	0.0224121	0.998446	2	21	protein localization to cell junction	BP	0.98418	BP protein localization to cell junction	ARIC|g3614.t1, ARIC|g38340.t1
GO:1905393	0.0224369	0.998553	2	11	plant organ formation	BP	0.98418	BP plant organ formation	ARIC|g30292.t1, ARIC|g44867.t1
GO:0042255	0.0226261	0.996953	3	29	ribosome assembly	BP	0.99031	BP ribosome assembly	ARIC|g17686.t1, ARIC|g25559.t1, ARIC|g8936.t1
GO:0098813	0.0230713	0.995464	4	61	nuclear chromosome segregation	BP	1	BP nuclear chromosome segregation	ARIC|g10157.t1, ARIC|g10902.t1, ARIC|g20098.t1, ARIC|g50589.t1
GO:0004540	0.0231017	0.991244	9	259	ribonuclease activity	MF	1	MF ribonuclease activity	ARIC|g12306.t1, ARIC|g19452.t1, ARIC|g31195.t1, ARIC|g41469.t1, ARIC|g416.t1, ARIC|g4744.t1, ARIC|g53328.t1, ARIC|g54650.t1, ARIC|g6800.t1
GO:0099040	0.0231483	0.998356	2	23	ceramide translocation	BP	1	BP ceramide translocation	ARIC|g3614.t1, ARIC|g38340.t1
GO:1902041	0.0232908	0.995371	4	78	regulation of extrinsic apoptotic signaling pathway via death domain receptors	BP	1	BP regulation of extrinsic apoptotic signaling pathway via death domain receptors	ARIC|g12090.t1, ARIC|g32395.t1, ARIC|g54181.t1, ARIC|g7912.t1
GO:0050832	0.0233105	0.995406	4	60	defense response to fungus	BP	1	BP defense response to fungus	ARIC|g2431.t1, ARIC|g28589.t1, ARIC|g34130.t1, ARIC|g3776.t1
GO:0015691	0.0233787	0.998372	2	17	cadmium ion transport	BP	1	BP cadmium ion transport	ARIC|g3989.t1, ARIC|g7571.t1
GO:0070574	0.0233787	0.998372	2	17	cadmium ion transmembrane transport	BP	1	BP cadmium ion transmembrane transport	ARIC|g3989.t1, ARIC|g7571.t1
GO:0000324	0.0234918	0.996734	3	39	fungal-type vacuole	CC	1	CC fungal-type vacuole	ARIC|g27906.t1, ARIC|g33234.t1, ARIC|g34657.t1
GO:0007023	0.0235147	0.998392	2	14	post-chaperonin tubulin folding pathway	BP	1	BP post-chaperonin tubulin folding pathway	ARIC|g4031.t1, ARIC|g7612.t1
GO:0009536	0.0235577	0.993211	6	119	plastid	CC	1	CC plastid	ARIC|g29486.t1, ARIC|g34948.t1, ARIC|g41469.t1, ARIC|g4744.t1, ARIC|g53816.t1, ARIC|g54650.t1
GO:0035633	0.0236104	0.998301	2	24	maintenance of permeability of blood-brain barrier	BP	1	BP maintenance of permeability of blood-brain barrier	ARIC|g3614.t1, ARIC|g38340.t1
GO:0004532	0.0236952	0.994114	5	104	exoribonuclease activity	MF	1	MF exoribonuclease activity	ARIC|g12306.t1, ARIC|g19452.t1, ARIC|g31195.t1, ARIC|g416.t1, ARIC|g53328.t1
GO:0004656	0.0239128	0.998336	2	15	procollagen-proline 4-dioxygenase activity	MF	1	MF procollagen-proline 4-dioxygenase activity	ARIC|g23674.t1, ARIC|g30357.t1
GO:0019798	0.0239128	0.998336	2	15	procollagen-proline dioxygenase activity	MF	1	MF procollagen-proline dioxygenase activity	ARIC|g23674.t1, ARIC|g30357.t1
GO:0031545	0.0239128	0.998336	2	15	peptidyl-proline 4-dioxygenase activity	MF	1	MF peptidyl-proline 4-dioxygenase activity	ARIC|g23674.t1, ARIC|g30357.t1
GO:0033673	0.0240872	0.990245	10	313	negative regulation of kinase activity	BP	1	BP negative regulation of kinase activity	ARIC|g15795.t1, ARIC|g16409.t1, ARIC|g17634.t2, ARIC|g23464.t1, ARIC|g36356.t1, ARIC|g43023.t1, ARIC|g44417.t1, ARIC|g5482.t1, ARIC|g8884.t3, ARIC|g9969.t1
GO:0004553	0.0244767	0.988687	13	534	hydrolase activity, hydrolyzing O-glycosyl compounds	MF	1	MF hydrolase activity, hydrolyzing O-glycosyl compounds	ARIC|g25149.t1, ARIC|g27738.t1, ARIC|g31373.t1, ARIC|g34288.t1, ARIC|g35326.t1, ARIC|g3742.t1, ARIC|g42123.t1, ARIC|g42537.t1, ARIC|g43249.t1, ARIC|g46126.t1, ARIC|g47117.t1, ARIC|g47364.t1, ARIC|g49590.t1
GO:1901298	0.0244859	0.998289	2	14	regulation of hydrogen peroxide-mediated programmed cell death	BP	1	BP regulation of hydrogen peroxide-mediated programmed cell death	ARIC|g19641.t1, ARIC|g30985.t1
GO:0019012	0.0247835	0.998273	2	13	virion	CC	1	CC virion	ARIC|g23674.t1, ARIC|g30357.t1
GO:0043422	0.0248267	0.998238	2	15	protein kinase B binding	MF	1	MF protein kinase B binding	ARIC|g40452.t1, ARIC|g6694.t1
GO:0030713	0.0248327	0.998196	2	19	ovarian follicle cell stalk formation	BP	1	BP ovarian follicle cell stalk formation	ARIC|g20098.t1, ARIC|g50589.t1
GO:0001932	0.024841	0.984336	33	1535	regulation of protein phosphorylation	BP	1	BP regulation of protein phosphorylation	ARIC|g10174.t1, ARIC|g12090.t1, ARIC|g14068.t1, ARIC|g15795.t1, ARIC|g16409.t1, ARIC|g17634.t2, ARIC|g19641.t1, ARIC|g20362.t1, ARIC|g22184.t1, ARIC|g22186.t1, ARIC|g23248.t6, ARIC|g23464.t1, ARIC|g2431.t1, ARIC|g28589.t1, ARIC|g30985.t1, ARIC|g32395.t1, ARIC|g36356.t1, ARIC|g39452.t1, ARIC|g3989.t1, ARIC|g42907.t1, ARIC|g43023.t1, ARIC|g44417.t1, ARIC|g5266.t1, ARIC|g54181.t1, ARIC|g54184.t1, AR…
GO:0019359	0.0255044	0.994817	4	66	nicotinamide nucleotide biosynthetic process	BP	1	BP nicotinamide nucleotide biosynthetic process	ARIC|g16121.t1, ARIC|g24119.t1, ARIC|g48234.t1, ARIC|g51103.t1
GO:0048367	0.0255118	0.99815	2	16	shoot system development	BP	1	BP shoot system development	ARIC|g30292.t1, ARIC|g44867.t1
GO:0003747	0.025547	0.998173	2	14	translation release factor activity	MF	1	MF translation release factor activity	ARIC|g13198.t1, ARIC|g37096.t1
GO:0008079	0.025547	0.998173	2	14	translation termination factor activity	MF	1	MF translation termination factor activity	ARIC|g13198.t1, ARIC|g37096.t1
GO:0015225	0.0256725	0.998063	2	25	biotin transmembrane transporter activity	MF	1	MF biotin transmembrane transporter activity	ARIC|g1601.t1, ARIC|g31011.t1
GO:0015878	0.0256725	0.998063	2	25	biotin transport	BP	1	BP biotin transport	ARIC|g1601.t1, ARIC|g31011.t1
GO:0042710	0.0257392	0.999832	1	2	biofilm formation	BP	1	BP biofilm formation	ARIC|g41990.t1
GO:0044010	0.0257392	0.999832	1	2	single-species biofilm formation	BP	1	BP single-species biofilm formation	ARIC|g41990.t1
GO:0044011	0.0257392	0.999832	1	2	single-species biofilm formation on inanimate substrate	BP	1	BP single-species biofilm formation on inanimate substrate	ARIC|g41990.t1
GO:0090605	0.0257392	0.999832	1	2	submerged biofilm formation	BP	1	BP submerged biofilm formation	ARIC|g41990.t1
GO:0090609	0.0257392	0.999832	1	2	single-species submerged biofilm formation	BP	1	BP single-species submerged biofilm formation	ARIC|g41990.t1
GO:0016887	0.0259895	0.986504	17	814	ATPase activity	MF	1	MF ATPase activity	ARIC|g1601.t1, ARIC|g19500.t1, ARIC|g29948.t1, ARIC|g31011.t1, ARIC|g32160.t2, ARIC|g3614.t1, ARIC|g3808.t1, ARIC|g38339.t1, ARIC|g38340.t1, ARIC|g42910.t1, ARIC|g43621.t1, ARIC|g51449.t1, ARIC|g52257.t1, ARIC|g5492.t1, ARIC|g55334.t1, ARIC|g55693.t1, ARIC|g564.t1
GO:1990264	0.0261129	0.998051	2	19	peptidyl-tyrosine dephosphorylation involved in inactivation of protein kinase activity	BP	1	BP peptidyl-tyrosine dephosphorylation involved in inactivation of protein kinase activity	ARIC|g43023.t1, ARIC|g44417.t1
GO:0046581	0.0261422	0.998057	2	18	intercellular canaliculus	CC	1	CC intercellular canaliculus	ARIC|g3614.t1, ARIC|g38340.t1
GO:0070266	0.0265586	0.99802	2	17	necroptotic process	BP	1	BP necroptotic process	ARIC|g33924.t1, ARIC|g35922.t1
GO:1905767	0.0265644	0.999762	1	3	regulation of double-stranded telomeric DNA binding	BP	1	BP regulation of double-stranded telomeric DNA binding	ARIC|g18047.t1
GO:1905768	0.0265644	0.999762	1	3	negative regulation of double-stranded telomeric DNA binding	BP	1	BP negative regulation of double-stranded telomeric DNA binding	ARIC|g18047.t1
GO:0009277	0.0267745	0.998077	2	12	fungal-type cell wall	CC	1	CC fungal-type cell wall	ARIC|g34288.t1, ARIC|g47364.t1
GO:0070633	0.0270035	0.995985	3	55	transepithelial transport	BP	1	BP transepithelial transport	ARIC|g1601.t1, ARIC|g3614.t1, ARIC|g38340.t1
GO:0060264	0.0270265	0.997992	2	15	regulation of respiratory burst involved in inflammatory response	BP	1	BP regulation of respiratory burst involved in inflammatory response	ARIC|g43023.t1, ARIC|g44417.t1
GO:0060266	0.0270265	0.997992	2	15	negative regulation of respiratory burst involved in inflammatory response	BP	1	BP negative regulation of respiratory burst involved in inflammatory response	ARIC|g43023.t1, ARIC|g44417.t1
GO:0060268	0.0270265	0.997992	2	15	negative regulation of respiratory burst	BP	1	BP negative regulation of respiratory burst	ARIC|g43023.t1, ARIC|g44417.t1
GO:0035545	0.0271384	0.998014	2	13	determination of left/right asymmetry in nervous system	BP	1	BP determination of left/right asymmetry in nervous system	ARIC|g2431.t1, ARIC|g28589.t1
GO:0000281	0.0271773	0.990917	7	199	mitotic cytokinesis	BP	1	BP mitotic cytokinesis	ARIC|g10113.t1, ARIC|g10857.t1, ARIC|g11158.t1, ARIC|g15744.t1, ARIC|g1658.t1, ARIC|g3436.t2, ARIC|g48884.t1
GO:0046623	0.0272593	0.997872	2	26	sphingolipid-translocating ATPase activity	MF	1	MF sphingolipid-translocating ATPase activity	ARIC|g3614.t1, ARIC|g38340.t1
GO:0042476	0.027327	0.994301	4	77	odontogenesis	BP	1	BP odontogenesis	ARIC|g36766.t1, ARIC|g36767.t1, ARIC|g52150.t1, ARIC|g6694.t1
GO:1901214	0.0273959	0.987605	12	433	regulation of neuron death	BP	1	BP regulation of neuron death	ARIC|g12090.t1, ARIC|g14068.t1, ARIC|g17634.t2, ARIC|g2431.t1, ARIC|g28589.t1, ARIC|g32395.t1, ARIC|g39452.t1, ARIC|g3989.t1, ARIC|g54181.t1, ARIC|g7571.t1, ARIC|g7912.t1, ARIC|g8884.t3
GO:0098735	0.0274401	0.999746	1	3	positive regulation of the force of heart contraction	BP	1	BP positive regulation of the force of heart contraction	ARIC|g39452.t1
GO:1905941	0.027732	0.99797	2	12	positive regulation of gonad development	BP	1	BP positive regulation of gonad development	ARIC|g3614.t1, ARIC|g38340.t1
GO:0010359	0.0279583	0.997827	2	20	regulation of anion channel activity	BP	1	BP regulation of anion channel activity	ARIC|g3614.t1, ARIC|g38340.t1
GO:0043235	0.027989	0.988999	9	350	receptor complex	CC	1	CC receptor complex	ARIC|g12090.t1, ARIC|g22184.t1, ARIC|g22186.t1, ARIC|g32395.t1, ARIC|g49475.t1, ARIC|g54181.t1, ARIC|g54184.t1, ARIC|g6694.t1, ARIC|g7912.t1
GO:0099039	0.0286047	0.997708	2	26	sphingolipid translocation	BP	1	BP sphingolipid translocation	ARIC|g3614.t1, ARIC|g38340.t1
GO:0016647	0.0289644	0.997715	2	19	oxidoreductase activity, acting on the CH-NH group of donors, oxygen as acceptor	MF	1	MF oxidoreductase activity, acting on the CH-NH group of donors, oxygen as acceptor	ARIC|g44087.t1, ARIC|g50087.t1
GO:0098917	0.0292957	0.999711	1	3	retrograde trans-synaptic signaling	BP	1	BP retrograde trans-synaptic signaling	ARIC|g39452.t1
GO:0016772	0.0294489	0.980568	38	1899	transferase activity, transferring phosphorus-containing groups	MF	1	MF transferase activity, transferring phosphorus-containing groups	ARIC|g11158.t1, ARIC|g11629.t1, ARIC|g12832.t1, ARIC|g13073.t1, ARIC|g14068.t1, ARIC|g14129.t1, ARIC|g15026.t1, ARIC|g15744.t1, ARIC|g15757.t1, ARIC|g16121.t1, ARIC|g1658.t1, ARIC|g19664.t1, ARIC|g21335.t1, ARIC|g21542.t1, ARIC|g21621.t1, ARIC|g24119.t1, ARIC|g2431.t1, ARIC|g24876.t1, ARIC|g25465.t1, ARIC|g27245.t1, ARIC|g28589.t1, ARIC|g29719.t1, ARIC|g30292.t1, ARIC|g31008.t1, ARIC|g35838.t1, A…
GO:0050660	0.0294837	0.989966	7	221	flavin adenine dinucleotide binding	MF	1	MF flavin adenine dinucleotide binding	ARIC|g17451.t1, ARIC|g33237.t1, ARIC|g34130.t1, ARIC|g3776.t1, ARIC|g39452.t1, ARIC|g42529.t1, ARIC|g6285.t1
GO:0030687	0.02974	0.995451	3	44	preribosome, large subunit precursor	CC	1	CC preribosome, large subunit precursor	ARIC|g17686.t1, ARIC|g5492.t1, ARIC|g8936.t1
GO:0045806	0.0297535	0.993622	4	81	negative regulation of endocytosis	BP	1	BP negative regulation of endocytosis	ARIC|g11925.t1, ARIC|g13064.t1, ARIC|g6402.t1, ARIC|g745.t1
GO:0035092	0.0298865	1	1	1	sperm chromatin condensation	BP	1	BP sperm chromatin condensation	ARIC|g8158.t1
GO:0017014	0.0300399	0.999771	1	2	protein nitrosylation	BP	1	BP protein nitrosylation	ARIC|g39452.t1
GO:0051348	0.0300583	0.986772	11	362	negative regulation of transferase activity	BP	1	BP negative regulation of transferase activity	ARIC|g15795.t1, ARIC|g16409.t1, ARIC|g17634.t2, ARIC|g18047.t1, ARIC|g23464.t1, ARIC|g36356.t1, ARIC|g43023.t1, ARIC|g44417.t1, ARIC|g5482.t1, ARIC|g8884.t3, ARIC|g9969.t1
GO:0006448	0.0304359	0.995379	3	32	regulation of translational elongation	BP	1	BP regulation of translational elongation	ARIC|g36320.t1, ARIC|g36573.t1, ARIC|g39887.t1
GO:0005536	0.0305096	0.997537	2	18	glucose binding	MF	1	MF glucose binding	ARIC|g37170.t1, ARIC|g38565.t1
GO:0042844	0.0308086	1	1	1	glycol metabolic process	BP	1	BP glycol metabolic process	ARIC|g48113.t1
GO:0042845	0.0308086	1	1	1	glycol biosynthetic process	BP	1	BP glycol biosynthetic process	ARIC|g48113.t1
GO:0071770	0.0308086	1	1	1	DIM/DIP cell wall layer assembly	BP	1	BP DIM/DIP cell wall layer assembly	ARIC|g48113.t1
GO:0097040	0.0308086	1	1	1	phthiocerol biosynthetic process	BP	1	BP phthiocerol biosynthetic process	ARIC|g48113.t1
GO:0097041	0.0308086	1	1	1	phenolic phthiocerol biosynthetic process	BP	1	BP phenolic phthiocerol biosynthetic process	ARIC|g48113.t1
GO:0009506	0.0308319	0.995238	3	40	plasmodesma	CC	1	CC plasmodesma	ARIC|g22225.t1, ARIC|g54144.t1, ARIC|g8159.t1
GO:1903214	0.0308436	0.995242	3	39	regulation of protein targeting to mitochondrion	BP	1	BP regulation of protein targeting to mitochondrion	ARIC|g17634.t2, ARIC|g50800.t1, ARIC|g8884.t3
GO:0009620	0.0311573	0.991703	5	98	response to fungus	BP	1	BP response to fungus	ARIC|g2431.t1, ARIC|g28589.t1, ARIC|g34130.t1, ARIC|g3776.t1, ARIC|g42907.t1
GO:0098779	0.0312887	0.997453	2	17	positive regulation of mitophagy in response to mitochondrial depolarization	BP	1	BP positive regulation of mitophagy in response to mitochondrial depolarization	ARIC|g19641.t1, ARIC|g30985.t1
GO:0031369	0.0313257	0.993219	4	66	translation initiation factor binding	MF	1	MF translation initiation factor binding	ARIC|g16736.t1, ARIC|g17324.t1, ARIC|g25559.t1, ARIC|g37657.t1
GO:0050778	0.0319073	0.984244	14	545	positive regulation of immune response	BP	1	BP positive regulation of immune response	ARIC|g12090.t1, ARIC|g15026.t1, ARIC|g22184.t1, ARIC|g22186.t1, ARIC|g27245.t1, ARIC|g29719.t1, ARIC|g32395.t1, ARIC|g41868.t1, ARIC|g42907.t1, ARIC|g54181.t1, ARIC|g54184.t1, ARIC|g6694.t1, ARIC|g7912.t1, ARIC|g9096.t1
GO:0005525	0.0319216	0.981573	22	797	GTP binding	MF	1	MF GTP binding	ARIC|g10113.t1, ARIC|g10157.t1, ARIC|g10857.t1, ARIC|g10902.t1, ARIC|g14780.t1, ARIC|g14780.t2, ARIC|g14781.t1, ARIC|g18323.t1, ARIC|g25559.t1, ARIC|g34671.t1, ARIC|g37354.t1, ARIC|g37657.t1, ARIC|g40198.t1, ARIC|g40474.t1, ARIC|g41702.t1, ARIC|g41777.t1, ARIC|g4193.t1, ARIC|g42516.t1, ARIC|g4264.t1, ARIC|g50928.t1, ARIC|g51233.t1, ARIC|g6462.t1
GO:0016793	0.0320306	0.999654	1	3	triphosphoric monoester hydrolase activity	MF	1	MF triphosphoric monoester hydrolase activity	ARIC|g45581.t1
GO:0032587	0.0320574	0.99134	5	136	ruffle membrane	CC	1	CC ruffle membrane	ARIC|g11629.t1, ARIC|g13064.t1, ARIC|g17502.t1, ARIC|g6337.t1, ARIC|g6402.t1
GO:0001883	0.0327952	0.981017	22	799	purine nucleoside binding	MF	1	MF purine nucleoside binding	ARIC|g10113.t1, ARIC|g10157.t1, ARIC|g10857.t1, ARIC|g10902.t1, ARIC|g14780.t1, ARIC|g14780.t2, ARIC|g14781.t1, ARIC|g18323.t1, ARIC|g25559.t1, ARIC|g34671.t1, ARIC|g37354.t1, ARIC|g37657.t1, ARIC|g40198.t1, ARIC|g40474.t1, ARIC|g41702.t1, ARIC|g41777.t1, ARIC|g4193.t1, ARIC|g42516.t1, ARIC|g4264.t1, ARIC|g50928.t1, ARIC|g51233.t1, ARIC|g6462.t1
GO:0032550	0.0327952	0.981017	22	799	purine ribonucleoside binding	MF	1	MF purine ribonucleoside binding	ARIC|g10113.t1, ARIC|g10157.t1, ARIC|g10857.t1, ARIC|g10902.t1, ARIC|g14780.t1, ARIC|g14780.t2, ARIC|g14781.t1, ARIC|g18323.t1, ARIC|g25559.t1, ARIC|g34671.t1, ARIC|g37354.t1, ARIC|g37657.t1, ARIC|g40198.t1, ARIC|g40474.t1, ARIC|g41702.t1, ARIC|g41777.t1, ARIC|g4193.t1, ARIC|g42516.t1, ARIC|g4264.t1, ARIC|g50928.t1, ARIC|g51233.t1, ARIC|g6462.t1
GO:0019901	0.0328778	0.980943	22	968	protein kinase binding	MF	1	MF protein kinase binding	ARIC|g12090.t1, ARIC|g14068.t1, ARIC|g15795.t1, ARIC|g16409.t1, ARIC|g17634.t2, ARIC|g22184.t1, ARIC|g22186.t1, ARIC|g23248.t6, ARIC|g2431.t1, ARIC|g28589.t1, ARIC|g32395.t1, ARIC|g40452.t1, ARIC|g43023.t1, ARIC|g44417.t1, ARIC|g54181.t1, ARIC|g54184.t1, ARIC|g5482.t1, ARIC|g6694.t1, ARIC|g7912.t1, ARIC|g8884.t3, ARIC|g9096.t1, ARIC|g9969.t1
GO:0019695	0.0333344	0.997131	2	22	choline metabolic process	BP	1	BP choline metabolic process	ARIC|g17451.t1, ARIC|g6285.t1
GO:0039532	0.0333529	0.997149	2	20	negative regulation of viral-induced cytoplasmic pattern recognition receptor signaling pathway	BP	1	BP negative regulation of viral-induced cytoplasmic pattern recognition receptor signaling pathway	ARIC|g15026.t1, ARIC|g29719.t1
GO:0019788	0.0334879	0.997322	2	11	NEDD8 transferase activity	MF	1	MF NEDD8 transferase activity	ARIC|g27893.t1, ARIC|g34644.t1
GO:0048715	0.0335412	0.997079	2	25	negative regulation of oligodendrocyte differentiation	BP	1	BP negative regulation of oligodendrocyte differentiation	ARIC|g43023.t1, ARIC|g44417.t1
GO:0016308	0.0336827	0.994579	3	47	1-phosphatidylinositol-4-phosphate 5-kinase activity	MF	1	MF 1-phosphatidylinositol-4-phosphate 5-kinase activity	ARIC|g11629.t1, ARIC|g21335.t1, ARIC|g25465.t1
GO:0043271	0.0336921	0.989406	6	157	negative regulation of ion transport	BP	1	BP negative regulation of ion transport	ARIC|g11925.t1, ARIC|g3436.t2, ARIC|g39452.t1, ARIC|g3989.t1, ARIC|g745.t1, ARIC|g7571.t1
GO:1903961	0.0338243	0.997022	2	28	positive regulation of anion transmembrane transport	BP	1	BP positive regulation of anion transmembrane transport	ARIC|g3614.t1, ARIC|g38340.t1
GO:0044387	0.0338585	0.997044	2	24	negative regulation of protein kinase activity by regulation of protein phosphorylation	BP	1	BP negative regulation of protein kinase activity by regulation of protein phosphorylation	ARIC|g43023.t1, ARIC|g44417.t1
GO:0018107	0.0343435	0.989135	6	175	peptidyl-threonine phosphorylation	BP	1	BP peptidyl-threonine phosphorylation	ARIC|g11158.t1, ARIC|g15744.t1, ARIC|g1658.t1, ARIC|g27245.t1, ARIC|g41868.t1, ARIC|g48884.t1
GO:0032549	0.0344852	0.979935	22	805	ribonucleoside binding	MF	1	MF ribonucleoside binding	ARIC|g10113.t1, ARIC|g10157.t1, ARIC|g10857.t1, ARIC|g10902.t1, ARIC|g14780.t1, ARIC|g14780.t2, ARIC|g14781.t1, ARIC|g18323.t1, ARIC|g25559.t1, ARIC|g34671.t1, ARIC|g37354.t1, ARIC|g37657.t1, ARIC|g40198.t1, ARIC|g40474.t1, ARIC|g41702.t1, ARIC|g41777.t1, ARIC|g4193.t1, ARIC|g42516.t1, ARIC|g4264.t1, ARIC|g50928.t1, ARIC|g51233.t1, ARIC|g6462.t1
GO:0070993	0.0347314	0.994371	3	42	translation preinitiation complex	CC	1	CC translation preinitiation complex	ARIC|g16736.t1, ARIC|g17324.t1, ARIC|g25559.t1
GO:0000322	0.0349107	0.994324	3	43	storage vacuole	CC	1	CC storage vacuole	ARIC|g27906.t1, ARIC|g33234.t1, ARIC|g34657.t1
GO:0034983	0.0351129	0.996942	2	18	peptidyl-lysine deacetylation	BP	1	BP peptidyl-lysine deacetylation	ARIC|g19641.t1, ARIC|g30985.t1
GO:0019903	0.0356055	0.987398	7	222	protein phosphatase binding	MF	1	MF protein phosphatase binding	ARIC|g12090.t1, ARIC|g22184.t1, ARIC|g22186.t1, ARIC|g32395.t1, ARIC|g54181.t1, ARIC|g54184.t1, ARIC|g7912.t1
GO:0016311	0.0356334	0.982153	14	507	dephosphorylation	BP	1	BP dephosphorylation	ARIC|g15795.t1, ARIC|g16409.t1, ARIC|g17634.t2, ARIC|g23464.t1, ARIC|g29778.t1, ARIC|g36229.t1, ARIC|g36356.t1, ARIC|g37169.t1, ARIC|g38564.t1, ARIC|g43023.t1, ARIC|g44417.t1, ARIC|g52925.t1, ARIC|g8884.t3, ARIC|g9969.t1
GO:0006598	0.0357446	0.996816	2	21	polyamine catabolic process	BP	1	BP polyamine catabolic process	ARIC|g44087.t1, ARIC|g50087.t1
GO:0019900	0.0361794	0.978292	24	1086	kinase binding	MF	1	MF kinase binding	ARIC|g12090.t1, ARIC|g14068.t1, ARIC|g15795.t1, ARIC|g16409.t1, ARIC|g17634.t2, ARIC|g21621.t1, ARIC|g22184.t1, ARIC|g22186.t1, ARIC|g23248.t6, ARIC|g2431.t1, ARIC|g24876.t1, ARIC|g28589.t1, ARIC|g32395.t1, ARIC|g40452.t1, ARIC|g43023.t1, ARIC|g44417.t1, ARIC|g54181.t1, ARIC|g54184.t1, ARIC|g5482.t1, ARIC|g6694.t1, ARIC|g7912.t1, ARIC|g8884.t3, ARIC|g9096.t1, ARIC|g9969.t1
GO:0004012	0.0364026	0.996647	2	31	phospholipid-translocating ATPase activity	MF	1	MF phospholipid-translocating ATPase activity	ARIC|g3614.t1, ARIC|g38340.t1
GO:0001882	0.0364153	0.978693	22	808	nucleoside binding	MF	1	MF nucleoside binding	ARIC|g10113.t1, ARIC|g10157.t1, ARIC|g10857.t1, ARIC|g10902.t1, ARIC|g14780.t1, ARIC|g14780.t2, ARIC|g14781.t1, ARIC|g18323.t1, ARIC|g25559.t1, ARIC|g34671.t1, ARIC|g37354.t1, ARIC|g37657.t1, ARIC|g40198.t1, ARIC|g40474.t1, ARIC|g41702.t1, ARIC|g41777.t1, ARIC|g4193.t1, ARIC|g42516.t1, ARIC|g4264.t1, ARIC|g50928.t1, ARIC|g51233.t1, ARIC|g6462.t1
GO:0020023	0.0364157	0.999663	1	2	kinetoplast	CC	1	CC kinetoplast	ARIC|g35221.t1
GO:0031019	0.0364157	0.999663	1	2	mitochondrial mRNA editing complex	CC	1	CC mitochondrial mRNA editing complex	ARIC|g35221.t1
GO:0050853	0.036475	0.996757	2	18	B cell receptor signaling pathway	BP	1	BP B cell receptor signaling pathway	ARIC|g27245.t1, ARIC|g41868.t1
GO:0032270	0.0366327	0.975435	38	1822	positive regulation of cellular protein metabolic process	BP	1	BP positive regulation of cellular protein metabolic process	ARIC|g10174.t1, ARIC|g11925.t1, ARIC|g12090.t1, ARIC|g14068.t1, ARIC|g16797.t1, ARIC|g17634.t2, ARIC|g17686.t1, ARIC|g19641.t1, ARIC|g20362.t1, ARIC|g22184.t1, ARIC|g22186.t1, ARIC|g23248.t6, ARIC|g2431.t1, ARIC|g28589.t1, ARIC|g30985.t1, ARIC|g32395.t1, ARIC|g33924.t1, ARIC|g36320.t1, ARIC|g36573.t1, ARIC|g39452.t1, ARIC|g39887.t1, ARIC|g3989.t1, ARIC|g42545.t1, ARIC|g42907.t1, ARIC|g5266.t1, AR…
GO:1903753	0.0368357	0.996644	2	23	negative regulation of p38MAPK cascade	BP	1	BP negative regulation of p38MAPK cascade	ARIC|g43023.t1, ARIC|g44417.t1
GO:0034081	0.0368586	0.999654	1	2	polyketide synthase complex	CC	1	CC polyketide synthase complex	ARIC|g48113.t1
GO:0006578	0.0369606	0.996637	2	22	amino-acid betaine biosynthetic process	BP	1	BP amino-acid betaine biosynthetic process	ARIC|g17451.t1, ARIC|g6285.t1
GO:0030825	0.0370983	0.999534	1	3	NA	NA	1	none	ARIC|g39452.t1
GO:0030828	0.0370983	0.999534	1	3	NA	NA	1	none	ARIC|g39452.t1
GO:0031284	0.0370983	0.999534	1	3	positive regulation of guanylate cyclase activity	BP	1	BP positive regulation of guanylate cyclase activity	ARIC|g39452.t1
GO:0042713	0.0372247	0.999531	1	3	sperm ejaculation	BP	1	BP sperm ejaculation	ARIC|g6145.t1
GO:0043084	0.0372247	0.999531	1	3	penile erection	BP	1	BP penile erection	ARIC|g6145.t1
GO:1901526	0.037301	0.9966	2	21	positive regulation of mitophagy	BP	1	BP positive regulation of mitophagy	ARIC|g19641.t1, ARIC|g30985.t1
GO:0035902	0.0376085	0.9966	2	18	response to immobilization stress	BP	1	BP response to immobilization stress	ARIC|g17634.t2, ARIC|g8884.t3
GO:0009405	0.0377189	0.9865	7	208	pathogenesis	BP	1	BP pathogenesis	ARIC|g12429.t1, ARIC|g21542.t1, ARIC|g21558.t1, ARIC|g26502.t1, ARIC|g35838.t1, ARIC|g40199.t1, ARIC|g5995.t1
GO:0050681	0.0380665	0.993551	3	52	androgen receptor binding	MF	1	MF androgen receptor binding	ARIC|g27245.t1, ARIC|g41868.t1, ARIC|g9877.t1
GO:0006446	0.038121	0.989239	5	124	regulation of translational initiation	BP	1	BP regulation of translational initiation	ARIC|g41702.t1, ARIC|g4193.t1, ARIC|g5482.t1, ARIC|g55323.t1, ARIC|g6917.t1
GO:0030674	0.0384016	0.985056	8	258	protein binding, bridging	MF	1	MF protein binding, bridging	ARIC|g12090.t1, ARIC|g22184.t1, ARIC|g22186.t1, ARIC|g32395.t1, ARIC|g3436.t2, ARIC|g54181.t1, ARIC|g54184.t1, ARIC|g7912.t1
GO:0010232	0.0385381	0.999497	1	3	vascular transport	BP	1	BP vascular transport	ARIC|g27352.t1
GO:0010233	0.0385381	0.999497	1	3	phloem transport	BP	1	BP phloem transport	ARIC|g27352.t1
GO:0019001	0.0386441	0.977247	22	823	guanyl nucleotide binding	MF	1	MF guanyl nucleotide binding	ARIC|g10113.t1, ARIC|g10157.t1, ARIC|g10857.t1, ARIC|g10902.t1, ARIC|g14780.t1, ARIC|g14780.t2, ARIC|g14781.t1, ARIC|g18323.t1, ARIC|g25559.t1, ARIC|g34671.t1, ARIC|g37354.t1, ARIC|g37657.t1, ARIC|g40198.t1, ARIC|g40474.t1, ARIC|g41702.t1, ARIC|g41777.t1, ARIC|g4193.t1, ARIC|g42516.t1, ARIC|g4264.t1, ARIC|g50928.t1, ARIC|g51233.t1, ARIC|g6462.t1
GO:0032561	0.0386441	0.977247	22	823	guanyl ribonucleotide binding	MF	1	MF guanyl ribonucleotide binding	ARIC|g10113.t1, ARIC|g10157.t1, ARIC|g10857.t1, ARIC|g10902.t1, ARIC|g14780.t1, ARIC|g14780.t2, ARIC|g14781.t1, ARIC|g18323.t1, ARIC|g25559.t1, ARIC|g34671.t1, ARIC|g37354.t1, ARIC|g37657.t1, ARIC|g40198.t1, ARIC|g40474.t1, ARIC|g41702.t1, ARIC|g41777.t1, ARIC|g4193.t1, ARIC|g42516.t1, ARIC|g4264.t1, ARIC|g50928.t1, ARIC|g51233.t1, ARIC|g6462.t1
GO:0047484	0.0387723	0.996405	2	20	regulation of response to osmotic stress	BP	1	BP regulation of response to osmotic stress	ARIC|g3614.t1, ARIC|g38340.t1
GO:0052314	0.0388218	0.999489	1	3	phytoalexin metabolic process	BP	1	BP phytoalexin metabolic process	ARIC|g3616.t1
GO:0017111	0.0392086	0.974018	35	1749	nucleoside-triphosphatase activity	MF	1	MF nucleoside-triphosphatase activity	ARIC|g10157.t1, ARIC|g10902.t1, ARIC|g12338.t1, ARIC|g14780.t1, ARIC|g14780.t2, ARIC|g14781.t1, ARIC|g1601.t1, ARIC|g19500.t1, ARIC|g29948.t1, ARIC|g31011.t1, ARIC|g32160.t2, ARIC|g34671.t1, ARIC|g35698.t1, ARIC|g3614.t1, ARIC|g3808.t1, ARIC|g38339.t1, ARIC|g38340.t1, ARIC|g40198.t1, ARIC|g4031.t1, ARIC|g40375.t1, ARIC|g41702.t1, ARIC|g4193.t1, ARIC|g42516.t1, ARIC|g42910.t1, ARIC|g43621.t1, ARIC…
GO:0035640	0.0394576	0.996292	2	21	exploration behavior	BP	1	BP exploration behavior	ARIC|g17634.t2, ARIC|g8884.t3
GO:0006611	0.0394799	0.990749	4	85	protein export from nucleus	BP	1	BP protein export from nucleus	ARIC|g10157.t1, ARIC|g10902.t1, ARIC|g17686.t1, ARIC|g8936.t1
GO:0008193	0.0395275	0.999602	1	2	tRNA guanylyltransferase activity	MF	1	MF tRNA guanylyltransferase activity	ARIC|g13073.t1
GO:0051769	0.0398105	0.996255	2	20	regulation of nitric-oxide synthase biosynthetic process	BP	1	BP regulation of nitric-oxide synthase biosynthetic process	ARIC|g14068.t1, ARIC|g9096.t1
GO:0051770	0.0398105	0.996255	2	20	positive regulation of nitric-oxide synthase biosynthetic process	BP	1	BP positive regulation of nitric-oxide synthase biosynthetic process	ARIC|g14068.t1, ARIC|g9096.t1
GO:0030688	0.0400499	0.996193	2	22	preribosome, small subunit precursor	CC	1	CC preribosome, small subunit precursor	ARIC|g15026.t1, ARIC|g29719.t1
GO:0044853	0.0400856	0.98852	5	131	plasma membrane raft	CC	1	CC plasma membrane raft	ARIC|g13064.t1, ARIC|g17502.t1, ARIC|g19641.t1, ARIC|g30985.t1, ARIC|g6402.t1
GO:1904385	0.0406051	0.996124	2	21	cellular response to angiotensin	BP	1	BP cellular response to angiotensin	ARIC|g3989.t1, ARIC|g7571.t1
GO:0006167	0.0407083	0.996158	2	18	AMP biosynthetic process	BP	1	BP AMP biosynthetic process	ARIC|g19664.t1, ARIC|g31008.t1
GO:0003993	0.0409675	0.992858	3	52	acid phosphatase activity	MF	1	MF acid phosphatase activity	ARIC|g37169.t1, ARIC|g38564.t1, ARIC|g47221.t1
GO:0006413	0.0412767	0.986422	6	138	translational initiation	BP	1	BP translational initiation	ARIC|g16736.t1, ARIC|g17324.t1, ARIC|g25559.t1, ARIC|g29486.t1, ARIC|g35698.t1, ARIC|g37657.t1
GO:0042325	0.0417263	0.972049	36	1768	regulation of phosphorylation	BP	1	BP regulation of phosphorylation	ARIC|g10174.t1, ARIC|g12090.t1, ARIC|g14068.t1, ARIC|g15795.t1, ARIC|g16409.t1, ARIC|g17634.t2, ARIC|g17686.t1, ARIC|g19641.t1, ARIC|g20362.t1, ARIC|g22184.t1, ARIC|g22186.t1, ARIC|g23248.t6, ARIC|g23464.t1, ARIC|g2431.t1, ARIC|g28589.t1, ARIC|g30985.t1, ARIC|g32395.t1, ARIC|g33924.t1, ARIC|g36356.t1, ARIC|g39452.t1, ARIC|g3989.t1, ARIC|g42907.t1, ARIC|g43023.t1, ARIC|g44417.t1, ARIC|g5266.t1, AR…
GO:0006662	0.0421684	0.992613	3	44	glycerol ether metabolic process	BP	1	BP glycerol ether metabolic process	ARIC|g15931.t1, ARIC|g45050.t1, ARIC|g9060.t1
GO:0009957	0.0421827	0.999396	1	3	epidermal cell fate specification	BP	1	BP epidermal cell fate specification	ARIC|g21542.t1
GO:0000303	0.0422939	0.995905	2	19	response to superoxide	BP	1	BP response to superoxide	ARIC|g2431.t1, ARIC|g28589.t1
GO:0004708	0.0422958	0.992589	3	43	MAP kinase kinase activity	MF	1	MF MAP kinase kinase activity	ARIC|g14068.t1, ARIC|g2431.t1, ARIC|g28589.t1
GO:0032261	0.0424277	0.995838	2	22	purine nucleotide salvage	BP	1	BP purine nucleotide salvage	ARIC|g19664.t1, ARIC|g31008.t1
GO:0001992	0.0426187	0.999384	1	3	regulation of systemic arterial blood pressure by vasopressin	BP	1	BP regulation of systemic arterial blood pressure by vasopressin	ARIC|g6145.t1
GO:0051338	0.0430831	0.973415	25	1158	regulation of transferase activity	BP	1	BP regulation of transferase activity	ARIC|g12090.t1, ARIC|g14068.t1, ARIC|g15795.t1, ARIC|g16409.t1, ARIC|g17634.t2, ARIC|g18047.t1, ARIC|g22184.t1, ARIC|g22186.t1, ARIC|g23248.t6, ARIC|g23464.t1, ARIC|g2431.t1, ARIC|g28589.t1, ARIC|g32395.t1, ARIC|g36356.t1, ARIC|g42907.t1, ARIC|g43023.t1, ARIC|g44417.t1, ARIC|g54181.t1, ARIC|g54184.t1, ARIC|g5482.t1, ARIC|g6694.t1, ARIC|g7912.t1, ARIC|g8884.t3, ARIC|g9096.t1, ARIC|g9969.t1
GO:0001226	0.0437307	0.995654	2	21	RNA polymerase II transcription corepressor binding	MF	1	MF RNA polymerase II transcription corepressor binding	ARIC|g19641.t1, ARIC|g30985.t1
GO:0090281	0.0438674	0.995735	2	16	negative regulation of calcium ion import	BP	1	BP negative regulation of calcium ion import	ARIC|g3989.t1, ARIC|g7571.t1
GO:0033961	0.0439907	0.999343	1	3	cis-stilbene-oxide hydrolase activity	MF	1	MF cis-stilbene-oxide hydrolase activity	ARIC|g43620.t1
GO:0051589	0.0443475	0.992042	3	49	negative regulation of neurotransmitter transport	BP	1	BP negative regulation of neurotransmitter transport	ARIC|g39452.t1, ARIC|g3989.t1, ARIC|g7571.t1
GO:0018210	0.0443838	0.985072	6	190	peptidyl-threonine modification	BP	1	BP peptidyl-threonine modification	ARIC|g11158.t1, ARIC|g15744.t1, ARIC|g1658.t1, ARIC|g27245.t1, ARIC|g41868.t1, ARIC|g48884.t1
GO:0004222	0.0445577	0.985009	6	181	metalloendopeptidase activity	MF	1	MF metalloendopeptidase activity	ARIC|g16935.t1, ARIC|g21334.t1, ARIC|g25464.t1, ARIC|g25497.t1, ARIC|g33501.t1, ARIC|g9880.t1
GO:0016891	0.0446277	0.989125	4	87	endoribonuclease activity, producing 5'-phosphomonoesters	MF	1	MF endoribonuclease activity, producing 5'-phosphomonoesters	ARIC|g41469.t1, ARIC|g4744.t1, ARIC|g54650.t1, ARIC|g6800.t1
GO:0005315	0.0453855	0.995381	2	22	inorganic phosphate transmembrane transporter activity	MF	1	MF inorganic phosphate transmembrane transporter activity	ARIC|g27906.t1, ARIC|g34657.t1
GO:0050870	0.0454704	0.986539	5	126	positive regulation of T cell activation	BP	1	BP positive regulation of T cell activation	ARIC|g42907.t1, ARIC|g43023.t1, ARIC|g44417.t1, ARIC|g6694.t1, ARIC|g9096.t1
GO:0007059	0.0454809	0.984651	6	161	chromosome segregation	BP	1	BP chromosome segregation	ARIC|g10157.t1, ARIC|g10902.t1, ARIC|g15026.t1, ARIC|g20098.t1, ARIC|g29719.t1, ARIC|g50589.t1
GO:0050661	0.045749	0.986436	5	125	NADP binding	MF	1	MF NADP binding	ARIC|g34130.t1, ARIC|g37170.t1, ARIC|g3776.t1, ARIC|g38565.t1, ARIC|g39452.t1
GO:0032309	0.0459151	0.995371	2	18	icosanoid secretion	BP	1	BP icosanoid secretion	ARIC|g19500.t1, ARIC|g46754.t1
GO:0006782	0.0459613	0.995276	2	23	protoporphyrinogen IX biosynthetic process	BP	1	BP protoporphyrinogen IX biosynthetic process	ARIC|g19995.t1, ARIC|g5928.t1
GO:0031526	0.0459971	0.988626	4	110	brush border membrane	CC	1	CC brush border membrane	ARIC|g1601.t1, ARIC|g31011.t1, ARIC|g3614.t1, ARIC|g38340.t1
GO:0071359	0.0462777	0.995225	2	23	cellular response to dsRNA	BP	1	BP cellular response to dsRNA	ARIC|g15026.t1, ARIC|g29719.t1
GO:0016791	0.0466077	0.974089	17	667	phosphatase activity	MF	1	MF phosphatase activity	ARIC|g13691.t1, ARIC|g15795.t1, ARIC|g16409.t1, ARIC|g17368.t1, ARIC|g17634.t2, ARIC|g23464.t1, ARIC|g29778.t1, ARIC|g36229.t1, ARIC|g36356.t1, ARIC|g37169.t1, ARIC|g38564.t1, ARIC|g43023.t1, ARIC|g44417.t1, ARIC|g47221.t1, ARIC|g52925.t1, ARIC|g8884.t3, ARIC|g9969.t1
GO:2000243	0.0466087	0.986086	5	139	positive regulation of reproductive process	BP	1	BP positive regulation of reproductive process	ARIC|g21542.t1, ARIC|g2431.t1, ARIC|g28589.t1, ARIC|g3614.t1, ARIC|g38340.t1
GO:1903209	0.046621	0.995219	2	20	positive regulation of oxidative stress-induced cell death	BP	1	BP positive regulation of oxidative stress-induced cell death	ARIC|g19641.t1, ARIC|g30985.t1
GO:0080111	0.0467908	0.995192	2	20	DNA demethylation	BP	1	BP DNA demethylation	ARIC|g16473.t1, ARIC|g34307.t1
GO:0007021	0.0469624	0.995184	2	19	tubulin complex assembly	BP	1	BP tubulin complex assembly	ARIC|g4031.t1, ARIC|g7612.t1
GO:0016567	0.0469862	0.969938	28	1271	protein ubiquitination	BP	1	BP protein ubiquitination	ARIC|g10174.t1, ARIC|g12090.t1, ARIC|g16797.t1, ARIC|g17229.t1, ARIC|g19641.t1, ARIC|g20362.t1, ARIC|g22184.t1, ARIC|g22186.t1, ARIC|g30943.t1, ARIC|g30985.t1, ARIC|g32395.t1, ARIC|g32853.t1, ARIC|g34019.t1, ARIC|g36431.t1, ARIC|g40999.t1, ARIC|g42545.t1, ARIC|g44610.t1, ARIC|g47041.t1, ARIC|g5042.t1, ARIC|g52031.t1, ARIC|g53212.t1, ARIC|g53430.t1, ARIC|g54181.t1, ARIC|g54184.t1, ARIC|g6118.t1, A…
GO:0000305	0.0470249	0.995137	2	21	response to oxygen radical	BP	1	BP response to oxygen radical	ARIC|g2431.t1, ARIC|g28589.t1
GO:2001280	0.0470474	0.999099	1	5	positive regulation of unsaturated fatty acid biosynthetic process	BP	1	BP positive regulation of unsaturated fatty acid biosynthetic process	ARIC|g6145.t1
GO:0008219	0.0471319	0.971299	23	1001	cell death	BP	1	BP cell death	ARIC|g10113.t1, ARIC|g10174.t1, ARIC|g10857.t1, ARIC|g12090.t1, ARIC|g12340.t1, ARIC|g14004.t1, ARIC|g14068.t1, ARIC|g20362.t1, ARIC|g22184.t1, ARIC|g22186.t1, ARIC|g27245.t1, ARIC|g32395.t1, ARIC|g33924.t1, ARIC|g34130.t1, ARIC|g35922.t1, ARIC|g36431.t1, ARIC|g37364.t1, ARIC|g3776.t1, ARIC|g41868.t1, ARIC|g5042.t1, ARIC|g54181.t1, ARIC|g54184.t1, ARIC|g7912.t1
GO:0004499	0.0475734	0.994958	2	28	N,N-dimethylaniline monooxygenase activity	MF	1	MF N,N-dimethylaniline monooxygenase activity	ARIC|g34130.t1, ARIC|g3776.t1
GO:0008215	0.0478351	0.994989	2	22	spermine metabolic process	BP	1	BP spermine metabolic process	ARIC|g44087.t1, ARIC|g50087.t1
GO:0001224	0.0481312	0.994941	2	22	RNA polymerase II transcription cofactor binding	MF	1	MF RNA polymerase II transcription cofactor binding	ARIC|g19641.t1, ARIC|g30985.t1
GO:0015295	0.0484448	0.990919	3	64	solute:proton symporter activity	MF	1	MF solute:proton symporter activity	ARIC|g12382.t1, ARIC|g27906.t1, ARIC|g34657.t1
GO:0046501	0.0484479	0.99486	2	24	protoporphyrinogen IX metabolic process	BP	1	BP protoporphyrinogen IX metabolic process	ARIC|g19995.t1, ARIC|g5928.t1
GO:0006307	0.0486006	0.994945	2	18	DNA dealkylation involved in DNA repair	BP	1	BP DNA dealkylation involved in DNA repair	ARIC|g16473.t1, ARIC|g34307.t1
GO:0070527	0.0486314	0.990902	3	57	platelet aggregation	BP	1	BP platelet aggregation	ARIC|g11629.t1, ARIC|g23464.t1, ARIC|g36356.t1
GO:0060856	0.0487653	0.994742	2	30	establishment of blood-brain barrier	BP	1	BP establishment of blood-brain barrier	ARIC|g3614.t1, ARIC|g38340.t1
GO:0002698	0.0493028	0.987602	4	86	negative regulation of immune effector process	BP	1	BP negative regulation of immune effector process	ARIC|g15026.t1, ARIC|g29719.t1, ARIC|g43023.t1, ARIC|g44417.t1
GO:0035813	0.0493396	0.999008	1	5	regulation of renal sodium excretion	BP	1	BP regulation of renal sodium excretion	ARIC|g6145.t1
GO:0031078	0.0496392	0.994663	2	24	histone deacetylase activity (H3-K14 specific)	MF	1	MF histone deacetylase activity (H3-K14 specific)	ARIC|g19641.t1, ARIC|g30985.t1
GO:0032041	0.0496392	0.994663	2	24	NAD-dependent histone deacetylase activity (H3-K14 specific)	MF	1	MF NAD-dependent histone deacetylase activity (H3-K14 specific)	ARIC|g19641.t1, ARIC|g30985.t1
GO:0001817	0.0499335	0.97199	17	716	regulation of cytokine production	BP	1	BP regulation of cytokine production	ARIC|g1182.t1, ARIC|g12090.t1, ARIC|g15026.t1, ARIC|g22184.t1, ARIC|g22186.t1, ARIC|g29719.t1, ARIC|g32395.t1, ARIC|g40452.t1, ARIC|g42907.t1, ARIC|g5042.t1, ARIC|g54181.t1, ARIC|g54184.t1, ARIC|g5482.t1, ARIC|g6238.t1, ARIC|g6694.t1, ARIC|g7912.t1, ARIC|g9096.t1

## Sheet: AD1Y24-UP.GOseq
category	over_represented_pvalue	under_represented_pvalue	numDEInCat	numInCat	term	ontology	over_represented_FDR	go_term	gene_ids
GO:0031177	1.25792e-31	1	33	73	phosphopantetheine binding	MF	2.52477e-27	MF phosphopantetheine binding	ARIC|g15363.t1, ARIC|g15365.t1, ARIC|g19140.t1, ARIC|g35897.t1, ARIC|g35898.t1, ARIC|g35899.t1, ARIC|g48113.t1, ARIC|g48117.t1, ARIC|g49019.t1, ARIC|g49021.t1, ARIC|g49970.t1, ARIC|g49971.t1, ARIC|g51077.t1, ARIC|g51137.t1, ARIC|g51138.t1, ARIC|g51256.t1, ARIC|g51257.t1, ARIC|g51304.t1, ARIC|g51530.t1, ARIC|g51803.t1, ARIC|g51804.t1, ARIC|g51868.t1, ARIC|g51902.t1, ARIC|g51903.t1, ARIC|g51958.t1,…
GO:0016874	2.955e-23	1	66	461	ligase activity	MF	2.96549e-19	MF ligase activity	ARIC|g12030.t1, ARIC|g12199.t1, ARIC|g13079.t1, ARIC|g13153.t1, ARIC|g13893.t1, ARIC|g15363.t1, ARIC|g15788.t1, ARIC|g17058.t1, ARIC|g17291.t1, ARIC|g19140.t1, ARIC|g19844.t1, ARIC|g20260.t1, ARIC|g21259.t1, ARIC|g22615.t1, ARIC|g26144.t1, ARIC|g27432.t1, ARIC|g27672.t1, ARIC|g28491.t1, ARIC|g29575.t1, ARIC|g29576.t1, ARIC|g30137.t1, ARIC|g33926.t1, ARIC|g34615.t1, ARIC|g35221.t1, ARIC|g35897.t1,…
GO:0017000	4.74953e-18	1	27	96	antibiotic biosynthetic process	BP	3.1776e-14	BP antibiotic biosynthetic process	ARIC|g15363.t1, ARIC|g19140.t1, ARIC|g35897.t1, ARIC|g35898.t1, ARIC|g48117.t1, ARIC|g49019.t1, ARIC|g49021.t1, ARIC|g49970.t1, ARIC|g49971.t1, ARIC|g51077.t1, ARIC|g51137.t1, ARIC|g51138.t1, ARIC|g51256.t1, ARIC|g51257.t1, ARIC|g51304.t1, ARIC|g51530.t1, ARIC|g51803.t1, ARIC|g51804.t1, ARIC|g51868.t1, ARIC|g51958.t1, ARIC|g52002.t1, ARIC|g52178.t1, ARIC|g52243.t1, ARIC|g52348.t1, ARIC|g52522.t1,…
GO:0016999	3.41005e-17	1	27	102	antibiotic metabolic process	BP	1.71108e-13	BP antibiotic metabolic process	ARIC|g15363.t1, ARIC|g19140.t1, ARIC|g35897.t1, ARIC|g35898.t1, ARIC|g48117.t1, ARIC|g49019.t1, ARIC|g49021.t1, ARIC|g49970.t1, ARIC|g49971.t1, ARIC|g51077.t1, ARIC|g51137.t1, ARIC|g51138.t1, ARIC|g51256.t1, ARIC|g51257.t1, ARIC|g51304.t1, ARIC|g51530.t1, ARIC|g51803.t1, ARIC|g51804.t1, ARIC|g51868.t1, ARIC|g51958.t1, ARIC|g52002.t1, ARIC|g52178.t1, ARIC|g52243.t1, ARIC|g52348.t1, ARIC|g52522.t1,…
GO:0036094	1.89043e-16	1	308	5665	small molecule binding	MF	6.81644e-13	MF small molecule binding	ARIC|g10113.t1, ARIC|g10157.t1, ARIC|g10857.t1, ARIC|g10902.t1, ARIC|g11158.t1, ARIC|g11488.t1, ARIC|g11561.t1, ARIC|g11629.t1, ARIC|g11952.t1, ARIC|g12030.t1, ARIC|g12199.t1, ARIC|g12338.t1, ARIC|g12409.t1, ARIC|g12633.t2, ARIC|g12832.t1, ARIC|g13079.t1, ARIC|g13153.t1, ARIC|g13641.t1, ARIC|g13751.t1, ARIC|g13893.t1, ARIC|g14068.t1, ARIC|g14129.t1, ARIC|g14223.t1, ARIC|g14249.t1, ARIC|g14755.t1,…
GO:0008135	2.0377e-16	1	41	232	translation factor activity, RNA binding	MF	6.81644e-13	MF translation factor activity, RNA binding	ARIC|g12338.t1, ARIC|g13198.t1, ARIC|g14780.t1, ARIC|g14780.t2, ARIC|g14781.t1, ARIC|g16736.t1, ARIC|g17324.t1, ARIC|g17686.t1, ARIC|g20113.t1, ARIC|g2311.t1, ARIC|g2502.t1, ARIC|g25559.t1, ARIC|g26588.t1, ARIC|g2779.t1, ARIC|g29147.t1, ARIC|g29486.t1, ARIC|g34671.t1, ARIC|g35698.t1, ARIC|g36320.t1, ARIC|g36573.t1, ARIC|g37096.t1, ARIC|g37657.t1, ARIC|g39887.t1, ARIC|g40198.t1, ARIC|g40375.t1, AR…
GO:0072341	3.24173e-16	1	35	195	modified amino acid binding	MF	9.29498e-13	MF modified amino acid binding	ARIC|g15363.t1, ARIC|g15365.t1, ARIC|g19140.t1, ARIC|g35897.t1, ARIC|g35898.t1, ARIC|g35899.t1, ARIC|g42162.t1, ARIC|g46449.t1, ARIC|g48113.t1, ARIC|g48117.t1, ARIC|g49019.t1, ARIC|g49021.t1, ARIC|g49970.t1, ARIC|g49971.t1, ARIC|g51077.t1, ARIC|g51137.t1, ARIC|g51138.t1, ARIC|g51256.t1, ARIC|g51257.t1, ARIC|g51304.t1, ARIC|g51530.t1, ARIC|g51803.t1, ARIC|g51804.t1, ARIC|g51868.t1, ARIC|g51902.t1,…
GO:0043168	7.33395e-16	1	316	5994	anion binding	MF	1.59085e-12	MF anion binding	ARIC|g10113.t1, ARIC|g10157.t1, ARIC|g10857.t1, ARIC|g10902.t1, ARIC|g11158.t1, ARIC|g11488.t1, ARIC|g11629.t1, ARIC|g11925.t1, ARIC|g11952.t1, ARIC|g12030.t1, ARIC|g12199.t1, ARIC|g12338.t1, ARIC|g12409.t1, ARIC|g12633.t2, ARIC|g12832.t1, ARIC|g13064.t1, ARIC|g13079.t1, ARIC|g13153.t1, ARIC|g13641.t1, ARIC|g13751.t1, ARIC|g13893.t1, ARIC|g14068.t1, ARIC|g14129.t1, ARIC|g14223.t1, ARIC|g14249.t1,…
GO:0016875	7.92612e-16	1	25	96	ligase activity, forming carbon-oxygen bonds	MF	1.59085e-12	MF ligase activity, forming carbon-oxygen bonds	ARIC|g12199.t1, ARIC|g13079.t1, ARIC|g13153.t1, ARIC|g13893.t1, ARIC|g17058.t1, ARIC|g19844.t1, ARIC|g20260.t1, ARIC|g21259.t1, ARIC|g22615.t1, ARIC|g26144.t1, ARIC|g27432.t1, ARIC|g27672.t1, ARIC|g28491.t1, ARIC|g29575.t1, ARIC|g29576.t1, ARIC|g36980.t1, ARIC|g36982.t1, ARIC|g38080.t1, ARIC|g38811.t1, ARIC|g39399.t1, ARIC|g42368.t1, ARIC|g43787.t1, ARIC|g51052.t1, ARIC|g51803.t1, ARIC|g53225.t1
GO:0016876	7.92612e-16	1	25	96	NA	NA	1.59085e-12	none	ARIC|g12199.t1, ARIC|g13079.t1, ARIC|g13153.t1, ARIC|g13893.t1, ARIC|g17058.t1, ARIC|g19844.t1, ARIC|g20260.t1, ARIC|g21259.t1, ARIC|g22615.t1, ARIC|g26144.t1, ARIC|g27432.t1, ARIC|g27672.t1, ARIC|g28491.t1, ARIC|g29575.t1, ARIC|g29576.t1, ARIC|g36980.t1, ARIC|g36982.t1, ARIC|g38080.t1, ARIC|g38811.t1, ARIC|g39399.t1, ARIC|g42368.t1, ARIC|g43787.t1, ARIC|g51052.t1, ARIC|g51803.t1, ARIC|g53225.t1
GO:0006418	3.35284e-15	1	24	93	tRNA aminoacylation for protein translation	BP	6.11772e-12	BP tRNA aminoacylation for protein translation	ARIC|g12199.t1, ARIC|g13079.t1, ARIC|g13153.t1, ARIC|g13893.t1, ARIC|g17058.t1, ARIC|g19844.t1, ARIC|g20260.t1, ARIC|g21259.t1, ARIC|g22615.t1, ARIC|g26144.t1, ARIC|g27432.t1, ARIC|g27672.t1, ARIC|g28491.t1, ARIC|g29575.t1, ARIC|g29576.t1, ARIC|g36980.t1, ARIC|g36982.t1, ARIC|g38080.t1, ARIC|g38811.t1, ARIC|g39399.t1, ARIC|g42368.t1, ARIC|g43787.t1, ARIC|g51052.t1, ARIC|g53225.t1
GO:0004812	5.53885e-15	1	24	95	aminoacyl-tRNA ligase activity	MF	9.26419e-12	MF aminoacyl-tRNA ligase activity	ARIC|g12199.t1, ARIC|g13079.t1, ARIC|g13153.t1, ARIC|g13893.t1, ARIC|g17058.t1, ARIC|g19844.t1, ARIC|g20260.t1, ARIC|g21259.t1, ARIC|g22615.t1, ARIC|g26144.t1, ARIC|g27432.t1, ARIC|g27672.t1, ARIC|g28491.t1, ARIC|g29575.t1, ARIC|g29576.t1, ARIC|g36980.t1, ARIC|g36982.t1, ARIC|g38080.t1, ARIC|g38811.t1, ARIC|g39399.t1, ARIC|g42368.t1, ARIC|g43787.t1, ARIC|g51052.t1, ARIC|g53225.t1
GO:0017144	2.68453e-14	1	28	137	drug metabolic process	BP	4.14471e-11	BP drug metabolic process	ARIC|g15363.t1, ARIC|g19140.t1, ARIC|g35897.t1, ARIC|g35898.t1, ARIC|g39452.t1, ARIC|g48117.t1, ARIC|g49019.t1, ARIC|g49021.t1, ARIC|g49970.t1, ARIC|g49971.t1, ARIC|g51077.t1, ARIC|g51137.t1, ARIC|g51138.t1, ARIC|g51256.t1, ARIC|g51257.t1, ARIC|g51304.t1, ARIC|g51530.t1, ARIC|g51803.t1, ARIC|g51804.t1, ARIC|g51868.t1, ARIC|g51958.t1, ARIC|g52002.t1, ARIC|g52178.t1, ARIC|g52243.t1, ARIC|g52348.t1,…
GO:0003746	3.1901e-14	1	20	60	translation elongation factor activity	MF	4.57347e-11	MF translation elongation factor activity	ARIC|g14780.t1, ARIC|g14780.t2, ARIC|g14781.t1, ARIC|g20113.t1, ARIC|g2502.t1, ARIC|g2779.t1, ARIC|g29147.t1, ARIC|g34671.t1, ARIC|g36320.t1, ARIC|g36573.t1, ARIC|g39887.t1, ARIC|g40198.t1, ARIC|g40974.t1, ARIC|g42516.t1, ARIC|g43545.t1, ARIC|g43663.t1, ARIC|g50574.t1, ARIC|g51233.t1, ARIC|g52991.t1, ARIC|g9258.t1
GO:0043039	3.61605e-14	1	24	101	tRNA aminoacylation	BP	4.83851e-11	BP tRNA aminoacylation	ARIC|g12199.t1, ARIC|g13079.t1, ARIC|g13153.t1, ARIC|g13893.t1, ARIC|g17058.t1, ARIC|g19844.t1, ARIC|g20260.t1, ARIC|g21259.t1, ARIC|g22615.t1, ARIC|g26144.t1, ARIC|g27432.t1, ARIC|g27672.t1, ARIC|g28491.t1, ARIC|g29575.t1, ARIC|g29576.t1, ARIC|g36980.t1, ARIC|g36982.t1, ARIC|g38080.t1, ARIC|g38811.t1, ARIC|g39399.t1, ARIC|g42368.t1, ARIC|g43787.t1, ARIC|g51052.t1, ARIC|g53225.t1
GO:0032813	6.2471e-14	1	23	90	tumor necrosis factor receptor superfamily binding	MF	7.83659e-11	MF tumor necrosis factor receptor superfamily binding	ARIC|g10174.t1, ARIC|g11558.t1, ARIC|g11893.t1, ARIC|g12090.t1, ARIC|g15802.t1, ARIC|g15929.t1, ARIC|g20362.t1, ARIC|g2218.t1, ARIC|g22184.t1, ARIC|g22186.t1, ARIC|g29217.t1, ARIC|g29217.t2, ARIC|g30218.t1, ARIC|g32395.t1, ARIC|g40077.t1, ARIC|g51302.t1, ARIC|g54181.t1, ARIC|g54183.t1, ARIC|g54184.t1, ARIC|g55035.t1, ARIC|g6694.t1, ARIC|g712.t1, ARIC|g7912.t1
GO:0035639	7.37311e-14	1	234	4223	purine ribonucleoside triphosphate binding	MF	8.48084e-11	MF purine ribonucleoside triphosphate binding	ARIC|g10113.t1, ARIC|g10157.t1, ARIC|g10857.t1, ARIC|g10902.t1, ARIC|g11158.t1, ARIC|g11488.t1, ARIC|g11629.t1, ARIC|g12030.t1, ARIC|g12199.t1, ARIC|g12338.t1, ARIC|g12409.t1, ARIC|g12633.t2, ARIC|g12832.t1, ARIC|g13079.t1, ARIC|g13153.t1, ARIC|g13641.t1, ARIC|g13751.t1, ARIC|g13893.t1, ARIC|g14068.t1, ARIC|g14129.t1, ARIC|g14223.t1, ARIC|g14249.t1, ARIC|g14755.t1, ARIC|g14780.t1, ARIC|g14780.t2,…
GO:0016567	7.63396e-14	1	104	1295	protein ubiquitination	BP	8.48084e-11	BP protein ubiquitination	ARIC|g10174.t1, ARIC|g11558.t1, ARIC|g11841.t1, ARIC|g11893.t1, ARIC|g12090.t1, ARIC|g13751.t1, ARIC|g14067.t1, ARIC|g14200.t1, ARIC|g14898.t1, ARIC|g15802.t1, ARIC|g15929.t1, ARIC|g16028.t1, ARIC|g16797.t1, ARIC|g17035.t1, ARIC|g17222.t1, ARIC|g17229.t1, ARIC|g18276.t1, ARIC|g18767.t1, ARIC|g19641.t1, ARIC|g20172.t1, ARIC|g20362.t1, ARIC|g20656.t1, ARIC|g20880.t1, ARIC|g21083.t1, ARIC|g21234.t1,…
GO:0043038	8.0283e-14	1	24	105	amino acid activation	BP	8.48084e-11	BP amino acid activation	ARIC|g12199.t1, ARIC|g13079.t1, ARIC|g13153.t1, ARIC|g13893.t1, ARIC|g17058.t1, ARIC|g19844.t1, ARIC|g20260.t1, ARIC|g21259.t1, ARIC|g22615.t1, ARIC|g26144.t1, ARIC|g27432.t1, ARIC|g27672.t1, ARIC|g28491.t1, ARIC|g29575.t1, ARIC|g29576.t1, ARIC|g36980.t1, ARIC|g36982.t1, ARIC|g38080.t1, ARIC|g38811.t1, ARIC|g39399.t1, ARIC|g42368.t1, ARIC|g43787.t1, ARIC|g51052.t1, ARIC|g53225.t1
GO:0004842	2.17375e-13	1	87	1010	ubiquitin-protein transferase activity	MF	2.18146e-10	MF ubiquitin-protein transferase activity	ARIC|g11558.t1, ARIC|g11841.t1, ARIC|g12090.t1, ARIC|g13649.t1, ARIC|g14067.t1, ARIC|g15929.t1, ARIC|g16028.t1, ARIC|g16797.t1, ARIC|g17035.t1, ARIC|g18276.t1, ARIC|g20172.t1, ARIC|g20656.t1, ARIC|g20880.t1, ARIC|g21083.t1, ARIC|g21234.t1, ARIC|g21542.t1, ARIC|g21547.t1, ARIC|g22044.t1, ARIC|g22184.t1, ARIC|g22186.t1, ARIC|g22244.t1, ARIC|g22391.t1, ARIC|g22861.t1, ARIC|g25562.t1, ARIC|g27893.t1,…
GO:0032555	5.0138e-13	1	234	4310	purine ribonucleotide binding	MF	4.792e-10	MF purine ribonucleotide binding	ARIC|g10113.t1, ARIC|g10157.t1, ARIC|g10857.t1, ARIC|g10902.t1, ARIC|g11158.t1, ARIC|g11488.t1, ARIC|g11629.t1, ARIC|g12030.t1, ARIC|g12199.t1, ARIC|g12338.t1, ARIC|g12409.t1, ARIC|g12633.t2, ARIC|g12832.t1, ARIC|g13079.t1, ARIC|g13153.t1, ARIC|g13641.t1, ARIC|g13751.t1, ARIC|g13893.t1, ARIC|g14068.t1, ARIC|g14129.t1, ARIC|g14223.t1, ARIC|g14249.t1, ARIC|g14755.t1, ARIC|g14780.t1, ARIC|g14780.t2,…
GO:0032553	6.2243e-13	1	236	4359	ribonucleotide binding	MF	5.67854e-10	MF ribonucleotide binding	ARIC|g10113.t1, ARIC|g10157.t1, ARIC|g10857.t1, ARIC|g10902.t1, ARIC|g11158.t1, ARIC|g11488.t1, ARIC|g11629.t1, ARIC|g12030.t1, ARIC|g12199.t1, ARIC|g12338.t1, ARIC|g12409.t1, ARIC|g12633.t2, ARIC|g12832.t1, ARIC|g13079.t1, ARIC|g13153.t1, ARIC|g13641.t1, ARIC|g13751.t1, ARIC|g13893.t1, ARIC|g14068.t1, ARIC|g14129.t1, ARIC|g14223.t1, ARIC|g14249.t1, ARIC|g14755.t1, ARIC|g14780.t1, ARIC|g14780.t2,…
GO:0017076	7.28331e-13	1	234	4323	purine nucleotide binding	MF	5.84259e-10	MF purine nucleotide binding	ARIC|g10113.t1, ARIC|g10157.t1, ARIC|g10857.t1, ARIC|g10902.t1, ARIC|g11158.t1, ARIC|g11488.t1, ARIC|g11629.t1, ARIC|g12030.t1, ARIC|g12199.t1, ARIC|g12338.t1, ARIC|g12409.t1, ARIC|g12633.t2, ARIC|g12832.t1, ARIC|g13079.t1, ARIC|g13153.t1, ARIC|g13641.t1, ARIC|g13751.t1, ARIC|g13893.t1, ARIC|g14068.t1, ARIC|g14129.t1, ARIC|g14223.t1, ARIC|g14249.t1, ARIC|g14755.t1, ARIC|g14780.t1, ARIC|g14780.t2,…
GO:0000166	7.47942e-13	1	263	4968	nucleotide binding	MF	5.84259e-10	MF nucleotide binding	ARIC|g10113.t1, ARIC|g10157.t1, ARIC|g10857.t1, ARIC|g10902.t1, ARIC|g11158.t1, ARIC|g11488.t1, ARIC|g11629.t1, ARIC|g11952.t1, ARIC|g12030.t1, ARIC|g12199.t1, ARIC|g12338.t1, ARIC|g12409.t1, ARIC|g12633.t2, ARIC|g12832.t1, ARIC|g13079.t1, ARIC|g13153.t1, ARIC|g13641.t1, ARIC|g13751.t1, ARIC|g13893.t1, ARIC|g14068.t1, ARIC|g14129.t1, ARIC|g14223.t1, ARIC|g14249.t1, ARIC|g14755.t1, ARIC|g14780.t1,…
GO:1901265	7.47942e-13	1	263	4968	nucleoside phosphate binding	MF	5.84259e-10	MF nucleoside phosphate binding	ARIC|g10113.t1, ARIC|g10157.t1, ARIC|g10857.t1, ARIC|g10902.t1, ARIC|g11158.t1, ARIC|g11488.t1, ARIC|g11629.t1, ARIC|g11952.t1, ARIC|g12030.t1, ARIC|g12199.t1, ARIC|g12338.t1, ARIC|g12409.t1, ARIC|g12633.t2, ARIC|g12832.t1, ARIC|g13079.t1, ARIC|g13153.t1, ARIC|g13641.t1, ARIC|g13751.t1, ARIC|g13893.t1, ARIC|g14068.t1, ARIC|g14129.t1, ARIC|g14223.t1, ARIC|g14249.t1, ARIC|g14755.t1, ARIC|g14780.t1,…
GO:0070534	7.56849e-13	1	26	123	protein K63-linked ubiquitination	BP	5.84259e-10	BP protein K63-linked ubiquitination	ARIC|g10174.t1, ARIC|g11558.t1, ARIC|g11893.t1, ARIC|g12090.t1, ARIC|g15929.t1, ARIC|g20172.t1, ARIC|g20362.t1, ARIC|g2218.t1, ARIC|g22184.t1, ARIC|g22186.t1, ARIC|g22391.t1, ARIC|g29217.t1, ARIC|g29217.t2, ARIC|g30218.t1, ARIC|g32395.t1, ARIC|g35220.t1, ARIC|g40077.t1, ARIC|g43368.t1, ARIC|g53153.t1, ARIC|g54181.t1, ARIC|g54183.t1, ARIC|g54184.t1, ARIC|g55035.t1, ARIC|g6694.t1, ARIC|g712.t1, ARI…
GO:0019787	1.37125e-12	1	87	1044	ubiquitin-like protein transferase activity	MF	1.01934e-09	MF ubiquitin-like protein transferase activity	ARIC|g11558.t1, ARIC|g11841.t1, ARIC|g12090.t1, ARIC|g13649.t1, ARIC|g14067.t1, ARIC|g15929.t1, ARIC|g16028.t1, ARIC|g16797.t1, ARIC|g17035.t1, ARIC|g18276.t1, ARIC|g20172.t1, ARIC|g20656.t1, ARIC|g20880.t1, ARIC|g21083.t1, ARIC|g21234.t1, ARIC|g21542.t1, ARIC|g21547.t1, ARIC|g22044.t1, ARIC|g22184.t1, ARIC|g22186.t1, ARIC|g22244.t1, ARIC|g22391.t1, ARIC|g22861.t1, ARIC|g25562.t1, ARIC|g27893.t1,…
GO:0032446	2.13499e-12	1	106	1400	protein modification by small protein conjugation	BP	1.5304e-09	BP protein modification by small protein conjugation	ARIC|g10174.t1, ARIC|g11558.t1, ARIC|g11841.t1, ARIC|g11893.t1, ARIC|g12090.t1, ARIC|g13751.t1, ARIC|g14067.t1, ARIC|g14200.t1, ARIC|g14898.t1, ARIC|g15802.t1, ARIC|g15929.t1, ARIC|g16028.t1, ARIC|g16797.t1, ARIC|g17035.t1, ARIC|g17222.t1, ARIC|g17229.t1, ARIC|g18276.t1, ARIC|g18767.t1, ARIC|g19641.t1, ARIC|g20172.t1, ARIC|g20362.t1, ARIC|g20656.t1, ARIC|g20880.t1, ARIC|g21083.t1, ARIC|g21234.t1,…
GO:0097367	2.98466e-11	1	246	4766	carbohydrate derivative binding	MF	2.0657e-08	MF carbohydrate derivative binding	ARIC|g10113.t1, ARIC|g10157.t1, ARIC|g10857.t1, ARIC|g10902.t1, ARIC|g11158.t1, ARIC|g11488.t1, ARIC|g11629.t1, ARIC|g12030.t1, ARIC|g12199.t1, ARIC|g12338.t1, ARIC|g12409.t1, ARIC|g12633.t2, ARIC|g12832.t1, ARIC|g13079.t1, ARIC|g13153.t1, ARIC|g13641.t1, ARIC|g13751.t1, ARIC|g13893.t1, ARIC|g14068.t1, ARIC|g14129.t1, ARIC|g14223.t1, ARIC|g14249.t1, ARIC|g14755.t1, ARIC|g14780.t1, ARIC|g14780.t2,…
GO:0005164	3.0925e-11	1	19	77	tumor necrosis factor receptor binding	MF	2.06899e-08	MF tumor necrosis factor receptor binding	ARIC|g10174.t1, ARIC|g11558.t1, ARIC|g11893.t1, ARIC|g12090.t1, ARIC|g15929.t1, ARIC|g20362.t1, ARIC|g2218.t1, ARIC|g22184.t1, ARIC|g22186.t1, ARIC|g30218.t1, ARIC|g32395.t1, ARIC|g40077.t1, ARIC|g54181.t1, ARIC|g54183.t1, ARIC|g54184.t1, ARIC|g55035.t1, ARIC|g6694.t1, ARIC|g712.t1, ARIC|g7912.t1
GO:0019842	3.76846e-11	1	43	404	vitamin binding	MF	2.4399e-08	MF vitamin binding	ARIC|g11561.t1, ARIC|g15363.t1, ARIC|g15365.t1, ARIC|g17455.t1, ARIC|g19140.t1, ARIC|g23674.t1, ARIC|g30357.t1, ARIC|g33236.t1, ARIC|g34776.t1, ARIC|g35897.t1, ARIC|g35898.t1, ARIC|g35899.t1, ARIC|g36246.t1, ARIC|g39509.t1, ARIC|g45039.t1, ARIC|g48113.t1, ARIC|g48117.t1, ARIC|g49019.t1, ARIC|g49021.t1, ARIC|g49838.t1, ARIC|g49970.t1, ARIC|g49971.t1, ARIC|g51077.t1, ARIC|g51137.t1, ARIC|g51138.t1,…
GO:0005524	6.23735e-11	1	186	3502	ATP binding	MF	3.91218e-08	MF ATP binding	ARIC|g11158.t1, ARIC|g11488.t1, ARIC|g11629.t1, ARIC|g12030.t1, ARIC|g12199.t1, ARIC|g12338.t1, ARIC|g12409.t1, ARIC|g12633.t2, ARIC|g12832.t1, ARIC|g13079.t1, ARIC|g13153.t1, ARIC|g13751.t1, ARIC|g13893.t1, ARIC|g14068.t1, ARIC|g14129.t1, ARIC|g14223.t1, ARIC|g14249.t1, ARIC|g15026.t1, ARIC|g1519.t1, ARIC|g15744.t1, ARIC|g15788.t1, ARIC|g15968.t1, ARIC|g16121.t1, ARIC|g16506.t1, ARIC|g1658.t1, A…
GO:0000209	7.85458e-11	1	69	801	protein polyubiquitination	BP	4.77725e-08	BP protein polyubiquitination	ARIC|g10174.t1, ARIC|g11558.t1, ARIC|g11893.t1, ARIC|g12090.t1, ARIC|g14067.t1, ARIC|g15929.t1, ARIC|g16797.t1, ARIC|g18276.t1, ARIC|g19641.t1, ARIC|g20172.t1, ARIC|g20362.t1, ARIC|g20656.t1, ARIC|g20880.t1, ARIC|g21083.t1, ARIC|g2218.t1, ARIC|g22184.t1, ARIC|g22186.t1, ARIC|g22244.t1, ARIC|g22391.t1, ARIC|g22861.t1, ARIC|g25562.t1, ARIC|g29217.t1, ARIC|g29217.t2, ARIC|g29274.t1, ARIC|g29445.t1, …
GO:0031996	8.36291e-11	1	19	78	thioesterase binding	MF	4.93682e-08	MF thioesterase binding	ARIC|g10174.t1, ARIC|g11558.t1, ARIC|g11893.t1, ARIC|g12090.t1, ARIC|g15929.t1, ARIC|g20362.t1, ARIC|g2218.t1, ARIC|g22184.t1, ARIC|g22186.t1, ARIC|g30218.t1, ARIC|g32395.t1, ARIC|g40077.t1, ARIC|g54181.t1, ARIC|g54183.t1, ARIC|g54184.t1, ARIC|g55035.t1, ARIC|g6694.t1, ARIC|g712.t1, ARIC|g7912.t1
GO:1901529	1.26486e-10	1	9	15	positive regulation of anion channel activity	BP	7.25342e-08	BP positive regulation of anion channel activity	ARIC|g12409.t1, ARIC|g29841.t1, ARIC|g35900.t1, ARIC|g3614.t1, ARIC|g36378.t1, ARIC|g38340.t1, ARIC|g48116.t1, ARIC|g51165.t1, ARIC|g9318.t1
GO:0043167	2.56698e-10	1	538	12046	ion binding	MF	1.43116e-07	MF ion binding	ARIC|g10113.t1, ARIC|g10157.t1, ARIC|g10174.t1, ARIC|g10857.t1, ARIC|g109.t1, ARIC|g10902.t1, ARIC|g11093.t1, ARIC|g11158.t1, ARIC|g11488.t1, ARIC|g11518.t1, ARIC|g11558.t1, ARIC|g11607.t1, ARIC|g11629.t1, ARIC|g11841.t1, ARIC|g11893.t1, ARIC|g11897.t1, ARIC|g11925.t1, ARIC|g11952.t1, ARIC|g12030.t1, ARIC|g12090.t1, ARIC|g12092.t1, ARIC|g12199.t1, ARIC|g12306.t1, ARIC|g12338.t1, ARIC|g12409.t1, A…
GO:0048244	2.70479e-10	1	12	27	phytanoyl-CoA dioxygenase activity	MF	1.46724e-07	MF phytanoyl-CoA dioxygenase activity	ARIC|g11093.t1, ARIC|g15718.t1, ARIC|g1595.t1, ARIC|g16546.t1, ARIC|g29591.t1, ARIC|g32380.t1, ARIC|g36149.t1, ARIC|g36995.t1, ARIC|g37012.t1, ARIC|g43895.t1, ARIC|g44045.t1, ARIC|g6708.t1
GO:0032559	2.9556e-10	1	186	3576	adenyl ribonucleotide binding	MF	1.5611e-07	MF adenyl ribonucleotide binding	ARIC|g11158.t1, ARIC|g11488.t1, ARIC|g11629.t1, ARIC|g12030.t1, ARIC|g12199.t1, ARIC|g12338.t1, ARIC|g12409.t1, ARIC|g12633.t2, ARIC|g12832.t1, ARIC|g13079.t1, ARIC|g13153.t1, ARIC|g13751.t1, ARIC|g13893.t1, ARIC|g14068.t1, ARIC|g14129.t1, ARIC|g14223.t1, ARIC|g14249.t1, ARIC|g15026.t1, ARIC|g1519.t1, ARIC|g15744.t1, ARIC|g15788.t1, ARIC|g15968.t1, ARIC|g16121.t1, ARIC|g16506.t1, ARIC|g1658.t1, A…
GO:0005126	3.08665e-10	1	25	154	cytokine receptor binding	MF	1.58852e-07	MF cytokine receptor binding	ARIC|g10174.t1, ARIC|g11558.t1, ARIC|g11893.t1, ARIC|g12090.t1, ARIC|g15802.t1, ARIC|g15929.t1, ARIC|g20362.t1, ARIC|g20880.t1, ARIC|g2218.t1, ARIC|g22184.t1, ARIC|g22186.t1, ARIC|g29217.t1, ARIC|g29217.t2, ARIC|g30218.t1, ARIC|g32395.t1, ARIC|g33962.t1, ARIC|g40077.t1, ARIC|g51302.t1, ARIC|g54181.t1, ARIC|g54183.t1, ARIC|g54184.t1, ARIC|g55035.t1, ARIC|g6694.t1, ARIC|g712.t1, ARIC|g7912.t1
GO:0030554	4.05721e-10	1	186	3587	adenyl nucleotide binding	MF	2.0358e-07	MF adenyl nucleotide binding	ARIC|g11158.t1, ARIC|g11488.t1, ARIC|g11629.t1, ARIC|g12030.t1, ARIC|g12199.t1, ARIC|g12338.t1, ARIC|g12409.t1, ARIC|g12633.t2, ARIC|g12832.t1, ARIC|g13079.t1, ARIC|g13153.t1, ARIC|g13751.t1, ARIC|g13893.t1, ARIC|g14068.t1, ARIC|g14129.t1, ARIC|g14223.t1, ARIC|g14249.t1, ARIC|g15026.t1, ARIC|g1519.t1, ARIC|g15744.t1, ARIC|g15788.t1, ARIC|g15968.t1, ARIC|g16121.t1, ARIC|g16506.t1, ARIC|g1658.t1, A…
GO:0016706	4.96821e-10	1	21	102	oxidoreductase activity, acting on paired donors, with incorporation or reduction of molecular oxygen, 2-oxoglutarate as one donor, and incorporation of one atom each of oxygen into both donors	MF	2.43212e-07	MF oxidoreductase activity, acting on paired donors, with incorporation or reduction of molecular oxygen, 2-oxoglutarate as one donor, and incorporation of one atom each of oxygen into both donors	ARIC|g11093.t1, ARIC|g14252.t1, ARIC|g15718.t1, ARIC|g1595.t1, ARIC|g16473.t1, ARIC|g16546.t1, ARIC|g23674.t1, ARIC|g26912.t1, ARIC|g29591.t1, ARIC|g30357.t1, ARIC|g32380.t1, ARIC|g34130.t1, ARIC|g34307.t1, ARIC|g36149.t1, ARIC|g36995.t1, ARIC|g37012.t1, ARIC|g3776.t1, ARIC|g42194.t1, ARIC|g43895.t1, ARIC|g44045.t1, ARIC|g6708.t1
GO:0070647	1.16614e-09	1	108	1619	protein modification by small protein conjugation or removal	BP	5.57274e-07	BP protein modification by small protein conjugation or removal	ARIC|g10174.t1, ARIC|g11558.t1, ARIC|g11841.t1, ARIC|g11893.t1, ARIC|g12090.t1, ARIC|g13751.t1, ARIC|g14067.t1, ARIC|g14200.t1, ARIC|g14898.t1, ARIC|g15802.t1, ARIC|g15929.t1, ARIC|g16028.t1, ARIC|g16797.t1, ARIC|g17035.t1, ARIC|g17222.t1, ARIC|g17229.t1, ARIC|g18276.t1, ARIC|g18767.t1, ARIC|g19641.t1, ARIC|g20172.t1, ARIC|g20362.t1, ARIC|g20656.t1, ARIC|g20880.t1, ARIC|g21083.t1, ARIC|g21234.t1,…
GO:0031625	1.33703e-09	1	56	610	ubiquitin protein ligase binding	MF	6.24082e-07	MF ubiquitin protein ligase binding	ARIC|g10174.t1, ARIC|g11488.t1, ARIC|g11558.t1, ARIC|g11893.t1, ARIC|g12090.t1, ARIC|g13641.t1, ARIC|g13751.t1, ARIC|g15929.t1, ARIC|g17222.t1, ARIC|g17229.t1, ARIC|g19641.t1, ARIC|g20172.t1, ARIC|g20362.t1, ARIC|g20656.t1, ARIC|g21621.t1, ARIC|g22037.t1, ARIC|g2218.t1, ARIC|g22184.t1, ARIC|g22186.t1, ARIC|g22391.t1, ARIC|g24876.t1, ARIC|g25562.t1, ARIC|g25760.t3, ARIC|g30218.t1, ARIC|g30985.t1, …
GO:0003824	1.43087e-09	1	599	13424	catalytic activity	MF	6.52703e-07	MF catalytic activity	ARIC|g10115.t1, ARIC|g10157.t1, ARIC|g10825.t1, ARIC|g10860.t1, ARIC|g109.t1, ARIC|g10902.t1, ARIC|g11093.t1, ARIC|g11158.t1, ARIC|g11488.t1, ARIC|g11518.t1, ARIC|g11558.t1, ARIC|g11629.t1, ARIC|g11841.t1, ARIC|g1193.t1, ARIC|g11952.t1, ARIC|g12026.t1, ARIC|g12030.t1, ARIC|g12090.t1, ARIC|g12199.t1, ARIC|g12306.t1, ARIC|g12335.t1, ARIC|g12338.t1, ARIC|g12409.t1, ARIC|g12457.t1, ARIC|g12633.t2, AR…
GO:0008330	2.35059e-09	1	13	37	protein tyrosine/threonine phosphatase activity	MF	1.04842e-06	MF protein tyrosine/threonine phosphatase activity	ARIC|g15795.t1, ARIC|g16409.t1, ARIC|g16862.t1, ARIC|g18904.t1, ARIC|g22905.t1, ARIC|g29786.t1, ARIC|g39969.t1, ARIC|g43023.t1, ARIC|g44417.t1, ARIC|g46636.t1, ARIC|g48019.t1, ARIC|g52917.t1, ARIC|g9969.t1
GO:0033209	2.98098e-09	1	20	110	tumor necrosis factor-mediated signaling pathway	BP	1.30068e-06	BP tumor necrosis factor-mediated signaling pathway	ARIC|g10174.t1, ARIC|g11558.t1, ARIC|g11893.t1, ARIC|g12090.t1, ARIC|g15929.t1, ARIC|g20362.t1, ARIC|g2218.t1, ARIC|g22184.t1, ARIC|g22186.t1, ARIC|g28491.t1, ARIC|g30218.t1, ARIC|g32395.t1, ARIC|g40077.t1, ARIC|g43605.t1, ARIC|g54181.t1, ARIC|g54183.t1, ARIC|g54184.t1, ARIC|g55035.t1, ARIC|g712.t1, ARIC|g7912.t1
GO:0043970	3.73455e-09	1	8	12	histone H3-K9 acetylation	BP	1.59481e-06	BP histone H3-K9 acetylation	ARIC|g11952.t1, ARIC|g16197.t1, ARIC|g28784.t1, ARIC|g31289.t1, ARIC|g3157.t1, ARIC|g35063.t1, ARIC|g51891.t1, ARIC|g771.t1
GO:0044389	6.24892e-09	1	56	633	ubiquitin-like protein ligase binding	MF	2.61296e-06	MF ubiquitin-like protein ligase binding	ARIC|g10174.t1, ARIC|g11488.t1, ARIC|g11558.t1, ARIC|g11893.t1, ARIC|g12090.t1, ARIC|g13641.t1, ARIC|g13751.t1, ARIC|g15929.t1, ARIC|g17222.t1, ARIC|g17229.t1, ARIC|g19641.t1, ARIC|g20172.t1, ARIC|g20362.t1, ARIC|g20656.t1, ARIC|g21621.t1, ARIC|g22037.t1, ARIC|g2218.t1, ARIC|g22184.t1, ARIC|g22186.t1, ARIC|g22391.t1, ARIC|g24876.t1, ARIC|g25562.t1, ARIC|g25760.t3, ARIC|g30218.t1, ARIC|g30985.t1, …
GO:1901224	6.60877e-09	1	21	124	positive regulation of NIK/NF-kappaB signaling	BP	2.66824e-06	BP positive regulation of NIK/NF-kappaB signaling	ARIC|g11558.t1, ARIC|g12090.t1, ARIC|g15929.t1, ARIC|g15968.t1, ARIC|g22184.t1, ARIC|g22186.t1, ARIC|g24100.t1, ARIC|g28470.t1, ARIC|g30218.t1, ARIC|g32395.t1, ARIC|g42907.t1, ARIC|g44127.t1, ARIC|g47244.t1, ARIC|g54181.t1, ARIC|g54183.t1, ARIC|g54184.t1, ARIC|g55035.t1, ARIC|g6694.t1, ARIC|g7912.t1, ARIC|g9096.t1, ARIC|g9557.t1
GO:0046328	6.64701e-09	1	32	283	regulation of JNK cascade	BP	2.66824e-06	BP regulation of JNK cascade	ARIC|g10174.t1, ARIC|g11558.t1, ARIC|g11893.t1, ARIC|g12090.t1, ARIC|g13641.t1, ARIC|g14068.t1, ARIC|g15929.t1, ARIC|g15968.t1, ARIC|g16862.t1, ARIC|g18904.t1, ARIC|g20362.t1, ARIC|g22037.t1, ARIC|g2218.t1, ARIC|g22184.t1, ARIC|g22186.t1, ARIC|g22905.t1, ARIC|g30218.t1, ARIC|g32395.t1, ARIC|g40077.t1, ARIC|g43023.t1, ARIC|g44417.t1, ARIC|g47244.t1, ARIC|g4772.t1, ARIC|g48019.t1, ARIC|g54181.t1, A…
GO:0017101	8.61183e-09	1	10	28	aminoacyl-tRNA synthetase multienzyme complex	CC	3.38918e-06	CC aminoacyl-tRNA synthetase multienzyme complex	ARIC|g13893.t1, ARIC|g19844.t1, ARIC|g20260.t1, ARIC|g21259.t1, ARIC|g22615.t1, ARIC|g27672.t1, ARIC|g28491.t1, ARIC|g38080.t1, ARIC|g42368.t1, ARIC|g43787.t1
GO:0031435	1.35551e-08	1	16	75	mitogen-activated protein kinase kinase kinase binding	MF	5.10211e-06	MF mitogen-activated protein kinase kinase kinase binding	ARIC|g11558.t1, ARIC|g12090.t1, ARIC|g14068.t1, ARIC|g15929.t1, ARIC|g22184.t1, ARIC|g22186.t1, ARIC|g2431.t1, ARIC|g28589.t1, ARIC|g30218.t1, ARIC|g32395.t1, ARIC|g54181.t1, ARIC|g54183.t1, ARIC|g54184.t1, ARIC|g55035.t1, ARIC|g6694.t1, ARIC|g7912.t1
GO:0035631	1.37207e-08	1	13	48	CD40 receptor complex	CC	5.10211e-06	CC CD40 receptor complex	ARIC|g11558.t1, ARIC|g12090.t1, ARIC|g15929.t1, ARIC|g22184.t1, ARIC|g22186.t1, ARIC|g30218.t1, ARIC|g32395.t1, ARIC|g54181.t1, ARIC|g54183.t1, ARIC|g54184.t1, ARIC|g55035.t1, ARIC|g6694.t1, ARIC|g7912.t1
GO:0002726	1.3727e-08	1	15	64	positive regulation of T cell cytokine production	BP	5.10211e-06	BP positive regulation of T cell cytokine production	ARIC|g11558.t1, ARIC|g12090.t1, ARIC|g15929.t1, ARIC|g22184.t1, ARIC|g22186.t1, ARIC|g30218.t1, ARIC|g32395.t1, ARIC|g42907.t1, ARIC|g44127.t1, ARIC|g54181.t1, ARIC|g54183.t1, ARIC|g54184.t1, ARIC|g55035.t1, ARIC|g6694.t1, ARIC|g7912.t1
GO:0003972	1.4295e-08	1	7	10	RNA ligase (ATP) activity	MF	5.17413e-06	MF RNA ligase (ATP) activity	ARIC|g15788.t1, ARIC|g30137.t1, ARIC|g33926.t1, ARIC|g35221.t1, ARIC|g36236.t1, ARIC|g43506.t1, ARIC|g9962.t1
GO:0010359	1.44363e-08	1	9	22	regulation of anion channel activity	BP	5.17413e-06	BP regulation of anion channel activity	ARIC|g12409.t1, ARIC|g29841.t1, ARIC|g35900.t1, ARIC|g3614.t1, ARIC|g36378.t1, ARIC|g38340.t1, ARIC|g48116.t1, ARIC|g51165.t1, ARIC|g9318.t1
GO:0002724	1.59326e-08	1	15	65	regulation of T cell cytokine production	BP	5.61022e-06	BP regulation of T cell cytokine production	ARIC|g11558.t1, ARIC|g12090.t1, ARIC|g15929.t1, ARIC|g22184.t1, ARIC|g22186.t1, ARIC|g30218.t1, ARIC|g32395.t1, ARIC|g42907.t1, ARIC|g44127.t1, ARIC|g54181.t1, ARIC|g54183.t1, ARIC|g54184.t1, ARIC|g55035.t1, ARIC|g6694.t1, ARIC|g7912.t1
GO:0007250	1.67135e-08	1	15	65	activation of NF-kappaB-inducing kinase activity	BP	5.78375e-06	BP activation of NF-kappaB-inducing kinase activity	ARIC|g11558.t1, ARIC|g12090.t1, ARIC|g15929.t1, ARIC|g22184.t1, ARIC|g22186.t1, ARIC|g30218.t1, ARIC|g32395.t1, ARIC|g42907.t1, ARIC|g44127.t1, ARIC|g54181.t1, ARIC|g54183.t1, ARIC|g54184.t1, ARIC|g55035.t1, ARIC|g6694.t1, ARIC|g7912.t1
GO:0002711	1.95939e-08	1	16	74	positive regulation of T cell mediated immunity	BP	6.62694e-06	BP positive regulation of T cell mediated immunity	ARIC|g11558.t1, ARIC|g12090.t1, ARIC|g15929.t1, ARIC|g22184.t1, ARIC|g22186.t1, ARIC|g30218.t1, ARIC|g32395.t1, ARIC|g42907.t1, ARIC|g44127.t1, ARIC|g46449.t1, ARIC|g54181.t1, ARIC|g54183.t1, ARIC|g54184.t1, ARIC|g55035.t1, ARIC|g6694.t1, ARIC|g7912.t1
GO:0043405	1.98105e-08	1	38	396	regulation of MAP kinase activity	BP	6.62694e-06	BP regulation of MAP kinase activity	ARIC|g11488.t1, ARIC|g11558.t1, ARIC|g12090.t1, ARIC|g14068.t1, ARIC|g15795.t1, ARIC|g15929.t1, ARIC|g15968.t1, ARIC|g16409.t1, ARIC|g16862.t1, ARIC|g17634.t2, ARIC|g18904.t1, ARIC|g22184.t1, ARIC|g22186.t1, ARIC|g22905.t1, ARIC|g2431.t1, ARIC|g24855.t1, ARIC|g28491.t1, ARIC|g28589.t1, ARIC|g29786.t1, ARIC|g30218.t1, ARIC|g32395.t1, ARIC|g39969.t1, ARIC|g40838.t1, ARIC|g43023.t1, ARIC|g44417.t1, …
GO:0046330	2.2315e-08	1	26	207	positive regulation of JNK cascade	BP	7.34238e-06	BP positive regulation of JNK cascade	ARIC|g10174.t1, ARIC|g11558.t1, ARIC|g11893.t1, ARIC|g12090.t1, ARIC|g13641.t1, ARIC|g14068.t1, ARIC|g15929.t1, ARIC|g15968.t1, ARIC|g20362.t1, ARIC|g22037.t1, ARIC|g2218.t1, ARIC|g22184.t1, ARIC|g22186.t1, ARIC|g30218.t1, ARIC|g32395.t1, ARIC|g40077.t1, ARIC|g47244.t1, ARIC|g4772.t1, ARIC|g54181.t1, ARIC|g54183.t1, ARIC|g54184.t1, ARIC|g55035.t1, ARIC|g6694.t1, ARIC|g712.t1, ARIC|g7912.t1, ARIC|…
GO:0043506	3.86213e-08	1	20	141	regulation of JUN kinase activity	BP	1.25027e-05	BP regulation of JUN kinase activity	ARIC|g11558.t1, ARIC|g12090.t1, ARIC|g14068.t1, ARIC|g15929.t1, ARIC|g16862.t1, ARIC|g18904.t1, ARIC|g22184.t1, ARIC|g22186.t1, ARIC|g22905.t1, ARIC|g30218.t1, ARIC|g32395.t1, ARIC|g43023.t1, ARIC|g44417.t1, ARIC|g48019.t1, ARIC|g54181.t1, ARIC|g54183.t1, ARIC|g54184.t1, ARIC|g55035.t1, ARIC|g6694.t1, ARIC|g7912.t1
GO:0000160	4.82824e-08	1	8	16	phosphorelay signal transduction system	BP	1.51022e-05	BP phosphorelay signal transduction system	ARIC|g11952.t1, ARIC|g16197.t1, ARIC|g28784.t1, ARIC|g31289.t1, ARIC|g3157.t1, ARIC|g35063.t1, ARIC|g51891.t1, ARIC|g771.t1
GO:0009873	4.82824e-08	1	8	16	ethylene-activated signaling pathway	BP	1.51022e-05	BP ethylene-activated signaling pathway	ARIC|g11952.t1, ARIC|g16197.t1, ARIC|g28784.t1, ARIC|g31289.t1, ARIC|g3157.t1, ARIC|g35063.t1, ARIC|g51891.t1, ARIC|g771.t1
GO:0002947	5.19181e-08	1	11	37	tumor necrosis factor receptor superfamily complex	CC	1.51022e-05	CC tumor necrosis factor receptor superfamily complex	ARIC|g11558.t1, ARIC|g12090.t1, ARIC|g15929.t1, ARIC|g22184.t1, ARIC|g22186.t1, ARIC|g32395.t1, ARIC|g54181.t1, ARIC|g54183.t1, ARIC|g54184.t1, ARIC|g55035.t1, ARIC|g7912.t1
GO:0005174	5.19181e-08	1	11	37	CD40 receptor binding	MF	1.51022e-05	MF CD40 receptor binding	ARIC|g11558.t1, ARIC|g12090.t1, ARIC|g15929.t1, ARIC|g22184.t1, ARIC|g22186.t1, ARIC|g32395.t1, ARIC|g54181.t1, ARIC|g54183.t1, ARIC|g54184.t1, ARIC|g55035.t1, ARIC|g7912.t1
GO:0043120	5.19181e-08	1	11	37	tumor necrosis factor binding	MF	1.51022e-05	MF tumor necrosis factor binding	ARIC|g11558.t1, ARIC|g12090.t1, ARIC|g15929.t1, ARIC|g22184.t1, ARIC|g22186.t1, ARIC|g32395.t1, ARIC|g54181.t1, ARIC|g54183.t1, ARIC|g54184.t1, ARIC|g55035.t1, ARIC|g7912.t1
GO:0097057	5.19181e-08	1	11	37	TRAF2-GSTP1 complex	CC	1.51022e-05	CC TRAF2-GSTP1 complex	ARIC|g11558.t1, ARIC|g12090.t1, ARIC|g15929.t1, ARIC|g22184.t1, ARIC|g22186.t1, ARIC|g32395.t1, ARIC|g54181.t1, ARIC|g54183.t1, ARIC|g54184.t1, ARIC|g55035.t1, ARIC|g7912.t1
GO:1990604	5.19181e-08	1	11	37	IRE1-TRAF2-ASK1 complex	CC	1.51022e-05	CC IRE1-TRAF2-ASK1 complex	ARIC|g11558.t1, ARIC|g12090.t1, ARIC|g15929.t1, ARIC|g22184.t1, ARIC|g22186.t1, ARIC|g32395.t1, ARIC|g54181.t1, ARIC|g54183.t1, ARIC|g54184.t1, ARIC|g55035.t1, ARIC|g7912.t1
GO:0002720	5.62757e-08	1	18	105	positive regulation of cytokine production involved in immune response	BP	1.61358e-05	BP positive regulation of cytokine production involved in immune response	ARIC|g11558.t1, ARIC|g12090.t1, ARIC|g15929.t1, ARIC|g15968.t1, ARIC|g22184.t1, ARIC|g22186.t1, ARIC|g28491.t1, ARIC|g30218.t1, ARIC|g32395.t1, ARIC|g42907.t1, ARIC|g44127.t1, ARIC|g54181.t1, ARIC|g54183.t1, ARIC|g54184.t1, ARIC|g55035.t1, ARIC|g6694.t1, ARIC|g7912.t1, ARIC|g9096.t1
GO:2000001	5.8696e-08	1	11	41	regulation of DNA damage checkpoint	BP	1.65928e-05	BP regulation of DNA damage checkpoint	ARIC|g15802.t1, ARIC|g29217.t1, ARIC|g29217.t2, ARIC|g30077.t1, ARIC|g36431.t1, ARIC|g38880.t1, ARIC|g39016.t1, ARIC|g42799.t1, ARIC|g45130.t1, ARIC|g50522.t1, ARIC|g51302.t1
GO:0032743	7.15709e-08	1	15	74	positive regulation of interleukin-2 production	BP	1.99514e-05	BP positive regulation of interleukin-2 production	ARIC|g11558.t1, ARIC|g12090.t1, ARIC|g15929.t1, ARIC|g22184.t1, ARIC|g22186.t1, ARIC|g30218.t1, ARIC|g32395.t1, ARIC|g42907.t1, ARIC|g44127.t1, ARIC|g54181.t1, ARIC|g54183.t1, ARIC|g54184.t1, ARIC|g55035.t1, ARIC|g6694.t1, ARIC|g7912.t1
GO:0071731	7.3998e-08	1	12	46	response to nitric oxide	BP	2.03454e-05	BP response to nitric oxide	ARIC|g11558.t1, ARIC|g12090.t1, ARIC|g15929.t1, ARIC|g22184.t1, ARIC|g22186.t1, ARIC|g32395.t1, ARIC|g39452.t1, ARIC|g54181.t1, ARIC|g54183.t1, ARIC|g54184.t1, ARIC|g55035.t1, ARIC|g7912.t1
GO:0008138	7.54468e-08	1	21	129	protein tyrosine/serine/threonine phosphatase activity	MF	2.04634e-05	MF protein tyrosine/serine/threonine phosphatase activity	ARIC|g1193.t1, ARIC|g14755.t1, ARIC|g15795.t1, ARIC|g16409.t1, ARIC|g16862.t1, ARIC|g18904.t1, ARIC|g2055.t1, ARIC|g22905.t1, ARIC|g29778.t1, ARIC|g29786.t1, ARIC|g34697.t1, ARIC|g36229.t1, ARIC|g39969.t1, ARIC|g43023.t1, ARIC|g44417.t1, ARIC|g46636.t1, ARIC|g48019.t1, ARIC|g52917.t1, ARIC|g52925.t1, ARIC|g9557.t1, ARIC|g9969.t1
GO:0002697	7.97675e-08	1	39	422	regulation of immune effector process	BP	2.13468e-05	BP regulation of immune effector process	ARIC|g11558.t1, ARIC|g12090.t1, ARIC|g15026.t1, ARIC|g15929.t1, ARIC|g15968.t1, ARIC|g16862.t1, ARIC|g18904.t1, ARIC|g20172.t1, ARIC|g20988.t1, ARIC|g21779.t1, ARIC|g22184.t1, ARIC|g22186.t1, ARIC|g22905.t1, ARIC|g28491.t1, ARIC|g29719.t1, ARIC|g30218.t1, ARIC|g32395.t1, ARIC|g3383.t1, ARIC|g35220.t1, ARIC|g39885.t1, ARIC|g42907.t1, ARIC|g43023.t1, ARIC|g43368.t1, ARIC|g44127.t1, ARIC|g44417.t1, …
GO:0032872	8.44022e-08	1	34	343	regulation of stress-activated MAPK cascade	BP	2.229e-05	BP regulation of stress-activated MAPK cascade	ARIC|g10174.t1, ARIC|g11558.t1, ARIC|g11893.t1, ARIC|g12090.t1, ARIC|g13641.t1, ARIC|g14068.t1, ARIC|g15929.t1, ARIC|g15968.t1, ARIC|g16862.t1, ARIC|g18904.t1, ARIC|g20362.t1, ARIC|g22037.t1, ARIC|g2218.t1, ARIC|g22184.t1, ARIC|g22186.t1, ARIC|g22905.t1, ARIC|g27672.t1, ARIC|g28491.t1, ARIC|g30218.t1, ARIC|g32395.t1, ARIC|g40077.t1, ARIC|g43023.t1, ARIC|g44417.t1, ARIC|g47244.t1, ARIC|g4772.t1, A…
GO:1903719	8.68011e-08	1	11	39	regulation of I-kappaB phosphorylation	BP	2.23357e-05	BP regulation of I-kappaB phosphorylation	ARIC|g11558.t1, ARIC|g12090.t1, ARIC|g15929.t1, ARIC|g22184.t1, ARIC|g22186.t1, ARIC|g32395.t1, ARIC|g54181.t1, ARIC|g54183.t1, ARIC|g54184.t1, ARIC|g55035.t1, ARIC|g7912.t1
GO:1903721	8.68011e-08	1	11	39	positive regulation of I-kappaB phosphorylation	BP	2.23357e-05	BP positive regulation of I-kappaB phosphorylation	ARIC|g11558.t1, ARIC|g12090.t1, ARIC|g15929.t1, ARIC|g22184.t1, ARIC|g22186.t1, ARIC|g32395.t1, ARIC|g54181.t1, ARIC|g54183.t1, ARIC|g54184.t1, ARIC|g55035.t1, ARIC|g7912.t1
GO:0051092	1.05445e-07	1	24	182	positive regulation of NF-kappaB transcription factor activity	BP	2.67897e-05	BP positive regulation of NF-kappaB transcription factor activity	ARIC|g10174.t1, ARIC|g11558.t1, ARIC|g11893.t1, ARIC|g12090.t1, ARIC|g15929.t1, ARIC|g15968.t1, ARIC|g20362.t1, ARIC|g2218.t1, ARIC|g22184.t1, ARIC|g22186.t1, ARIC|g30218.t1, ARIC|g32395.t1, ARIC|g40077.t1, ARIC|g42907.t1, ARIC|g44127.t1, ARIC|g47244.t1, ARIC|g54181.t1, ARIC|g54183.t1, ARIC|g54184.t1, ARIC|g55035.t1, ARIC|g6694.t1, ARIC|g712.t1, ARIC|g7912.t1, ARIC|g9096.t1
GO:1901222	1.32969e-07	1	33	319	regulation of NIK/NF-kappaB signaling	BP	3.33156e-05	BP regulation of NIK/NF-kappaB signaling	ARIC|g11558.t1, ARIC|g12090.t1, ARIC|g15929.t1, ARIC|g15968.t1, ARIC|g22184.t1, ARIC|g22186.t1, ARIC|g24100.t1, ARIC|g28470.t1, ARIC|g28711.t1, ARIC|g29592.t1, ARIC|g30218.t1, ARIC|g30532.t1, ARIC|g32395.t1, ARIC|g33924.t1, ARIC|g42907.t1, ARIC|g43544.t1, ARIC|g44127.t1, ARIC|g44455.t1, ARIC|g45899.t1, ARIC|g4650.t1, ARIC|g47244.t1, ARIC|g47361.t1, ARIC|g49274.t1, ARIC|g49275.t1, ARIC|g50458.t1, …
GO:0043408	1.34682e-07	1	61	856	regulation of MAPK cascade	BP	3.33156e-05	BP regulation of MAPK cascade	ARIC|g10174.t1, ARIC|g11488.t1, ARIC|g11558.t1, ARIC|g11893.t1, ARIC|g12090.t1, ARIC|g13641.t1, ARIC|g14068.t1, ARIC|g15795.t1, ARIC|g15929.t1, ARIC|g15968.t1, ARIC|g16409.t1, ARIC|g16862.t1, ARIC|g17634.t2, ARIC|g18904.t1, ARIC|g20362.t1, ARIC|g20880.t1, ARIC|g22037.t1, ARIC|g2218.t1, ARIC|g22184.t1, ARIC|g22186.t1, ARIC|g22905.t1, ARIC|g2431.t1, ARIC|g24855.t1, ARIC|g27672.t1, ARIC|g28491.t1, A…
GO:0002819	1.36111e-07	1	23	177	regulation of adaptive immune response	BP	3.33156e-05	BP regulation of adaptive immune response	ARIC|g11558.t1, ARIC|g12090.t1, ARIC|g15929.t1, ARIC|g16862.t1, ARIC|g18904.t1, ARIC|g22184.t1, ARIC|g22186.t1, ARIC|g22905.t1, ARIC|g30218.t1, ARIC|g32395.t1, ARIC|g42907.t1, ARIC|g43023.t1, ARIC|g44127.t1, ARIC|g44417.t1, ARIC|g46289.t1, ARIC|g46449.t1, ARIC|g48019.t1, ARIC|g54181.t1, ARIC|g54183.t1, ARIC|g54184.t1, ARIC|g55035.t1, ARIC|g6694.t1, ARIC|g7912.t1
GO:0017017	1.4086e-07	1	13	50	MAP kinase tyrosine/serine/threonine phosphatase activity	MF	3.40627e-05	MF MAP kinase tyrosine/serine/threonine phosphatase activity	ARIC|g15795.t1, ARIC|g16409.t1, ARIC|g16862.t1, ARIC|g18904.t1, ARIC|g22905.t1, ARIC|g29786.t1, ARIC|g39969.t1, ARIC|g43023.t1, ARIC|g44417.t1, ARIC|g46636.t1, ARIC|g48019.t1, ARIC|g52917.t1, ARIC|g9969.t1
GO:0070302	1.47392e-07	1	34	351	regulation of stress-activated protein kinase signaling cascade	BP	3.52179e-05	BP regulation of stress-activated protein kinase signaling cascade	ARIC|g10174.t1, ARIC|g11558.t1, ARIC|g11893.t1, ARIC|g12090.t1, ARIC|g13641.t1, ARIC|g14068.t1, ARIC|g15929.t1, ARIC|g15968.t1, ARIC|g16862.t1, ARIC|g18904.t1, ARIC|g20362.t1, ARIC|g22037.t1, ARIC|g2218.t1, ARIC|g22184.t1, ARIC|g22186.t1, ARIC|g22905.t1, ARIC|g27672.t1, ARIC|g28491.t1, ARIC|g30218.t1, ARIC|g32395.t1, ARIC|g40077.t1, ARIC|g43023.t1, ARIC|g44417.t1, ARIC|g47244.t1, ARIC|g4772.t1, A…
GO:0061630	1.78261e-07	1	52	660	ubiquitin protein ligase activity	MF	4.20928e-05	MF ubiquitin protein ligase activity	ARIC|g11841.t1, ARIC|g13649.t1, ARIC|g14067.t1, ARIC|g16797.t1, ARIC|g18276.t1, ARIC|g20172.t1, ARIC|g20880.t1, ARIC|g21083.t1, ARIC|g22044.t1, ARIC|g22244.t1, ARIC|g22861.t1, ARIC|g29217.t1, ARIC|g29217.t2, ARIC|g29274.t1, ARIC|g29445.t1, ARIC|g30218.t1, ARIC|g30943.t1, ARIC|g32771.t1, ARIC|g32929.t1, ARIC|g33228.t1, ARIC|g33614.t1, ARIC|g33924.t1, ARIC|g33962.t1, ARIC|g34019.t1, ARIC|g34042.t1,…
GO:0032874	2.01514e-07	1	27	244	positive regulation of stress-activated MAPK cascade	BP	4.70302e-05	BP positive regulation of stress-activated MAPK cascade	ARIC|g10174.t1, ARIC|g11558.t1, ARIC|g11893.t1, ARIC|g12090.t1, ARIC|g13641.t1, ARIC|g14068.t1, ARIC|g15929.t1, ARIC|g15968.t1, ARIC|g20362.t1, ARIC|g22037.t1, ARIC|g2218.t1, ARIC|g22184.t1, ARIC|g22186.t1, ARIC|g28491.t1, ARIC|g30218.t1, ARIC|g32395.t1, ARIC|g40077.t1, ARIC|g47244.t1, ARIC|g4772.t1, ARIC|g54181.t1, ARIC|g54183.t1, ARIC|g54184.t1, ARIC|g55035.t1, ARIC|g6694.t1, ARIC|g712.t1, ARIC…
GO:0042910	2.29875e-07	1	15	93	xenobiotic transmembrane transporter activity	MF	5.30323e-05	MF xenobiotic transmembrane transporter activity	ARIC|g18679.t1, ARIC|g19500.t1, ARIC|g19667.t1, ARIC|g2817.t1, ARIC|g31011.t1, ARIC|g35900.t1, ARIC|g3614.t1, ARIC|g368.t1, ARIC|g369.t1, ARIC|g38339.t1, ARIC|g38340.t1, ARIC|g45423.t1, ARIC|g48116.t1, ARIC|g50547.t1, ARIC|g51165.t1
GO:0033549	2.40673e-07	1	13	52	MAP kinase phosphatase activity	MF	5.48926e-05	MF MAP kinase phosphatase activity	ARIC|g15795.t1, ARIC|g16409.t1, ARIC|g16862.t1, ARIC|g18904.t1, ARIC|g22905.t1, ARIC|g29786.t1, ARIC|g39969.t1, ARIC|g43023.t1, ARIC|g44417.t1, ARIC|g46636.t1, ARIC|g48019.t1, ARIC|g52917.t1, ARIC|g9969.t1
GO:0002702	2.51507e-07	1	22	171	positive regulation of production of molecular mediator of immune response	BP	5.67191e-05	BP positive regulation of production of molecular mediator of immune response	ARIC|g11558.t1, ARIC|g12090.t1, ARIC|g15929.t1, ARIC|g15968.t1, ARIC|g20172.t1, ARIC|g22184.t1, ARIC|g22186.t1, ARIC|g28491.t1, ARIC|g30218.t1, ARIC|g32395.t1, ARIC|g35220.t1, ARIC|g42907.t1, ARIC|g43368.t1, ARIC|g44127.t1, ARIC|g53153.t1, ARIC|g54181.t1, ARIC|g54183.t1, ARIC|g54184.t1, ARIC|g55035.t1, ARIC|g6694.t1, ARIC|g7912.t1, ARIC|g9096.t1
GO:1903961	2.61953e-07	1	9	31	positive regulation of anion transmembrane transport	BP	5.8383e-05	BP positive regulation of anion transmembrane transport	ARIC|g12409.t1, ARIC|g29841.t1, ARIC|g35900.t1, ARIC|g3614.t1, ARIC|g36378.t1, ARIC|g38340.t1, ARIC|g48116.t1, ARIC|g51165.t1, ARIC|g9318.t1
GO:0046914	2.64703e-07	1	137	2462	transition metal ion binding	MF	5.8383e-05	MF transition metal ion binding	ARIC|g10174.t1, ARIC|g11558.t1, ARIC|g11841.t1, ARIC|g11893.t1, ARIC|g12090.t1, ARIC|g12633.t2, ARIC|g12832.t1, ARIC|g13153.t1, ARIC|g13174.t1, ARIC|g13649.t1, ARIC|g14067.t1, ARIC|g14129.t1, ARIC|g14252.t1, ARIC|g15929.t1, ARIC|g15931.t1, ARIC|g16028.t1, ARIC|g16473.t1, ARIC|g16928.t1, ARIC|g16935.t1, ARIC|g18276.t1, ARIC|g18559.t1, ARIC|g18560.t1, ARIC|g18841.t1, ARIC|g19143.t1, ARIC|g19641.t1,…
GO:0009898	2.73141e-07	1	23	171	cytoplasmic side of plasma membrane	CC	5.95893e-05	CC cytoplasmic side of plasma membrane	ARIC|g10174.t1, ARIC|g11558.t1, ARIC|g11893.t1, ARIC|g12090.t1, ARIC|g15929.t1, ARIC|g18559.t1, ARIC|g18560.t1, ARIC|g20362.t1, ARIC|g2218.t1, ARIC|g22184.t1, ARIC|g22186.t1, ARIC|g30218.t1, ARIC|g32395.t1, ARIC|g40077.t1, ARIC|g4650.t1, ARIC|g50458.t1, ARIC|g54181.t1, ARIC|g54183.t1, ARIC|g54184.t1, ARIC|g55035.t1, ARIC|g6694.t1, ARIC|g712.t1, ARIC|g7912.t1
GO:0070304	2.81267e-07	1	27	248	positive regulation of stress-activated protein kinase signaling cascade	BP	6.07022e-05	BP positive regulation of stress-activated protein kinase signaling cascade	ARIC|g10174.t1, ARIC|g11558.t1, ARIC|g11893.t1, ARIC|g12090.t1, ARIC|g13641.t1, ARIC|g14068.t1, ARIC|g15929.t1, ARIC|g15968.t1, ARIC|g20362.t1, ARIC|g22037.t1, ARIC|g2218.t1, ARIC|g22184.t1, ARIC|g22186.t1, ARIC|g28491.t1, ARIC|g30218.t1, ARIC|g32395.t1, ARIC|g40077.t1, ARIC|g47244.t1, ARIC|g4772.t1, ARIC|g54181.t1, ARIC|g54183.t1, ARIC|g54184.t1, ARIC|g55035.t1, ARIC|g6694.t1, ARIC|g712.t1, ARIC…
GO:0090554	2.98402e-07	1	8	26	phosphatidylcholine-translocating ATPase activity	MF	6.37151e-05	MF phosphatidylcholine-translocating ATPase activity	ARIC|g18679.t1, ARIC|g35900.t1, ARIC|g3614.t1, ARIC|g38340.t1, ARIC|g48115.t1, ARIC|g48116.t1, ARIC|g51164.t1, ARIC|g51165.t1
GO:0002718	3.09805e-07	1	18	117	regulation of cytokine production involved in immune response	BP	6.54172e-05	BP regulation of cytokine production involved in immune response	ARIC|g11558.t1, ARIC|g12090.t1, ARIC|g15929.t1, ARIC|g15968.t1, ARIC|g22184.t1, ARIC|g22186.t1, ARIC|g28491.t1, ARIC|g30218.t1, ARIC|g32395.t1, ARIC|g42907.t1, ARIC|g44127.t1, ARIC|g54181.t1, ARIC|g54183.t1, ARIC|g54184.t1, ARIC|g55035.t1, ARIC|g6694.t1, ARIC|g7912.t1, ARIC|g9096.t1
GO:0008452	3.12892e-07	1	7	14	RNA ligase activity	MF	6.54172e-05	MF RNA ligase activity	ARIC|g15788.t1, ARIC|g30137.t1, ARIC|g33926.t1, ARIC|g35221.t1, ARIC|g36236.t1, ARIC|g43506.t1, ARIC|g9962.t1
GO:0051213	3.31677e-07	1	25	196	dioxygenase activity	MF	6.86298e-05	MF dioxygenase activity	ARIC|g11093.t1, ARIC|g14252.t1, ARIC|g15718.t1, ARIC|g1595.t1, ARIC|g16473.t1, ARIC|g16546.t1, ARIC|g23674.t1, ARIC|g26912.t1, ARIC|g29591.t1, ARIC|g30357.t1, ARIC|g32380.t1, ARIC|g34130.t1, ARIC|g34307.t1, ARIC|g34776.t1, ARIC|g36149.t1, ARIC|g36995.t1, ARIC|g37012.t1, ARIC|g3776.t1, ARIC|g42194.t1, ARIC|g43845.t1, ARIC|g43895.t1, ARIC|g44045.t1, ARIC|g46289.t1, ARIC|g6708.t1, ARIC|g9094.t1
GO:0031624	3.49757e-07	1	16	94	ubiquitin conjugating enzyme binding	MF	7.15526e-05	MF ubiquitin conjugating enzyme binding	ARIC|g16797.t1, ARIC|g21083.t1, ARIC|g22861.t1, ARIC|g29274.t1, ARIC|g29445.t1, ARIC|g30218.t1, ARIC|g32771.t1, ARIC|g42543.t1, ARIC|g42545.t1, ARIC|g42992.t1, ARIC|g47325.t1, ARIC|g52235.t1, ARIC|g53212.t1, ARIC|g6118.t1, ARIC|g6694.t1, ARIC|g9877.t1
GO:0003743	3.55685e-07	1	21	150	translation initiation factor activity	MF	7.15526e-05	MF translation initiation factor activity	ARIC|g12338.t1, ARIC|g16736.t1, ARIC|g17324.t1, ARIC|g17686.t1, ARIC|g2311.t1, ARIC|g25559.t1, ARIC|g26588.t1, ARIC|g29486.t1, ARIC|g35698.t1, ARIC|g36320.t1, ARIC|g36573.t1, ARIC|g37657.t1, ARIC|g39887.t1, ARIC|g40375.t1, ARIC|g41702.t1, ARIC|g4193.t1, ARIC|g46478.t1, ARIC|g4864.t1, ARIC|g6180.t1, ARIC|g6917.t1, ARIC|g8936.t1
GO:0035970	3.56497e-07	1	13	56	peptidyl-threonine dephosphorylation	BP	7.15526e-05	BP peptidyl-threonine dephosphorylation	ARIC|g15795.t1, ARIC|g16409.t1, ARIC|g16862.t1, ARIC|g18904.t1, ARIC|g22905.t1, ARIC|g29786.t1, ARIC|g39969.t1, ARIC|g43023.t1, ARIC|g44417.t1, ARIC|g46636.t1, ARIC|g48019.t1, ARIC|g52917.t1, ARIC|g9969.t1
GO:0061659	3.60679e-07	1	52	677	ubiquitin-like protein ligase activity	MF	7.1675e-05	MF ubiquitin-like protein ligase activity	ARIC|g11841.t1, ARIC|g13649.t1, ARIC|g14067.t1, ARIC|g16797.t1, ARIC|g18276.t1, ARIC|g20172.t1, ARIC|g20880.t1, ARIC|g21083.t1, ARIC|g22044.t1, ARIC|g22244.t1, ARIC|g22861.t1, ARIC|g29217.t1, ARIC|g29217.t2, ARIC|g29274.t1, ARIC|g29445.t1, ARIC|g30218.t1, ARIC|g30943.t1, ARIC|g32771.t1, ARIC|g32929.t1, ARIC|g33228.t1, ARIC|g33614.t1, ARIC|g33924.t1, ARIC|g33962.t1, ARIC|g34019.t1, ARIC|g34042.t1,…
GO:0034351	3.93833e-07	1	11	45	negative regulation of glial cell apoptotic process	BP	7.74962e-05	BP negative regulation of glial cell apoptotic process	ARIC|g11558.t1, ARIC|g12090.t1, ARIC|g15929.t1, ARIC|g22184.t1, ARIC|g22186.t1, ARIC|g32395.t1, ARIC|g54181.t1, ARIC|g54183.t1, ARIC|g54184.t1, ARIC|g55035.t1, ARIC|g7912.t1
GO:0097300	4.17318e-07	1	12	54	programmed necrotic cell death	BP	8.13203e-05	BP programmed necrotic cell death	ARIC|g11558.t1, ARIC|g12090.t1, ARIC|g15929.t1, ARIC|g22184.t1, ARIC|g22186.t1, ARIC|g32395.t1, ARIC|g33924.t1, ARIC|g54181.t1, ARIC|g54183.t1, ARIC|g54184.t1, ARIC|g55035.t1, ARIC|g7912.t1
GO:0045591	4.45389e-07	1	6	10	positive regulation of regulatory T cell differentiation	BP	8.43341e-05	BP positive regulation of regulatory T cell differentiation	ARIC|g16862.t1, ARIC|g18904.t1, ARIC|g22905.t1, ARIC|g43023.t1, ARIC|g44417.t1, ARIC|g48019.t1
GO:1905041	4.45389e-07	1	6	10	regulation of epithelium regeneration	BP	8.43341e-05	BP regulation of epithelium regeneration	ARIC|g16862.t1, ARIC|g18904.t1, ARIC|g22905.t1, ARIC|g43023.t1, ARIC|g44417.t1, ARIC|g48019.t1
GO:1905042	4.45389e-07	1	6	10	negative regulation of epithelium regeneration	BP	8.43341e-05	BP negative regulation of epithelium regeneration	ARIC|g16862.t1, ARIC|g18904.t1, ARIC|g22905.t1, ARIC|g43023.t1, ARIC|g44417.t1, ARIC|g48019.t1
GO:0071732	4.55441e-07	1	11	44	cellular response to nitric oxide	BP	8.46403e-05	BP cellular response to nitric oxide	ARIC|g11558.t1, ARIC|g12090.t1, ARIC|g15929.t1, ARIC|g22184.t1, ARIC|g22186.t1, ARIC|g32395.t1, ARIC|g54181.t1, ARIC|g54183.t1, ARIC|g54184.t1, ARIC|g55035.t1, ARIC|g7912.t1
GO:1902170	4.55441e-07	1	11	44	cellular response to reactive nitrogen species	BP	8.46403e-05	BP cellular response to reactive nitrogen species	ARIC|g11558.t1, ARIC|g12090.t1, ARIC|g15929.t1, ARIC|g22184.t1, ARIC|g22186.t1, ARIC|g32395.t1, ARIC|g54181.t1, ARIC|g54183.t1, ARIC|g54184.t1, ARIC|g55035.t1, ARIC|g7912.t1
GO:0000188	5.41174e-07	1	13	59	inactivation of MAPK activity	BP	9.96505e-05	BP inactivation of MAPK activity	ARIC|g15795.t1, ARIC|g16409.t1, ARIC|g16862.t1, ARIC|g18904.t1, ARIC|g22905.t1, ARIC|g29786.t1, ARIC|g39969.t1, ARIC|g43023.t1, ARIC|g44417.t1, ARIC|g46636.t1, ARIC|g48019.t1, ARIC|g52917.t1, ARIC|g9969.t1
GO:0099040	5.74026e-07	1	8	27	ceramide translocation	BP	0.000104739	BP ceramide translocation	ARIC|g18679.t1, ARIC|g35900.t1, ARIC|g3614.t1, ARIC|g38340.t1, ARIC|g48115.t1, ARIC|g48116.t1, ARIC|g51164.t1, ARIC|g51165.t1
GO:1903265	6.4286e-07	1	11	45	positive regulation of tumor necrosis factor-mediated signaling pathway	BP	0.000116242	BP positive regulation of tumor necrosis factor-mediated signaling pathway	ARIC|g11558.t1, ARIC|g12090.t1, ARIC|g15929.t1, ARIC|g22184.t1, ARIC|g22186.t1, ARIC|g32395.t1, ARIC|g54181.t1, ARIC|g54183.t1, ARIC|g54184.t1, ARIC|g55035.t1, ARIC|g7912.t1
GO:2001225	6.56166e-07	1	7	17	regulation of chloride transport	BP	0.000117588	BP regulation of chloride transport	ARIC|g12409.t1, ARIC|g29841.t1, ARIC|g35900.t1, ARIC|g3614.t1, ARIC|g38340.t1, ARIC|g48116.t1, ARIC|g51165.t1
GO:0033218	6.9484e-07	1	42	525	amide binding	MF	0.000122441	MF amide binding	ARIC|g15363.t1, ARIC|g15365.t1, ARIC|g15968.t1, ARIC|g17452.t1, ARIC|g19140.t1, ARIC|g34957.t1, ARIC|g35897.t1, ARIC|g35898.t1, ARIC|g35899.t1, ARIC|g42162.t1, ARIC|g46449.t1, ARIC|g47244.t1, ARIC|g48113.t1, ARIC|g48117.t1, ARIC|g49019.t1, ARIC|g49021.t1, ARIC|g49970.t1, ARIC|g49971.t1, ARIC|g51077.t1, ARIC|g51137.t1, ARIC|g51138.t1, ARIC|g51256.t1, ARIC|g51257.t1, ARIC|g51304.t1, ARIC|g51530.t1,…
GO:0034350	6.95446e-07	1	11	47	regulation of glial cell apoptotic process	BP	0.000122441	BP regulation of glial cell apoptotic process	ARIC|g11558.t1, ARIC|g12090.t1, ARIC|g15929.t1, ARIC|g22184.t1, ARIC|g22186.t1, ARIC|g32395.t1, ARIC|g54181.t1, ARIC|g54183.t1, ARIC|g54184.t1, ARIC|g55035.t1, ARIC|g7912.t1
GO:0043122	7.09606e-07	1	40	472	regulation of I-kappaB kinase/NF-kappaB signaling	BP	0.000123848	BP regulation of I-kappaB kinase/NF-kappaB signaling	ARIC|g10174.t1, ARIC|g11558.t1, ARIC|g11893.t1, ARIC|g12090.t1, ARIC|g15026.t1, ARIC|g15929.t1, ARIC|g15968.t1, ARIC|g20362.t1, ARIC|g2218.t1, ARIC|g22184.t1, ARIC|g22186.t1, ARIC|g27245.t1, ARIC|g28711.t1, ARIC|g29592.t1, ARIC|g29719.t1, ARIC|g30218.t1, ARIC|g30532.t1, ARIC|g32395.t1, ARIC|g39496.t1, ARIC|g40077.t1, ARIC|g41868.t1, ARIC|g42907.t1, ARIC|g43544.t1, ARIC|g44127.t1, ARIC|g44455.t1, …
GO:0032663	8.21379e-07	1	15	88	regulation of interleukin-2 production	BP	0.000141218	BP regulation of interleukin-2 production	ARIC|g11558.t1, ARIC|g12090.t1, ARIC|g15929.t1, ARIC|g22184.t1, ARIC|g22186.t1, ARIC|g30218.t1, ARIC|g32395.t1, ARIC|g42907.t1, ARIC|g44127.t1, ARIC|g54181.t1, ARIC|g54183.t1, ARIC|g54184.t1, ARIC|g55035.t1, ARIC|g6694.t1, ARIC|g7912.t1
GO:0070265	8.23202e-07	1	12	58	necrotic cell death	BP	0.000141218	BP necrotic cell death	ARIC|g11558.t1, ARIC|g12090.t1, ARIC|g15929.t1, ARIC|g22184.t1, ARIC|g22186.t1, ARIC|g32395.t1, ARIC|g33924.t1, ARIC|g54181.t1, ARIC|g54183.t1, ARIC|g54184.t1, ARIC|g55035.t1, ARIC|g7912.t1
GO:0051865	8.56042e-07	1	29	284	protein autoubiquitination	BP	0.000145607	BP protein autoubiquitination	ARIC|g11558.t1, ARIC|g11841.t1, ARIC|g12090.t1, ARIC|g15929.t1, ARIC|g18276.t1, ARIC|g20880.t1, ARIC|g22184.t1, ARIC|g22186.t1, ARIC|g22244.t1, ARIC|g30218.t1, ARIC|g32395.t1, ARIC|g32929.t1, ARIC|g33962.t1, ARIC|g34430.t1, ARIC|g35731.t1, ARIC|g38188.t1, ARIC|g44811.t1, ARIC|g47041.t1, ARIC|g4772.t1, ARIC|g48352.t1, ARIC|g53153.t1, ARIC|g53430.t1, ARIC|g54181.t1, ARIC|g54183.t1, ARIC|g54184.t1, …
GO:0001819	8.92787e-07	1	32	347	positive regulation of cytokine production	BP	0.000150581	BP positive regulation of cytokine production	ARIC|g11558.t1, ARIC|g1182.t1, ARIC|g12090.t1, ARIC|g12279.t1, ARIC|g15026.t1, ARIC|g15929.t1, ARIC|g15968.t1, ARIC|g20239.t1, ARIC|g21779.t1, ARIC|g22184.t1, ARIC|g22186.t1, ARIC|g25493.t1, ARIC|g2832.t1, ARIC|g28491.t1, ARIC|g29719.t1, ARIC|g30218.t1, ARIC|g32395.t1, ARIC|g39885.t1, ARIC|g42907.t1, ARIC|g44127.t1, ARIC|g44840.t1, ARIC|g4707.t1, ARIC|g47244.t1, ARIC|g50518.t1, ARIC|g53304.t1, AR…
GO:0002709	9.06057e-07	1	16	96	regulation of T cell mediated immunity	BP	0.000150918	BP regulation of T cell mediated immunity	ARIC|g11558.t1, ARIC|g12090.t1, ARIC|g15929.t1, ARIC|g22184.t1, ARIC|g22186.t1, ARIC|g30218.t1, ARIC|g32395.t1, ARIC|g42907.t1, ARIC|g44127.t1, ARIC|g46449.t1, ARIC|g54181.t1, ARIC|g54183.t1, ARIC|g54184.t1, ARIC|g55035.t1, ARIC|g6694.t1, ARIC|g7912.t1
GO:0140328	9.09823e-07	1	8	30	NA	NA	0.000150918	none	ARIC|g18679.t1, ARIC|g2817.t1, ARIC|g35900.t1, ARIC|g3614.t1, ARIC|g38339.t1, ARIC|g38340.t1, ARIC|g48116.t1, ARIC|g51165.t1
GO:0051091	1.15431e-06	1	31	315	positive regulation of DNA-binding transcription factor activity	BP	0.000189903	BP positive regulation of DNA-binding transcription factor activity	ARIC|g10174.t1, ARIC|g11558.t1, ARIC|g1182.t1, ARIC|g11893.t1, ARIC|g12090.t1, ARIC|g15929.t1, ARIC|g15968.t1, ARIC|g20362.t1, ARIC|g20880.t1, ARIC|g2218.t1, ARIC|g22184.t1, ARIC|g22186.t1, ARIC|g28470.t1, ARIC|g30218.t1, ARIC|g32395.t1, ARIC|g33962.t1, ARIC|g40077.t1, ARIC|g42907.t1, ARIC|g44127.t1, ARIC|g4707.t1, ARIC|g47244.t1, ARIC|g50518.t1, ARIC|g53304.t1, ARIC|g54181.t1, ARIC|g54183.t1, AR…
GO:0099039	1.36071e-06	1	8	30	sphingolipid translocation	BP	0.000222038	BP sphingolipid translocation	ARIC|g18679.t1, ARIC|g35900.t1, ARIC|g3614.t1, ARIC|g38340.t1, ARIC|g48115.t1, ARIC|g48116.t1, ARIC|g51164.t1, ARIC|g51165.t1
GO:0044390	1.6447e-06	1	16	104	ubiquitin-like protein conjugating enzyme binding	MF	0.000266217	MF ubiquitin-like protein conjugating enzyme binding	ARIC|g16797.t1, ARIC|g21083.t1, ARIC|g22861.t1, ARIC|g29274.t1, ARIC|g29445.t1, ARIC|g30218.t1, ARIC|g32771.t1, ARIC|g42543.t1, ARIC|g42545.t1, ARIC|g42992.t1, ARIC|g47325.t1, ARIC|g52235.t1, ARIC|g53212.t1, ARIC|g6118.t1, ARIC|g6694.t1, ARIC|g9877.t1
GO:0140115	1.72828e-06	1	8	30	export across plasma membrane	BP	0.000277506	BP export across plasma membrane	ARIC|g19500.t1, ARIC|g35900.t1, ARIC|g3614.t1, ARIC|g368.t1, ARIC|g369.t1, ARIC|g38340.t1, ARIC|g48116.t1, ARIC|g51165.t1
GO:0000309	2.06309e-06	1	6	11	nicotinamide-nucleotide adenylyltransferase activity	MF	0.000326049	MF nicotinamide-nucleotide adenylyltransferase activity	ARIC|g16121.t1, ARIC|g24119.t1, ARIC|g29925.t1, ARIC|g31203.t1, ARIC|g48234.t1, ARIC|g51103.t1
GO:0004515	2.06309e-06	1	6	11	nicotinate-nucleotide adenylyltransferase activity	MF	0.000326049	MF nicotinate-nucleotide adenylyltransferase activity	ARIC|g16121.t1, ARIC|g24119.t1, ARIC|g29925.t1, ARIC|g31203.t1, ARIC|g48234.t1, ARIC|g51103.t1
GO:1901976	2.18661e-06	1	11	55	regulation of cell cycle checkpoint	BP	0.000342871	BP regulation of cell cycle checkpoint	ARIC|g15802.t1, ARIC|g29217.t1, ARIC|g29217.t2, ARIC|g30077.t1, ARIC|g36431.t1, ARIC|g38880.t1, ARIC|g39016.t1, ARIC|g42799.t1, ARIC|g45130.t1, ARIC|g50522.t1, ARIC|g51302.t1
GO:0002699	2.94273e-06	0.999999	25	251	positive regulation of immune effector process	BP	0.000457857	BP positive regulation of immune effector process	ARIC|g11558.t1, ARIC|g12090.t1, ARIC|g15929.t1, ARIC|g15968.t1, ARIC|g20172.t1, ARIC|g21779.t1, ARIC|g22184.t1, ARIC|g22186.t1, ARIC|g28491.t1, ARIC|g30218.t1, ARIC|g32395.t1, ARIC|g35220.t1, ARIC|g39885.t1, ARIC|g42907.t1, ARIC|g43368.t1, ARIC|g44127.t1, ARIC|g46449.t1, ARIC|g53153.t1, ARIC|g54181.t1, ARIC|g54183.t1, ARIC|g54184.t1, ARIC|g55035.t1, ARIC|g6694.t1, ARIC|g7912.t1, ARIC|g9096.t1
GO:0098591	3.07253e-06	1	7	22	external side of apical plasma membrane	CC	0.000474375	CC external side of apical plasma membrane	ARIC|g18679.t1, ARIC|g19500.t1, ARIC|g35900.t1, ARIC|g368.t1, ARIC|g369.t1, ARIC|g48116.t1, ARIC|g51165.t1
GO:0004012	3.2011e-06	1	8	35	phospholipid-translocating ATPase activity	MF	0.00049029	MF phospholipid-translocating ATPase activity	ARIC|g18679.t1, ARIC|g35900.t1, ARIC|g3614.t1, ARIC|g38340.t1, ARIC|g48115.t1, ARIC|g48116.t1, ARIC|g51164.t1, ARIC|g51165.t1
GO:0033558	3.22447e-06	1	11	51	protein deacetylase activity	MF	0.00049029	MF protein deacetylase activity	ARIC|g11952.t1, ARIC|g16197.t1, ARIC|g18841.t1, ARIC|g19641.t1, ARIC|g28784.t1, ARIC|g30985.t1, ARIC|g31289.t1, ARIC|g3157.t1, ARIC|g35063.t1, ARIC|g51891.t1, ARIC|g771.t1
GO:0015562	3.25996e-06	1	11	64	efflux transmembrane transporter activity	MF	0.00049196	MF efflux transmembrane transporter activity	ARIC|g19500.t1, ARIC|g19667.t1, ARIC|g31011.t1, ARIC|g35900.t1, ARIC|g3614.t1, ARIC|g368.t1, ARIC|g369.t1, ARIC|g38340.t1, ARIC|g45423.t1, ARIC|g48116.t1, ARIC|g51165.t1
GO:0089720	3.91374e-06	1	6	13	caspase binding	MF	0.000586214	MF caspase binding	ARIC|g15026.t1, ARIC|g20172.t1, ARIC|g29719.t1, ARIC|g35220.t1, ARIC|g43368.t1, ARIC|g53153.t1
GO:0000738	4.15865e-06	1	7	18	DNA catabolic process, exonucleolytic	BP	0.000618284	BP DNA catabolic process, exonucleolytic	ARIC|g12306.t1, ARIC|g19452.t1, ARIC|g21341.t1, ARIC|g29933.t1, ARIC|g31195.t1, ARIC|g416.t1, ARIC|g53328.t1
GO:0098562	4.23325e-06	0.999999	24	206	cytoplasmic side of membrane	CC	0.000620775	CC cytoplasmic side of membrane	ARIC|g10174.t1, ARIC|g11558.t1, ARIC|g11893.t1, ARIC|g12090.t1, ARIC|g15929.t1, ARIC|g18559.t1, ARIC|g18560.t1, ARIC|g20362.t1, ARIC|g2218.t1, ARIC|g22184.t1, ARIC|g22186.t1, ARIC|g25666.t1, ARIC|g30218.t1, ARIC|g32395.t1, ARIC|g40077.t1, ARIC|g4650.t1, ARIC|g50458.t1, ARIC|g54181.t1, ARIC|g54183.t1, ARIC|g54184.t1, ARIC|g55035.t1, ARIC|g6694.t1, ARIC|g712.t1, ARIC|g7912.t1
GO:0043123	4.23727e-06	0.999999	22	197	positive regulation of I-kappaB kinase/NF-kappaB signaling	BP	0.000620775	BP positive regulation of I-kappaB kinase/NF-kappaB signaling	ARIC|g11558.t1, ARIC|g12090.t1, ARIC|g15929.t1, ARIC|g15968.t1, ARIC|g22184.t1, ARIC|g22186.t1, ARIC|g27245.t1, ARIC|g30218.t1, ARIC|g32395.t1, ARIC|g41868.t1, ARIC|g42907.t1, ARIC|g44127.t1, ARIC|g4650.t1, ARIC|g47244.t1, ARIC|g50458.t1, ARIC|g54181.t1, ARIC|g54183.t1, ARIC|g54184.t1, ARIC|g55035.t1, ARIC|g6694.t1, ARIC|g7912.t1, ARIC|g9096.t1
GO:0016705	4.29061e-06	0.999998	33	372	oxidoreductase activity, acting on paired donors, with incorporation or reduction of molecular oxygen	MF	0.0006214	MF oxidoreductase activity, acting on paired donors, with incorporation or reduction of molecular oxygen	ARIC|g11093.t1, ARIC|g13174.t1, ARIC|g14252.t1, ARIC|g15718.t1, ARIC|g15931.t1, ARIC|g1595.t1, ARIC|g16473.t1, ARIC|g16546.t1, ARIC|g19668.t1, ARIC|g22567.t2, ARIC|g23674.t1, ARIC|g26912.t1, ARIC|g29591.t1, ARIC|g30357.t1, ARIC|g32380.t1, ARIC|g34130.t1, ARIC|g34307.t1, ARIC|g34776.t1, ARIC|g35896.t1, ARIC|g36149.t1, ARIC|g3616.t1, ARIC|g36995.t1, ARIC|g37012.t1, ARIC|g3776.t1, ARIC|g39452.t1, AR…
GO:0008559	4.30345e-06	0.999999	11	67	xenobiotic transmembrane transporting ATPase activity	MF	0.0006214	MF xenobiotic transmembrane transporting ATPase activity	ARIC|g18679.t1, ARIC|g19667.t1, ARIC|g2817.t1, ARIC|g31011.t1, ARIC|g35900.t1, ARIC|g3614.t1, ARIC|g38339.t1, ARIC|g38340.t1, ARIC|g45423.t1, ARIC|g48116.t1, ARIC|g51165.t1
GO:0002700	4.43034e-06	0.999999	22	202	regulation of production of molecular mediator of immune response	BP	0.000629734	BP regulation of production of molecular mediator of immune response	ARIC|g11558.t1, ARIC|g12090.t1, ARIC|g15929.t1, ARIC|g15968.t1, ARIC|g20172.t1, ARIC|g22184.t1, ARIC|g22186.t1, ARIC|g28491.t1, ARIC|g30218.t1, ARIC|g32395.t1, ARIC|g35220.t1, ARIC|g42907.t1, ARIC|g43368.t1, ARIC|g44127.t1, ARIC|g53153.t1, ARIC|g54181.t1, ARIC|g54183.t1, ARIC|g54184.t1, ARIC|g55035.t1, ARIC|g6694.t1, ARIC|g7912.t1, ARIC|g9096.t1
GO:0090555	4.44982e-06	1	6	17	phosphatidylethanolamine-translocating ATPase activity	MF	0.000629734	MF phosphatidylethanolamine-translocating ATPase activity	ARIC|g18679.t1, ARIC|g35900.t1, ARIC|g3614.t1, ARIC|g38340.t1, ARIC|g48116.t1, ARIC|g51165.t1
GO:0004407	4.47124e-06	0.999999	10	44	histone deacetylase activity	MF	0.000629734	MF histone deacetylase activity	ARIC|g11952.t1, ARIC|g16197.t1, ARIC|g19641.t1, ARIC|g28784.t1, ARIC|g30985.t1, ARIC|g31289.t1, ARIC|g3157.t1, ARIC|g35063.t1, ARIC|g51891.t1, ARIC|g771.t1
GO:0051019	4.48667e-06	0.999999	15	98	mitogen-activated protein kinase binding	MF	0.000629734	MF mitogen-activated protein kinase binding	ARIC|g15795.t1, ARIC|g16409.t1, ARIC|g16862.t1, ARIC|g17634.t2, ARIC|g18904.t1, ARIC|g22905.t1, ARIC|g29786.t1, ARIC|g39969.t1, ARIC|g43023.t1, ARIC|g44417.t1, ARIC|g46636.t1, ARIC|g48019.t1, ARIC|g52917.t1, ARIC|g8884.t3, ARIC|g9969.t1
GO:0001817	4.57209e-06	0.999998	52	735	regulation of cytokine production	BP	0.000637267	BP regulation of cytokine production	ARIC|g11488.t1, ARIC|g11558.t1, ARIC|g1182.t1, ARIC|g12090.t1, ARIC|g12279.t1, ARIC|g13079.t1, ARIC|g15026.t1, ARIC|g15929.t1, ARIC|g15968.t1, ARIC|g19486.t1, ARIC|g20239.t1, ARIC|g21779.t1, ARIC|g22184.t1, ARIC|g22186.t1, ARIC|g25493.t1, ARIC|g2832.t1, ARIC|g28470.t1, ARIC|g28491.t1, ARIC|g28711.t1, ARIC|g29592.t1, ARIC|g29719.t1, ARIC|g30218.t1, ARIC|g30532.t1, ARIC|g32395.t1, ARIC|g39885.t1, A…
GO:0080135	4.78036e-06	0.999998	69	1101	regulation of cellular response to stress	BP	0.000661701	BP regulation of cellular response to stress	ARIC|g10174.t1, ARIC|g11558.t1, ARIC|g1182.t1, ARIC|g11893.t1, ARIC|g12090.t1, ARIC|g12279.t1, ARIC|g12832.t1, ARIC|g13641.t1, ARIC|g14068.t1, ARIC|g14129.t1, ARIC|g15802.t1, ARIC|g15929.t1, ARIC|g15968.t1, ARIC|g16862.t1, ARIC|g18904.t1, ARIC|g19641.t1, ARIC|g20239.t1, ARIC|g20362.t1, ARIC|g21180.t1, ARIC|g21332.t1, ARIC|g22037.t1, ARIC|g2218.t1, ARIC|g22184.t1, ARIC|g22186.t1, ARIC|g22905.t1, A…
GO:0008270	6.06364e-06	0.999997	105	1872	zinc ion binding	MF	0.000833584	MF zinc ion binding	ARIC|g10174.t1, ARIC|g11558.t1, ARIC|g11841.t1, ARIC|g11893.t1, ARIC|g12090.t1, ARIC|g13153.t1, ARIC|g13649.t1, ARIC|g14067.t1, ARIC|g15929.t1, ARIC|g16028.t1, ARIC|g16928.t1, ARIC|g16935.t1, ARIC|g18276.t1, ARIC|g18559.t1, ARIC|g18560.t1, ARIC|g18841.t1, ARIC|g19143.t1, ARIC|g19641.t1, ARIC|g20098.t1, ARIC|g20172.t1, ARIC|g20239.t1, ARIC|g20362.t1, ARIC|g20880.t1, ARIC|g21083.t1, ARIC|g21334.t1,…
GO:0045589	6.60321e-06	1	6	16	regulation of regulatory T cell differentiation	BP	0.000901585	BP regulation of regulatory T cell differentiation	ARIC|g16862.t1, ARIC|g18904.t1, ARIC|g22905.t1, ARIC|g43023.t1, ARIC|g44417.t1, ARIC|g48019.t1
GO:1903959	7.10761e-06	0.999999	9	44	regulation of anion transmembrane transport	BP	0.000963897	BP regulation of anion transmembrane transport	ARIC|g12409.t1, ARIC|g29841.t1, ARIC|g35900.t1, ARIC|g3614.t1, ARIC|g36378.t1, ARIC|g38340.t1, ARIC|g48116.t1, ARIC|g51165.t1, ARIC|g9318.t1
GO:0002824	7.75385e-06	0.999998	16	119	positive regulation of adaptive immune response based on somatic recombination of immune receptors built from immunoglobulin superfamily domains	BP	0.00104448	BP positive regulation of adaptive immune response based on somatic recombination of immune receptors built from immunoglobulin superfamily domains	ARIC|g11558.t1, ARIC|g12090.t1, ARIC|g15929.t1, ARIC|g22184.t1, ARIC|g22186.t1, ARIC|g30218.t1, ARIC|g32395.t1, ARIC|g42907.t1, ARIC|g44127.t1, ARIC|g46449.t1, ARIC|g54181.t1, ARIC|g54183.t1, ARIC|g54184.t1, ARIC|g55035.t1, ARIC|g6694.t1, ARIC|g7912.t1
GO:2001236	8.04167e-06	0.999998	22	218	regulation of extrinsic apoptotic signaling pathway	BP	0.00107603	BP regulation of extrinsic apoptotic signaling pathway	ARIC|g10174.t1, ARIC|g11558.t1, ARIC|g11893.t1, ARIC|g12090.t1, ARIC|g15802.t1, ARIC|g15929.t1, ARIC|g20362.t1, ARIC|g2218.t1, ARIC|g22184.t1, ARIC|g22186.t1, ARIC|g29217.t1, ARIC|g29217.t2, ARIC|g32395.t1, ARIC|g39496.t1, ARIC|g40077.t1, ARIC|g51302.t1, ARIC|g54181.t1, ARIC|g54183.t1, ARIC|g54184.t1, ARIC|g55035.t1, ARIC|g712.t1, ARIC|g7912.t1
GO:0098552	8.22895e-06	0.999997	32	365	side of membrane	CC	0.0010938	CC side of membrane	ARIC|g10174.t1, ARIC|g11558.t1, ARIC|g11893.t1, ARIC|g12090.t1, ARIC|g15929.t1, ARIC|g18559.t1, ARIC|g18560.t1, ARIC|g18679.t1, ARIC|g19500.t1, ARIC|g20362.t1, ARIC|g2218.t1, ARIC|g22184.t1, ARIC|g22186.t1, ARIC|g25666.t1, ARIC|g30218.t1, ARIC|g32395.t1, ARIC|g35900.t1, ARIC|g368.t1, ARIC|g369.t1, ARIC|g40077.t1, ARIC|g4650.t1, ARIC|g48116.t1, ARIC|g4935.t1, ARIC|g50458.t1, ARIC|g51165.t1, ARIC|g…
GO:0016886	8.88724e-06	0.999999	8	30	ligase activity, forming phosphoric ester bonds	MF	0.00117353	MF ligase activity, forming phosphoric ester bonds	ARIC|g12030.t1, ARIC|g15788.t1, ARIC|g30137.t1, ARIC|g33926.t1, ARIC|g35221.t1, ARIC|g36236.t1, ARIC|g43506.t1, ARIC|g9962.t1
GO:1904121	8.96141e-06	1	6	19	phosphatidylethanolamine transporter activity	MF	0.00117558	MF phosphatidylethanolamine transporter activity	ARIC|g18679.t1, ARIC|g35900.t1, ARIC|g3614.t1, ARIC|g38340.t1, ARIC|g48116.t1, ARIC|g51165.t1
GO:0070566	9.1255e-06	0.999998	12	75	adenylyltransferase activity	MF	0.00118934	MF adenylyltransferase activity	ARIC|g16121.t1, ARIC|g20260.t1, ARIC|g24119.t1, ARIC|g28491.t1, ARIC|g28874.t1, ARIC|g29925.t1, ARIC|g30292.t1, ARIC|g31203.t1, ARIC|g41990.t1, ARIC|g44867.t1, ARIC|g48234.t1, ARIC|g51103.t1
GO:0098004	1.16648e-05	1	4	5	virus tail fiber assembly	BP	0.00151048	BP virus tail fiber assembly	ARIC|g15788.t1, ARIC|g30137.t1, ARIC|g43506.t1, ARIC|g9962.t1
GO:0002708	1.21832e-05	0.999997	16	125	positive regulation of lymphocyte mediated immunity	BP	0.0015675	BP positive regulation of lymphocyte mediated immunity	ARIC|g11558.t1, ARIC|g12090.t1, ARIC|g15929.t1, ARIC|g22184.t1, ARIC|g22186.t1, ARIC|g30218.t1, ARIC|g32395.t1, ARIC|g42907.t1, ARIC|g44127.t1, ARIC|g46449.t1, ARIC|g54181.t1, ARIC|g54183.t1, ARIC|g54184.t1, ARIC|g55035.t1, ARIC|g6694.t1, ARIC|g7912.t1
GO:0060743	1.2447e-05	1	4	6	epithelial cell maturation involved in prostate gland development	BP	0.00159124	BP epithelial cell maturation involved in prostate gland development	ARIC|g15802.t1, ARIC|g29217.t1, ARIC|g29217.t2, ARIC|g51302.t1
GO:0004800	1.33435e-05	1	5	8	thyroxine 5'-deiodinase activity	MF	0.00169505	MF thyroxine 5'-deiodinase activity	ARIC|g17222.t1, ARIC|g17228.t1, ARIC|g17971.t1, ARIC|g31797.t1, ARIC|g43507.t1
GO:0002821	1.35883e-05	0.999997	16	125	positive regulation of adaptive immune response	BP	0.00171528	BP positive regulation of adaptive immune response	ARIC|g11558.t1, ARIC|g12090.t1, ARIC|g15929.t1, ARIC|g22184.t1, ARIC|g22186.t1, ARIC|g30218.t1, ARIC|g32395.t1, ARIC|g42907.t1, ARIC|g44127.t1, ARIC|g46449.t1, ARIC|g54181.t1, ARIC|g54183.t1, ARIC|g54184.t1, ARIC|g55035.t1, ARIC|g6694.t1, ARIC|g7912.t1
GO:0002705	1.42229e-05	0.999996	18	156	positive regulation of leukocyte mediated immunity	BP	0.00177487	BP positive regulation of leukocyte mediated immunity	ARIC|g11558.t1, ARIC|g12090.t1, ARIC|g15929.t1, ARIC|g15968.t1, ARIC|g22184.t1, ARIC|g22186.t1, ARIC|g30218.t1, ARIC|g32395.t1, ARIC|g42907.t1, ARIC|g44127.t1, ARIC|g46449.t1, ARIC|g54181.t1, ARIC|g54183.t1, ARIC|g54184.t1, ARIC|g55035.t1, ARIC|g6694.t1, ARIC|g7912.t1, ARIC|g9096.t1
GO:0060264	1.4414e-05	0.999999	6	15	regulation of respiratory burst involved in inflammatory response	BP	0.00177487	BP regulation of respiratory burst involved in inflammatory response	ARIC|g16862.t1, ARIC|g18904.t1, ARIC|g22905.t1, ARIC|g43023.t1, ARIC|g44417.t1, ARIC|g48019.t1
GO:0060266	1.4414e-05	0.999999	6	15	negative regulation of respiratory burst involved in inflammatory response	BP	0.00177487	BP negative regulation of respiratory burst involved in inflammatory response	ARIC|g16862.t1, ARIC|g18904.t1, ARIC|g22905.t1, ARIC|g43023.t1, ARIC|g44417.t1, ARIC|g48019.t1
GO:0060268	1.4414e-05	0.999999	6	15	negative regulation of respiratory burst	BP	0.00177487	BP negative regulation of respiratory burst	ARIC|g16862.t1, ARIC|g18904.t1, ARIC|g22905.t1, ARIC|g43023.t1, ARIC|g44417.t1, ARIC|g48019.t1
GO:0019955	1.52687e-05	0.999997	12	79	cytokine binding	MF	0.00186864	MF cytokine binding	ARIC|g11558.t1, ARIC|g12090.t1, ARIC|g15929.t1, ARIC|g22184.t1, ARIC|g22186.t1, ARIC|g32395.t1, ARIC|g43206.t1, ARIC|g54181.t1, ARIC|g54183.t1, ARIC|g54184.t1, ARIC|g55035.t1, ARIC|g7912.t1
GO:0008525	1.79373e-05	0.999998	8	39	phosphatidylcholine transporter activity	MF	0.00218194	MF phosphatidylcholine transporter activity	ARIC|g18679.t1, ARIC|g35900.t1, ARIC|g3614.t1, ARIC|g38340.t1, ARIC|g48115.t1, ARIC|g48116.t1, ARIC|g51164.t1, ARIC|g51165.t1
GO:0006399	1.83195e-05	0.999993	33	381	tRNA metabolic process	BP	0.002215	BP tRNA metabolic process	ARIC|g12199.t1, ARIC|g13073.t1, ARIC|g13079.t1, ARIC|g13153.t1, ARIC|g13893.t1, ARIC|g17058.t1, ARIC|g18973.t1, ARIC|g19844.t1, ARIC|g20260.t1, ARIC|g21259.t1, ARIC|g22615.t1, ARIC|g26144.t1, ARIC|g27432.t1, ARIC|g27672.t1, ARIC|g28491.t1, ARIC|g28874.t1, ARIC|g29575.t1, ARIC|g29576.t1, ARIC|g36980.t1, ARIC|g36982.t1, ARIC|g38080.t1, ARIC|g38811.t1, ARIC|g39399.t1, ARIC|g41469.t1, ARIC|g42368.t1,…
GO:0043734	1.88602e-05	0.999999	5	9	DNA-N1-methyladenine dioxygenase activity	MF	0.00226672	MF DNA-N1-methyladenine dioxygenase activity	ARIC|g14252.t1, ARIC|g16473.t1, ARIC|g26912.t1, ARIC|g34307.t1, ARIC|g42194.t1
GO:0070932	1.91521e-05	0.999998	8	32	histone H3 deacetylation	BP	0.0022881	BP histone H3 deacetylation	ARIC|g11952.t1, ARIC|g16197.t1, ARIC|g28784.t1, ARIC|g31289.t1, ARIC|g3157.t1, ARIC|g35063.t1, ARIC|g51891.t1, ARIC|g771.t1
GO:0035335	1.99211e-05	0.999995	15	111	peptidyl-tyrosine dephosphorylation	BP	0.0023659	BP peptidyl-tyrosine dephosphorylation	ARIC|g15795.t1, ARIC|g16409.t1, ARIC|g16862.t1, ARIC|g17634.t2, ARIC|g18904.t1, ARIC|g22905.t1, ARIC|g29786.t1, ARIC|g39969.t1, ARIC|g43023.t1, ARIC|g44417.t1, ARIC|g46636.t1, ARIC|g48019.t1, ARIC|g52917.t1, ARIC|g8884.t3, ARIC|g9969.t1
GO:0042972	2.06728e-05	0.999999	6	16	licheninase activity	MF	0.00244073	MF licheninase activity	ARIC|g27738.t1, ARIC|g31373.t1, ARIC|g35326.t1, ARIC|g43249.t1, ARIC|g47117.t1, ARIC|g49590.t1
GO:0042245	2.1352e-05	0.999999	5	10	RNA repair	BP	0.00250618	BP RNA repair	ARIC|g15788.t1, ARIC|g30137.t1, ARIC|g36236.t1, ARIC|g43506.t1, ARIC|g9962.t1
GO:0080134	2.30025e-05	0.999986	107	2013	regulation of response to stress	BP	0.00268421	BP regulation of response to stress	ARIC|g10174.t1, ARIC|g11558.t1, ARIC|g1182.t1, ARIC|g11893.t1, ARIC|g12090.t1, ARIC|g12279.t1, ARIC|g12832.t1, ARIC|g13641.t1, ARIC|g14068.t1, ARIC|g14129.t1, ARIC|g15026.t1, ARIC|g15802.t1, ARIC|g15929.t1, ARIC|g15968.t1, ARIC|g16862.t1, ARIC|g18904.t1, ARIC|g19486.t1, ARIC|g19641.t1, ARIC|g20172.t1, ARIC|g20239.t1, ARIC|g20362.t1, ARIC|g20988.t1, ARIC|g21180.t1, ARIC|g21332.t1, ARIC|g21779.t1, …
GO:0008192	2.31458e-05	1	4	6	RNA guanylyltransferase activity	MF	0.00268531	MF RNA guanylyltransferase activity	ARIC|g13073.t1, ARIC|g14755.t1, ARIC|g34697.t1, ARIC|g6411.t1
GO:0032436	2.37381e-05	0.999993	20	188	positive regulation of proteasomal ubiquitin-dependent protein catabolic process	BP	0.0027382	BP positive regulation of proteasomal ubiquitin-dependent protein catabolic process	ARIC|g11488.t1, ARIC|g13751.t1, ARIC|g16797.t1, ARIC|g21083.t1, ARIC|g22861.t1, ARIC|g29217.t1, ARIC|g29217.t2, ARIC|g29274.t1, ARIC|g29445.t1, ARIC|g32771.t1, ARIC|g42543.t1, ARIC|g42545.t1, ARIC|g42992.t1, ARIC|g47325.t1, ARIC|g52235.t1, ARIC|g53212.t1, ARIC|g5344.t1, ARIC|g54963.t1, ARIC|g6118.t1, ARIC|g9877.t1
GO:0045121	2.42124e-05	0.99999	32	428	membrane raft	CC	0.00276118	CC membrane raft	ARIC|g11558.t1, ARIC|g12090.t1, ARIC|g12633.t2, ARIC|g13064.t1, ARIC|g15929.t1, ARIC|g17502.t1, ARIC|g19486.t1, ARIC|g19641.t1, ARIC|g19667.t1, ARIC|g22184.t1, ARIC|g22186.t1, ARIC|g25666.t1, ARIC|g25760.t3, ARIC|g30985.t1, ARIC|g31011.t1, ARIC|g32395.t1, ARIC|g33924.t1, ARIC|g39452.t1, ARIC|g43605.t1, ARIC|g45423.t1, ARIC|g46449.t1, ARIC|g48115.t1, ARIC|g4935.t1, ARIC|g50547.t1, ARIC|g51164.t1, …
GO:0098857	2.42124e-05	0.99999	32	428	membrane microdomain	CC	0.00276118	CC membrane microdomain	ARIC|g11558.t1, ARIC|g12090.t1, ARIC|g12633.t2, ARIC|g13064.t1, ARIC|g15929.t1, ARIC|g17502.t1, ARIC|g19486.t1, ARIC|g19641.t1, ARIC|g19667.t1, ARIC|g22184.t1, ARIC|g22186.t1, ARIC|g25666.t1, ARIC|g25760.t3, ARIC|g30985.t1, ARIC|g31011.t1, ARIC|g32395.t1, ARIC|g33924.t1, ARIC|g39452.t1, ARIC|g43605.t1, ARIC|g45423.t1, ARIC|g46449.t1, ARIC|g48115.t1, ARIC|g4935.t1, ARIC|g50547.t1, ARIC|g51164.t1, …
GO:0043507	2.48403e-05	0.999994	14	118	positive regulation of JUN kinase activity	BP	0.00281677	BP positive regulation of JUN kinase activity	ARIC|g11558.t1, ARIC|g12090.t1, ARIC|g14068.t1, ARIC|g15929.t1, ARIC|g22184.t1, ARIC|g22186.t1, ARIC|g30218.t1, ARIC|g32395.t1, ARIC|g54181.t1, ARIC|g54183.t1, ARIC|g54184.t1, ARIC|g55035.t1, ARIC|g6694.t1, ARIC|g7912.t1
GO:0061647	2.96098e-05	0.999997	8	39	histone H3-K9 modification	BP	0.00333876	BP histone H3-K9 modification	ARIC|g11952.t1, ARIC|g16197.t1, ARIC|g28784.t1, ARIC|g31289.t1, ARIC|g3157.t1, ARIC|g35063.t1, ARIC|g51891.t1, ARIC|g771.t1
GO:0006414	3.00707e-05	0.999994	13	85	translational elongation	BP	0.00337178	BP translational elongation	ARIC|g10904.t1, ARIC|g14780.t1, ARIC|g14780.t2, ARIC|g20113.t1, ARIC|g2502.t1, ARIC|g29147.t1, ARIC|g34671.t1, ARIC|g40974.t1, ARIC|g43545.t1, ARIC|g43663.t1, ARIC|g50574.t1, ARIC|g51233.t1, ARIC|g52991.t1
GO:0043353	3.207e-05	0.999999	5	9	enucleate erythrocyte differentiation	BP	0.00353669	BP enucleate erythrocyte differentiation	ARIC|g1182.t1, ARIC|g12279.t1, ARIC|g4707.t1, ARIC|g50518.t1, ARIC|g53304.t1
GO:0044374	3.207e-05	0.999999	5	9	sequence-specific DNA binding, bending	MF	0.00353669	MF sequence-specific DNA binding, bending	ARIC|g1182.t1, ARIC|g12279.t1, ARIC|g4707.t1, ARIC|g50518.t1, ARIC|g53304.t1
GO:0044377	3.207e-05	0.999999	5	9	RNA polymerase II proximal promoter sequence-specific DNA binding, bending	MF	0.00353669	MF RNA polymerase II proximal promoter sequence-specific DNA binding, bending	ARIC|g1182.t1, ARIC|g12279.t1, ARIC|g4707.t1, ARIC|g50518.t1, ARIC|g53304.t1
GO:0099038	3.24674e-05	0.999998	6	23	ceramide-translocating ATPase activity	MF	0.00356094	MF ceramide-translocating ATPase activity	ARIC|g18679.t1, ARIC|g35900.t1, ARIC|g3614.t1, ARIC|g38340.t1, ARIC|g48116.t1, ARIC|g51165.t1
GO:1901800	3.40651e-05	0.99999	20	194	positive regulation of proteasomal protein catabolic process	BP	0.00371587	BP positive regulation of proteasomal protein catabolic process	ARIC|g11488.t1, ARIC|g13751.t1, ARIC|g16797.t1, ARIC|g21083.t1, ARIC|g22861.t1, ARIC|g29217.t1, ARIC|g29217.t2, ARIC|g29274.t1, ARIC|g29445.t1, ARIC|g32771.t1, ARIC|g42543.t1, ARIC|g42545.t1, ARIC|g42992.t1, ARIC|g47325.t1, ARIC|g52235.t1, ARIC|g53212.t1, ARIC|g5344.t1, ARIC|g54963.t1, ARIC|g6118.t1, ARIC|g9877.t1
GO:1990264	3.44707e-05	0.999998	6	20	peptidyl-tyrosine dephosphorylation involved in inactivation of protein kinase activity	BP	0.0037398	BP peptidyl-tyrosine dephosphorylation involved in inactivation of protein kinase activity	ARIC|g16862.t1, ARIC|g18904.t1, ARIC|g22905.t1, ARIC|g43023.t1, ARIC|g44417.t1, ARIC|g48019.t1
GO:0019221	3.49698e-05	0.999988	23	246	cytokine-mediated signaling pathway	BP	0.00377355	BP cytokine-mediated signaling pathway	ARIC|g10174.t1, ARIC|g11558.t1, ARIC|g11893.t1, ARIC|g12090.t1, ARIC|g15929.t1, ARIC|g15968.t1, ARIC|g20362.t1, ARIC|g2218.t1, ARIC|g22184.t1, ARIC|g22186.t1, ARIC|g28491.t1, ARIC|g30218.t1, ARIC|g32395.t1, ARIC|g40077.t1, ARIC|g43605.t1, ARIC|g54181.t1, ARIC|g54183.t1, ARIC|g54184.t1, ARIC|g55035.t1, ARIC|g6694.t1, ARIC|g712.t1, ARIC|g7912.t1, ARIC|g9096.t1
GO:0004830	3.76103e-05	0.999999	4	6	tryptophan-tRNA ligase activity	MF	0.0040153	MF tryptophan-tRNA ligase activity	ARIC|g29575.t1, ARIC|g29576.t1, ARIC|g36980.t1, ARIC|g36982.t1
GO:0006436	3.76103e-05	0.999999	4	6	tryptophanyl-tRNA aminoacylation	BP	0.0040153	BP tryptophanyl-tRNA aminoacylation	ARIC|g29575.t1, ARIC|g29576.t1, ARIC|g36980.t1, ARIC|g36982.t1
GO:0015238	4.24957e-05	0.999992	11	82	drug transmembrane transporter activity	MF	0.00451286	MF drug transmembrane transporter activity	ARIC|g18679.t1, ARIC|g19667.t1, ARIC|g2817.t1, ARIC|g31011.t1, ARIC|g35900.t1, ARIC|g3614.t1, ARIC|g38339.t1, ARIC|g38340.t1, ARIC|g45423.t1, ARIC|g48116.t1, ARIC|g51165.t1
GO:1903793	4.3367e-05	0.999991	12	90	positive regulation of anion transport	BP	0.00458115	BP positive regulation of anion transport	ARIC|g12409.t1, ARIC|g29841.t1, ARIC|g35900.t1, ARIC|g3614.t1, ARIC|g36378.t1, ARIC|g38340.t1, ARIC|g48115.t1, ARIC|g48116.t1, ARIC|g51164.t1, ARIC|g51165.t1, ARIC|g6145.t1, ARIC|g9318.t1
GO:0004198	4.47997e-05	0.999996	7	32	calcium-dependent cysteine-type endopeptidase activity	MF	0.00470773	MF calcium-dependent cysteine-type endopeptidase activity	ARIC|g2971.t1, ARIC|g2972.t1, ARIC|g35643.t1, ARIC|g39720.t1, ARIC|g39986.t1, ARIC|g45956.t1, ARIC|g4934.t1
GO:0042256	4.56862e-05	0.999998	5	11	mature ribosome assembly	BP	0.00475315	BP mature ribosome assembly	ARIC|g17686.t1, ARIC|g25559.t1, ARIC|g2779.t1, ARIC|g8936.t1, ARIC|g9258.t1
GO:0016740	4.59007e-05	0.999967	240	5192	transferase activity	MF	0.00475315	MF transferase activity	ARIC|g10115.t1, ARIC|g10860.t1, ARIC|g11158.t1, ARIC|g11488.t1, ARIC|g11558.t1, ARIC|g11629.t1, ARIC|g11841.t1, ARIC|g11952.t1, ARIC|g12090.t1, ARIC|g12199.t1, ARIC|g12335.t1, ARIC|g12832.t1, ARIC|g13073.t1, ARIC|g13641.t1, ARIC|g13649.t1, ARIC|g14067.t1, ARIC|g14068.t1, ARIC|g14129.t1, ARIC|g14223.t1, ARIC|g14249.t1, ARIC|g14371.t1, ARIC|g14755.t1, ARIC|g14898.t1, ARIC|g15026.t1, ARIC|g15353.t1,…
GO:0042781	4.59424e-05	0.999999	4	6	3'-tRNA processing endoribonuclease activity	MF	0.00475315	MF 3'-tRNA processing endoribonuclease activity	ARIC|g41469.t1, ARIC|g4744.t1, ARIC|g54650.t1, ARIC|g6800.t1
GO:0070177	4.82755e-05	0.999997	6	20	contractile vacuole discharge	BP	0.00496891	BP contractile vacuole discharge	ARIC|g11158.t1, ARIC|g15744.t1, ARIC|g1658.t1, ARIC|g41895.t1, ARIC|g48435.t1, ARIC|g48884.t1
GO:1990962	5.5302e-05	0.999997	5	15	drug transport across blood-brain barrier	BP	0.0056631	BP drug transport across blood-brain barrier	ARIC|g35900.t1, ARIC|g3614.t1, ARIC|g38340.t1, ARIC|g48116.t1, ARIC|g51165.t1
GO:0070403	5.81285e-05	0.999988	12	86	NAD+ binding	MF	0.00592232	MF NAD+ binding	ARIC|g11952.t1, ARIC|g16197.t1, ARIC|g18841.t1, ARIC|g28784.t1, ARIC|g31289.t1, ARIC|g3157.t1, ARIC|g35063.t1, ARIC|g37170.t1, ARIC|g38565.t1, ARIC|g51891.t1, ARIC|g771.t1, ARIC|g9619.t1
GO:0043407	6.24061e-05	0.999984	15	125	negative regulation of MAP kinase activity	BP	0.00632602	BP negative regulation of MAP kinase activity	ARIC|g15795.t1, ARIC|g16409.t1, ARIC|g16862.t1, ARIC|g17634.t2, ARIC|g18904.t1, ARIC|g22905.t1, ARIC|g29786.t1, ARIC|g39969.t1, ARIC|g43023.t1, ARIC|g44417.t1, ARIC|g46636.t1, ARIC|g48019.t1, ARIC|g52917.t1, ARIC|g8884.t3, ARIC|g9969.t1
GO:0010803	6.35482e-05	0.999988	11	72	regulation of tumor necrosis factor-mediated signaling pathway	BP	0.00640942	BP regulation of tumor necrosis factor-mediated signaling pathway	ARIC|g11558.t1, ARIC|g12090.t1, ARIC|g15929.t1, ARIC|g22184.t1, ARIC|g22186.t1, ARIC|g32395.t1, ARIC|g54181.t1, ARIC|g54183.t1, ARIC|g54184.t1, ARIC|g55035.t1, ARIC|g7912.t1
GO:0046625	7.01547e-05	0.999985	12	81	sphingolipid binding	MF	0.00704038	MF sphingolipid binding	ARIC|g11558.t1, ARIC|g12090.t1, ARIC|g15929.t1, ARIC|g22184.t1, ARIC|g22186.t1, ARIC|g32395.t1, ARIC|g34957.t1, ARIC|g54181.t1, ARIC|g54183.t1, ARIC|g54184.t1, ARIC|g55035.t1, ARIC|g7912.t1
GO:0016308	7.06775e-05	0.999989	9	50	1-phosphatidylinositol-4-phosphate 5-kinase activity	MF	0.00705755	MF 1-phosphatidylinositol-4-phosphate 5-kinase activity	ARIC|g11629.t1, ARIC|g14223.t1, ARIC|g16506.t1, ARIC|g16690.t1, ARIC|g21335.t1, ARIC|g25465.t1, ARIC|g45561.t1, ARIC|g46896.t1, ARIC|g55107.t1
GO:0061057	7.64084e-05	0.999996	5	12	peptidoglycan recognition protein signaling pathway	BP	0.00759204	BP peptidoglycan recognition protein signaling pathway	ARIC|g20172.t1, ARIC|g35220.t1, ARIC|g37654.t1, ARIC|g43368.t1, ARIC|g53153.t1
GO:0046623	8.09922e-05	0.999993	6	28	sphingolipid-translocating ATPase activity	MF	0.00800785	MF sphingolipid-translocating ATPase activity	ARIC|g18679.t1, ARIC|g35900.t1, ARIC|g3614.t1, ARIC|g38340.t1, ARIC|g48116.t1, ARIC|g51165.t1
GO:0097320	8.85181e-05	0.999993	6	22	plasma membrane tubulation	BP	0.00870905	BP plasma membrane tubulation	ARIC|g11925.t1, ARIC|g13064.t1, ARIC|g17502.t1, ARIC|g6337.t1, ARIC|g6402.t1, ARIC|g745.t1
GO:0035511	8.91879e-05	0.999995	5	13	oxidative DNA demethylation	BP	0.00873215	BP oxidative DNA demethylation	ARIC|g14252.t1, ARIC|g16473.t1, ARIC|g26912.t1, ARIC|g34307.t1, ARIC|g42194.t1
GO:2001238	9.29608e-05	0.99998	12	92	positive regulation of extrinsic apoptotic signaling pathway	BP	0.00905736	BP positive regulation of extrinsic apoptotic signaling pathway	ARIC|g11558.t1, ARIC|g12090.t1, ARIC|g15929.t1, ARIC|g22184.t1, ARIC|g22186.t1, ARIC|g32395.t1, ARIC|g39496.t1, ARIC|g54181.t1, ARIC|g54183.t1, ARIC|g54184.t1, ARIC|g55035.t1, ARIC|g7912.t1
GO:0090484	9.69537e-05	0.99998	11	88	NA	NA	0.00940076	none	ARIC|g18679.t1, ARIC|g19667.t1, ARIC|g2817.t1, ARIC|g31011.t1, ARIC|g35900.t1, ARIC|g3614.t1, ARIC|g38339.t1, ARIC|g38340.t1, ARIC|g45423.t1, ARIC|g48116.t1, ARIC|g51165.t1
GO:0071900	9.9087e-05	0.999953	40	593	regulation of protein serine/threonine kinase activity	BP	0.00956142	BP regulation of protein serine/threonine kinase activity	ARIC|g11488.t1, ARIC|g11558.t1, ARIC|g12090.t1, ARIC|g14068.t1, ARIC|g15795.t1, ARIC|g15929.t1, ARIC|g15968.t1, ARIC|g16409.t1, ARIC|g16862.t1, ARIC|g17634.t2, ARIC|g18904.t1, ARIC|g22184.t1, ARIC|g22186.t1, ARIC|g22905.t1, ARIC|g2431.t1, ARIC|g24855.t1, ARIC|g28491.t1, ARIC|g28589.t1, ARIC|g29786.t1, ARIC|g30218.t1, ARIC|g32395.t1, ARIC|g39969.t1, ARIC|g40838.t1, ARIC|g42907.t1, ARIC|g43023.t1, …
GO:0033298	9.96956e-05	0.999992	6	22	contractile vacuole organization	BP	0.00957411	BP contractile vacuole organization	ARIC|g11158.t1, ARIC|g15744.t1, ARIC|g1658.t1, ARIC|g41895.t1, ARIC|g48435.t1, ARIC|g48884.t1
GO:0044387	0.000103842	0.999991	6	24	negative regulation of protein kinase activity by regulation of protein phosphorylation	BP	0.00992485	BP negative regulation of protein kinase activity by regulation of protein phosphorylation	ARIC|g16862.t1, ARIC|g18904.t1, ARIC|g22905.t1, ARIC|g43023.t1, ARIC|g44417.t1, ARIC|g48019.t1
GO:1903753	0.000108473	0.999991	6	23	negative regulation of p38MAPK cascade	BP	0.0103183	BP negative regulation of p38MAPK cascade	ARIC|g16862.t1, ARIC|g18904.t1, ARIC|g22905.t1, ARIC|g43023.t1, ARIC|g44417.t1, ARIC|g48019.t1
GO:0048273	0.000113339	0.99999	6	24	mitogen-activated protein kinase p38 binding	MF	0.0107303	MF mitogen-activated protein kinase p38 binding	ARIC|g16862.t1, ARIC|g18904.t1, ARIC|g22905.t1, ARIC|g43023.t1, ARIC|g44417.t1, ARIC|g48019.t1
GO:0031038	0.000121937	0.999989	6	25	myosin II filament organization	BP	0.0114901	BP myosin II filament organization	ARIC|g11158.t1, ARIC|g15744.t1, ARIC|g1658.t1, ARIC|g41895.t1, ARIC|g48435.t1, ARIC|g48884.t1
GO:1903052	0.000124702	0.999958	20	215	positive regulation of proteolysis involved in cellular protein catabolic process	BP	0.0116957	BP positive regulation of proteolysis involved in cellular protein catabolic process	ARIC|g11488.t1, ARIC|g13751.t1, ARIC|g16797.t1, ARIC|g21083.t1, ARIC|g22861.t1, ARIC|g29217.t1, ARIC|g29217.t2, ARIC|g29274.t1, ARIC|g29445.t1, ARIC|g32771.t1, ARIC|g42543.t1, ARIC|g42545.t1, ARIC|g42992.t1, ARIC|g47325.t1, ARIC|g52235.t1, ARIC|g53212.t1, ARIC|g5344.t1, ARIC|g54963.t1, ARIC|g6118.t1, ARIC|g9877.t1
GO:0048715	0.000126955	0.999988	6	26	negative regulation of oligodendrocyte differentiation	BP	0.0118517	BP negative regulation of oligodendrocyte differentiation	ARIC|g16862.t1, ARIC|g18904.t1, ARIC|g22905.t1, ARIC|g43023.t1, ARIC|g44417.t1, ARIC|g48019.t1
GO:0001961	0.000141928	0.99997	11	83	positive regulation of cytokine-mediated signaling pathway	BP	0.0131881	BP positive regulation of cytokine-mediated signaling pathway	ARIC|g11558.t1, ARIC|g12090.t1, ARIC|g15929.t1, ARIC|g22184.t1, ARIC|g22186.t1, ARIC|g32395.t1, ARIC|g54181.t1, ARIC|g54183.t1, ARIC|g54184.t1, ARIC|g55035.t1, ARIC|g7912.t1
GO:0045862	0.000143732	0.999935	34	462	positive regulation of proteolysis	BP	0.0132942	BP positive regulation of proteolysis	ARIC|g11488.t1, ARIC|g11925.t1, ARIC|g12090.t1, ARIC|g13751.t1, ARIC|g16797.t1, ARIC|g21083.t1, ARIC|g22592.t2, ARIC|g22861.t1, ARIC|g28491.t1, ARIC|g29217.t1, ARIC|g29217.t2, ARIC|g29274.t1, ARIC|g29445.t1, ARIC|g32395.t1, ARIC|g32771.t1, ARIC|g37773.t1, ARIC|g42346.t1, ARIC|g42543.t1, ARIC|g42545.t1, ARIC|g42907.t1, ARIC|g42992.t1, ARIC|g44127.t1, ARIC|g46449.t1, ARIC|g47325.t1, ARIC|g52235.t1,…
GO:0150104	0.000149987	0.999978	8	53	NA	NA	0.0138091	none	ARIC|g19500.t1, ARIC|g25878.t1, ARIC|g35900.t1, ARIC|g368.t1, ARIC|g369.t1, ARIC|g44840.t1, ARIC|g48116.t1, ARIC|g51165.t1
GO:0031164	0.000167913	0.999984	6	24	contractile vacuolar membrane	CC	0.015389	CC contractile vacuolar membrane	ARIC|g11158.t1, ARIC|g15744.t1, ARIC|g1658.t1, ARIC|g41895.t1, ARIC|g48435.t1, ARIC|g48884.t1
GO:0043022	0.000175042	0.99995	15	138	ribosome binding	MF	0.0157438	MF ribosome binding	ARIC|g14780.t1, ARIC|g14780.t2, ARIC|g17686.t1, ARIC|g19452.t1, ARIC|g2779.t1, ARIC|g29933.t1, ARIC|g31195.t1, ARIC|g34671.t1, ARIC|g36320.t1, ARIC|g36573.t1, ARIC|g39887.t1, ARIC|g416.t1, ARIC|g4864.t1, ARIC|g8936.t1, ARIC|g9258.t1
GO:0097340	0.00017526	0.999989	5	15	inhibition of cysteine-type endopeptidase activity	BP	0.0157438	BP inhibition of cysteine-type endopeptidase activity	ARIC|g20172.t1, ARIC|g33924.t1, ARIC|g35220.t1, ARIC|g43368.t1, ARIC|g53153.t1
GO:0097341	0.00017526	0.999989	5	15	zymogen inhibition	BP	0.0157438	BP zymogen inhibition	ARIC|g20172.t1, ARIC|g33924.t1, ARIC|g35220.t1, ARIC|g43368.t1, ARIC|g53153.t1
GO:1990001	0.00017526	0.999989	5	15	inhibition of cysteine-type endopeptidase activity involved in apoptotic process	BP	0.0157438	BP inhibition of cysteine-type endopeptidase activity involved in apoptotic process	ARIC|g20172.t1, ARIC|g33924.t1, ARIC|g35220.t1, ARIC|g43368.t1, ARIC|g53153.t1
GO:0019213	0.000175707	0.999962	11	77	deacetylase activity	MF	0.0157438	MF deacetylase activity	ARIC|g11952.t1, ARIC|g16197.t1, ARIC|g18841.t1, ARIC|g19641.t1, ARIC|g28784.t1, ARIC|g30985.t1, ARIC|g31289.t1, ARIC|g3157.t1, ARIC|g35063.t1, ARIC|g51891.t1, ARIC|g771.t1
GO:0043410	0.000198721	0.999903	38	578	positive regulation of MAPK cascade	BP	0.0177268	BP positive regulation of MAPK cascade	ARIC|g10174.t1, ARIC|g11558.t1, ARIC|g11893.t1, ARIC|g12090.t1, ARIC|g13641.t1, ARIC|g14068.t1, ARIC|g15929.t1, ARIC|g15968.t1, ARIC|g20362.t1, ARIC|g22037.t1, ARIC|g2218.t1, ARIC|g22184.t1, ARIC|g22186.t1, ARIC|g2431.t1, ARIC|g24855.t1, ARIC|g28491.t1, ARIC|g28589.t1, ARIC|g30218.t1, ARIC|g32395.t1, ARIC|g3989.t1, ARIC|g39969.t1, ARIC|g40077.t1, ARIC|g44840.t1, ARIC|g46289.t1, ARIC|g47244.t1, AR…
GO:0050778	0.000202118	0.999903	37	552	positive regulation of immune response	BP	0.01795	BP positive regulation of immune response	ARIC|g11558.t1, ARIC|g12090.t1, ARIC|g13641.t1, ARIC|g15026.t1, ARIC|g15929.t1, ARIC|g15968.t1, ARIC|g20172.t1, ARIC|g20239.t1, ARIC|g21779.t1, ARIC|g22037.t1, ARIC|g22184.t1, ARIC|g22186.t1, ARIC|g25493.t1, ARIC|g27245.t1, ARIC|g28491.t1, ARIC|g29442.t1, ARIC|g29719.t1, ARIC|g30218.t1, ARIC|g32395.t1, ARIC|g35220.t1, ARIC|g39885.t1, ARIC|g41868.t1, ARIC|g42907.t1, ARIC|g43368.t1, ARIC|g44127.t1,…
GO:0046645	0.000204145	0.999998	3	4	positive regulation of gamma-delta T cell activation	BP	0.0180502	BP positive regulation of gamma-delta T cell activation	ARIC|g15968.t1, ARIC|g47244.t1, ARIC|g9096.t1
GO:0043508	0.000206896	0.99998	6	24	negative regulation of JUN kinase activity	BP	0.0182132	BP negative regulation of JUN kinase activity	ARIC|g16862.t1, ARIC|g18904.t1, ARIC|g22905.t1, ARIC|g43023.t1, ARIC|g44417.t1, ARIC|g48019.t1
GO:1903364	0.000221464	0.999917	22	263	positive regulation of cellular protein catabolic process	BP	0.0193712	BP positive regulation of cellular protein catabolic process	ARIC|g11488.t1, ARIC|g13751.t1, ARIC|g16797.t1, ARIC|g21083.t1, ARIC|g22861.t1, ARIC|g29217.t1, ARIC|g29217.t2, ARIC|g29274.t1, ARIC|g29445.t1, ARIC|g32771.t1, ARIC|g39496.t1, ARIC|g42543.t1, ARIC|g42545.t1, ARIC|g42992.t1, ARIC|g44840.t1, ARIC|g47325.t1, ARIC|g52235.t1, ARIC|g53212.t1, ARIC|g5344.t1, ARIC|g54963.t1, ARIC|g6118.t1, ARIC|g9877.t1
GO:0050829	0.000221981	0.999947	12	91	defense response to Gram-negative bacterium	BP	0.0193712	BP defense response to Gram-negative bacterium	ARIC|g14780.t1, ARIC|g15771.t1, ARIC|g20172.t1, ARIC|g2431.t1, ARIC|g28589.t1, ARIC|g30943.t1, ARIC|g34671.t1, ARIC|g35220.t1, ARIC|g43368.t1, ARIC|g43605.t1, ARIC|g48862.t1, ARIC|g53153.t1
GO:0035627	0.00022915	0.999964	8	49	ceramide transport	BP	0.0198514	BP ceramide transport	ARIC|g18679.t1, ARIC|g35900.t1, ARIC|g3614.t1, ARIC|g38340.t1, ARIC|g48115.t1, ARIC|g48116.t1, ARIC|g51164.t1, ARIC|g51165.t1
GO:0043406	0.000229461	0.999916	21	263	positive regulation of MAP kinase activity	BP	0.0198514	BP positive regulation of MAP kinase activity	ARIC|g11558.t1, ARIC|g12090.t1, ARIC|g14068.t1, ARIC|g15929.t1, ARIC|g15968.t1, ARIC|g22184.t1, ARIC|g22186.t1, ARIC|g2431.t1, ARIC|g24855.t1, ARIC|g28491.t1, ARIC|g28589.t1, ARIC|g30218.t1, ARIC|g32395.t1, ARIC|g39969.t1, ARIC|g54181.t1, ARIC|g54183.t1, ARIC|g54184.t1, ARIC|g55035.t1, ARIC|g6694.t1, ARIC|g7912.t1, ARIC|g9096.t1
GO:0000331	0.000234746	0.999976	6	25	contractile vacuole	CC	0.0202214	CC contractile vacuole	ARIC|g11158.t1, ARIC|g15744.t1, ARIC|g1658.t1, ARIC|g41895.t1, ARIC|g48435.t1, ARIC|g48884.t1
GO:0032147	0.000236604	0.999906	24	320	activation of protein kinase activity	BP	0.0202943	BP activation of protein kinase activity	ARIC|g11558.t1, ARIC|g12090.t1, ARIC|g12633.t2, ARIC|g14068.t1, ARIC|g15929.t1, ARIC|g15968.t1, ARIC|g22184.t1, ARIC|g22186.t1, ARIC|g2431.t1, ARIC|g24855.t1, ARIC|g28491.t1, ARIC|g28589.t1, ARIC|g30218.t1, ARIC|g32395.t1, ARIC|g39969.t1, ARIC|g42907.t1, ARIC|g44127.t1, ARIC|g54181.t1, ARIC|g54183.t1, ARIC|g54184.t1, ARIC|g55035.t1, ARIC|g6694.t1, ARIC|g7912.t1, ARIC|g9096.t1
GO:0045732	0.000243773	0.999897	27	354	positive regulation of protein catabolic process	BP	0.0208203	BP positive regulation of protein catabolic process	ARIC|g11488.t1, ARIC|g11925.t1, ARIC|g13751.t1, ARIC|g16797.t1, ARIC|g20880.t1, ARIC|g21083.t1, ARIC|g22861.t1, ARIC|g29217.t1, ARIC|g29217.t2, ARIC|g29274.t1, ARIC|g29445.t1, ARIC|g32771.t1, ARIC|g33962.t1, ARIC|g39496.t1, ARIC|g42543.t1, ARIC|g42545.t1, ARIC|g42992.t1, ARIC|g44840.t1, ARIC|g47325.t1, ARIC|g4772.t1, ARIC|g52235.t1, ARIC|g53212.t1, ARIC|g5344.t1, ARIC|g54963.t1, ARIC|g6118.t1, AR…
GO:0050776	0.000253002	0.999857	56	956	regulation of immune response	BP	0.021517	BP regulation of immune response	ARIC|g11558.t1, ARIC|g12090.t1, ARIC|g13641.t1, ARIC|g15026.t1, ARIC|g15929.t1, ARIC|g15968.t1, ARIC|g16862.t1, ARIC|g18904.t1, ARIC|g20172.t1, ARIC|g20239.t1, ARIC|g21779.t1, ARIC|g22037.t1, ARIC|g22184.t1, ARIC|g22186.t1, ARIC|g22905.t1, ARIC|g25493.t1, ARIC|g27245.t1, ARIC|g28491.t1, ARIC|g28711.t1, ARIC|g29442.t1, ARIC|g29592.t1, ARIC|g29719.t1, ARIC|g30218.t1, ARIC|g30292.t1, ARIC|g30532.t1,…
GO:0030162	0.000254927	0.999862	49	776	regulation of proteolysis	BP	0.0215892	BP regulation of proteolysis	ARIC|g11488.t1, ARIC|g11925.t1, ARIC|g12090.t1, ARIC|g13751.t1, ARIC|g15929.t1, ARIC|g16797.t1, ARIC|g19641.t1, ARIC|g20172.t1, ARIC|g21083.t1, ARIC|g22592.t2, ARIC|g22861.t1, ARIC|g25760.t3, ARIC|g28491.t1, ARIC|g29217.t1, ARIC|g29217.t2, ARIC|g29274.t1, ARIC|g29442.t1, ARIC|g29445.t1, ARIC|g30985.t1, ARIC|g32395.t1, ARIC|g32771.t1, ARIC|g33924.t1, ARIC|g34430.t1, ARIC|g35220.t1, ARIC|g37773.t1,…
GO:0002822	0.000259589	0.99992	16	159	regulation of adaptive immune response based on somatic recombination of immune receptors built from immunoglobulin superfamily domains	BP	0.0218916	BP regulation of adaptive immune response based on somatic recombination of immune receptors built from immunoglobulin superfamily domains	ARIC|g11558.t1, ARIC|g12090.t1, ARIC|g15929.t1, ARIC|g22184.t1, ARIC|g22186.t1, ARIC|g30218.t1, ARIC|g32395.t1, ARIC|g42907.t1, ARIC|g44127.t1, ARIC|g46449.t1, ARIC|g54181.t1, ARIC|g54183.t1, ARIC|g54184.t1, ARIC|g55035.t1, ARIC|g6694.t1, ARIC|g7912.t1
GO:0016307	0.000263464	0.999952	9	61	phosphatidylinositol phosphate kinase activity	MF	0.0221255	MF phosphatidylinositol phosphate kinase activity	ARIC|g11629.t1, ARIC|g14223.t1, ARIC|g16506.t1, ARIC|g16690.t1, ARIC|g21335.t1, ARIC|g25465.t1, ARIC|g45561.t1, ARIC|g46896.t1, ARIC|g55107.t1
GO:0051090	0.000301134	0.999846	41	629	regulation of DNA-binding transcription factor activity	BP	0.0251836	BP regulation of DNA-binding transcription factor activity	ARIC|g10174.t1, ARIC|g11558.t1, ARIC|g1182.t1, ARIC|g11893.t1, ARIC|g12090.t1, ARIC|g12279.t1, ARIC|g15929.t1, ARIC|g15968.t1, ARIC|g20362.t1, ARIC|g20880.t1, ARIC|g2218.t1, ARIC|g22184.t1, ARIC|g22186.t1, ARIC|g28470.t1, ARIC|g28711.t1, ARIC|g29592.t1, ARIC|g30218.t1, ARIC|g30532.t1, ARIC|g32395.t1, ARIC|g33962.t1, ARIC|g40077.t1, ARIC|g42907.t1, ARIC|g43544.t1, ARIC|g44127.t1, ARIC|g44455.t1, A…
GO:0045332	0.000304705	0.999949	8	59	phospholipid translocation	BP	0.0253765	BP phospholipid translocation	ARIC|g18679.t1, ARIC|g35900.t1, ARIC|g3614.t1, ARIC|g38340.t1, ARIC|g48115.t1, ARIC|g48116.t1, ARIC|g51164.t1, ARIC|g51165.t1
GO:0060760	0.000316309	0.999926	11	92	positive regulation of response to cytokine stimulus	BP	0.026234	BP positive regulation of response to cytokine stimulus	ARIC|g11558.t1, ARIC|g12090.t1, ARIC|g15929.t1, ARIC|g22184.t1, ARIC|g22186.t1, ARIC|g32395.t1, ARIC|g54181.t1, ARIC|g54183.t1, ARIC|g54184.t1, ARIC|g55035.t1, ARIC|g7912.t1
GO:0045906	0.000319018	0.999996	3	4	negative regulation of vasoconstriction	BP	0.0263499	BP negative regulation of vasoconstriction	ARIC|g15795.t1, ARIC|g39452.t1, ARIC|g9969.t1
GO:0001731	0.00033335	0.999955	7	33	formation of translation preinitiation complex	BP	0.0274208	BP formation of translation preinitiation complex	ARIC|g16736.t1, ARIC|g2311.t1, ARIC|g25559.t1, ARIC|g26588.t1, ARIC|g29486.t1, ARIC|g37657.t1, ARIC|g46478.t1
GO:0060442	0.000339153	0.999983	4	12	branching involved in prostate gland morphogenesis	BP	0.0277843	BP branching involved in prostate gland morphogenesis	ARIC|g15802.t1, ARIC|g29217.t1, ARIC|g29217.t2, ARIC|g51302.t1
GO:0070373	0.000353083	0.999924	10	82	negative regulation of ERK1 and ERK2 cascade	BP	0.0288078	BP negative regulation of ERK1 and ERK2 cascade	ARIC|g16862.t1, ARIC|g18904.t1, ARIC|g22905.t1, ARIC|g29217.t1, ARIC|g29217.t2, ARIC|g36987.t1, ARIC|g39969.t1, ARIC|g43023.t1, ARIC|g44417.t1, ARIC|g48019.t1
GO:0031288	0.000368845	0.999958	6	30	sorocarp morphogenesis	BP	0.029972	BP sorocarp morphogenesis	ARIC|g11158.t1, ARIC|g15744.t1, ARIC|g1658.t1, ARIC|g41895.t1, ARIC|g48435.t1, ARIC|g48884.t1
GO:0043628	0.000379314	0.99991	11	87	ncRNA 3'-end processing	BP	0.0306984	BP ncRNA 3'-end processing	ARIC|g12306.t1, ARIC|g19452.t1, ARIC|g28874.t1, ARIC|g29933.t1, ARIC|g31195.t1, ARIC|g41469.t1, ARIC|g416.t1, ARIC|g4744.t1, ARIC|g53328.t1, ARIC|g54650.t1, ARIC|g6800.t1
GO:0005123	0.000392854	0.999979	4	13	death receptor binding	MF	0.0316666	MF death receptor binding	ARIC|g15802.t1, ARIC|g29217.t1, ARIC|g29217.t2, ARIC|g51302.t1
GO:0002228	0.000400115	0.999968	5	16	natural killer cell mediated immunity	BP	0.0319948	BP natural killer cell mediated immunity	ARIC|g1182.t1, ARIC|g12279.t1, ARIC|g4707.t1, ARIC|g50518.t1, ARIC|g53304.t1
GO:0042267	0.000400115	0.999968	5	16	natural killer cell mediated cytotoxicity	BP	0.0319948	BP natural killer cell mediated cytotoxicity	ARIC|g1182.t1, ARIC|g12279.t1, ARIC|g4707.t1, ARIC|g50518.t1, ARIC|g53304.t1
GO:0006964	0.000413269	0.99998	4	10	positive regulation of biosynthetic process of antibacterial peptides active against Gram-negative bacteria	BP	0.0329155	BP positive regulation of biosynthetic process of antibacterial peptides active against Gram-negative bacteria	ARIC|g20172.t1, ARIC|g35220.t1, ARIC|g43368.t1, ARIC|g53153.t1
GO:0015960	0.000436061	0.999977	4	12	diadenosine polyphosphate biosynthetic process	BP	0.0343363	BP diadenosine polyphosphate biosynthetic process	ARIC|g12199.t1, ARIC|g20260.t1, ARIC|g28491.t1, ARIC|g53225.t1
GO:0015966	0.000436061	0.999977	4	12	diadenosine tetraphosphate biosynthetic process	BP	0.0343363	BP diadenosine tetraphosphate biosynthetic process	ARIC|g12199.t1, ARIC|g20260.t1, ARIC|g28491.t1, ARIC|g53225.t1
GO:0046581	0.000436239	0.999963	5	20	intercellular canaliculus	CC	0.0343363	CC intercellular canaliculus	ARIC|g18679.t1, ARIC|g3614.t1, ARIC|g38340.t1, ARIC|g48115.t1, ARIC|g51164.t1
GO:0002706	0.000441137	0.999856	16	167	regulation of lymphocyte mediated immunity	BP	0.0345862	BP regulation of lymphocyte mediated immunity	ARIC|g11558.t1, ARIC|g12090.t1, ARIC|g15929.t1, ARIC|g22184.t1, ARIC|g22186.t1, ARIC|g30218.t1, ARIC|g32395.t1, ARIC|g42907.t1, ARIC|g44127.t1, ARIC|g46449.t1, ARIC|g54181.t1, ARIC|g54183.t1, ARIC|g54184.t1, ARIC|g55035.t1, ARIC|g6694.t1, ARIC|g7912.t1
GO:0060263	0.000451224	0.999948	6	25	regulation of respiratory burst	BP	0.0352393	BP regulation of respiratory burst	ARIC|g16862.t1, ARIC|g18904.t1, ARIC|g22905.t1, ARIC|g43023.t1, ARIC|g44417.t1, ARIC|g48019.t1
GO:0016682	0.000463677	0.999976	4	11	oxidoreductase activity, acting on diphenols and related substances as donors, oxygen as acceptor	MF	0.0360715	MF oxidoreductase activity, acting on diphenols and related substances as donors, oxygen as acceptor	ARIC|g109.t1, ARIC|g49900.t1, ARIC|g49930.t1, ARIC|g55382.t1
GO:1902041	0.000480031	0.999892	10	81	regulation of extrinsic apoptotic signaling pathway via death domain receptors	BP	0.0370609	BP regulation of extrinsic apoptotic signaling pathway via death domain receptors	ARIC|g12090.t1, ARIC|g15802.t1, ARIC|g29217.t1, ARIC|g29217.t2, ARIC|g32395.t1, ARIC|g39496.t1, ARIC|g51302.t1, ARIC|g54181.t1, ARIC|g54183.t1, ARIC|g7912.t1
GO:0002698	0.000480087	0.999883	11	88	negative regulation of immune effector process	BP	0.0370609	BP negative regulation of immune effector process	ARIC|g15026.t1, ARIC|g16862.t1, ARIC|g18904.t1, ARIC|g22905.t1, ARIC|g29719.t1, ARIC|g43023.t1, ARIC|g44417.t1, ARIC|g47217.t1, ARIC|g48019.t1, ARIC|g49900.t1, ARIC|g49930.t1
GO:0016404	0.000500863	0.99999	3	5	15-hydroxyprostaglandin dehydrogenase (NAD+) activity	MF	0.0383696	MF 15-hydroxyprostaglandin dehydrogenase (NAD+) activity	ARIC|g19500.t1, ARIC|g368.t1, ARIC|g369.t1
GO:0032310	0.000500863	0.99999	3	5	prostaglandin secretion	BP	0.0383696	BP prostaglandin secretion	ARIC|g19500.t1, ARIC|g368.t1, ARIC|g369.t1
GO:0048449	0.000550963	1	2	2	floral organ formation	BP	0.0418878	BP floral organ formation	ARIC|g30292.t1, ARIC|g44867.t1
GO:0048451	0.000550963	1	2	2	petal formation	BP	0.0418878	BP petal formation	ARIC|g30292.t1, ARIC|g44867.t1
GO:2001025	0.000555447	0.999969	4	12	positive regulation of response to drug	BP	0.0420582	BP positive regulation of response to drug	ARIC|g17634.t2, ARIC|g3614.t1, ARIC|g38340.t1, ARIC|g8884.t3
GO:0004725	0.000557395	0.999781	21	252	protein tyrosine phosphatase activity	MF	0.0420582	MF protein tyrosine phosphatase activity	ARIC|g14755.t1, ARIC|g15795.t1, ARIC|g16409.t1, ARIC|g16862.t1, ARIC|g17634.t2, ARIC|g18904.t1, ARIC|g22905.t1, ARIC|g29778.t1, ARIC|g29786.t1, ARIC|g34697.t1, ARIC|g36229.t1, ARIC|g39969.t1, ARIC|g43023.t1, ARIC|g44417.t1, ARIC|g46636.t1, ARIC|g48019.t1, ARIC|g52917.t1, ARIC|g52925.t1, ARIC|g8884.t3, ARIC|g9557.t1, ARIC|g9969.t1
GO:0002703	0.000569959	0.999795	18	206	regulation of leukocyte mediated immunity	BP	0.0428451	BP regulation of leukocyte mediated immunity	ARIC|g11558.t1, ARIC|g12090.t1, ARIC|g15929.t1, ARIC|g15968.t1, ARIC|g22184.t1, ARIC|g22186.t1, ARIC|g30218.t1, ARIC|g32395.t1, ARIC|g42907.t1, ARIC|g44127.t1, ARIC|g46449.t1, ARIC|g54181.t1, ARIC|g54183.t1, ARIC|g54184.t1, ARIC|g55035.t1, ARIC|g6694.t1, ARIC|g7912.t1, ARIC|g9096.t1
GO:0042780	0.000598895	0.999946	5	19	tRNA 3'-end processing	BP	0.0448523	BP tRNA 3'-end processing	ARIC|g28874.t1, ARIC|g41469.t1, ARIC|g4744.t1, ARIC|g54650.t1, ARIC|g6800.t1
GO:0016779	0.000618203	0.999737	24	323	nucleotidyltransferase activity	MF	0.0461262	MF nucleotidyltransferase activity	ARIC|g13073.t1, ARIC|g14755.t1, ARIC|g15757.t1, ARIC|g16121.t1, ARIC|g18658.t1, ARIC|g20260.t1, ARIC|g21621.t1, ARIC|g24119.t1, ARIC|g24876.t1, ARIC|g28491.t1, ARIC|g28874.t1, ARIC|g29925.t1, ARIC|g30292.t1, ARIC|g31203.t1, ARIC|g34697.t1, ARIC|g36983.t1, ARIC|g41990.t1, ARIC|g44867.t1, ARIC|g47217.t1, ARIC|g48234.t1, ARIC|g49796.t1, ARIC|g51103.t1, ARIC|g6411.t1, ARIC|g6993.t1
GO:1900744	0.000644545	0.999864	9	72	regulation of p38MAPK cascade	BP	0.0479135	BP regulation of p38MAPK cascade	ARIC|g13641.t1, ARIC|g16862.t1, ARIC|g18904.t1, ARIC|g22037.t1, ARIC|g22905.t1, ARIC|g28491.t1, ARIC|g43023.t1, ARIC|g44417.t1, ARIC|g48019.t1
GO:0045087	0.000647991	0.99969	31	455	innate immune response	BP	0.047992	BP innate immune response	ARIC|g1182.t1, ARIC|g12279.t1, ARIC|g13641.t1, ARIC|g15026.t1, ARIC|g15929.t1, ARIC|g15968.t1, ARIC|g20172.t1, ARIC|g21779.t1, ARIC|g22037.t1, ARIC|g2431.t1, ARIC|g28589.t1, ARIC|g29442.t1, ARIC|g29719.t1, ARIC|g34130.t1, ARIC|g35220.t1, ARIC|g3776.t1, ARIC|g39885.t1, ARIC|g42907.t1, ARIC|g42941.t1, ARIC|g43368.t1, ARIC|g44127.t1, ARIC|g44820.t1, ARIC|g47040.t1, ARIC|g4707.t1, ARIC|g47244.t1, ARI…
GO:0004829	0.000655619	1	2	2	threonine-tRNA ligase activity	MF	0.0482012	MF threonine-tRNA ligase activity	ARIC|g13153.t1, ARIC|g26144.t1
GO:0006435	0.000655619	1	2	2	threonyl-tRNA aminoacylation	BP	0.0482012	BP threonyl-tRNA aminoacylation	ARIC|g13153.t1, ARIC|g26144.t1
GO:0043409	0.000663136	0.99975	19	231	negative regulation of MAPK cascade	BP	0.0485759	BP negative regulation of MAPK cascade	ARIC|g15795.t1, ARIC|g16409.t1, ARIC|g16862.t1, ARIC|g17634.t2, ARIC|g18904.t1, ARIC|g22905.t1, ARIC|g27672.t1, ARIC|g29217.t1, ARIC|g29217.t2, ARIC|g29786.t1, ARIC|g36987.t1, ARIC|g39969.t1, ARIC|g43023.t1, ARIC|g44417.t1, ARIC|g46636.t1, ARIC|g48019.t1, ARIC|g52917.t1, ARIC|g8884.t3, ARIC|g9969.t1
GO:0000459	0.000691057	0.999913	6	27	exonucleolytic trimming involved in rRNA processing	BP	0.0502544	BP exonucleolytic trimming involved in rRNA processing	ARIC|g12306.t1, ARIC|g19452.t1, ARIC|g29933.t1, ARIC|g31195.t1, ARIC|g416.t1, ARIC|g53328.t1
GO:0000467	0.000691057	0.999913	6	27	exonucleolytic trimming to generate mature 3'-end of 5.8S rRNA from tricistronic rRNA transcript (SSU-rRNA, 5.8S rRNA, LSU-rRNA)	BP	0.0502544	BP exonucleolytic trimming to generate mature 3'-end of 5.8S rRNA from tricistronic rRNA transcript (SSU-rRNA, 5.8S rRNA, LSU-rRNA)	ARIC|g12306.t1, ARIC|g19452.t1, ARIC|g29933.t1, ARIC|g31195.t1, ARIC|g416.t1, ARIC|g53328.t1
GO:0010955	0.000702173	0.999911	6	27	negative regulation of protein processing	BP	0.0506954	BP negative regulation of protein processing	ARIC|g20172.t1, ARIC|g33924.t1, ARIC|g35220.t1, ARIC|g43368.t1, ARIC|g53153.t1, ARIC|g7004.t1
GO:1903318	0.000702173	0.999911	6	27	negative regulation of protein maturation	BP	0.0506954	BP negative regulation of protein maturation	ARIC|g20172.t1, ARIC|g33924.t1, ARIC|g35220.t1, ARIC|g43368.t1, ARIC|g53153.t1, ARIC|g7004.t1
GO:0010835	0.000718163	0.999957	4	12	regulation of protein ADP-ribosylation	BP	0.051664	BP regulation of protein ADP-ribosylation	ARIC|g29575.t1, ARIC|g29576.t1, ARIC|g36980.t1, ARIC|g36982.t1
GO:0051989	0.000723796	1	2	2	coproporphyrinogen dehydrogenase activity	MF	0.0518833	MF coproporphyrinogen dehydrogenase activity	ARIC|g19995.t1, ARIC|g5928.t1
GO:0006308	0.000800882	0.999848	8	51	DNA catabolic process	BP	0.0572046	BP DNA catabolic process	ARIC|g12306.t1, ARIC|g19452.t1, ARIC|g21341.t1, ARIC|g29933.t1, ARIC|g31195.t1, ARIC|g416.t1, ARIC|g46243.t1, ARIC|g53328.t1
GO:0004657	0.000812782	0.999978	3	6	proline dehydrogenase activity	MF	0.0578487	MF proline dehydrogenase activity	ARIC|g21000.t1, ARIC|g33237.t1, ARIC|g3370.t1
GO:0045742	0.000819909	0.999889	6	36	positive regulation of epidermal growth factor receptor signaling pathway	BP	0.0581498	BP positive regulation of epidermal growth factor receptor signaling pathway	ARIC|g22592.t2, ARIC|g33614.t1, ARIC|g34832.t1, ARIC|g42346.t1, ARIC|g50270.t1, ARIC|g5266.t1
GO:1901699	0.000832941	0.99955	41	689	cellular response to nitrogen compound	BP	0.0588661	BP cellular response to nitrogen compound	ARIC|g11558.t1, ARIC|g12090.t1, ARIC|g12409.t1, ARIC|g12633.t2, ARIC|g13686.t1, ARIC|g15026.t1, ARIC|g1504.t1, ARIC|g15929.t1, ARIC|g15968.t1, ARIC|g19486.t1, ARIC|g21259.t1, ARIC|g22184.t1, ARIC|g22186.t1, ARIC|g22615.t1, ARIC|g23576.t1, ARIC|g23874.t1, ARIC|g25878.t1, ARIC|g2832.t1, ARIC|g29719.t1, ARIC|g29841.t1, ARIC|g32395.t1, ARIC|g33614.t1, ARIC|g34832.t1, ARIC|g39452.t1, ARIC|g3989.t1, AR…
GO:0004820	0.000884968	1	2	2	glycine-tRNA ligase activity	MF	0.0619074	MF glycine-tRNA ligase activity	ARIC|g12199.t1, ARIC|g53225.t1
GO:0006426	0.000884968	1	2	2	glycyl-tRNA aminoacylation	BP	0.0619074	BP glycyl-tRNA aminoacylation	ARIC|g12199.t1, ARIC|g53225.t1
GO:0071550	0.000885228	0.99991	5	22	death-inducing signaling complex assembly	BP	0.0619074	BP death-inducing signaling complex assembly	ARIC|g12090.t1, ARIC|g32395.t1, ARIC|g54181.t1, ARIC|g54183.t1, ARIC|g7912.t1
GO:0046643	0.00089399	0.999975	3	6	regulation of gamma-delta T cell activation	BP	0.062303	BP regulation of gamma-delta T cell activation	ARIC|g15968.t1, ARIC|g47244.t1, ARIC|g9096.t1
GO:0016787	0.000910196	0.999287	259	5983	hydrolase activity	MF	0.0632129	MF hydrolase activity	ARIC|g10157.t1, ARIC|g10825.t1, ARIC|g10902.t1, ARIC|g11518.t1, ARIC|g1193.t1, ARIC|g11952.t1, ARIC|g12026.t1, ARIC|g12199.t1, ARIC|g12306.t1, ARIC|g12338.t1, ARIC|g12409.t1, ARIC|g12457.t1, ARIC|g13691.t1, ARIC|g13751.t1, ARIC|g14124.t1, ARIC|g14227.t1, ARIC|g14755.t1, ARIC|g14780.t1, ARIC|g14780.t2, ARIC|g14781.t1, ARIC|g1504.t1, ARIC|g15130.t1, ARIC|g15795.t1, ARIC|g15799.t1, ARIC|g15835.t1, A…
GO:0006307	0.000916557	0.999909	5	19	DNA dealkylation involved in DNA repair	BP	0.0634352	BP DNA dealkylation involved in DNA repair	ARIC|g14252.t1, ARIC|g16473.t1, ARIC|g26912.t1, ARIC|g34307.t1, ARIC|g42194.t1
GO:0035075	0.000955996	0.999936	4	13	response to ecdysone	BP	0.0658609	BP response to ecdysone	ARIC|g20098.t1, ARIC|g20988.t1, ARIC|g3383.t1, ARIC|g50589.t1
GO:0047484	0.000958168	0.999901	5	22	regulation of response to osmotic stress	BP	0.0658609	BP regulation of response to osmotic stress	ARIC|g35900.t1, ARIC|g3614.t1, ARIC|g38340.t1, ARIC|g48116.t1, ARIC|g51165.t1
GO:0004081	0.00098747	0.999976	3	5	bis(5'-nucleosyl)-tetraphosphatase (asymmetrical) activity	MF	0.0674133	MF bis(5'-nucleosyl)-tetraphosphatase (asymmetrical) activity	ARIC|g12199.t1, ARIC|g18096.t1, ARIC|g44449.t1
GO:0008796	0.00098747	0.999976	3	5	bis(5'-nucleosyl)-tetraphosphatase activity	MF	0.0674133	MF bis(5'-nucleosyl)-tetraphosphatase activity	ARIC|g12199.t1, ARIC|g18096.t1, ARIC|g44449.t1
GO:0034204	0.000994835	0.9998	8	70	lipid translocation	BP	0.0676859	BP lipid translocation	ARIC|g18679.t1, ARIC|g35900.t1, ARIC|g3614.t1, ARIC|g38340.t1, ARIC|g48115.t1, ARIC|g48116.t1, ARIC|g51164.t1, ARIC|g51165.t1
GO:0005525	0.00100714	0.999416	50	799	GTP binding	MF	0.0682915	MF GTP binding	ARIC|g10113.t1, ARIC|g10157.t1, ARIC|g10857.t1, ARIC|g10902.t1, ARIC|g13641.t1, ARIC|g14755.t1, ARIC|g14780.t1, ARIC|g14780.t2, ARIC|g14781.t1, ARIC|g18096.t1, ARIC|g18323.t1, ARIC|g19499.t1, ARIC|g22037.t1, ARIC|g23576.t1, ARIC|g2502.t1, ARIC|g25559.t1, ARIC|g25666.t1, ARIC|g26588.t1, ARIC|g2779.t1, ARIC|g29147.t1, ARIC|g29454.t1, ARIC|g29805.t1, ARIC|g33743.t1, ARIC|g34671.t1, ARIC|g34697.t1, A…
GO:0002813	0.00102161	0.999932	4	12	regulation of biosynthetic process of antibacterial peptides active against Gram-negative bacteria	BP	0.0690396	BP regulation of biosynthetic process of antibacterial peptides active against Gram-negative bacteria	ARIC|g20172.t1, ARIC|g35220.t1, ARIC|g43368.t1, ARIC|g53153.t1
GO:0001883	0.00106807	0.999379	50	801	purine nucleoside binding	MF	0.0716966	MF purine nucleoside binding	ARIC|g10113.t1, ARIC|g10157.t1, ARIC|g10857.t1, ARIC|g10902.t1, ARIC|g13641.t1, ARIC|g14755.t1, ARIC|g14780.t1, ARIC|g14780.t2, ARIC|g14781.t1, ARIC|g18096.t1, ARIC|g18323.t1, ARIC|g19499.t1, ARIC|g22037.t1, ARIC|g23576.t1, ARIC|g2502.t1, ARIC|g25559.t1, ARIC|g25666.t1, ARIC|g26588.t1, ARIC|g2779.t1, ARIC|g29147.t1, ARIC|g29454.t1, ARIC|g29805.t1, ARIC|g33743.t1, ARIC|g34671.t1, ARIC|g34697.t1, A…
GO:0032550	0.00106807	0.999379	50	801	purine ribonucleoside binding	MF	0.0716966	MF purine ribonucleoside binding	ARIC|g10113.t1, ARIC|g10157.t1, ARIC|g10857.t1, ARIC|g10902.t1, ARIC|g13641.t1, ARIC|g14755.t1, ARIC|g14780.t1, ARIC|g14780.t2, ARIC|g14781.t1, ARIC|g18096.t1, ARIC|g18323.t1, ARIC|g19499.t1, ARIC|g22037.t1, ARIC|g23576.t1, ARIC|g2502.t1, ARIC|g25559.t1, ARIC|g25666.t1, ARIC|g26588.t1, ARIC|g2779.t1, ARIC|g29147.t1, ARIC|g29454.t1, ARIC|g29805.t1, ARIC|g33743.t1, ARIC|g34671.t1, ARIC|g34697.t1, A…
GO:1990784	0.00107979	1	2	2	response to dsDNA	BP	0.071821	BP response to dsDNA	ARIC|g15026.t1, ARIC|g29719.t1
GO:1990786	0.00107979	1	2	2	cellular response to dsDNA	BP	0.071821	BP cellular response to dsDNA	ARIC|g15026.t1, ARIC|g29719.t1
GO:0019899	0.00108066	0.999228	125	2656	enzyme binding	MF	0.071821	MF enzyme binding	ARIC|g10174.t1, ARIC|g11488.t1, ARIC|g11558.t1, ARIC|g11893.t1, ARIC|g12090.t1, ARIC|g12409.t1, ARIC|g12633.t2, ARIC|g13641.t1, ARIC|g13751.t1, ARIC|g14068.t1, ARIC|g14145.t1, ARIC|g15026.t1, ARIC|g15795.t1, ARIC|g15929.t1, ARIC|g15968.t1, ARIC|g16409.t1, ARIC|g16797.t1, ARIC|g16862.t1, ARIC|g17222.t1, ARIC|g17229.t1, ARIC|g17634.t2, ARIC|g18658.t1, ARIC|g18904.t1, ARIC|g19641.t1, ARIC|g20098.t1,…
GO:0009705	0.0010998	0.999963	3	7	plant-type vacuole membrane	CC	0.0728517	CC plant-type vacuole membrane	ARIC|g13649.t1, ARIC|g22044.t1, ARIC|g51332.t1
GO:0032434	0.0011085	0.999551	20	255	regulation of proteasomal ubiquitin-dependent protein catabolic process	BP	0.0731863	BP regulation of proteasomal ubiquitin-dependent protein catabolic process	ARIC|g11488.t1, ARIC|g13751.t1, ARIC|g16797.t1, ARIC|g21083.t1, ARIC|g22861.t1, ARIC|g29217.t1, ARIC|g29217.t2, ARIC|g29274.t1, ARIC|g29445.t1, ARIC|g32771.t1, ARIC|g42543.t1, ARIC|g42545.t1, ARIC|g42992.t1, ARIC|g47325.t1, ARIC|g52235.t1, ARIC|g53212.t1, ARIC|g5344.t1, ARIC|g54963.t1, ARIC|g6118.t1, ARIC|g9877.t1
GO:0050870	0.00111962	0.999653	13	130	positive regulation of T cell activation	BP	0.073678	BP positive regulation of T cell activation	ARIC|g15968.t1, ARIC|g16862.t1, ARIC|g18904.t1, ARIC|g22905.t1, ARIC|g30218.t1, ARIC|g42907.t1, ARIC|g43023.t1, ARIC|g44127.t1, ARIC|g44417.t1, ARIC|g47244.t1, ARIC|g48019.t1, ARIC|g6694.t1, ARIC|g9096.t1
GO:0098589	0.00113386	0.999423	33	560	membrane region	CC	0.0743716	CC membrane region	ARIC|g11558.t1, ARIC|g12090.t1, ARIC|g12633.t2, ARIC|g13064.t1, ARIC|g15929.t1, ARIC|g17502.t1, ARIC|g19486.t1, ARIC|g19641.t1, ARIC|g19667.t1, ARIC|g22184.t1, ARIC|g22186.t1, ARIC|g25666.t1, ARIC|g25760.t3, ARIC|g30985.t1, ARIC|g31011.t1, ARIC|g32395.t1, ARIC|g33924.t1, ARIC|g39452.t1, ARIC|g43605.t1, ARIC|g44840.t1, ARIC|g45423.t1, ARIC|g46449.t1, ARIC|g48115.t1, ARIC|g4935.t1, ARIC|g50547.t1, …
GO:0006469	0.00114373	0.999512	22	287	negative regulation of protein kinase activity	BP	0.0747747	BP negative regulation of protein kinase activity	ARIC|g11488.t1, ARIC|g15795.t1, ARIC|g16409.t1, ARIC|g16862.t1, ARIC|g17634.t2, ARIC|g18904.t1, ARIC|g22905.t1, ARIC|g29575.t1, ARIC|g29576.t1, ARIC|g29786.t1, ARIC|g36980.t1, ARIC|g36982.t1, ARIC|g39969.t1, ARIC|g40838.t1, ARIC|g43023.t1, ARIC|g44417.t1, ARIC|g46636.t1, ARIC|g48019.t1, ARIC|g52917.t1, ARIC|g54963.t1, ARIC|g8884.t3, ARIC|g9969.t1
GO:0015965	0.00114755	0.999918	4	14	diadenosine tetraphosphate metabolic process	BP	0.0747809	BP diadenosine tetraphosphate metabolic process	ARIC|g12199.t1, ARIC|g20260.t1, ARIC|g28491.t1, ARIC|g53225.t1
GO:0080111	0.0011538	0.999876	5	21	DNA demethylation	BP	0.0749449	BP DNA demethylation	ARIC|g14252.t1, ARIC|g16473.t1, ARIC|g26912.t1, ARIC|g34307.t1, ARIC|g42194.t1
GO:0070633	0.00117499	0.999791	7	55	transepithelial transport	BP	0.0760748	BP transepithelial transport	ARIC|g12409.t1, ARIC|g29841.t1, ARIC|g35900.t1, ARIC|g3614.t1, ARIC|g38340.t1, ARIC|g48116.t1, ARIC|g51165.t1
GO:0012501	0.00118108	0.999291	55	965	programmed cell death	BP	0.0762236	BP programmed cell death	ARIC|g10113.t1, ARIC|g10174.t1, ARIC|g10857.t1, ARIC|g11558.t1, ARIC|g11893.t1, ARIC|g12090.t1, ARIC|g13686.t1, ARIC|g14068.t1, ARIC|g15802.t1, ARIC|g15929.t1, ARIC|g17372.t1, ARIC|g18096.t1, ARIC|g20172.t1, ARIC|g20362.t1, ARIC|g2218.t1, ARIC|g22184.t1, ARIC|g22186.t1, ARIC|g22592.t2, ARIC|g27245.t1, ARIC|g29217.t1, ARIC|g29217.t2, ARIC|g32395.t1, ARIC|g32608.t1, ARIC|g3332.t1, ARIC|g33924.t1, A…
GO:0062034	0.00119522	1	2	2	L-pipecolic acid biosynthetic process	BP	0.076643	BP L-pipecolic acid biosynthetic process	ARIC|g34130.t1, ARIC|g3776.t1
GO:0062047	0.00119522	1	2	2	pipecolic acid N-hydroxylase	MF	0.076643	MF pipecolic acid N-hydroxylase	ARIC|g34130.t1, ARIC|g3776.t1
GO:0032549	0.00121283	0.999291	50	807	ribonucleoside binding	MF	0.0775243	MF ribonucleoside binding	ARIC|g10113.t1, ARIC|g10157.t1, ARIC|g10857.t1, ARIC|g10902.t1, ARIC|g13641.t1, ARIC|g14755.t1, ARIC|g14780.t1, ARIC|g14780.t2, ARIC|g14781.t1, ARIC|g18096.t1, ARIC|g18323.t1, ARIC|g19499.t1, ARIC|g22037.t1, ARIC|g23576.t1, ARIC|g2502.t1, ARIC|g25559.t1, ARIC|g25666.t1, ARIC|g26588.t1, ARIC|g2779.t1, ARIC|g29147.t1, ARIC|g29454.t1, ARIC|g29805.t1, ARIC|g33743.t1, ARIC|g34671.t1, ARIC|g34697.t1, A…
GO:0008812	0.00122882	0.999958	3	7	choline dehydrogenase activity	MF	0.0782973	MF choline dehydrogenase activity	ARIC|g17451.t1, ARIC|g37137.t1, ARIC|g6285.t1
GO:0070372	0.00124104	0.999466	22	309	regulation of ERK1 and ERK2 cascade	BP	0.0788258	BP regulation of ERK1 and ERK2 cascade	ARIC|g13641.t1, ARIC|g15968.t1, ARIC|g16862.t1, ARIC|g18904.t1, ARIC|g22037.t1, ARIC|g22905.t1, ARIC|g28491.t1, ARIC|g29217.t1, ARIC|g29217.t2, ARIC|g36987.t1, ARIC|g3989.t1, ARIC|g39969.t1, ARIC|g43023.t1, ARIC|g44417.t1, ARIC|g44840.t1, ARIC|g46289.t1, ARIC|g47411.t1, ARIC|g48019.t1, ARIC|g50270.t1, ARIC|g5266.t1, ARIC|g7571.t1, ARIC|g9096.t1
GO:0032270	0.00127537	0.999134	92	1851	positive regulation of cellular protein metabolic process	BP	0.0806173	BP positive regulation of cellular protein metabolic process	ARIC|g10174.t1, ARIC|g11488.t1, ARIC|g11558.t1, ARIC|g11893.t1, ARIC|g11925.t1, ARIC|g12090.t1, ARIC|g12633.t2, ARIC|g13641.t1, ARIC|g13751.t1, ARIC|g14068.t1, ARIC|g15929.t1, ARIC|g15968.t1, ARIC|g16797.t1, ARIC|g17058.t1, ARIC|g17634.t2, ARIC|g17686.t1, ARIC|g19641.t1, ARIC|g20172.t1, ARIC|g20362.t1, ARIC|g20656.t1, ARIC|g21083.t1, ARIC|g22037.t1, ARIC|g2218.t1, ARIC|g22184.t1, ARIC|g22186.t1, …
GO:0019595	0.00128531	1	2	2	non-phosphorylated glucose catabolic process	BP	0.0806173	BP non-phosphorylated glucose catabolic process	ARIC|g37170.t1, ARIC|g38565.t1
GO:0046430	0.00128531	1	2	2	non-phosphorylated glucose metabolic process	BP	0.0806173	BP non-phosphorylated glucose metabolic process	ARIC|g37170.t1, ARIC|g38565.t1
GO:0047936	0.00128531	1	2	2	glucose 1-dehydrogenase [NAD(P)] activity	MF	0.0806173	MF glucose 1-dehydrogenase [NAD(P)] activity	ARIC|g37170.t1, ARIC|g38565.t1
GO:1990261	0.00132885	1	2	2	pre-mRNA catabolic process	BP	0.0830884	BP pre-mRNA catabolic process	ARIC|g3332.t1, ARIC|g8045.t1
GO:0001882	0.00134182	0.999211	50	810	nucleoside binding	MF	0.0834515	MF nucleoside binding	ARIC|g10113.t1, ARIC|g10157.t1, ARIC|g10857.t1, ARIC|g10902.t1, ARIC|g13641.t1, ARIC|g14755.t1, ARIC|g14780.t1, ARIC|g14780.t2, ARIC|g14781.t1, ARIC|g18096.t1, ARIC|g18323.t1, ARIC|g19499.t1, ARIC|g22037.t1, ARIC|g23576.t1, ARIC|g2502.t1, ARIC|g25559.t1, ARIC|g25666.t1, ARIC|g26588.t1, ARIC|g2779.t1, ARIC|g29147.t1, ARIC|g29454.t1, ARIC|g29805.t1, ARIC|g33743.t1, ARIC|g34671.t1, ARIC|g34697.t1, A…
GO:0071359	0.00134946	0.999847	5	24	cellular response to dsRNA	BP	0.0834515	BP cellular response to dsRNA	ARIC|g15026.t1, ARIC|g1504.t1, ARIC|g23874.t1, ARIC|g29719.t1, ARIC|g9111.t1
GO:0009835	0.00136007	1	2	2	fruit ripening	BP	0.0834515	BP fruit ripening	ARIC|g15752.t1, ARIC|g51442.t1
GO:0009836	0.00136007	1	2	2	fruit ripening, climacteric	BP	0.0834515	BP fruit ripening, climacteric	ARIC|g15752.t1, ARIC|g51442.t1
GO:0018444	0.00136279	0.999951	3	7	translation release factor complex	CC	0.0834515	CC translation release factor complex	ARIC|g13198.t1, ARIC|g37096.t1, ARIC|g47582.t1
GO:0031106	0.00136296	1	2	2	septin ring organization	BP	0.0834515	BP septin ring organization	ARIC|g10113.t1, ARIC|g10857.t1
GO:0001909	0.00136376	0.99985	5	20	leukocyte mediated cytotoxicity	BP	0.0834515	BP leukocyte mediated cytotoxicity	ARIC|g1182.t1, ARIC|g12279.t1, ARIC|g4707.t1, ARIC|g50518.t1, ARIC|g53304.t1
GO:0008219	0.0013742	0.999161	57	1023	cell death	BP	0.0836367	BP cell death	ARIC|g10113.t1, ARIC|g10174.t1, ARIC|g10857.t1, ARIC|g11558.t1, ARIC|g11893.t1, ARIC|g12090.t1, ARIC|g12340.t1, ARIC|g13686.t1, ARIC|g14068.t1, ARIC|g15802.t1, ARIC|g15929.t1, ARIC|g17372.t1, ARIC|g18096.t1, ARIC|g20172.t1, ARIC|g20362.t1, ARIC|g2218.t1, ARIC|g22184.t1, ARIC|g22186.t1, ARIC|g22592.t2, ARIC|g27245.t1, ARIC|g29217.t1, ARIC|g29217.t2, ARIC|g32395.t1, ARIC|g32608.t1, ARIC|g3332.t1, A…
GO:0008823	0.0013805	1	2	2	cupric reductase activity	MF	0.0836367	MF cupric reductase activity	ARIC|g22974.t1, ARIC|g50997.t1
GO:0052851	0.0013805	1	2	2	ferric-chelate reductase (NADPH) activity	MF	0.0836367	MF ferric-chelate reductase (NADPH) activity	ARIC|g22974.t1, ARIC|g50997.t1
GO:0052895	0.00138346	1	2	2	N1-acetylspermine:oxygen oxidoreductase (N1-acetylspermidine-forming) activity	MF	0.0836367	MF N1-acetylspermine:oxygen oxidoreductase (N1-acetylspermidine-forming) activity	ARIC|g44087.t1, ARIC|g50087.t1
GO:0042742	0.00143514	0.999422	19	224	defense response to bacterium	BP	0.0865005	BP defense response to bacterium	ARIC|g14780.t1, ARIC|g15771.t1, ARIC|g15968.t1, ARIC|g20172.t1, ARIC|g2431.t1, ARIC|g28589.t1, ARIC|g30943.t1, ARIC|g34130.t1, ARIC|g34671.t1, ARIC|g35220.t1, ARIC|g3776.t1, ARIC|g43368.t1, ARIC|g43605.t1, ARIC|g47244.t1, ARIC|g48862.t1, ARIC|g50270.t1, ARIC|g5266.t1, ARIC|g53153.t1, ARIC|g9096.t1
GO:0019788	0.00150229	0.999893	4	11	NEDD8 transferase activity	MF	0.08994	MF NEDD8 transferase activity	ARIC|g27893.t1, ARIC|g33893.t1, ARIC|g34644.t1, ARIC|g35187.t1
GO:0016820	0.00151013	0.999369	20	300	NA	NA	0.08994	none	ARIC|g12409.t1, ARIC|g18679.t1, ARIC|g19500.t1, ARIC|g19667.t1, ARIC|g2817.t1, ARIC|g29841.t1, ARIC|g31011.t1, ARIC|g35900.t1, ARIC|g35924.t1, ARIC|g3614.t1, ARIC|g368.t1, ARIC|g369.t1, ARIC|g38339.t1, ARIC|g38340.t1, ARIC|g39568.t1, ARIC|g45423.t1, ARIC|g48115.t1, ARIC|g48116.t1, ARIC|g51164.t1, ARIC|g51165.t1
GO:0042626	0.00151013	0.999369	20	300	ATPase activity, coupled to transmembrane movement of substances	MF	0.08994	MF ATPase activity, coupled to transmembrane movement of substances	ARIC|g12409.t1, ARIC|g18679.t1, ARIC|g19500.t1, ARIC|g19667.t1, ARIC|g2817.t1, ARIC|g29841.t1, ARIC|g31011.t1, ARIC|g35900.t1, ARIC|g35924.t1, ARIC|g3614.t1, ARIC|g368.t1, ARIC|g369.t1, ARIC|g38339.t1, ARIC|g38340.t1, ARIC|g39568.t1, ARIC|g45423.t1, ARIC|g48115.t1, ARIC|g48116.t1, ARIC|g51164.t1, ARIC|g51165.t1
GO:0043492	0.00151013	0.999369	20	300	ATPase activity, coupled to movement of substances	MF	0.08994	MF ATPase activity, coupled to movement of substances	ARIC|g12409.t1, ARIC|g18679.t1, ARIC|g19500.t1, ARIC|g19667.t1, ARIC|g2817.t1, ARIC|g29841.t1, ARIC|g31011.t1, ARIC|g35900.t1, ARIC|g35924.t1, ARIC|g3614.t1, ARIC|g368.t1, ARIC|g369.t1, ARIC|g38339.t1, ARIC|g38340.t1, ARIC|g39568.t1, ARIC|g45423.t1, ARIC|g48115.t1, ARIC|g48116.t1, ARIC|g51164.t1, ARIC|g51165.t1
GO:0050157	0.00152997	0.999988	2	3	ornithine racemase activity	MF	0.0908524	MF ornithine racemase activity	ARIC|g15363.t1, ARIC|g51077.t1
GO:0060740	0.0015464	0.999874	4	18	prostate gland epithelium morphogenesis	BP	0.0915568	BP prostate gland epithelium morphogenesis	ARIC|g15802.t1, ARIC|g29217.t1, ARIC|g29217.t2, ARIC|g51302.t1
GO:0090503	0.00158762	0.99966	8	59	RNA phosphodiester bond hydrolysis, exonucleolytic	BP	0.093721	BP RNA phosphodiester bond hydrolysis, exonucleolytic	ARIC|g12306.t1, ARIC|g1504.t1, ARIC|g19452.t1, ARIC|g29933.t1, ARIC|g31195.t1, ARIC|g416.t1, ARIC|g53328.t1, ARIC|g9111.t1
GO:0016127	0.00159998	0.999939	3	7	sterol catabolic process	BP	0.0941737	BP sterol catabolic process	ARIC|g10115.t1, ARIC|g10860.t1, ARIC|g13174.t1
GO:0002070	0.00160468	0.999872	4	15	epithelial cell maturation	BP	0.0941739	BP epithelial cell maturation	ARIC|g15802.t1, ARIC|g29217.t1, ARIC|g29217.t2, ARIC|g51302.t1
GO:0140212	0.00161056	0.999987	2	3	regulation of long-chain fatty acid import into cell	BP	0.0942434	BP regulation of long-chain fatty acid import into cell	ARIC|g22615.t1, ARIC|g42368.t1
GO:1901186	0.00165783	0.99974	6	40	positive regulation of ERBB signaling pathway	BP	0.0967275	BP positive regulation of ERBB signaling pathway	ARIC|g22592.t2, ARIC|g33614.t1, ARIC|g34832.t1, ARIC|g42346.t1, ARIC|g50270.t1, ARIC|g5266.t1
GO:0020023	0.001702	1	2	2	kinetoplast	CC	0.0987306	CC kinetoplast	ARIC|g33926.t1, ARIC|g35221.t1
GO:0031019	0.001702	1	2	2	mitochondrial mRNA editing complex	CC	0.0987306	CC mitochondrial mRNA editing complex	ARIC|g33926.t1, ARIC|g35221.t1
GO:0002118	0.00171822	0.999861	4	15	aggressive behavior	BP	0.0993842	BP aggressive behavior	ARIC|g21000.t1, ARIC|g33237.t1, ARIC|g3370.t1, ARIC|g6145.t1
GO:0045088	0.00178739	0.999045	35	572	regulation of innate immune response	BP	0.103073	BP regulation of innate immune response	ARIC|g13641.t1, ARIC|g15026.t1, ARIC|g15929.t1, ARIC|g15968.t1, ARIC|g16862.t1, ARIC|g18904.t1, ARIC|g20239.t1, ARIC|g21779.t1, ARIC|g22037.t1, ARIC|g22905.t1, ARIC|g25493.t1, ARIC|g28711.t1, ARIC|g29442.t1, ARIC|g29592.t1, ARIC|g29719.t1, ARIC|g30218.t1, ARIC|g30292.t1, ARIC|g30532.t1, ARIC|g39885.t1, ARIC|g42907.t1, ARIC|g43023.t1, ARIC|g43544.t1, ARIC|g44127.t1, ARIC|g44417.t1, ARIC|g44455.t1,…
GO:0010230	0.00179227	1	2	2	alternative respiration	BP	0.103073	BP alternative respiration	ARIC|g109.t1, ARIC|g55382.t1
GO:0031125	0.0018369	0.999714	6	31	rRNA 3'-end processing	BP	0.105119	BP rRNA 3'-end processing	ARIC|g12306.t1, ARIC|g19452.t1, ARIC|g29933.t1, ARIC|g31195.t1, ARIC|g416.t1, ARIC|g53328.t1
GO:0008193	0.00184129	1	2	2	tRNA guanylyltransferase activity	MF	0.105119	MF tRNA guanylyltransferase activity	ARIC|g13073.t1, ARIC|g6411.t1
GO:0019001	0.00184879	0.998896	50	828	guanyl nucleotide binding	MF	0.105119	MF guanyl nucleotide binding	ARIC|g10113.t1, ARIC|g10157.t1, ARIC|g10857.t1, ARIC|g10902.t1, ARIC|g13641.t1, ARIC|g14755.t1, ARIC|g14780.t1, ARIC|g14780.t2, ARIC|g14781.t1, ARIC|g18096.t1, ARIC|g18323.t1, ARIC|g19499.t1, ARIC|g22037.t1, ARIC|g23576.t1, ARIC|g2502.t1, ARIC|g25559.t1, ARIC|g25666.t1, ARIC|g26588.t1, ARIC|g2779.t1, ARIC|g29147.t1, ARIC|g29454.t1, ARIC|g29805.t1, ARIC|g33743.t1, ARIC|g34671.t1, ARIC|g34697.t1, A…
GO:0032561	0.00184879	0.998896	50	828	guanyl ribonucleotide binding	MF	0.105119	MF guanyl ribonucleotide binding	ARIC|g10113.t1, ARIC|g10157.t1, ARIC|g10857.t1, ARIC|g10902.t1, ARIC|g13641.t1, ARIC|g14755.t1, ARIC|g14780.t1, ARIC|g14780.t2, ARIC|g14781.t1, ARIC|g18096.t1, ARIC|g18323.t1, ARIC|g19499.t1, ARIC|g22037.t1, ARIC|g23576.t1, ARIC|g2502.t1, ARIC|g25559.t1, ARIC|g25666.t1, ARIC|g26588.t1, ARIC|g2779.t1, ARIC|g29147.t1, ARIC|g29454.t1, ARIC|g29805.t1, ARIC|g33743.t1, ARIC|g34671.t1, ARIC|g34697.t1, A…
GO:0050681	0.00186535	0.999641	7	52	androgen receptor binding	MF	0.105735	MF androgen receptor binding	ARIC|g22861.t1, ARIC|g27245.t1, ARIC|g29274.t1, ARIC|g32771.t1, ARIC|g41868.t1, ARIC|g52235.t1, ARIC|g9877.t1
GO:0051247	0.00187637	0.9987	95	1944	positive regulation of protein metabolic process	BP	0.105735	BP positive regulation of protein metabolic process	ARIC|g10174.t1, ARIC|g11488.t1, ARIC|g11558.t1, ARIC|g11893.t1, ARIC|g11925.t1, ARIC|g12090.t1, ARIC|g12633.t2, ARIC|g13641.t1, ARIC|g13751.t1, ARIC|g14068.t1, ARIC|g15929.t1, ARIC|g15968.t1, ARIC|g16797.t1, ARIC|g17058.t1, ARIC|g17634.t2, ARIC|g17686.t1, ARIC|g19641.t1, ARIC|g20172.t1, ARIC|g20362.t1, ARIC|g20656.t1, ARIC|g20880.t1, ARIC|g21083.t1, ARIC|g22037.t1, ARIC|g2218.t1, ARIC|g22184.t1, …
GO:0006971	0.00189254	0.999698	6	37	hypotonic response	BP	0.105735	BP hypotonic response	ARIC|g11158.t1, ARIC|g15744.t1, ARIC|g1658.t1, ARIC|g41895.t1, ARIC|g48435.t1, ARIC|g48884.t1
GO:0071901	0.00189871	0.999313	15	173	negative regulation of protein serine/threonine kinase activity	BP	0.105735	BP negative regulation of protein serine/threonine kinase activity	ARIC|g15795.t1, ARIC|g16409.t1, ARIC|g16862.t1, ARIC|g17634.t2, ARIC|g18904.t1, ARIC|g22905.t1, ARIC|g29786.t1, ARIC|g39969.t1, ARIC|g43023.t1, ARIC|g44417.t1, ARIC|g46636.t1, ARIC|g48019.t1, ARIC|g52917.t1, ARIC|g8884.t3, ARIC|g9969.t1
GO:0051704	0.00192277	0.998708	81	1628	multi-organism process	BP	0.105735	BP multi-organism process	ARIC|g13751.t1, ARIC|g14780.t1, ARIC|g15026.t1, ARIC|g15771.t1, ARIC|g15788.t1, ARIC|g15968.t1, ARIC|g16409.t1, ARIC|g19687.t1, ARIC|g20172.t1, ARIC|g20239.t1, ARIC|g20988.t1, ARIC|g21000.t1, ARIC|g21542.t1, ARIC|g21558.t1, ARIC|g21779.t1, ARIC|g2431.t1, ARIC|g25222.t1, ARIC|g25462.t1, ARIC|g25472.t1, ARIC|g25666.t1, ARIC|g25868.t1, ARIC|g26502.t1, ARIC|g28470.t1, ARIC|g28589.t1, ARIC|g29219.t1, …
GO:0005260	0.00192811	1	2	2	intracellularly ATP-gated chloride channel activity	MF	0.105735	MF intracellularly ATP-gated chloride channel activity	ARIC|g12409.t1, ARIC|g29841.t1
GO:0035377	0.00192811	1	2	2	transepithelial water transport	BP	0.105735	BP transepithelial water transport	ARIC|g12409.t1, ARIC|g29841.t1
GO:0099142	0.00192811	1	2	2	intracellularly ATP-gated ion channel activity	MF	0.105735	MF intracellularly ATP-gated ion channel activity	ARIC|g12409.t1, ARIC|g29841.t1
GO:0106138	0.00192811	1	2	2	Sec61 translocon complex binding	MF	0.105735	MF Sec61 translocon complex binding	ARIC|g12409.t1, ARIC|g29841.t1
GO:1902159	0.00192811	1	2	2	regulation of cyclic nucleotide-gated ion channel activity	BP	0.105735	BP regulation of cyclic nucleotide-gated ion channel activity	ARIC|g12409.t1, ARIC|g29841.t1
GO:1902161	0.00192811	1	2	2	positive regulation of cyclic nucleotide-gated ion channel activity	BP	0.105735	BP positive regulation of cyclic nucleotide-gated ion channel activity	ARIC|g12409.t1, ARIC|g29841.t1
GO:1902941	0.00192811	1	2	2	regulation of voltage-gated chloride channel activity	BP	0.105735	BP regulation of voltage-gated chloride channel activity	ARIC|g12409.t1, ARIC|g29841.t1
GO:1902943	0.00192811	1	2	2	positive regulation of voltage-gated chloride channel activity	BP	0.105735	BP positive regulation of voltage-gated chloride channel activity	ARIC|g12409.t1, ARIC|g29841.t1
GO:0002831	0.00202078	0.999183	18	231	regulation of response to biotic stimulus	BP	0.110515	BP regulation of response to biotic stimulus	ARIC|g15026.t1, ARIC|g15929.t1, ARIC|g20172.t1, ARIC|g20988.t1, ARIC|g21779.t1, ARIC|g29719.t1, ARIC|g30218.t1, ARIC|g30943.t1, ARIC|g3383.t1, ARIC|g35220.t1, ARIC|g39885.t1, ARIC|g43368.t1, ARIC|g47217.t1, ARIC|g49900.t1, ARIC|g49930.t1, ARIC|g5042.t1, ARIC|g53153.t1, ARIC|g6694.t1
GO:0005850	0.00202884	0.999831	4	14	eukaryotic translation initiation factor 2 complex	CC	0.110654	CC eukaryotic translation initiation factor 2 complex	ARIC|g16736.t1, ARIC|g2311.t1, ARIC|g26588.t1, ARIC|g4864.t1
GO:0061654	0.00205954	1	2	2	NEDD8 conjugating enzyme activity	MF	0.112025	MF NEDD8 conjugating enzyme activity	ARIC|g33893.t1, ARIC|g35187.t1
GO:0010133	0.00207528	0.999908	3	8	proline catabolic process to glutamate	BP	0.112576	BP proline catabolic process to glutamate	ARIC|g21000.t1, ARIC|g33237.t1, ARIC|g3370.t1
GO:0045686	0.00210615	0.999654	6	39	negative regulation of glial cell differentiation	BP	0.113942	BP negative regulation of glial cell differentiation	ARIC|g16862.t1, ARIC|g18904.t1, ARIC|g22905.t1, ARIC|g43023.t1, ARIC|g44417.t1, ARIC|g48019.t1
GO:0048469	0.00211915	0.99937	11	114	cell maturation	BP	0.114337	BP cell maturation	ARIC|g12409.t1, ARIC|g15802.t1, ARIC|g25760.t3, ARIC|g29217.t1, ARIC|g29217.t2, ARIC|g29841.t1, ARIC|g35643.t1, ARIC|g37654.t1, ARIC|g45956.t1, ARIC|g4934.t1, ARIC|g51302.t1
GO:0098802	0.00216319	0.999271	13	163	plasma membrane receptor complex	CC	0.11618	CC plasma membrane receptor complex	ARIC|g11558.t1, ARIC|g12090.t1, ARIC|g15929.t1, ARIC|g22184.t1, ARIC|g22186.t1, ARIC|g30218.t1, ARIC|g32395.t1, ARIC|g54181.t1, ARIC|g54183.t1, ARIC|g54184.t1, ARIC|g55035.t1, ARIC|g6694.t1, ARIC|g7912.t1
GO:0009405	0.00216488	0.999145	17	215	pathogenesis	BP	0.11618	BP pathogenesis	ARIC|g19687.t1, ARIC|g21542.t1, ARIC|g21558.t1, ARIC|g25222.t1, ARIC|g25472.t1, ARIC|g26502.t1, ARIC|g32929.t1, ARIC|g33815.t1, ARIC|g34175.t1, ARIC|g35210.t1, ARIC|g35838.t1, ARIC|g37619.t1, ARIC|g40155.t1, ARIC|g43505.t1, ARIC|g4720.t1, ARIC|g47440.t1, ARIC|g52445.t1
GO:0003847	0.00219632	1	2	2	1-alkyl-2-acetylglycerophosphocholine esterase activity	MF	0.117553	MF 1-alkyl-2-acetylglycerophosphocholine esterase activity	ARIC|g47768.t1, ARIC|g51378.t1
GO:0000151	0.00223357	0.998758	38	611	ubiquitin ligase complex	CC	0.119228	CC ubiquitin ligase complex	ARIC|g11558.t1, ARIC|g12090.t1, ARIC|g14200.t1, ARIC|g14898.t1, ARIC|g15929.t1, ARIC|g16797.t1, ARIC|g18767.t1, ARIC|g20098.t1, ARIC|g20656.t1, ARIC|g21083.t1, ARIC|g22184.t1, ARIC|g22186.t1, ARIC|g22391.t1, ARIC|g22861.t1, ARIC|g25562.t1, ARIC|g29274.t1, ARIC|g29445.t1, ARIC|g30943.t1, ARIC|g32395.t1, ARIC|g32771.t1, ARIC|g39985.t1, ARIC|g42543.t1, ARIC|g42545.t1, ARIC|g42799.t1, ARIC|g42992.t1,…
GO:0071204	0.00224598	0.999807	4	14	histone pre-mRNA 3'end processing complex	CC	0.119257	CC histone pre-mRNA 3'end processing complex	ARIC|g19452.t1, ARIC|g29933.t1, ARIC|g31195.t1, ARIC|g416.t1
GO:0071207	0.00224598	0.999807	4	14	histone pre-mRNA stem-loop binding	MF	0.119257	MF histone pre-mRNA stem-loop binding	ARIC|g19452.t1, ARIC|g29933.t1, ARIC|g31195.t1, ARIC|g416.t1
GO:0043388	0.0022778	0.999483	8	60	positive regulation of DNA binding	BP	0.120627	BP positive regulation of DNA binding	ARIC|g1182.t1, ARIC|g18596.t1, ARIC|g30218.t1, ARIC|g4707.t1, ARIC|g4970.t1, ARIC|g50518.t1, ARIC|g53304.t1, ARIC|g6694.t1
GO:0044462	0.00229843	0.999795	4	16	external encapsulating structure part	CC	0.120891	CC external encapsulating structure part	ARIC|g25472.t1, ARIC|g26502.t1, ARIC|g34288.t1, ARIC|g47364.t1
GO:0070059	0.00231831	0.999535	7	54	intrinsic apoptotic signaling pathway in response to endoplasmic reticulum stress	BP	0.120891	BP intrinsic apoptotic signaling pathway in response to endoplasmic reticulum stress	ARIC|g12090.t1, ARIC|g2832.t1, ARIC|g32395.t1, ARIC|g4327.t1, ARIC|g54181.t1, ARIC|g54183.t1, ARIC|g7912.t1
GO:1901524	0.00232098	0.999609	6	42	regulation of mitophagy	BP	0.120891	BP regulation of mitophagy	ARIC|g19641.t1, ARIC|g20880.t1, ARIC|g21332.t1, ARIC|g25462.t1, ARIC|g30985.t1, ARIC|g33962.t1
GO:0033231	0.00233097	0.999978	2	3	carbohydrate export	BP	0.120891	BP carbohydrate export	ARIC|g3614.t1, ARIC|g38340.t1
GO:0043215	0.00233097	0.999978	2	3	daunorubicin transport	BP	0.120891	BP daunorubicin transport	ARIC|g3614.t1, ARIC|g38340.t1
GO:1904444	0.00233097	0.999978	2	3	regulation of establishment of Sertoli cell barrier	BP	0.120891	BP regulation of establishment of Sertoli cell barrier	ARIC|g3614.t1, ARIC|g38340.t1
GO:1904446	0.00233097	0.999978	2	3	positive regulation of establishment of Sertoli cell barrier	BP	0.120891	BP positive regulation of establishment of Sertoli cell barrier	ARIC|g3614.t1, ARIC|g38340.t1
GO:1990963	0.00233097	0.999978	2	3	establishment of blood-retinal barrier	BP	0.120891	BP establishment of blood-retinal barrier	ARIC|g3614.t1, ARIC|g38340.t1
GO:1901701	0.00235822	0.998536	55	1028	cellular response to oxygen-containing compound	BP	0.121989	BP cellular response to oxygen-containing compound	ARIC|g11558.t1, ARIC|g12090.t1, ARIC|g12409.t1, ARIC|g12633.t2, ARIC|g13686.t1, ARIC|g13751.t1, ARIC|g14068.t1, ARIC|g15929.t1, ARIC|g15968.t1, ARIC|g17452.t1, ARIC|g19486.t1, ARIC|g19641.t1, ARIC|g20988.t1, ARIC|g21259.t1, ARIC|g22184.t1, ARIC|g22186.t1, ARIC|g22615.t1, ARIC|g23576.t1, ARIC|g25760.t3, ARIC|g25878.t1, ARIC|g2832.t1, ARIC|g29442.t1, ARIC|g29841.t1, ARIC|g30218.t1, ARIC|g30985.t1, …
GO:0002684	0.00237883	0.998592	46	820	positive regulation of immune system process	BP	0.122482	BP positive regulation of immune system process	ARIC|g11558.t1, ARIC|g12090.t1, ARIC|g13641.t1, ARIC|g15026.t1, ARIC|g1519.t1, ARIC|g15929.t1, ARIC|g15968.t1, ARIC|g16862.t1, ARIC|g18904.t1, ARIC|g20172.t1, ARIC|g20239.t1, ARIC|g21779.t1, ARIC|g22037.t1, ARIC|g22184.t1, ARIC|g22186.t1, ARIC|g22905.t1, ARIC|g23861.t1, ARIC|g25493.t1, ARIC|g27245.t1, ARIC|g28491.t1, ARIC|g29442.t1, ARIC|g29719.t1, ARIC|g30218.t1, ARIC|g32395.t1, ARIC|g35220.t1, …
GO:0039648	0.00237994	0.999896	3	7	modulation by virus of host protein ubiquitination	BP	0.122482	BP modulation by virus of host protein ubiquitination	ARIC|g25868.t1, ARIC|g32845.t1, ARIC|g47217.t1
GO:0015959	0.00240467	0.999783	4	16	diadenosine polyphosphate metabolic process	BP	0.123438	BP diadenosine polyphosphate metabolic process	ARIC|g12199.t1, ARIC|g20260.t1, ARIC|g28491.t1, ARIC|g53225.t1
GO:0007249	0.00242675	0.999063	16	196	I-kappaB kinase/NF-kappaB signaling	BP	0.124253	BP I-kappaB kinase/NF-kappaB signaling	ARIC|g12090.t1, ARIC|g28711.t1, ARIC|g29592.t1, ARIC|g30218.t1, ARIC|g30532.t1, ARIC|g32395.t1, ARIC|g43544.t1, ARIC|g44455.t1, ARIC|g45899.t1, ARIC|g47361.t1, ARIC|g49274.t1, ARIC|g49275.t1, ARIC|g54181.t1, ARIC|g54183.t1, ARIC|g6694.t1, ARIC|g7912.t1
GO:0035620	0.00247672	0.999578	6	41	ceramide transporter activity	MF	0.126489	MF ceramide transporter activity	ARIC|g18679.t1, ARIC|g35900.t1, ARIC|g3614.t1, ARIC|g38340.t1, ARIC|g48116.t1, ARIC|g51165.t1
GO:0015399	0.00250461	0.998907	20	308	primary active transmembrane transporter activity	MF	0.127266	MF primary active transmembrane transporter activity	ARIC|g12409.t1, ARIC|g18679.t1, ARIC|g19500.t1, ARIC|g19667.t1, ARIC|g2817.t1, ARIC|g29841.t1, ARIC|g31011.t1, ARIC|g35900.t1, ARIC|g35924.t1, ARIC|g3614.t1, ARIC|g368.t1, ARIC|g369.t1, ARIC|g38339.t1, ARIC|g38340.t1, ARIC|g39568.t1, ARIC|g45423.t1, ARIC|g48115.t1, ARIC|g48116.t1, ARIC|g51164.t1, ARIC|g51165.t1
GO:0015405	0.00250461	0.998907	20	308	P-P-bond-hydrolysis-driven transmembrane transporter activity	MF	0.127266	MF P-P-bond-hydrolysis-driven transmembrane transporter activity	ARIC|g12409.t1, ARIC|g18679.t1, ARIC|g19500.t1, ARIC|g19667.t1, ARIC|g2817.t1, ARIC|g29841.t1, ARIC|g31011.t1, ARIC|g35900.t1, ARIC|g35924.t1, ARIC|g3614.t1, ARIC|g368.t1, ARIC|g369.t1, ARIC|g38339.t1, ARIC|g38340.t1, ARIC|g39568.t1, ARIC|g45423.t1, ARIC|g48115.t1, ARIC|g48116.t1, ARIC|g51164.t1, ARIC|g51165.t1
GO:0031347	0.00252542	0.998483	48	875	regulation of defense response	BP	0.127999	BP regulation of defense response	ARIC|g13641.t1, ARIC|g15026.t1, ARIC|g15929.t1, ARIC|g15968.t1, ARIC|g16862.t1, ARIC|g18904.t1, ARIC|g19486.t1, ARIC|g20172.t1, ARIC|g20239.t1, ARIC|g20988.t1, ARIC|g21779.t1, ARIC|g22037.t1, ARIC|g22905.t1, ARIC|g25493.t1, ARIC|g28491.t1, ARIC|g28711.t1, ARIC|g29442.t1, ARIC|g29592.t1, ARIC|g29719.t1, ARIC|g30218.t1, ARIC|g30292.t1, ARIC|g30532.t1, ARIC|g30943.t1, ARIC|g3383.t1, ARIC|g35220.t1, …
GO:0051747	0.00257439	0.999884	3	7	cytosine C-5 DNA demethylase activity	MF	0.130067	MF cytosine C-5 DNA demethylase activity	ARIC|g26912.t1, ARIC|g34307.t1, ARIC|g42194.t1
GO:0103053	0.00257918	0.999884	3	7	1-ethyladenine demethylase activity	MF	0.130067	MF 1-ethyladenine demethylase activity	ARIC|g26912.t1, ARIC|g34307.t1, ARIC|g42194.t1
GO:0038183	0.00260311	0.99976	4	16	bile acid signaling pathway	BP	0.130945	BP bile acid signaling pathway	ARIC|g19500.t1, ARIC|g29442.t1, ARIC|g368.t1, ARIC|g369.t1
GO:0019903	0.00262862	0.998941	17	230	protein phosphatase binding	MF	0.131898	MF protein phosphatase binding	ARIC|g11558.t1, ARIC|g12090.t1, ARIC|g13641.t1, ARIC|g13751.t1, ARIC|g14145.t1, ARIC|g15929.t1, ARIC|g22037.t1, ARIC|g22184.t1, ARIC|g22186.t1, ARIC|g29893.t1, ARIC|g32395.t1, ARIC|g42799.t1, ARIC|g54181.t1, ARIC|g54183.t1, ARIC|g54184.t1, ARIC|g55035.t1, ARIC|g7912.t1
GO:0039533	0.00265984	0.999741	4	21	regulation of MDA-5 signaling pathway	BP	0.13305	BP regulation of MDA-5 signaling pathway	ARIC|g15026.t1, ARIC|g21779.t1, ARIC|g29719.t1, ARIC|g39885.t1
GO:1903039	0.00266484	0.999085	13	143	positive regulation of leukocyte cell-cell adhesion	BP	0.13305	BP positive regulation of leukocyte cell-cell adhesion	ARIC|g15968.t1, ARIC|g16862.t1, ARIC|g18904.t1, ARIC|g22905.t1, ARIC|g30218.t1, ARIC|g42907.t1, ARIC|g43023.t1, ARIC|g44127.t1, ARIC|g44417.t1, ARIC|g47244.t1, ARIC|g48019.t1, ARIC|g6694.t1, ARIC|g9096.t1
GO:0032057	0.00268316	0.99987	3	8	negative regulation of translational initiation in response to stress	BP	0.133632	BP negative regulation of translational initiation in response to stress	ARIC|g2832.t1, ARIC|g4864.t1, ARIC|g6917.t1
GO:0016896	0.00271537	0.999225	10	96	exoribonuclease activity, producing 5'-phosphomonoesters	MF	0.134901	MF exoribonuclease activity, producing 5'-phosphomonoesters	ARIC|g12306.t1, ARIC|g1504.t1, ARIC|g19452.t1, ARIC|g21341.t1, ARIC|g23874.t1, ARIC|g29933.t1, ARIC|g31195.t1, ARIC|g416.t1, ARIC|g53328.t1, ARIC|g9111.t1
GO:0035162	0.0027942	0.99951	6	43	embryonic hemopoiesis	BP	0.137883	BP embryonic hemopoiesis	ARIC|g1519.t1, ARIC|g23861.t1, ARIC|g27245.t1, ARIC|g2832.t1, ARIC|g41868.t1, ARIC|g4327.t1
GO:0035403	0.00279599	1	2	2	histone kinase activity (H3-T6 specific)	MF	0.137883	MF histone kinase activity (H3-T6 specific)	ARIC|g27245.t1, ARIC|g41868.t1
GO:0035408	0.00279599	1	2	2	histone H3-T6 phosphorylation	BP	0.137883	BP histone H3-T6 phosphorylation	ARIC|g27245.t1, ARIC|g41868.t1
GO:0070568	0.00283747	0.999729	4	17	guanylyltransferase activity	MF	0.139458	MF guanylyltransferase activity	ARIC|g13073.t1, ARIC|g14755.t1, ARIC|g34697.t1, ARIC|g6411.t1
GO:0009453	0.00284877	0.999847	3	10	energy taxis	BP	0.139458	BP energy taxis	ARIC|g21000.t1, ARIC|g33237.t1, ARIC|g3370.t1
GO:0042331	0.00284877	0.999847	3	10	phototaxis	BP	0.139458	BP phototaxis	ARIC|g21000.t1, ARIC|g33237.t1, ARIC|g3370.t1
GO:0045859	0.00291747	0.998244	47	868	regulation of protein kinase activity	BP	0.142473	BP regulation of protein kinase activity	ARIC|g11488.t1, ARIC|g11558.t1, ARIC|g12090.t1, ARIC|g12633.t2, ARIC|g14068.t1, ARIC|g15795.t1, ARIC|g15929.t1, ARIC|g15968.t1, ARIC|g16409.t1, ARIC|g16862.t1, ARIC|g17634.t2, ARIC|g18904.t1, ARIC|g22184.t1, ARIC|g22186.t1, ARIC|g22905.t1, ARIC|g2431.t1, ARIC|g24855.t1, ARIC|g28491.t1, ARIC|g28589.t1, ARIC|g29575.t1, ARIC|g29576.t1, ARIC|g29786.t1, ARIC|g30218.t1, ARIC|g32395.t1, ARIC|g33614.t1, …
GO:0019854	0.00297063	0.999968	2	3	L-ascorbic acid catabolic process	BP	0.144717	BP L-ascorbic acid catabolic process	ARIC|g49900.t1, ARIC|g49930.t1
GO:0050832	0.00304694	0.999272	8	63	defense response to fungus	BP	0.148075	BP defense response to fungus	ARIC|g15771.t1, ARIC|g2431.t1, ARIC|g28589.t1, ARIC|g34130.t1, ARIC|g35643.t1, ARIC|g3776.t1, ARIC|g47040.t1, ARIC|g4934.t1
GO:0031033	0.00313209	0.999435	6	46	myosin filament organization	BP	0.151846	BP myosin filament organization	ARIC|g11158.t1, ARIC|g15744.t1, ARIC|g1658.t1, ARIC|g41895.t1, ARIC|g48435.t1, ARIC|g48884.t1
GO:0033673	0.00314751	0.99854	22	314	negative regulation of kinase activity	BP	0.152226	BP negative regulation of kinase activity	ARIC|g11488.t1, ARIC|g15795.t1, ARIC|g16409.t1, ARIC|g16862.t1, ARIC|g17634.t2, ARIC|g18904.t1, ARIC|g22905.t1, ARIC|g29575.t1, ARIC|g29576.t1, ARIC|g29786.t1, ARIC|g36980.t1, ARIC|g36982.t1, ARIC|g39969.t1, ARIC|g40838.t1, ARIC|g43023.t1, ARIC|g44417.t1, ARIC|g46636.t1, ARIC|g48019.t1, ARIC|g52917.t1, ARIC|g54963.t1, ARIC|g8884.t3, ARIC|g9969.t1
GO:0016575	0.00319369	0.999067	10	98	histone deacetylation	BP	0.154088	BP histone deacetylation	ARIC|g11952.t1, ARIC|g16197.t1, ARIC|g19641.t1, ARIC|g28784.t1, ARIC|g30985.t1, ARIC|g31289.t1, ARIC|g3157.t1, ARIC|g35063.t1, ARIC|g51891.t1, ARIC|g771.t1
GO:0070278	0.00321666	0.999964	2	3	extracellular matrix constituent secretion	BP	0.154824	BP extracellular matrix constituent secretion	ARIC|g21180.t1, ARIC|g27499.t1
GO:0009755	0.00324408	0.998803	14	173	hormone-mediated signaling pathway	BP	0.15577	BP hormone-mediated signaling pathway	ARIC|g11952.t1, ARIC|g16197.t1, ARIC|g19486.t1, ARIC|g19669.t1, ARIC|g28784.t1, ARIC|g31289.t1, ARIC|g3157.t1, ARIC|g34300.t1, ARIC|g34948.t1, ARIC|g35063.t1, ARIC|g44637.t1, ARIC|g47040.t1, ARIC|g51891.t1, ARIC|g771.t1
GO:0034660	0.00325567	0.99793	57	1067	ncRNA metabolic process	BP	0.155886	BP ncRNA metabolic process	ARIC|g12199.t1, ARIC|g12306.t1, ARIC|g13073.t1, ARIC|g13079.t1, ARIC|g13153.t1, ARIC|g13893.t1, ARIC|g15026.t1, ARIC|g17058.t1, ARIC|g17686.t1, ARIC|g18276.t1, ARIC|g18973.t1, ARIC|g19452.t1, ARIC|g19669.t1, ARIC|g19844.t1, ARIC|g20260.t1, ARIC|g21259.t1, ARIC|g22244.t1, ARIC|g22615.t1, ARIC|g24100.t1, ARIC|g26144.t1, ARIC|g27432.t1, ARIC|g27672.t1, ARIC|g28491.t1, ARIC|g28874.t1, ARIC|g29575.t1,…
GO:1902916	0.00326202	0.999539	5	27	positive regulation of protein polyubiquitination	BP	0.155886	BP positive regulation of protein polyubiquitination	ARIC|g15968.t1, ARIC|g20172.t1, ARIC|g33924.t1, ARIC|g47244.t1, ARIC|g9096.t1
GO:0002161	0.00329265	0.999527	5	30	aminoacyl-tRNA editing activity	MF	0.156976	MF aminoacyl-tRNA editing activity	ARIC|g17058.t1, ARIC|g21259.t1, ARIC|g38080.t1, ARIC|g39399.t1, ARIC|g43787.t1
GO:0034614	0.00336929	0.998754	14	162	cellular response to reactive oxygen species	BP	0.160249	BP cellular response to reactive oxygen species	ARIC|g11558.t1, ARIC|g12090.t1, ARIC|g15929.t1, ARIC|g19641.t1, ARIC|g22184.t1, ARIC|g22186.t1, ARIC|g30985.t1, ARIC|g32395.t1, ARIC|g40281.t1, ARIC|g54181.t1, ARIC|g54183.t1, ARIC|g54184.t1, ARIC|g55035.t1, ARIC|g7912.t1
GO:0008432	0.00344511	0.999366	6	47	JUN kinase binding	MF	0.163467	MF JUN kinase binding	ARIC|g16862.t1, ARIC|g18904.t1, ARIC|g22905.t1, ARIC|g43023.t1, ARIC|g44417.t1, ARIC|g48019.t1
GO:0106306	0.00356446	0.998481	18	222	NA	NA	0.167982	none	ARIC|g11518.t1, ARIC|g15795.t1, ARIC|g16409.t1, ARIC|g16862.t1, ARIC|g18904.t1, ARIC|g22905.t1, ARIC|g29778.t1, ARIC|g29786.t1, ARIC|g39969.t1, ARIC|g42616.t1, ARIC|g43023.t1, ARIC|g44417.t1, ARIC|g46383.t1, ARIC|g46636.t1, ARIC|g48019.t1, ARIC|g52917.t1, ARIC|g52925.t1, ARIC|g9969.t1
GO:0106307	0.00356446	0.998481	18	222	NA	NA	0.167982	none	ARIC|g11518.t1, ARIC|g15795.t1, ARIC|g16409.t1, ARIC|g16862.t1, ARIC|g18904.t1, ARIC|g22905.t1, ARIC|g29778.t1, ARIC|g29786.t1, ARIC|g39969.t1, ARIC|g42616.t1, ARIC|g43023.t1, ARIC|g44417.t1, ARIC|g46383.t1, ARIC|g46636.t1, ARIC|g48019.t1, ARIC|g52917.t1, ARIC|g52925.t1, ARIC|g9969.t1
GO:0048713	0.00356537	0.999341	6	45	regulation of oligodendrocyte differentiation	BP	0.167982	BP regulation of oligodendrocyte differentiation	ARIC|g16862.t1, ARIC|g18904.t1, ARIC|g22905.t1, ARIC|g43023.t1, ARIC|g44417.t1, ARIC|g48019.t1
GO:0046624	0.00359122	0.999334	6	46	sphingolipid transporter activity	MF	0.168804	MF sphingolipid transporter activity	ARIC|g18679.t1, ARIC|g35900.t1, ARIC|g3614.t1, ARIC|g38340.t1, ARIC|g48116.t1, ARIC|g51165.t1
GO:0004822	0.00364338	0.999938	2	4	isoleucine-tRNA ligase activity	MF	0.170313	MF isoleucine-tRNA ligase activity	ARIC|g38080.t1, ARIC|g43787.t1
GO:0006428	0.00364338	0.999938	2	4	isoleucyl-tRNA aminoacylation	BP	0.170313	BP isoleucyl-tRNA aminoacylation	ARIC|g38080.t1, ARIC|g43787.t1
GO:0002184	0.00365877	0.999792	3	9	cytoplasmic translational termination	BP	0.170313	BP cytoplasmic translational termination	ARIC|g13198.t1, ARIC|g37096.t1, ARIC|g47582.t1
GO:2000586	0.00366101	0.999771	3	13	regulation of platelet-derived growth factor receptor-beta signaling pathway	BP	0.170313	BP regulation of platelet-derived growth factor receptor-beta signaling pathway	ARIC|g22592.t2, ARIC|g42346.t1, ARIC|g44840.t1
GO:0004721	0.00366575	0.998103	28	430	phosphoprotein phosphatase activity	MF	0.170313	MF phosphoprotein phosphatase activity	ARIC|g11518.t1, ARIC|g1193.t1, ARIC|g13691.t1, ARIC|g14755.t1, ARIC|g15795.t1, ARIC|g16409.t1, ARIC|g16862.t1, ARIC|g17368.t1, ARIC|g17634.t2, ARIC|g18904.t1, ARIC|g2055.t1, ARIC|g22905.t1, ARIC|g29778.t1, ARIC|g29786.t1, ARIC|g34697.t1, ARIC|g36229.t1, ARIC|g39969.t1, ARIC|g42616.t1, ARIC|g43023.t1, ARIC|g44417.t1, ARIC|g46383.t1, ARIC|g46636.t1, ARIC|g48019.t1, ARIC|g52917.t1, ARIC|g52925.t1, A…
GO:0044070	0.00376032	0.998715	12	147	regulation of anion transport	BP	0.174303	BP regulation of anion transport	ARIC|g12409.t1, ARIC|g29841.t1, ARIC|g35900.t1, ARIC|g3614.t1, ARIC|g36378.t1, ARIC|g38340.t1, ARIC|g48115.t1, ARIC|g48116.t1, ARIC|g51164.t1, ARIC|g51165.t1, ARIC|g6145.t1, ARIC|g9318.t1
GO:0006520	0.00390088	0.997754	38	653	cellular amino acid metabolic process	BP	0.180402	BP cellular amino acid metabolic process	ARIC|g12199.t1, ARIC|g13079.t1, ARIC|g13153.t1, ARIC|g13893.t1, ARIC|g17058.t1, ARIC|g17228.t1, ARIC|g17291.t1, ARIC|g19844.t1, ARIC|g20260.t1, ARIC|g21000.t1, ARIC|g21259.t1, ARIC|g22615.t1, ARIC|g26144.t1, ARIC|g27432.t1, ARIC|g27672.t1, ARIC|g2832.t1, ARIC|g28491.t1, ARIC|g29575.t1, ARIC|g29576.t1, ARIC|g3018.t1, ARIC|g33236.t1, ARIC|g33237.t1, ARIC|g3370.t1, ARIC|g34615.t1, ARIC|g36246.t1, AR…
GO:2000671	0.00400988	0.999757	3	10	regulation of motor neuron apoptotic process	BP	0.182974	BP regulation of motor neuron apoptotic process	ARIC|g14068.t1, ARIC|g3332.t1, ARIC|g8045.t1
GO:2000672	0.00400988	0.999757	3	10	negative regulation of motor neuron apoptotic process	BP	0.182974	BP negative regulation of motor neuron apoptotic process	ARIC|g14068.t1, ARIC|g3332.t1, ARIC|g8045.t1
GO:0000054	0.0040203	0.999391	5	32	ribosomal subunit export from nucleus	BP	0.182974	BP ribosomal subunit export from nucleus	ARIC|g10157.t1, ARIC|g10902.t1, ARIC|g17686.t1, ARIC|g19669.t1, ARIC|g8936.t1
GO:0033750	0.0040203	0.999391	5	32	ribosome localization	BP	0.182974	BP ribosome localization	ARIC|g10157.t1, ARIC|g10902.t1, ARIC|g17686.t1, ARIC|g19669.t1, ARIC|g8936.t1
GO:0033753	0.0040203	0.999391	5	32	NA	NA	0.182974	none	ARIC|g10157.t1, ARIC|g10902.t1, ARIC|g17686.t1, ARIC|g19669.t1, ARIC|g8936.t1
GO:0071426	0.0040203	0.999391	5	32	ribonucleoprotein complex export from nucleus	BP	0.182974	BP ribonucleoprotein complex export from nucleus	ARIC|g10157.t1, ARIC|g10902.t1, ARIC|g17686.t1, ARIC|g19669.t1, ARIC|g8936.t1
GO:0071428	0.0040203	0.999391	5	32	rRNA-containing ribonucleoprotein complex export from nucleus	BP	0.182974	BP rRNA-containing ribonucleoprotein complex export from nucleus	ARIC|g10157.t1, ARIC|g10902.t1, ARIC|g17686.t1, ARIC|g19669.t1, ARIC|g8936.t1
GO:0001834	0.00405066	0.999949	2	3	trophectodermal cell proliferation	BP	0.183418	BP trophectodermal cell proliferation	ARIC|g3332.t1, ARIC|g8045.t1
GO:0071931	0.00405066	0.999949	2	3	positive regulation of transcription involved in G1/S transition of mitotic cell cycle	BP	0.183418	BP positive regulation of transcription involved in G1/S transition of mitotic cell cycle	ARIC|g3332.t1, ARIC|g8045.t1
GO:0000302	0.00405747	0.9982	19	255	response to reactive oxygen species	BP	0.183418	BP response to reactive oxygen species	ARIC|g11558.t1, ARIC|g12090.t1, ARIC|g15929.t1, ARIC|g19641.t1, ARIC|g22184.t1, ARIC|g22186.t1, ARIC|g2431.t1, ARIC|g28589.t1, ARIC|g30985.t1, ARIC|g32395.t1, ARIC|g39452.t1, ARIC|g40281.t1, ARIC|g49900.t1, ARIC|g49930.t1, ARIC|g54181.t1, ARIC|g54183.t1, ARIC|g54184.t1, ARIC|g55035.t1, ARIC|g7912.t1
GO:0009506	0.00411613	0.999223	6	41	plasmodesma	CC	0.185651	CC plasmodesma	ARIC|g19669.t1, ARIC|g22225.t1, ARIC|g49900.t1, ARIC|g49930.t1, ARIC|g54144.t1, ARIC|g8159.t1
GO:0031369	0.00421002	0.998935	8	66	translation initiation factor binding	MF	0.18946	MF translation initiation factor binding	ARIC|g16736.t1, ARIC|g17324.t1, ARIC|g2311.t1, ARIC|g25559.t1, ARIC|g3332.t1, ARIC|g37657.t1, ARIC|g46478.t1, ARIC|g8045.t1
GO:0015732	0.0042306	0.999738	3	10	prostaglandin transport	BP	0.189961	BP prostaglandin transport	ARIC|g19500.t1, ARIC|g368.t1, ARIC|g369.t1
GO:0047172	0.00435696	0.999942	2	3	shikimate O-hydroxycinnamoyltransferase activity	MF	0.19433	MF shikimate O-hydroxycinnamoyltransferase activity	ARIC|g21582.t1, ARIC|g31364.t1
GO:0050734	0.00435696	0.999942	2	3	hydroxycinnamoyltransferase activity	MF	0.19433	MF hydroxycinnamoyltransferase activity	ARIC|g21582.t1, ARIC|g31364.t1
GO:0050737	0.00435696	0.999942	2	3	O-hydroxycinnamoyltransferase activity	MF	0.19433	MF O-hydroxycinnamoyltransferase activity	ARIC|g21582.t1, ARIC|g31364.t1
GO:0046039	0.00441297	0.999156	6	40	GTP metabolic process	BP	0.196392	BP GTP metabolic process	ARIC|g10157.t1, ARIC|g10902.t1, ARIC|g2779.t1, ARIC|g29147.t1, ARIC|g52991.t1, ARIC|g9258.t1
GO:0000049	0.00444115	0.998454	12	139	tRNA binding	MF	0.197209	MF tRNA binding	ARIC|g13079.t1, ARIC|g20260.t1, ARIC|g26588.t1, ARIC|g27432.t1, ARIC|g28491.t1, ARIC|g28874.t1, ARIC|g38080.t1, ARIC|g38811.t1, ARIC|g43787.t1, ARIC|g51052.t1, ARIC|g53946.t1, ARIC|g6631.t1
GO:2001023	0.00446806	0.999501	4	20	regulation of response to drug	BP	0.197912	BP regulation of response to drug	ARIC|g17634.t2, ARIC|g3614.t1, ARIC|g38340.t1, ARIC|g8884.t3
GO:0036499	0.00448499	0.999726	3	9	PERK-mediated unfolded protein response	BP	0.197912	BP PERK-mediated unfolded protein response	ARIC|g2832.t1, ARIC|g4327.t1, ARIC|g4864.t1
GO:0000175	0.00450084	0.998725	9	85	3'-5'-exoribonuclease activity	MF	0.197912	MF 3'-5'-exoribonuclease activity	ARIC|g12306.t1, ARIC|g1504.t1, ARIC|g19452.t1, ARIC|g23874.t1, ARIC|g29933.t1, ARIC|g31195.t1, ARIC|g416.t1, ARIC|g53328.t1, ARIC|g9111.t1
GO:0009738	0.00450261	0.999496	4	20	abscisic acid-activated signaling pathway	BP	0.197912	BP abscisic acid-activated signaling pathway	ARIC|g19669.t1, ARIC|g34300.t1, ARIC|g34948.t1, ARIC|g44637.t1
GO:0006167	0.0045063	0.999504	4	18	AMP biosynthetic process	BP	0.197912	BP AMP biosynthetic process	ARIC|g18096.t1, ARIC|g19664.t1, ARIC|g31008.t1, ARIC|g44449.t1
GO:0045621	0.0045398	0.998711	9	87	positive regulation of lymphocyte differentiation	BP	0.198948	BP positive regulation of lymphocyte differentiation	ARIC|g16862.t1, ARIC|g18904.t1, ARIC|g22905.t1, ARIC|g37773.t1, ARIC|g42907.t1, ARIC|g43023.t1, ARIC|g44127.t1, ARIC|g44417.t1, ARIC|g48019.t1
GO:0010633	0.00456269	0.99896	7	58	negative regulation of epithelial cell migration	BP	0.199516	BP negative regulation of epithelial cell migration	ARIC|g16862.t1, ARIC|g18904.t1, ARIC|g22905.t1, ARIC|g43023.t1, ARIC|g44086.t1, ARIC|g44417.t1, ARIC|g48019.t1
GO:1990440	0.00464909	0.999479	4	19	positive regulation of transcription from RNA polymerase II promoter in response to endoplasmic reticulum stress	BP	0.202852	BP positive regulation of transcription from RNA polymerase II promoter in response to endoplasmic reticulum stress	ARIC|g21180.t1, ARIC|g27499.t1, ARIC|g2832.t1, ARIC|g4327.t1
GO:0004532	0.00469988	0.998546	10	103	exoribonuclease activity	MF	0.204623	MF exoribonuclease activity	ARIC|g12306.t1, ARIC|g1504.t1, ARIC|g19452.t1, ARIC|g21341.t1, ARIC|g23874.t1, ARIC|g29933.t1, ARIC|g31195.t1, ARIC|g416.t1, ARIC|g53328.t1, ARIC|g9111.t1
GO:0016462	0.0047122	0.996668	88	1926	pyrophosphatase activity	MF	0.204716	MF pyrophosphatase activity	ARIC|g10157.t1, ARIC|g10902.t1, ARIC|g12199.t1, ARIC|g12338.t1, ARIC|g12409.t1, ARIC|g13751.t1, ARIC|g14755.t1, ARIC|g14780.t1, ARIC|g14780.t2, ARIC|g14781.t1, ARIC|g18096.t1, ARIC|g18679.t1, ARIC|g19499.t1, ARIC|g19500.t1, ARIC|g19667.t1, ARIC|g19669.t1, ARIC|g21779.t1, ARIC|g23576.t1, ARIC|g2502.t1, ARIC|g25666.t1, ARIC|g26588.t1, ARIC|g2779.t1, ARIC|g2817.t1, ARIC|g29147.t1, ARIC|g29841.t1, AR…
GO:1903797	0.0047392	0.999935	2	3	positive regulation of inorganic anion transmembrane transport	BP	0.204755	BP positive regulation of inorganic anion transmembrane transport	ARIC|g12409.t1, ARIC|g29841.t1
GO:0004823	0.00474371	0.999694	3	10	leucine-tRNA ligase activity	MF	0.204755	MF leucine-tRNA ligase activity	ARIC|g17058.t1, ARIC|g21259.t1, ARIC|g39399.t1
GO:0006429	0.00474371	0.999694	3	10	leucyl-tRNA aminoacylation	BP	0.204755	BP leucyl-tRNA aminoacylation	ARIC|g17058.t1, ARIC|g21259.t1, ARIC|g39399.t1
GO:2001020	0.00483309	0.997765	20	298	regulation of response to DNA damage stimulus	BP	0.208028	BP regulation of response to DNA damage stimulus	ARIC|g1182.t1, ARIC|g12279.t1, ARIC|g12832.t1, ARIC|g14129.t1, ARIC|g15802.t1, ARIC|g29217.t1, ARIC|g29217.t2, ARIC|g30077.t1, ARIC|g36431.t1, ARIC|g38880.t1, ARIC|g39016.t1, ARIC|g42799.t1, ARIC|g45130.t1, ARIC|g46243.t1, ARIC|g4707.t1, ARIC|g50518.t1, ARIC|g50522.t1, ARIC|g50557.t1, ARIC|g51302.t1, ARIC|g53304.t1
GO:0017111	0.00484027	0.996625	81	1767	nucleoside-triphosphatase activity	MF	0.208028	MF nucleoside-triphosphatase activity	ARIC|g10157.t1, ARIC|g10902.t1, ARIC|g12338.t1, ARIC|g12409.t1, ARIC|g13751.t1, ARIC|g14780.t1, ARIC|g14780.t2, ARIC|g14781.t1, ARIC|g18679.t1, ARIC|g19499.t1, ARIC|g19500.t1, ARIC|g19667.t1, ARIC|g19669.t1, ARIC|g21779.t1, ARIC|g23576.t1, ARIC|g2502.t1, ARIC|g25666.t1, ARIC|g26588.t1, ARIC|g2779.t1, ARIC|g2817.t1, ARIC|g29147.t1, ARIC|g29841.t1, ARIC|g29948.t1, ARIC|g30077.t1, ARIC|g31011.t1, AR…
GO:0006955	0.00485184	0.997168	38	678	immune response	BP	0.20808	BP immune response	ARIC|g1182.t1, ARIC|g12279.t1, ARIC|g13641.t1, ARIC|g15026.t1, ARIC|g15929.t1, ARIC|g15968.t1, ARIC|g20172.t1, ARIC|g21779.t1, ARIC|g22037.t1, ARIC|g2431.t1, ARIC|g27245.t1, ARIC|g28589.t1, ARIC|g29442.t1, ARIC|g29719.t1, ARIC|g30218.t1, ARIC|g34130.t1, ARIC|g35220.t1, ARIC|g3776.t1, ARIC|g38953.t1, ARIC|g39885.t1, ARIC|g41868.t1, ARIC|g42907.t1, ARIC|g42941.t1, ARIC|g43368.t1, ARIC|g43605.t1, AR…
GO:0019855	0.0049168	0.999436	4	20	calcium channel inhibitor activity	MF	0.210416	MF calcium channel inhibitor activity	ARIC|g11925.t1, ARIC|g3989.t1, ARIC|g745.t1, ARIC|g7571.t1
GO:0032055	0.00495644	0.999675	3	10	negative regulation of translation in response to stress	BP	0.211661	BP negative regulation of translation in response to stress	ARIC|g2832.t1, ARIC|g4864.t1, ARIC|g6917.t1
GO:0035510	0.00500517	0.99921	5	29	DNA dealkylation	BP	0.213288	BP DNA dealkylation	ARIC|g14252.t1, ARIC|g16473.t1, ARIC|g26912.t1, ARIC|g34307.t1, ARIC|g42194.t1
GO:0050688	0.00505731	0.998305	11	130	regulation of defense response to virus	BP	0.215053	BP regulation of defense response to virus	ARIC|g15026.t1, ARIC|g15929.t1, ARIC|g20988.t1, ARIC|g21779.t1, ARIC|g29719.t1, ARIC|g3383.t1, ARIC|g39885.t1, ARIC|g47217.t1, ARIC|g49900.t1, ARIC|g49930.t1, ARIC|g5042.t1
GO:0098542	0.00525911	0.99724	27	423	defense response to other organism	BP	0.223162	BP defense response to other organism	ARIC|g14780.t1, ARIC|g15026.t1, ARIC|g15771.t1, ARIC|g15968.t1, ARIC|g20172.t1, ARIC|g21779.t1, ARIC|g2431.t1, ARIC|g28589.t1, ARIC|g29719.t1, ARIC|g30943.t1, ARIC|g34130.t1, ARIC|g34671.t1, ARIC|g35220.t1, ARIC|g35643.t1, ARIC|g3776.t1, ARIC|g39885.t1, ARIC|g43368.t1, ARIC|g43605.t1, ARIC|g44820.t1, ARIC|g47040.t1, ARIC|g47244.t1, ARIC|g48862.t1, ARIC|g4934.t1, ARIC|g50270.t1, ARIC|g5266.t1, ARI…
GO:0043966	0.00530841	0.998598	8	71	histone H3 acetylation	BP	0.224778	BP histone H3 acetylation	ARIC|g11952.t1, ARIC|g16197.t1, ARIC|g28784.t1, ARIC|g31289.t1, ARIC|g3157.t1, ARIC|g35063.t1, ARIC|g51891.t1, ARIC|g771.t1
GO:0072089	0.00532337	0.997839	15	202	stem cell proliferation	BP	0.224938	BP stem cell proliferation	ARIC|g17365.t1, ARIC|g18276.t1, ARIC|g22244.t1, ARIC|g32929.t1, ARIC|g35731.t1, ARIC|g35900.t1, ARIC|g3614.t1, ARIC|g38188.t1, ARIC|g38340.t1, ARIC|g44811.t1, ARIC|g47041.t1, ARIC|g48116.t1, ARIC|g48352.t1, ARIC|g51165.t1, ARIC|g53430.t1
GO:0043027	0.00545922	0.998901	6	44	cysteine-type endopeptidase inhibitor activity involved in apoptotic process	MF	0.229223	MF cysteine-type endopeptidase inhibitor activity involved in apoptotic process	ARIC|g20172.t1, ARIC|g33924.t1, ARIC|g34430.t1, ARIC|g35220.t1, ARIC|g43368.t1, ARIC|g53153.t1
GO:0035278	0.00548178	0.998036	12	147	miRNA mediated inhibition of translation	BP	0.229223	BP miRNA mediated inhibition of translation	ARIC|g17686.t1, ARIC|g18276.t1, ARIC|g22244.t1, ARIC|g24100.t1, ARIC|g32929.t1, ARIC|g35731.t1, ARIC|g38188.t1, ARIC|g44811.t1, ARIC|g47041.t1, ARIC|g48352.t1, ARIC|g53430.t1, ARIC|g8936.t1
GO:0040033	0.00548178	0.998036	12	147	negative regulation of translation, ncRNA-mediated	BP	0.229223	BP negative regulation of translation, ncRNA-mediated	ARIC|g17686.t1, ARIC|g18276.t1, ARIC|g22244.t1, ARIC|g24100.t1, ARIC|g32929.t1, ARIC|g35731.t1, ARIC|g38188.t1, ARIC|g44811.t1, ARIC|g47041.t1, ARIC|g48352.t1, ARIC|g53430.t1, ARIC|g8936.t1
GO:0045974	0.00548178	0.998036	12	147	regulation of translation, ncRNA-mediated	BP	0.229223	BP regulation of translation, ncRNA-mediated	ARIC|g17686.t1, ARIC|g18276.t1, ARIC|g22244.t1, ARIC|g24100.t1, ARIC|g32929.t1, ARIC|g35731.t1, ARIC|g38188.t1, ARIC|g44811.t1, ARIC|g47041.t1, ARIC|g48352.t1, ARIC|g53430.t1, ARIC|g8936.t1
GO:0045582	0.00548188	0.998542	8	73	positive regulation of T cell differentiation	BP	0.229223	BP positive regulation of T cell differentiation	ARIC|g16862.t1, ARIC|g18904.t1, ARIC|g22905.t1, ARIC|g42907.t1, ARIC|g43023.t1, ARIC|g44127.t1, ARIC|g44417.t1, ARIC|g48019.t1
GO:0016709	0.00552246	0.998529	8	74	oxidoreductase activity, acting on paired donors, with incorporation or reduction of molecular oxygen, NAD(P)H as one donor, and incorporation of one atom of oxygen	MF	0.230012	MF oxidoreductase activity, acting on paired donors, with incorporation or reduction of molecular oxygen, NAD(P)H as one donor, and incorporation of one atom of oxygen	ARIC|g13174.t1, ARIC|g19668.t1, ARIC|g34130.t1, ARIC|g35896.t1, ARIC|g3616.t1, ARIC|g3776.t1, ARIC|g39452.t1, ARIC|g41511.t1
GO:1901700	0.00553606	0.996128	80	1668	response to oxygen-containing compound	BP	0.230012	BP response to oxygen-containing compound	ARIC|g11558.t1, ARIC|g12090.t1, ARIC|g12409.t1, ARIC|g12633.t2, ARIC|g13686.t1, ARIC|g13751.t1, ARIC|g14068.t1, ARIC|g15929.t1, ARIC|g15968.t1, ARIC|g16862.t1, ARIC|g17452.t1, ARIC|g17634.t2, ARIC|g17686.t1, ARIC|g18904.t1, ARIC|g19486.t1, ARIC|g19641.t1, ARIC|g20098.t1, ARIC|g20988.t1, ARIC|g21259.t1, ARIC|g21332.t1, ARIC|g22184.t1, ARIC|g22186.t1, ARIC|g22615.t1, ARIC|g22905.t1, ARIC|g23576.t1,…
GO:0070613	0.00554661	0.998528	8	68	regulation of protein processing	BP	0.230012	BP regulation of protein processing	ARIC|g20172.t1, ARIC|g25760.t3, ARIC|g33924.t1, ARIC|g35220.t1, ARIC|g37773.t1, ARIC|g43368.t1, ARIC|g53153.t1, ARIC|g7004.t1
GO:1903317	0.00554661	0.998528	8	68	regulation of protein maturation	BP	0.230012	BP regulation of protein maturation	ARIC|g20172.t1, ARIC|g25760.t3, ARIC|g33924.t1, ARIC|g35220.t1, ARIC|g37773.t1, ARIC|g43368.t1, ARIC|g53153.t1, ARIC|g7004.t1
GO:0044849	0.00559737	0.999592	3	13	estrous cycle	BP	0.231639	BP estrous cycle	ARIC|g40281.t1, ARIC|g46449.t1, ARIC|g48862.t1
GO:0002833	0.00563494	0.998341	9	92	positive regulation of response to biotic stimulus	BP	0.232714	BP positive regulation of response to biotic stimulus	ARIC|g20172.t1, ARIC|g21779.t1, ARIC|g30218.t1, ARIC|g30943.t1, ARIC|g35220.t1, ARIC|g39885.t1, ARIC|g43368.t1, ARIC|g53153.t1, ARIC|g6694.t1
GO:0004817	0.00573591	0.999877	2	4	cysteine-tRNA ligase activity	MF	0.235719	MF cysteine-tRNA ligase activity	ARIC|g27432.t1, ARIC|g38811.t1
GO:0006423	0.00573591	0.999877	2	4	cysteinyl-tRNA aminoacylation	BP	0.235719	BP cysteinyl-tRNA aminoacylation	ARIC|g27432.t1, ARIC|g38811.t1
GO:0016887	0.00574295	0.99658	39	826	ATPase activity	MF	0.235719	MF ATPase activity	ARIC|g12409.t1, ARIC|g13751.t1, ARIC|g18679.t1, ARIC|g19500.t1, ARIC|g19667.t1, ARIC|g19669.t1, ARIC|g2817.t1, ARIC|g29841.t1, ARIC|g29948.t1, ARIC|g30077.t1, ARIC|g31011.t1, ARIC|g31582.t1, ARIC|g32160.t2, ARIC|g35900.t1, ARIC|g35924.t1, ARIC|g3614.t1, ARIC|g368.t1, ARIC|g369.t1, ARIC|g3808.t1, ARIC|g38339.t1, ARIC|g38340.t1, ARIC|g39487.t1, ARIC|g39568.t1, ARIC|g42910.t1, ARIC|g43621.t1, ARIC|g…
GO:0009753	0.00587095	0.999873	2	4	response to jasmonic acid	BP	0.240204	BP response to jasmonic acid	ARIC|g49900.t1, ARIC|g49930.t1
GO:0016817	0.00588812	0.9958	88	1940	hydrolase activity, acting on acid anhydrides	MF	0.240204	MF hydrolase activity, acting on acid anhydrides	ARIC|g10157.t1, ARIC|g10902.t1, ARIC|g12199.t1, ARIC|g12338.t1, ARIC|g12409.t1, ARIC|g13751.t1, ARIC|g14755.t1, ARIC|g14780.t1, ARIC|g14780.t2, ARIC|g14781.t1, ARIC|g18096.t1, ARIC|g18679.t1, ARIC|g19499.t1, ARIC|g19500.t1, ARIC|g19667.t1, ARIC|g19669.t1, ARIC|g21779.t1, ARIC|g23576.t1, ARIC|g2502.t1, ARIC|g25666.t1, ARIC|g26588.t1, ARIC|g2779.t1, ARIC|g2817.t1, ARIC|g29147.t1, ARIC|g29841.t1, AR…
GO:0016818	0.00588812	0.9958	88	1940	hydrolase activity, acting on acid anhydrides, in phosphorus-containing anhydrides	MF	0.240204	MF hydrolase activity, acting on acid anhydrides, in phosphorus-containing anhydrides	ARIC|g10157.t1, ARIC|g10902.t1, ARIC|g12199.t1, ARIC|g12338.t1, ARIC|g12409.t1, ARIC|g13751.t1, ARIC|g14755.t1, ARIC|g14780.t1, ARIC|g14780.t2, ARIC|g14781.t1, ARIC|g18096.t1, ARIC|g18679.t1, ARIC|g19499.t1, ARIC|g19500.t1, ARIC|g19667.t1, ARIC|g19669.t1, ARIC|g21779.t1, ARIC|g23576.t1, ARIC|g2502.t1, ARIC|g25666.t1, ARIC|g26588.t1, ARIC|g2779.t1, ARIC|g2817.t1, ARIC|g29147.t1, ARIC|g29841.t1, AR…
GO:0060765	0.00595091	0.99857	7	62	regulation of androgen receptor signaling pathway	BP	0.2415	BP regulation of androgen receptor signaling pathway	ARIC|g19641.t1, ARIC|g22861.t1, ARIC|g29274.t1, ARIC|g30985.t1, ARIC|g32771.t1, ARIC|g52235.t1, ARIC|g9877.t1
GO:0004484	0.00595598	0.99987	2	4	mRNA guanylyltransferase activity	MF	0.2415	MF mRNA guanylyltransferase activity	ARIC|g14755.t1, ARIC|g34697.t1
GO:0050355	0.00595598	0.99987	2	4	triphosphatase activity	MF	0.2415	MF triphosphatase activity	ARIC|g14755.t1, ARIC|g34697.t1
GO:0019901	0.00597927	0.996198	50	977	protein kinase binding	MF	0.241955	MF protein kinase binding	ARIC|g11488.t1, ARIC|g11558.t1, ARIC|g12090.t1, ARIC|g14068.t1, ARIC|g15795.t1, ARIC|g15929.t1, ARIC|g15968.t1, ARIC|g16409.t1, ARIC|g16862.t1, ARIC|g17634.t2, ARIC|g18904.t1, ARIC|g20880.t1, ARIC|g22184.t1, ARIC|g22186.t1, ARIC|g22905.t1, ARIC|g2431.t1, ARIC|g25760.t3, ARIC|g27672.t1, ARIC|g2832.t1, ARIC|g28589.t1, ARIC|g29575.t1, ARIC|g29576.t1, ARIC|g29786.t1, ARIC|g30218.t1, ARIC|g32395.t1, A…
GO:0045347	0.00603014	0.999565	3	11	negative regulation of MHC class II biosynthetic process	BP	0.243523	BP negative regulation of MHC class II biosynthetic process	ARIC|g11841.t1, ARIC|g38953.t1, ARIC|g658.t1
GO:0051510	0.00612858	0.999864	2	4	regulation of unidimensional cell growth	BP	0.246111	BP regulation of unidimensional cell growth	ARIC|g32894.t1, ARIC|g33390.t1
GO:0080092	0.00612858	0.999864	2	4	regulation of pollen tube growth	BP	0.246111	BP regulation of pollen tube growth	ARIC|g32894.t1, ARIC|g33390.t1
GO:0071902	0.00613101	0.996929	23	372	positive regulation of protein serine/threonine kinase activity	BP	0.246111	BP positive regulation of protein serine/threonine kinase activity	ARIC|g11558.t1, ARIC|g12090.t1, ARIC|g14068.t1, ARIC|g15929.t1, ARIC|g15968.t1, ARIC|g22184.t1, ARIC|g22186.t1, ARIC|g2431.t1, ARIC|g24855.t1, ARIC|g28491.t1, ARIC|g28589.t1, ARIC|g30218.t1, ARIC|g32395.t1, ARIC|g39969.t1, ARIC|g42907.t1, ARIC|g44127.t1, ARIC|g54181.t1, ARIC|g54183.t1, ARIC|g54184.t1, ARIC|g55035.t1, ARIC|g6694.t1, ARIC|g7912.t1, ARIC|g9096.t1
GO:0004109	0.0061873	0.999862	2	4	coproporphyrinogen oxidase activity	MF	0.247875	MF coproporphyrinogen oxidase activity	ARIC|g19995.t1, ARIC|g5928.t1
GO:0043619	0.00621704	0.999546	3	11	regulation of transcription from RNA polymerase II promoter in response to oxidative stress	BP	0.248285	BP regulation of transcription from RNA polymerase II promoter in response to oxidative stress	ARIC|g2832.t1, ARIC|g40452.t1, ARIC|g4327.t1
GO:0032729	0.00622227	0.998958	5	31	positive regulation of interferon-gamma production	BP	0.248285	BP positive regulation of interferon-gamma production	ARIC|g1182.t1, ARIC|g12279.t1, ARIC|g4707.t1, ARIC|g50518.t1, ARIC|g53304.t1
GO:0006476	0.00628333	0.997968	10	109	protein deacetylation	BP	0.249354	BP protein deacetylation	ARIC|g11952.t1, ARIC|g16197.t1, ARIC|g19641.t1, ARIC|g28784.t1, ARIC|g30985.t1, ARIC|g31289.t1, ARIC|g3157.t1, ARIC|g35063.t1, ARIC|g51891.t1, ARIC|g771.t1
GO:0043207	0.00628981	0.99601	49	924	response to external biotic stimulus	BP	0.249354	BP response to external biotic stimulus	ARIC|g14780.t1, ARIC|g15026.t1, ARIC|g15771.t1, ARIC|g15968.t1, ARIC|g16862.t1, ARIC|g18904.t1, ARIC|g20172.t1, ARIC|g21779.t1, ARIC|g22905.t1, ARIC|g2431.t1, ARIC|g28470.t1, ARIC|g28589.t1, ARIC|g29219.t1, ARIC|g29442.t1, ARIC|g29719.t1, ARIC|g30218.t1, ARIC|g30532.t1, ARIC|g30943.t1, ARIC|g34130.t1, ARIC|g346.t1, ARIC|g34671.t1, ARIC|g35220.t1, ARIC|g35643.t1, ARIC|g3776.t1, ARIC|g39452.t1, ARI…
GO:0032873	0.00629876	0.998474	7	59	negative regulation of stress-activated MAPK cascade	BP	0.249354	BP negative regulation of stress-activated MAPK cascade	ARIC|g16862.t1, ARIC|g18904.t1, ARIC|g22905.t1, ARIC|g27672.t1, ARIC|g43023.t1, ARIC|g44417.t1, ARIC|g48019.t1
GO:0070303	0.00629876	0.998474	7	59	negative regulation of stress-activated protein kinase signaling cascade	BP	0.249354	BP negative regulation of stress-activated protein kinase signaling cascade	ARIC|g16862.t1, ARIC|g18904.t1, ARIC|g22905.t1, ARIC|g27672.t1, ARIC|g43023.t1, ARIC|g44417.t1, ARIC|g48019.t1
GO:0002803	0.00637186	0.999213	4	20	positive regulation of antibacterial peptide production	BP	0.251256	BP positive regulation of antibacterial peptide production	ARIC|g20172.t1, ARIC|g35220.t1, ARIC|g43368.t1, ARIC|g53153.t1
GO:0006963	0.00637186	0.999213	4	20	positive regulation of antibacterial peptide biosynthetic process	BP	0.251256	BP positive regulation of antibacterial peptide biosynthetic process	ARIC|g20172.t1, ARIC|g35220.t1, ARIC|g43368.t1, ARIC|g53153.t1
GO:0031348	0.00643486	0.996613	26	420	negative regulation of defense response	BP	0.253243	BP negative regulation of defense response	ARIC|g13641.t1, ARIC|g15026.t1, ARIC|g16862.t1, ARIC|g18904.t1, ARIC|g19486.t1, ARIC|g22037.t1, ARIC|g22905.t1, ARIC|g28711.t1, ARIC|g29442.t1, ARIC|g29592.t1, ARIC|g29719.t1, ARIC|g30292.t1, ARIC|g30532.t1, ARIC|g43023.t1, ARIC|g43544.t1, ARIC|g44417.t1, ARIC|g44455.t1, ARIC|g44867.t1, ARIC|g45899.t1, ARIC|g47217.t1, ARIC|g47361.t1, ARIC|g48019.t1, ARIC|g49274.t1, ARIC|g49275.t1, ARIC|g49900.t1,…
GO:0032309	0.00651588	0.999196	4	19	icosanoid secretion	BP	0.25593	BP icosanoid secretion	ARIC|g19500.t1, ARIC|g368.t1, ARIC|g369.t1, ARIC|g46754.t1
GO:0032185	0.00655627	0.999849	2	4	septin cytoskeleton organization	BP	0.257013	BP septin cytoskeleton organization	ARIC|g10113.t1, ARIC|g10857.t1
GO:0004814	0.00666454	0.999846	2	4	arginine-tRNA ligase activity	MF	0.260241	MF arginine-tRNA ligase activity	ARIC|g13893.t1, ARIC|g19844.t1
GO:0006420	0.00666454	0.999846	2	4	arginyl-tRNA aminoacylation	BP	0.260241	BP arginyl-tRNA aminoacylation	ARIC|g13893.t1, ARIC|g19844.t1
GO:0071074	0.00669011	0.999498	3	11	eukaryotic initiation factor eIF2 binding	MF	0.260732	MF eukaryotic initiation factor eIF2 binding	ARIC|g25559.t1, ARIC|g37657.t1, ARIC|g46478.t1
GO:0051044	0.0068421	0.999839	2	4	positive regulation of membrane protein ectodomain proteolysis	BP	0.266139	BP positive regulation of membrane protein ectodomain proteolysis	ARIC|g11925.t1, ARIC|g745.t1
GO:0031349	0.006895	0.996513	23	363	positive regulation of defense response	BP	0.267678	BP positive regulation of defense response	ARIC|g13641.t1, ARIC|g15026.t1, ARIC|g15929.t1, ARIC|g15968.t1, ARIC|g20172.t1, ARIC|g20239.t1, ARIC|g21779.t1, ARIC|g22037.t1, ARIC|g25493.t1, ARIC|g28491.t1, ARIC|g29442.t1, ARIC|g29719.t1, ARIC|g30218.t1, ARIC|g30943.t1, ARIC|g35220.t1, ARIC|g39885.t1, ARIC|g42907.t1, ARIC|g43368.t1, ARIC|g44127.t1, ARIC|g47040.t1, ARIC|g47244.t1, ARIC|g53153.t1, ARIC|g9096.t1
GO:0004540	0.00704742	0.996777	18	258	ribonuclease activity	MF	0.272854	MF ribonuclease activity	ARIC|g12306.t1, ARIC|g1504.t1, ARIC|g16871.t1, ARIC|g18895.t1, ARIC|g19452.t1, ARIC|g21341.t1, ARIC|g23874.t1, ARIC|g24100.t1, ARIC|g29933.t1, ARIC|g31195.t1, ARIC|g36659.t1, ARIC|g41469.t1, ARIC|g416.t1, ARIC|g4744.t1, ARIC|g53328.t1, ARIC|g54650.t1, ARIC|g6800.t1, ARIC|g9111.t1
GO:0070989	0.00706319	0.998772	5	33	oxidative demethylation	BP	0.272854	BP oxidative demethylation	ARIC|g14252.t1, ARIC|g16473.t1, ARIC|g26912.t1, ARIC|g34307.t1, ARIC|g42194.t1
GO:0009620	0.0070691	0.997681	10	102	response to fungus	BP	0.272854	BP response to fungus	ARIC|g15771.t1, ARIC|g2431.t1, ARIC|g28589.t1, ARIC|g34130.t1, ARIC|g35643.t1, ARIC|g3776.t1, ARIC|g42907.t1, ARIC|g44127.t1, ARIC|g47040.t1, ARIC|g4934.t1
GO:1904321	0.00709769	0.999436	3	13	response to forskolin	BP	0.272908	BP response to forskolin	ARIC|g12409.t1, ARIC|g12633.t2, ARIC|g29841.t1
GO:1904322	0.00709769	0.999436	3	13	cellular response to forskolin	BP	0.272908	BP cellular response to forskolin	ARIC|g12409.t1, ARIC|g12633.t2, ARIC|g29841.t1
GO:0033643	0.00715835	0.998469	6	46	host cell part	CC	0.274713	CC host cell part	ARIC|g17454.t1, ARIC|g25868.t1, ARIC|g32845.t1, ARIC|g4720.t1, ARIC|g47217.t1, ARIC|g6289.t1
GO:0004315	0.00724732	0.999411	3	14	3-oxoacyl-[acyl-carrier-protein] synthase activity	MF	0.277597	MF 3-oxoacyl-[acyl-carrier-protein] synthase activity	ARIC|g15365.t1, ARIC|g48113.t1, ARIC|g51903.t1
GO:0045824	0.00729497	0.996651	18	263	negative regulation of innate immune response	BP	0.27889	BP negative regulation of innate immune response	ARIC|g16862.t1, ARIC|g18904.t1, ARIC|g22905.t1, ARIC|g28711.t1, ARIC|g29592.t1, ARIC|g30292.t1, ARIC|g30532.t1, ARIC|g43023.t1, ARIC|g43544.t1, ARIC|g44417.t1, ARIC|g44455.t1, ARIC|g44867.t1, ARIC|g45899.t1, ARIC|g47217.t1, ARIC|g47361.t1, ARIC|g48019.t1, ARIC|g49274.t1, ARIC|g49275.t1
GO:0043900	0.00731802	0.99568	36	659	regulation of multi-organism process	BP	0.27924	BP regulation of multi-organism process	ARIC|g11158.t1, ARIC|g15026.t1, ARIC|g1504.t1, ARIC|g15744.t1, ARIC|g15929.t1, ARIC|g1658.t1, ARIC|g20172.t1, ARIC|g20988.t1, ARIC|g21542.t1, ARIC|g21779.t1, ARIC|g23874.t1, ARIC|g28470.t1, ARIC|g29719.t1, ARIC|g30218.t1, ARIC|g30943.t1, ARIC|g32894.t1, ARIC|g33390.t1, ARIC|g3383.t1, ARIC|g35220.t1, ARIC|g39885.t1, ARIC|g40838.t1, ARIC|g41895.t1, ARIC|g42799.t1, ARIC|g43368.t1, ARIC|g46449.t1, AR…
GO:0006706	0.00736789	0.999428	3	11	steroid catabolic process	BP	0.280609	BP steroid catabolic process	ARIC|g10115.t1, ARIC|g10860.t1, ARIC|g13174.t1
GO:0042255	0.00740327	0.998716	5	29	ribosome assembly	BP	0.281422	BP ribosome assembly	ARIC|g17686.t1, ARIC|g25559.t1, ARIC|g2779.t1, ARIC|g8936.t1, ARIC|g9258.t1
GO:0006537	0.00748251	0.999403	3	12	glutamate biosynthetic process	BP	0.283897	BP glutamate biosynthetic process	ARIC|g21000.t1, ARIC|g33237.t1, ARIC|g3370.t1
GO:0043614	0.00753534	0.99941	3	11	multi-eIF complex	CC	0.285073	CC multi-eIF complex	ARIC|g16736.t1, ARIC|g2311.t1, ARIC|g4864.t1
GO:0031543	0.00754745	0.999014	4	21	peptidyl-proline dioxygenase activity	MF	0.285073	MF peptidyl-proline dioxygenase activity	ARIC|g23674.t1, ARIC|g30357.t1, ARIC|g34130.t1, ARIC|g3776.t1
GO:0045905	0.00757583	0.999439	3	9	positive regulation of translational termination	BP	0.285073	BP positive regulation of translational termination	ARIC|g36320.t1, ARIC|g36573.t1, ARIC|g39887.t1
GO:0035281	0.00760722	0.999762	2	6	pre-miRNA export from nucleus	BP	0.285073	BP pre-miRNA export from nucleus	ARIC|g53946.t1, ARIC|g6631.t1
GO:0042565	0.00760722	0.999762	2	6	RNA nuclear export complex	CC	0.285073	CC RNA nuclear export complex	ARIC|g53946.t1, ARIC|g6631.t1
GO:1900370	0.00760722	0.999762	2	6	positive regulation of RNA interference	BP	0.285073	BP positive regulation of RNA interference	ARIC|g53946.t1, ARIC|g6631.t1
GO:0001932	0.00763396	0.994663	74	1563	regulation of protein phosphorylation	BP	0.285073	BP regulation of protein phosphorylation	ARIC|g10174.t1, ARIC|g11488.t1, ARIC|g11558.t1, ARIC|g11893.t1, ARIC|g12090.t1, ARIC|g12633.t2, ARIC|g13641.t1, ARIC|g14068.t1, ARIC|g15795.t1, ARIC|g15929.t1, ARIC|g15968.t1, ARIC|g16409.t1, ARIC|g16862.t1, ARIC|g17058.t1, ARIC|g17634.t2, ARIC|g18904.t1, ARIC|g19641.t1, ARIC|g20362.t1, ARIC|g20880.t1, ARIC|g22037.t1, ARIC|g2218.t1, ARIC|g22184.t1, ARIC|g22186.t1, ARIC|g22905.t1, ARIC|g2431.t1, A…
GO:0010641	0.00764133	0.999761	2	6	positive regulation of platelet-derived growth factor receptor signaling pathway	BP	0.285073	BP positive regulation of platelet-derived growth factor receptor signaling pathway	ARIC|g22592.t2, ARIC|g42346.t1
GO:2000588	0.00764133	0.999761	2	6	positive regulation of platelet-derived growth factor receptor-beta signaling pathway	BP	0.285073	BP positive regulation of platelet-derived growth factor receptor-beta signaling pathway	ARIC|g22592.t2, ARIC|g42346.t1
GO:0006508	0.00765639	0.994319	106	2284	proteolysis	BP	0.285105	BP proteolysis	ARIC|g10825.t1, ARIC|g12090.t1, ARIC|g13649.t1, ARIC|g13751.t1, ARIC|g14067.t1, ARIC|g14227.t1, ARIC|g14898.t1, ARIC|g15889.t1, ARIC|g16502.t1, ARIC|g16797.t1, ARIC|g16935.t1, ARIC|g17038.t1, ARIC|g17222.t1, ARIC|g17229.t1, ARIC|g18276.t1, ARIC|g18767.t1, ARIC|g19641.t1, ARIC|g20172.t1, ARIC|g20656.t1, ARIC|g20880.t1, ARIC|g21083.t1, ARIC|g21237.t1, ARIC|g21334.t1, ARIC|g22044.t1, ARIC|g22244.t1,…
GO:0006007	0.00774557	0.999364	3	13	glucose catabolic process	BP	0.286859	BP glucose catabolic process	ARIC|g37170.t1, ARIC|g38565.t1, ARIC|g54414.t1
GO:0071581	0.00774637	0.999806	2	4	regulation of zinc ion transmembrane import	BP	0.286859	BP regulation of zinc ion transmembrane import	ARIC|g3989.t1, ARIC|g7571.t1
GO:0071584	0.00774637	0.999806	2	4	negative regulation of zinc ion transmembrane import	BP	0.286859	BP negative regulation of zinc ion transmembrane import	ARIC|g3989.t1, ARIC|g7571.t1
GO:0006915	0.00783319	0.995047	46	852	apoptotic process	BP	0.28954	BP apoptotic process	ARIC|g10113.t1, ARIC|g10174.t1, ARIC|g10857.t1, ARIC|g11558.t1, ARIC|g11893.t1, ARIC|g13686.t1, ARIC|g14068.t1, ARIC|g15802.t1, ARIC|g15929.t1, ARIC|g17372.t1, ARIC|g18096.t1, ARIC|g20172.t1, ARIC|g20362.t1, ARIC|g2218.t1, ARIC|g22184.t1, ARIC|g22186.t1, ARIC|g22592.t2, ARIC|g27245.t1, ARIC|g29217.t1, ARIC|g29217.t2, ARIC|g3332.t1, ARIC|g3495.t1, ARIC|g36431.t1, ARIC|g37364.t1, ARIC|g38880.t1, AR…
GO:0016149	0.00787983	0.999801	2	4	translation release factor activity, codon specific	MF	0.290728	MF translation release factor activity, codon specific	ARIC|g13198.t1, ARIC|g37096.t1
GO:0046329	0.00792144	0.998269	6	46	negative regulation of JNK cascade	BP	0.291727	BP negative regulation of JNK cascade	ARIC|g16862.t1, ARIC|g18904.t1, ARIC|g22905.t1, ARIC|g43023.t1, ARIC|g44417.t1, ARIC|g48019.t1
GO:0061136	0.00799108	0.996049	21	322	regulation of proteasomal protein catabolic process	BP	0.292828	BP regulation of proteasomal protein catabolic process	ARIC|g11488.t1, ARIC|g13751.t1, ARIC|g16797.t1, ARIC|g21083.t1, ARIC|g22861.t1, ARIC|g25760.t3, ARIC|g29217.t1, ARIC|g29217.t2, ARIC|g29274.t1, ARIC|g29445.t1, ARIC|g32771.t1, ARIC|g42543.t1, ARIC|g42545.t1, ARIC|g42992.t1, ARIC|g47325.t1, ARIC|g52235.t1, ARIC|g53212.t1, ARIC|g5344.t1, ARIC|g54963.t1, ARIC|g6118.t1, ARIC|g9877.t1
GO:0099120	0.00799115	0.998932	4	22	socially cooperative development	BP	0.292828	BP socially cooperative development	ARIC|g16409.t1, ARIC|g29786.t1, ARIC|g35924.t1, ARIC|g52917.t1
GO:0050479	0.00799511	0.999796	2	4	glyceryl-ether monooxygenase activity	MF	0.292828	MF glyceryl-ether monooxygenase activity	ARIC|g15931.t1, ARIC|g9060.t1
GO:0000070	0.00809488	0.998921	4	21	mitotic sister chromatid segregation	BP	0.295404	BP mitotic sister chromatid segregation	ARIC|g10157.t1, ARIC|g10902.t1, ARIC|g20098.t1, ARIC|g50589.t1
GO:0000819	0.00809488	0.998921	4	21	sister chromatid segregation	BP	0.295404	BP sister chromatid segregation	ARIC|g10157.t1, ARIC|g10902.t1, ARIC|g20098.t1, ARIC|g50589.t1
GO:0043086	0.00813788	0.994989	41	764	negative regulation of catalytic activity	BP	0.295617	BP negative regulation of catalytic activity	ARIC|g11488.t1, ARIC|g15795.t1, ARIC|g16409.t1, ARIC|g16862.t1, ARIC|g17634.t2, ARIC|g18904.t1, ARIC|g19641.t1, ARIC|g19687.t1, ARIC|g20172.t1, ARIC|g21542.t1, ARIC|g22905.t1, ARIC|g29575.t1, ARIC|g29576.t1, ARIC|g29786.t1, ARIC|g30985.t1, ARIC|g32929.t1, ARIC|g33815.t1, ARIC|g33924.t1, ARIC|g34175.t1, ARIC|g34430.t1, ARIC|g35220.t1, ARIC|g35838.t1, ARIC|g36980.t1, ARIC|g36982.t1, ARIC|g39452.t1,…
GO:0061092	0.00817436	0.999756	2	5	positive regulation of phospholipid translocation	BP	0.295617	BP positive regulation of phospholipid translocation	ARIC|g48115.t1, ARIC|g51164.t1
GO:1901557	0.00817436	0.999756	2	5	response to fenofibrate	BP	0.295617	BP response to fenofibrate	ARIC|g48115.t1, ARIC|g51164.t1
GO:1903412	0.00817436	0.999756	2	5	response to bile acid	BP	0.295617	BP response to bile acid	ARIC|g48115.t1, ARIC|g51164.t1
GO:1903413	0.00817436	0.999756	2	5	cellular response to bile acid	BP	0.295617	BP cellular response to bile acid	ARIC|g48115.t1, ARIC|g51164.t1
GO:0090335	0.00839903	0.998131	6	50	regulation of brown fat cell differentiation	BP	0.303196	BP regulation of brown fat cell differentiation	ARIC|g16862.t1, ARIC|g18904.t1, ARIC|g22905.t1, ARIC|g43023.t1, ARIC|g44417.t1, ARIC|g48019.t1
GO:0001906	0.00858933	0.9981	6	43	cell killing	BP	0.309509	BP cell killing	ARIC|g1182.t1, ARIC|g12279.t1, ARIC|g15771.t1, ARIC|g4707.t1, ARIC|g50518.t1, ARIC|g53304.t1
GO:0010339	0.00868591	0.999769	2	4	external side of cell wall	CC	0.312428	CC external side of cell wall	ARIC|g34288.t1, ARIC|g47364.t1
GO:0003785	0.00870754	0.998408	5	33	actin monomer binding	MF	0.312646	MF actin monomer binding	ARIC|g14223.t1, ARIC|g16506.t1, ARIC|g21335.t1, ARIC|g25465.t1, ARIC|g46896.t1
GO:0031088	0.00878888	0.999225	3	15	platelet dense granule membrane	CC	0.315003	CC platelet dense granule membrane	ARIC|g19500.t1, ARIC|g368.t1, ARIC|g369.t1
GO:0015893	0.0088955	0.998345	5	38	drug transport	BP	0.317465	BP drug transport	ARIC|g35900.t1, ARIC|g3614.t1, ARIC|g38340.t1, ARIC|g48116.t1, ARIC|g51165.t1
GO:0001732	0.00893876	0.997993	6	47	formation of cytoplasmic translation initiation complex	BP	0.317465	BP formation of cytoplasmic translation initiation complex	ARIC|g16736.t1, ARIC|g17324.t1, ARIC|g2311.t1, ARIC|g25559.t1, ARIC|g37657.t1, ARIC|g46478.t1
GO:0050728	0.00895532	0.995704	19	283	negative regulation of inflammatory response	BP	0.317465	BP negative regulation of inflammatory response	ARIC|g13641.t1, ARIC|g16862.t1, ARIC|g18904.t1, ARIC|g19486.t1, ARIC|g22037.t1, ARIC|g22905.t1, ARIC|g28711.t1, ARIC|g29442.t1, ARIC|g29592.t1, ARIC|g30532.t1, ARIC|g43023.t1, ARIC|g43544.t1, ARIC|g44417.t1, ARIC|g44455.t1, ARIC|g45899.t1, ARIC|g47361.t1, ARIC|g48019.t1, ARIC|g49274.t1, ARIC|g49275.t1
GO:0042304	0.00897566	0.996569	12	150	regulation of fatty acid biosynthetic process	BP	0.317465	BP regulation of fatty acid biosynthetic process	ARIC|g17686.t1, ARIC|g19687.t1, ARIC|g21542.t1, ARIC|g29442.t1, ARIC|g32929.t1, ARIC|g33815.t1, ARIC|g34175.t1, ARIC|g35838.t1, ARIC|g40155.t1, ARIC|g47440.t1, ARIC|g6145.t1, ARIC|g8936.t1
GO:0007486	0.00903156	0.999755	2	4	imaginal disc-derived female genitalia development	BP	0.317465	BP imaginal disc-derived female genitalia development	ARIC|g1519.t1, ARIC|g23861.t1
GO:0035163	0.00903156	0.999755	2	4	embryonic hemocyte differentiation	BP	0.317465	BP embryonic hemocyte differentiation	ARIC|g1519.t1, ARIC|g23861.t1
GO:0035165	0.00903156	0.999755	2	4	embryonic crystal cell differentiation	BP	0.317465	BP embryonic crystal cell differentiation	ARIC|g1519.t1, ARIC|g23861.t1
GO:0035211	0.00903156	0.999755	2	4	spermathecum morphogenesis	BP	0.317465	BP spermathecum morphogenesis	ARIC|g1519.t1, ARIC|g23861.t1
GO:0035314	0.00903156	0.999755	2	4	scab formation	BP	0.317465	BP scab formation	ARIC|g1519.t1, ARIC|g23861.t1
GO:0046669	0.00903156	0.999755	2	4	regulation of compound eye retinal cell programmed cell death	BP	0.317465	BP regulation of compound eye retinal cell programmed cell death	ARIC|g1519.t1, ARIC|g23861.t1
GO:0046672	0.00903156	0.999755	2	4	positive regulation of compound eye retinal cell programmed cell death	BP	0.317465	BP positive regulation of compound eye retinal cell programmed cell death	ARIC|g1519.t1, ARIC|g23861.t1
GO:0002807	0.00911501	0.998734	4	22	positive regulation of antimicrobial peptide biosynthetic process	BP	0.319838	BP positive regulation of antimicrobial peptide biosynthetic process	ARIC|g20172.t1, ARIC|g35220.t1, ARIC|g43368.t1, ARIC|g53153.t1
GO:0016679	0.00919277	0.998737	4	20	oxidoreductase activity, acting on diphenols and related substances as donors	MF	0.321544	MF oxidoreductase activity, acting on diphenols and related substances as donors	ARIC|g109.t1, ARIC|g49900.t1, ARIC|g49930.t1, ARIC|g55382.t1
GO:0035405	0.00919566	0.999748	2	4	histone-threonine phosphorylation	BP	0.321544	BP histone-threonine phosphorylation	ARIC|g27245.t1, ARIC|g41868.t1
GO:0003720	0.00927631	0.999679	2	6	telomerase activity	MF	0.323531	MF telomerase activity	ARIC|g18658.t1, ARIC|g6993.t1
GO:0032451	0.00928473	0.997881	6	53	demethylase activity	MF	0.323531	MF demethylase activity	ARIC|g14252.t1, ARIC|g16473.t1, ARIC|g26912.t1, ARIC|g34307.t1, ARIC|g35896.t1, ARIC|g42194.t1
GO:0099402	0.0094136	0.998205	5	44	plant organ development	BP	0.327453	BP plant organ development	ARIC|g30292.t1, ARIC|g34019.t1, ARIC|g34042.t1, ARIC|g37377.t2, ARIC|g44867.t1
GO:0032496	0.00948238	0.995529	18	266	response to lipopolysaccharide	BP	0.329275	BP response to lipopolysaccharide	ARIC|g15968.t1, ARIC|g16862.t1, ARIC|g18904.t1, ARIC|g22905.t1, ARIC|g29442.t1, ARIC|g30218.t1, ARIC|g30532.t1, ARIC|g346.t1, ARIC|g39452.t1, ARIC|g43023.t1, ARIC|g44417.t1, ARIC|g4650.t1, ARIC|g47244.t1, ARIC|g47361.t1, ARIC|g48019.t1, ARIC|g50458.t1, ARIC|g6694.t1, ARIC|g9096.t1
GO:0035514	0.00954793	0.999184	3	11	DNA demethylase activity	MF	0.330979	MF DNA demethylase activity	ARIC|g26912.t1, ARIC|g34307.t1, ARIC|g42194.t1
GO:0098559	0.00960651	0.998246	5	26	cytoplasmic side of early endosome membrane	CC	0.332435	CC cytoplasmic side of early endosome membrane	ARIC|g18559.t1, ARIC|g18560.t1, ARIC|g25666.t1, ARIC|g4650.t1, ARIC|g50458.t1
GO:1903795	0.00963971	0.999686	2	5	regulation of inorganic anion transmembrane transport	BP	0.332743	BP regulation of inorganic anion transmembrane transport	ARIC|g12409.t1, ARIC|g29841.t1
GO:0002786	0.00966514	0.998635	4	22	regulation of antibacterial peptide production	BP	0.332743	BP regulation of antibacterial peptide production	ARIC|g20172.t1, ARIC|g35220.t1, ARIC|g43368.t1, ARIC|g53153.t1
GO:0002808	0.00966514	0.998635	4	22	regulation of antibacterial peptide biosynthetic process	BP	0.332743	BP regulation of antibacterial peptide biosynthetic process	ARIC|g20172.t1, ARIC|g35220.t1, ARIC|g43368.t1, ARIC|g53153.t1
GO:1902107	0.00980827	0.996399	11	129	positive regulation of leukocyte differentiation	BP	0.337092	BP positive regulation of leukocyte differentiation	ARIC|g16862.t1, ARIC|g18904.t1, ARIC|g22905.t1, ARIC|g30218.t1, ARIC|g37773.t1, ARIC|g42907.t1, ARIC|g43023.t1, ARIC|g44127.t1, ARIC|g44417.t1, ARIC|g48019.t1, ARIC|g6694.t1
GO:0018076	0.00990105	0.999626	2	7	N-terminal peptidyl-lysine acetylation	BP	0.338735	BP N-terminal peptidyl-lysine acetylation	ARIC|g20239.t1, ARIC|g28470.t1
GO:0019285	0.0099048	0.99911	3	13	glycine betaine biosynthetic process from choline	BP	0.338735	BP glycine betaine biosynthetic process from choline	ARIC|g17451.t1, ARIC|g37137.t1, ARIC|g6285.t1
GO:0009916	0.0099067	0.999717	2	4	alternative oxidase activity	MF	0.338735	MF alternative oxidase activity	ARIC|g109.t1, ARIC|g55382.t1
GO:0097035	0.00994191	0.997036	8	96	regulation of membrane lipid distribution	BP	0.339361	BP regulation of membrane lipid distribution	ARIC|g18679.t1, ARIC|g35900.t1, ARIC|g3614.t1, ARIC|g38340.t1, ARIC|g48115.t1, ARIC|g48116.t1, ARIC|g51164.t1, ARIC|g51165.t1
GO:0048240	0.0101451	0.999095	3	12	sperm capacitation	BP	0.345709	BP sperm capacitation	ARIC|g12409.t1, ARIC|g25760.t3, ARIC|g29841.t1
GO:0022409	0.0102273	0.995673	14	197	positive regulation of cell-cell adhesion	BP	0.347692	BP positive regulation of cell-cell adhesion	ARIC|g15968.t1, ARIC|g16862.t1, ARIC|g18904.t1, ARIC|g22905.t1, ARIC|g30218.t1, ARIC|g42907.t1, ARIC|g43023.t1, ARIC|g44127.t1, ARIC|g44417.t1, ARIC|g46289.t1, ARIC|g47244.t1, ARIC|g48019.t1, ARIC|g6694.t1, ARIC|g9096.t1
GO:0042088	0.0102379	0.999703	2	4	T-helper 1 type immune response	BP	0.347692	BP T-helper 1 type immune response	ARIC|g30218.t1, ARIC|g6694.t1
GO:0033646	0.0102614	0.998027	5	37	host intracellular part	CC	0.347901	CC host intracellular part	ARIC|g17454.t1, ARIC|g25868.t1, ARIC|g32845.t1, ARIC|g47217.t1, ARIC|g6289.t1
GO:0005506	0.0102836	0.994897	20	294	iron ion binding	MF	0.347974	MF iron ion binding	ARIC|g13174.t1, ARIC|g14252.t1, ARIC|g15931.t1, ARIC|g16473.t1, ARIC|g22567.t2, ARIC|g23674.t1, ARIC|g25222.t1, ARIC|g26912.t1, ARIC|g30357.t1, ARIC|g34307.t1, ARIC|g34776.t1, ARIC|g35896.t1, ARIC|g3616.t1, ARIC|g42194.t1, ARIC|g43845.t1, ARIC|g46289.t1, ARIC|g51224.t1, ARIC|g54432.t1, ARIC|g8374.t1, ARIC|g9060.t1
GO:0032653	0.0102983	0.998518	4	22	regulation of interleukin-10 production	BP	0.347974	BP regulation of interleukin-10 production	ARIC|g11488.t1, ARIC|g15968.t1, ARIC|g54963.t1, ARIC|g9096.t1
GO:0032268	0.0104033	0.991874	144	3321	regulation of cellular protein metabolic process	BP	0.350931	BP regulation of cellular protein metabolic process	ARIC|g10174.t1, ARIC|g11488.t1, ARIC|g11558.t1, ARIC|g11893.t1, ARIC|g11925.t1, ARIC|g12090.t1, ARIC|g12633.t2, ARIC|g13641.t1, ARIC|g13751.t1, ARIC|g14068.t1, ARIC|g15795.t1, ARIC|g15802.t1, ARIC|g15929.t1, ARIC|g15968.t1, ARIC|g16409.t1, ARIC|g16797.t1, ARIC|g16862.t1, ARIC|g17058.t1, ARIC|g17634.t2, ARIC|g17686.t1, ARIC|g18276.t1, ARIC|g18904.t1, ARIC|g19641.t1, ARIC|g20172.t1, ARIC|g20362.t1,…
GO:0014014	0.0104909	0.997545	6	52	negative regulation of gliogenesis	BP	0.352757	BP negative regulation of gliogenesis	ARIC|g16862.t1, ARIC|g18904.t1, ARIC|g22905.t1, ARIC|g43023.t1, ARIC|g44417.t1, ARIC|g48019.t1
GO:0043277	0.0104925	0.997959	5	40	apoptotic cell clearance	BP	0.352757	BP apoptotic cell clearance	ARIC|g29442.t1, ARIC|g44840.t1, ARIC|g46289.t1, ARIC|g50270.t1, ARIC|g5266.t1
GO:0001959	0.0106068	0.995846	12	161	regulation of cytokine-mediated signaling pathway	BP	0.356002	BP regulation of cytokine-mediated signaling pathway	ARIC|g11558.t1, ARIC|g12090.t1, ARIC|g15929.t1, ARIC|g22184.t1, ARIC|g22186.t1, ARIC|g32395.t1, ARIC|g47217.t1, ARIC|g54181.t1, ARIC|g54183.t1, ARIC|g54184.t1, ARIC|g55035.t1, ARIC|g7912.t1
GO:2000273	0.0106567	0.997492	6	54	positive regulation of signaling receptor activity	BP	0.357078	BP positive regulation of signaling receptor activity	ARIC|g12409.t1, ARIC|g19641.t1, ARIC|g29841.t1, ARIC|g30985.t1, ARIC|g33614.t1, ARIC|g34832.t1
GO:0009787	0.0107249	0.999007	3	13	regulation of abscisic acid-activated signaling pathway	BP	0.357573	BP regulation of abscisic acid-activated signaling pathway	ARIC|g34300.t1, ARIC|g34948.t1, ARIC|g44637.t1
GO:1901419	0.0107249	0.999007	3	13	regulation of response to alcohol	BP	0.357573	BP regulation of response to alcohol	ARIC|g34300.t1, ARIC|g34948.t1, ARIC|g44637.t1
GO:1905957	0.0107249	0.999007	3	13	regulation of cellular response to alcohol	BP	0.357573	BP regulation of cellular response to alcohol	ARIC|g34300.t1, ARIC|g34948.t1, ARIC|g44637.t1
GO:0071580	0.010805	0.999626	2	5	regulation of zinc ion transmembrane transport	BP	0.358458	BP regulation of zinc ion transmembrane transport	ARIC|g3989.t1, ARIC|g7571.t1
GO:0071582	0.010805	0.999626	2	5	negative regulation of zinc ion transport	BP	0.358458	BP negative regulation of zinc ion transport	ARIC|g3989.t1, ARIC|g7571.t1
GO:0071583	0.010805	0.999626	2	5	negative regulation of zinc ion transmembrane transport	BP	0.358458	BP negative regulation of zinc ion transmembrane transport	ARIC|g3989.t1, ARIC|g7571.t1
GO:0032586	0.0108441	0.999624	2	5	protein storage vacuole membrane	CC	0.358605	CC protein storage vacuole membrane	ARIC|g13649.t1, ARIC|g22044.t1
GO:0048709	0.0108452	0.997447	6	51	oligodendrocyte differentiation	BP	0.358605	BP oligodendrocyte differentiation	ARIC|g16862.t1, ARIC|g18904.t1, ARIC|g22905.t1, ARIC|g43023.t1, ARIC|g44417.t1, ARIC|g48019.t1
GO:1900017	0.0108872	0.998383	4	25	positive regulation of cytokine production involved in inflammatory response	BP	0.359402	BP positive regulation of cytokine production involved in inflammatory response	ARIC|g15968.t1, ARIC|g28491.t1, ARIC|g47244.t1, ARIC|g9096.t1
GO:0008521	0.0109514	0.998964	3	14	acetyl-CoA transmembrane transporter activity	MF	0.360929	MF acetyl-CoA transmembrane transporter activity	ARIC|g12382.t1, ARIC|g13153.t1, ARIC|g29872.t1
GO:0010009	0.0110001	0.997914	5	27	cytoplasmic side of endosome membrane	CC	0.361939	CC cytoplasmic side of endosome membrane	ARIC|g18559.t1, ARIC|g18560.t1, ARIC|g25666.t1, ARIC|g4650.t1, ARIC|g50458.t1
GO:2000167	0.0111184	0.998309	4	30	regulation of planar cell polarity pathway involved in neural tube closure	BP	0.365232	BP regulation of planar cell polarity pathway involved in neural tube closure	ARIC|g18318.t1, ARIC|g30104.t1, ARIC|g32896.t1, ARIC|g35210.t1
GO:0042698	0.0111474	0.998916	3	16	ovulation cycle	BP	0.365589	BP ovulation cycle	ARIC|g40281.t1, ARIC|g46449.t1, ARIC|g48862.t1
GO:0030218	0.0111984	0.996962	7	63	erythrocyte differentiation	BP	0.36666	BP erythrocyte differentiation	ARIC|g1182.t1, ARIC|g12279.t1, ARIC|g13641.t1, ARIC|g22037.t1, ARIC|g4707.t1, ARIC|g50518.t1, ARIC|g53304.t1
GO:0008140	0.01123	0.998928	3	14	cAMP response element binding protein binding	MF	0.367095	MF cAMP response element binding protein binding	ARIC|g2832.t1, ARIC|g28470.t1, ARIC|g4327.t1
GO:0009607	0.0113238	0.992573	49	956	response to biotic stimulus	BP	0.369114	BP response to biotic stimulus	ARIC|g14780.t1, ARIC|g15026.t1, ARIC|g15771.t1, ARIC|g15968.t1, ARIC|g16862.t1, ARIC|g18904.t1, ARIC|g20172.t1, ARIC|g21779.t1, ARIC|g22905.t1, ARIC|g2431.t1, ARIC|g28470.t1, ARIC|g28589.t1, ARIC|g29219.t1, ARIC|g29442.t1, ARIC|g29719.t1, ARIC|g30218.t1, ARIC|g30532.t1, ARIC|g30943.t1, ARIC|g34130.t1, ARIC|g346.t1, ARIC|g34671.t1, ARIC|g35220.t1, ARIC|g35643.t1, ARIC|g3776.t1, ARIC|g39452.t1, ARI…
GO:0004824	0.0113548	0.999562	2	6	lysine-tRNA ligase activity	MF	0.369114	MF lysine-tRNA ligase activity	ARIC|g20260.t1, ARIC|g28491.t1
GO:0006430	0.0113548	0.999562	2	6	lysyl-tRNA aminoacylation	BP	0.369114	BP lysyl-tRNA aminoacylation	ARIC|g20260.t1, ARIC|g28491.t1
GO:0004818	0.0113837	0.999561	2	6	glutamate-tRNA ligase activity	MF	0.369114	MF glutamate-tRNA ligase activity	ARIC|g22615.t1, ARIC|g42368.t1
GO:0006424	0.0113837	0.999561	2	6	glutamyl-tRNA aminoacylation	BP	0.369114	BP glutamyl-tRNA aminoacylation	ARIC|g22615.t1, ARIC|g42368.t1
GO:0016891	0.0115623	0.996474	8	87	endoribonuclease activity, producing 5'-phosphomonoesters	MF	0.374302	MF endoribonuclease activity, producing 5'-phosphomonoesters	ARIC|g16871.t1, ARIC|g18895.t1, ARIC|g24100.t1, ARIC|g36659.t1, ARIC|g41469.t1, ARIC|g4744.t1, ARIC|g54650.t1, ARIC|g6800.t1
GO:0006909	0.011735	0.996401	8	94	phagocytosis	BP	0.378569	BP phagocytosis	ARIC|g11629.t1, ARIC|g25666.t1, ARIC|g29442.t1, ARIC|g44840.t1, ARIC|g46289.t1, ARIC|g50270.t1, ARIC|g5266.t1, ARIC|g55107.t1
GO:0035552	0.0117696	0.999632	2	4	oxidative single-stranded DNA demethylation	BP	0.378569	BP oxidative single-stranded DNA demethylation	ARIC|g14252.t1, ARIC|g16473.t1
GO:0035553	0.0117696	0.999632	2	4	oxidative single-stranded RNA demethylation	BP	0.378569	BP oxidative single-stranded RNA demethylation	ARIC|g14252.t1, ARIC|g16473.t1
GO:1990930	0.0117696	0.999632	2	4	RNA N1-methyladenosine dioxygenase activity	MF	0.378569	MF RNA N1-methyladenosine dioxygenase activity	ARIC|g14252.t1, ARIC|g16473.t1
GO:0051030	0.0120146	0.99962	2	4	snRNA transport	BP	0.385216	BP snRNA transport	ARIC|g10157.t1, ARIC|g10902.t1
GO:0061015	0.0120146	0.99962	2	4	snRNA import into nucleus	BP	0.385216	BP snRNA import into nucleus	ARIC|g10157.t1, ARIC|g10902.t1
GO:2000020	0.0121067	0.999556	2	5	positive regulation of male gonad development	BP	0.387483	BP positive regulation of male gonad development	ARIC|g3614.t1, ARIC|g38340.t1
GO:0004827	0.0121432	0.999515	2	6	proline-tRNA ligase activity	MF	0.387483	MF proline-tRNA ligase activity	ARIC|g22615.t1, ARIC|g42368.t1
GO:0006433	0.0121432	0.999515	2	6	prolyl-tRNA aminoacylation	BP	0.387483	BP prolyl-tRNA aminoacylation	ARIC|g22615.t1, ARIC|g42368.t1
GO:0031123	0.0121769	0.99474	14	195	RNA 3'-end processing	BP	0.387629	BP RNA 3'-end processing	ARIC|g12306.t1, ARIC|g19452.t1, ARIC|g28874.t1, ARIC|g29933.t1, ARIC|g30292.t1, ARIC|g31195.t1, ARIC|g41469.t1, ARIC|g416.t1, ARIC|g41990.t1, ARIC|g44867.t1, ARIC|g4744.t1, ARIC|g53328.t1, ARIC|g54650.t1, ARIC|g6800.t1
GO:0032498	0.0122251	0.998812	3	13	detection of muramyl dipeptide	BP	0.387629	BP detection of muramyl dipeptide	ARIC|g15968.t1, ARIC|g47244.t1, ARIC|g9096.t1
GO:0032499	0.0122251	0.998812	3	13	detection of peptidoglycan	BP	0.387629	BP detection of peptidoglycan	ARIC|g15968.t1, ARIC|g47244.t1, ARIC|g9096.t1
GO:0032500	0.0122251	0.998812	3	13	muramyl dipeptide binding	MF	0.387629	MF muramyl dipeptide binding	ARIC|g15968.t1, ARIC|g47244.t1, ARIC|g9096.t1
GO:0044547	0.0122811	0.998805	3	13	DNA topoisomerase binding	MF	0.387714	MF DNA topoisomerase binding	ARIC|g20098.t1, ARIC|g46243.t1, ARIC|g50589.t1
GO:0035079	0.012305	0.999505	2	6	polytene chromosome puffing	BP	0.387714	BP polytene chromosome puffing	ARIC|g20988.t1, ARIC|g3383.t1
GO:0035080	0.012305	0.999505	2	6	heat shock-mediated polytene chromosome puffing	BP	0.387714	BP heat shock-mediated polytene chromosome puffing	ARIC|g20988.t1, ARIC|g3383.t1
GO:0071390	0.012305	0.999505	2	6	cellular response to ecdysone	BP	0.387714	BP cellular response to ecdysone	ARIC|g20988.t1, ARIC|g3383.t1
GO:0004312	0.0124574	0.996986	6	49	fatty acid synthase activity	MF	0.3919	MF fatty acid synthase activity	ARIC|g15365.t1, ARIC|g2230.t1, ARIC|g34605.t1, ARIC|g39598.t1, ARIC|g48113.t1, ARIC|g51903.t1
GO:0033648	0.0125239	0.998091	4	22	host intracellular membrane-bounded organelle	CC	0.392761	CC host intracellular membrane-bounded organelle	ARIC|g17454.t1, ARIC|g25868.t1, ARIC|g32845.t1, ARIC|g6289.t1
GO:0042025	0.0125239	0.998091	4	22	host cell nucleus	CC	0.392761	CC host cell nucleus	ARIC|g17454.t1, ARIC|g25868.t1, ARIC|g32845.t1, ARIC|g6289.t1
GO:0050660	0.012578	0.994355	15	226	flavin adenine dinucleotide binding	MF	0.393842	MF flavin adenine dinucleotide binding	ARIC|g17451.t1, ARIC|g19668.t1, ARIC|g21000.t1, ARIC|g22974.t1, ARIC|g26578.t1, ARIC|g33237.t1, ARIC|g3370.t1, ARIC|g34130.t1, ARIC|g37137.t1, ARIC|g3776.t1, ARIC|g39452.t1, ARIC|g41147.t1, ARIC|g41511.t1, ARIC|g50997.t1, ARIC|g6285.t1
GO:0050727	0.0126069	0.993169	24	405	regulation of inflammatory response	BP	0.394133	BP regulation of inflammatory response	ARIC|g13641.t1, ARIC|g15968.t1, ARIC|g16862.t1, ARIC|g18904.t1, ARIC|g19486.t1, ARIC|g22037.t1, ARIC|g22905.t1, ARIC|g28491.t1, ARIC|g28711.t1, ARIC|g29442.t1, ARIC|g29592.t1, ARIC|g30532.t1, ARIC|g43023.t1, ARIC|g43544.t1, ARIC|g44417.t1, ARIC|g44455.t1, ARIC|g45899.t1, ARIC|g46289.t1, ARIC|g47244.t1, ARIC|g47361.t1, ARIC|g48019.t1, ARIC|g49274.t1, ARIC|g49275.t1, ARIC|g9096.t1
GO:0009606	0.0128052	0.998734	3	13	tropism	BP	0.398945	BP tropism	ARIC|g34019.t1, ARIC|g34042.t1, ARIC|g47040.t1
GO:0009630	0.0128052	0.998734	3	13	gravitropism	BP	0.398945	BP gravitropism	ARIC|g34019.t1, ARIC|g34042.t1, ARIC|g47040.t1
GO:0042325	0.0128205	0.990663	82	1796	regulation of phosphorylation	BP	0.398945	BP regulation of phosphorylation	ARIC|g10174.t1, ARIC|g11488.t1, ARIC|g11558.t1, ARIC|g11893.t1, ARIC|g12090.t1, ARIC|g12633.t2, ARIC|g13641.t1, ARIC|g13751.t1, ARIC|g14068.t1, ARIC|g1504.t1, ARIC|g15795.t1, ARIC|g15929.t1, ARIC|g15968.t1, ARIC|g16409.t1, ARIC|g16862.t1, ARIC|g17058.t1, ARIC|g17634.t2, ARIC|g17686.t1, ARIC|g18904.t1, ARIC|g19641.t1, ARIC|g20362.t1, ARIC|g20880.t1, ARIC|g22037.t1, ARIC|g2218.t1, ARIC|g22184.t1, A…
GO:0003950	0.0128455	0.99599	8	98	NAD+ ADP-ribosyltransferase activity	MF	0.399104	MF NAD+ ADP-ribosyltransferase activity	ARIC|g14898.t1, ARIC|g18597.t1, ARIC|g18767.t1, ARIC|g2469.t1, ARIC|g30626.t1, ARIC|g50557.t1, ARIC|g54291.t1, ARIC|g9619.t1
GO:0005826	0.0129077	0.999439	2	7	actomyosin contractile ring	CC	0.400419	CC actomyosin contractile ring	ARIC|g10113.t1, ARIC|g10857.t1
GO:0044528	0.0129904	0.998691	3	14	regulation of mitochondrial mRNA stability	BP	0.402362	BP regulation of mitochondrial mRNA stability	ARIC|g1504.t1, ARIC|g23874.t1, ARIC|g9111.t1
GO:0001931	0.0130272	0.998671	3	15	uropod	CC	0.40288	CC uropod	ARIC|g11629.t1, ARIC|g16690.t1, ARIC|g55107.t1
GO:0002805	0.013209	0.997933	4	24	regulation of antimicrobial peptide biosynthetic process	BP	0.407873	BP regulation of antimicrobial peptide biosynthetic process	ARIC|g20172.t1, ARIC|g35220.t1, ARIC|g43368.t1, ARIC|g53153.t1
GO:0043021	0.0132425	0.99353	18	278	ribonucleoprotein complex binding	MF	0.40828	MF ribonucleoprotein complex binding	ARIC|g14780.t1, ARIC|g14780.t2, ARIC|g17686.t1, ARIC|g19452.t1, ARIC|g2779.t1, ARIC|g29486.t1, ARIC|g29933.t1, ARIC|g31195.t1, ARIC|g34671.t1, ARIC|g36320.t1, ARIC|g36573.t1, ARIC|g39887.t1, ARIC|g416.t1, ARIC|g4864.t1, ARIC|g53946.t1, ARIC|g6631.t1, ARIC|g8936.t1, ARIC|g9258.t1
GO:0042326	0.0133781	0.992101	31	577	negative regulation of phosphorylation	BP	0.411828	BP negative regulation of phosphorylation	ARIC|g11488.t1, ARIC|g1504.t1, ARIC|g15795.t1, ARIC|g16409.t1, ARIC|g16862.t1, ARIC|g17634.t2, ARIC|g18904.t1, ARIC|g22905.t1, ARIC|g23874.t1, ARIC|g27672.t1, ARIC|g29217.t1, ARIC|g29217.t2, ARIC|g29575.t1, ARIC|g29576.t1, ARIC|g29786.t1, ARIC|g33924.t1, ARIC|g36980.t1, ARIC|g36982.t1, ARIC|g36987.t1, ARIC|g39452.t1, ARIC|g39969.t1, ARIC|g40838.t1, ARIC|g43023.t1, ARIC|g44417.t1, ARIC|g46636.t1, …
GO:0009057	0.0134721	0.989899	98	2143	macromolecule catabolic process	BP	0.414088	BP macromolecule catabolic process	ARIC|g11558.t1, ARIC|g12090.t1, ARIC|g12306.t1, ARIC|g13649.t1, ARIC|g13751.t1, ARIC|g14067.t1, ARIC|g14898.t1, ARIC|g1504.t1, ARIC|g15929.t1, ARIC|g16797.t1, ARIC|g17222.t1, ARIC|g17229.t1, ARIC|g18276.t1, ARIC|g18767.t1, ARIC|g19452.t1, ARIC|g19641.t1, ARIC|g20172.t1, ARIC|g20656.t1, ARIC|g20880.t1, ARIC|g21083.t1, ARIC|g21341.t1, ARIC|g21542.t1, ARIC|g22044.t1, ARIC|g22184.t1, ARIC|g22186.t1, …
GO:0002237	0.0136183	0.993327	18	278	response to molecule of bacterial origin	BP	0.417939	BP response to molecule of bacterial origin	ARIC|g15968.t1, ARIC|g16862.t1, ARIC|g18904.t1, ARIC|g22905.t1, ARIC|g29442.t1, ARIC|g30218.t1, ARIC|g30532.t1, ARIC|g346.t1, ARIC|g39452.t1, ARIC|g43023.t1, ARIC|g44417.t1, ARIC|g4650.t1, ARIC|g47244.t1, ARIC|g47361.t1, ARIC|g48019.t1, ARIC|g50458.t1, ARIC|g6694.t1, ARIC|g9096.t1
GO:0031074	0.0139564	0.999344	2	8	nucleocytoplasmic transport complex	CC	0.427662	CC nucleocytoplasmic transport complex	ARIC|g53946.t1, ARIC|g6631.t1
GO:0008301	0.01412	0.997089	5	33	DNA binding, bending	MF	0.432016	MF DNA binding, bending	ARIC|g1182.t1, ARIC|g12279.t1, ARIC|g4707.t1, ARIC|g50518.t1, ARIC|g53304.t1
GO:0051926	0.0142126	0.997043	5	36	negative regulation of calcium ion transport	BP	0.434187	BP negative regulation of calcium ion transport	ARIC|g11925.t1, ARIC|g39452.t1, ARIC|g3989.t1, ARIC|g745.t1, ARIC|g7571.t1
GO:0045183	0.0142627	0.999429	2	5	translation factor activity, non-nucleic acid binding	MF	0.435057	MF translation factor activity, non-nucleic acid binding	ARIC|g33614.t1, ARIC|g34832.t1
GO:0030282	0.01438	0.99696	5	43	bone mineralization	BP	0.437967	BP bone mineralization	ARIC|g14898.t1, ARIC|g18767.t1, ARIC|g2832.t1, ARIC|g4327.t1, ARIC|g46289.t1
GO:0031156	0.0144978	0.996356	6	53	regulation of sorocarp development	BP	0.440886	BP regulation of sorocarp development	ARIC|g11158.t1, ARIC|g15744.t1, ARIC|g1658.t1, ARIC|g41895.t1, ARIC|g48435.t1, ARIC|g48884.t1
GO:0031455	0.0146547	0.998437	3	15	glycine betaine metabolic process	BP	0.444311	BP glycine betaine metabolic process	ARIC|g17451.t1, ARIC|g37137.t1, ARIC|g6285.t1
GO:0031456	0.0146547	0.998437	3	15	glycine betaine biosynthetic process	BP	0.444311	BP glycine betaine biosynthetic process	ARIC|g17451.t1, ARIC|g37137.t1, ARIC|g6285.t1
GO:0072718	0.0146783	0.998434	3	15	response to cisplatin	BP	0.444356	BP response to cisplatin	ARIC|g16409.t1, ARIC|g29786.t1, ARIC|g52917.t1
GO:0043028	0.0148547	0.996247	6	53	cysteine-type endopeptidase regulator activity involved in apoptotic process	MF	0.449019	MF cysteine-type endopeptidase regulator activity involved in apoptotic process	ARIC|g20172.t1, ARIC|g33924.t1, ARIC|g34430.t1, ARIC|g35220.t1, ARIC|g43368.t1, ARIC|g53153.t1
GO:0033647	0.0149146	0.997592	4	23	host intracellular organelle	CC	0.450152	CC host intracellular organelle	ARIC|g17454.t1, ARIC|g25868.t1, ARIC|g32845.t1, ARIC|g6289.t1
GO:0035457	0.0150665	0.998377	3	15	cellular response to interferon-alpha	BP	0.454053	BP cellular response to interferon-alpha	ARIC|g1504.t1, ARIC|g23874.t1, ARIC|g9111.t1
GO:0051184	0.0151014	0.995619	7	75	cofactor transmembrane transporter activity	MF	0.454422	MF cofactor transmembrane transporter activity	ARIC|g12382.t1, ARIC|g13153.t1, ARIC|g19667.t1, ARIC|g29872.t1, ARIC|g30494.t1, ARIC|g31011.t1, ARIC|g45423.t1
GO:0043558	0.0154821	0.997448	4	25	regulation of translational initiation in response to stress	BP	0.465181	BP regulation of translational initiation in response to stress	ARIC|g27350.t1, ARIC|g2832.t1, ARIC|g4864.t1, ARIC|g6917.t1
GO:0043281	0.0155055	0.992671	16	230	regulation of cysteine-type endopeptidase activity involved in apoptotic process	BP	0.465189	BP regulation of cysteine-type endopeptidase activity involved in apoptotic process	ARIC|g12090.t1, ARIC|g13751.t1, ARIC|g20172.t1, ARIC|g22592.t2, ARIC|g32395.t1, ARIC|g33924.t1, ARIC|g34430.t1, ARIC|g35220.t1, ARIC|g42346.t1, ARIC|g42907.t1, ARIC|g43368.t1, ARIC|g44127.t1, ARIC|g53153.t1, ARIC|g54181.t1, ARIC|g54183.t1, ARIC|g7912.t1
GO:0031650	0.0156262	0.999343	2	5	regulation of heat generation	BP	0.465331	BP regulation of heat generation	ARIC|g45216.t1, ARIC|g49689.t1
GO:0031651	0.0156262	0.999343	2	5	negative regulation of heat generation	BP	0.465331	BP negative regulation of heat generation	ARIC|g45216.t1, ARIC|g49689.t1
GO:0031699	0.0156262	0.999343	2	5	beta-3 adrenergic receptor binding	MF	0.465331	MF beta-3 adrenergic receptor binding	ARIC|g45216.t1, ARIC|g49689.t1
GO:0071877	0.0156262	0.999343	2	5	regulation of adenylate cyclase-inhibiting adrenergic receptor signaling pathway	BP	0.465331	BP regulation of adenylate cyclase-inhibiting adrenergic receptor signaling pathway	ARIC|g45216.t1, ARIC|g49689.t1
GO:0071878	0.0156262	0.999343	2	5	negative regulation of adenylate cyclase-activating adrenergic receptor signaling pathway	BP	0.465331	BP negative regulation of adenylate cyclase-activating adrenergic receptor signaling pathway	ARIC|g45216.t1, ARIC|g49689.t1
GO:1904924	0.016027	0.999189	2	8	negative regulation of mitophagy in response to mitochondrial depolarization	BP	0.475151	BP negative regulation of mitophagy in response to mitochondrial depolarization	ARIC|g21332.t1, ARIC|g25462.t1
GO:1905089	0.016027	0.999189	2	8	regulation of parkin-mediated stimulation of mitophagy in response to mitochondrial depolarization	BP	0.475151	BP regulation of parkin-mediated stimulation of mitophagy in response to mitochondrial depolarization	ARIC|g21332.t1, ARIC|g25462.t1
GO:1905090	0.016027	0.999189	2	8	negative regulation of parkin-mediated stimulation of mitophagy in response to mitochondrial depolarization	BP	0.475151	BP negative regulation of parkin-mediated stimulation of mitophagy in response to mitochondrial depolarization	ARIC|g21332.t1, ARIC|g25462.t1
GO:0001934	0.0164366	0.988976	49	1008	positive regulation of protein phosphorylation	BP	0.486577	BP positive regulation of protein phosphorylation	ARIC|g10174.t1, ARIC|g11558.t1, ARIC|g11893.t1, ARIC|g12090.t1, ARIC|g12633.t2, ARIC|g13641.t1, ARIC|g14068.t1, ARIC|g15929.t1, ARIC|g15968.t1, ARIC|g17058.t1, ARIC|g17634.t2, ARIC|g19641.t1, ARIC|g20362.t1, ARIC|g22037.t1, ARIC|g2218.t1, ARIC|g22184.t1, ARIC|g22186.t1, ARIC|g2431.t1, ARIC|g24855.t1, ARIC|g28491.t1, ARIC|g28589.t1, ARIC|g30218.t1, ARIC|g30985.t1, ARIC|g32395.t1, ARIC|g33614.t1, A…
GO:0010586	0.0165027	0.993435	11	156	miRNA metabolic process	BP	0.487815	BP miRNA metabolic process	ARIC|g18276.t1, ARIC|g22244.t1, ARIC|g32929.t1, ARIC|g35731.t1, ARIC|g38188.t1, ARIC|g44811.t1, ARIC|g47041.t1, ARIC|g48352.t1, ARIC|g53430.t1, ARIC|g53946.t1, ARIC|g6631.t1
GO:0009065	0.0165793	0.996391	5	39	glutamine family amino acid catabolic process	BP	0.489358	BP glutamine family amino acid catabolic process	ARIC|g21000.t1, ARIC|g33237.t1, ARIC|g3370.t1, ARIC|g39452.t1, ARIC|g44882.t1
GO:0004819	0.0169123	0.999195	2	6	glutamine-tRNA ligase activity	MF	0.497722	MF glutamine-tRNA ligase activity	ARIC|g21259.t1, ARIC|g27672.t1
GO:0006425	0.0169123	0.999195	2	6	glutaminyl-tRNA aminoacylation	BP	0.497722	BP glutaminyl-tRNA aminoacylation	ARIC|g21259.t1, ARIC|g27672.t1
GO:0031666	0.0170462	0.99925	2	5	positive regulation of lipopolysaccharide-mediated signaling pathway	BP	0.500929	BP positive regulation of lipopolysaccharide-mediated signaling pathway	ARIC|g30218.t1, ARIC|g6694.t1
GO:0004869	0.0171275	0.995529	6	54	cysteine-type endopeptidase inhibitor activity	MF	0.502243	MF cysteine-type endopeptidase inhibitor activity	ARIC|g20172.t1, ARIC|g33924.t1, ARIC|g34430.t1, ARIC|g35220.t1, ARIC|g43368.t1, ARIC|g53153.t1
GO:0004607	0.017141	0.999243	2	5	phosphatidylcholine-sterol O-acyltransferase activity	MF	0.502243	MF phosphatidylcholine-sterol O-acyltransferase activity	ARIC|g29427.t1, ARIC|g40781.t1
GO:0071966	0.0171897	0.99924	2	5	fungal-type cell wall polysaccharide metabolic process	BP	0.502938	BP fungal-type cell wall polysaccharide metabolic process	ARIC|g34288.t1, ARIC|g47364.t1
GO:0021700	0.0172178	0.992218	14	216	developmental maturation	BP	0.503024	BP developmental maturation	ARIC|g12409.t1, ARIC|g15752.t1, ARIC|g15802.t1, ARIC|g25760.t3, ARIC|g29217.t1, ARIC|g29217.t2, ARIC|g29841.t1, ARIC|g35643.t1, ARIC|g37654.t1, ARIC|g44086.t1, ARIC|g45956.t1, ARIC|g4934.t1, ARIC|g51302.t1, ARIC|g51442.t1
GO:0009627	0.0175106	0.999151	2	6	systemic acquired resistance	BP	0.508158	BP systemic acquired resistance	ARIC|g34130.t1, ARIC|g3776.t1
GO:0009814	0.0175106	0.999151	2	6	defense response, incompatible interaction	BP	0.508158	BP defense response, incompatible interaction	ARIC|g34130.t1, ARIC|g3776.t1
GO:0004828	0.0175137	0.999151	2	6	serine-tRNA ligase activity	MF	0.508158	MF serine-tRNA ligase activity	ARIC|g13079.t1, ARIC|g51052.t1
GO:0006434	0.0175137	0.999151	2	6	seryl-tRNA aminoacylation	BP	0.508158	BP seryl-tRNA aminoacylation	ARIC|g13079.t1, ARIC|g51052.t1
GO:0009723	0.0175201	0.999151	2	6	response to ethylene	BP	0.508158	BP response to ethylene	ARIC|g15752.t1, ARIC|g51442.t1
GO:0018107	0.0176579	0.992569	12	178	peptidyl-threonine phosphorylation	BP	0.511416	BP peptidyl-threonine phosphorylation	ARIC|g11158.t1, ARIC|g14249.t1, ARIC|g15744.t1, ARIC|g1658.t1, ARIC|g25760.t3, ARIC|g27245.t1, ARIC|g38306.t1, ARIC|g41868.t1, ARIC|g41895.t1, ARIC|g43605.t1, ARIC|g48435.t1, ARIC|g48884.t1
GO:0044092	0.0177512	0.987517	61	1287	negative regulation of molecular function	BP	0.512958	BP negative regulation of molecular function	ARIC|g11488.t1, ARIC|g1182.t1, ARIC|g12279.t1, ARIC|g15795.t1, ARIC|g15929.t1, ARIC|g16409.t1, ARIC|g16862.t1, ARIC|g17634.t2, ARIC|g18904.t1, ARIC|g19641.t1, ARIC|g19687.t1, ARIC|g20172.t1, ARIC|g21542.t1, ARIC|g22905.t1, ARIC|g28711.t1, ARIC|g29575.t1, ARIC|g29576.t1, ARIC|g29592.t1, ARIC|g29786.t1, ARIC|g30532.t1, ARIC|g30985.t1, ARIC|g32929.t1, ARIC|g33815.t1, ARIC|g33924.t1, ARIC|g34175.t1, …
GO:0097079	0.0177878	0.999131	2	6	selenite:proton symporter activity	MF	0.512958	MF selenite:proton symporter activity	ARIC|g27906.t1, ARIC|g34657.t1
GO:0097080	0.0177878	0.999131	2	6	plasma membrane selenite transport	BP	0.512958	BP plasma membrane selenite transport	ARIC|g27906.t1, ARIC|g34657.t1
GO:0003877	0.0178551	0.999078	2	7	ATP adenylyltransferase activity	MF	0.514161	MF ATP adenylyltransferase activity	ARIC|g20260.t1, ARIC|g28491.t1
GO:0006919	0.0180331	0.994039	8	89	activation of cysteine-type endopeptidase activity involved in apoptotic process	BP	0.517202	BP activation of cysteine-type endopeptidase activity involved in apoptotic process	ARIC|g12090.t1, ARIC|g13751.t1, ARIC|g22592.t2, ARIC|g32395.t1, ARIC|g42346.t1, ARIC|g54181.t1, ARIC|g54183.t1, ARIC|g7912.t1
GO:0060759	0.0180446	0.992388	12	174	regulation of response to cytokine stimulus	BP	0.517202	BP regulation of response to cytokine stimulus	ARIC|g11558.t1, ARIC|g12090.t1, ARIC|g15929.t1, ARIC|g22184.t1, ARIC|g22186.t1, ARIC|g32395.t1, ARIC|g47217.t1, ARIC|g54181.t1, ARIC|g54183.t1, ARIC|g54184.t1, ARIC|g55035.t1, ARIC|g7912.t1
GO:0010494	0.0180651	0.993521	9	118	cytoplasmic stress granule	CC	0.517202	CC cytoplasmic stress granule	ARIC|g13198.t1, ARIC|g13751.t1, ARIC|g16871.t1, ARIC|g18895.t1, ARIC|g35698.t1, ARIC|g36659.t1, ARIC|g37096.t1, ARIC|g4864.t1, ARIC|g6917.t1
GO:0008200	0.0181055	0.995215	6	54	ion channel inhibitor activity	MF	0.517202	MF ion channel inhibitor activity	ARIC|g11925.t1, ARIC|g12409.t1, ARIC|g29841.t1, ARIC|g3989.t1, ARIC|g745.t1, ARIC|g7571.t1
GO:0030587	0.0181422	0.997903	3	15	sorocarp development	BP	0.517202	BP sorocarp development	ARIC|g16409.t1, ARIC|g29786.t1, ARIC|g52917.t1
GO:0090702	0.0181422	0.997903	3	15	non-reproductive fruiting body development	BP	0.517202	BP non-reproductive fruiting body development	ARIC|g16409.t1, ARIC|g29786.t1, ARIC|g52917.t1
GO:0000957	0.0181832	0.997876	3	16	mitochondrial RNA catabolic process	BP	0.517202	BP mitochondrial RNA catabolic process	ARIC|g1504.t1, ARIC|g23874.t1, ARIC|g9111.t1
GO:0000958	0.0181832	0.997876	3	16	mitochondrial mRNA catabolic process	BP	0.517202	BP mitochondrial mRNA catabolic process	ARIC|g1504.t1, ARIC|g23874.t1, ARIC|g9111.t1
GO:0002576	0.0181927	0.995891	5	48	platelet degranulation	BP	0.517202	BP platelet degranulation	ARIC|g19500.t1, ARIC|g2502.t1, ARIC|g368.t1, ARIC|g369.t1, ARIC|g43663.t1
GO:0051348	0.0182385	0.990077	22	363	negative regulation of transferase activity	BP	0.517745	BP negative regulation of transferase activity	ARIC|g11488.t1, ARIC|g15795.t1, ARIC|g16409.t1, ARIC|g16862.t1, ARIC|g17634.t2, ARIC|g18904.t1, ARIC|g22905.t1, ARIC|g29575.t1, ARIC|g29576.t1, ARIC|g29786.t1, ARIC|g36980.t1, ARIC|g36982.t1, ARIC|g39969.t1, ARIC|g40838.t1, ARIC|g43023.t1, ARIC|g44417.t1, ARIC|g46636.t1, ARIC|g48019.t1, ARIC|g52917.t1, ARIC|g54963.t1, ARIC|g8884.t3, ARIC|g9969.t1
GO:0050777	0.0182708	0.990562	19	310	negative regulation of immune response	BP	0.517745	BP negative regulation of immune response	ARIC|g16862.t1, ARIC|g18904.t1, ARIC|g22905.t1, ARIC|g28711.t1, ARIC|g29592.t1, ARIC|g30292.t1, ARIC|g30532.t1, ARIC|g43023.t1, ARIC|g43544.t1, ARIC|g44417.t1, ARIC|g44455.t1, ARIC|g44867.t1, ARIC|g45899.t1, ARIC|g46289.t1, ARIC|g47217.t1, ARIC|g47361.t1, ARIC|g48019.t1, ARIC|g49274.t1, ARIC|g49275.t1
GO:0051043	0.0182891	0.999093	2	6	regulation of membrane protein ectodomain proteolysis	BP	0.517745	BP regulation of membrane protein ectodomain proteolysis	ARIC|g11925.t1, ARIC|g745.t1
GO:0046670	0.0183473	0.999088	2	6	positive regulation of retinal cell programmed cell death	BP	0.518661	BP positive regulation of retinal cell programmed cell death	ARIC|g1519.t1, ARIC|g23861.t1
GO:0035967	0.0184625	0.99444	7	71	cellular response to topologically incorrect protein	BP	0.521184	BP cellular response to topologically incorrect protein	ARIC|g19641.t1, ARIC|g30985.t1, ARIC|g31582.t1, ARIC|g43605.t1, ARIC|g46448.t1, ARIC|g46449.t1, ARIC|g5344.t1
GO:0000055	0.0187845	0.997728	3	19	ribosomal large subunit export from nucleus	BP	0.52828	BP ribosomal large subunit export from nucleus	ARIC|g10157.t1, ARIC|g10902.t1, ARIC|g19669.t1
GO:0061091	0.0187907	0.999003	2	7	regulation of phospholipid translocation	BP	0.52828	BP regulation of phospholipid translocation	ARIC|g48115.t1, ARIC|g51164.t1
GO:0071396	0.0187929	0.990076	20	336	cellular response to lipid	BP	0.52828	BP cellular response to lipid	ARIC|g12409.t1, ARIC|g12633.t2, ARIC|g15968.t1, ARIC|g17452.t1, ARIC|g20656.t1, ARIC|g20988.t1, ARIC|g29442.t1, ARIC|g29841.t1, ARIC|g30218.t1, ARIC|g3383.t1, ARIC|g346.t1, ARIC|g34948.t1, ARIC|g4650.t1, ARIC|g47244.t1, ARIC|g48115.t1, ARIC|g50458.t1, ARIC|g51164.t1, ARIC|g6287.t1, ARIC|g6694.t1, ARIC|g9096.t1
GO:0043422	0.0188812	0.997785	3	15	protein kinase B binding	MF	0.53002	MF protein kinase B binding	ARIC|g30218.t1, ARIC|g40452.t1, ARIC|g6694.t1
GO:0002449	0.0189776	0.995696	5	43	lymphocyte mediated immunity	BP	0.53176	BP lymphocyte mediated immunity	ARIC|g1182.t1, ARIC|g12279.t1, ARIC|g4707.t1, ARIC|g50518.t1, ARIC|g53304.t1
GO:0010183	0.0189962	0.998986	2	7	pollen tube guidance	BP	0.53176	BP pollen tube guidance	ARIC|g32894.t1, ARIC|g33390.t1
GO:0071715	0.0190911	0.996611	4	28	icosanoid transport	BP	0.53293	BP icosanoid transport	ARIC|g19500.t1, ARIC|g368.t1, ARIC|g369.t1, ARIC|g46754.t1
GO:1901571	0.0190911	0.996611	4	28	fatty acid derivative transport	BP	0.53293	BP fatty acid derivative transport	ARIC|g19500.t1, ARIC|g368.t1, ARIC|g369.t1, ARIC|g46754.t1
GO:1990258	0.0191433	0.998936	2	8	histone glutamine methylation	BP	0.533645	BP histone glutamine methylation	ARIC|g20239.t1, ARIC|g28470.t1
GO:0030430	0.0191723	0.999101	2	5	host cell cytoplasm	CC	0.533714	CC host cell cytoplasm	ARIC|g25868.t1, ARIC|g32845.t1
GO:0015677	0.0194141	0.998952	2	7	copper ion import	BP	0.539696	BP copper ion import	ARIC|g22974.t1, ARIC|g50997.t1
GO:0070423	0.0196056	0.996517	4	26	nucleotide-binding oligomerization domain containing signaling pathway	BP	0.544265	BP nucleotide-binding oligomerization domain containing signaling pathway	ARIC|g15968.t1, ARIC|g30218.t1, ARIC|g47244.t1, ARIC|g9096.t1
GO:0032479	0.0196368	0.990441	16	253	regulation of type I interferon production	BP	0.54438	BP regulation of type I interferon production	ARIC|g15026.t1, ARIC|g15929.t1, ARIC|g20239.t1, ARIC|g25493.t1, ARIC|g28470.t1, ARIC|g28711.t1, ARIC|g29592.t1, ARIC|g29719.t1, ARIC|g30532.t1, ARIC|g43544.t1, ARIC|g44455.t1, ARIC|g45899.t1, ARIC|g47361.t1, ARIC|g49274.t1, ARIC|g49275.t1, ARIC|g5042.t1
GO:0035601	0.0198534	0.991905	11	142	protein deacylation	BP	0.548866	BP protein deacylation	ARIC|g11952.t1, ARIC|g16197.t1, ARIC|g18841.t1, ARIC|g19641.t1, ARIC|g28784.t1, ARIC|g30985.t1, ARIC|g31289.t1, ARIC|g3157.t1, ARIC|g35063.t1, ARIC|g51891.t1, ARIC|g771.t1
GO:0098732	0.0198534	0.991905	11	142	macromolecule deacylation	BP	0.548866	BP macromolecule deacylation	ARIC|g11952.t1, ARIC|g16197.t1, ARIC|g18841.t1, ARIC|g19641.t1, ARIC|g28784.t1, ARIC|g30985.t1, ARIC|g31289.t1, ARIC|g3157.t1, ARIC|g35063.t1, ARIC|g51891.t1, ARIC|g771.t1
GO:0006952	0.0199581	0.986576	47	931	defense response	BP	0.551002	BP defense response	ARIC|g1182.t1, ARIC|g12279.t1, ARIC|g13641.t1, ARIC|g14780.t1, ARIC|g15026.t1, ARIC|g15771.t1, ARIC|g15929.t1, ARIC|g15968.t1, ARIC|g20172.t1, ARIC|g21779.t1, ARIC|g22037.t1, ARIC|g2431.t1, ARIC|g28589.t1, ARIC|g29442.t1, ARIC|g29719.t1, ARIC|g30943.t1, ARIC|g34130.t1, ARIC|g34287.t1, ARIC|g34671.t1, ARIC|g35220.t1, ARIC|g35643.t1, ARIC|g3616.t1, ARIC|g3776.t1, ARIC|g39885.t1, ARIC|g42123.t1, ARI…
GO:0045741	0.0200293	0.998957	2	6	positive regulation of epidermal growth factor-activated receptor activity	BP	0.55221	BP positive regulation of epidermal growth factor-activated receptor activity	ARIC|g33614.t1, ARIC|g34832.t1
GO:0019900	0.0201136	0.986178	52	1095	kinase binding	MF	0.553038	MF kinase binding	ARIC|g11488.t1, ARIC|g11558.t1, ARIC|g12090.t1, ARIC|g14068.t1, ARIC|g15795.t1, ARIC|g15929.t1, ARIC|g15968.t1, ARIC|g16409.t1, ARIC|g16862.t1, ARIC|g17634.t2, ARIC|g18904.t1, ARIC|g20880.t1, ARIC|g21621.t1, ARIC|g22184.t1, ARIC|g22186.t1, ARIC|g22905.t1, ARIC|g2431.t1, ARIC|g24876.t1, ARIC|g25760.t3, ARIC|g27672.t1, ARIC|g2832.t1, ARIC|g28589.t1, ARIC|g29575.t1, ARIC|g29576.t1, ARIC|g29786.t1, A…
GO:0032648	0.0201145	0.990733	14	210	regulation of interferon-beta production	BP	0.553038	BP regulation of interferon-beta production	ARIC|g15026.t1, ARIC|g15929.t1, ARIC|g28470.t1, ARIC|g28711.t1, ARIC|g29592.t1, ARIC|g29719.t1, ARIC|g30532.t1, ARIC|g43544.t1, ARIC|g44455.t1, ARIC|g45899.t1, ARIC|g47361.t1, ARIC|g49274.t1, ARIC|g49275.t1, ARIC|g5042.t1
GO:0045089	0.0202627	0.989857	17	271	positive regulation of innate immune response	BP	0.555771	BP positive regulation of innate immune response	ARIC|g13641.t1, ARIC|g15026.t1, ARIC|g15929.t1, ARIC|g15968.t1, ARIC|g20239.t1, ARIC|g21779.t1, ARIC|g22037.t1, ARIC|g25493.t1, ARIC|g29442.t1, ARIC|g29719.t1, ARIC|g30218.t1, ARIC|g39885.t1, ARIC|g42907.t1, ARIC|g44127.t1, ARIC|g47040.t1, ARIC|g47244.t1, ARIC|g9096.t1
GO:0003747	0.0203241	0.997548	3	15	translation release factor activity	MF	0.555771	MF translation release factor activity	ARIC|g13198.t1, ARIC|g37096.t1, ARIC|g47582.t1
GO:0008079	0.0203241	0.997548	3	15	translation termination factor activity	MF	0.555771	MF translation termination factor activity	ARIC|g13198.t1, ARIC|g37096.t1, ARIC|g47582.t1
GO:0051251	0.0203405	0.990614	14	212	positive regulation of lymphocyte activation	BP	0.555771	BP positive regulation of lymphocyte activation	ARIC|g15968.t1, ARIC|g16862.t1, ARIC|g18904.t1, ARIC|g22905.t1, ARIC|g30218.t1, ARIC|g37773.t1, ARIC|g42907.t1, ARIC|g43023.t1, ARIC|g44127.t1, ARIC|g44417.t1, ARIC|g47244.t1, ARIC|g48019.t1, ARIC|g6694.t1, ARIC|g9096.t1
GO:0016036	0.0203689	0.993109	8	91	cellular response to phosphate starvation	BP	0.555771	BP cellular response to phosphate starvation	ARIC|g19687.t1, ARIC|g21542.t1, ARIC|g32929.t1, ARIC|g33815.t1, ARIC|g34175.t1, ARIC|g35838.t1, ARIC|g40155.t1, ARIC|g47440.t1
GO:0034620	0.02038	0.995293	5	43	cellular response to unfolded protein	BP	0.555771	BP cellular response to unfolded protein	ARIC|g31582.t1, ARIC|g43605.t1, ARIC|g46448.t1, ARIC|g46449.t1, ARIC|g5344.t1
GO:1902914	0.0204549	0.995258	5	45	regulation of protein polyubiquitination	BP	0.557057	BP regulation of protein polyubiquitination	ARIC|g15968.t1, ARIC|g20172.t1, ARIC|g33924.t1, ARIC|g47244.t1, ARIC|g9096.t1
GO:0008447	0.0205739	0.998854	2	7	L-ascorbate oxidase activity	MF	0.559539	MF L-ascorbate oxidase activity	ARIC|g49900.t1, ARIC|g49930.t1
GO:0035184	0.0206697	0.998905	2	6	histone threonine kinase activity	MF	0.561381	MF histone threonine kinase activity	ARIC|g27245.t1, ARIC|g41868.t1
GO:0016763	0.0207921	0.989097	19	337	transferase activity, transferring pentosyl groups	MF	0.563943	MF transferase activity, transferring pentosyl groups	ARIC|g12335.t1, ARIC|g14898.t1, ARIC|g18597.t1, ARIC|g18767.t1, ARIC|g2469.t1, ARIC|g25148.t1, ARIC|g29077.t1, ARIC|g30626.t1, ARIC|g32896.t1, ARIC|g35210.t1, ARIC|g40372.t1, ARIC|g40838.t1, ARIC|g45441.t1, ARIC|g47350.t1, ARIC|g50557.t1, ARIC|g51689.t1, ARIC|g54291.t1, ARIC|g54901.t1, ARIC|g9619.t1
GO:0042023	0.0209232	0.998824	2	7	DNA endoreduplication	BP	0.566733	BP DNA endoreduplication	ARIC|g3332.t1, ARIC|g8045.t1
GO:0032740	0.020967	0.997415	3	16	positive regulation of interleukin-17 production	BP	0.567012	BP positive regulation of interleukin-17 production	ARIC|g15968.t1, ARIC|g47244.t1, ARIC|g9096.t1
GO:0005673	0.02099	0.998879	2	6	transcription factor TFIIE complex	CC	0.567012	CC transcription factor TFIIE complex	ARIC|g43423.t1, ARIC|g51689.t1
GO:0071949	0.0210431	0.992816	8	99	FAD binding	MF	0.567684	MF FAD binding	ARIC|g19668.t1, ARIC|g21000.t1, ARIC|g22974.t1, ARIC|g26578.t1, ARIC|g33237.t1, ARIC|g3370.t1, ARIC|g41147.t1, ARIC|g50997.t1
GO:0045901	0.0213125	0.997445	3	13	positive regulation of translational elongation	BP	0.574179	BP positive regulation of translational elongation	ARIC|g36320.t1, ARIC|g36573.t1, ARIC|g39887.t1
GO:0015074	0.0214842	0.997284	3	18	DNA integration	BP	0.578027	BP DNA integration	ARIC|g16928.t1, ARIC|g46243.t1, ARIC|g49055.t1
GO:0016796	0.0215547	0.991545	10	129	exonuclease activity, active with either ribo- or deoxyribonucleic acids and producing 5'-phosphomonoesters	MF	0.578804	MF exonuclease activity, active with either ribo- or deoxyribonucleic acids and producing 5'-phosphomonoesters	ARIC|g12306.t1, ARIC|g1504.t1, ARIC|g19452.t1, ARIC|g21341.t1, ARIC|g23874.t1, ARIC|g29933.t1, ARIC|g31195.t1, ARIC|g416.t1, ARIC|g53328.t1, ARIC|g9111.t1
GO:0052901	0.0215707	0.997289	3	17	spermine:oxygen oxidoreductase (spermidine-forming) activity	MF	0.578804	MF spermine:oxygen oxidoreductase (spermidine-forming) activity	ARIC|g31474.t1, ARIC|g44087.t1, ARIC|g50087.t1
GO:0050687	0.021603	0.994935	5	43	negative regulation of defense response to virus	BP	0.578898	BP negative regulation of defense response to virus	ARIC|g15026.t1, ARIC|g29719.t1, ARIC|g47217.t1, ARIC|g49900.t1, ARIC|g49930.t1
GO:0048661	0.0218993	0.99482	5	47	positive regulation of smooth muscle cell proliferation	BP	0.586053	BP positive regulation of smooth muscle cell proliferation	ARIC|g19500.t1, ARIC|g30077.t1, ARIC|g30218.t1, ARIC|g368.t1, ARIC|g369.t1
GO:0098890	0.0219897	0.998619	2	10	extrinsic component of postsynaptic membrane	CC	0.587689	CC extrinsic component of postsynaptic membrane	ARIC|g22592.t2, ARIC|g42346.t1
GO:0070993	0.0221429	0.994784	5	42	translation preinitiation complex	CC	0.590997	CC translation preinitiation complex	ARIC|g16736.t1, ARIC|g17324.t1, ARIC|g2311.t1, ARIC|g25559.t1, ARIC|g4864.t1
GO:0006562	0.0221974	0.997203	3	16	proline catabolic process	BP	0.591667	BP proline catabolic process	ARIC|g21000.t1, ARIC|g33237.t1, ARIC|g3370.t1
GO:0016248	0.0222684	0.993823	6	56	channel inhibitor activity	MF	0.592771	MF channel inhibitor activity	ARIC|g11925.t1, ARIC|g12409.t1, ARIC|g29841.t1, ARIC|g3989.t1, ARIC|g745.t1, ARIC|g7571.t1
GO:0008198	0.0223828	0.99476	5	37	ferrous iron binding	MF	0.595027	MF ferrous iron binding	ARIC|g14252.t1, ARIC|g16473.t1, ARIC|g26912.t1, ARIC|g34307.t1, ARIC|g42194.t1
GO:0045116	0.0224694	0.995874	4	24	protein neddylation	BP	0.595959	BP protein neddylation	ARIC|g27893.t1, ARIC|g33893.t1, ARIC|g34644.t1, ARIC|g35187.t1
GO:0044426	0.0224772	0.998755	2	6	cell wall part	CC	0.595959	CC cell wall part	ARIC|g34288.t1, ARIC|g47364.t1
GO:0051338	0.0225289	0.984247	55	1169	regulation of transferase activity	BP	0.596539	BP regulation of transferase activity	ARIC|g11488.t1, ARIC|g11558.t1, ARIC|g12090.t1, ARIC|g12633.t2, ARIC|g14068.t1, ARIC|g15795.t1, ARIC|g15802.t1, ARIC|g15929.t1, ARIC|g15968.t1, ARIC|g16409.t1, ARIC|g16862.t1, ARIC|g17634.t2, ARIC|g18904.t1, ARIC|g20656.t1, ARIC|g22184.t1, ARIC|g22186.t1, ARIC|g22905.t1, ARIC|g2431.t1, ARIC|g24855.t1, ARIC|g28491.t1, ARIC|g28589.t1, ARIC|g29217.t1, ARIC|g29217.t2, ARIC|g29575.t1, ARIC|g29576.t1, …
GO:0030277	0.0228043	0.997051	3	18	maintenance of gastrointestinal epithelium	BP	0.603036	BP maintenance of gastrointestinal epithelium	ARIC|g15968.t1, ARIC|g47244.t1, ARIC|g9096.t1
GO:0008247	0.0230173	0.998708	2	6	1-alkyl-2-acetylglycerophosphocholine esterase complex	CC	0.607266	CC 1-alkyl-2-acetylglycerophosphocholine esterase complex	ARIC|g47768.t1, ARIC|g51378.t1
GO:1902396	0.0230563	0.998546	2	9	protein localization to bicellular tight junction	BP	0.607266	BP protein localization to bicellular tight junction	ARIC|g3614.t1, ARIC|g38340.t1
GO:0002696	0.0230657	0.988854	15	236	positive regulation of leukocyte activation	BP	0.607266	BP positive regulation of leukocyte activation	ARIC|g15968.t1, ARIC|g16862.t1, ARIC|g18904.t1, ARIC|g22905.t1, ARIC|g28491.t1, ARIC|g30218.t1, ARIC|g37773.t1, ARIC|g42907.t1, ARIC|g43023.t1, ARIC|g44127.t1, ARIC|g44417.t1, ARIC|g47244.t1, ARIC|g48019.t1, ARIC|g6694.t1, ARIC|g9096.t1
GO:0016853	0.0230852	0.98697	23	373	isomerase activity	MF	0.607266	MF isomerase activity	ARIC|g12409.t1, ARIC|g15363.t1, ARIC|g24331.t1, ARIC|g29841.t1, ARIC|g35897.t1, ARIC|g35898.t1, ARIC|g42162.t1, ARIC|g46289.t1, ARIC|g48117.t1, ARIC|g49019.t1, ARIC|g49021.t1, ARIC|g51077.t1, ARIC|g51257.t1, ARIC|g51304.t1, ARIC|g51530.t1, ARIC|g51804.t1, ARIC|g52002.t1, ARIC|g52178.t1, ARIC|g52243.t1, ARIC|g52348.t1, ARIC|g52445.t1, ARIC|g52522.t1, ARIC|g52662.t1
GO:0045619	0.0231394	0.990332	11	150	regulation of lymphocyte differentiation	BP	0.607894	BP regulation of lymphocyte differentiation	ARIC|g16862.t1, ARIC|g18904.t1, ARIC|g20880.t1, ARIC|g22905.t1, ARIC|g33962.t1, ARIC|g37773.t1, ARIC|g42907.t1, ARIC|g43023.t1, ARIC|g44127.t1, ARIC|g44417.t1, ARIC|g48019.t1
GO:0047977	0.0233944	1	1	1	hepoxilin-epoxide hydrolase activity	MF	0.608555	MF hepoxilin-epoxide hydrolase activity	ARIC|g46289.t1
GO:0051120	0.0233944	1	1	1	hepoxilin A3 synthase activity	MF	0.608555	MF hepoxilin A3 synthase activity	ARIC|g46289.t1
GO:0004517	0.0235883	1	1	1	nitric-oxide synthase activity	MF	0.608555	MF nitric-oxide synthase activity	ARIC|g39452.t1
GO:0018119	0.0235883	1	1	1	peptidyl-cysteine S-nitrosylation	BP	0.608555	BP peptidyl-cysteine S-nitrosylation	ARIC|g39452.t1
GO:0046870	0.0235883	1	1	1	cadmium ion binding	MF	0.608555	MF cadmium ion binding	ARIC|g39452.t1
GO:0061875	0.0235883	1	1	1	negative regulation of hepatic stellate cell contraction	BP	0.608555	BP negative regulation of hepatic stellate cell contraction	ARIC|g39452.t1
GO:0098923	0.0235883	1	1	1	retrograde trans-synaptic signaling by soluble gas	BP	0.608555	BP retrograde trans-synaptic signaling by soluble gas	ARIC|g39452.t1
GO:0098924	0.0235883	1	1	1	retrograde trans-synaptic signaling by nitric oxide	BP	0.608555	BP retrograde trans-synaptic signaling by nitric oxide	ARIC|g39452.t1
GO:0099091	0.0235883	1	1	1	postsynaptic specialization, intracellular component	CC	0.608555	CC postsynaptic specialization, intracellular component	ARIC|g39452.t1
GO:0099163	0.0235883	1	1	1	synaptic signaling by nitric oxide	BP	0.608555	BP synaptic signaling by nitric oxide	ARIC|g39452.t1
GO:0099543	0.0235883	1	1	1	trans-synaptic signaling by soluble gas	BP	0.608555	BP trans-synaptic signaling by soluble gas	ARIC|g39452.t1
GO:0099548	0.0235883	1	1	1	trans-synaptic signaling by nitric oxide	BP	0.608555	BP trans-synaptic signaling by nitric oxide	ARIC|g39452.t1
GO:0140196	0.0235883	1	1	1	positive regulation of adenylate cyclase-activating adrenergic receptor signaling pathway involved in heart process	BP	0.608555	BP positive regulation of adenylate cyclase-activating adrenergic receptor signaling pathway involved in heart process	ARIC|g39452.t1
GO:0031213	0.0235891	0.998462	2	10	RSF complex	CC	0.608555	CC RSF complex	ARIC|g6428.t1, ARIC|g8736.t1
GO:2000116	0.0236213	0.988257	16	243	regulation of cysteine-type endopeptidase activity	BP	0.608606	BP regulation of cysteine-type endopeptidase activity	ARIC|g12090.t1, ARIC|g13751.t1, ARIC|g20172.t1, ARIC|g22592.t2, ARIC|g32395.t1, ARIC|g33924.t1, ARIC|g34430.t1, ARIC|g35220.t1, ARIC|g42346.t1, ARIC|g42907.t1, ARIC|g43368.t1, ARIC|g44127.t1, ARIC|g53153.t1, ARIC|g54181.t1, ARIC|g54183.t1, ARIC|g7912.t1
GO:0071215	0.0236744	1	1	1	cellular response to abscisic acid stimulus	BP	0.609192	BP cellular response to abscisic acid stimulus	ARIC|g34948.t1
GO:0032490	0.0237596	0.996901	3	17	detection of molecule of bacterial origin	BP	0.610602	BP detection of molecule of bacterial origin	ARIC|g15968.t1, ARIC|g47244.t1, ARIC|g9096.t1
GO:0051101	0.0238582	0.990479	10	133	regulation of DNA binding	BP	0.612349	BP regulation of DNA binding	ARIC|g1182.t1, ARIC|g18596.t1, ARIC|g30218.t1, ARIC|g4707.t1, ARIC|g4970.t1, ARIC|g50518.t1, ARIC|g53304.t1, ARIC|g6428.t1, ARIC|g6694.t1, ARIC|g8736.t1
GO:0052548	0.0240538	0.98746	18	283	regulation of endopeptidase activity	BP	0.616582	BP regulation of endopeptidase activity	ARIC|g12090.t1, ARIC|g13751.t1, ARIC|g20172.t1, ARIC|g22592.t2, ARIC|g32395.t1, ARIC|g33924.t1, ARIC|g34430.t1, ARIC|g35220.t1, ARIC|g42346.t1, ARIC|g42907.t1, ARIC|g43368.t1, ARIC|g44127.t1, ARIC|g44840.t1, ARIC|g46909.t1, ARIC|g53153.t1, ARIC|g54181.t1, ARIC|g54183.t1, ARIC|g7912.t1
GO:1903050	0.0241048	0.98672	21	360	regulation of proteolysis involved in cellular protein catabolic process	BP	0.617103	BP regulation of proteolysis involved in cellular protein catabolic process	ARIC|g11488.t1, ARIC|g13751.t1, ARIC|g16797.t1, ARIC|g21083.t1, ARIC|g22861.t1, ARIC|g25760.t3, ARIC|g29217.t1, ARIC|g29217.t2, ARIC|g29274.t1, ARIC|g29445.t1, ARIC|g32771.t1, ARIC|g42543.t1, ARIC|g42545.t1, ARIC|g42992.t1, ARIC|g47325.t1, ARIC|g52235.t1, ARIC|g53212.t1, ARIC|g5344.t1, ARIC|g54963.t1, ARIC|g6118.t1, ARIC|g9877.t1
GO:0009279	0.0243267	0.998518	2	7	cell outer membrane	CC	0.621988	CC cell outer membrane	ARIC|g25472.t1, ARIC|g26502.t1
GO:0006404	0.0243748	0.998514	2	7	RNA import into nucleus	BP	0.622426	BP RNA import into nucleus	ARIC|g10157.t1, ARIC|g10902.t1
GO:0043067	0.024444	0.981871	76	1656	regulation of programmed cell death	BP	0.623399	BP regulation of programmed cell death	ARIC|g10113.t1, ARIC|g10174.t1, ARIC|g10857.t1, ARIC|g11558.t1, ARIC|g11893.t1, ARIC|g12090.t1, ARIC|g13686.t1, ARIC|g13751.t1, ARIC|g14068.t1, ARIC|g1519.t1, ARIC|g15802.t1, ARIC|g15929.t1, ARIC|g15968.t1, ARIC|g16852.t1, ARIC|g17291.t1, ARIC|g17372.t1, ARIC|g18915.t1, ARIC|g19641.t1, ARIC|g20172.t1, ARIC|g20239.t1, ARIC|g20362.t1, ARIC|g21180.t1, ARIC|g2218.t1, ARIC|g22184.t1, ARIC|g22186.t1, A…
GO:0036091	0.0245945	0.99857	2	6	positive regulation of transcription from RNA polymerase II promoter in response to oxidative stress	BP	0.626442	BP positive regulation of transcription from RNA polymerase II promoter in response to oxidative stress	ARIC|g2832.t1, ARIC|g4327.t1
GO:0035872	0.0247399	0.995248	4	28	nucleotide-binding domain, leucine rich repeat containing receptor signaling pathway	BP	0.628291	BP nucleotide-binding domain, leucine rich repeat containing receptor signaling pathway	ARIC|g15968.t1, ARIC|g30218.t1, ARIC|g47244.t1, ARIC|g9096.t1
GO:0042675	0.0247455	0.998479	2	7	compound eye cone cell differentiation	BP	0.628291	BP compound eye cone cell differentiation	ARIC|g1519.t1, ARIC|g23861.t1
GO:0045685	0.024761	0.992917	6	64	regulation of glial cell differentiation	BP	0.628291	BP regulation of glial cell differentiation	ARIC|g16862.t1, ARIC|g18904.t1, ARIC|g22905.t1, ARIC|g43023.t1, ARIC|g44417.t1, ARIC|g48019.t1
GO:0032660	0.0250419	0.996643	3	18	regulation of interleukin-17 production	BP	0.634616	BP regulation of interleukin-17 production	ARIC|g15968.t1, ARIC|g47244.t1, ARIC|g9096.t1
GO:0046592	0.0250863	0.996635	3	18	polyamine oxidase activity	MF	0.63494	MF polyamine oxidase activity	ARIC|g31474.t1, ARIC|g44087.t1, ARIC|g50087.t1
GO:0098560	0.0253237	0.995224	4	22	cytoplasmic side of late endosome membrane	CC	0.639052	CC cytoplasmic side of late endosome membrane	ARIC|g18559.t1, ARIC|g18560.t1, ARIC|g4650.t1, ARIC|g50458.t1
GO:0002828	0.0253749	0.996606	3	17	regulation of type 2 immune response	BP	0.639052	BP regulation of type 2 immune response	ARIC|g15968.t1, ARIC|g47244.t1, ARIC|g9096.t1
GO:0002830	0.0253749	0.996606	3	17	positive regulation of type 2 immune response	BP	0.639052	BP positive regulation of type 2 immune response	ARIC|g15968.t1, ARIC|g47244.t1, ARIC|g9096.t1
GO:0002020	0.025384	0.989756	10	139	protease binding	MF	0.639052	MF protease binding	ARIC|g13751.t1, ARIC|g15026.t1, ARIC|g20172.t1, ARIC|g29719.t1, ARIC|g35220.t1, ARIC|g42907.t1, ARIC|g43368.t1, ARIC|g44127.t1, ARIC|g44840.t1, ARIC|g53153.t1
GO:0060972	0.025408	0.993714	5	53	left/right pattern formation	BP	0.639052	BP left/right pattern formation	ARIC|g13200.t1, ARIC|g13200.t2, ARIC|g25148.t1, ARIC|g47970.t1, ARIC|g47970.t2
GO:1901656	0.0257741	0.998274	2	9	glycoside transport	BP	0.647449	BP glycoside transport	ARIC|g3614.t1, ARIC|g38340.t1
GO:0097452	0.0258729	0.998371	2	7	GAIT complex	CC	0.649118	CC GAIT complex	ARIC|g22615.t1, ARIC|g42368.t1
GO:1902042	0.0259804	0.993584	5	46	negative regulation of extrinsic apoptotic signaling pathway via death domain receptors	BP	0.650158	BP negative regulation of extrinsic apoptotic signaling pathway via death domain receptors	ARIC|g12090.t1, ARIC|g32395.t1, ARIC|g54181.t1, ARIC|g54183.t1, ARIC|g7912.t1
GO:0070843	0.0260806	0.998434	2	6	misfolded protein transport	BP	0.650158	BP misfolded protein transport	ARIC|g19641.t1, ARIC|g30985.t1
GO:0070844	0.0260806	0.998434	2	6	polyubiquitinated protein transport	BP	0.650158	BP polyubiquitinated protein transport	ARIC|g19641.t1, ARIC|g30985.t1
GO:0070845	0.0260806	0.998434	2	6	polyubiquitinated misfolded protein transport	BP	0.650158	BP polyubiquitinated misfolded protein transport	ARIC|g19641.t1, ARIC|g30985.t1
GO:0070846	0.0260806	0.998434	2	6	Hsp90 deacetylation	BP	0.650158	BP Hsp90 deacetylation	ARIC|g19641.t1, ARIC|g30985.t1
GO:0010941	0.0261087	0.980221	86	1911	regulation of cell death	BP	0.650158	BP regulation of cell death	ARIC|g10113.t1, ARIC|g10174.t1, ARIC|g10857.t1, ARIC|g11558.t1, ARIC|g11893.t1, ARIC|g12090.t1, ARIC|g13686.t1, ARIC|g13751.t1, ARIC|g14068.t1, ARIC|g1504.t1, ARIC|g1519.t1, ARIC|g15802.t1, ARIC|g15929.t1, ARIC|g15968.t1, ARIC|g16852.t1, ARIC|g17291.t1, ARIC|g17372.t1, ARIC|g17634.t2, ARIC|g18915.t1, ARIC|g19641.t1, ARIC|g20172.t1, ARIC|g20239.t1, ARIC|g20362.t1, ARIC|g21180.t1, ARIC|g2218.t1, AR…
GO:0003146	0.0262474	0.993439	5	55	heart jogging	BP	0.652803	BP heart jogging	ARIC|g13200.t1, ARIC|g13200.t2, ARIC|g25148.t1, ARIC|g47970.t1, ARIC|g47970.t2
GO:0014821	0.0264091	0.998256	2	8	phasic smooth muscle contraction	BP	0.6552	BP phasic smooth muscle contraction	ARIC|g17452.t1, ARIC|g6287.t1
GO:0030432	0.0264091	0.998256	2	8	peristalsis	BP	0.6552	BP peristalsis	ARIC|g17452.t1, ARIC|g6287.t1
GO:0071585	0.0265431	0.998305	2	7	detoxification of cadmium ion	BP	0.657711	BP detoxification of cadmium ion	ARIC|g3989.t1, ARIC|g7571.t1
GO:1900221	0.0267276	0.998175	2	9	regulation of amyloid-beta clearance	BP	0.661065	BP regulation of amyloid-beta clearance	ARIC|g35896.t1, ARIC|g44840.t1
GO:0050700	0.0267443	0.99635	3	17	CARD domain binding	MF	0.661065	MF CARD domain binding	ARIC|g15968.t1, ARIC|g47244.t1, ARIC|g9096.t1
GO:0048794	0.0269422	1	1	1	swim bladder development	BP	0.665137	BP swim bladder development	ARIC|g48401.t1
GO:1905172	0.0272369	0.99805	2	11	RISC complex binding	MF	0.671297	MF RISC complex binding	ARIC|g53946.t1, ARIC|g6631.t1
GO:0039531	0.0272586	0.99449	4	37	regulation of viral-induced cytoplasmic pattern recognition receptor signaling pathway	BP	0.671297	BP regulation of viral-induced cytoplasmic pattern recognition receptor signaling pathway	ARIC|g15026.t1, ARIC|g21779.t1, ARIC|g29719.t1, ARIC|g39885.t1
GO:0043549	0.0275003	0.98111	47	999	regulation of kinase activity	BP	0.676387	BP regulation of kinase activity	ARIC|g11488.t1, ARIC|g11558.t1, ARIC|g12090.t1, ARIC|g12633.t2, ARIC|g14068.t1, ARIC|g15795.t1, ARIC|g15929.t1, ARIC|g15968.t1, ARIC|g16409.t1, ARIC|g16862.t1, ARIC|g17634.t2, ARIC|g18904.t1, ARIC|g22184.t1, ARIC|g22186.t1, ARIC|g22905.t1, ARIC|g2431.t1, ARIC|g24855.t1, ARIC|g28491.t1, ARIC|g28589.t1, ARIC|g29575.t1, ARIC|g29576.t1, ARIC|g29786.t1, ARIC|g30218.t1, ARIC|g32395.t1, ARIC|g33614.t1, …
GO:0035260	0.0276224	1	1	1	internal genitalia morphogenesis	BP	0.676387	BP internal genitalia morphogenesis	ARIC|g25472.t1
GO:0048804	0.0276224	1	1	1	imaginal disc-derived female genitalia morphogenesis	BP	0.676387	BP imaginal disc-derived female genitalia morphogenesis	ARIC|g25472.t1
GO:0048807	0.0276224	1	1	1	female genitalia morphogenesis	BP	0.676387	BP female genitalia morphogenesis	ARIC|g25472.t1
GO:0007484	0.0276338	0.998197	2	7	imaginal disc-derived genitalia development	BP	0.676387	BP imaginal disc-derived genitalia development	ARIC|g1519.t1, ARIC|g23861.t1
GO:0070431	0.0277088	0.996138	3	18	nucleotide-binding oligomerization domain containing 2 signaling pathway	BP	0.677397	BP nucleotide-binding oligomerization domain containing 2 signaling pathway	ARIC|g15968.t1, ARIC|g47244.t1, ARIC|g9096.t1
GO:0008440	0.0278018	0.99818	2	7	inositol-1,4,5-trisphosphate 3-kinase activity	MF	0.678844	MF inositol-1,4,5-trisphosphate 3-kinase activity	ARIC|g4795.t1, ARIC|g6849.t1
GO:0032127	0.0278913	0.99801	2	10	dense core granule membrane	CC	0.680202	CC dense core granule membrane	ARIC|g21332.t1, ARIC|g25462.t1
GO:0001933	0.0280212	0.983081	27	519	negative regulation of protein phosphorylation	BP	0.681049	BP negative regulation of protein phosphorylation	ARIC|g11488.t1, ARIC|g15795.t1, ARIC|g16409.t1, ARIC|g16862.t1, ARIC|g17634.t2, ARIC|g18904.t1, ARIC|g22905.t1, ARIC|g27672.t1, ARIC|g29217.t1, ARIC|g29217.t2, ARIC|g29575.t1, ARIC|g29576.t1, ARIC|g29786.t1, ARIC|g36980.t1, ARIC|g36982.t1, ARIC|g36987.t1, ARIC|g39452.t1, ARIC|g39969.t1, ARIC|g40838.t1, ARIC|g43023.t1, ARIC|g44417.t1, ARIC|g46636.t1, ARIC|g48019.t1, ARIC|g52917.t1, ARIC|g54963.t1,…
GO:0071733	0.0280618	0.997991	2	10	transcriptional activation by promoter-enhancer looping	BP	0.681049	BP transcriptional activation by promoter-enhancer looping	ARIC|g20988.t1, ARIC|g3383.t1
GO:0090202	0.0280618	0.997991	2	10	gene looping	BP	0.681049	BP gene looping	ARIC|g20988.t1, ARIC|g3383.t1
GO:0090579	0.0280618	0.997991	2	10	dsDNA loop formation	BP	0.681049	BP dsDNA loop formation	ARIC|g20988.t1, ARIC|g3383.t1
GO:0001765	0.0282105	0.996102	3	16	membrane raft assembly	BP	0.682184	BP membrane raft assembly	ARIC|g13064.t1, ARIC|g17502.t1, ARIC|g6402.t1
GO:0044854	0.0282105	0.996102	3	16	plasma membrane raft assembly	BP	0.682184	BP plasma membrane raft assembly	ARIC|g13064.t1, ARIC|g17502.t1, ARIC|g6402.t1
GO:0070836	0.0282105	0.996102	3	16	caveola assembly	BP	0.682184	BP caveola assembly	ARIC|g13064.t1, ARIC|g17502.t1, ARIC|g6402.t1
GO:0042026	0.0283514	0.992847	5	45	protein refolding	BP	0.684597	BP protein refolding	ARIC|g27350.t1, ARIC|g31582.t1, ARIC|g46448.t1, ARIC|g46449.t1, ARIC|g5344.t1
GO:0031398	0.0284089	0.986316	14	208	positive regulation of protein ubiquitination	BP	0.684597	BP positive regulation of protein ubiquitination	ARIC|g15968.t1, ARIC|g20172.t1, ARIC|g20656.t1, ARIC|g30218.t1, ARIC|g33924.t1, ARIC|g35220.t1, ARIC|g42907.t1, ARIC|g43368.t1, ARIC|g44127.t1, ARIC|g45216.t1, ARIC|g47244.t1, ARIC|g49689.t1, ARIC|g53153.t1, ARIC|g9096.t1
GO:1902523	0.028501	0.995984	3	18	positive regulation of protein K63-linked ubiquitination	BP	0.684597	BP positive regulation of protein K63-linked ubiquitination	ARIC|g15968.t1, ARIC|g47244.t1, ARIC|g9096.t1
GO:0009626	0.0285136	0.998037	2	8	plant-type hypersensitive response	BP	0.684597	BP plant-type hypersensitive response	ARIC|g34130.t1, ARIC|g3776.t1
GO:0034050	0.0285136	0.998037	2	8	host programmed cell death induced by symbiont	BP	0.684597	BP host programmed cell death induced by symbiont	ARIC|g34130.t1, ARIC|g3776.t1
GO:0051787	0.0285149	0.9916	6	60	misfolded protein binding	MF	0.684597	MF misfolded protein binding	ARIC|g19641.t1, ARIC|g30985.t1, ARIC|g31582.t1, ARIC|g46448.t1, ARIC|g46449.t1, ARIC|g5344.t1
GO:0006611	0.0286038	0.990517	7	84	protein export from nucleus	BP	0.685911	BP protein export from nucleus	ARIC|g10157.t1, ARIC|g10902.t1, ARIC|g17686.t1, ARIC|g19669.t1, ARIC|g53946.t1, ARIC|g6631.t1, ARIC|g8936.t1
GO:0032651	0.0286976	0.988883	9	110	regulation of interleukin-1 beta production	BP	0.687338	BP regulation of interleukin-1 beta production	ARIC|g15968.t1, ARIC|g19486.t1, ARIC|g30532.t1, ARIC|g42907.t1, ARIC|g44127.t1, ARIC|g46909.t1, ARIC|g47244.t1, ARIC|g47361.t1, ARIC|g9096.t1
GO:0050863	0.0287807	0.986537	13	198	regulation of T cell activation	BP	0.688507	BP regulation of T cell activation	ARIC|g15968.t1, ARIC|g16862.t1, ARIC|g18904.t1, ARIC|g22905.t1, ARIC|g30218.t1, ARIC|g42907.t1, ARIC|g43023.t1, ARIC|g44127.t1, ARIC|g44417.t1, ARIC|g47244.t1, ARIC|g48019.t1, ARIC|g6694.t1, ARIC|g9096.t1
GO:0070121	0.0288418	0.992605	5	56	Kupffer's vesicle development	BP	0.689146	BP Kupffer's vesicle development	ARIC|g13200.t1, ARIC|g13200.t2, ARIC|g25148.t1, ARIC|g47970.t1, ARIC|g47970.t2
GO:0051438	0.0289665	0.989526	8	93	regulation of ubiquitin-protein transferase activity	BP	0.691303	BP regulation of ubiquitin-protein transferase activity	ARIC|g15802.t1, ARIC|g20656.t1, ARIC|g29217.t1, ARIC|g29217.t2, ARIC|g45216.t1, ARIC|g49689.t1, ARIC|g51302.t1, ARIC|g9976.t1
GO:0016491	0.0291883	0.977579	92	1914	oxidoreductase activity	MF	0.695725	MF oxidoreductase activity	ARIC|g109.t1, ARIC|g11093.t1, ARIC|g13174.t1, ARIC|g14252.t1, ARIC|g15365.t1, ARIC|g15718.t1, ARIC|g15931.t1, ARIC|g1595.t1, ARIC|g16473.t1, ARIC|g16546.t1, ARIC|g17222.t1, ARIC|g17228.t1, ARIC|g17451.t1, ARIC|g17971.t1, ARIC|g18257.t1, ARIC|g19500.t1, ARIC|g19668.t1, ARIC|g19995.t1, ARIC|g21000.t1, ARIC|g22567.t2, ARIC|g22974.t1, ARIC|g23674.t1, ARIC|g25222.t1, ARIC|g26578.t1, ARIC|g26912.t1, AR…
GO:0002225	0.0292904	0.994022	4	31	positive regulation of antimicrobial peptide production	BP	0.695725	BP positive regulation of antimicrobial peptide production	ARIC|g20172.t1, ARIC|g35220.t1, ARIC|g43368.t1, ARIC|g53153.t1
GO:0002760	0.0292904	0.994022	4	31	positive regulation of antimicrobial humoral response	BP	0.695725	BP positive regulation of antimicrobial humoral response	ARIC|g20172.t1, ARIC|g35220.t1, ARIC|g43368.t1, ARIC|g53153.t1
GO:0002922	0.0292904	0.994022	4	31	positive regulation of humoral immune response	BP	0.695725	BP positive regulation of humoral immune response	ARIC|g20172.t1, ARIC|g35220.t1, ARIC|g43368.t1, ARIC|g53153.t1
GO:0050662	0.0293481	0.982037	28	524	coenzyme binding	MF	0.696272	MF coenzyme binding	ARIC|g11952.t1, ARIC|g16197.t1, ARIC|g17451.t1, ARIC|g18841.t1, ARIC|g19668.t1, ARIC|g21000.t1, ARIC|g22974.t1, ARIC|g26578.t1, ARIC|g28784.t1, ARIC|g31289.t1, ARIC|g3157.t1, ARIC|g33237.t1, ARIC|g3370.t1, ARIC|g34130.t1, ARIC|g35063.t1, ARIC|g37137.t1, ARIC|g37170.t1, ARIC|g3776.t1, ARIC|g38565.t1, ARIC|g39452.t1, ARIC|g41147.t1, ARIC|g41511.t1, ARIC|g50557.t1, ARIC|g50997.t1, ARIC|g51891.t1, AR…
GO:0009908	0.0295529	0.997869	2	9	flower development	BP	0.700303	BP flower development	ARIC|g30292.t1, ARIC|g44867.t1
GO:0050867	0.0296633	0.985198	15	243	positive regulation of cell activation	BP	0.702089	BP positive regulation of cell activation	ARIC|g15968.t1, ARIC|g16862.t1, ARIC|g18904.t1, ARIC|g22905.t1, ARIC|g28491.t1, ARIC|g30218.t1, ARIC|g37773.t1, ARIC|g42907.t1, ARIC|g43023.t1, ARIC|g44127.t1, ARIC|g44417.t1, ARIC|g47244.t1, ARIC|g48019.t1, ARIC|g6694.t1, ARIC|g9096.t1
GO:0050792	0.0297118	0.983808	19	337	regulation of viral process	BP	0.70241	BP regulation of viral process	ARIC|g15026.t1, ARIC|g1504.t1, ARIC|g15929.t1, ARIC|g20988.t1, ARIC|g21779.t1, ARIC|g23874.t1, ARIC|g28470.t1, ARIC|g29719.t1, ARIC|g3383.t1, ARIC|g39885.t1, ARIC|g40838.t1, ARIC|g46449.t1, ARIC|g47217.t1, ARIC|g49900.t1, ARIC|g49930.t1, ARIC|g5042.t1, ARIC|g6428.t1, ARIC|g8736.t1, ARIC|g9111.t1
GO:1903492	0.029758	0.997979	2	7	response to acetylsalicylate	BP	0.702673	BP response to acetylsalicylate	ARIC|g17634.t2, ARIC|g8884.t3
GO:0019102	0.0299897	1	1	1	male somatic sex determination	BP	0.707312	BP male somatic sex determination	ARIC|g42799.t1
GO:0008408	0.0301163	0.987511	10	136	3'-5' exonuclease activity	MF	0.709466	MF 3'-5' exonuclease activity	ARIC|g12306.t1, ARIC|g1504.t1, ARIC|g19452.t1, ARIC|g23874.t1, ARIC|g29933.t1, ARIC|g31195.t1, ARIC|g38479.t1, ARIC|g416.t1, ARIC|g53328.t1, ARIC|g9111.t1
GO:0018210	0.0302593	0.986226	12	194	peptidyl-threonine modification	BP	0.711999	BP peptidyl-threonine modification	ARIC|g11158.t1, ARIC|g14249.t1, ARIC|g15744.t1, ARIC|g1658.t1, ARIC|g25760.t3, ARIC|g27245.t1, ARIC|g38306.t1, ARIC|g41868.t1, ARIC|g41895.t1, ARIC|g43605.t1, ARIC|g48435.t1, ARIC|g48884.t1
GO:0052547	0.0303235	0.983455	19	315	regulation of peptidase activity	BP	0.712672	BP regulation of peptidase activity	ARIC|g12090.t1, ARIC|g13751.t1, ARIC|g20172.t1, ARIC|g22592.t2, ARIC|g28491.t1, ARIC|g32395.t1, ARIC|g33924.t1, ARIC|g34430.t1, ARIC|g35220.t1, ARIC|g42346.t1, ARIC|g42907.t1, ARIC|g43368.t1, ARIC|g44127.t1, ARIC|g44840.t1, ARIC|g46909.t1, ARIC|g53153.t1, ARIC|g54181.t1, ARIC|g54183.t1, ARIC|g7912.t1
GO:1901698	0.0308905	0.977989	55	1190	response to nitrogen compound	BP	0.72515	BP response to nitrogen compound	ARIC|g11558.t1, ARIC|g12090.t1, ARIC|g12409.t1, ARIC|g12633.t2, ARIC|g13686.t1, ARIC|g13751.t1, ARIC|g15026.t1, ARIC|g1504.t1, ARIC|g15929.t1, ARIC|g15968.t1, ARIC|g17634.t2, ARIC|g17686.t1, ARIC|g19486.t1, ARIC|g19500.t1, ARIC|g21259.t1, ARIC|g21332.t1, ARIC|g22184.t1, ARIC|g22186.t1, ARIC|g22615.t1, ARIC|g23576.t1, ARIC|g23874.t1, ARIC|g25462.t1, ARIC|g25878.t1, ARIC|g2832.t1, ARIC|g29719.t1, A…
GO:0035497	0.0309591	0.997711	2	9	cAMP response element binding	MF	0.725912	MF cAMP response element binding	ARIC|g21180.t1, ARIC|g27499.t1
GO:0004197	0.0312226	0.985735	12	186	cysteine-type endopeptidase activity	MF	0.731235	MF cysteine-type endopeptidase activity	ARIC|g17038.t1, ARIC|g21237.t1, ARIC|g2971.t1, ARIC|g2972.t1, ARIC|g35643.t1, ARIC|g39720.t1, ARIC|g39986.t1, ARIC|g42907.t1, ARIC|g44127.t1, ARIC|g45956.t1, ARIC|g47217.t1, ARIC|g4934.t1
GO:0010727	0.0313099	0.997924	2	6	negative regulation of hydrogen peroxide metabolic process	BP	0.732425	BP negative regulation of hydrogen peroxide metabolic process	ARIC|g19641.t1, ARIC|g30985.t1
GO:1900015	0.0316762	0.984982	13	199	regulation of cytokine production involved in inflammatory response	BP	0.740132	BP regulation of cytokine production involved in inflammatory response	ARIC|g15968.t1, ARIC|g28491.t1, ARIC|g28711.t1, ARIC|g29592.t1, ARIC|g30532.t1, ARIC|g43544.t1, ARIC|g44455.t1, ARIC|g45899.t1, ARIC|g47244.t1, ARIC|g47361.t1, ARIC|g49274.t1, ARIC|g49275.t1, ARIC|g9096.t1
GO:0072570	0.0320707	0.997458	2	12	ADP-D-ribose binding	MF	0.747609	MF ADP-D-ribose binding	ARIC|g40281.t1, ARIC|g4935.t1
GO:0072571	0.0320707	0.997458	2	12	mono-ADP-D-ribose binding	MF	0.747609	MF mono-ADP-D-ribose binding	ARIC|g40281.t1, ARIC|g4935.t1
GO:0033718	0.032242	1	1	1	pyranose dehydrogenase (acceptor) activity	MF	0.75073	MF pyranose dehydrogenase (acceptor) activity	ARIC|g37137.t1
GO:0000469	0.032668	0.990053	6	62	cleavage involved in rRNA processing	BP	0.759767	BP cleavage involved in rRNA processing	ARIC|g12306.t1, ARIC|g19452.t1, ARIC|g29933.t1, ARIC|g31195.t1, ARIC|g416.t1, ARIC|g53328.t1
GO:0003935	0.0327146	1	1	1	GTP cyclohydrolase II activity	MF	0.759971	MF GTP cyclohydrolase II activity	ARIC|g42718.t1
GO:0043331	0.0333056	0.99118	5	50	response to dsRNA	BP	0.771705	BP response to dsRNA	ARIC|g15026.t1, ARIC|g1504.t1, ARIC|g23874.t1, ARIC|g29719.t1, ARIC|g9111.t1
GO:0098574	0.0333788	0.99307	4	24	cytoplasmic side of lysosomal membrane	CC	0.771705	CC cytoplasmic side of lysosomal membrane	ARIC|g18559.t1, ARIC|g18560.t1, ARIC|g4650.t1, ARIC|g50458.t1
GO:0010333	0.0334887	1	1	1	terpene synthase activity	MF	0.771705	MF terpene synthase activity	ARIC|g3616.t1
GO:0051501	0.0334887	1	1	1	diterpene phytoalexin metabolic process	BP	0.771705	BP diterpene phytoalexin metabolic process	ARIC|g3616.t1
GO:0051502	0.0334887	1	1	1	diterpene phytoalexin biosynthetic process	BP	0.771705	BP diterpene phytoalexin biosynthetic process	ARIC|g3616.t1
GO:0052315	0.0334887	1	1	1	phytoalexin biosynthetic process	BP	0.771705	BP phytoalexin biosynthetic process	ARIC|g3616.t1
GO:0052894	0.0334889	0.997484	2	8	norspermine:oxygen oxidoreductase activity	MF	0.771705	MF norspermine:oxygen oxidoreductase activity	ARIC|g44087.t1, ARIC|g50087.t1
GO:0009449	0.0337783	1	1	1	gamma-aminobutyric acid biosynthetic process	BP	0.776592	BP gamma-aminobutyric acid biosynthetic process	ARIC|g39509.t1
GO:0061202	0.0337783	1	1	1	clathrin-sculpted gamma-aminobutyric acid transport vesicle membrane	CC	0.776592	CC clathrin-sculpted gamma-aminobutyric acid transport vesicle membrane	ARIC|g39509.t1
GO:0061631	0.0340327	0.98567	10	115	ubiquitin conjugating enzyme activity	MF	0.778923	MF ubiquitin conjugating enzyme activity	ARIC|g20656.t1, ARIC|g22391.t1, ARIC|g25562.t1, ARIC|g33893.t1, ARIC|g35187.t1, ARIC|g37654.t1, ARIC|g39985.t1, ARIC|g44610.t1, ARIC|g50542.t1, ARIC|g54764.t1
GO:0002776	0.0340738	1	1	1	antimicrobial peptide secretion	BP	0.778923	BP antimicrobial peptide secretion	ARIC|g48862.t1
GO:0002777	0.0340738	1	1	1	antimicrobial peptide biosynthetic process	BP	0.778923	BP antimicrobial peptide biosynthetic process	ARIC|g48862.t1
GO:0002779	0.0340738	1	1	1	antibacterial peptide secretion	BP	0.778923	BP antibacterial peptide secretion	ARIC|g48862.t1
GO:0002780	0.0340738	1	1	1	antibacterial peptide biosynthetic process	BP	0.778923	BP antibacterial peptide biosynthetic process	ARIC|g48862.t1
GO:0019695	0.034179	0.994743	3	21	choline metabolic process	BP	0.780441	BP choline metabolic process	ARIC|g17451.t1, ARIC|g37137.t1, ARIC|g6285.t1
GO:0016647	0.0342986	0.994744	3	20	oxidoreductase activity, acting on the CH-NH group of donors, oxygen as acceptor	MF	0.782009	MF oxidoreductase activity, acting on the CH-NH group of donors, oxygen as acceptor	ARIC|g31474.t1, ARIC|g44087.t1, ARIC|g50087.t1
GO:1903362	0.0343256	0.979824	23	422	regulation of cellular protein catabolic process	BP	0.782009	BP regulation of cellular protein catabolic process	ARIC|g11488.t1, ARIC|g13751.t1, ARIC|g16797.t1, ARIC|g21083.t1, ARIC|g22861.t1, ARIC|g25760.t3, ARIC|g29217.t1, ARIC|g29217.t2, ARIC|g29274.t1, ARIC|g29445.t1, ARIC|g32771.t1, ARIC|g39496.t1, ARIC|g42543.t1, ARIC|g42545.t1, ARIC|g42992.t1, ARIC|g44840.t1, ARIC|g47325.t1, ARIC|g52235.t1, ARIC|g53212.t1, ARIC|g5344.t1, ARIC|g54963.t1, ARIC|g6118.t1, ARIC|g9877.t1
GO:0010951	0.0345235	0.987051	8	102	negative regulation of endopeptidase activity	BP	0.785625	BP negative regulation of endopeptidase activity	ARIC|g20172.t1, ARIC|g33924.t1, ARIC|g34430.t1, ARIC|g35220.t1, ARIC|g43368.t1, ARIC|g44840.t1, ARIC|g46909.t1, ARIC|g53153.t1
GO:0090178	0.0346967	0.992395	4	41	regulation of establishment of planar polarity involved in neural tube closure	BP	0.788671	BP regulation of establishment of planar polarity involved in neural tube closure	ARIC|g18318.t1, ARIC|g30104.t1, ARIC|g32896.t1, ARIC|g35210.t1
GO:0032675	0.0347589	0.982302	15	242	regulation of interleukin-6 production	BP	0.789029	BP regulation of interleukin-6 production	ARIC|g15968.t1, ARIC|g19486.t1, ARIC|g28711.t1, ARIC|g29592.t1, ARIC|g30218.t1, ARIC|g30532.t1, ARIC|g43544.t1, ARIC|g44455.t1, ARIC|g45899.t1, ARIC|g47244.t1, ARIC|g47361.t1, ARIC|g49274.t1, ARIC|g49275.t1, ARIC|g6694.t1, ARIC|g9096.t1
GO:0004651	0.034791	0.997332	2	8	polynucleotide 5'-phosphatase activity	MF	0.789029	MF polynucleotide 5'-phosphatase activity	ARIC|g14755.t1, ARIC|g34697.t1
GO:0009435	0.0349522	0.989189	6	62	NAD biosynthetic process	BP	0.791789	BP NAD biosynthetic process	ARIC|g16121.t1, ARIC|g24119.t1, ARIC|g29925.t1, ARIC|g31203.t1, ARIC|g48234.t1, ARIC|g51103.t1
GO:0019210	0.0350346	0.987923	7	77	kinase inhibitor activity	MF	0.792591	MF kinase inhibitor activity	ARIC|g11488.t1, ARIC|g27672.t1, ARIC|g29575.t1, ARIC|g29576.t1, ARIC|g36980.t1, ARIC|g36982.t1, ARIC|g54963.t1
GO:0033781	0.0350665	1	1	1	cholesterol 24-hydroxylase activity	MF	0.792591	MF cholesterol 24-hydroxylase activity	ARIC|g13174.t1
GO:0032494	0.0353346	0.994553	3	19	response to peptidoglycan	BP	0.797751	BP response to peptidoglycan	ARIC|g15968.t1, ARIC|g47244.t1, ARIC|g9096.t1
GO:0006449	0.0354272	0.994533	3	19	regulation of translational termination	BP	0.798944	BP regulation of translational termination	ARIC|g36320.t1, ARIC|g36573.t1, ARIC|g39887.t1
GO:0032652	0.0354731	0.985713	9	115	regulation of interleukin-1 production	BP	0.79908	BP regulation of interleukin-1 production	ARIC|g15968.t1, ARIC|g19486.t1, ARIC|g30532.t1, ARIC|g42907.t1, ARIC|g44127.t1, ARIC|g46909.t1, ARIC|g47244.t1, ARIC|g47361.t1, ARIC|g9096.t1
GO:0035513	0.0357411	0.997317	2	7	oxidative RNA demethylation	BP	0.803314	BP oxidative RNA demethylation	ARIC|g14252.t1, ARIC|g16473.t1
GO:0035515	0.0357411	0.997317	2	7	oxidative RNA demethylase activity	MF	0.803314	MF oxidative RNA demethylase activity	ARIC|g14252.t1, ARIC|g16473.t1
GO:0002443	0.0357885	0.990329	5	51	leukocyte mediated immunity	BP	0.80348	BP leukocyte mediated immunity	ARIC|g1182.t1, ARIC|g12279.t1, ARIC|g4707.t1, ARIC|g50518.t1, ARIC|g53304.t1
GO:0004055	0.0358992	1	1	1	argininosuccinate synthase activity	MF	0.804576	MF argininosuccinate synthase activity	ARIC|g49777.t1
GO:0010911	0.0359962	0.994379	3	20	regulation of isomerase activity	BP	0.804576	BP regulation of isomerase activity	ARIC|g15968.t1, ARIC|g46243.t1, ARIC|g9096.t1
GO:0010912	0.0359962	0.994379	3	20	positive regulation of isomerase activity	BP	0.804576	BP positive regulation of isomerase activity	ARIC|g15968.t1, ARIC|g46243.t1, ARIC|g9096.t1
GO:0009617	0.0359977	0.979642	20	339	response to bacterium	BP	0.804576	BP response to bacterium	ARIC|g14780.t1, ARIC|g15771.t1, ARIC|g15968.t1, ARIC|g20172.t1, ARIC|g2431.t1, ARIC|g28589.t1, ARIC|g29219.t1, ARIC|g30943.t1, ARIC|g34130.t1, ARIC|g34671.t1, ARIC|g35220.t1, ARIC|g3776.t1, ARIC|g43368.t1, ARIC|g43605.t1, ARIC|g47244.t1, ARIC|g48862.t1, ARIC|g50270.t1, ARIC|g5266.t1, ARIC|g53153.t1, ARIC|g9096.t1
GO:0098595	0.0362107	0.997161	2	8	perivitelline space	CC	0.808436	CC perivitelline space	ARIC|g17038.t1, ARIC|g21237.t1
GO:1902533	0.0364644	0.974004	52	1148	positive regulation of intracellular signal transduction	BP	0.813197	BP positive regulation of intracellular signal transduction	ARIC|g10174.t1, ARIC|g11558.t1, ARIC|g11893.t1, ARIC|g12090.t1, ARIC|g13641.t1, ARIC|g14068.t1, ARIC|g15929.t1, ARIC|g15968.t1, ARIC|g20362.t1, ARIC|g21259.t1, ARIC|g21779.t1, ARIC|g22037.t1, ARIC|g2218.t1, ARIC|g22184.t1, ARIC|g22186.t1, ARIC|g22592.t2, ARIC|g24100.t1, ARIC|g2431.t1, ARIC|g24855.t1, ARIC|g27245.t1, ARIC|g28470.t1, ARIC|g28491.t1, ARIC|g28589.t1, ARIC|g30218.t1, ARIC|g32395.t1, A…
GO:0010466	0.0365992	0.986108	8	104	negative regulation of peptidase activity	BP	0.815296	BP negative regulation of peptidase activity	ARIC|g20172.t1, ARIC|g33924.t1, ARIC|g34430.t1, ARIC|g35220.t1, ARIC|g43368.t1, ARIC|g44840.t1, ARIC|g46909.t1, ARIC|g53153.t1
GO:0003958	0.0367125	0.99696	2	10	NADPH-hemoprotein reductase activity	MF	0.816913	MF NADPH-hemoprotein reductase activity	ARIC|g22567.t2, ARIC|g39452.t1
GO:0003993	0.0367814	0.989998	5	50	acid phosphatase activity	MF	0.817541	MF acid phosphatase activity	ARIC|g21584.t1, ARIC|g3480.t1, ARIC|g37169.t1, ARIC|g38564.t1, ARIC|g47221.t1
GO:0009860	0.0368981	0.996999	2	9	pollen tube growth	BP	0.818245	BP pollen tube growth	ARIC|g32894.t1, ARIC|g33390.t1
GO:0006970	0.0369344	0.983386	11	161	response to osmotic stress	BP	0.818245	BP response to osmotic stress	ARIC|g11158.t1, ARIC|g15744.t1, ARIC|g1658.t1, ARIC|g34300.t1, ARIC|g34948.t1, ARIC|g35924.t1, ARIC|g39487.t1, ARIC|g41895.t1, ARIC|g44637.t1, ARIC|g48435.t1, ARIC|g48884.t1
GO:0070401	0.0369354	0.997073	2	8	NADP+ binding	MF	0.818245	MF NADP+ binding	ARIC|g37170.t1, ARIC|g38565.t1
GO:0070883	0.0373471	0.996785	2	12	pre-miRNA binding	MF	0.82635	MF pre-miRNA binding	ARIC|g53946.t1, ARIC|g6631.t1
GO:0002784	0.0373836	0.991727	4	33	regulation of antimicrobial peptide production	BP	0.82635	BP regulation of antimicrobial peptide production	ARIC|g20172.t1, ARIC|g35220.t1, ARIC|g43368.t1, ARIC|g53153.t1
GO:0044857	0.0375952	0.994099	3	18	plasma membrane raft organization	BP	0.830114	BP plasma membrane raft organization	ARIC|g13064.t1, ARIC|g17502.t1, ARIC|g6402.t1
GO:0032649	0.037694	0.989705	5	48	regulation of interferon-gamma production	BP	0.831381	BP regulation of interferon-gamma production	ARIC|g1182.t1, ARIC|g12279.t1, ARIC|g4707.t1, ARIC|g50518.t1, ARIC|g53304.t1
GO:0006509	0.0377564	0.993935	3	22	membrane protein ectodomain proteolysis	BP	0.831843	BP membrane protein ectodomain proteolysis	ARIC|g48862.t1, ARIC|g732.t2, ARIC|g8943.t1
GO:0043555	0.0380088	0.991527	4	34	regulation of translation in response to stress	BP	0.836484	BP regulation of translation in response to stress	ARIC|g27350.t1, ARIC|g2832.t1, ARIC|g4864.t1, ARIC|g6917.t1
GO:0030183	0.038128	0.986574	7	84	B cell differentiation	BP	0.837727	BP B cell differentiation	ARIC|g1182.t1, ARIC|g12279.t1, ARIC|g42907.t1, ARIC|g44127.t1, ARIC|g4707.t1, ARIC|g50518.t1, ARIC|g53304.t1
GO:0046668	0.0381487	0.996923	2	8	regulation of retinal cell programmed cell death	BP	0.837727	BP regulation of retinal cell programmed cell death	ARIC|g1519.t1, ARIC|g23861.t1
GO:0051769	0.0386955	0.993783	3	20	regulation of nitric-oxide synthase biosynthetic process	BP	0.846809	BP regulation of nitric-oxide synthase biosynthetic process	ARIC|g14068.t1, ARIC|g15968.t1, ARIC|g9096.t1
GO:0051770	0.0386955	0.993783	3	20	positive regulation of nitric-oxide synthase biosynthetic process	BP	0.846809	BP positive regulation of nitric-oxide synthase biosynthetic process	ARIC|g14068.t1, ARIC|g15968.t1, ARIC|g9096.t1
GO:1903322	0.0387483	0.979993	15	240	positive regulation of protein modification by small protein conjugation or removal	BP	0.846809	BP positive regulation of protein modification by small protein conjugation or removal	ARIC|g13751.t1, ARIC|g15968.t1, ARIC|g20172.t1, ARIC|g20656.t1, ARIC|g30218.t1, ARIC|g33924.t1, ARIC|g35220.t1, ARIC|g42907.t1, ARIC|g43368.t1, ARIC|g44127.t1, ARIC|g45216.t1, ARIC|g47244.t1, ARIC|g49689.t1, ARIC|g53153.t1, ARIC|g9096.t1
[truncated: 99 more rows]

## Sheet: AD8Y7-UP.GOseq
category	over_represented_pvalue	under_represented_pvalue	numDEInCat	numInCat	term	ontology	over_represented_FDR	go_term	gene_ids
[truncated: 755 more rows]

[truncated: 4 more sheets: AD8Y24-UP.GOseq, Ent-UP.GOseq, Rec-UP.GOseq, SHARED]
