# Supplementary material for: Bdelloid rotifers deploy horizontally acquired biosynthetic genes against a fungal pathogen
Source: Nat Commun. 2024 Jul 18;15:5787. doi: 10.1038/s41467-024-49919-1 (PMC11258130; doi:10.1038/s41467-024-49919-1)
Supplement: Supplementary file 11 — Supplementary Data 7 [file 41467_2024_49919_MOESM11_ESM.xlsx]

## Sheet: Ar HMM 3-domain
			T7							T24
Feature	Length (bp)	HGTc	DE	DE down	DE up	log2FC	negLogPadj	Mean TMM in control replicates	Mean TMM in pathogen replicates	DE	DE down	DE up	log2FC	negLogPadj	Mean TMM in control replicates	Mean TMM in pathogen replicates	UniProt/Swiss-Prot BLAST hit	Product	Percent ID	Query coverage	Lineage
ARIC|g15363.t1	5490	0	1	0	1	7.34313	6.01755	0	0.110667	1	0	1	9.0541	40.1442	0.007	3.55767	sp|O68007|BACB_BACLI	Bacitracin synthase 2	30.3603	94	Bacteria;Firmicutes;Bacilli;Bacillales;Bacillaceae;Bacillus;Bacillus licheniformis
ARIC|g21374.t1	5685	1	0	0	0	0	0	0.0176667	0.00766667	0	0	0	0	0	0.0203333	0	sp|A0A1B4XBH3|SDNO_SORAA	Highly reducing polyketide synthase sdnO	29.489	47	Eukaryota;Fungi;Ascomycota;Sordariomycetes;Sordariales;Sordariaceae;Sordaria;Sordaria araneosa
ARIC|g22315.t1	11421	1	0	0	0	0	0	0.0153333	0.021	0	0	0	0	0	0.0103333	0.009	sp|O68006|BACA_BACLI	Bacitracin synthase 1	26.0508	86	Bacteria;Firmicutes;Bacilli;Bacillales;Bacillaceae;Bacillus;Bacillus licheniformis
ARIC|g31238.t1	11082	1	0	0	0	0.580686	1.62348	0.472	0.678333	0	0	0	-0.868548	4.05267	0.566	0.306333	sp|O30409|TYCC_BREPA	Tyrocidine synthase 3	27.5568	98	Bacteria;Firmicutes;Bacilli;Bacillales;Paenibacillaceae;Brevibacillus;Brevibacillus parabrevis
ARIC|g33808.t1	13992	1	0	0	0	-1.71889	13.6354	1.339	0.395333	1	1	0	-2.26956	23.014	1.44133	0.295333	sp|Q70LM5|LGRC_BREPA	Linear gramicidin synthase subunit C	24.7814	69	Bacteria;Firmicutes;Bacilli;Bacillales;Paenibacillaceae;Brevibacillus;Brevibacillus parabrevis
ARIC|g34149.t1	4368	1	0	0	0	-0.52877	0.67164	0.359	0.241333	1	1	0	-2.15043	8.64821	0.482	0.108667	sp|Q70LM5|LGRC_BREPA	Linear gramicidin synthase subunit C	29.2737	54	Bacteria;Firmicutes;Bacilli;Bacillales;Paenibacillaceae;Brevibacillus;Brevibacillus parabrevis
ARIC|g34292.t1	7992	1	0	0	0	2.07764	1.9979	0.0193333	0.0786667	0	0	0	0	0	0.00733333	0.0276667	sp|O30409|TYCC_BREPA	Tyrocidine synthase 3	25.7377	89	Bacteria;Firmicutes;Bacilli;Bacillales;Paenibacillaceae;Brevibacillus;Brevibacillus parabrevis
ARIC|g35898.t1	5991	1	0	0	0	0	0	0	0.00733333	1	0	1	9.55999	13.0217	0	0.514333	sp|Q70LM5|LGRC_BREPA	Linear gramicidin synthase subunit C	23.9711	99	Bacteria;Firmicutes;Bacilli;Bacillales;Paenibacillaceae;Brevibacillus;Brevibacillus parabrevis
ARIC|g39410.t1	7794	1	0	0	0	-0.354294	0.650469	1.53267	1.159	0	0	0	-1.63286	9.80659	2.035	0.649	sp|Q70LM5|LGRC_BREPA	Linear gramicidin synthase subunit C	27.3172	74	Bacteria;Firmicutes;Bacilli;Bacillales;Paenibacillaceae;Brevibacillus;Brevibacillus parabrevis
ARIC|g40867.t1	23346	0	0	0	0	-0.685701	1.01289	0.161667	0.0976667	0	0	0	-1.80913	6.86307	0.318	0.0893333	sp|O68006|BACA_BACLI	Bacitracin synthase 1	25.4839	91	Bacteria;Firmicutes;Bacilli;Bacillales;Bacillaceae;Bacillus;Bacillus licheniformis
ARIC|g42529.t1	7857	1	1	0	1	2.00676	3.76328	0.034	0.131	0	0	0	0	0	0.0233333	0.065	sp|O30409|TYCC_BREPA	Tyrocidine synthase 3	25.3514	85	Bacteria;Firmicutes;Bacilli;Bacillales;Paenibacillaceae;Brevibacillus;Brevibacillus parabrevis
ARIC|g43428.t1	5013	1	0	0	0	0.0140169	0.00305469	0.151667	0.148333	1	1	0	-3.77373	14.2746	0.437667	0.0323333	sp|O30409|TYCC_BREPA	Tyrocidine synthase 3	27.9249	99	Bacteria;Firmicutes;Bacilli;Bacillales;Paenibacillaceae;Brevibacillus;Brevibacillus parabrevis
ARIC|g43771.t1	5163	1	0	0	0	0	0	0.00466667	0	0	0	0	0	0	0.00433333	0	sp|Q70LM6|LGRB_BREPA	Linear gramicidin synthase subunit B	27.5918	61	Bacteria;Firmicutes;Bacilli;Bacillales;Paenibacillaceae;Brevibacillus;Brevibacillus parabrevis
ARIC|g43873.t1	8418	1	0	0	0	0	0	0.009	0	0	0	0	0	0	0.0203333	0.00433333	sp|O30409|TYCC_BREPA	Tyrocidine synthase 3	27.0557	76	Bacteria;Firmicutes;Bacilli;Bacillales;Paenibacillaceae;Brevibacillus;Brevibacillus parabrevis
ARIC|g45452.t1	4866	1	0	0	0	-0.544521	1.31171	3.28933	2.18267	1	1	0	-2.43899	43.2253	6.48867	1.184	sp|O68008|BACC_BACLI	Bacitracin synthase 3	26.7403	59	Bacteria;Firmicutes;Bacilli;Bacillales;Bacillaceae;Bacillus;Bacillus licheniformis
ARIC|g46120.t1	2826	1	0	0	0	0.014393	0.0082167	1.23833	1.21333	0	0	0	-1.15493	3.82572	1.70133	0.758	sp|O30409|TYCC_BREPA	Tyrocidine synthase 3	26.6815	97	Bacteria;Firmicutes;Bacilli;Bacillales;Paenibacillaceae;Brevibacillus;Brevibacillus parabrevis
ARIC|g46663.t1	13188	1	0	0	0	0	0	0.00966667	0.000666667	0	0	0	0	0	0.006	0.002	sp|G3XNF4|ATPKS_ASPNA	PKS-NRPS hybrid synthetase ATPKS	28.044	36	Eukaryota;Fungi;Ascomycota;Eurotiomycetes;Eurotiales;Aspergillaceae;Aspergillus;Aspergillus niger
ARIC|g46675.t1	4851	1	0	0	0	0	0	0.061	0.089	0	0	0	0	0	0.096	0.0363333	sp|Q70LM6|LGRB_BREPA	Linear gramicidin synthase subunit B	26.0616	99	Bacteria;Firmicutes;Bacilli;Bacillales;Paenibacillaceae;Brevibacillus;Brevibacillus parabrevis
ARIC|g47056.t1	4689	1	0	0	0	0	0	0.036	0.02	0	0	0	0	0	0.0676667	0.0556667	sp|Q70LM6|LGRB_BREPA	Linear gramicidin synthase subunit B	27.1492	57	Bacteria;Firmicutes;Bacilli;Bacillales;Paenibacillaceae;Brevibacillus;Brevibacillus parabrevis
ARIC|g47799.t1	3243	0	0	0	0	0.570913	0.683739	0.328333	0.479333	0	0	0	-1.50568	4.09194	0.524	0.183667	sp|Q70LM6|LGRB_BREPA	Linear gramicidin synthase subunit B	28.3248	97	Bacteria;Firmicutes;Bacilli;Bacillales;Paenibacillaceae;Brevibacillus;Brevibacillus parabrevis
ARIC|g48209.t1	13467	1	0	0	0	-0.0664484	0.0855973	1.053	0.972333	0	0	0	-0.986457	11.9999	1.75833	0.878	sp|P40806|PKSJ_BACSU	Polyketide synthase PksJ	27.2648	60	Bacteria;Firmicutes;Bacilli;Bacillales;Bacillaceae;Bacillus;Bacillus subtilis;sBacillus subtilis subsp. subtilis
ARIC|g48980.t1	7382	1	0	0	0	-0.150397	0.109981	0.363333	0.315667	0	0	0	-1.02362	5.13739	0.529	0.258333	sp|Q70LM4|LGRD_BREPA	Linear gramicidin synthase subunit D	28.66	96	Bacteria;Firmicutes;Bacilli;Bacillales;Paenibacillaceae;Brevibacillus;Brevibacillus parabrevis
ARIC|g49019.t1	4160	1	0	0	0	0	0	0.0296667	0.186667	1	0	1	6.70573	5.77694	0.0476667	4.69233	sp|O30408|TYCB_BREPA	Tyrocidine synthase 2	27.7344	100	Bacteria;Firmicutes;Bacilli;Bacillales;Paenibacillaceae;Brevibacillus;Brevibacillus parabrevis
ARIC|g49714.t1	4953	1	0	0	0	-0.547097	0.310334	0.201333	0.132	1	1	0	-4.96188	15.2998	0.448	0.015	sp|Q70LM5|LGRC_BREPA	Linear gramicidin synthase subunit C	27.3693	98	Bacteria;Firmicutes;Bacilli;Bacillales;Paenibacillaceae;Brevibacillus;Brevibacillus parabrevis
ARIC|g49874.t1	7905	1	0	0	0	0	0	0	0.00266667	0	0	0	0	0	0.00533333	0	sp|O30409|TYCC_BREPA	Tyrocidine synthase 3	25.1625	86	Bacteria;Firmicutes;Bacilli;Bacillales;Paenibacillaceae;Brevibacillus;Brevibacillus parabrevis
ARIC|g49937.t1	10080	1	0	0	0	-0.612219	0.682766	0.111667	0.0696667	0	0	0	-1.73659	3.62911	0.154	0.046	sp|Q70LM6|LGRB_BREPA	Linear gramicidin synthase subunit B	24.2758	97	Bacteria;Firmicutes;Bacilli;Bacillales;Paenibacillaceae;Brevibacillus;Brevibacillus parabrevis
ARIC|g51137.t1	3111	1	0	0	0	0	0	0.00233333	0.047	1	0	1	7.80443	29.0975	0.0133333	2.72833	sp|P0DUV3|MPCA_MORAP	Malpicyclin synthetase	29.6297	98	Eukaryota;Fungi;Mucoromycota;Mortierellomycetes;Mortierellales;Mortierellaceae;Mortierella;Mortierella alpina
ARIC|g51138.t1	2409	0	0	0	0	0	0	0	0.00966667	1	0	1	9.49414	13.1448	0	1.29167	sp|O30409|TYCC_BREPA	Tyrocidine synthase 3	28.009	99	Bacteria;Firmicutes;Bacilli;Bacillales;Paenibacillaceae;Brevibacillus;Brevibacillus parabrevis
ARIC|g51213.t1	5910	1	0	0	0	-0.0683101	0.0316293	0.360333	0.334	0	0	0	-0.901184	3.36244	0.540667	0.288	sp|Q70LM5|LGRC_BREPA	Linear gramicidin synthase subunit C	24.1849	99	Bacteria;Firmicutes;Bacilli;Bacillales;Paenibacillaceae;Brevibacillus;Brevibacillus parabrevis
ARIC|g51257.t1	4326	1	0	0	0	0	0	0.00533333	0.0506667	1	0	1	6.24112	10.8672	0.0263333	2.083	sp|Q70LM4|LGRD_BREPA	Linear gramicidin synthase subunit D	29.4148	95	Bacteria;Firmicutes;Bacilli;Bacillales;Paenibacillaceae;Brevibacillus;Brevibacillus parabrevis
ARIC|g51304.t1	3765	1	1	0	1	7.44411	5.84631	0	0.178333	1	0	1	7.34128	9.93591	0.0273333	4.195	sp|Q70LM4|LGRD_BREPA	Linear gramicidin synthase subunit D	30.7029	95	Bacteria;Firmicutes;Bacilli;Bacillales;Paenibacillaceae;Brevibacillus;Brevibacillus parabrevis
ARIC|g51530.t1	4107	1	0	0	0	0	0	0	0.0456667	1	0	1	6.46438	43.7015	0.02	1.91733	sp|Q70LM4|LGRD_BREPA	Linear gramicidin synthase subunit D	29.2752	98	Bacteria;Firmicutes;Bacilli;Bacillales;Paenibacillaceae;Brevibacillus;Brevibacillus parabrevis
ARIC|g51804.t1	2400	1	0	0	0	0	0	0.00733333	0	1	0	1	3.58839	4.84375	0.0503333	0.586333	sp|Q70LM4|LGRD_BREPA	Linear gramicidin synthase subunit D	30.0405	99	Bacteria;Firmicutes;Bacilli;Bacillales;Paenibacillaceae;Brevibacillus;Brevibacillus parabrevis
ARIC|g51868.t1	5039	1	0	0	0	0	0	0.00733333	0.051	1	0	1	7.54872	42.809	0.0133333	2.20233	sp|P27206|SRFAA_BACSU	Surfactin synthase subunit 1	25.7053	99	Bacteria;Firmicutes;Bacilli;Bacillales;Bacillaceae;Bacillus;Bacillus subtilis;sBacillus subtilis subsp. subtilis
ARIC|g51958.t1	2398	1	0	0	0	0	0	0	0.0403333	1	0	1	5.7024	14.8111	0.0163333	0.984667	sp|O30409|TYCC_BREPA	Tyrocidine synthase 3	31.9191	87	Bacteria;Firmicutes;Bacilli;Bacillales;Paenibacillaceae;Brevibacillus;Brevibacillus parabrevis
ARIC|g54050.t1	11641	1	0	0	0	0	0	0.0236667	0.0143333	0	0	0	0	0	0.0193333	0.0153333	sp|O68006|BACA_BACLI	Bacitracin synthase 1	25.7408	83	Bacteria;Firmicutes;Bacilli;Bacillales;Bacillaceae;Bacillus;Bacillus licheniformis

## Sheet: Av HMM 3-domain
			T7							T24
Feature	Length (bp)	HGTc	DE	DE down	DE up	log2FC	negLogPadj	Mean TMM in control replicates	Mean TMM in pathogen replicates	DE	DE down	DE up	log2FC	negLogPadj	Mean TMM in control replicates	Mean TMM in pathogen replicates	UniProt/Swiss-Prot BLAST hit	Product	Percent ID	Query coverage	Lineage
AVAG|g1183.t1	10431	1	0	0	0	-0.164244	0.0537199	0.114	0.101667	0	0	0	0.519114	0.368275	0.0576667	0.0826667	sp|P27206|SRFAA_BACSU	Surfactin synthase subunit 1	27.4805	53	Bacteria;Firmicutes;Bacilli;Bacillales;Bacillaceae;Bacillus;Bacillus subtilis;sBacillus subtilis subsp. subtilis
AVAG|g1184.t1	2430	1	0	0	0	0	0	0	0	0	0	0	0	0	0	0	sp|O30409|TYCC_BREPA	Tyrocidine synthase 3	28.1465	99	Bacteria;Firmicutes;Bacilli;Bacillales;Paenibacillaceae;Brevibacillus;Brevibacillus parabrevis
AVAG|g1185.t1	3546	1	0	0	0	0	0	0.00266667	0.00833333	0	0	0	0	0	0.00233333	0.00533333	sp|Q70LM6|LGRB_BREPA	Linear gramicidin synthase subunit B	28.2533	97	Bacteria;Firmicutes;Bacilli;Bacillales;Paenibacillaceae;Brevibacillus;Brevibacillus parabrevis
AVAG|g18640.t1	5046	1	0	0	0	0	0	0.0103333	0.054	0	0	0	0	0	0.0213333	0.0203333	sp|O68008|BACC_BACLI	Bacitracin synthase 3	31.0732	98	Bacteria;Firmicutes;Bacilli;Bacillales;Bacillaceae;Bacillus;Bacillus licheniformis
AVAG|g18641.t1	4623	1	0	0	0	0	0	0	0	0	0	0	0	0	0	0	sp|O68006|BACA_BACLI	Bacitracin synthase 1	24.1301	96	Bacteria;Firmicutes;Bacilli;Bacillales;Bacillaceae;Bacillus;Bacillus licheniformis
AVAG|g18642.t1	4746	1	0	0	0	0	0	0.00333333	0	0	0	0	0	0	0.00133333	0	sp|O30409|TYCC_BREPA	Tyrocidine synthase 3	25.3247	98	Bacteria;Firmicutes;Bacilli;Bacillales;Paenibacillaceae;Brevibacillus;Brevibacillus parabrevis
AVAG|g23567.t1	12969	1	0	0	0	1.56504	1.67797	0.034	0.101667	1	0	1	2.50456	14.1487	0.0813333	0.464333	sp|D4AU31|SWNK_ARTBC	PKS-NRPS hybrid synthetase swnK	33.432	64	Eukaryota;Fungi;Ascomycota;Eurotiomycetes;Onygenales;Arthrodermataceae;Trichophyton;Trichophyton benhamiae
AVAG|g2856.t1	4251	1	0	0	0	0.441256	0.173633	0.194667	0.264	0	0	0	0.712999	0.927181	0.243333	0.399667	sp|Q70LM5|LGRC_BREPA	Linear gramicidin synthase subunit C	26.4268	91	Bacteria;Firmicutes;Bacilli;Bacillales;Paenibacillaceae;Brevibacillus;Brevibacillus parabrevis
AVAG|g33165.t1	7047	0	0	0	0	0	0	0.00766667	0.00166667	0	0	0	0	0	0.0123333	0	sp|O30409|TYCC_BREPA	Tyrocidine synthase 3	26.1407	99	Bacteria;Firmicutes;Bacilli;Bacillales;Paenibacillaceae;Brevibacillus;Brevibacillus parabrevis
AVAG|g37374.t1	12450	1	0	0	0	-0.567096	2.41626	1.16067	0.783333	0	0	0	-0.205974	0.26275	1.37167	1.192	sp|P40806|PKSJ_BACSU	Polyketide synthase PksJ	30.3433	55	Bacteria;Firmicutes;Bacilli;Bacillales;Bacillaceae;Bacillus;Bacillus subtilis;sBacillus subtilis subsp. subtilis
AVAG|g38642.t1	9618	0	0	0	0	0.365284	0.512791	0.387	0.496	0	0	0	-0.848164	2.33432	0.622	0.346667	sp|Q70LM5|LGRC_BREPA	Linear gramicidin synthase subunit C	25.7247	73	Bacteria;Firmicutes;Bacilli;Bacillales;Paenibacillaceae;Brevibacillus;Brevibacillus parabrevis
AVAG|g38862.t1	7821	1	0	0	0	-0.475388	0.275682	0.143	0.103	0	0	0	0.2622	0.178459	0.127	0.153	sp|O30409|TYCC_BREPA	Tyrocidine synthase 3	24.7928	82	Bacteria;Firmicutes;Bacilli;Bacillales;Paenibacillaceae;Brevibacillus;Brevibacillus parabrevis
AVAG|g38887.t1	2448	1	0	0	0	0	0	0.00966667	0.0226667	0	0	0	0	0	0.0813333	0.078	sp|Q70LM6|LGRB_BREPA	Linear gramicidin synthase subunit B	26.6286	94	Bacteria;Firmicutes;Bacilli;Bacillales;Paenibacillaceae;Brevibacillus;Brevibacillus parabrevis
AVAG|g39354.t1	8190	1	0	0	0	0	0	0.00166667	0.00133333	0	0	0	0	0	0.002	0	sp|Q70LM5|LGRC_BREPA	Linear gramicidin synthase subunit C	25.5631	97	Bacteria;Firmicutes;Bacilli;Bacillales;Paenibacillaceae;Brevibacillus;Brevibacillus parabrevis
AVAG|g39356.t1	7134	1	0	0	0	0	0	0.00633333	0.00166667	0	0	0	0	0	0.00566667	0.00266667	sp|Q70LM6|LGRB_BREPA	Linear gramicidin synthase subunit B	26.4684	96	Bacteria;Firmicutes;Bacilli;Bacillales;Paenibacillaceae;Brevibacillus;Brevibacillus parabrevis
AVAG|g40644.t1	2514	0	0	0	0	0	0	0.00533333	0	0	0	0	0	0	0	0	sp|Q9R9J1|MYCA_BACIU	Mycosubtilin synthase subunit A	25.676	81	Bacteria;Firmicutes;Bacilli;Bacillales;Bacillaceae;Bacillus;Bacillus subtilis
AVAG|g41411.t1	5556	1	0	0	0	0	0	0	0.002	0	0	0	0	0	0	0.006	sp|O68006|BACA_BACLI	Bacitracin synthase 1	29.0192	76	Bacteria;Firmicutes;Bacilli;Bacillales;Bacillaceae;Bacillus;Bacillus licheniformis
AVAG|g4225.t1	14988	1	0	0	0	0	0	0	0.000333333	0	0	0	0	0	0	0	sp|Q5BEJ4|AFOG_EMENI	Asperfuranone polyketide synthase afoG	24.642	53	Eukaryota;Fungi;Ascomycota;Eurotiomycetes;Eurotiales;Aspergillaceae;Aspergillus;Aspergillus nidulans
AVAG|g42807.t1	12882	1	0	0	0	0	0	0	0.000666667	0	0	0	0	0	0.006	0	sp|O30409|TYCC_BREPA	Tyrocidine synthase 3	27.3981	62	Bacteria;Firmicutes;Bacilli;Bacillales;Paenibacillaceae;Brevibacillus;Brevibacillus parabrevis
AVAG|g43082.t1	16176	1	0	0	0	0.204266	0.0338697	0.0273333	0.031	0	0	0	0.451953	0.288286	0.0313333	0.0436667	sp|P72785|MALQ_SYNY3	4-alpha-glucanotransferase	40.147	10	Bacteria;Cyanobacteria;Synechococcales;Merismopediaceae;Synechocystis;Synechocystis sp. PCC 6803
AVAG|g44090.t1	8853	1	0	0	0	0.75239	0.27699	0.0496667	0.085	1	1	0	-2.28674	3.27534	0.107667	0.0223333	sp|Q70LM6|LGRB_BREPA	Linear gramicidin synthase subunit B	28.5087	98	Bacteria;Firmicutes;Bacilli;Bacillales;Paenibacillaceae;Brevibacillus;Brevibacillus parabrevis
AVAG|g44091.t1	12774	1	0	0	0	0.476493	0.212752	0.0506667	0.071	0	0	0	-1.47842	1.5713	0.0683333	0.0243333	sp|O68006|BACA_BACLI	Bacitracin synthase 1	25.9218	85	Bacteria;Firmicutes;Bacilli;Bacillales;Bacillaceae;Bacillus;Bacillus licheniformis
AVAG|g44933.t1	3528	0	0	0	0	0	0	0	0.00266667	0	0	0	0	0	0	0	sp|O30409|TYCC_BREPA	Tyrocidine synthase 3	32.2833	49	Bacteria;Firmicutes;Bacilli;Bacillales;Paenibacillaceae;Brevibacillus;Brevibacillus parabrevis
AVAG|g46324.t1	5820	1	0	0	0	0	0	0.0483333	0.0293333	0	0	0	0	0	0.0476667	0.0196667	sp|O30409|TYCC_BREPA	Tyrocidine synthase 3	31.625	68	Bacteria;Firmicutes;Bacilli;Bacillales;Paenibacillaceae;Brevibacillus;Brevibacillus parabrevis
AVAG|g48151.t1	21486	1	0	0	0	1.33815	5.15292	0.0943333	0.235333	1	0	1	2.22742	14.19	0.149	0.701667	sp|O30409|TYCC_BREPA	Tyrocidine synthase 3	26.343	50	Bacteria;Firmicutes;Bacilli;Bacillales;Paenibacillaceae;Brevibacillus;Brevibacillus parabrevis
AVAG|g48794.t1	7395	1	0	0	0	0	0	0	0	0	0	0	0	0	0	0	sp|O68006|BACA_BACLI	Bacitracin synthase 1	30.0027	83	Bacteria;Firmicutes;Bacilli;Bacillales;Bacillaceae;Bacillus;Bacillus licheniformis
AVAG|g49180.t1	7410	0	0	0	0	0	0	0.0136667	0.0256667	0	0	0	0	0	0.0406667	0.034	sp|Q70LM4|LGRD_BREPA	Linear gramicidin synthase subunit D	27.0584	87	Bacteria;Firmicutes;Bacilli;Bacillales;Paenibacillaceae;Brevibacillus;Brevibacillus parabrevis
AVAG|g50310.t1	6393	1	0	0	0	0	0	0.017	0.0353333	0	0	0	0	0	0.019	0.0206667	sp|Q70LM6|LGRB_BREPA	Linear gramicidin synthase subunit B	29.7373	98	Bacteria;Firmicutes;Bacilli;Bacillales;Paenibacillaceae;Brevibacillus;Brevibacillus parabrevis
AVAG|g50457.t1	2436	0	0	0	0	0	0	0.104667	0.079	0	0	0	0	0	0.104667	0.0673333	sp|Q9R9I9|MYCC_BACIU	Mycosubtilin synthase subunit C	35.5285	42	Bacteria;Firmicutes;Bacilli;Bacillales;Bacillaceae;Bacillus;Bacillus subtilis
AVAG|g51262.t1	7815	1	0	0	0	0.144418	0.0483299	0.146333	0.161667	0	0	0	0.630409	0.739061	0.187	0.292	sp|O30409|TYCC_BREPA	Tyrocidine synthase 3	24.8778	82	Bacteria;Firmicutes;Bacilli;Bacillales;Paenibacillaceae;Brevibacillus;Brevibacillus parabrevis
AVAG|g51867.t1	2577	0	0	0	0	0	0	0	0	0	0	0	0	0	0	0	sp|Q70LM5|LGRC_BREPA	Linear gramicidin synthase subunit C	27.0071	85	Bacteria;Firmicutes;Bacilli;Bacillales;Paenibacillaceae;Brevibacillus;Brevibacillus parabrevis
AVAG|g51868.t1	2037	1	0	0	0	0	0	0.00366667	0.0126667	0	0	0	0	0	0.0256667	0	sp|P0DUV4|MPBA_MORAP	Malpibaldin synthetase	31.8635	99	Eukaryota;Fungi;Mucoromycota;Mortierellomycetes;Mortierellales;Mortierellaceae;Mortierella;Mortierella alpina
AVAG|g52308.t1	2304	1	0	0	0	0	0	0	0	0	0	0	0	0	0	0	sp|O30408|TYCB_BREPA	Tyrocidine synthase 2	27.769	87	Bacteria;Firmicutes;Bacilli;Bacillales;Paenibacillaceae;Brevibacillus;Brevibacillus parabrevis
AVAG|g52309.t1	2649	1	0	0	0	0	0	0	0.0156667	0	0	0	0	0	0	0	sp|O30409|TYCC_BREPA	Tyrocidine synthase 3	29.2042	87	Bacteria;Firmicutes;Bacilli;Bacillales;Paenibacillaceae;Brevibacillus;Brevibacillus parabrevis
AVAG|g52311.t1	3942	0	0	0	0	0	0	0	0.005	0	0	0	0	0	0	0	sp|O30409|TYCC_BREPA	Tyrocidine synthase 3	32.3184	32	Bacteria;Firmicutes;Bacilli;Bacillales;Paenibacillaceae;Brevibacillus;Brevibacillus parabrevis
AVAG|g52643.t1	3549	1	0	0	0	0.719793	1.64351	0.448	0.739	0	0	0	-1.6251	7.00895	1.06933	0.347667	sp|P39847|PPSC_BACSU	Plipastatin synthase subunit C	25.125	89	Bacteria;Firmicutes;Bacilli;Bacillales;Bacillaceae;Bacillus;Bacillus subtilis;sBacillus subtilis subsp. subtilis
AVAG|g52850.t1	6738	1	0	0	0	0.474062	1.50809	0.753333	1.04567	0	0	0	-1.41262	6.88309	1.669	0.629	sp|P39847|PPSC_BACSU	Plipastatin synthase subunit C	24.3384	91	Bacteria;Firmicutes;Bacilli;Bacillales;Bacillaceae;Bacillus;Bacillus subtilis;sBacillus subtilis subsp. subtilis
AVAG|g52852.t1	3830	1	0	0	0	0	0	0.006	0	0	0	0	0	0	0	0.00266667	sp|Q70LM6|LGRB_BREPA	Linear gramicidin synthase subunit B	26.0703	97	Bacteria;Firmicutes;Bacilli;Bacillales;Paenibacillaceae;Brevibacillus;Brevibacillus parabrevis
AVAG|g52905.t1	6501	0	0	0	0	0	0	0.051	0.0356667	0	0	0	0	0	0.067	0.0156667	sp|O30409|TYCC_BREPA	Tyrocidine synthase 3	30.3027	78	Bacteria;Firmicutes;Bacilli;Bacillales;Paenibacillaceae;Brevibacillus;Brevibacillus parabrevis
AVAG|g53486.t1	9057	1	0	0	0	0	0	0.0533333	0.03	0	0	0	-1.16011	1.13229	0.122333	0.055	sp|O68006|BACA_BACLI	Bacitracin synthase 1	27.8188	85	Eukaryota;Fungi;Mucoromycota;Mortierellomycetes;Mortierellales;Mortierellaceae;Mortierella;Mortierella alpina
AVAG|g53785.t1	11679	1	0	0	0	0	0	0	0.00233333	0	0	0	0	0	0	0	sp|Q70LM5|LGRC_BREPA	Linear gramicidin synthase subunit C	25.1318	84	Bacteria;Firmicutes;Bacilli;Bacillales;Paenibacillaceae;Brevibacillus;Brevibacillus parabrevis
AVAG|g54378.t1	5757	1	0	0	0	0	0	0.005	0	0	0	0	0	0	0	0	sp|P0DJH0|ANGR_VIBAN	Anguibactin system regulator	33.425	55	Bacteria;Proteobacteria;Gammaproteobacteria;Vibrionales;Vibrionaceae;Vibrio;Vibrio anguillarum
AVAG|g54567.t1	2358	1	0	0	0	0	0	0.0296667	0.039	0	0	0	0	0	0.033	0.032	sp|O68008|BACC_BACLI	Bacitracin synthase 3	27.3809	93	Bacteria;Firmicutes;Bacilli;Bacillales;Bacillaceae;Bacillus;Bacillus licheniformis
AVAG|g54602.t1	10302	1	0	0	0	0	0	0.004	0.0503333	0	0	0	0	0	0.0143333	0.0393333	sp|O30409|TYCC_BREPA	Tyrocidine synthase 3	29.8664	75	Bacteria;Firmicutes;Bacilli;Bacillales;Paenibacillaceae;Brevibacillus;Brevibacillus parabrevis
AVAG|g54690.t1	7270	1	0	0	0	0	0	0.00166667	0.00533333	0	0	0	0	0	0.00433333	0.00266667	sp|Q70LM6|LGRB_BREPA	Linear gramicidin synthase subunit B	25.8418	91	Bacteria;Firmicutes;Bacilli;Bacillales;Paenibacillaceae;Brevibacillus;Brevibacillus parabrevis
AVAG|g55121.t1	6174	0	0	0	0	0	0	0.0593333	0.0696667	0	0	0	0.455368	0.187222	0.0596667	0.082	sp|Q70LM4|LGRD_BREPA	Linear gramicidin synthase subunit D	28.5271	93	Bacteria;Firmicutes;Bacilli;Bacillales;Paenibacillaceae;Brevibacillus;Brevibacillus parabrevis
AVAG|g55383.t1	3930	1	0	0	0	0.86147	0.442393	0.122333	0.223333	0	0	0	0.671199	0.583674	0.209667	0.335	sp|P0C064|GRSB_BREBE	Gramicidin S synthase 2	24.9374	93	Bacteria;Firmicutes;Bacilli;Bacillales;Paenibacillaceae;Brevibacillus;Brevibacillus brevis
AVAG|g55510.t1	4755	1	0	0	0	0.567213	2.53438	1.876	2.781	0	0	0	-1.02485	5.18226	3.54933	1.746	sp|O30409|TYCC_BREPA	Tyrocidine synthase 3	26.8812	65	Bacteria;Firmicutes;Bacilli;Bacillales;Paenibacillaceae;Brevibacillus;Brevibacillus parabrevis
AVAG|g55787.t1	5487	1	0	0	0	0.230158	0.202763	0.707	0.833667	0	0	0	-1.10441	2.84632	0.902667	0.422333	sp|Q70LM4|LGRD_BREPA	Linear gramicidin synthase subunit D	27.0327	95	Bacteria;Firmicutes;Bacilli;Bacillales;Paenibacillaceae;Brevibacillus;Brevibacillus parabrevis
AVAG|g55960.t1	4783	1	0	0	0	0	0	0.011	0.0223333	0	0	0	0	0	0.053	0.00433333	sp|P94459|PPSD_BACSU	Plipastatin synthase subunit D	26.7722	95	Bacteria;Firmicutes;Bacilli;Bacillales;Bacillaceae;Bacillus;Bacillus subtilis;sBacillus subtilis subsp. subtilis
AVAG|g56082.t1	4746	1	0	0	0	0	0	0	0	0	0	0	0	0	0	0	sp|P27206|SRFAA_BACSU	Surfactin synthase subunit 1	23.6592	98	Bacteria;Firmicutes;Bacilli;Bacillales;Bacillaceae;Bacillus;Bacillus subtilis;sBacillus subtilis subsp. subtilis
AVAG|g56482.t1	3115	1	0	0	0	0.115425	0.0990311	2.51633	2.72933	0	0	0	-0.443299	0.605444	3.884	2.86867	sp|Q70LM5|LGRC_BREPA	Linear gramicidin synthase subunit C	26.7862	100	Bacteria;Firmicutes;Bacilli;Bacillales;Paenibacillaceae;Brevibacillus;Brevibacillus parabrevis
AVAG|g56693.t1	1808	0	0	0	0	0	0	0.166667	0.143667	0	0	0	0	0	0.174	0.075	sp|P27206|SRFAA_BACSU	Surfactin synthase subunit 1	27.4713	99	Bacteria;Firmicutes;Bacilli;Bacillales;Bacillaceae;Bacillus;Bacillus subtilis;sBacillus subtilis subsp. subtilis
AVAG|g56801.t1	2142	0	0	0	0	0	0	0	0	0	0	0	0	0	0.004	0	sp|Q9R9J0|MYCB_BACIU	Mycosubtilin synthase subunit B	26.0982	99	Bacteria;Firmicutes;Bacilli;Bacillales;Bacillaceae;Bacillus;Bacillus subtilis
AVAG|g56862.t1	1996	1	0	0	0	0	0	0.0176667	0.0336667	0	0	0	0	0	0.0286667	0.021	sp|P94459|PPSD_BACSU	Plipastatin synthase subunit D	26.87	98	Bacteria;Firmicutes;Bacilli;Bacillales;Bacillaceae;Bacillus;Bacillus subtilis;sBacillus subtilis subsp. subtilis
AVAG|g6186.t1	6990	1	0	0	0	0	0	0.0156667	0.0133333	0	0	0	0	0	0.0236667	0.00533333	sp|O30409|TYCC_BREPA	Tyrocidine synthase 3	28.3098	97	Bacteria;Firmicutes;Bacilli;Bacillales;Paenibacillaceae;Brevibacillus;Brevibacillus parabrevis
AVAG|g6187.t1	5139	1	0	0	0	0	0	0.00833333	0.0286667	0	0	0	0	0	0.0406667	0.0346667	sp|P27206|SRFAA_BACSU	Surfactin synthase subunit 1	26.0593	99	Bacteria;Firmicutes;Bacilli;Bacillales;Bacillaceae;Bacillus;Bacillus subtilis;sBacillus subtilis subsp. subtilis
AVAG|g6188.t1	1800	0	0	0	0	0	0	0.0753333	0.045	0	0	0	0	0	0.122667	0.101333	sp|P27206|SRFAA_BACSU	Surfactin synthase subunit 1	33.3227	65	Bacteria;Firmicutes;Bacilli;Bacillales;Bacillaceae;Bacillus;Bacillus subtilis;sBacillus subtilis subsp. subtilis
AVAG|g8030.t1	8313	1	0	0	0	0	0	0.002	0.00333333	0	0	0	0	0	0.003	0.003	sp|G3XNF4|ATPKS_ASPNA	PKS-NRPS hybrid synthetase ATPKS	29.589	53	Eukaryota;Fungi;Ascomycota;Eurotiomycetes;Eurotiales;Aspergillaceae;Aspergillus;Aspergillus niger
AVAG|g8031.t1	2787	1	0	0	0	0	0	0	0	0	0	0	0	0	0.00266667	0	sp|P27206|SRFAA_BACSU	Surfactin synthase subunit 1	28.903	99	Bacteria;Firmicutes;Bacilli;Bacillales;Bacillaceae;Bacillus;Bacillus subtilis;sBacillus subtilis subsp. subtilis

## Sheet: Ar GO terms
Feature	significant DE	HGTc filter	NRPS canonical domains	>2 NRPS-related GO terms	GO:0031177, phosphopantetheine binding	GO:0017000, antibiotic biosynthetic process	GO:0016999, antibiotic metabolic process	GO:0072341, modified amino acid binding	Top BLASTp hit (by BitScore) UniProt/Swiss-Prot	Top BLAST hit taxonomy
ARIC|g15363.t1	UP	NO	YES	YES	YES			YES	RecName: Full=Bacitracin synthase 2; Short=BA2; Includes: RecName: Full=ATP-dependent lysine adenylase; Short=LysA; AltName: Full=Lysine activase; Includes: RecName: Full=ATP-dependent D-ornithine adenylase; Short=D-OrnA; AltName: Full=D-ornithine activase; Includes: RecName: Full=Ornithine racemase [Bacillus licheniformis]	Bacteria; Firmicutes; Bacilli; Bacillales; Bacillaceae; Bacillus
ARIC|g15365.t1	UP	YES	NO	YES	YES			YES	RecName: Full=Hybrid PKS-NRPS synthetase pytA; AltName: Full=Pyranterreones biosynthesis cluster protein A [Aspergillus terreus]	Eukaryota; Fungi; Dikarya; Ascomycota; Pezizomycotina; Eurotiomycetes; Eurotiomycetidae; Eurotiales; Aspergillaceae; Aspergillus; Aspergillus subgen. Circumdati
ARIC|g19140.t1	UP	YES	NO	YES	YES	YES	YES	YES	RecName: Full=Linear gramicidin synthase subunit A; Includes: RecName: Full=ATP-dependent valine/leucine adenylase; Short=Val/LeuA; AltName: Full=Valine/leucine activase; Includes: RecName: Full=ATP-dependent glycine adenylase; Short=GlyA; AltName: Full=Glycine activase [Brevibacillus parabrevis]	Bacteria; Firmicutes; Bacilli; Bacillales; Paenibacillaceae; Brevibacillus
ARIC|g21374.t1	NS	YES	YES	NO					RecName: Full=Probable polyketide synthase 1; Short=dipks1; Includes: RecName: Full=Polyketide synthase stlA; Includes: RecName: Full=Chalcone synthase stlA; AltName: Full=Steely1 [Dictyostelium discoideum]	Eukaryota; Amoebozoa; Evosea; Eumycetozoa; Dictyostelia; Dictyosteliales; Dictyosteliaceae; Dictyostelium
ARIC|g22315.t1	NS	YES	YES	NO					RecName: Full=Bacitracin synthase 1; Short=BA1; Includes: RecName: Full=ATP-dependent cysteine adenylase; Short=CysA; AltName: Full=Cysteine activase; Includes: RecName: Full=ATP-dependent leucine adenylase; Short=LeuA; AltName: Full=Leucine activase; Includes: RecName: Full=ATP-dependent glutamate adenylase; Short=GluA; AltName: Full=Glutamate activase; Includes: RecName: Full=ATP-dependent isol…	Bacteria; Firmicutes; Bacilli; Bacillales; Bacillaceae; Bacillus
ARIC|g31238.t1	NS	YES	YES	NO					RecName: Full=Tyrocidine synthase 3; AltName: Full=Tyrocidine synthase III; Includes: RecName: Full=ATP-dependent asparagine adenylase; Short=AsnA; AltName: Full=Asparagine activase; Includes: RecName: Full=ATP-dependent glutamine adenylase; Short=GlnA; AltName: Full=Glutamine activase; Includes: RecName: Full=ATP-dependent tyrosine adenylase; Short=TyrA; AltName: Full=Tyrosine activase; Includes…	Bacteria; Firmicutes; Bacilli; Bacillales; Paenibacillaceae; Brevibacillus
ARIC|g32330.t1	DOWN	YES	NO	YES	YES			YES	RecName: Full=Bacitracin synthase 1; Short=BA1; Includes: RecName: Full=ATP-dependent cysteine adenylase; Short=CysA; AltName: Full=Cysteine activase; Includes: RecName: Full=ATP-dependent leucine adenylase; Short=LeuA; AltName: Full=Leucine activase; Includes: RecName: Full=ATP-dependent glutamate adenylase; Short=GluA; AltName: Full=Glutamate activase; Includes: RecName: Full=ATP-dependent isol…	Bacteria; Firmicutes; Bacilli; Bacillales; Bacillaceae; Bacillus
ARIC|g33808.t1	DOWN	YES	YES	YES	YES			YES	RecName: Full=Tyrocidine synthase 3; AltName: Full=Tyrocidine synthase III; Includes: RecName: Full=ATP-dependent asparagine adenylase; Short=AsnA; AltName: Full=Asparagine activase; Includes: RecName: Full=ATP-dependent glutamine adenylase; Short=GlnA; AltName: Full=Glutamine activase; Includes: RecName: Full=ATP-dependent tyrosine adenylase; Short=TyrA; AltName: Full=Tyrosine activase; Includes…	Bacteria; Firmicutes; Bacilli; Bacillales; Paenibacillaceae; Brevibacillus
ARIC|g34149.t1	DOWN	YES	YES	YES	YES			YES	RecName: Full=Linear gramicidin synthase subunit C; Includes: RecName: Full=ATP-dependent valine adenylase; Short=ValA; AltName: Full=Valine activase; Includes: RecName: Full=ATP-dependent D-valine adenylase; Short=D-ValA; AltName: Full=D-valine activase; Includes: RecName: Full=Valine racemase [ATP-hydrolyzing]; Includes: RecName: Full=ATP-dependent tryptophan adenylase; Short=TrpA; AltName: Ful…	Bacteria; Firmicutes; Bacilli; Bacillales; Paenibacillaceae; Brevibacillus
ARIC|g34292.t1	NS	YES	YES	NO					RecName: Full=Tyrocidine synthase 3; AltName: Full=Tyrocidine synthase III; Includes: RecName: Full=ATP-dependent asparagine adenylase; Short=AsnA; AltName: Full=Asparagine activase; Includes: RecName: Full=ATP-dependent glutamine adenylase; Short=GlnA; AltName: Full=Glutamine activase; Includes: RecName: Full=ATP-dependent tyrosine adenylase; Short=TyrA; AltName: Full=Tyrosine activase; Includes…	Bacteria; Firmicutes; Bacilli; Bacillales; Paenibacillaceae; Brevibacillus
ARIC|g35897.t1	UP	YES	NO	YES	YES	YES	YES	YES	RecName: Full=Linear gramicidin synthase subunit C; Includes: RecName: Full=ATP-dependent valine adenylase; Short=ValA; AltName: Full=Valine activase; Includes: RecName: Full=ATP-dependent D-valine adenylase; Short=D-ValA; AltName: Full=D-valine activase; Includes: RecName: Full=Valine racemase [ATP-hydrolyzing]; Includes: RecName: Full=ATP-dependent tryptophan adenylase; Short=TrpA; AltName: Ful…	Bacteria; Firmicutes; Bacilli; Bacillales; Paenibacillaceae; Brevibacillus
ARIC|g35898.t1	UP	YES	YES	YES	YES	YES	YES	YES	RecName: Full=Linear gramicidin synthase subunit C; Includes: RecName: Full=ATP-dependent valine adenylase; Short=ValA; AltName: Full=Valine activase; Includes: RecName: Full=ATP-dependent D-valine adenylase; Short=D-ValA; AltName: Full=D-valine activase; Includes: RecName: Full=Valine racemase [ATP-hydrolyzing]; Includes: RecName: Full=ATP-dependent tryptophan adenylase; Short=TrpA; AltName: Ful…	Bacteria; Firmicutes; Bacilli; Bacillales; Paenibacillaceae; Brevibacillus
ARIC|g35899.t1	UP	YES	NO	YES	YES			YES	RecName: Full=Hybrid PKS-NRPS synthetase fsa1; AltName: Full=Fusarisetin A biosynthesis protein 1 [Fusarium sp. FN080326]	Eukaryota; Fungi; Dikarya; Ascomycota; Pezizomycotina; Sordariomycetes; Hypocreomycetidae; Hypocreales; Nectriaceae; Fusarium
ARIC|g39410.t1	NS	YES	YES	NO					RecName: Full=Bacitracin synthase 1; Short=BA1; Includes: RecName: Full=ATP-dependent cysteine adenylase; Short=CysA; AltName: Full=Cysteine activase; Includes: RecName: Full=ATP-dependent leucine adenylase; Short=LeuA; AltName: Full=Leucine activase; Includes: RecName: Full=ATP-dependent glutamate adenylase; Short=GluA; AltName: Full=Glutamate activase; Includes: RecName: Full=ATP-dependent isol…	Bacteria; Firmicutes; Bacilli; Bacillales; Bacillaceae; Bacillus
ARIC|g39704.t1	DOWN	NO	NO	YES	YES			YES	RecName: Full=Linear gramicidin synthase subunit C; Includes: RecName: Full=ATP-dependent valine adenylase; Short=ValA; AltName: Full=Valine activase; Includes: RecName: Full=ATP-dependent D-valine adenylase; Short=D-ValA; AltName: Full=D-valine activase; Includes: RecName: Full=Valine racemase [ATP-hydrolyzing]; Includes: RecName: Full=ATP-dependent tryptophan adenylase; Short=TrpA; AltName: Ful…	Bacteria; Firmicutes; Bacilli; Bacillales; Paenibacillaceae; Brevibacillus
ARIC|g40867.t1	NS	NO	YES	NO					RecName: Full=Bacitracin synthase 1; Short=BA1; Includes: RecName: Full=ATP-dependent cysteine adenylase; Short=CysA; AltName: Full=Cysteine activase; Includes: RecName: Full=ATP-dependent leucine adenylase; Short=LeuA; AltName: Full=Leucine activase; Includes: RecName: Full=ATP-dependent glutamate adenylase; Short=GluA; AltName: Full=Glutamate activase; Includes: RecName: Full=ATP-dependent isol…	Bacteria; Firmicutes; Bacilli; Bacillales; Bacillaceae; Bacillus
ARIC|g42529.t1	NS	YES	YES	NO					RecName: Full=Gramicidin S synthase 2; AltName: Full=Gramicidin S synthase II; Includes: RecName: Full=ATP-dependent proline adenylase; Short=ProA; AltName: Full=Proline activase; Includes: RecName: Full=ATP-dependent valine adenylase; Short=ValA; AltName: Full=Valine activase; Includes: RecName: Full=ATP-dependent ornithine adenylase; Short=OrnA; AltName: Full=Ornithine activase; Includes: RecNa…	Bacteria; Firmicutes; Bacilli; Bacillales; Paenibacillaceae; Brevibacillus
ARIC|g43428.t1	DOWN	YES	YES	YES	YES			YES	RecName: Full=Tyrocidine synthase 3; AltName: Full=Tyrocidine synthase III; Includes: RecName: Full=ATP-dependent asparagine adenylase; Short=AsnA; AltName: Full=Asparagine activase; Includes: RecName: Full=ATP-dependent glutamine adenylase; Short=GlnA; AltName: Full=Glutamine activase; Includes: RecName: Full=ATP-dependent tyrosine adenylase; Short=TyrA; AltName: Full=Tyrosine activase; Includes…	Bacteria; Firmicutes; Bacilli; Bacillales; Paenibacillaceae; Brevibacillus
ARIC|g43771.t1	NS	YES	YES	NO					RecName: Full=Linear gramicidin synthase subunit B; Includes: RecName: Full=ATP-dependent D-leucine adenylase; Short=D-LeuA; AltName: Full=D-leucine activase; Includes: RecName: Full=Leucine racemase [ATP-hydrolyzing]; Includes: RecName: Full=ATP-dependent alanine adenylase; Short=AlaA; AltName: Full=Alanine activase; Includes: RecName: Full=ATP-dependent D-valine adenylase; Short=D-ValA; AltName…	Bacteria; Firmicutes; Bacilli; Bacillales; Paenibacillaceae; Brevibacillus
ARIC|g43873.t1	NS	YES	YES	NO					RecName: Full=Tyrocidine synthase 3; AltName: Full=Tyrocidine synthase III; Includes: RecName: Full=ATP-dependent asparagine adenylase; Short=AsnA; AltName: Full=Asparagine activase; Includes: RecName: Full=ATP-dependent glutamine adenylase; Short=GlnA; AltName: Full=Glutamine activase; Includes: RecName: Full=ATP-dependent tyrosine adenylase; Short=TyrA; AltName: Full=Tyrosine activase; Includes…	Bacteria; Firmicutes; Bacilli; Bacillales; Paenibacillaceae; Brevibacillus
ARIC|g45451.t1	DOWN	YES	NO	YES	YES			YES	RecName: Full=Highly reducing polyketide synthase acrA; AltName: Full=Acurin A biosynthesis cluster protein A [Aspergillus aculeatus ATCC 16872]	Eukaryota; Fungi; Dikarya; Ascomycota; Pezizomycotina; Eurotiomycetes; Eurotiomycetidae; Eurotiales; Aspergillaceae; Aspergillus; Aspergillus subgen. Circumdati
ARIC|g45452.t1	DOWN	YES	YES	YES	YES			YES	RecName: Full=Linear gramicidin synthase subunit C; Includes: RecName: Full=ATP-dependent valine adenylase; Short=ValA; AltName: Full=Valine activase; Includes: RecName: Full=ATP-dependent D-valine adenylase; Short=D-ValA; AltName: Full=D-valine activase; Includes: RecName: Full=Valine racemase [ATP-hydrolyzing]; Includes: RecName: Full=ATP-dependent tryptophan adenylase; Short=TrpA; AltName: Ful…	Bacteria; Firmicutes; Bacilli; Bacillales; Paenibacillaceae; Brevibacillus
ARIC|g46120.t1	NS	YES	YES	NO					RecName: Full=Tyrocidine synthase 3; AltName: Full=Tyrocidine synthase III; Includes: RecName: Full=ATP-dependent asparagine adenylase; Short=AsnA; AltName: Full=Asparagine activase; Includes: RecName: Full=ATP-dependent glutamine adenylase; Short=GlnA; AltName: Full=Glutamine activase; Includes: RecName: Full=ATP-dependent tyrosine adenylase; Short=TyrA; AltName: Full=Tyrosine activase; Includes…	Bacteria; Firmicutes; Bacilli; Bacillales; Paenibacillaceae; Brevibacillus
ARIC|g46663.t1	NS	YES	YES	NO					RecName: Full=PKS-NRPS hybrid synthetase ATPKS; AltName: Full=Pyrophen biosynthesis cluster protein ATPKS [Aspergillus niger ATCC 1015]	Eukaryota; Fungi; Dikarya; Ascomycota; Pezizomycotina; Eurotiomycetes; Eurotiomycetidae; Eurotiales; Aspergillaceae; Aspergillus; Aspergillus subgen. Circumdati
ARIC|g46675.t1	NS	YES	YES	NO					RecName: Full=Linear gramicidin synthase subunit B; Includes: RecName: Full=ATP-dependent D-leucine adenylase; Short=D-LeuA; AltName: Full=D-leucine activase; Includes: RecName: Full=Leucine racemase [ATP-hydrolyzing]; Includes: RecName: Full=ATP-dependent alanine adenylase; Short=AlaA; AltName: Full=Alanine activase; Includes: RecName: Full=ATP-dependent D-valine adenylase; Short=D-ValA; AltName…	Bacteria; Firmicutes; Bacilli; Bacillales; Paenibacillaceae; Brevibacillus
ARIC|g46825.t1	DOWN	YES	NO	YES	YES			YES	RecName: Full=Highly reducing polyketide synthase azaB; Short=HR-PKS azaB; AltName: Full=Azaphilone biosynthesis cluster protein azaB [Aspergillus niger ATCC 1015]	Eukaryota; Fungi; Dikarya; Ascomycota; Pezizomycotina; Eurotiomycetes; Eurotiomycetidae; Eurotiales; Aspergillaceae; Aspergillus; Aspergillus subgen. Circumdati
ARIC|g47056.t1	NS	YES	YES	NO					RecName: Full=Linear gramicidin synthase subunit B; Includes: RecName: Full=ATP-dependent D-leucine adenylase; Short=D-LeuA; AltName: Full=D-leucine activase; Includes: RecName: Full=Leucine racemase [ATP-hydrolyzing]; Includes: RecName: Full=ATP-dependent alanine adenylase; Short=AlaA; AltName: Full=Alanine activase; Includes: RecName: Full=ATP-dependent D-valine adenylase; Short=D-ValA; AltName…	Bacteria; Firmicutes; Bacilli; Bacillales; Paenibacillaceae; Brevibacillus
ARIC|g47799.t1	NS	NO	YES	NO					RecName: Full=Linear gramicidin synthase subunit B; Includes: RecName: Full=ATP-dependent D-leucine adenylase; Short=D-LeuA; AltName: Full=D-leucine activase; Includes: RecName: Full=Leucine racemase [ATP-hydrolyzing]; Includes: RecName: Full=ATP-dependent alanine adenylase; Short=AlaA; AltName: Full=Alanine activase; Includes: RecName: Full=ATP-dependent D-valine adenylase; Short=D-ValA; AltName…	Bacteria; Firmicutes; Bacilli; Bacillales; Paenibacillaceae; Brevibacillus
ARIC|g48113.t1	UP	YES	NO	YES	YES			YES	RecName: Full=Hybrid PKS-NRPS synthetase poxE; Short=PKS-NRPS; AltName: Full=Oxaleimides biosynthesis cluster protein E [Penicillium oxalicum 114-2]	Eukaryota; Fungi; Dikarya; Ascomycota; Pezizomycotina; Eurotiomycetes; Eurotiomycetidae; Eurotiales; Aspergillaceae; Penicillium
ARIC|g48117.t1	UP	NO	NO	YES	YES			YES	RecName: Full=Linear gramicidin synthase subunit C; Includes: RecName: Full=ATP-dependent valine adenylase; Short=ValA; AltName: Full=Valine activase; Includes: RecName: Full=ATP-dependent D-valine adenylase; Short=D-ValA; AltName: Full=D-valine activase; Includes: RecName: Full=Valine racemase [ATP-hydrolyzing]; Includes: RecName: Full=ATP-dependent tryptophan adenylase; Short=TrpA; AltName: Ful…	Bacteria; Firmicutes; Bacilli; Bacillales; Paenibacillaceae; Brevibacillus
ARIC|g48209.t1	NS	YES	YES	NO					RecName: Full=Polyketide synthase PksJ; Short=PKS [Bacillus subtilis subsp. subtilis str. 168]	Bacteria; Firmicutes; Bacilli; Bacillales; Bacillaceae; Bacillus
ARIC|g48980.t1	NS	YES	YES	NO					RecName: Full=Tyrocidine synthase 3; AltName: Full=Tyrocidine synthase III; Includes: RecName: Full=ATP-dependent asparagine adenylase; Short=AsnA; AltName: Full=Asparagine activase; Includes: RecName: Full=ATP-dependent glutamine adenylase; Short=GlnA; AltName: Full=Glutamine activase; Includes: RecName: Full=ATP-dependent tyrosine adenylase; Short=TyrA; AltName: Full=Tyrosine activase; Includes…	Bacteria; Firmicutes; Bacilli; Bacillales; Paenibacillaceae; Brevibacillus
ARIC|g49019.t1	UP	YES	YES	YES	YES	YES	YES	YES	RecName: Full=Linear gramicidin synthase subunit C; Includes: RecName: Full=ATP-dependent valine adenylase; Short=ValA; AltName: Full=Valine activase; Includes: RecName: Full=ATP-dependent D-valine adenylase; Short=D-ValA; AltName: Full=D-valine activase; Includes: RecName: Full=Valine racemase [ATP-hydrolyzing]; Includes: RecName: Full=ATP-dependent tryptophan adenylase; Short=TrpA; AltName: Ful…	Bacteria; Firmicutes; Bacilli; Bacillales; Paenibacillaceae; Brevibacillus
ARIC|g49021.t1	UP	YES	NO	YES	YES	YES	YES	YES	RecName: Full=Linear gramicidin synthase subunit C; Includes: RecName: Full=ATP-dependent valine adenylase; Short=ValA; AltName: Full=Valine activase; Includes: RecName: Full=ATP-dependent D-valine adenylase; Short=D-ValA; AltName: Full=D-valine activase; Includes: RecName: Full=Valine racemase [ATP-hydrolyzing]; Includes: RecName: Full=ATP-dependent tryptophan adenylase; Short=TrpA; AltName: Ful…	Bacteria; Firmicutes; Bacilli; Bacillales; Paenibacillaceae; Brevibacillus
ARIC|g49714.t1	DOWN	YES	YES	YES	YES			YES	RecName: Full=Linear gramicidin synthase subunit C; Includes: RecName: Full=ATP-dependent valine adenylase; Short=ValA; AltName: Full=Valine activase; Includes: RecName: Full=ATP-dependent D-valine adenylase; Short=D-ValA; AltName: Full=D-valine activase; Includes: RecName: Full=Valine racemase [ATP-hydrolyzing]; Includes: RecName: Full=ATP-dependent tryptophan adenylase; Short=TrpA; AltName: Ful…	Bacteria; Firmicutes; Bacilli; Bacillales; Paenibacillaceae; Brevibacillus
ARIC|g49874.t1	NS	YES	YES	NO					RecName: Full=Tyrocidine synthase 3; AltName: Full=Tyrocidine synthase III; Includes: RecName: Full=ATP-dependent asparagine adenylase; Short=AsnA; AltName: Full=Asparagine activase; Includes: RecName: Full=ATP-dependent glutamine adenylase; Short=GlnA; AltName: Full=Glutamine activase; Includes: RecName: Full=ATP-dependent tyrosine adenylase; Short=TyrA; AltName: Full=Tyrosine activase; Includes…	Bacteria; Firmicutes; Bacilli; Bacillales; Paenibacillaceae; Brevibacillus
ARIC|g49937.t1	NS	YES	YES	NO					RecName: Full=Surfactin synthase subunit 1 [Bacillus subtilis subsp. subtilis str. 168]	Bacteria; Firmicutes; Bacilli; Bacillales; Bacillaceae; Bacillus
ARIC|g49970.t1	UP	NO	NO	YES	YES			YES	RecName: Full=Linear gramicidin synthase subunit C; Includes: RecName: Full=ATP-dependent valine adenylase; Short=ValA; AltName: Full=Valine activase; Includes: RecName: Full=ATP-dependent D-valine adenylase; Short=D-ValA; AltName: Full=D-valine activase; Includes: RecName: Full=Valine racemase [ATP-hydrolyzing]; Includes: RecName: Full=ATP-dependent tryptophan adenylase; Short=TrpA; AltName: Ful…	Bacteria; Firmicutes; Bacilli; Bacillales; Paenibacillaceae; Brevibacillus
ARIC|g49971.t1	UP	NO	NO	YES	YES			YES	RecName: Full=Tyrocidine synthase 3; AltName: Full=Tyrocidine synthase III; Includes: RecName: Full=ATP-dependent asparagine adenylase; Short=AsnA; AltName: Full=Asparagine activase; Includes: RecName: Full=ATP-dependent glutamine adenylase; Short=GlnA; AltName: Full=Glutamine activase; Includes: RecName: Full=ATP-dependent tyrosine adenylase; Short=TyrA; AltName: Full=Tyrosine activase; Includes…	Bacteria; Firmicutes; Bacilli; Bacillales; Paenibacillaceae; Brevibacillus
ARIC|g51077.t1	UP	YES	NO	YES	YES	YES	YES	YES	RecName: Full=Linear gramicidin synthase subunit C; Includes: RecName: Full=ATP-dependent valine adenylase; Short=ValA; AltName: Full=Valine activase; Includes: RecName: Full=ATP-dependent D-valine adenylase; Short=D-ValA; AltName: Full=D-valine activase; Includes: RecName: Full=Valine racemase [ATP-hydrolyzing]; Includes: RecName: Full=ATP-dependent tryptophan adenylase; Short=TrpA; AltName: Ful…	Bacteria; Firmicutes; Bacilli; Bacillales; Paenibacillaceae; Brevibacillus
ARIC|g51137.t1	UP	YES	YES	YES	YES	YES	YES	YES	RecName: Full=Malpicyclin synthetase; AltName: Full=Nonribosomal peptide synthetase mpcA; Short=NRPS mpcA [Mortierella alpina]	Eukaryota; Fungi; Fungi incertae sedis; Mucoromycota; Mortierellomycotina; Mortierellomycetes; Mortierellales; Mortierellaceae; Mortierella
ARIC|g51138.t1	UP	NO	YES	YES	YES			YES	RecName: Full=Tyrocidine synthase 3; AltName: Full=Tyrocidine synthase III; Includes: RecName: Full=ATP-dependent asparagine adenylase; Short=AsnA; AltName: Full=Asparagine activase; Includes: RecName: Full=ATP-dependent glutamine adenylase; Short=GlnA; AltName: Full=Glutamine activase; Includes: RecName: Full=ATP-dependent tyrosine adenylase; Short=TyrA; AltName: Full=Tyrosine activase; Includes…	Bacteria; Firmicutes; Bacilli; Bacillales; Paenibacillaceae; Brevibacillus
ARIC|g51213.t1	NS	YES	YES	NO					RecName: Full=Linear gramicidin synthase subunit C; Includes: RecName: Full=ATP-dependent valine adenylase; Short=ValA; AltName: Full=Valine activase; Includes: RecName: Full=ATP-dependent D-valine adenylase; Short=D-ValA; AltName: Full=D-valine activase; Includes: RecName: Full=Valine racemase [ATP-hydrolyzing]; Includes: RecName: Full=ATP-dependent tryptophan adenylase; Short=TrpA; AltName: Ful…	Bacteria; Firmicutes; Bacilli; Bacillales; Paenibacillaceae; Brevibacillus
ARIC|g51256.t1	UP	YES	NO	YES	YES	YES	YES	YES	RecName: Full=Dimodular nonribosomal peptide synthase [Bacillus subtilis subsp. subtilis str. 168]	Bacteria; Firmicutes; Bacilli; Bacillales; Bacillaceae; Bacillus
ARIC|g51257.t1	UP	YES	YES	YES	YES	YES	YES	YES	RecName: Full=Linear gramicidin synthase subunit D; Includes: RecName: Full=ATP-dependent D-leucine adenylase; Short=D-LeuA; AltName: Full=D-leucine activase; Includes: RecName: Full=Leucine racemase [ATP-hydrolyzing]; Includes: RecName: Full=ATP-dependent tryptophan adenylase; Short=TrpA; AltName: Full=Tryptophan activase; Includes: RecName: Full=ATP-dependent glycine adenylase; Short=GlyA; AltN…	Bacteria; Firmicutes; Bacilli; Bacillales; Paenibacillaceae; Brevibacillus
ARIC|g51304.t1	UP	YES	YES	YES	YES	YES	YES	YES	RecName: Full=Linear gramicidin synthase subunit D; Includes: RecName: Full=ATP-dependent D-leucine adenylase; Short=D-LeuA; AltName: Full=D-leucine activase; Includes: RecName: Full=Leucine racemase [ATP-hydrolyzing]; Includes: RecName: Full=ATP-dependent tryptophan adenylase; Short=TrpA; AltName: Full=Tryptophan activase; Includes: RecName: Full=ATP-dependent glycine adenylase; Short=GlyA; AltN…	Bacteria; Firmicutes; Bacilli; Bacillales; Paenibacillaceae; Brevibacillus
ARIC|g51421.t1	DOWN	YES	NO	YES	YES			YES	RecName: Full=Tyrocidine synthase 3; AltName: Full=Tyrocidine synthase III; Includes: RecName: Full=ATP-dependent asparagine adenylase; Short=AsnA; AltName: Full=Asparagine activase; Includes: RecName: Full=ATP-dependent glutamine adenylase; Short=GlnA; AltName: Full=Glutamine activase; Includes: RecName: Full=ATP-dependent tyrosine adenylase; Short=TyrA; AltName: Full=Tyrosine activase; Includes…	Bacteria; Firmicutes; Bacilli; Bacillales; Paenibacillaceae; Brevibacillus
ARIC|g51530.t1	UP	YES	YES	YES	YES	YES	YES	YES	RecName: Full=Linear gramicidin synthase subunit D; Includes: RecName: Full=ATP-dependent D-leucine adenylase; Short=D-LeuA; AltName: Full=D-leucine activase; Includes: RecName: Full=Leucine racemase [ATP-hydrolyzing]; Includes: RecName: Full=ATP-dependent tryptophan adenylase; Short=TrpA; AltName: Full=Tryptophan activase; Includes: RecName: Full=ATP-dependent glycine adenylase; Short=GlyA; AltN…	Bacteria; Firmicutes; Bacilli; Bacillales; Paenibacillaceae; Brevibacillus
ARIC|g51556.t1	DOWN	YES	NO	YES	YES			YES	RecName: Full=Tyrocidine synthase 3; AltName: Full=Tyrocidine synthase III; Includes: RecName: Full=ATP-dependent asparagine adenylase; Short=AsnA; AltName: Full=Asparagine activase; Includes: RecName: Full=ATP-dependent glutamine adenylase; Short=GlnA; AltName: Full=Glutamine activase; Includes: RecName: Full=ATP-dependent tyrosine adenylase; Short=TyrA; AltName: Full=Tyrosine activase; Includes…	Bacteria; Firmicutes; Bacilli; Bacillales; Paenibacillaceae; Brevibacillus
ARIC|g51803.t1	UP	YES	NO	YES	YES	YES	YES	YES	RecName: Full=Bacitracin synthase 2; Short=BA2; Includes: RecName: Full=ATP-dependent lysine adenylase; Short=LysA; AltName: Full=Lysine activase; Includes: RecName: Full=ATP-dependent D-ornithine adenylase; Short=D-OrnA; AltName: Full=D-ornithine activase; Includes: RecName: Full=Ornithine racemase [Bacillus licheniformis]	Bacteria; Firmicutes; Bacilli; Bacillales; Bacillaceae; Bacillus
ARIC|g51804.t1	UP	YES	YES	YES	YES	YES	YES	YES	RecName: Full=Linear gramicidin synthase subunit D; Includes: RecName: Full=ATP-dependent D-leucine adenylase; Short=D-LeuA; AltName: Full=D-leucine activase; Includes: RecName: Full=Leucine racemase [ATP-hydrolyzing]; Includes: RecName: Full=ATP-dependent tryptophan adenylase; Short=TrpA; AltName: Full=Tryptophan activase; Includes: RecName: Full=ATP-dependent glycine adenylase; Short=GlyA; AltN…	Bacteria; Firmicutes; Bacilli; Bacillales; Paenibacillaceae; Brevibacillus
ARIC|g51868.t1	UP	YES	YES	YES	YES	YES	YES	YES	RecName: Full=Surfactin synthase subunit 1 [Bacillus subtilis subsp. subtilis str. 168]	Bacteria; Firmicutes; Bacilli; Bacillales; Bacillaceae; Bacillus
ARIC|g51902.t1	UP	NO	NO	YES	YES			YES	RecName: Full=Highly reducing polyketide synthase g433; Short=HR-PKS g433; AltName: Full=1233A biosynthesis cluster protein g433 [Fusarium sp.]	Eukaryota; Fungi; Dikarya; Ascomycota; Pezizomycotina; Sordariomycetes; Hypocreomycetidae; Hypocreales; Nectriaceae; Fusarium
ARIC|g51903.t1	UP	YES	NO	YES	YES			YES	RecName: Full=Non-reducing polyketide synthase adrD; AltName: Full=Andrastin A biosynthesis cluster protein D [Penicillium roqueforti]	Eukaryota; Fungi; Dikarya; Ascomycota; Pezizomycotina; Eurotiomycetes; Eurotiomycetidae; Eurotiales; Aspergillaceae; Penicillium
ARIC|g51958.t1	UP	YES	YES	YES	YES	YES	YES	YES	RecName: Full=Tyrocidine synthase 3; AltName: Full=Tyrocidine synthase III; Includes: RecName: Full=ATP-dependent asparagine adenylase; Short=AsnA; AltName: Full=Asparagine activase; Includes: RecName: Full=ATP-dependent glutamine adenylase; Short=GlnA; AltName: Full=Glutamine activase; Includes: RecName: Full=ATP-dependent tyrosine adenylase; Short=TyrA; AltName: Full=Tyrosine activase; Includes…	Bacteria; Firmicutes; Bacilli; Bacillales; Paenibacillaceae; Brevibacillus
ARIC|g52002.t1	UP	YES	NO	YES	YES	YES	YES	YES	RecName: Full=Linear gramicidin synthase subunit C; Includes: RecName: Full=ATP-dependent valine adenylase; Short=ValA; AltName: Full=Valine activase; Includes: RecName: Full=ATP-dependent D-valine adenylase; Short=D-ValA; AltName: Full=D-valine activase; Includes: RecName: Full=Valine racemase [ATP-hydrolyzing]; Includes: RecName: Full=ATP-dependent tryptophan adenylase; Short=TrpA; AltName: Ful…	Bacteria; Firmicutes; Bacilli; Bacillales; Paenibacillaceae; Brevibacillus
ARIC|g52178.t1	UP	YES	NO	YES	YES	YES	YES	YES	RecName: Full=Linear gramicidin synthase subunit C; Includes: RecName: Full=ATP-dependent valine adenylase; Short=ValA; AltName: Full=Valine activase; Includes: RecName: Full=ATP-dependent D-valine adenylase; Short=D-ValA; AltName: Full=D-valine activase; Includes: RecName: Full=Valine racemase [ATP-hydrolyzing]; Includes: RecName: Full=ATP-dependent tryptophan adenylase; Short=TrpA; AltName: Ful…	Bacteria; Firmicutes; Bacilli; Bacillales; Paenibacillaceae; Brevibacillus
ARIC|g52243.t1	UP	YES	NO	YES	YES	YES	YES	YES	RecName: Full=Linear gramicidin synthase subunit A; Includes: RecName: Full=ATP-dependent valine/leucine adenylase; Short=Val/LeuA; AltName: Full=Valine/leucine activase; Includes: RecName: Full=ATP-dependent glycine adenylase; Short=GlyA; AltName: Full=Glycine activase [Brevibacillus parabrevis]	Bacteria; Firmicutes; Bacilli; Bacillales; Paenibacillaceae; Brevibacillus
ARIC|g52348.t1	UP	YES	NO	YES	YES	YES	YES	YES	RecName: Full=Linear gramicidin synthase subunit C; Includes: RecName: Full=ATP-dependent valine adenylase; Short=ValA; AltName: Full=Valine activase; Includes: RecName: Full=ATP-dependent D-valine adenylase; Short=D-ValA; AltName: Full=D-valine activase; Includes: RecName: Full=Valine racemase [ATP-hydrolyzing]; Includes: RecName: Full=ATP-dependent tryptophan adenylase; Short=TrpA; AltName: Ful…	Bacteria; Firmicutes; Bacilli; Bacillales; Paenibacillaceae; Brevibacillus
ARIC|g52445.t1	UP	YES	NO	YES	YES			YES	RecName: Full=Nonribosomal peptide synthetase TES; AltName: Full=Tentoxin synthase; Short=TES [Alternaria alternata]	Eukaryota; Fungi; Dikarya; Ascomycota; Pezizomycotina; Dothideomycetes; Pleosporomycetidae; Pleosporales; Pleosporineae; Pleosporaceae; Alternaria; Alternaria sect. Alternaria; Alternaria alternata complex
ARIC|g52522.t1	UP	YES	NO	YES	YES	YES	YES	YES	RecName: Full=Linear gramicidin synthase subunit C; Includes: RecName: Full=ATP-dependent valine adenylase; Short=ValA; AltName: Full=Valine activase; Includes: RecName: Full=ATP-dependent D-valine adenylase; Short=D-ValA; AltName: Full=D-valine activase; Includes: RecName: Full=Valine racemase [ATP-hydrolyzing]; Includes: RecName: Full=ATP-dependent tryptophan adenylase; Short=TrpA; AltName: Ful…	Bacteria; Firmicutes; Bacilli; Bacillales; Paenibacillaceae; Brevibacillus
ARIC|g52590.t1	UP	YES	NO	YES	YES	YES	YES	YES	RecName: Full=Surfactin synthase subunit 1 [Bacillus subtilis subsp. subtilis str. 168]	Bacteria; Firmicutes; Bacilli; Bacillales; Bacillaceae; Bacillus
ARIC|g52593.t1	UP	YES	NO	YES		YES	YES		RecName: Full=Mycosubtilin synthase subunit B; Includes: RecName: Full=ATP-dependent tyrosine adenylase; Short=TyrA; AltName: Full=Tyrosine activase; Includes: RecName: Full=ATP-dependent asparagine adenylase 2; Short=AsnA 2; AltName: Full=Asparagine activase 2; Includes: RecName: Full=ATP-dependent glutamine adenylase; Short=GlnA; AltName: Full=Glutamine activase; Includes: RecName: Full=ATP-dep…	Bacteria; Firmicutes; Bacilli; Bacillales; Bacillaceae; Bacillus
ARIC|g52662.t1	UP	NO	NO	YES	YES			YES	RecName: Full=Polyketide synthase-nonribosomal peptide synthetase pyiS; Short=PKS-NRPS pyiS; AltName: Full=Pyrichalasin H biosynthesis cluster protein A; AltName: Full=Pyrichalasin H synthase [Pyricularia grisea]	Eukaryota; Fungi; Dikarya; Ascomycota; Pezizomycotina; Sordariomycetes; Sordariomycetidae; Magnaporthales; Pyriculariaceae; Pyricularia
ARIC|g54050.t1	NS	YES	YES	NO					RecName: Full=Bacitracin synthase 1; Short=BA1; Includes: RecName: Full=ATP-dependent cysteine adenylase; Short=CysA; AltName: Full=Cysteine activase; Includes: RecName: Full=ATP-dependent leucine adenylase; Short=LeuA; AltName: Full=Leucine activase; Includes: RecName: Full=ATP-dependent glutamate adenylase; Short=GluA; AltName: Full=Glutamate activase; Includes: RecName: Full=ATP-dependent isol…	Bacteria; Firmicutes; Bacilli; Bacillales; Bacillaceae; Bacillus
