# Supplementary material for: Bdelloid rotifers deploy horizontally acquired biosynthetic genes against a fungal pathogen
Source: Nat Commun. 2024 Jul 18;15:5787. doi: 10.1038/s41467-024-49919-1 (PMC11258130; doi:10.1038/s41467-024-49919-1)
Supplement: Supplementary file 12 — Supplementary Data 8 [file 41467_2024_49919_MOESM12_ESM.xlsx]

## Sheet: README
INFO
Database	Uniref90
Database downloaded	May 16 2023
Search program	Diamond 'blastp' v2.1.8
Search parameters	diamond blastp -q <IN> -o <OUT> -f 6 qseqid sseqid pident qcovhsp scovhsp qlen slen length evalue stitle sskingdoms skingdoms sphylums sscinames staxids --header simple -k 50 --taxon-k 1 --taxon-exclude 44578 -e 1e-5 -p 16 -d $DB/uniprot/uniref90.fasta.dmnd

## Sheet: Ar Uniref90 FULL
qseqid	sseqid	pident	qcovhsp	scovhsp	qlen	slen	length	evalue	stitle	sskingdoms	skingdoms	sphylums	sscinames	staxids
ARIC|g22315.t1	UniRef90_UPI001880E931	30.9	75.2	56.3	3806	4989	2984	0	non-ribosomal peptide synthetase	Bacteria	0	Cyanobacteriota	Leptolyngbya ectocarpi	1202
ARIC|g22315.t1	UniRef90_A0A1Z4IVV6	34.3	60.1	81.7	3806	2744	2373	0	Peptide synthetase	Bacteria	0	Cyanobacteriota	Scytonema sp. HK-05	1137095
ARIC|g22315.t1	UniRef90_A0A4D9CD21	33.7	59.1	88.9	3806	2478	2353	0	Non-ribosomal peptide synthetase	Bacteria	0	Cyanobacteriota	Hapalosiphonaceae	1892263
ARIC|g22315.t1	UniRef90_UPI001B322AEE	34.5	59.4	62.2	3806	3540	2331	0	non-ribosomal peptide synthetase	Bacteria	0	Cyanobacteriota	Brasilonema sp. CT11	2748322
ARIC|g22315.t1	UniRef90_UPI00096A67A8	31.4	68.5	85.1	3806	2969	2708	0	non-ribosomal peptide synthetase	Bacteria	0	Chlamydiota	Candidatus Protochlamydia sp. W-9	1785087
ARIC|g22315.t1	UniRef90_UPI001ABA8650	32.9	59.1	86.5	3806	2538	2326	0	non-ribosomal peptide synthetase	Bacteria	0	Cyanobacteriota	Aetokthonos hydrillicola	1550245
ARIC|g22315.t1	UniRef90_L8LR10	35.1	55.3	83.7	3806	2358	2147	0	Amino acid adenylation enzyme/thioester reductase family protein	Bacteria	0	Cyanobacteriota	Gloeocapsa sp. PCC 73106	102232
ARIC|g22315.t1	UniRef90_A0A218QU76	35.2	53.4	82.6	3806	2380	2096	0	Peptide synthetase	Bacteria	0	Cyanobacteriota	Tolypothrix sp. NIES-4075	2005459
ARIC|g22315.t1	UniRef90_A0A1U7MZV9	33	59.2	57.2	3806	3819	2308	0	Amino acid adenylation domain-containing protein	Bacteria	0	Cyanobacteriota	Moorena bouillonii PNG	568701
ARIC|g22315.t1	UniRef90_T2II65	33.5	59.2	88.6	3806	2449	2319	0	Long-chain-fatty-acid--CoA ligase	Bacteria	0	Cyanobacteriota	Crocosphaera watsonii	263511
ARIC|g22315.t1	UniRef90_A0A5P8WJX1	33.4	59.1	89.3	3806	2499	2374	0	Peptide synthetase	Bacteria	0	Cyanobacteriota	Nostoc sphaeroides CCNUC1	2653204
ARIC|g22315.t1	UniRef90_A0A1C0TJR3	29.6	74.1	66.5	3806	4157	2947	0	Amino acid adenylation domain-containing protein	Bacteria	0	Pseudomonadota	Pseudoalteromonas luteoviolacea	43657
ARIC|g22315.t1	UniRef90_B1WWV2	33.5	59.1	88.3	3806	2465	2338	0	Peptide synthetase	Bacteria	0	Cyanobacteriota	Crocosphaera subtropica ATCC 51142	43989
ARIC|g22315.t1	UniRef90_B4VZM2	33	59.2	89.2	3806	2465	2338	0	Nonribosomal peptide synthase family	Bacteria	0	Cyanobacteriota	Coleofasciculus chthonoplastes PCC 7420	118168
ARIC|g22315.t1	UniRef90_A0A563VQ07	33.9	55.3	58.4	3806	3509	2174	0	Amino acid adenylation protein (Modular protein)	Bacteria	0	Cyanobacteriota	Hyella patelloides LEGE 07179	945734
ARIC|g22315.t1	UniRef90_A0A844M887	32.1	59.6	63.6	3806	3479	2355	0	Amino acid adenylation domain-containing protein	Bacteria	0	Cyanobacteriota	Scytonema sp. UIC 10036	2304196
ARIC|g22315.t1	UniRef90_UPI00131B3494	33.4	55.1	98.3	3806	2128	2214	0	non-ribosomal peptide synthetase	Bacteria	0	Bdellovibrionota	Pigmentibacter ruber	2683196
ARIC|g22315.t1	UniRef90_A0Z9S3	33.5	59.2	88.1	3806	2436	2330	0	Long-chain-fatty-acid--CoA ligase	Bacteria	0	Cyanobacteriota	Nodularia spumigena	70799
ARIC|g22315.t1	UniRef90_A0A2P1PQL8	29.3	75.1	90.6	3806	3020	2983	0	Amino acid adenylation domain-containing protein	Bacteria	0	Pseudomonadota	Ahniella affigens	2021234
ARIC|g22315.t1	UniRef90_UPI00187E7ED5	32.6	59.2	88.3	3806	2446	2320	0	non-ribosomal peptide synthetase	Bacteria	0	Cyanobacteriota	cf. Phormidesmis sp. LEGE 11477	1828680
ARIC|g22315.t1	UniRef90_A0A846BBS2	34.3	50.8	77.5	3806	2487	2035	0	Amino acid adenylation domain-containing protein	Bacteria	0	Cyanobacteriota	Symploca sp. SIO1B1	2607763
ARIC|g22315.t1	UniRef90_A0A3R6FKW5	32.8	53.9	79.8	3806	2500	2099	0	Amino acid adenylation domain-containing protein	Bacteria	0	Bacteroidota	Parabacteroides merdae	46503
ARIC|g22315.t1	UniRef90_UPI001EFAAF1E	32.6	60.2	89.9	3806	2468	2387	0	amino acid adenylation domain-containing protein	Bacteria	0	Cyanobacteriota	Nodularia sphaerocarpa	137816
ARIC|g22315.t1	UniRef90_A0A1H8C673	33.4	53.4	91.3	3806	2164	2077	1.18e-316	Amino acid adenylation domain-containing protein	Bacteria	0	Bacillota	Lihuaxuella thermophila	1173111
ARIC|g22315.t1	UniRef90_UPI0016852D90	33.9	53.6	70	3806	2863	2110	4.21e-315	non-ribosomal peptide synthetase	Bacteria	0	Cyanobacteriota	Microcoleus sp. FACHB-68	2692826
ARIC|g22315.t1	UniRef90_UPI00020D2BC3	33.5	53.8	69.5	3806	2865	2089	5.99e-315	non-ribosomal peptide synthetase	Bacteria	0	Cyanobacteriota	Microcoleus vaginatus	119532
ARIC|g22315.t1	UniRef90_A0A1Z4LK77	31.9	59.8	89.8	3806	2495	2404	9.65e-315	Peptide synthetase	Bacteria	0	Cyanobacteriota	Calothrix parasitica NIES-267	1973488
ARIC|g22315.t1	UniRef90_A0A846DAI7	34	53.8	97.1	3806	2068	2109	3.17e-314	Amino acid adenylation domain-containing protein (Fragment)	Bacteria	0	Cyanobacteriota	Moorena sp. SIO2C4	2607824
ARIC|g22315.t1	UniRef90_UPI0016821CE8	33.6	54.3	70.5	3806	2855	2123	1.59e-313	non-ribosomal peptide synthetase	Bacteria	0	Cyanobacteriota	Microcoleus sp. FACHB-831	2692827
ARIC|g22315.t1	UniRef90_UPI001681D47C	34.2	53.1	98.4	3806	2026	2110	8.43e-311	non-ribosomal peptide synthetase	Bacteria	0	Cyanobacteriota	Nostoc sp. FACHB-888	2692842
ARIC|g22315.t1	UniRef90_UPI0016830ACD	34.1	53.6	69.7	3806	2845	2106	4.76e-310	non-ribosomal peptide synthetase	Bacteria	0	Cyanobacteriota	Microcoleus sp. FACHB-672	2692825
ARIC|g22315.t1	UniRef90_UPI001E3CC7D3	30.3	67.3	95.5	3806	2627	2788	0	non-ribosomal peptide synthetase	Bacteria	0	Cyanobacteriota	Nostoc mirabile	2907820
ARIC|g22315.t1	UniRef90_A0A3S7V076	32.5	59.2	76	3806	2894	2328	0	Nonribosomal peptide synthetase	Bacteria	0	Myxococcota	Phaselicystis flava	525924
ARIC|g22315.t1	UniRef90_A0A6P0VBV8	34.2	52.4	47.7	3806	4061	2033	4.31e-308	Amino acid adenylation domain-containing protein	Bacteria	0	Cyanobacteriota	Symploca sp. SIO1C2	2607769
ARIC|g22315.t1	UniRef90_A0A3A6PR69	34.2	49.6	85.4	3806	2205	1957	5.27e-308	Amino acid adenylation domain-containing protein	Bacteria	0	Bacillota	Paenibacillus pinisoli	1276110
ARIC|g22315.t1	UniRef90_A0A0M4FI46	31.8	54.1	92.4	3806	2167	2114	3.41e-306	Amino acid adenylation domain-containing protein	Bacteria	0	Bacillota	Bacillus gobiensis	1441095
ARIC|g22315.t1	UniRef90_K9VVQ3	33.4	53.5	69.4	3806	2852	2088	1.42e-303	Amino acid adenylation domain protein	Bacteria	0	Cyanobacteriota	Crinalium epipsammum PCC 9333	1173022
ARIC|g22315.t1	UniRef90_A0A8J7F178	32	59.3	89.6	3806	2555	2450	4.69e-302	Amino acid adenylation domain-containing protein	Bacteria	0	Cyanobacteriota	Plectonema cf. radiosum LEGE 06105	945769
ARIC|g22315.t1	UniRef90_A0A1Z4QIZ8	32.8	53.6	70	3806	2825	2081	1.76e-301	Peptide synthetase	Bacteria	0	Cyanobacteriota	Cylindrospermum sp. NIES-4074	2005457
ARIC|g22315.t1	UniRef90_UPI00200FBEF7	32.2	54.1	91.9	3806	2185	2108	1.94e-301	amino acid adenylation domain-containing protein	Bacteria	0	Bacillota	Lysinibacillus sp. Ag94	2936682
ARIC|g22315.t1	UniRef90_A0A418SW40	33.1	53.7	91.7	3806	2208	2118	4.63e-301	Amino acid adenylation domain-containing protein	Bacteria	0	Bacillota	Paenibacillus sp. 1011MAR3C5	1675787
ARIC|g22315.t1	UniRef90_A0A0C2W388	32.7	53.2	90.8	3806	2155	2069	4.23e-300	Amino acid adenylation domain-containing protein	Bacteria	0	Bacillota	Jeotgalibacillus campisalis	220754
ARIC|g22315.t1	UniRef90_UPI000DE3D718	31.2	56	85.5	3806	2384	2181	5.69e-300	non-ribosomal peptide synthetase	Bacteria	0	Bacillota	Vallitalea guaymasensis	1185412
ARIC|g22315.t1	UniRef90_A0A6P0LX97	38	38.9	77.6	3806	1888	1522	1.33e-299	Amino acid adenylation domain-containing protein (Fragment)	Bacteria	0	Cyanobacteriota	Moorena sp. SIO3G5	2607837
ARIC|g22315.t1	UniRef90_A0A371P700	33.9	49.9	85.9	3806	2203	1966	3.5e-299	Amino acid adenylation domain-containing protein	Bacteria	0	Bacillota	Paenibacillus paeoniae	2292705
ARIC|g22315.t1	UniRef90_UPI00142E2F3A	31.8	54.4	92.3	3806	2187	2120	8.49e-299	non-ribosomal peptide synthetase	Bacteria	0	Bacillota	Lysinibacillus parviboronicapiens	436516
ARIC|g22315.t1	UniRef90_A0A845Y907	36.7	41.4	87.7	3806	1787	1644	1.04e-298	Amino acid adenylation domain-containing protein	Bacteria	0	Cyanobacteriota	Symploca sp. SIO2G7	2607798
ARIC|g22315.t1	UniRef90_A0A8F5GLI5	28.8	78.5	81	3806	3566	3101	2.68e-298	Amino acid adenylation domain-containing protein	Bacteria	0	Actinomycetota	Actinomadura graeca	2750812
ARIC|g22315.t1	UniRef90_K9XL06	33.1	55.4	83.6	3806	2403	2191	9.08e-297	Non-ribosomal peptide synthetase	Bacteria	0	Cyanobacteriota	Gloeocapsa sp. PCC 7428	1173026
ARIC|g22315.t1	UniRef90_A0A8A4TLR1	31.5	59	88.2	3806	2458	2316	1.07e-295	Amino acid adenylation domain-containing protein	Bacteria	0	Acidobacteriota	Sulfidibacter corallicola	2818388
ARIC|g54050.t1	UniRef90_UPI001880E931	30	79.1	60.7	3880	4989	3213	0	non-ribosomal peptide synthetase	Bacteria	0	Cyanobacteriota	Leptolyngbya ectocarpi	1202
ARIC|g54050.t1	UniRef90_A0A1Z4IVV6	34.4	59	81.9	3880	2744	2381	0	Peptide synthetase	Bacteria	0	Cyanobacteriota	Scytonema sp. HK-05	1137095
ARIC|g54050.t1	UniRef90_A0A4D9CD21	34	58.1	89.2	3880	2478	2354	0	Non-ribosomal peptide synthetase	Bacteria	0	Cyanobacteriota	Hapalosiphonaceae	1892263
ARIC|g54050.t1	UniRef90_UPI001B322AEE	34.6	58.7	62.7	3880	3540	2367	0	non-ribosomal peptide synthetase	Bacteria	0	Cyanobacteriota	Brasilonema sp. CT11	2748322
ARIC|g54050.t1	UniRef90_UPI00096A67A8	31.5	67.2	85.1	3880	2969	2709	0	non-ribosomal peptide synthetase	Bacteria	0	Chlamydiota	Candidatus Protochlamydia sp. W-9	1785087
ARIC|g54050.t1	UniRef90_UPI001ABA8650	33.1	57.8	86.4	3880	2538	2318	0	non-ribosomal peptide synthetase	Bacteria	0	Cyanobacteriota	Aetokthonos hydrillicola	1550245
ARIC|g54050.t1	UniRef90_A0A1U7MZV9	33.3	58.4	57.4	3880	3819	2322	0	Amino acid adenylation domain-containing protein	Bacteria	0	Cyanobacteriota	Moorena bouillonii PNG	568701
ARIC|g54050.t1	UniRef90_A0A5P8WJX1	33.5	57.8	89.1	3880	2499	2361	0	Peptide synthetase	Bacteria	0	Cyanobacteriota	Nostoc sphaeroides CCNUC1	2653204
ARIC|g54050.t1	UniRef90_T2II65	33.1	58.5	89.1	3880	2449	2332	0	Long-chain-fatty-acid--CoA ligase	Bacteria	0	Cyanobacteriota	Crocosphaera watsonii	263511
ARIC|g54050.t1	UniRef90_L8LR10	34.7	56	86	3880	2358	2221	0	Amino acid adenylation enzyme/thioester reductase family protein	Bacteria	0	Cyanobacteriota	Gloeocapsa sp. PCC 73106	102232
ARIC|g54050.t1	UniRef90_A0A218QU76	33.8	57	89.9	3880	2380	2275	0	Peptide synthetase	Bacteria	0	Cyanobacteriota	Tolypothrix sp. NIES-4075	2005459
ARIC|g54050.t1	UniRef90_A0A1C0TJR3	29.1	75.4	68.8	3880	4157	3043	0	Amino acid adenylation domain-containing protein	Bacteria	0	Pseudomonadota	Pseudoalteromonas luteoviolacea	43657
ARIC|g54050.t1	UniRef90_B1WWV2	33.3	57.8	88.2	3880	2465	2334	0	Peptide synthetase	Bacteria	0	Cyanobacteriota	Crocosphaera subtropica ATCC 51142	43989
ARIC|g54050.t1	UniRef90_A0A563VQ07	34.1	54.8	59	3880	3509	2198	0	Amino acid adenylation protein (Modular protein)	Bacteria	0	Cyanobacteriota	Hyella patelloides LEGE 07179	945734
ARIC|g54050.t1	UniRef90_A0A844M887	32.2	58.3	63.3	3880	3479	2342	0	Amino acid adenylation domain-containing protein	Bacteria	0	Cyanobacteriota	Scytonema sp. UIC 10036	2304196
ARIC|g54050.t1	UniRef90_B4VZM2	33	57.8	88.9	3880	2465	2326	0	Nonribosomal peptide synthase family	Bacteria	0	Cyanobacteriota	Coleofasciculus chthonoplastes PCC 7420	118168
ARIC|g54050.t1	UniRef90_A0Z9S3	33.4	58.5	88.7	3880	2436	2349	0	Long-chain-fatty-acid--CoA ligase	Bacteria	0	Cyanobacteriota	Nodularia spumigena	70799
ARIC|g54050.t1	UniRef90_UPI00131B3494	33.1	54	98.1	3880	2128	2206	0	non-ribosomal peptide synthetase	Bacteria	0	Bdellovibrionota	Pigmentibacter ruber	2683196
ARIC|g54050.t1	UniRef90_A0A846BBS2	33.8	52.4	81.3	3880	2487	2130	0	Amino acid adenylation domain-containing protein	Bacteria	0	Cyanobacteriota	Symploca sp. SIO1B1	2607763
ARIC|g54050.t1	UniRef90_A0A2P1PQL8	29.8	73.7	90.6	3880	3020	2981	0	Amino acid adenylation domain-containing protein	Bacteria	0	Pseudomonadota	Ahniella affigens	2021234
ARIC|g54050.t1	UniRef90_UPI00187E7ED5	32.8	58.1	88.3	3880	2446	2323	0	non-ribosomal peptide synthetase	Bacteria	0	Cyanobacteriota	cf. Phormidesmis sp. LEGE 11477	1828680
ARIC|g54050.t1	UniRef90_A0A3R6FKW5	33.4	52.9	79.8	3880	2500	2099	0	Amino acid adenylation domain-containing protein	Bacteria	0	Bacteroidota	Parabacteroides merdae	46503
ARIC|g54050.t1	UniRef90_A0A1H8C673	33.8	52.4	91.3	3880	2164	2080	0	Amino acid adenylation domain-containing protein	Bacteria	0	Bacillota	Lihuaxuella thermophila	1173111
ARIC|g54050.t1	UniRef90_UPI001EFAAF1E	32.6	59.5	90.4	3880	2468	2408	0	amino acid adenylation domain-containing protein	Bacteria	0	Cyanobacteriota	Nodularia sphaerocarpa	137816
ARIC|g54050.t1	UniRef90_A0A1Z4LK77	31.6	58.6	89.7	3880	2495	2404	0	Peptide synthetase	Bacteria	0	Cyanobacteriota	Calothrix parasitica NIES-267	1973488
ARIC|g54050.t1	UniRef90_UPI00020D2BC3	33.8	52.7	69.5	3880	2865	2092	8.94e-317	non-ribosomal peptide synthetase	Bacteria	0	Cyanobacteriota	Microcoleus vaginatus	119532
ARIC|g54050.t1	UniRef90_A0A846DAI7	34	52.8	97.1	3880	2068	2111	7.56e-315	Amino acid adenylation domain-containing protein (Fragment)	Bacteria	0	Cyanobacteriota	Moorena sp. SIO2C4	2607824
ARIC|g54050.t1	UniRef90_UPI0016830ACD	34.5	52.5	69.6	3880	2845	2101	1.07e-312	non-ribosomal peptide synthetase	Bacteria	0	Cyanobacteriota	Microcoleus sp. FACHB-672	2692825
ARIC|g54050.t1	UniRef90_UPI0016821CE8	33.6	52.4	69	3880	2855	2077	2.44e-312	non-ribosomal peptide synthetase	Bacteria	0	Cyanobacteriota	Microcoleus sp. FACHB-831	2692827
ARIC|g54050.t1	UniRef90_UPI0016852D90	33.6	52.6	70	3880	2863	2116	5.35e-312	non-ribosomal peptide synthetase	Bacteria	0	Cyanobacteriota	Microcoleus sp. FACHB-68	2692826
ARIC|g54050.t1	UniRef90_A0A0M4FI46	32	53.1	92.4	3880	2167	2105	5.16e-310	Amino acid adenylation domain-containing protein	Bacteria	0	Bacillota	Bacillus gobiensis	1441095
ARIC|g54050.t1	UniRef90_UPI001E3CC7D3	30.2	66.1	95.5	3880	2627	2802	0	non-ribosomal peptide synthetase	Bacteria	0	Cyanobacteriota	Nostoc mirabile	2907820
ARIC|g54050.t1	UniRef90_A0A3S7V076	32.3	58.4	76.3	3880	2894	2352	0	Nonribosomal peptide synthetase	Bacteria	0	Myxococcota	Phaselicystis flava	525924
ARIC|g54050.t1	UniRef90_UPI000DE3D718	30.9	57.3	89.1	3880	2384	2281	2.61e-308	non-ribosomal peptide synthetase	Bacteria	0	Bacillota	Vallitalea guaymasensis	1185412
ARIC|g54050.t1	UniRef90_UPI001681D47C	38.8	40.2	76.2	3880	2026	1605	1.49e-307	non-ribosomal peptide synthetase	Bacteria	0	Cyanobacteriota	Nostoc sp. FACHB-888	2692842
ARIC|g54050.t1	UniRef90_A0A8J7F178	32	57.9	89.2	3880	2555	2438	2.21e-306	Amino acid adenylation domain-containing protein	Bacteria	0	Cyanobacteriota	Plectonema cf. radiosum LEGE 06105	945769
ARIC|g54050.t1	UniRef90_A0A3A6PR69	34	48.7	85.4	3880	2205	1957	5.15e-306	Amino acid adenylation domain-containing protein	Bacteria	0	Bacillota	Paenibacillus pinisoli	1276110
ARIC|g54050.t1	UniRef90_A0A8F5GLI5	29.1	76.7	80.5	3880	3566	3082	7.18e-305	Amino acid adenylation domain-containing protein	Bacteria	0	Actinomycetota	Actinomadura graeca	2750812
ARIC|g54050.t1	UniRef90_K9XL06	33.8	54.1	83.2	3880	2403	2181	1.52e-304	Non-ribosomal peptide synthetase	Bacteria	0	Cyanobacteriota	Gloeocapsa sp. PCC 7428	1173026
ARIC|g54050.t1	UniRef90_A0A845Y907	37.1	40.4	87.4	3880	1787	1637	2.24e-304	Amino acid adenylation domain-containing protein	Bacteria	0	Cyanobacteriota	Symploca sp. SIO2G7	2607798
ARIC|g54050.t1	UniRef90_A0A6P0VBV8	34.1	52.4	48.5	3880	4061	2075	8.69e-304	Amino acid adenylation domain-containing protein	Bacteria	0	Cyanobacteriota	Symploca sp. SIO1C2	2607769
ARIC|g54050.t1	UniRef90_K9VVQ3	33.2	52.4	69.4	3880	2852	2104	4.23e-303	Amino acid adenylation domain protein	Bacteria	0	Cyanobacteriota	Crinalium epipsammum PCC 9333	1173022
ARIC|g54050.t1	UniRef90_A0A1Z4QIZ8	32.7	52.6	70	3880	2825	2084	4.74e-303	Peptide synthetase	Bacteria	0	Cyanobacteriota	Cylindrospermum sp. NIES-4074	2005457
ARIC|g54050.t1	UniRef90_A0A0C2W388	32.8	52.1	90.8	3880	2155	2058	1.1e-302	Amino acid adenylation domain-containing protein	Bacteria	0	Bacillota	Jeotgalibacillus campisalis	220754
ARIC|g54050.t1	UniRef90_A0A418SW40	33	52.6	91.7	3880	2208	2119	1.04e-301	Amino acid adenylation domain-containing protein	Bacteria	0	Bacillota	Paenibacillus sp. 1011MAR3C5	1675787
ARIC|g54050.t1	UniRef90_A0A6P0LX97	38	38.1	77.6	3880	1888	1522	5.78e-301	Amino acid adenylation domain-containing protein (Fragment)	Bacteria	0	Cyanobacteriota	Moorena sp. SIO3G5	2607837
ARIC|g54050.t1	UniRef90_A0A371P700	34.1	48.9	85.9	3880	2203	1966	8.44e-301	Amino acid adenylation domain-containing protein	Bacteria	0	Bacillota	Paenibacillus paeoniae	2292705
ARIC|g54050.t1	UniRef90_A0A8A4TFN7	31.9	58.7	50.9	3880	4314	2358	1.09e-300	Amino acid adenylation domain-containing protein	Bacteria	0	Acidobacteriota	Sulfidibacter corallicola	2818388
ARIC|g54050.t1	UniRef90_UPI00200FBEF7	32	52.5	91	3880	2185	2078	6.32e-299	amino acid adenylation domain-containing protein	Bacteria	0	Bacillota	Lysinibacillus sp. Ag94	2936682
ARIC|g54050.t1	UniRef90_UPI00142E2F3A	31.8	52.8	91.4	3880	2187	2098	2.35e-298	non-ribosomal peptide synthetase	Bacteria	0	Bacillota	Lysinibacillus parviboronicapiens	436516
ARIC|g15363.t1	UniRef90_A0A4D9C8Y2	29.2	90.2	29	1830	5416	1697	4.99e-153	Non-ribosomal peptide synthetase	Bacteria	0	Cyanobacteriota	Mastigocladus laminosus UU774	1594576
ARIC|g15363.t1	UniRef90_A0A1P8YEP1	28.3	97.5	32.6	1830	5919	2055	9.55e-152	Phenyloxazoline synthase MbtB	Bacteria	0	Actinomycetota	Rhodococcus sp. MTM3W5.2	1805827
ARIC|g15363.t1	UniRef90_A0A258RE35	27.2	98.5	46	1830	3892	1903	1.58e-144	AMP-dependent synthetase	Bacteria	0	Pseudomonadota	Burkholderiales bacterium 28-67-8	1970497
ARIC|g15363.t1	UniRef90_UPI001E326CFB	29.8	82.5	65.4	1830	2208	1577	7.56e-144	non-ribosomal peptide synthetase	Bacteria	0	Pseudomonadota	Burkholderia pseudomallei	28450
ARIC|g15363.t1	UniRef90_A0A3M7THR1	26.5	98.7	16.5	1830	10204	1895	7.67e-141	Amino acid adenylation domain-containing protein	Bacteria	0	Bacteroidota	Chryseobacterium nematophagum	2305228
ARIC|g15363.t1	UniRef90_A0A6G6D027	27.9	84.4	65.8	1830	2357	1733	8.81e-140	Non-ribosomal peptide synthetase	Bacteria	0	Actinomycetota	Amycolatopsis benzoatilytica	346045
ARIC|g15363.t1	UniRef90_A0A7Y8EVS3	28.7	84.8	80.9	1830	2073	1773	2.94e-138	Amino acid adenylation domain-containing protein	Bacteria	0	Pseudomonadota	unclassified Pseudomonas	196821
ARIC|g15363.t1	UniRef90_A0A1Y1VVD4	23.7	97.2	32.1	1830	5584	1902	2.78e-137	Acetyl-CoA synthetase-like protein	Eukaryota	Fungi	Chytridiomycota	Anaeromyces robustus	1754192
ARIC|g15363.t1	UniRef90_A0A6I4VTN1	26.4	98	30	1830	6194	2010	9.16e-135	Amino acid adenylation domain-containing protein	Bacteria	0	Bacillota	Shimazuella alba	2690964
ARIC|g15363.t1	UniRef90_A0A2X4X8X4	26.5	97.2	31.3	1830	5911	1996	2.84e-134	Phenyloxazoline synthase MbtB	Bacteria	0	Actinomycetota	Rhodococcus coprophilus	38310
ARIC|g15363.t1	UniRef90_A0A1Y1X8Q3	27.8	84.8	36.9	1830	4507	1769	4.44e-134	Acetyl-CoA synthetase-like protein (Fragment)	Eukaryota	Fungi	Zoopagomycota	Basidiobolus meristosporus CBS 931.73	1314790
ARIC|g15363.t1	UniRef90_UPI00166FC832	27.1	97.5	26.8	1830	6523	1919	6.98e-134	non-ribosomal peptide synthase/polyketide synthase	Bacteria	0	Actinomycetota	Saccharothrix coeruleofusca	33919
ARIC|g15363.t1	UniRef90_A0A1M4WEK0	26	85.6	50.5	1830	3281	1757	8.17e-133	Fengycin family lipopeptide synthetase D	Bacteria	0	Bacillota	Seinonella peptonophila	112248
ARIC|g15363.t1	UniRef90_A0A2K8LS82	28.1	84.4	65.8	1830	2362	1728	2.1e-132	Non-ribosomal peptide synthetase	Bacteria	0	Actinomycetota	Amycolatopsis sp. AA4	1896961
ARIC|g15363.t1	UniRef90_A0A5J4KUF3	26.8	86.2	62.3	1830	2785	1831	2.07e-130	Amino acid adenylation domain-containing protein	Bacteria	0	Chloroflexota	Dictyobacter vulcani	2607529
ARIC|g15363.t1	UniRef90_UPI002036C422	28.7	81.3	75.6	1830	2024	1588	2.19e-125	amino acid adenylation domain-containing protein	Bacteria	0	Pseudomonadota	Burkholderia glumae	337
ARIC|g15363.t1	UniRef90_UPI0005631BFE	26.7	85.2	57.9	1830	2801	1763	7.9e-124	non-ribosomal peptide synthetase	Bacteria	0	Pseudomonadota	Legionella oakridgensis	29423
ARIC|g15363.t1	UniRef90_A0A533TRB5	27.6	78	86.9	1830	1728	1554	3.83e-123	Amino acid adenylation domain-containing protein	Bacteria	0	Chlorobiota	Chlorobium sp.	1095
ARIC|g15363.t1	UniRef90_UPI0009EF3C86	26.2	97.2	26.4	1830	6953	1987	6.07e-123	non-ribosomal peptide synthetase	Bacteria	0	Actinomycetota	Rhodococcus phenolicus	263849
ARIC|g15363.t1	UniRef90_UPI0009C174C4	27.7	85.8	47.7	1830	3364	1692	7.18e-123	non-ribosomal peptide synthetase	Bacteria	0	Pseudomonadota	Pseudomonas putida	303
ARIC|g15363.t1	UniRef90_UPI0012FE9136	28.5	79.2	53.1	1830	2899	1604	1.9e-122	non-ribosomal peptide synthetase	Bacteria	0	Actinomycetota	Kitasatospora aureofaciens	1894
ARIC|g15363.t1	UniRef90_A0A5C2D263	26.6	98.8	31.6	1830	5504	1925	7e-121	Condensation domain-containing protein	Bacteria	0	0	uncultured bacterium	77133
ARIC|g15363.t1	UniRef90_UPI0020A72D3D	26.7	97	30.4	1830	5850	1887	3.67e-118	non-ribosomal peptide synthase/polyketide synthase	Bacteria	0	Myxococcota	Pyxidicoccus xibeiensis	2906759
ARIC|g15363.t1	UniRef90_A0A1H9GN68	25.8	85.3	40.4	1830	4065	1760	1.26e-117	Amino acid adenylation domain-containing protein	Bacteria	0	Actinomycetota	Lentzea flaviverrucosa	200379
ARIC|g15363.t1	UniRef90_UPI001667486D	26	85.3	39.9	1830	4099	1760	8.77e-116	non-ribosomal peptide synthetase	Bacteria	0	Actinomycetota	Lentzea pudingi	1789439
ARIC|g15363.t1	UniRef90_UPI000979EAB1	28.8	67.1	98.9	1830	1231	1281	1.33e-114	non-ribosomal peptide synthetase	Bacteria	0	Bacillota	Paenibacillus odorifer	189426
ARIC|g15363.t1	UniRef90_UPI0015EF158C	27.4	78.8	20.1	1830	7238	1539	1.36e-113	non-ribosomal peptide synthase/polyketide synthase	Bacteria	0	Actinomycetota	Nocardia gipuzkoensis	2749991
ARIC|g15363.t1	UniRef90_A0A2T0J9Y7	26	96.9	31.5	1830	5769	1951	2.94e-113	Amino acid adenylation domain-containing protein (Fragment)	Bacteria	0	Actinomycetota	Actinoplanes italicus	113567
ARIC|g15363.t1	UniRef90_A0A8T0C528	25	99.4	38.7	1830	4425	1909	2.47e-112	Uncharacterized protein	Bacteria	0	Pseudomonadota	Pseudoalteromonas rubra	43658
ARIC|g15363.t1	UniRef90_A0A2T1CS67	29	58.1	64.6	1830	1616	1098	3.21e-110	Non-ribosomal peptide synthetase	Bacteria	0	Cyanobacteriota	Pleurocapsa sp. CCALA 161	2107688
ARIC|g15363.t1	UniRef90_A0A6H1L3F4	26.2	98.8	56.3	1830	3241	1943	7.15e-110	Amino acid adenylation domain-containing protein	Bacteria	0	Actinomycetota	Streptomyces sp. RLB1-33	2721243
ARIC|g15363.t1	UniRef90_A0A848LSM2	31.2	57.8	19	1830	5425	1088	3.06e-109	Non-ribosomal peptide synthase/polyketide synthase (Fragment)	Bacteria	0	Myxococcota	Pyxidicoccus fallax	394095
ARIC|g15363.t1	UniRef90_UPI0019649B7F	26	80.3	60.6	1830	2595	1664	6.77e-109	non-ribosomal peptide synthetase	Bacteria	0	Thermodesulfobacteriota	Desulforhopalus vacuolatus	40414
ARIC|g15363.t1	UniRef90_UPI001916BFBB	29.6	57.8	75.8	1830	1378	1115	6.97e-108	non-ribosomal peptide synthetase	Bacteria	0	Chloroflexota	Ktedonobacter sp. SOSP1-52	2778366
ARIC|g15363.t1	UniRef90_A0A6P0WE86	29.2	60.8	41.3	1830	2618	1156	1.13e-107	Amino acid adenylation domain-containing protein (Fragment)	Bacteria	0	Cyanobacteriota	Moorena sp. SIO3A2	2607841
ARIC|g15363.t1	UniRef90_A0A1Y0RQT6	29	58.5	47.6	1830	2207	1103	1.83e-107	Non-ribosomal peptide synthetase	Bacteria	0	Cyanobacteriota	Nostocales cyanobacterium HT-58-2	1940762
ARIC|g15363.t1	UniRef90_UPI0019D6BEE2	30.6	58.4	11.3	1830	9254	1108	9.7e-107	non-ribosomal peptide synthetase	Bacteria	0	Myxococcota	Myxococcus landrumus	2813577
ARIC|g15363.t1	UniRef90_A0A2L2NK07	28.9	58	47.6	1830	2179	1099	2.91e-106	Non-ribosomal peptide synthetase	Bacteria	0	Cyanobacteriota	Nostoc sp. 'Lobaria pulmonaria (5183) cyanobiont'	1618022
ARIC|g15363.t1	UniRef90_UPI0009924F7A	29.3	57.3	24.1	1830	4208	1076	5.16e-106	non-ribosomal peptide synthetase	Bacteria	0	Pseudomonadota	Acinetobacter pittii	48296
ARIC|g15363.t1	UniRef90_UPI00168969D5	29.6	57.2	63.1	1830	1606	1077	8.11e-106	non-ribosomal peptide synthetase	Bacteria	0	Cyanobacteriota	Anabaena lutea	212350
ARIC|g15363.t1	UniRef90_UPI0018816269	29.3	57.7	32.1	1830	3225	1085	9.73e-106	non-ribosomal peptide synthetase	Bacteria	0	Cyanobacteriota	Nostoc edaphicum	264686
ARIC|g15363.t1	UniRef90_W5W9T8	25	85	25.3	1830	6409	1773	1.09e-105	Linear gramicidin synthase subunit C	Bacteria	0	Actinomycetota	Kutzneria albida DSM 43870	1449976
ARIC|g15363.t1	UniRef90_UPI000317F2B2	30.9	58	35.2	1830	2953	1102	2.05e-105	non-ribosomal peptide synthetase	Bacteria	0	Cyanobacteriota	Mastigocladopsis repens	221287
ARIC|g15363.t1	UniRef90_UPI00193B40AD	30.9	58.9	11.9	1830	8763	1118	2.07e-105	non-ribosomal peptide synthetase	Bacteria	0	Myxococcota	Archangium violaceum	83451
ARIC|g15363.t1	UniRef90_UPI001E583AB7	29.8	58.4	27.8	1830	3745	1113	5.9e-105	non-ribosomal peptide synthetase	Bacteria	0	Cyanobacteriota	Nostoc sp. XA010	2780407
ARIC|g15363.t1	UniRef90_A0A8D6NJT3	28.9	58	28.2	1830	3681	1100	1.35e-104	Non-ribosomal peptide synthetase	Bacteria	0	Cyanobacteriota	Calothrix sp. PCC 7716	2853227
ARIC|g15363.t1	UniRef90_A0A7I0NPF2	28.8	58.1	27.9	1830	3712	1095	1.35e-104	Amino acid adenylation domain-containing protein	Bacteria	0	Bacteroidota	Aquimarina sp. TRL1	2736252
ARIC|g15363.t1	UniRef90_A0A8J6ZBI4	30	57.4	65.1	1830	1575	1085	2.05e-104	Amino acid adenylation domain-containing protein	Bacteria	0	Cyanobacteriota	Fortiea sp. LEGE XX443	1828611
ARIC|g15363.t1	UniRef90_UPI00200A8737	29.3	58.1	17.5	1830	5936	1091	2.29e-104	non-ribosomal peptide synthase/polyketide synthase	Bacteria	0	Myxococcota	Myxococcus fulvus	33
ARIC|g15363.t1	UniRef90_A0A6P0MLZ7	30.8	58.1	19.7	1830	5219	1098	2.87e-104	Amino acid adenylation domain-containing protein (Fragment)	Bacteria	0	Cyanobacteriota	Symploca sp. SIO2C1	2607783
ARIC|g21374.t1	UniRef90_A0A399ZSN5	25.3	97.8	54.9	1894	3239	1944	1.93e-119	Amino acid adenylation domain-containing protein	Bacteria	0	Chloroflexota	Anaerolineae bacterium	2052143
ARIC|g21374.t1	UniRef90_A0A849M475	24.7	98	81.3	1894	2114	1907	1.03e-116	Amino acid adenylation domain-containing protein	Bacteria	0	Calditrichota	Calditrichota bacterium	2212469
ARIC|g21374.t1	UniRef90_UPI000AE331C5	31.7	50.9	66	1894	1368	980	9.44e-110	acyltransferase domain-containing protein	Bacteria	0	Bacillota	Bacillus glycinifermentans	1664069
ARIC|g21374.t1	UniRef90_A0A1H8C478	33.7	44.9	44.5	1894	1821	866	6.12e-108	Acyl transferase domain-containing protein	Bacteria	0	Bacillota	Lihuaxuella thermophila	1173111
ARIC|g21374.t1	UniRef90_A0A6L8URN0	32.2	48	46.6	1894	1858	918	7.17e-107	SDR family NAD(P)-dependent oxidoreductase	Bacteria	0	Bacillota	Paenibacillus silvestris	2606219
ARIC|g21374.t1	UniRef90_UPI00094F939E	32	47.9	35.5	1894	2408	929	3.47e-104	type I polyketide synthase	Bacteria	0	Bacteroidota	Saccharicrinis aurantiacus	1849719
ARIC|g21374.t1	UniRef90_A0A7X3KH70	31.8	48.9	49	1894	1820	949	4.13e-104	SDR family NAD(P)-dependent oxidoreductase	Bacteria	0	Bacillota	Paenibacillus sp. MMS18-CY102	2682849
ARIC|g21374.t1	UniRef90_A0A2K8TAB7	31.9	48	87.6	1894	973	932	2.89e-103	Acyl carrier protein	Bacteria	0	Cyanobacteriota	Nostoc flagelliforme CCNUN1	2038116
ARIC|g21374.t1	UniRef90_A0A3C0I441	31.4	47.9	91.4	1894	953	924	3.51e-103	Polyketide synthase (Fragment)	Bacteria	0	Pseudomonadota	Gammaproteobacteria bacterium	1913989
ARIC|g21374.t1	UniRef90_UPI001F38EB2A	32.1	47.3	45.7	1894	1856	916	6.12e-103	acyltransferase domain-containing protein	Bacteria	0	Bacillota	Paenibacillus plantiphilus	2905650
ARIC|g21374.t1	UniRef90_UPI001E4BCFFE	32.6	48	56.3	1894	1547	927	1.2e-102	acyltransferase domain-containing protein	Bacteria	0	Cyanobacteriota	Nostoc sp. CHAB 5715	2780400
ARIC|g21374.t1	UniRef90_UPI00119E3A2D	31.4	47.9	46.7	1894	1854	927	3.3e-102	type I polyketide synthase	Bacteria	0	Bacillota	Paenibacillus xylanexedens	528191
ARIC|g21374.t1	UniRef90_UPI001B32EB87	31.6	48	30.5	1894	2824	917	8.79e-102	SDR family NAD(P)-dependent oxidoreductase	Bacteria	0	Cyanobacteriota	Brasilonema sp. CT11	2748322
ARIC|g21374.t1	UniRef90_A0A5M9WW97	31.3	48.2	46.7	1894	1859	928	1.04e-101	Type I polyketide synthase	Bacteria	0	Bacillota	Paenibacillus amylolyticus	1451
ARIC|g21374.t1	UniRef90_UPI000B3F04B4	23.9	99.7	25.6	1894	6988	1960	2.06e-101	hybrid non-ribosomal peptide synthetase/type I polyketide synthase	Bacteria	0	Pseudomonadota	Agarilytica rhodophyticola	1737490
ARIC|g21374.t1	UniRef90_A0A800MDM8	31.4	49.1	22.3	1894	4007	967	3.68e-101	Amino acid adenylation domain-containing protein	Bacteria	0	Verrucomicrobiota	Verrucomicrobiales bacterium	2026801
ARIC|g21374.t1	UniRef90_E0I6D4	30.8	47.9	47.6	1894	1818	925	8.42e-101	6-deoxyerythronolide-B synthase	Bacteria	0	Bacillota	Paenibacillus curdlanolyticus YK9	717606
ARIC|g21374.t1	UniRef90_A0A2P8HHE6	24.6	97.7	19.8	1894	9035	1948	2.01e-100	Non-ribosomal peptide synthase protein (TIGR01720 family)/amino acid adenylation domain-containing protein	Bacteria	0	Bacteroidota	Chitinophaga niastensis	536980
ARIC|g21374.t1	UniRef90_A0A7V5PQZ4	31.4	47.5	48.7	1894	1741	920	4.3e-100	Acyltransferase domain-containing protein (Fragment)	Bacteria	0	Calditrichota	Caldithrix abyssi	187145
ARIC|g21374.t1	UniRef90_A0A7V8CYV6	32	47.9	46.6	1894	1838	920	6.51e-100	Type I polyketide synthase	Bacteria	0	Chloroflexota	Chloroflexia bacterium SDU3-3	2651839
ARIC|g21374.t1	UniRef90_A0A3S1A8D8	29.9	54.1	77.4	1894	1281	1052	1.81e-99	Carrier domain-containing protein	Bacteria	0	Cyanobacteriota	Chlorogloeopsis fritschii PCC 6912	211165
ARIC|g21374.t1	UniRef90_A0A450ZC41	31.2	51	41.8	1894	2149	977	7.03e-99	Acyl transferase domain-containing protein	Bacteria	0	Pseudomonadota	Candidatus Kentron sp. TC	2126339
ARIC|g21374.t1	UniRef90_U5DIS4	31.1	47.4	33.4	1894	2566	919	7.75e-99	Polyketide synthase module	Bacteria	0	Cyanobacteriota	Rubidibacter lacunae KORDI 51-2	582515
ARIC|g21374.t1	UniRef90_UPI001F3639D4	30.3	50.3	48.5	1894	1838	969	2.5e-98	SDR family oxidoreductase	Bacteria	0	Bacillota	Tumebacillus amylolyticus	2801339
ARIC|g21374.t1	UniRef90_UPI001916BF42	31.1	47.9	55.8	1894	1540	929	4.78e-98	acyltransferase domain-containing protein	Bacteria	0	Chloroflexota	Ktedonobacter robiniae	2778365
ARIC|g21374.t1	UniRef90_A0A836SAQ2	31.5	47.9	33.6	1894	2563	924	2.81e-97	SDR family NAD(P)-dependent oxidoreductase	Bacteria	0	Pseudomonadota	Thiotrichaceae bacterium	2030882
ARIC|g21374.t1	UniRef90_I0BKX7	31.2	48	46.9	1894	1852	935	3.24e-97	JamP	Bacteria	0	Bacillota	Paenibacillus mucilaginosus	61624
ARIC|g21374.t1	UniRef90_UPI0020BD88B0	31.7	47.9	40.2	1894	2116	934	4.29e-97	type I polyketide synthase	Bacteria	0	Bacteroidota	Aquimarina acroporae	2937283
ARIC|g21374.t1	UniRef90_A0A0M4FYP8	31.1	49.5	47.6	1894	1834	949	5.36e-97	Carrier domain-containing protein	Bacteria	0	Bacillota	Bacillus gobiensis	1441095
ARIC|g21374.t1	UniRef90_A0A371P643	31.2	48	46.7	1894	1845	924	7.34e-97	SDR family NAD(P)-dependent oxidoreductase	Bacteria	0	Bacillota	Paenibacillus paeoniae	2292705
ARIC|g21374.t1	UniRef90_A0A150RPS1	31.2	47.4	58.3	1894	1449	905	1.24e-96	SDR family NAD(P)-dependent oxidoreductase (Fragment)	Bacteria	0	Myxococcota	Sorangium cellulosum	56
ARIC|g21374.t1	UniRef90_A0A316DE39	30.9	47.8	46.3	1894	1841	927	2.22e-96	Acyl transferase domain-containing protein	Bacteria	0	Bacillota	Tumebacillus permanentifrigoris	378543
ARIC|g21374.t1	UniRef90_UPI001785B6B1	30.9	47.9	40.2	1894	2136	929	2.32e-96	SDR family NAD(P)-dependent oxidoreductase	Bacteria	0	Pseudomonadota	Methylomonas albis	1854563
ARIC|g21374.t1	UniRef90_A0A3A6PM10	31.3	47.9	46.6	1894	1843	920	2.95e-96	SDR family NAD(P)-dependent oxidoreductase	Bacteria	0	Bacillota	Paenibacillus pinisoli	1276110
ARIC|g21374.t1	UniRef90_A0A074LQG4	31	48	46.9	1894	1851	931	3.02e-96	Carrier domain-containing protein	Bacteria	0	Bacillota	Tumebacillus flagellatus	1157490
ARIC|g21374.t1	UniRef90_A0A1G9RRH1	31.6	47.5	34.9	1894	2427	922	4.05e-96	Acyl transferase domain-containing protein	Bacteria	0	Bacteroidota	Catalinimonas alkaloidigena	1075417
ARIC|g21374.t1	UniRef90_A0A395CZ24	31.6	47.4	39.3	1894	2151	917	5.42e-96	Polyketide synthase	Bacteria	0	Pseudomonadota	Methylocystaceae bacterium	2052174
ARIC|g21374.t1	UniRef90_A0A2E8HNR9	32.2	47.8	47.4	1894	1807	928	6.06e-96	Polyketide synthase	Bacteria	0	Gemmatimonadota	Gemmatimonadota bacterium	2026742
ARIC|g21374.t1	UniRef90_UPI001F548DE8	31.5	48	38.3	1894	2227	931	7.78e-96	SDR family NAD(P)-dependent oxidoreductase	Bacteria	0	Cyanobacteriota	Nostoc sp. FACHB-973	2692844
ARIC|g21374.t1	UniRef90_UPI000F8DDCA7	31.4	47.8	46.9	1894	1821	925	8.4e-96	type I polyketide synthase	Bacteria	0	Pseudomonadota	Candidatus Methylobacter oryzae	2497749
ARIC|g21374.t1	UniRef90_A0A8J3IVJ7	30.6	48	39.4	1894	2154	917	9.45e-96	Polyketide synthase	Bacteria	0	Chloroflexota	Reticulibacter mediterranei	2778369
ARIC|g21374.t1	UniRef90_UPI0019158047	30.7	47.9	33.9	1894	2533	928	1.31e-95	SDR family NAD(P)-dependent oxidoreductase	Bacteria	0	Chloroflexota	Ktedonobacter sp. SOSP1-85	2778367
ARIC|g21374.t1	UniRef90_A0A7C7GCD2	30.1	47.3	98.7	1894	850	913	1.82e-95	Type I polyketide synthase (Fragment)	Bacteria	0	Bacteroidota	Flavobacteriales bacterium	2021391
ARIC|g21374.t1	UniRef90_UPI0006A94C7C	31.3	47.9	35.5	1894	2409	926	2.09e-95	type I polyketide synthase	Bacteria	0	Bacteroidota	Persicobacter sp. CCB-QB2	1561025
ARIC|g21374.t1	UniRef90_A0A060PXT0	30.4	48.8	34.5	1894	2545	943	3.02e-95	Polyketide synthase	Bacteria	0	Actinomycetota	Nocardia brasiliensis	37326
ARIC|g21374.t1	UniRef90_A0A2V9WX66	30	48	42.7	1894	2020	926	3.11e-95	Polyketide synthase	Bacteria	0	Acidobacteriota	Acidobacteriota bacterium	1978231
ARIC|g21374.t1	UniRef90_A0A3S7V0P7	23.7	97.8	80.9	1894	2115	1900	3.58e-95	Protease do	Bacteria	0	Myxococcota	Racemicystis crocea	1707966
ARIC|g21374.t1	UniRef90_A0A3B1CC87	30.2	48	52.7	1894	1638	922	4.78e-95	Polyketide synthase modules and related proteins (Fragment)	0	0	0	hydrothermal vent metagenome	652676
ARIC|g21374.t1	UniRef90_A0A6N6L578	23.5	99.3	56.7	1894	3290	2015	5.38e-95	Amino acid adenylation domain-containing protein	Bacteria	0	Chloroflexota	Chloroflexota bacterium	2026724
ARIC|g31238.t1	UniRef90_UPI00034A97F9	28	95.3	80.1	3693	4525	3827	0	non-ribosomal peptide synthetase	Bacteria	0	Cyanobacteriota	Pleurocapsa sp. PCC 7319	118161
ARIC|g31238.t1	UniRef90_A0A3E0DZH4	27.9	96.3	89	3693	4062	3808	0	Amino acid adenylation domain-containing protein (Fragment)	Bacteria	0	Bacteroidota	Flavobacterium aquicola	1682742
ARIC|g31238.t1	UniRef90_UPI0009924F7A	28.1	95.6	85.8	3693	4208	3814	0	non-ribosomal peptide synthetase	Bacteria	0	Pseudomonadota	Acinetobacter pittii	48296
ARIC|g31238.t1	UniRef90_UPI00094BAEB7	27.4	95.2	66.8	3693	5410	3790	0	non-ribosomal peptide synthetase	Bacteria	0	Bacteroidota	Tenacibaculum agarivorans	1908389
ARIC|g31238.t1	UniRef90_UPI0018C858C4	27.4	96.6	59	3693	6237	3862	0	non-ribosomal peptide synthase/polyketide synthase	Bacteria	0	Cyanobacteriota	Nostoc sp. WHI	2650611
ARIC|g31238.t1	UniRef90_A0A1H4IPR6	27	96.5	67.6	3693	5413	3861	0	Amino acid adenylation domain-containing protein	Bacteria	0	Bacteroidota	Tenacibaculum sp. MAR_2009_124	1250059
ARIC|g31238.t1	UniRef90_UPI00201F834A	27.1	96.3	72.5	3693	4965	3808	0	amino acid adenylation domain-containing protein	Bacteria	0	Bacteroidota	Flavobacterium	237
ARIC|g31238.t1	UniRef90_UPI00201ED964	28.8	83.6	59.2	3693	5348	3317	0	non-ribosomal peptide synthase/polyketide synthase	Bacteria	0	Bacteroidota	Flavobacterium sp. B183	907046
ARIC|g31238.t1	UniRef90_UPI001E5A4ABF	27.6	94.7	53.3	3693	6680	3733	0	non-ribosomal peptide synthase/polyketide synthase	Bacteria	0	Bacteroidota	Flavobacterium sp. F-323	2893885
ARIC|g31238.t1	UniRef90_UPI0019D6E280	28.4	95.3	49.7	3693	7283	3806	7.04e-317	non-ribosomal peptide synthase/polyketide synthase	Bacteria	0	Myxococcota	Pyxidicoccus parkwaysis	2813578
ARIC|g31238.t1	UniRef90_A0A848LSM2	28.8	95.3	66.6	3693	5425	3797	1.42e-316	Non-ribosomal peptide synthase/polyketide synthase (Fragment)	Bacteria	0	Myxococcota	Pyxidicoccus fallax	394095
ARIC|g31238.t1	UniRef90_A0A074LRV8	27.6	95.3	79.9	3693	4569	3810	2.60e-314	Non-ribosomal peptide synthetase	Bacteria	0	Bacillota	Tumebacillus flagellatus	1157490
ARIC|g31238.t1	UniRef90_UPI001CBD51EB	28.7	95.3	36.6	3693	9781	3794	6.40e-314	non-ribosomal peptide synthetase	Bacteria	0	Myxococcota	Corallococcus sp. EGB	1521117
ARIC|g31238.t1	UniRef90_UPI001C02C1C5	27.8	95.5	84.3	3693	4287	3810	1.25e-313	non-ribosomal peptide synthetase	Bacteria	0	Bacillota	Bacillus mycoides	1405
ARIC|g31238.t1	UniRef90_A0A239B1N2	27.4	96.8	60.4	3693	6098	3873	3.26e-312	Amino acid adenylation domain-containing protein (Fragment)	Bacteria	0	Bacteroidota	Flavobacterium sp. ov086	1761785
ARIC|g31238.t1	UniRef90_UPI001E583AB7	27.3	95.8	98	3693	3745	3865	1.37e-310	non-ribosomal peptide synthetase	Bacteria	0	Cyanobacteriota	Nostoc sp. XA010	2780407
ARIC|g31238.t1	UniRef90_UPI001470B6D0	27.9	95.3	54.1	3693	6612	3801	1.23e-305	non-ribosomal peptide synthetase	Bacteria	0	Myxococcota	Corallococcus exiguus	83462
ARIC|g31238.t1	UniRef90_A0A2L0ESM0	27.1	94.9	50.7	3693	7139	3800	1.77e-305	NRPS protein	Bacteria	0	Myxococcota	Sorangium cellulosum	56
ARIC|g31238.t1	UniRef90_A0A0V7ZLC8	28.7	82.6	87.4	3693	3615	3329	3.91e-305	Amino acid adenylation domain-containing protein	Bacteria	0	Cyanobacteriota	Mastigocoleus testarum BC008	371196
ARIC|g31238.t1	UniRef90_UPI0019D6BEE2	28	95.1	39.1	3693	9254	3797	5.22e-303	non-ribosomal peptide synthetase	Bacteria	0	Myxococcota	Myxococcus landrumus	2813577
ARIC|g31238.t1	UniRef90_UPI00168A24B7	27	95.7	53	3693	6902	3834	5.52e-303	non-ribosomal peptide synthase/polyketide synthase	Bacteria	0	Cyanobacteriota	Nostoc sp. FACHB-110	2692834
ARIC|g31238.t1	UniRef90_A0A3A8L8W9	28.4	95.3	43	3693	8341	3792	1.55e-302	Non-ribosomal peptide synthetase (Fragment)	Bacteria	0	Myxococcota	Corallococcus sp. CA053C	2316732
ARIC|g31238.t1	UniRef90_UPI001F2F5649	26.5	96.2	79.8	3693	4466	3772	8.79e-300	non-ribosomal peptide synthase/polyketide synthase	Bacteria	0	Bacillota	Paenibacillus plantiphilus	2905650
ARIC|g31238.t1	UniRef90_A0A7Y4KMV1	27.9	95.3	52.5	3693	6849	3796	5.56e-299	Non-ribosomal peptide synthase/polyketide synthase	Bacteria	0	Myxococcota	Corallococcus exercitus	2316736
ARIC|g31238.t1	UniRef90_UPI001981E858	27.1	95.8	29.5	3693	12486	3861	8.2e-299	non-ribosomal peptide synthetase	Bacteria	0	Cyanobacteriota	Nostoc sp. UHCC 0702	2814655
ARIC|g31238.t1	UniRef90_A0A3M7TH11	27.2	96	37.9	3693	9697	3920	4.1e-298	Amino acid adenylation domain-containing protein	Bacteria	0	Bacteroidota	Chryseobacterium nematophagum	2305228
ARIC|g31238.t1	UniRef90_UPI0013DC7DF9	27.3	95.3	58.5	3693	6165	3801	6.56e-298	non-ribosomal peptide synthase/polyketide synthase	Bacteria	0	Myxococcota	Pyxidicoccus caerfyrddinensis	2709663
ARIC|g31238.t1	UniRef90_UPI0020A7CA3E	28	94.9	53.5	3693	6695	3777	1.29e-297	non-ribosomal peptide synthase/polyketide synthase	Bacteria	0	Myxococcota	Pyxidicoccus xibeiensis	2906759
ARIC|g31238.t1	UniRef90_UPI0015C349B6	28	83.8	69	3693	4715	3387	3.19e-297	non-ribosomal peptide synthase/polyketide synthase	Bacteria	0	Cyanobacteriota	Nostoc sp. C052	2576902
ARIC|g31238.t1	UniRef90_A0A3A8QWU9	27.9	94	44.7	3693	7975	3754	6.4e-297	Amino acid adenylation domain-containing protein (Fragment)	Bacteria	0	Myxococcota	Corallococcus aberystwythensis	2316722
ARIC|g31238.t1	UniRef90_UPI001A8F1A0E	27.6	95.3	36.7	3693	9782	3812	3.09e-295	non-ribosomal peptide synthetase	Bacteria	0	Myxococcota	Corallococcus macrosporus	35
ARIC|g31238.t1	UniRef90_UPI0013E98C1D	26.1	96.9	57.3	3693	6306	3819	1.6e-294	non-ribosomal peptide synthase/polyketide synthase	Bacteria	0	Bacillota	Clostridium sp. FP1	2724076
ARIC|g31238.t1	UniRef90_A0A518VB18	26.3	95	73.9	3693	4765	3732	4.31e-294	Amino acid adenylation domain-containing protein	Bacteria	0	Bacillota	Brevibacillus laterosporus	1465
ARIC|g31238.t1	UniRef90_A0A1Y0IQ71	27.8	92	42.3	3693	8242	3659	2.04e-291	Amino acid adenylation domain-containing protein	Bacteria	0	Bacillota	Tumebacillus avium	1903704
ARIC|g31238.t1	UniRef90_A0A3N5JTB5	26.2	95.5	91.6	3693	3967	3797	6.25e-291	Amino acid adenylation domain-containing protein (Fragment)	Bacteria	0	Calditrichota	Calditrichota bacterium	2212469
ARIC|g31238.t1	UniRef90_UPI001CBFEDF5	27.8	92.8	24.3	3693	14509	3696	1.13e-290	non-ribosomal peptide synthase/polyketide synthase	Bacteria	0	Myxococcota	Myxococcus sp. AS-1-15	2874600
ARIC|g31238.t1	UniRef90_UPI000401AA5B	27.3	87.4	78.7	3693	4185	3472	2.5e-290	non-ribosomal peptide synthetase	Bacteria	0	Bacteroidota	Tenacibaculum ovolyticum	104270
ARIC|g31238.t1	UniRef90_UPI001C23AC15	27	96.2	73.5	3693	4929	3822	4.04e-290	non-ribosomal peptide synthase/polyketide synthase	Bacteria	0	Myxococcota	Citreicoccus inhibens	2849499
ARIC|g31238.t1	UniRef90_UPI0020A6E152	27	96.9	96.3	3693	3801	3876	1.69e-289	amino acid adenylation domain-containing protein	Bacteria	0	Myxococcota	Myxococcus guangdongensis	2906760
ARIC|g31238.t1	UniRef90_A0A2L2N417	27.3	83.6	69.3	3693	4710	3419	3.22e-289	Non-ribosomal peptide synthetase	Bacteria	0	Cyanobacteriota	Nostoc sp. 'Peltigera membranacea cyanobiont' N6	1261031
ARIC|g31238.t1	UniRef90_A0A4V2SVS5	26.8	95.9	60	3693	5958	3779	6.07e-289	Amino acid adenylation domain-containing protein	Bacteria	0	Bacillota	Tumebacillus sp. BK434	2512169
ARIC|g31238.t1	UniRef90_UPI00164278EA	26.5	95	72.9	3693	4897	3776	6.88e-289	non-ribosomal peptide synthetase	Bacteria	0	Bacteroidota	Flavobacterium anhuiense	459526
ARIC|g31238.t1	UniRef90_UPI00200B11D7	27.4	95	24.8	3693	14520	3780	8.39e-289	non-ribosomal peptide synthase/polyketide synthase	Bacteria	0	Myxococcota	Myxococcus fulvus	33
ARIC|g31238.t1	UniRef90_A0A250JB24	27.1	93.9	53.5	3693	6700	3739	5.23e-288	Non-ribosomal peptide synthetase	Bacteria	0	Myxococcota	Cystobacter fuscus	43
ARIC|g31238.t1	UniRef90_UPI00078664B5	26.6	96	52.4	3693	6833	3815	7.12e-288	non-ribosomal peptide synthetase	Bacteria	0	Bacteroidota	Aquimarina longa	1080221
ARIC|g31238.t1	UniRef90_UPI0005B9ADDB	27.9	92.6	52.9	3693	6667	3710	1.23e-287	non-ribosomal peptide synthetase	Bacteria	0	Myxococcota	Archangium violaceum	83451
ARIC|g31238.t1	UniRef90_UPI001CCD9B17	26.8	95.1	54	3693	6708	3801	5.19e-287	non-ribosomal peptide synthase/polyketide synthase	Bacteria	0	Myxococcota	Hyalangium gracile	394092
ARIC|g31238.t1	UniRef90_UPI001CC02D0A	27.2	94.9	60.1	3693	5945	3773	1.05e-286	non-ribosomal peptide synthetase	Bacteria	0	Myxococcota	Corallococcus sp. AS-1-6	2874599
ARIC|g31238.t1	UniRef90_A0A328IK13	28	83.5	69.3	3693	4649	3367	1.22e-286	Non-ribosomal peptide synthetase	Bacteria	0	Cyanobacteriota	Hapalosiphonaceae cyanobacterium JJU2	2109628
ARIC|g31238.t1	UniRef90_UPI0007C43485	26.9	95	59.4	3693	6062	3780	8.05e-286	non-ribosomal peptide synthetase	Bacteria	0	Myxococcota	Chondromyces apiculatus	51
ARIC|g33808.t1	UniRef90_UPI00144512AE	28.7	69.9	69.7	4663	4549	3389	0	non-ribosomal peptide synthetase	Bacteria	0	Cyanobacteriota	Dolichospermum sp. UHCC 0259	2590010
ARIC|g33808.t1	UniRef90_A0A139WV52	25.5	99.8	93.9	4663	4780	4857	0	Amino acid adenylation domain-containing protein	Bacteria	0	Cyanobacteriota	Scytonema hofmannii PCC 7110	128403
ARIC|g33808.t1	UniRef90_A0A2A5HU70	27.9	67.7	62.5	4663	4939	3317	5.19e-260	Amino acid adenylation domain-containing protein	Bacteria	0	Pseudomonadota	Alteromonadaceae bacterium	1916082
ARIC|g33808.t1	UniRef90_A0A1Q3H8T8	28.1	67.8	33.7	4663	8963	3270	1.72e-259	Amino acid adenylation domain-containing protein	Bacteria	0	Myxococcota	Archangium sp. Cb G35	1920190
ARIC|g33808.t1	UniRef90_U4R156	27.6	64.6	77.9	4663	3659	3093	3.6e-259	Thioester reductase	Bacteria	0	Bacillota	Ruminiclostridium papyrosolvens C7	1330534
ARIC|g33808.t1	UniRef90_A0A1S8TH20	27	67.6	65.1	4663	4579	3233	1.13e-256	Gramicidin S synthase 2	Bacteria	0	Bacillota	Clostridium puniceum	29367
ARIC|g33808.t1	UniRef90_UPI001916AB70	28.7	57	78.7	4663	3229	2747	3.58e-250	non-ribosomal peptide synthetase	Bacteria	0	Chloroflexota	Ktedonobacter robiniae	2778365
ARIC|g33808.t1	UniRef90_UPI001CC8FA47	27.1	70.1	91.6	4663	3390	3334	4.53e-250	non-ribosomal peptide synthetase	Bacteria	0	Myxococcota	Hyalangium versicolor	2861190
ARIC|g33808.t1	UniRef90_A0A085WW98	26.5	70.1	91.8	4663	3366	3342	1.04e-245	Long-chain-fatty-acid--CoA ligase	Bacteria	0	Myxococcota	Hyalangium minutum	394096
ARIC|g33808.t1	UniRef90_UPI001E63C147	26.3	64.8	78.3	4663	3731	3132	7.05e-244	non-ribosomal peptide synthetase	Bacteria	0	Bacteroidota	Flavobacterium sp. F-65	2893755
ARIC|g33808.t1	UniRef90_A0A3S5BHY3	26.9	68	81.3	4663	3768	3293	2.18e-240	Amino acid adenylation domain-containing protein	Bacteria	0	Pseudomonadota	Alteromonas sp. 76-1	2358187
ARIC|g33808.t1	UniRef90_UPI0020139AF5	26.1	64.7	39.8	4663	7232	3117	2.94e-240	amino acid adenylation domain-containing protein	0	0	0	2829818	2829818
ARIC|g33808.t1	UniRef90_A0A365XVJ9	25.9	64.7	38.3	4663	7506	3114	7.9e-239	Amino acid adenylation domain-containing protein	Bacteria	0	Bacteroidota	Chitinophaga flava	2259036
ARIC|g33808.t1	UniRef90_UPI001E6079C7	26.9	63.8	76.8	4663	3654	3058	1.72e-238	non-ribosomal peptide synthetase	Bacteria	0	Bacteroidota	Flavobacterium sp. F-126	2893754
ARIC|g33808.t1	UniRef90_A0A7Y4Z592	25.7	67.9	52.3	4663	5841	3301	2.76e-238	Amino acid adenylation domain-containing protein	Bacteria	0	Bacteroidota	Bacteroidales bacterium	2030927
ARIC|g33808.t1	UniRef90_UPI001CCB4FCA	26.3	70.1	91.6	4663	3403	3341	6.34e-238	non-ribosomal peptide synthetase	Bacteria	0	Myxococcota	Hyalangium gracile	394092
ARIC|g33808.t1	UniRef90_A0A8K1MV71	26	64.8	42.6	4663	6853	3169	2.38e-237	Amino acid adenylation domain-containing protein	Bacteria	0	Pseudomonadota	Rickettsia endosymbiont of Culicoides impunctatus	2867440
ARIC|g33808.t1	UniRef90_UPI001EF1A22B	26.1	67.6	80.7	4663	3689	3239	1.3e-235	amino acid adenylation domain-containing protein	Bacteria	0	Pseudomonadota	Vibrio sp. Of14-4	2724878
ARIC|g33808.t1	UniRef90_A0A5S3XPZ0	25.7	69.4	72.4	4663	4263	3349	2.6e-235	Carrier domain-containing protein	Bacteria	0	Pseudomonadota	Pseudoalteromonas citrea	43655
ARIC|g33808.t1	UniRef90_A0A5C2HJ56	26.4	62.4	93.8	4663	2969	3016	2.38e-231	Amino acid adenylation domain-containing protein	Bacteria	0	Pseudomonadota	Ectothiorhodospiraceae bacterium BW-2	947515
ARIC|g33808.t1	UniRef90_F3FR26	26.3	64.8	87.3	4663	3302	3098	6.51e-231	Amino acid adenylation (Fragment)	Bacteria	0	Pseudomonadota	Pseudomonas syringae pv. japonica str. M301072	629262
ARIC|g33808.t1	UniRef90_A0A321LS52	25.6	69.3	38.4	4663	7940	3333	3.08e-230	Fatty acyl-AMP ligase	Bacteria	0	Acidobacteriota	Blastocatellia bacterium AA13	2169413
ARIC|g33808.t1	UniRef90_A0A3A8NSV7	27.7	61.8	93.7	4663	2891	2973	4.01e-229	Amino acid adenylation domain-containing protein	Bacteria	0	Myxococcota	Corallococcus sicarius	2316726
ARIC|g33808.t1	UniRef90_A0A7V8CWR3	26.9	62.2	74.4	4663	3717	2985	5e-229	Amino acid adenylation domain-containing protein	Bacteria	0	Chloroflexota	Chloroflexia bacterium SDU3-3	2651839
ARIC|g33808.t1	UniRef90_UPI0020A802B4	26.2	64.1	38	4663	7721	3141	3.79e-226	non-ribosomal peptide synthase/polyketide synthase	Bacteria	0	Myxococcota	Myxococcus dinghuensis	2906761
ARIC|g33808.t1	UniRef90_A0A269PTW9	25.7	69.3	96.4	4663	3199	3325	5.28e-226	Amino acid adenylation domain-containing protein	Bacteria	0	Pseudomonadota	Pseudoalteromonas sp. NBT06-2	2025950
ARIC|g33808.t1	UniRef90_A0A059U100	27.4	57	78.1	4663	3260	2754	8.81e-226	PKS/NRPS	Bacteria	0	0	uncultured bacterium 14-4D	1497525
ARIC|g33808.t1	UniRef90_UPI001CBBA50D	26.8	62.4	33.9	4663	8236	2998	1.34e-224	non-ribosomal peptide synthase/polyketide synthase	Bacteria	0	Myxococcota	Myxococcus sp. RHSTA-1-4	2874601
ARIC|g33808.t1	UniRef90_A0A3A8PYI2	26.8	61.8	92.9	4663	2916	2964	2.25e-224	Amino acid adenylation domain-containing protein	Bacteria	0	Myxococcota	Corallococcus llansteffanensis	2316731
ARIC|g33808.t1	UniRef90_Q2XNF8	26.4	64.8	57.5	4663	5049	3115	3.23e-224	Nonribosomal peptide synthetase-polyketide synthase hybrid	Bacteria	0	Pseudomonadota	Lysobacter lactamgenus	39596
ARIC|g33808.t1	UniRef90_UPI001CBDB281	26.7	61.8	93.4	4663	2882	2948	3.61e-224	non-ribosomal peptide synthetase	Bacteria	0	Myxococcota	Corallococcus sp. EGB	1521117
ARIC|g33808.t1	UniRef90_A0A3A8KRK3	26.2	66	98.9	4663	2883	3152	1.15e-223	Amino acid adenylation domain-containing protein	Bacteria	0	Myxococcota	Corallococcus carmarthensis	2316728
ARIC|g33808.t1	UniRef90_A0A3A8QWR1	26.2	64	97	4663	2876	3044	4.44e-221	Amino acid adenylation domain-containing protein	Bacteria	0	Myxococcota	Corallococcus aberystwythensis	2316722
ARIC|g33808.t1	UniRef90_UPI001D05ABD2	27.2	61.9	93	4663	2921	2962	9.69e-221	non-ribosomal peptide synthetase	Bacteria	0	Myxococcota	Corallococcus soli	2710757
ARIC|g33808.t1	UniRef90_A0A848LA79	27.2	59.5	18.5	4663	14466	2881	5.06e-220	Non-ribosomal peptide synthase/polyketide synthase	Bacteria	0	Myxococcota	Pyxidicoccus fallax	394095
ARIC|g33808.t1	UniRef90_A0A3N7HM68	26.9	58.4	69	4663	3811	2848	1.11e-218	Amino acid adenylation domain-containing protein	Bacteria	0	Pseudomonadota	Albitalea terrae	2496871
ARIC|g33808.t1	UniRef90_UPI001FCA1200	25.8	69.4	41.1	4663	7827	3411	8.91e-217	non-ribosomal peptide synthase/polyketide synthase	Bacteria	0	Myxococcota	Corallococcus terminator	2316733
ARIC|g33808.t1	UniRef90_UPI001CBFEDF5	26.7	62.1	19.1	4663	14509	2999	2.13e-216	non-ribosomal peptide synthase/polyketide synthase	Bacteria	0	Myxococcota	Myxococcus sp. AS-1-15	2874600
ARIC|g33808.t1	UniRef90_UPI0018DEB6B4	25.1	69.2	48.6	4663	6451	3352	4.8e-216	non-ribosomal peptide synthase/polyketide synthase	Bacteria	0	Cyanobacteriota	Crocosphaera watsonii	263511
ARIC|g33808.t1	UniRef90_A0A846ELG0	25.7	69.1	71.4	4663	4363	3356	9.58e-216	Amino acid adenylation domain-containing protein	Bacteria	0	Cyanobacteriota	Sphaerospermopsis sp. SIO1G1	2607814
ARIC|g33808.t1	UniRef90_UPI00112EBB9A	27	59.5	18.6	4663	14327	2863	1.07e-215	non-ribosomal peptide synthase/polyketide synthase	Bacteria	0	Myxococcota	Myxococcus xanthus	34
ARIC|g33808.t1	UniRef90_UPI00200B11D7	26.4	62.1	19.1	4663	14520	2996	1.84e-215	non-ribosomal peptide synthase/polyketide synthase	Bacteria	0	Myxococcota	Myxococcus fulvus	33
ARIC|g33808.t1	UniRef90_UPI001682A844	29.2	44	80.1	4663	2552	2186	1.91e-215	non-ribosomal peptide synthetase	Bacteria	0	Cyanobacteriota	Coleofasciculus sp. FACHB-1120	2692783
ARIC|g33808.t1	UniRef90_UPI000BD8F408	26.5	61.9	92.6	4663	2904	2962	2.37e-215	non-ribosomal peptide synthetase	Bacteria	0	Myxococcota	Nannocystis exedens	54
ARIC|g33808.t1	UniRef90_A0A6S6QZT2	26.2	58.2	72.8	4663	3524	2788	4.34e-215	Amino acid adenylation domain-containing protein	Bacteria	0	Bacillota	Anaerocolumna cellulosilytica	433286
ARIC|g33808.t1	UniRef90_A0A496W089	26.6	56.8	94.9	4663	2771	2832	5.5e-215	Amino acid adenylation domain-containing protein (Fragment)	Bacteria	0	Pseudomonadota	Gammaproteobacteria bacterium	1913989
ARIC|g33808.t1	UniRef90_H2JGN3	27.8	51.3	48.2	4663	4666	2458	8.31e-215	Amino acid adenylation enzyme/thioester reductase family protein	Bacteria	0	Bacillota	Clostridium sp. BNL1100	755731
ARIC|g33808.t1	UniRef90_A0A3A8M0W6	26.3	67.8	57.5	4663	5438	3317	1.22e-214	Amino acid adenylation domain-containing protein (Fragment)	Bacteria	0	Myxococcota	Corallococcus sp. CA047B	2316729
ARIC|g33808.t1	UniRef90_UPI001B1D8D46	25	68.9	85.3	4663	3613	3319	2.54e-214	non-ribosomal peptide synthetase	Bacteria	0	Bacillota	Paenibacillus dendritiformis	130049
ARIC|g33808.t1	UniRef90_UPI0018804777	25.2	69.5	66.6	4663	4799	3402	2.68e-214	non-ribosomal peptide synthase/polyketide synthase	Bacteria	0	Cyanobacteriota	Phormidium sp. LEGE 05292	2777964
ARIC|g34149.t1	UniRef90_A0A8J6T008	27.1	87.1	99.6	1455	1325	1365	6.23e-100	Amino acid adenylation domain-containing protein	Bacteria	0	Bdellovibrionota	Oligoflexus sp.	1971216
ARIC|g34149.t1	UniRef90_A0A433K0L9	26.7	85.8	97.9	1455	1318	1345	1.87e-94	Amino acid adenylation domain-containing protein	Bacteria	0	Pseudomonadota	Legionella sp. km772	2498111
ARIC|g34149.t1	UniRef90_UPI000B0BB55F	26	85.8	97.8	1455	1325	1335	4.97e-94	amino acid adenylation domain-containing protein	Bacteria	0	Pseudomonadota	Legionella fairfieldensis	45064
ARIC|g34149.t1	UniRef90_UPI00145DC9E6	32.8	53.3	29.4	1455	2605	803	2.88e-93	non-ribosomal peptide synthetase	Bacteria	0	Cyanobacteriota	Brasilonema sp. UFV-L1	2234130
ARIC|g34149.t1	UniRef90_A0A0U5BE48	26.2	88	99.6	1455	1334	1390	4.83e-92	Linear gramicidin synthase subunit D	Bacteria	0	Bacillota	Aneurinibacillus soli	1500254
ARIC|g34149.t1	UniRef90_A0A4R2R551	32.3	53	69.8	1455	1092	793	4.87e-92	Amino acid adenylation domain-containing protein	Bacteria	0	Bacillota	Tumebacillus sp. BK434	2512169
ARIC|g34149.t1	UniRef90_A0A7W5DPC5	25.4	85.6	98.8	1455	1302	1330	1.56e-91	Non-ribosomal peptide synthetase-like protein	Bacteria	0	Bacteroidota	Microbacter margulisiae	1350067
ARIC|g34149.t1	UniRef90_A0A844MNM2	35	46.5	68.6	1455	977	689	2.91e-91	Amino acid adenylation domain-containing protein	Bacteria	0	Cyanobacteriota	Scytonema sp. UIC 10036	2304196
ARIC|g34149.t1	UniRef90_A0A0C1NCV9	31.1	53.4	39.2	1455	1963	800	4.34e-91	Non-ribosomal peptide synthetase	Bacteria	0	Cyanobacteriota	Tolypothrix bouteillei VB521301	1479485
ARIC|g34149.t1	UniRef90_A0A0U3BZY0	30.8	54	69.7	1455	1108	799	9.55e-91	Nonribosomal peptide synthetase	Bacteria	0	Cyanobacteriota	Anabaena sp. XPORK13A	1634053
ARIC|g34149.t1	UniRef90_UPI001F2B585F	32.4	53.3	43.3	1455	1771	809	1.33e-90	amino acid adenylation domain-containing protein	Bacteria	0	Cyanobacteriota	Planktothrix agardhii	1160
ARIC|g34149.t1	UniRef90_C8TEM3	32.1	53.3	19.4	1455	3944	807	1.98e-90	OciA protein	Bacteria	0	Cyanobacteriota	Planktothrix	54304
ARIC|g34149.t1	UniRef90_UPI0018816269	32	54.4	24.5	1455	3225	815	3.12e-90	non-ribosomal peptide synthetase	Bacteria	0	Cyanobacteriota	Nostoc edaphicum	264686
ARIC|g34149.t1	UniRef90_A0A223CZZ3	30.9	53	69.6	1455	1095	789	6.61e-90	Carrier domain-containing protein	Bacteria	0	Bacillota	Tumebacillus algifaecis	1214604
ARIC|g34149.t1	UniRef90_A0A856ML59	31.7	55.1	24	1455	3329	835	9.89e-90	Non-ribosomal peptide synthetase	Bacteria	0	Cyanobacteriota	Brasilonema sennae CENA114	415709
ARIC|g34149.t1	UniRef90_A0A2K8T6G6	31.4	55.1	35.6	1455	2219	825	1.21e-89	Glutamate-1-semialdehyde aminotransferase	Bacteria	0	Cyanobacteriota	Nostoc flagelliforme CCNUN1	2038116
ARIC|g34149.t1	UniRef90_UPI001ABA847E	32.1	54.5	23.7	1455	3319	814	1.31e-89	non-ribosomal peptide synthetase	Bacteria	0	Cyanobacteriota	Aetokthonos hydrillicola	1550245
ARIC|g34149.t1	UniRef90_A0A4Q9J3E6	34.5	47.9	70.2	1455	989	718	3.54e-89	Non-ribosomal peptide synthetase (Fragment)	Bacteria	0	Cyanobacteriota	Westiellopsis prolifica IICB1	1970206
ARIC|g34149.t1	UniRef90_UPI001689E69F	32.5	52.9	49	1455	1558	793	4.78e-89	non-ribosomal peptide synthetase	Bacteria	0	Cyanobacteriota	Nostoc sp. FACHB-892	2692843
ARIC|g34149.t1	UniRef90_A0A5C1AD97	26.5	86.2	98.6	1455	1312	1363	4.91e-89	Peptide synthetase	Bacteria	0	Planctomycetota	Limnoglobus roseus	2598579
ARIC|g34149.t1	UniRef90_A0A6L9YJZ7	32.1	53.5	65.7	1455	1162	798	5.55e-89	Amino acid adenylation domain-containing protein	Bacteria	0	Cyanobacteriota	Moorena sp. SIO3E8	2607830
ARIC|g34149.t1	UniRef90_A0A1M4X2K5	26.5	87.7	99.8	1455	1326	1373	5.6e-89	Carrier domain-containing protein	Bacteria	0	Bacillota	Seinonella peptonophila	112248
ARIC|g34149.t1	UniRef90_A0A1Q4RH32	31.8	53.7	57.5	1455	1332	800	7.95e-89	Carrier domain-containing protein	Bacteria	0	Cyanobacteriota	Calothrix sp. HK-06	1137096
ARIC|g34149.t1	UniRef90_UPI001FAF21CB	25.1	85.8	97.6	1455	1310	1325	8.72e-89	amino acid adenylation domain-containing protein	Bacteria	0	Bacteroidota	Parabacteroides sp. FAFU027	2922715
ARIC|g34149.t1	UniRef90_A0A2T1GJK6	30.8	52.9	91.5	1455	828	795	1.72e-88	Non-ribosomal peptide synthetase (Fragment)	Bacteria	0	Cyanobacteriota	Chamaesiphon polymorphus CCALA 037	2107692
ARIC|g34149.t1	UniRef90_UPI001CA3A460	31.7	53.4	35.7	1455	2170	807	2e-88	non-ribosomal peptide synthetase	Bacteria	0	Cyanobacteriota	Microcystis aeruginosa	1126
ARIC|g34149.t1	UniRef90_UPI001CDA2DA3	26	85.8	96.9	1455	1336	1348	2.69e-88	amino acid adenylation domain-containing protein	Bacteria	0	Pseudomonadota	Legionella longbeachae	450
ARIC|g34149.t1	UniRef90_A0A537FE32	27.3	86	98.6	1455	1319	1359	4.17e-88	Amino acid adenylation domain-containing protein	Archaea	0	Candidatus Bathyarchaeota	Candidatus Bathyarchaeota archaeon	2026714
ARIC|g34149.t1	UniRef90_A0A6P0LEF1	32.6	46.5	95.9	1455	702	696	4.32e-88	Amino acid adenylation domain-containing protein (Fragment)	Bacteria	0	Cyanobacteriota	Moorena sp. SIO3H5	2607834
ARIC|g34149.t1	UniRef90_UPI001981D446	31.9	53.2	34.5	1455	2261	816	4.93e-88	non-ribosomal peptide synthetase	Bacteria	0	Cyanobacteriota	Nostoc sp. UHCC 0702	2814655
ARIC|g34149.t1	UniRef90_A0A1Z4PVH3	31.8	53.7	66.5	1455	1156	799	7.69e-88	Amino acid adenylation	Bacteria	0	Cyanobacteriota	Scytonema sp. NIES-4073	2005464
ARIC|g34149.t1	UniRef90_UPI00145F1479	32.1	53.3	44.1	1455	1737	794	8.76e-88	non-ribosomal peptide synthetase	Bacteria	0	Cyanobacteriota	Brasilonema bromeliae	383615
ARIC|g34149.t1	UniRef90_A0A1D2PF94	31.1	53.1	38.5	1455	1995	800	9.55e-88	Non-ribosomal peptide synthetase	Bacteria	0	Cyanobacteriota	Scytonema millei VB511283	1245923
ARIC|g34149.t1	UniRef90_A0A3R9EGX6	31.1	53.7	8.5	1455	9242	813	9.59e-88	Amino acid adenylation domain-containing protein	Bacteria	0	Pseudomonadota	Vibrio pectenicida	62763
ARIC|g34149.t1	UniRef90_A0A0U3CC83	31.2	52.9	31.3	1455	2442	796	1.67e-87	Nonribosomal peptide synthetase	Bacteria	0	Cyanobacteriota	Anabaena sp. XPORK15F	462641
ARIC|g34149.t1	UniRef90_A0A6P0KIL9	31.8	53.5	38.6	1455	2008	804	1.7e-87	Amino acid adenylation domain-containing protein	Bacteria	0	Cyanobacteriota	Moorena sp. SIOASIH	2607817
ARIC|g34149.t1	UniRef90_A0A1B7WC01	31.5	52.6	64.4	1455	1184	790	2.66e-87	Carrier domain-containing protein (Fragment)	Bacteria	0	Cyanobacteriota	Anabaena sp. MDT14b	1710886
ARIC|g34149.t1	UniRef90_A0A433B145	26.2	85.8	95.9	1455	1353	1332	3.28e-87	Amino acid adenylation domain-containing protein	Bacteria	0	Pseudomonadota	Hyphomicrobium sp.	82
ARIC|g34149.t1	UniRef90_A0A367QLM0	31.3	53	11.3	1455	6852	804	4.94e-87	Amino acid adenylation domain-containing protein	Bacteria	0	Cyanobacteriota	Nostoc minutum NIES-26	1844469
ARIC|g34149.t1	UniRef90_A0A2V8LIH3	31.1	53	55.1	1455	1375	784	5.24e-87	Non-ribosomal peptide synthetase	Bacteria	0	Acidobacteriota	Acidobacteriota bacterium	1978231
ARIC|g34149.t1	UniRef90_A0A846DD51	31.4	53.6	55.5	1455	1399	803	6.26e-87	Amino acid adenylation domain-containing protein	Bacteria	0	Cyanobacteriota	Moorena sp. SIO2B7	2607823
ARIC|g34149.t1	UniRef90_A0A0V7ZLC8	32.5	53.4	21.1	1455	3615	796	6.94e-87	Amino acid adenylation domain-containing protein	Bacteria	0	Cyanobacteriota	Mastigocoleus testarum BC008	371196
ARIC|g34149.t1	UniRef90_A0A8J6ZBI4	31.7	52.9	48.3	1455	1575	794	6.96e-87	Amino acid adenylation domain-containing protein	Bacteria	0	Cyanobacteriota	Fortiea sp. LEGE XX443	1828611
ARIC|g34149.t1	UniRef90_G9CIA3	31.7	53.3	14.9	1455	5071	795	1.41e-86	NpnC	Bacteria	0	Cyanobacteriota	Nostoc sp. 152	213632
ARIC|g34149.t1	UniRef90_A0A139X6N2	32.6	53.3	38.5	1455	1969	794	2.1e-86	Non-ribosomal peptide synthetase	Bacteria	0	Cyanobacteriota	Scytonema hofmannii	34078
ARIC|g34149.t1	UniRef90_A0A845WP39	33.2	52.9	49.3	1455	1542	788	2.55e-86	Amino acid adenylation domain-containing protein	Bacteria	0	Cyanobacteriota	Moorena sp. SIO4G3	2607821
ARIC|g34149.t1	UniRef90_UPI0016816258	30	52.9	31.4	1455	2433	793	2.8e-86	non-ribosomal peptide synthetase	Bacteria	0	Cyanobacteriota	Anabaena sp. FACHB-1237	2692769
ARIC|g34149.t1	UniRef90_UPI0018C6AAE1	31.3	53.3	17.8	1455	4337	815	3.1e-86	non-ribosomal peptide synthase/polyketide synthase	Bacteria	0	Cyanobacteriota	Nostoc sp. NZL	2650612
ARIC|g34149.t1	UniRef90_A0A378J1N3	25.8	85.8	97.1	1455	1332	1347	5.21e-86	Peptide synthetase, non-ribosomal	Bacteria	0	Pseudomonadota	Legionella gratiana	45066
ARIC|g34149.t1	UniRef90_A3IP48	30.6	53.2	94.1	1455	802	798	6.51e-86	Amino acid adenylation (Fragment)	Bacteria	0	Cyanobacteriota	Crocosphaera chwakensis CCY0110	391612
ARIC|g34292.t1	UniRef90_UPI0009924F7A	28	86.9	54.5	2663	4208	2409	8.01e-226	non-ribosomal peptide synthetase	Bacteria	0	Pseudomonadota	Acinetobacter pittii	48296
ARIC|g34292.t1	UniRef90_A0A8J2THD8	27.7	88.6	51.8	2663	4450	2436	2.94e-224	Amino acid adenylation domain-containing protein	Bacteria	0	Cyanobacteriota	Chroococcus sp. FPU101	1974212
ARIC|g34292.t1	UniRef90_UPI001F27BBEE	27.2	94.2	73.5	2663	3450	2684	1.11e-223	amino acid adenylation domain-containing protein	Bacteria	0	Cyanobacteriota	Nostoc sp. CMAA1605	2055159
ARIC|g34292.t1	UniRef90_C8TEM3	27.7	89.1	59.7	2663	3944	2470	2.16e-222	OciA protein	Bacteria	0	Cyanobacteriota	Planktothrix	54304
ARIC|g34292.t1	UniRef90_A0A3E0DZH4	26.9	96.2	63.9	2663	4062	2746	3.49e-220	Amino acid adenylation domain-containing protein (Fragment)	Bacteria	0	Bacteroidota	Flavobacterium aquicola	1682742
ARIC|g34292.t1	UniRef90_A0A239B1N2	26.8	94	41.3	2663	6098	2663	7.63e-220	Amino acid adenylation domain-containing protein (Fragment)	Bacteria	0	Bacteroidota	Flavobacterium sp. ov086	1761785
ARIC|g34292.t1	UniRef90_UPI000480EA10	26.8	86.8	88.8	2663	2550	2397	1.33e-219	non-ribosomal peptide synthetase	Bacteria	0	Bacillota	Ruminiclostridium cellobioparum	29355
ARIC|g34292.t1	UniRef90_UPI00201F62E2	26.7	94.5	59.2	2663	4287	2666	9.82e-218	amino acid adenylation domain-containing protein	Bacteria	0	Bacteroidota	Flavobacterium sp. B183	907046
ARIC|g34292.t1	UniRef90_UPI001969F15A	27	94	92.2	2663	2727	2653	1.08e-217	non-ribosomal peptide synthetase	Bacteria	0	Bacteroidota	Flavobacterium sp. ABG	1423322
ARIC|g34292.t1	UniRef90_UPI0018816269	28.2	84.9	70.1	2663	3225	2358	2.11e-215	non-ribosomal peptide synthetase	Bacteria	0	Cyanobacteriota	Nostoc edaphicum	264686
ARIC|g34292.t1	UniRef90_UPI0016628D5B	28.2	87.7	54.2	2663	4288	2430	4.28e-215	non-ribosomal peptide synthetase	Bacteria	0	Bacillota	Paenibacillus silvae	1325358
ARIC|g34292.t1	UniRef90_K9RM15	27.5	87.7	56.8	2663	4025	2432	6.66e-215	Amino acid adenylation enzyme/thioester reductase family protein	Bacteria	0	Cyanobacteriota	Rivularia sp. PCC 7116	373994
ARIC|g34292.t1	UniRef90_UPI001E3DEDCA	26.9	94	26.1	2663	9624	2653	7.62e-215	non-ribosomal peptide synthase/polyketide synthase	Bacteria	0	Bacteroidota	Flavobacterium sp. F-323	2893885
ARIC|g34292.t1	UniRef90_UPI0015C349B6	27	88.6	50.5	2663	4715	2480	8.7e-214	non-ribosomal peptide synthase/polyketide synthase	Bacteria	0	Cyanobacteriota	Nostoc sp. C052	2576902
ARIC|g34292.t1	UniRef90_A0A0M4TWA8	27.2	88.9	72.1	2663	3305	2474	8.79e-214	Non-ribosomal peptide synthetase	Bacteria	0	Cyanobacteriota	Nostoc piscinale CENA21	224013
ARIC|g34292.t1	UniRef90_A0A1U9WXV6	27.3	87.9	72.2	2663	3244	2443	9.21e-213	Thioester reductase	Bacteria	0	Cyanobacteriota	Planktothrix agardhii	1160
ARIC|g34292.t1	UniRef90_UPI0004134C98	26.5	87.8	33.3	2663	6843	2411	1.58e-212	non-ribosomal peptide synthetase	Bacteria	0	Bacteroidota	Aquimarina muelleri	279356
ARIC|g34292.t1	UniRef90_A0A6B3M3D2	27.5	88.5	73.2	2663	3219	2466	1.26e-210	Amino acid adenylation domain-containing protein	Bacteria	0	Cyanobacteriota	Symploca sp. SIO2E9	2607812
ARIC|g34292.t1	UniRef90_UPI00034A97F9	28.1	89	52	2663	4525	2474	2.68e-210	non-ribosomal peptide synthetase	Bacteria	0	Cyanobacteriota	Pleurocapsa sp. PCC 7319	118161
ARIC|g34292.t1	UniRef90_UPI00168823A8	27.2	88.5	84.5	2663	2816	2492	2.96e-210	non-ribosomal peptide synthetase	Bacteria	0	Cyanobacteriota	Nostoc sp. FACHB-145	2692836
ARIC|g34292.t1	UniRef90_A0A3M7TFR2	26.9	88.2	30.7	2663	7806	2496	7.22e-210	Amino acid adenylation domain-containing protein	Bacteria	0	Bacteroidota	Chryseobacterium nematophagum	2305228
ARIC|g34292.t1	UniRef90_UPI00078633FD	26.6	94	45.1	2663	5558	2640	1.04e-209	non-ribosomal peptide synthetase	Bacteria	0	Bacteroidota	Aquimarina longa	1080221
ARIC|g34292.t1	UniRef90_UPI001C02C1C5	27.3	88.3	54.3	2663	4287	2449	4.44e-209	non-ribosomal peptide synthetase	Bacteria	0	Bacillota	Bacillus mycoides	1405
ARIC|g34292.t1	UniRef90_A0A2K8SJ64	27.2	89	51.6	2663	4579	2461	8.62e-209	Non-ribosomal peptide synthetase component F	Bacteria	0	Cyanobacteriota	Nostoc flagelliforme CCNUN1	2038116
ARIC|g34292.t1	UniRef90_A0A2Z5X6C4	29.5	70.3	84.9	2663	2201	1938	3.08e-208	Amino acid adenylation domain protein	Bacteria	0	Cyanobacteriota	Pseudanabaena sp. ABRG5-3	685565
ARIC|g34292.t1	UniRef90_A0A1H4IMC2	26.8	95	45.8	2663	5598	2694	3.32e-208	Amino acid adenylation domain-containing protein	Bacteria	0	Bacteroidota	Tenacibaculum sp. MAR_2009_124	1250059
ARIC|g34292.t1	UniRef90_UPI0002E6F50E	28.3	84.6	84.4	2663	2666	2343	3.72e-208	non-ribosomal peptide synthetase	Bacteria	0	Cyanobacteriota	Fischerella sp. PCC 9339	1174528
ARIC|g34292.t1	UniRef90_B2JBV4	27.1	88.8	51.2	2663	4604	2468	6.51e-208	Amino acid adenylation domain protein	Bacteria	0	Cyanobacteriota	Nostoc punctiforme PCC 73102	63737
ARIC|g34292.t1	UniRef90_UPI00118413AA	26.2	88.6	98.6	2663	2443	2541	7.02e-208	non-ribosomal peptide synthetase	Bacteria	0	Bacteroidota	Flavobacterium anhuiense	459526
ARIC|g34292.t1	UniRef90_A0A8J7HSU5	27.5	83.6	86.1	2663	2588	2324	9.52e-208	Amino acid adenylation domain-containing protein	Bacteria	0	Cyanobacteriota	Amazonocrinis nigriterrae CENA67	2794033
ARIC|g34292.t1	UniRef90_A0A367QLM0	27.7	87.6	34.4	2663	6852	2458	1.6e-207	Amino acid adenylation domain-containing protein	Bacteria	0	Cyanobacteriota	Nostoc minutum NIES-26	1844469
ARIC|g34292.t1	UniRef90_A0A2L2N417	26.3	87.5	49.9	2663	4710	2461	5.01e-207	Non-ribosomal peptide synthetase	Bacteria	0	Cyanobacteriota	Nostoc sp. 'Peltigera membranacea cyanobiont' N6	1261031
ARIC|g34292.t1	UniRef90_UPI001C6E583F	27.1	88.2	40.5	2663	5654	2433	5.95e-207	non-ribosomal peptide synthase/polyketide synthase	Bacteria	0	Bacillota	Clostridium tagluense	360422
ARIC|g34292.t1	UniRef90_A0A5D8ZDL9	27.9	79.6	23.3	2663	8938	2201	1.82e-206	Amino acid adenylation domain-containing protein (Fragment)	Bacteria	0	Bacteroidota	Chryseobacterium panacisoli	1807141
ARIC|g34292.t1	UniRef90_A0A552F439	27.4	88	85	2663	2754	2446	3.57e-206	Amino acid adenylation domain-containing protein (Fragment)	Bacteria	0	Cyanobacteriota	Microcystis aeruginosa Ma_QC_Ca_00000000_S207	2486251
ARIC|g34292.t1	UniRef90_A0A2I4NFN8	26.8	86.4	62.8	2663	3580	2381	3.3e-205	D-alanine--poly(Phosphoribitol) ligase, subunit 1	Bacteria	0	Bacillota	Clostridium botulinum	1491
ARIC|g34292.t1	UniRef90_A0A1M7QWM0	26.6	87.6	85.2	2663	2680	2401	3.49e-205	Amino acid adenylation domain-containing protein (Fragment)	Bacteria	0	Bacteroidota	Mucilaginibacter sp. OK098	1855297
ARIC|g34292.t1	UniRef90_UPI0016867366	27.5	88.7	63.4	2663	3693	2455	7.12e-205	non-ribosomal peptide synthetase	Bacteria	0	Cyanobacteriota	Microcoleus sp. FACHB-53	2692823
ARIC|g34292.t1	UniRef90_UPI001C3D2BEA	27.4	87.7	79	2663	2930	2432	7.53e-205	non-ribosomal peptide synthetase	Bacteria	0	Cyanobacteriota	Nodularia sp. NIES-3585	1973477
ARIC|g34292.t1	UniRef90_UPI001ABA847E	27.9	84.2	68.1	2663	3319	2355	8.87e-205	non-ribosomal peptide synthetase	Bacteria	0	Cyanobacteriota	Aetokthonos hydrillicola	1550245
ARIC|g34292.t1	UniRef90_A0A3R9EGX6	26.7	86.7	25.1	2663	9242	2412	1.03e-204	Amino acid adenylation domain-containing protein	Bacteria	0	Pseudomonadota	Vibrio pectenicida	62763
ARIC|g34292.t1	UniRef90_A0A2L0ESM0	26.9	86.9	32.4	2663	7139	2417	2.17e-204	NRPS protein	Bacteria	0	Myxococcota	Sorangium cellulosum	56
ARIC|g34292.t1	UniRef90_UPI0011136769	27.5	84	89.8	2663	2458	2347	3.43e-204	non-ribosomal peptide synthetase	Bacteria	0	Pseudomonadota	Pseudoalteromonas byunsanensis	327939
ARIC|g34292.t1	UniRef90_A0A0D3L8V3	27.5	84.2	20.8	2663	10634	2319	4.54e-204	Amino acid adenylation protein	Bacteria	0	Bacteroidota	Flammeovirgaceae bacterium 311	1257021
ARIC|g34292.t1	UniRef90_A0A1Z4H798	27.1	89.1	72.6	2663	3340	2526	7.47e-204	Amino acid adenylation	Bacteria	0	Cyanobacteriota	Calothrix sp. NIES-2100	1954172
ARIC|g34292.t1	UniRef90_A0A0A8USD9	28.1	81.7	26.5	2663	8230	2277	3.09e-203	Putative Aspartate racemase	Bacteria	0	Pseudomonadota	Legionella hackeliae	449
ARIC|g34292.t1	UniRef90_A0A139XDE6	26.5	87.9	72.9	2663	3211	2456	4.59e-203	Non-ribosomal peptide synthetase	Bacteria	0	Cyanobacteriota	Scytonema hofmannii PCC 7110	128403
ARIC|g34292.t1	UniRef90_UPI001B3348EF	27.1	88.6	50.9	2663	4713	2500	6.59e-203	non-ribosomal peptide synthase/polyketide synthase	Bacteria	0	Cyanobacteriota	Brasilonema sp. CT11	2748322
ARIC|g34292.t1	UniRef90_UPI00168A24B7	26.4	87.4	33.6	2663	6902	2426	8.92e-203	non-ribosomal peptide synthase/polyketide synthase	Bacteria	0	Cyanobacteriota	Nostoc sp. FACHB-110	2692834
ARIC|g34292.t1	UniRef90_A0A1S1JBY9	26.8	88.3	63.4	2663	3638	2448	8.95e-203	Non-ribosomal peptide synthetase (Fragment)	Bacteria	0	Bacteroidota	Flavobacterium tructae	1114873
ARIC|g35898.t1	UniRef90_A0A346GB70	27.6	74.8	56.3	1996	2620	1557	1.73e-125	PuwG	Bacteria	0	Cyanobacteriota	Symplocastrum muelleri NIVA-CYA 644	2303159
ARIC|g35898.t1	UniRef90_A0A2K8T6G6	27.5	78	68.5	1996	2219	1619	2.4e-122	Glutamate-1-semialdehyde aminotransferase	Bacteria	0	Cyanobacteriota	Nostoc flagelliforme CCNUN1	2038116
ARIC|g35898.t1	UniRef90_UPI00168969D5	27.7	75	91.5	1996	1606	1564	6.48e-122	non-ribosomal peptide synthetase	Bacteria	0	Cyanobacteriota	Anabaena lutea	212350
ARIC|g35898.t1	UniRef90_A0A845YCN8	27	75.3	85.3	1996	1732	1564	7.97e-121	Amino acid adenylation domain-containing protein (Fragment)	Bacteria	0	Cyanobacteriota	Symploca sp. SIO2G7	2607798
ARIC|g35898.t1	UniRef90_UPI0003FA3490	27.6	71.3	87.7	1996	1602	1487	8.94e-121	non-ribosomal peptide synthetase	Bacteria	0	Cyanobacteriota	Fischerella sp. PCC 9431	1173023
ARIC|g35898.t1	UniRef90_UPI00145DC9E6	26.8	75.2	56.9	1996	2605	1563	2.31e-120	non-ribosomal peptide synthetase	Bacteria	0	Cyanobacteriota	Brasilonema sp. UFV-L1	2234130
ARIC|g35898.t1	UniRef90_A0A8J2THD8	28.4	73.5	31.6	1996	4450	1526	1.32e-119	Amino acid adenylation domain-containing protein	Bacteria	0	Cyanobacteriota	Chroococcus sp. FPU101	1974212
ARIC|g35898.t1	UniRef90_A0A2Z5X6C4	27.3	73.2	66	1996	2201	1536	2.07e-119	Amino acid adenylation domain protein	Bacteria	0	Cyanobacteriota	Pseudanabaena sp. ABRG5-3	685565
ARIC|g35898.t1	UniRef90_A0A7Y6XL45	28.1	74.8	51.9	1996	2851	1554	2.57e-119	Amino acid adenylation domain-containing protein (Fragment)	Bacteria	0	Myxococcota	Myxococcus sp. AM011	2745200
ARIC|g35898.t1	UniRef90_A0A402A658	28.2	74.7	45.3	1996	3261	1555	3.09e-119	Amino acid adenylation domain-containing protein	Bacteria	0	Chloroflexota	Tengunoibacter tsumagoiensis	2014871
ARIC|g35898.t1	UniRef90_A0A2L2NK07	27.3	75.3	68.5	1996	2179	1583	3.42e-119	Non-ribosomal peptide synthetase	Bacteria	0	Cyanobacteriota	Nostoc sp. 'Lobaria pulmonaria (5183) cyanobiont'	1618022
ARIC|g35898.t1	UniRef90_A0A3A8HQM2	25.4	98	65.5	1996	3000	2106	6.03e-118	Non-ribosomal peptide synthetase (Fragment)	Bacteria	0	Myxococcota	Corallococcus exercitus	2316736
ARIC|g35898.t1	UniRef90_C8TEM3	27.6	74	37	1996	3944	1564	3.25e-117	OciA protein	Bacteria	0	Cyanobacteriota	Planktothrix	54304
ARIC|g35898.t1	UniRef90_UPI0016628D5B	27.6	73.7	33.8	1996	4288	1549	4.57e-117	non-ribosomal peptide synthetase	Bacteria	0	Bacillota	Paenibacillus silvae	1325358
ARIC|g35898.t1	UniRef90_UPI001E55CCA2	28.2	74.2	41.6	1996	3509	1548	5.13e-117	non-ribosomal peptide synthetase	Bacteria	0	Bacillota	Brevibacillus humidisoli	2895522
ARIC|g35898.t1	UniRef90_UPI0016816258	27.3	73.5	59.1	1996	2433	1530	1.15e-116	non-ribosomal peptide synthetase	Bacteria	0	Cyanobacteriota	Anabaena sp. FACHB-1237	2692769
ARIC|g35898.t1	UniRef90_L8M3A4	26.7	74.9	40	1996	3677	1567	1.24e-116	Non-ribosomal peptide synthase/amino acid adenylation enzyme	Bacteria	0	Cyanobacteriota	Xenococcus sp. PCC 7305	102125
ARIC|g35898.t1	UniRef90_UPI001CBE1D33	25.2	98.1	42.4	1996	4616	2103	1.46e-116	non-ribosomal peptide synthetase	Bacteria	0	Myxococcota	Corallococcus sp. EGB	1521117
ARIC|g35898.t1	UniRef90_UPI001684F828	27.3	73.5	48.3	1996	3039	1556	1.75e-116	non-ribosomal peptide synthetase	Bacteria	0	Cyanobacteriota	Anabaena minutissima	2303152
ARIC|g35898.t1	UniRef90_UPI001181A16B	28.4	77.8	53.6	1996	2857	1646	2.12e-116	non-ribosomal peptide synthetase	Bacteria	0	Cyanobacteriota	Anabaena sp. PCC 7108	163908
ARIC|g35898.t1	UniRef90_UPI0019D6BEE2	27.9	73.5	15.7	1996	9254	1539	2.52e-116	non-ribosomal peptide synthetase	Bacteria	0	Myxococcota	Myxococcus landrumus	2813577
ARIC|g35898.t1	UniRef90_K9SXM5	27.7	73.5	59	1996	2425	1538	2.65e-116	Amino acid adenylation enzyme/thioester reductase family protein	Bacteria	0	Cyanobacteriota	Synechococcus sp. PCC 7502	1173263
ARIC|g35898.t1	UniRef90_UPI0019D6E280	28	74.3	20.2	1996	7283	1553	3.13e-116	non-ribosomal peptide synthase/polyketide synthase	Bacteria	0	Myxococcota	Pyxidicoccus parkwaysis	2813578
ARIC|g35898.t1	UniRef90_UPI001560D081	25.3	98	56.7	1996	3458	2086	4.71e-116	non-ribosomal peptide synthetase	Bacteria	0	Myxococcota	Corallococcus exiguus	83462
ARIC|g35898.t1	UniRef90_UPI001EE2FA84	28.1	73.5	16.3	1996	8728	1539	5.75e-116	non-ribosomal peptide synthase/polyketide synthase	Bacteria	0	Pseudomonadota	Caballeronia novacaledonica	1544861
ARIC|g35898.t1	UniRef90_A0A257NDT6	27.1	73.5	75.1	1996	1931	1533	6.43e-116	Amino acid adenylation domain-containing protein	Bacteria	0	Pseudomonadota	Methylococcaceae bacterium NSP1-2	1917481
ARIC|g35898.t1	UniRef90_UPI0002F3227A	27.3	77.1	50.1	1996	3031	1614	7.06e-116	non-ribosomal peptide synthetase	Bacteria	0	Cyanobacteriota	Calothrix sp. PCC 7103	32057
ARIC|g35898.t1	UniRef90_A0A140K8N9	27.4	74.1	75.9	1996	1964	1582	7.6e-116	Amino acid adenylation domain-containing protein	Bacteria	0	Cyanobacteriota	Stanieria sp. NIES-3757	1807358
ARIC|g35898.t1	UniRef90_A0A8J6ZBI4	27.5	72.1	89.7	1996	1575	1504	8.88e-116	Amino acid adenylation domain-containing protein	Bacteria	0	Cyanobacteriota	Fortiea sp. LEGE XX443	1828611
ARIC|g35898.t1	UniRef90_A0A2T4UZF2	29.3	73.9	91.3	1996	1595	1539	1.48e-115	Non-ribosomal peptide synthetase (Fragment)	Bacteria	0	Myxococcota	Vitiosangium sp. GDMCC 1.1324	2138576
ARIC|g35898.t1	UniRef90_A0A4D9C8Y2	27.2	74.2	27.6	1996	5416	1570	1.49e-115	Non-ribosomal peptide synthetase	Bacteria	0	Cyanobacteriota	Mastigocladus laminosus UU774	1594576
ARIC|g35898.t1	UniRef90_UPI001F2B585F	27.5	72.3	80.9	1996	1771	1524	3.06e-115	amino acid adenylation domain-containing protein	Bacteria	0	Cyanobacteriota	Planktothrix agardhii	1160
ARIC|g35898.t1	UniRef90_A0A856MHE6	27.6	71.2	41.1	1996	3405	1477	3.27e-115	Non-ribosomal peptide synthetase	Bacteria	0	Cyanobacteriota	Brasilonema sennae CENA114	415709
ARIC|g35898.t1	UniRef90_UPI0019072537	27.1	74.8	45	1996	3286	1551	4.16e-115	non-ribosomal peptide synthetase	Bacteria	0	Cyanobacteriota	Sphaerospermopsis aphanizomenoides	459663
ARIC|g35898.t1	UniRef90_A0A3R9EGX6	27.8	73.7	15.8	1996	9242	1545	5.41e-115	Amino acid adenylation domain-containing protein	Bacteria	0	Pseudomonadota	Vibrio pectenicida	62763
ARIC|g35898.t1	UniRef90_UPI001C02C1C5	28.1	74	33.9	1996	4287	1543	6.92e-115	non-ribosomal peptide synthetase	Bacteria	0	Bacillota	Bacillus mycoides	1405
ARIC|g35898.t1	UniRef90_UPI001444D4CB	26.3	75.8	94.4	1996	1575	1567	9.32e-115	non-ribosomal peptide synthetase	Bacteria	0	Cyanobacteriota	Dolichospermum sp. UHCC 0259	2590010
ARIC|g35898.t1	UniRef90_A0A1M4VIE8	28.7	74	40.3	1996	3514	1527	1.03e-114	Fengycin family lipopeptide synthetase D/tyrocidine synthetase-2	Bacteria	0	Bacillota	Seinonella peptonophila	112248
ARIC|g35898.t1	UniRef90_A0A3A8KNV4	25.5	98	42.4	1996	4615	2105	2.21e-114	Non-ribosomal peptide synthetase	Bacteria	0	Myxococcota	Corallococcus carmarthensis	2316728
ARIC|g35898.t1	UniRef90_A0A433UYX4	27.5	75	91.5	1996	1603	1569	2.25e-114	Carrier domain-containing protein	Bacteria	0	Cyanobacteriota	Trichormus variabilis SAG 1403-4b	447716
ARIC|g35898.t1	UniRef90_A0A8J7LGU8	28.1	74.4	56.3	1996	2584	1558	2.69e-114	Amino acid adenylation domain-containing protein	Bacteria	0	Cyanobacteriota	Dendronalium phyllosphericum CENA369	1725256
ARIC|g35898.t1	UniRef90_UPI00145CC4FC	27.4	71.2	68.9	1996	2030	1477	7.15e-114	non-ribosomal peptide synthetase	Bacteria	0	Cyanobacteriota	Brasilonema octagenarum	417105
ARIC|g35898.t1	UniRef90_UPI0016849080	26.5	74.1	93.9	1996	1552	1542	7.59e-114	non-ribosomal peptide synthetase	Bacteria	0	Cyanobacteriota	Nostoc sp. FACHB-888	2692842
ARIC|g35898.t1	UniRef90_UPI0018804777	26	76.4	31.8	1996	4799	1613	9.1e-114	non-ribosomal peptide synthase/polyketide synthase	Bacteria	0	Cyanobacteriota	Phormidium sp. LEGE 05292	2777964
ARIC|g35898.t1	UniRef90_UPI001FA6D8F3	26.2	73.4	66.1	1996	2181	1521	1.47e-113	amino acid adenylation domain-containing protein	Bacteria	0	Bacteroidota	Zhouia spongiae	2202721
ARIC|g35898.t1	UniRef90_UPI001E63C147	27.3	71	37.8	1996	3731	1486	1.76e-113	non-ribosomal peptide synthetase	Bacteria	0	Bacteroidota	Flavobacterium sp. F-65	2893755
ARIC|g35898.t1	UniRef90_UPI001B31A4B4	28.2	74.7	59.7	1996	2518	1598	4.14e-113	non-ribosomal peptide synthetase	Bacteria	0	Cyanobacteriota	Brasilonema sp. CT11	2748322
ARIC|g35898.t1	UniRef90_A0A846EBY7	27.9	72	54.9	1996	2562	1498	5.67e-113	Amino acid adenylation domain-containing protein	Bacteria	0	Cyanobacteriota	Sphaerospermopsis sp. SIO1G1	2607814
ARIC|g35898.t1	UniRef90_A0A218PWL3	27.3	69.4	32.8	1996	4150	1438	5.81e-113	Amino acid adenylation domain-containing protein	Bacteria	0	Cyanobacteriota	Nodularia sp. NIES-3585	1973477
ARIC|g35898.t1	UniRef90_K9RM15	27	73.6	35.5	1996	4025	1517	7.51e-113	Amino acid adenylation enzyme/thioester reductase family protein	Bacteria	0	Cyanobacteriota	Rivularia sp. PCC 7116	373994
ARIC|g39410.t1	UniRef90_UPI0013DCE4C7	27.4	74.4	27.5	2597	6989	2037	1.71e-143	non-ribosomal peptide synthase/polyketide synthase	Bacteria	0	Myxococcota	Pyxidicoccus caerfyrddinensis	2709663
ARIC|g39410.t1	UniRef90_A0A848LB76	25.9	72.6	24.3	2597	7844	2049	1.54e-134	Non-ribosomal peptide synthase/polyketide synthase (Fragment)	Bacteria	0	Myxococcota	Pyxidicoccus fallax	394095
ARIC|g39410.t1	UniRef90_UPI001E433C40	25.6	72.6	55.5	2597	3446	2030	2.77e-133	non-ribosomal peptide synthetase	Bacteria	0	Pseudomonadota	Pseudomonas	286
ARIC|g39410.t1	UniRef90_A0A250IRP7	26.1	72.4	47.3	2597	4019	2031	2.99e-125	Non-ribosomal peptide synthetase	Bacteria	0	Myxococcota	Melittangium boletus DSM 14713	1294270
ARIC|g39410.t1	UniRef90_UPI0020A6DE93	25.4	72.4	11.9	2597	15738	1986	1.4e-123	non-ribosomal peptide synthase/polyketide synthase	Bacteria	0	Myxococcota	Pyxidicoccus xibeiensis	2906759
ARIC|g39410.t1	UniRef90_UPI00036E2012	26.1	74.5	23.6	2597	7936	2001	2.69e-123	non-ribosomal peptide synthetase	Bacteria	0	Bacillota	Paenibacillus massiliensis	225917
ARIC|g39410.t1	UniRef90_UPI0011DF8EDA	25.4	72.8	54	2597	3454	2003	2.23e-122	non-ribosomal peptide synthetase	Bacteria	0	Cyanobacteriota	Scytonema hofmannii	34078
ARIC|g39410.t1	UniRef90_UPI001561AC90	26.5	72.4	70	2597	2674	2005	3.83e-122	non-ribosomal peptide synthetase	Bacteria	0	Myxococcota	Corallococcus exiguus	83462
ARIC|g39410.t1	UniRef90_A0A2D2DN58	25.1	72.7	45.9	2597	4138	2021	3.69e-120	Amino acid adenylation domain-containing protein	Bacteria	0	Pseudomonadota	Massilia violaceinigra	2045208
ARIC|g39410.t1	UniRef90_UPI00202A0963	25.7	73.3	29.4	2597	6391	2029	3.76e-120	non-ribosomal peptide synthase/polyketide synthase	Bacteria	0	Bacillota	Paenibacillus sp. IHB B 3084	867076
ARIC|g39410.t1	UniRef90_A0A552FS81	25.4	74.2	72.2	2597	2660	2045	3.92e-120	Amino acid adenylation domain-containing protein	Bacteria	0	Cyanobacteriota	Microcystis aeruginosa	1126
ARIC|g39410.t1	UniRef90_UPI001CBE1D33	25.5	74	41.1	2597	4616	2029	6.12e-119	non-ribosomal peptide synthetase	Bacteria	0	Myxococcota	Corallococcus sp. EGB	1521117
ARIC|g39410.t1	UniRef90_A0A3A8Q1C5	26.5	72.5	40.4	2597	4641	2018	8.06e-119	Non-ribosomal peptide synthetase	Bacteria	0	Myxococcota	Corallococcus aberystwythensis	2316722
ARIC|g39410.t1	UniRef90_A0A1I2J5I0	25.3	72.5	64.5	2597	2809	1963	2.08e-118	Non-ribosomal peptide synthase domain TIGR01720/amino acid adenylation domain-containing protein (Fragment)	Bacteria	0	Bacillota	Paenibacillus algorifonticola	684063
ARIC|g39410.t1	UniRef90_G7W353	25.5	72.5	17.3	2597	10743	2012	7.69e-118	Bacitracin synthetase 1	Bacteria	0	Bacillota	Paenibacillus terrae HPL-003	985665
ARIC|g39410.t1	UniRef90_A0A402A710	25.1	72.4	21.3	2597	8535	1963	2.14e-117	Non-ribosomal peptide synthetase	Bacteria	0	Chloroflexota	Tengunoibacter tsumagoiensis	2014871
ARIC|g39410.t1	UniRef90_UPI000A7EEF8A	25.4	73.2	76	2597	2450	2041	8.1e-117	non-ribosomal peptide synthetase	Bacteria	0	Bacillota	Paenibacillus polymyxa	1406
ARIC|g39410.t1	UniRef90_UPI001E520169	25	72.5	22.3	2597	8157	1955	3.16e-116	non-ribosomal peptide synthase/polyketide synthase	Bacteria	0	Bacillota	Paenibacillus sp. 481	2835869
ARIC|g39410.t1	UniRef90_A0A6P2X119	25.7	73.9	37	2597	5030	2004	1.29e-115	Non-ribosomal peptide synthetase	Bacteria	0	Pseudomonadota	Burkholderia lata	482957
ARIC|g39410.t1	UniRef90_UPI00148D9225	24.6	73.6	79.2	2597	2377	2013	2.24e-114	non-ribosomal peptide synthetase	Bacteria	0	Bacillota	Paenibacillus alvei	44250
ARIC|g39410.t1	UniRef90_A0A5J4KRD3	24.7	74	37	2597	5014	1989	3.32e-114	Carrier domain-containing protein	Bacteria	0	Chloroflexota	Dictyobacter vulcani	2607529
ARIC|g39410.t1	UniRef90_A0A3A8KNV4	25.7	72.4	40.3	2597	4615	1991	5.39e-114	Non-ribosomal peptide synthetase	Bacteria	0	Myxococcota	Corallococcus carmarthensis	2316728
ARIC|g39410.t1	UniRef90_UPI001F527878	25.4	72.5	15.3	2597	12166	2010	2.31e-113	non-ribosomal peptide synthase/polyketide synthase	Bacteria	0	Bacillota	Paenibacillus peoriae	59893
ARIC|g39410.t1	UniRef90_UPI000F5F6B1B	25.5	73.9	54.8	2597	3397	2009	3.49e-113	non-ribosomal peptide synthetase	Bacteria	0	Pseudomonadota	Burkholderia sp. Bp9002	2184558
ARIC|g39410.t1	UniRef90_UPI001FC7DA27	25.6	73.9	41.8	2597	4452	2007	3.5e-113	amino acid adenylation domain-containing protein	Bacteria	0	Pseudomonadota	Burkholderia gladioli	28095
ARIC|g39410.t1	UniRef90_UPI00159BE2C8	25.3	72.5	24.4	2597	7437	1962	4.57e-113	non-ribosomal peptide synthase/polyketide synthase	Bacteria	0	Bacillota	Brevibacillus dissolubilis	1844116
ARIC|g39410.t1	UniRef90_UPI00042219C6	24.9	73.3	21.4	2597	8524	1968	1.85e-112	non-ribosomal peptide synthetase	Bacteria	0	Bacteroidota	Aquimarina muelleri	279356
ARIC|g39410.t1	UniRef90_A0A8T4F036	24.7	74.7	44	2597	4417	2077	3.03e-112	Amino acid adenylation domain-containing protein	Bacteria	0	Actinomycetota	Streptosporangiaceae bacterium NEAU-GS5	2820291
ARIC|g39410.t1	UniRef90_UPI0013017978	24.7	73.9	46.6	2597	3970	1992	3.63e-112	non-ribosomal peptide synthetase	Bacteria	0	Bacillota	Clostridium puniceum	29367
ARIC|g39410.t1	UniRef90_A0A367R6W9	25.5	73.3	49.7	2597	3762	2016	1.34e-111	Non-ribosomal peptide synthetase	Bacteria	0	Cyanobacteriota	Nostoc punctiforme NIES-2108	1356359
ARIC|g39410.t1	UniRef90_A0A6N9Q5D0	25.6	72.4	43.4	2597	4122	1964	1.46e-111	Amino acid adenylation domain-containing protein	Bacteria	0	Bacillota	Chengkuizengella marina	2507566
ARIC|g39410.t1	UniRef90_UPI001C64A88C	25.1	72.5	13.2	2597	14025	2003	1.79e-111	non-ribosomal peptide synthetase	Bacteria	0	Bacillota	Paenibacillus sp. S25	2823905
ARIC|g39410.t1	UniRef90_A0A222WUW6	24.7	74.3	20.6	2597	8986	2002	2.14e-111	Non-ribosomal peptide synthetase	Bacteria	0	Bacillota	Paenibacillus kribbensis	172713
ARIC|g39410.t1	UniRef90_A0A6G3ZWI5	24.2	72.4	28.3	2597	6447	1996	4.3e-111	Amino acid adenylation domain-containing protein	Bacteria	0	Bacillota	Paenibacillus sp. SYP-B3998	2678564
ARIC|g39410.t1	UniRef90_UPI000840327C	24.3	73.3	52.2	2597	3611	2046	1.46e-110	non-ribosomal peptide synthetase	Bacteria	0	Actinomycetota	Nocardia altamirensis	472158
ARIC|g39410.t1	UniRef90_A0A3R9EGX6	25.4	72.5	19.8	2597	9242	1978	2.45e-110	Amino acid adenylation domain-containing protein	Bacteria	0	Pseudomonadota	Vibrio pectenicida	62763
ARIC|g39410.t1	UniRef90_A0A1Y0IRH0	25.2	73.4	33.5	2597	5497	1964	5.96e-110	Amino acid adenylation domain-containing protein	Bacteria	0	Bacillota	Tumebacillus avium	1903704
ARIC|g39410.t1	UniRef90_UPI001C8AFD6B	25.5	73.9	55.3	2597	3365	2003	1.54e-109	non-ribosomal peptide synthetase	Bacteria	0	Pseudomonadota	Burkholderia stagnalis	1503054
ARIC|g39410.t1	UniRef90_UPI001C2319D7	24.7	72.5	26.9	2597	6895	2015	1.29e-108	non-ribosomal peptide synthase/polyketide synthase	Bacteria	0	Bacillota	Paenibacillus sp. AK121	2849670
ARIC|g39410.t1	UniRef90_A0A2L0S426	24.8	73	93.1	2597	1918	1946	2.06e-108	Non-ribosomal peptide synthetase	Bacteria	0	Pseudomonadota	Pseudomonas orientalis	76758
ARIC|g39410.t1	UniRef90_A0A518VB60	24.9	73.4	14.9	2597	12195	1967	4.41e-108	Amino acid adenylation domain-containing protein	Bacteria	0	Bacillota	Brevibacillus laterosporus	1465
ARIC|g39410.t1	UniRef90_UPI001444D4CB	29.9	40.8	65.9	2597	1575	1088	5e-108	non-ribosomal peptide synthetase	Bacteria	0	Cyanobacteriota	Dolichospermum sp. UHCC 0259	2590010
ARIC|g39410.t1	UniRef90_A0A1G4RIF4	24.2	73	51.5	2597	3573	1970	7.35e-108	Non-ribosomal peptide synthase domain TIGR01720/amino acid adenylation domain-containing protein (Fragment)	Bacteria	0	Bacillota	Paenibacillus tianmuensis	624147
ARIC|g39410.t1	UniRef90_A0A318K0Z0	24.8	72.4	51.9	2597	3598	2012	9.71e-108	Phenyloxazoline synthase MbtB	Bacteria	0	Actinomycetota	Nocardia tenerifensis	228006
ARIC|g39410.t1	UniRef90_UPI00047C7480	24.3	72.3	30	2597	6006	1946	1.06e-107	non-ribosomal peptide synthetase	Bacteria	0	Bacillota	Alkaliphilus transvaalensis	114628
ARIC|g39410.t1	UniRef90_A0A385LUW6	24.5	72.4	54.6	2597	3448	2021	1.59e-107	Icosalide NRPS (Fragment)	Bacteria	0	Pseudomonadota	Trinickia caryophylli	28094
ARIC|g39410.t1	UniRef90_UPI00203D7436	25	73.5	31.3	2597	6009	2017	1.82e-107	non-ribosomal peptide synthase/polyketide synthase	Bacteria	0	Bacillota	Paenibacillus sp. MER TA 81-3	2939573
ARIC|g39410.t1	UniRef90_UPI001E2EB17E	25.4	73	23	2597	7858	1948	3.44e-107	non-ribosomal peptide synthase/polyketide synthase	Bacteria	0	Bacillota	Paenibacillus sp. FSL R7-0273	1536772
ARIC|g39410.t1	UniRef90_A0A544WHX5	25.2	73.2	76.8	2597	2440	2028	5.58e-107	Amino acid adenylation domain-containing protein (Fragment)	Bacteria	0	Bacillota	Paenibacillus ottowii	2315729
ARIC|g39410.t1	UniRef90_A0A8I2K5E1	24.2	73.4	47.4	2597	3830	1975	6.87e-107	Amino acid adenylation domain-containing protein	Bacteria	0	Candidatus Aminicenantes	Candidatus Aminicenantes bacterium	2052149
ARIC|g40867.t1	UniRef90_A0A7W1X3Z6	24.7	67.1	95.7	7781	5490	5623	0	Amino acid adenylation domain-containing protein	Bacteria	0	Bacillota	Bacillus aquiflavi	2672567
ARIC|g40867.t1	UniRef90_A0A380XFU3	24.6	65.9	93.1	7781	5489	5486	0	Bacitracin synthetase 1	Bacteria	0	Bacillota	Bacillus cereus	1396
ARIC|g40867.t1	UniRef90_A0A1R1QJ00	24.3	65.5	96.6	7781	5259	5449	0	Non-ribosomal peptide synthetase	Bacteria	0	Bacillota	Bacillus swezeyi	1925020
ARIC|g40867.t1	UniRef90_A0A089HKH6	24.7	65.2	96	7781	5276	5410	0	Glutamate racemase	Bacteria	0	Bacillota	Paenibacillus durus	44251
ARIC|g40867.t1	UniRef90_UPI001880E931	30	35.8	56.2	7781	4989	2965	1.44e-298	non-ribosomal peptide synthetase	Bacteria	0	Cyanobacteriota	Leptolyngbya ectocarpi	1202
ARIC|g40867.t1	UniRef90_UPI00096A67A8	28.6	32.9	86.3	7781	2969	2714	6e-294	non-ribosomal peptide synthetase	Bacteria	0	Chlamydiota	Candidatus Protochlamydia sp. W-9	1785087
ARIC|g40867.t1	UniRef90_UPI001F0792B4	22.6	93.4	50.3	7781	14905	7946	1.34e-289	non-ribosomal peptide synthase/polyketide synthase	Bacteria	0	Myxococcota	Pyxidicoccus caerfyrddinensis	2709663
ARIC|g40867.t1	UniRef90_UPI00131B3494	33.2	25.1	92.5	7781	2128	2075	1.93e-289	non-ribosomal peptide synthetase	Bacteria	0	Bdellovibrionota	Pigmentibacter ruber	2683196
ARIC|g40867.t1	UniRef90_L8LR10	31.9	27.8	88.6	7781	2358	2249	2.22e-284	Amino acid adenylation enzyme/thioester reductase family protein	Bacteria	0	Cyanobacteriota	Gloeocapsa sp. PCC 73106	102232
ARIC|g40867.t1	UniRef90_A0A218QU76	32.9	24.6	81	7781	2380	2017	3.2e-282	Peptide synthetase	Bacteria	0	Cyanobacteriota	Tolypothrix sp. NIES-4075	2005459
ARIC|g40867.t1	UniRef90_UPI001B322AEE	31.7	27.9	62	7781	3540	2301	1.52e-278	non-ribosomal peptide synthetase	Bacteria	0	Cyanobacteriota	Brasilonema sp. CT11	2748322
ARIC|g40867.t1	UniRef90_B1WWV2	29.7	32.5	95.9	7781	2465	2643	4.96e-277	Peptide synthetase	Bacteria	0	Cyanobacteriota	Crocosphaera subtropica ATCC 51142	43989
ARIC|g40867.t1	UniRef90_B4VZM2	31.1	28	89.6	7781	2465	2309	4.32e-275	Nonribosomal peptide synthase family	Bacteria	0	Cyanobacteriota	Coleofasciculus chthonoplastes PCC 7420	118168
ARIC|g40867.t1	UniRef90_A0A1Z4IVV6	30.5	27.9	80.3	7781	2744	2302	2.82e-273	Peptide synthetase	Bacteria	0	Cyanobacteriota	Scytonema sp. HK-05	1137095
ARIC|g40867.t1	UniRef90_A0A844M887	30.9	28.2	63.6	7781	3479	2322	1.29e-272	Amino acid adenylation domain-containing protein	Bacteria	0	Cyanobacteriota	Scytonema sp. UIC 10036	2304196
ARIC|g40867.t1	UniRef90_A0A3R6FKW5	31.4	26.7	84.5	7781	2500	2189	1.11e-271	Amino acid adenylation domain-containing protein	Bacteria	0	Bacteroidota	Parabacteroides merdae	46503
ARIC|g40867.t1	UniRef90_T2II65	31.3	28.6	91.1	7781	2449	2353	4.28e-271	Long-chain-fatty-acid--CoA ligase	Bacteria	0	Cyanobacteriota	Crocosphaera watsonii	263511
ARIC|g40867.t1	UniRef90_A0A846DAI7	32	25.4	97.3	7781	2068	2104	6.28e-270	Amino acid adenylation domain-containing protein (Fragment)	Bacteria	0	Cyanobacteriota	Moorena sp. SIO2C4	2607824
ARIC|g40867.t1	UniRef90_UPI001EFAAF1E	28.8	32.6	96.4	7781	2468	2710	8.52e-267	amino acid adenylation domain-containing protein	Bacteria	0	Cyanobacteriota	Nodularia sphaerocarpa	137816
ARIC|g40867.t1	UniRef90_A0Z9S3	31.1	27.9	88.2	7781	2436	2311	1.99e-266	Long-chain-fatty-acid--CoA ligase	Bacteria	0	Cyanobacteriota	Nodularia spumigena	70799
ARIC|g40867.t1	UniRef90_A0A1U7MZV9	31	28.3	57.9	7781	3819	2326	2.5e-266	Amino acid adenylation domain-containing protein	Bacteria	0	Cyanobacteriota	Moorena bouillonii PNG	568701
ARIC|g40867.t1	UniRef90_A0A1H8C673	31.3	25.7	93	7781	2164	2101	4.71e-265	Amino acid adenylation domain-containing protein	Bacteria	0	Bacillota	Lihuaxuella thermophila	1173111
ARIC|g40867.t1	UniRef90_A0A845Y907	35.4	19.8	87.4	7781	1787	1617	5.82e-265	Amino acid adenylation domain-containing protein	Bacteria	0	Cyanobacteriota	Symploca sp. SIO2G7	2607798
ARIC|g40867.t1	UniRef90_A0A2P1PQL8	27.7	35.8	90.6	7781	3020	2958	8.06e-265	Amino acid adenylation domain-containing protein	Bacteria	0	Pseudomonadota	Ahniella affigens	2021234
ARIC|g40867.t1	UniRef90_UPI001ABA8650	35.5	20.4	62.5	7781	2538	1650	2.12e-264	non-ribosomal peptide synthetase	Bacteria	0	Cyanobacteriota	Aetokthonos hydrillicola	1550245
ARIC|g40867.t1	UniRef90_A0A5P8WJX1	35.4	20.4	64.9	7781	2499	1679	1.44e-263	Peptide synthetase	Bacteria	0	Cyanobacteriota	Nostoc sphaeroides CCNUC1	2653204
ARIC|g40867.t1	UniRef90_UPI00020D2BC3	32.6	25.1	69.2	7781	2865	2058	4.58e-263	non-ribosomal peptide synthetase	Bacteria	0	Cyanobacteriota	Microcoleus vaginatus	119532
ARIC|g40867.t1	UniRef90_UPI00200FBEF7	30.8	26.2	93.8	7781	2185	2155	7.39e-262	amino acid adenylation domain-containing protein	Bacteria	0	Bacillota	Lysinibacillus sp. Ag94	2936682
ARIC|g40867.t1	UniRef90_A0A0M4FI46	32.1	24.3	88.6	7781	2167	1980	7.34e-261	Amino acid adenylation domain-containing protein	Bacteria	0	Bacillota	Bacillus gobiensis	1441095
ARIC|g40867.t1	UniRef90_K9XL06	31.8	27.9	88.3	7781	2403	2290	8.94e-261	Non-ribosomal peptide synthetase	Bacteria	0	Cyanobacteriota	Gloeocapsa sp. PCC 7428	1173026
ARIC|g40867.t1	UniRef90_UPI00187E7ED5	30	27.9	88.1	7781	2446	2277	1.15e-260	non-ribosomal peptide synthetase	Bacteria	0	Cyanobacteriota	cf. Phormidesmis sp. LEGE 11477	1828680
ARIC|g40867.t1	UniRef90_A0A1C0TJR3	29	30.2	57.3	7781	4157	2520	1.21e-259	Amino acid adenylation domain-containing protein	Bacteria	0	Pseudomonadota	Pseudoalteromonas luteoviolacea	43657
ARIC|g40867.t1	UniRef90_A0A563VQ07	32.7	25	56.2	7781	3509	2057	1.92e-258	Amino acid adenylation protein (Modular protein)	Bacteria	0	Cyanobacteriota	Hyella patelloides LEGE 07179	945734
ARIC|g40867.t1	UniRef90_UPI00142E2F3A	31.1	25	90.3	7781	2187	2049	4.53e-258	non-ribosomal peptide synthetase	Bacteria	0	Bacillota	Lysinibacillus parviboronicapiens	436516
ARIC|g40867.t1	UniRef90_A0A5A5T796	23	77.6	97.6	7781	6254	6578	4.71e-257	Amino acid adenylation domain-containing protein	Bacteria	0	Chloroflexota	Dictyobacter arantiisoli	2014874
ARIC|g40867.t1	UniRef90_A0A0C2W388	31.3	24.6	89.6	7781	2155	2012	6.05e-257	Amino acid adenylation domain-containing protein	Bacteria	0	Bacillota	Jeotgalibacillus campisalis	220754
ARIC|g40867.t1	UniRef90_A0A418SW40	31	24.9	90.6	7781	2208	2070	1.55e-255	Amino acid adenylation domain-containing protein	Bacteria	0	Bacillota	Paenibacillus sp. 1011MAR3C5	1675787
ARIC|g40867.t1	UniRef90_UPI0019205172	31	25	82.4	7781	2315	2018	4.37e-255	non-ribosomal peptide synthetase	Bacteria	0	Bacteroidota	Fulvivirga sediminis	2803949
ARIC|g40867.t1	UniRef90_A0A3A6PR69	31.2	25.3	91.8	7781	2205	2100	2.88e-254	Amino acid adenylation domain-containing protein	Bacteria	0	Bacillota	Paenibacillus pinisoli	1276110
ARIC|g40867.t1	UniRef90_UPI001681D47C	36.2	17.6	68.3	7781	2026	1416	2.95e-253	non-ribosomal peptide synthetase	Bacteria	0	Cyanobacteriota	Nostoc sp. FACHB-888	2692842
ARIC|g40867.t1	UniRef90_K9VVQ3	31.5	25.2	69.5	7781	2852	2049	5.53e-252	Amino acid adenylation domain protein	Bacteria	0	Cyanobacteriota	Crinalium epipsammum PCC 9333	1173022
ARIC|g40867.t1	UniRef90_A0A371P700	31.4	25.2	91.4	7781	2203	2082	1.08e-251	Amino acid adenylation domain-containing protein	Bacteria	0	Bacillota	Paenibacillus paeoniae	2292705
ARIC|g40867.t1	UniRef90_UPI0016830ACD	32.4	25.1	69.5	7781	2845	2074	2.95e-250	non-ribosomal peptide synthetase	Bacteria	0	Cyanobacteriota	Microcoleus sp. FACHB-672	2692825
ARIC|g40867.t1	UniRef90_A0A6P0LX97	37.4	17.8	74.6	7781	1888	1442	4.3e-250	Amino acid adenylation domain-containing protein (Fragment)	Bacteria	0	Cyanobacteriota	Moorena sp. SIO3G5	2607837
ARIC|g40867.t1	UniRef90_A0A8J7F178	27.8	32.5	96.5	7781	2555	2791	6.86e-250	Amino acid adenylation domain-containing protein	Bacteria	0	Cyanobacteriota	Plectonema cf. radiosum LEGE 06105	945769
ARIC|g40867.t1	UniRef90_UPI0016852D90	31.6	25.1	69.8	7781	2863	2071	9.25e-250	non-ribosomal peptide synthetase	Bacteria	0	Cyanobacteriota	Microcoleus sp. FACHB-68	2692826
ARIC|g40867.t1	UniRef90_A0A6P0VBV8	31.8	25.3	48.9	7781	4061	2065	2.6e-248	Amino acid adenylation domain-containing protein	Bacteria	0	Cyanobacteriota	Symploca sp. SIO1C2	2607769
ARIC|g40867.t1	UniRef90_UPI0016821CE8	30.9	24.9	68.5	7781	2855	2043	1.16e-247	non-ribosomal peptide synthetase	Bacteria	0	Cyanobacteriota	Microcoleus sp. FACHB-831	2692827
ARIC|g40867.t1	UniRef90_A0A3R9EGX6	22.7	72.9	62.8	7781	9242	6168	2.17e-247	Amino acid adenylation domain-containing protein	Bacteria	0	Pseudomonadota	Vibrio pectenicida	62763
ARIC|g42529.t1	UniRef90_UPI0009924F7A	28.3	80.9	49.9	2618	4208	2191	1.32e-213	non-ribosomal peptide synthetase	Bacteria	0	Pseudomonadota	Acinetobacter pittii	48296
ARIC|g42529.t1	UniRef90_A0A8J2THD8	27.5	80.9	46.8	2618	4450	2199	8.56e-202	Amino acid adenylation domain-containing protein	Bacteria	0	Cyanobacteriota	Chroococcus sp. FPU101	1974212
ARIC|g42529.t1	UniRef90_UPI001F27BBEE	27.8	81.7	61.1	2618	3450	2223	4.16e-197	amino acid adenylation domain-containing protein	Bacteria	0	Cyanobacteriota	Nostoc sp. CMAA1605	2055159
ARIC|g42529.t1	UniRef90_A0A6B3M3D2	28.3	80.9	65.6	2618	3219	2207	4.41e-192	Amino acid adenylation domain-containing protein	Bacteria	0	Cyanobacteriota	Symploca sp. SIO2E9	2607812
ARIC|g42529.t1	UniRef90_Q3MCQ2	27.7	80.9	64.6	2618	3308	2215	4.31e-191	Amino acid adenylation	Bacteria	0	Cyanobacteriota	Nostocaceae	1162
ARIC|g42529.t1	UniRef90_K9RM15	27.8	81.2	52.4	2618	4025	2193	2.77e-190	Amino acid adenylation enzyme/thioester reductase family protein	Bacteria	0	Cyanobacteriota	Rivularia sp. PCC 7116	373994
ARIC|g42529.t1	UniRef90_UPI001ABA847E	28.1	80.6	63.8	2618	3319	2208	1.89e-188	non-ribosomal peptide synthetase	Bacteria	0	Cyanobacteriota	Aetokthonos hydrillicola	1550245
ARIC|g42529.t1	UniRef90_A0A239B1N2	27	80.6	34	2618	6098	2163	9.49e-188	Amino acid adenylation domain-containing protein (Fragment)	Bacteria	0	Bacteroidota	Flavobacterium sp. ov086	1761785
ARIC|g42529.t1	UniRef90_UPI0018C6AAE1	26.5	80.9	49.6	2618	4337	2246	9.01e-187	non-ribosomal peptide synthase/polyketide synthase	Bacteria	0	Cyanobacteriota	Nostoc sp. NZL	2650612
ARIC|g42529.t1	UniRef90_UPI00034A97F9	27.7	80.9	46.5	2618	4525	2210	9.49e-187	non-ribosomal peptide synthetase	Bacteria	0	Cyanobacteriota	Pleurocapsa sp. PCC 7319	118161
ARIC|g42529.t1	UniRef90_UPI001F0FED44	26.4	80	58	2618	3519	2152	1.42e-186	amino acid adenylation domain-containing protein	Bacteria	0	Bacillota	Chengkuizengella sediminis	1885917
ARIC|g42529.t1	UniRef90_UPI0018C858C4	28.2	79.6	33.4	2618	6237	2174	2.21e-186	non-ribosomal peptide synthase/polyketide synthase	Bacteria	0	Cyanobacteriota	Nostoc sp. WHI	2650611
ARIC|g42529.t1	UniRef90_UPI001C02C1C5	27.4	81.7	49.4	2618	4287	2224	6.51e-186	non-ribosomal peptide synthetase	Bacteria	0	Bacillota	Bacillus mycoides	1405
ARIC|g42529.t1	UniRef90_A0A2K8SJ64	27.8	80.9	46.1	2618	4579	2201	9.12e-185	Non-ribosomal peptide synthetase component F	Bacteria	0	Cyanobacteriota	Nostoc flagelliforme CCNUN1	2038116
ARIC|g42529.t1	UniRef90_UPI001E3DEDCA	27.2	80.6	21.5	2618	9624	2173	3.4e-184	non-ribosomal peptide synthase/polyketide synthase	Bacteria	0	Bacteroidota	Flavobacterium sp. F-323	2893885
ARIC|g42529.t1	UniRef90_UPI0015C349B6	27.1	80.9	45.5	2618	4715	2249	9.14e-184	non-ribosomal peptide synthase/polyketide synthase	Bacteria	0	Cyanobacteriota	Nostoc sp. C052	2576902
ARIC|g42529.t1	UniRef90_B7KLZ9	28.4	79.6	80.3	2618	2581	2158	1.33e-183	Amino acid adenylation domain protein	Bacteria	0	Cyanobacteriota	Gloeothece citriformis PCC 7424	65393
ARIC|g42529.t1	UniRef90_A0A6N9Q881	26.5	80.9	68.6	2618	3011	2182	5.9e-183	Amino acid adenylation domain-containing protein (Fragment)	Bacteria	0	Bacillota	Chengkuizengella marina	2507566
ARIC|g42529.t1	UniRef90_B2J682	27	80.9	49	2618	4389	2236	1.92e-182	Amino acid adenylation domain protein	Bacteria	0	Cyanobacteriota	Nostoc punctiforme PCC 73102	63737
ARIC|g42529.t1	UniRef90_A0A1U9WXQ3	27.4	80.9	45.2	2618	4753	2245	6.52e-182	OciB	Bacteria	0	Cyanobacteriota	Planktothrix agardhii No758	1964479
ARIC|g42529.t1	UniRef90_UPI001C6E583F	25.5	80.6	36.3	2618	5654	2170	7.59e-182	non-ribosomal peptide synthase/polyketide synthase	Bacteria	0	Bacillota	Clostridium tagluense	360422
ARIC|g42529.t1	UniRef90_D7DWA7	27.4	80.9	65.1	2618	3291	2231	2.98e-181	Amino acid adenylation domain protein	Bacteria	0	Cyanobacteriota	'Nostoc azollae' 0708	551115
ARIC|g42529.t1	UniRef90_A0A7W1GSQ9	26.6	83.8	23.7	2618	9460	2353	7.18e-181	Amino acid adenylation domain-containing protein	Bacteria	0	Chlamydiota	Parachlamydiaceae bacterium	2052176
ARIC|g42529.t1	UniRef90_A0A7D7QDC9	26.2	80.9	30	2618	7263	2280	8.55e-181	Non-ribosomal peptide synthase/polyketide synthase	Bacteria	0	Cyanobacteriota	Nostoc edaphicum CCNP1411	1472755
ARIC|g42529.t1	UniRef90_A0A2T1C1N8	27.5	80.9	59	2618	3642	2236	5.51e-180	Non-ribosomal peptide synthetase	Bacteria	0	Cyanobacteriota	Merismopedia glauca CCAP 1448/3	1296344
ARIC|g42529.t1	UniRef90_UPI000480EA10	25.6	79.6	79.9	2618	2550	2149	5.53e-180	non-ribosomal peptide synthetase	Bacteria	0	Bacillota	Ruminiclostridium cellobioparum	29355
ARIC|g42529.t1	UniRef90_A0A857D763	26.8	80.9	44.9	2618	4696	2216	1.41e-179	Amino acid adenylation domain-containing protein	Bacteria	0	Cyanobacteriota	Microcystis aeruginosa FD4	2686288
ARIC|g42529.t1	UniRef90_A0A367QLM0	27.6	80.9	31.2	2618	6852	2231	2.48e-179	Amino acid adenylation domain-containing protein	Bacteria	0	Cyanobacteriota	Nostoc minutum NIES-26	1844469
ARIC|g42529.t1	UniRef90_UPI000696EE61	26.6	80.9	50.6	2618	4206	2219	6.74e-179	non-ribosomal peptide synthetase	Bacteria	0	Cyanobacteriota	Aliterella atlantica	1827278
ARIC|g42529.t1	UniRef90_A0A328IK13	27.7	80.1	44.8	2618	4649	2184	5.51e-178	Non-ribosomal peptide synthetase	Bacteria	0	Cyanobacteriota	Hapalosiphonaceae cyanobacterium JJU2	2109628
ARIC|g42529.t1	UniRef90_A0A0V8JIF6	26	79.7	65.5	2618	3139	2181	6.55e-178	Amino acid adenylation domain-containing protein	Bacteria	0	Bacillota	Priestia veravalensis	1414648
ARIC|g42529.t1	UniRef90_UPI001AAED6BB	27	76.9	73.6	2618	2713	2101	8.43e-178	non-ribosomal peptide synthetase	Bacteria	0	Bacillota	Rummeliibacillus suwonensis	1306154
ARIC|g42529.t1	UniRef90_UPI0016867366	27.2	80.9	56.9	2618	3693	2216	9.28e-178	non-ribosomal peptide synthetase	Bacteria	0	Cyanobacteriota	Microcoleus sp. FACHB-53	2692823
ARIC|g42529.t1	UniRef90_UPI0014821E69	26.2	80.5	22.9	2618	9303	2215	2.63e-177	non-ribosomal peptide synthase/polyketide synthase	Bacteria	0	Pseudomonadota	Vibrio ostreicida	526588
ARIC|g42529.t1	UniRef90_UPI0002E6F50E	26.8	81	79.1	2618	2666	2201	3.59e-177	non-ribosomal peptide synthetase	Bacteria	0	Cyanobacteriota	Fischerella sp. PCC 9339	1174528
ARIC|g42529.t1	UniRef90_UPI0004134C98	26	80.5	29.9	2618	6843	2172	1.25e-176	non-ribosomal peptide synthetase	Bacteria	0	Bacteroidota	Aquimarina muelleri	279356
ARIC|g42529.t1	UniRef90_UPI00094BAEB7	26.9	80.6	38.7	2618	5410	2197	1.42e-176	non-ribosomal peptide synthetase	Bacteria	0	Bacteroidota	Tenacibaculum agarivorans	1908389
ARIC|g42529.t1	UniRef90_A0A2L2NQW1	26.5	80.9	36.6	2618	5755	2206	1.49e-176	Non-ribosomal peptide synthetase	Bacteria	0	Cyanobacteriota	Nostoc sp. 'Lobaria pulmonaria (5183) cyanobiont'	1618022
ARIC|g42529.t1	UniRef90_A0A1Z4FV45	27.1	80.7	61.1	2618	3426	2186	2.3e-176	Amino acid adenylation domain-containing protein	Bacteria	0	Cyanobacteriota	Calothrix sp. NIES-2098	1954171
ARIC|g42529.t1	UniRef90_A0A1U7IE65	27.2	80.9	29.1	2618	7413	2247	4.04e-176	Non-ribosomal peptide synthetase	Bacteria	0	Cyanobacteriota	Nostoc calcicola FACHB-389	1357508
ARIC|g42529.t1	UniRef90_UPI001969F15A	26.6	79.1	74.5	2618	2727	2139	5.45e-176	non-ribosomal peptide synthetase	Bacteria	0	Bacteroidota	Flavobacterium sp. ABG	1423322
ARIC|g42529.t1	UniRef90_UPI001E583AB7	27.2	79.4	55.3	2618	3745	2156	8.78e-176	non-ribosomal peptide synthetase	Bacteria	0	Cyanobacteriota	Nostoc sp. XA010	2780407
ARIC|g42529.t1	UniRef90_A0A1T4ZFS0	26.8	80.9	57.4	2618	3736	2227	1.16e-175	Non ribosomal peptide synthetase, involved in cyanopeptolin-like biosynthesis	Bacteria	0	Cyanobacteriota	Planktothrix sp. PCC 11201	1729650
ARIC|g42529.t1	UniRef90_A0A6N8JEL5	25.9	83.8	24.7	2618	8712	2266	1.77e-175	Amino acid adenylation domain-containing protein	Bacteria	0	Bacteroidota	Chitinophaga oryziterrae	1031224
ARIC|g42529.t1	UniRef90_UPI00201ED964	25.3	80.6	38.7	2618	5348	2181	2.37e-175	non-ribosomal peptide synthase/polyketide synthase	Bacteria	0	Bacteroidota	Flavobacterium sp. B183	907046
ARIC|g42529.t1	UniRef90_A0A2I4NFN8	25.5	80.9	57.8	2618	3580	2188	3.3e-175	D-alanine--poly(Phosphoribitol) ligase, subunit 1	Bacteria	0	Bacillota	Clostridium botulinum	1491
ARIC|g42529.t1	UniRef90_UPI000401AA5B	26.6	80.5	49.7	2618	4185	2195	5.68e-175	non-ribosomal peptide synthetase	Bacteria	0	Bacteroidota	Tenacibaculum ovolyticum	104270
ARIC|g42529.t1	UniRef90_UPI001643B849	27.1	81.5	56.9	2618	3692	2205	1.91e-174	non-ribosomal peptide synthetase	Bacteria	0	Bacteroidota	Flavobacterium anhuiense	459526
ARIC|g42529.t1	UniRef90_A0A1S8LJ80	25.8	79.5	57.6	2618	3505	2130	3e-174	Gramicidin S synthase 2	Bacteria	0	Bacillota	Clostridium felsineum DSM 794	1121310
ARIC|g42529.t1	UniRef90_UPI0002FDB115	27	75.6	92.3	2618	2160	2083	7.37e-174	non-ribosomal peptide synthetase	Bacteria	0	Cyanobacteriota	Calothrix sp. PCC 7103	32057
ARIC|g43428.t1	UniRef90_UPI0009924F7A	28.3	81.1	31.2	1671	4208	1401	1.1e-121	non-ribosomal peptide synthetase	Bacteria	0	Pseudomonadota	Acinetobacter pittii	48296
ARIC|g43428.t1	UniRef90_A0A2L2NK07	29.1	81	60.6	1671	2179	1421	2.38e-119	Non-ribosomal peptide synthetase	Bacteria	0	Cyanobacteriota	Nostoc sp. 'Lobaria pulmonaria (5183) cyanobiont'	1618022
ARIC|g43428.t1	UniRef90_UPI0020291AFC	28.7	82.5	24.9	1671	5267	1441	6.75e-118	non-ribosomal peptide synthase/polyketide synthase	Bacteria	0	Pseudomonadota	unclassified Caballeronia	2646786
ARIC|g43428.t1	UniRef90_A0A8J6ZBI4	27.9	81.4	83.9	1671	1575	1416	1.54e-117	Amino acid adenylation domain-containing protein	Bacteria	0	Cyanobacteriota	Fortiea sp. LEGE XX443	1828611
ARIC|g43428.t1	UniRef90_UPI001ABA847E	28.4	83.6	40.9	1671	3319	1443	1.57e-114	non-ribosomal peptide synthetase	Bacteria	0	Cyanobacteriota	Aetokthonos hydrillicola	1550245
ARIC|g43428.t1	UniRef90_A0A7Z7I3U6	28.5	82.5	15.2	1671	8773	1434	1.31e-113	Amino acid adenylation domain-containing protein	Bacteria	0	Pseudomonadota	Caballeronia arationis	1777142
ARIC|g43428.t1	UniRef90_A3INX1	26.2	82.8	86.4	1671	1538	1448	9.89e-113	Amino acid adenylation	Bacteria	0	Cyanobacteriota	Crocosphaera chwakensis CCY0110	391612
ARIC|g43428.t1	UniRef90_UPI000D1D633E	27.3	82.5	42.4	1671	3168	1438	1.89e-111	non-ribosomal peptide synthetase	Bacteria	0	Cyanobacteriota	Cyanothece sp. BG0011	2082950
ARIC|g43428.t1	UniRef90_UPI002102359F	27.9	85.6	28.1	1671	4834	1482	5.8e-111	non-ribosomal peptide synthase/polyketide synthase	Bacteria	0	Pseudomonadota	Caballeronia sp. CLC5	2906764
ARIC|g43428.t1	UniRef90_UPI0002EACF74	27.9	80	53.4	1671	2461	1401	5.84e-111	non-ribosomal peptide synthetase	Bacteria	0	Cyanobacteriota	Calothrix sp. PCC 7103	32057
ARIC|g43428.t1	UniRef90_UPI001444D4CB	28.5	75.8	78.3	1671	1575	1309	7.12e-111	non-ribosomal peptide synthetase	Bacteria	0	Cyanobacteriota	Dolichospermum sp. UHCC 0259	2590010
ARIC|g43428.t1	UniRef90_A0A5P8WDG9	28.4	80	80.9	1671	1616	1386	1.4e-110	Non-ribosomal peptide synthetase	Bacteria	0	Cyanobacteriota	Nostoc sphaeroides CCNUC1	2653204
ARIC|g43428.t1	UniRef90_UPI00145DC9E6	28.3	80	50.1	1671	2605	1383	2.64e-110	non-ribosomal peptide synthetase	Bacteria	0	Cyanobacteriota	Brasilonema sp. UFV-L1	2234130
ARIC|g43428.t1	UniRef90_A0A2Z5X6C4	28.6	80.5	59.6	1671	2201	1390	4.47e-110	Amino acid adenylation domain protein	Bacteria	0	Cyanobacteriota	Pseudanabaena sp. ABRG5-3	685565
ARIC|g43428.t1	UniRef90_A0A2T4UZF2	28.6	80.1	82	1671	1595	1394	5.15e-110	Non-ribosomal peptide synthetase (Fragment)	Bacteria	0	Myxococcota	Vitiosangium sp. GDMCC 1.1324	2138576
ARIC|g43428.t1	UniRef90_UPI00145CC4FC	28.3	82.5	65.9	1671	2030	1436	7.56e-110	non-ribosomal peptide synthetase	Bacteria	0	Cyanobacteriota	Brasilonema octagenarum	417105
ARIC|g43428.t1	UniRef90_A0A239B1N2	28.4	80.2	21.1	1671	6098	1375	1.09e-109	Amino acid adenylation domain-containing protein (Fragment)	Bacteria	0	Bacteroidota	Flavobacterium sp. ov086	1761785
ARIC|g43428.t1	UniRef90_A0A856MHE6	28.1	82.5	39.3	1671	3405	1436	1.91e-109	Non-ribosomal peptide synthetase	Bacteria	0	Cyanobacteriota	Brasilonema sennae CENA114	415709
ARIC|g43428.t1	UniRef90_A0A0C1NAK7	27.5	82.5	51.5	1671	2582	1424	1.91e-109	Thioester reductase	Bacteria	0	Cyanobacteriota	Tolypothrix bouteillei VB521301	1479485
ARIC|g43428.t1	UniRef90_A0A8D6NJT3	28.3	82.5	36.4	1671	3681	1419	2.02e-109	Non-ribosomal peptide synthetase	Bacteria	0	Cyanobacteriota	Calothrix sp. PCC 7716	2853227
ARIC|g43428.t1	UniRef90_A0A2T1CS67	27.3	82.5	83.2	1671	1616	1437	2.04e-109	Non-ribosomal peptide synthetase	Bacteria	0	Cyanobacteriota	Pleurocapsa sp. CCALA 161	2107688
ARIC|g43428.t1	UniRef90_A0A1Z4RN53	27.8	81	85.5	1671	1516	1393	2.59e-109	Amino acid adenylation domain-containing protein	Bacteria	0	Cyanobacteriota	Chondrocystis sp. NIES-4102	2005460
ARIC|g43428.t1	UniRef90_A0A3R9EGX6	27.4	82.5	14.6	1671	9242	1455	3.77e-109	Amino acid adenylation domain-containing protein	Bacteria	0	Pseudomonadota	Vibrio pectenicida	62763
ARIC|g43428.t1	UniRef90_A0A7I8F1J1	27.4	85	39.4	1671	3566	1505	4.63e-109	Non-ribosomal peptide synthetase	Bacteria	0	Chloroflexota	Ktedonobacteria bacterium brp13	2717365
ARIC|g43428.t1	UniRef90_UPI001684491B	27.8	81.4	83.9	1671	1568	1400	5.85e-109	non-ribosomal peptide synthetase	Bacteria	0	Cyanobacteriota	Anabaena sphaerica	212446
ARIC|g43428.t1	UniRef90_UPI0004134C98	27.1	82.8	19.3	1671	6843	1432	1.1e-108	non-ribosomal peptide synthetase	Bacteria	0	Bacteroidota	Aquimarina muelleri	279356
ARIC|g43428.t1	UniRef90_UPI001FA6D8F3	26.9	84.6	62.4	1671	2181	1462	1.78e-108	amino acid adenylation domain-containing protein	Bacteria	0	Bacteroidota	Zhouia spongiae	2202721
ARIC|g43428.t1	UniRef90_UPI0018816269	27.8	80	41	1671	3225	1410	4.15e-108	non-ribosomal peptide synthetase	Bacteria	0	Cyanobacteriota	Nostoc edaphicum	264686
ARIC|g43428.t1	UniRef90_A0A8J7AK95	27.9	81.4	84	1671	1591	1421	5.77e-108	Amino acid adenylation domain-containing protein	Bacteria	0	Cyanobacteriota	aff. Roholtiella sp. LEGE 12411	1828822
ARIC|g43428.t1	UniRef90_A0A328IK13	28.4	80	28.1	1671	4649	1391	1.23e-107	Non-ribosomal peptide synthetase	Bacteria	0	Cyanobacteriota	Hapalosiphonaceae cyanobacterium JJU2	2109628
ARIC|g43428.t1	UniRef90_K9XUI8	27.2	82.3	84.9	1671	1579	1439	1.26e-107	Amino acid adenylation domain protein	Bacteria	0	Cyanobacteriota	Stanieria cyanosphaera PCC 7437	111780
ARIC|g43428.t1	UniRef90_A0A2T1LQM2	27.1	82.5	65.9	1671	2017	1423	1.29e-107	Non-ribosomal peptide synthetase (Fragment)	Bacteria	0	Cyanobacteriota	Aphanothece hegewaldii CCALA 016	2107694
ARIC|g43428.t1	UniRef90_UPI0008DBF3A5	27.8	82.6	85	1671	1582	1433	1.75e-107	non-ribosomal peptide synthetase	Bacteria	0	Cyanobacteriota	Trichormus sp. NMC-1	1853259
ARIC|g43428.t1	UniRef90_UPI00078633FD	27.9	80.2	22.8	1671	5558	1381	3.09e-107	non-ribosomal peptide synthetase	Bacteria	0	Bacteroidota	Aquimarina longa	1080221
ARIC|g43428.t1	UniRef90_A0A4D9C8Y2	27.1	82.5	25.4	1671	5416	1449	5.4e-107	Non-ribosomal peptide synthetase	Bacteria	0	Cyanobacteriota	Mastigocladus laminosus UU774	1594576
ARIC|g43428.t1	UniRef90_UPI0016628D5B	26.5	82	31.1	1671	4288	1427	8.58e-107	non-ribosomal peptide synthetase	Bacteria	0	Bacillota	Paenibacillus silvae	1325358
ARIC|g43428.t1	UniRef90_K9VVR1	28.1	76.7	66.3	1671	1938	1370	2.42e-106	Amino acid adenylation domain protein	Bacteria	0	Cyanobacteriota	Crinalium epipsammum PCC 9333	1173022
ARIC|g43428.t1	UniRef90_A0A3E0DZH4	28	82.5	32.5	1671	4062	1412	2.59e-106	Amino acid adenylation domain-containing protein (Fragment)	Bacteria	0	Bacteroidota	Flavobacterium aquicola	1682742
ARIC|g43428.t1	UniRef90_UPI001EEBE6D0	26.6	83.7	18.3	1671	7517	1463	5.76e-106	non-ribosomal peptide synthase/polyketide synthase	Bacteria	0	Pseudomonadota	Zooshikella ganghwensis	202772
ARIC|g43428.t1	UniRef90_UPI0019158491	28.8	80	37.4	1671	3485	1402	7.28e-106	non-ribosomal peptide synthetase	Bacteria	0	Chloroflexota	Ktedonobacter sp. SOSP1-85	2778367
ARIC|g43428.t1	UniRef90_UPI001F55A51D	27.2	83.6	62.7	1671	2161	1462	9.09e-106	amino acid adenylation domain-containing protein	Bacteria	0	Cyanobacteriota	Anabaena minutissima	2303152
ARIC|g43428.t1	UniRef90_A0A346GB70	28.3	75.7	47.2	1671	2620	1323	1.29e-105	PuwG	Bacteria	0	Cyanobacteriota	Symplocastrum muelleri NIVA-CYA 644	2303159
ARIC|g43428.t1	UniRef90_UPI001686A6DB	27.5	82.5	45.9	1671	2917	1434	1.46e-105	non-ribosomal peptide synthetase	Bacteria	0	Cyanobacteriota	Cylindrospermum sp. FACHB-282	2692794
ARIC|g43428.t1	UniRef90_UPI0015C35B48	27.4	80.1	18.8	1671	6874	1378	2.32e-105	non-ribosomal peptide synthase/polyketide synthase	Bacteria	0	Cyanobacteriota	Nostoc sp. C052	2576902
ARIC|g43428.t1	UniRef90_A0A7Y6XL45	27.2	80.1	45.7	1671	2851	1380	2.51e-105	Amino acid adenylation domain-containing protein (Fragment)	Bacteria	0	Myxococcota	Myxococcus sp. AM011	2745200
ARIC|g43428.t1	UniRef90_A0A139XDE9	26.3	80.9	49.7	1671	2648	1410	4.06e-105	Non-ribosomal peptide synthetase	Bacteria	0	Cyanobacteriota	Scytonema hofmannii PCC 7110	128403
ARIC|g43428.t1	UniRef90_UPI001EF35746	27.5	78.1	13.4	1671	9513	1378	4.39e-105	non-ribosomal peptide synthase/polyketide synthase	Bacteria	0	Pseudomonadota	Vibrio sp. Of7-15	2724879
ARIC|g43428.t1	UniRef90_A0A0G3BKY6	29.2	79.8	11.9	1671	10822	1376	4.48e-105	Non-ribosomal peptide synthetase module	Bacteria	0	Pseudomonadota	Caldimonas brevitalea	413882
ARIC|g43428.t1	UniRef90_UPI001C02C1C5	27.5	80.5	30.5	1671	4287	1387	4.52e-105	non-ribosomal peptide synthetase	Bacteria	0	Bacillota	Bacillus mycoides	1405
ARIC|g43428.t1	UniRef90_A0A402A658	27.8	79.7	40	1671	3261	1379	6.65e-105	Amino acid adenylation domain-containing protein	Bacteria	0	Chloroflexota	Tengunoibacter tsumagoiensis	2014871
ARIC|g43771.t1	UniRef90_A0A7G8Z900	31.5	60.7	73.4	1720	1397	1082	3.38e-118	AptD	Bacteria	0	Cyanobacteriota	Brasilonema	383614
ARIC|g43771.t1	UniRef90_A0A0V7ZLC8	31.3	62	29.3	1720	3615	1115	5.11e-116	Amino acid adenylation domain-containing protein	Bacteria	0	Cyanobacteriota	Mastigocoleus testarum BC008	371196
ARIC|g43771.t1	UniRef90_A0A1Y0IW76	29.9	61.8	56.6	1720	1814	1087	1.04e-112	Amino acid adenylation domain-containing protein	Bacteria	0	Bacillota	Tumebacillus avium	1903704
ARIC|g43771.t1	UniRef90_A0A223CZV2	29.8	61.8	55.1	1720	1865	1092	3.4e-111	Amino acid adenylation domain-containing protein	Bacteria	0	Bacillota	Tumebacillus algifaecis	1214604
ARIC|g43771.t1	UniRef90_UPI001684F828	30.7	60.9	34.4	1720	3039	1096	2.79e-110	non-ribosomal peptide synthetase	Bacteria	0	Cyanobacteriota	Anabaena minutissima	2303152
ARIC|g43771.t1	UniRef90_UPI0002EACF74	30.7	60.7	42.1	1720	2461	1082	2.82e-110	non-ribosomal peptide synthetase	Bacteria	0	Cyanobacteriota	Calothrix sp. PCC 7103	32057
ARIC|g43771.t1	UniRef90_UPI0018816269	30.2	60.8	32.7	1720	3225	1100	2.95e-110	non-ribosomal peptide synthetase	Bacteria	0	Cyanobacteriota	Nostoc edaphicum	264686
ARIC|g43771.t1	UniRef90_A0A139XDE8	31.7	54.6	64.5	1720	1432	965	3.58e-109	Non-ribosomal peptide synthetase	Bacteria	0	Cyanobacteriota	Scytonema hofmannii PCC 7110	128403
ARIC|g43771.t1	UniRef90_A0A844MFC4	30.4	61.8	53.6	1720	1973	1113	4.03e-109	Amino acid adenylation domain-containing protein	Bacteria	0	Cyanobacteriota	Scytonema sp. UIC 10036	2304196
ARIC|g43771.t1	UniRef90_UPI001981D446	30	62.1	47.5	1720	2261	1122	5.37e-109	non-ribosomal peptide synthetase	Bacteria	0	Cyanobacteriota	Nostoc sp. UHCC 0702	2814655
ARIC|g43771.t1	UniRef90_A0ZF82	30.3	60.8	73.7	1720	1394	1089	1.36e-108	Long-chain-fatty-acid--CoA ligase	Bacteria	0	Cyanobacteriota	Nodularia spumigena	70799
ARIC|g43771.t1	UniRef90_A0A4D9CF01	30.2	60.8	64.6	1720	1610	1085	5.42e-108	Amino acid adenylation domain-containing protein	Bacteria	0	Cyanobacteriota	Mastigocladus laminosus UU774	1594576
ARIC|g43771.t1	UniRef90_UPI0002E6F50E	30.5	61.7	39.6	1720	2666	1105	2.84e-107	non-ribosomal peptide synthetase	Bacteria	0	Cyanobacteriota	Fischerella sp. PCC 9339	1174528
ARIC|g43771.t1	UniRef90_UPI001444D4CB	30.4	60.8	65.8	1720	1575	1084	4.23e-107	non-ribosomal peptide synthetase	Bacteria	0	Cyanobacteriota	Dolichospermum sp. UHCC 0259	2590010
ARIC|g43771.t1	UniRef90_B7JWG6	31.3	60.8	33.7	1720	3086	1080	5.89e-107	Amino acid adenylation domain protein	Bacteria	0	Cyanobacteriota	Rippkaea orientalis PCC 8801	41431
ARIC|g43771.t1	UniRef90_A0A0C1NCV9	31	53.9	47.7	1720	1963	966	9.04e-107	Non-ribosomal peptide synthetase	Bacteria	0	Cyanobacteriota	Tolypothrix bouteillei VB521301	1479485
ARIC|g43771.t1	UniRef90_A0A1Z4QIZ8	30.8	60.7	36.4	1720	2825	1077	9.44e-107	Peptide synthetase	Bacteria	0	Cyanobacteriota	Cylindrospermum sp. NIES-4074	2005457
ARIC|g43771.t1	UniRef90_A0A6P0THV6	29.5	62.6	60.1	1720	1794	1125	1.09e-106	Amino acid adenylation domain-containing protein (Fragment)	Bacteria	0	Cyanobacteriota	Cyanothece sp. SIO2G6	2607797
ARIC|g43771.t1	UniRef90_UPI0009924F7A	30	60.8	24.5	1720	4208	1079	1.73e-106	non-ribosomal peptide synthetase	Bacteria	0	Pseudomonadota	Acinetobacter pittii	48296
ARIC|g43771.t1	UniRef90_A0A1U7HWM5	30.1	60.8	67.4	1720	1536	1081	2.34e-106	Non-ribosomal peptide synthetase	Bacteria	0	Cyanobacteriota	Chroogloeocystis siderophila 5.2 s.c.1	247279
ARIC|g43771.t1	UniRef90_UPI001ABA847E	30.5	60.8	31.2	1720	3319	1087	3.42e-106	non-ribosomal peptide synthetase	Bacteria	0	Cyanobacteriota	Aetokthonos hydrillicola	1550245
ARIC|g43771.t1	UniRef90_A0A2T1LQM2	31.1	60.7	51.2	1720	2017	1086	4.35e-106	Non-ribosomal peptide synthetase (Fragment)	Bacteria	0	Cyanobacteriota	Aphanothece hegewaldii CCALA 016	2107694
ARIC|g43771.t1	UniRef90_A0A2K8T3N0	29.9	62.1	50	1720	2120	1116	1.25e-105	Glutamate-1-semialdehyde aminotransferase	Bacteria	0	Cyanobacteriota	Nostoc flagelliforme CCNUN1	2038116
ARIC|g43771.t1	UniRef90_A0A856ML59	30.2	60.9	31.3	1720	3329	1091	1.4e-105	Non-ribosomal peptide synthetase	Bacteria	0	Cyanobacteriota	Brasilonema sennae CENA114	415709
ARIC|g43771.t1	UniRef90_A0A4R2QZD6	28.6	60.5	54.8	1720	1844	1068	1.84e-105	Amino acid adenylation domain-containing protein	Bacteria	0	Bacillota	Tumebacillus sp. BK434	2512169
ARIC|g43771.t1	UniRef90_A0A2Z5X6C4	30	60.7	47.1	1720	2201	1092	1.85e-105	Amino acid adenylation domain protein	Bacteria	0	Cyanobacteriota	Pseudanabaena sp. ABRG5-3	685565
ARIC|g43771.t1	UniRef90_UPI001EEBE6D0	28.9	60.9	14.1	1720	7517	1113	2.72e-105	non-ribosomal peptide synthase/polyketide synthase	Bacteria	0	Pseudomonadota	Zooshikella ganghwensis	202772
ARIC|g43771.t1	UniRef90_UPI0002FE0898	30.5	60.7	52.2	1720	2002	1089	7.22e-105	non-ribosomal peptide synthetase	Bacteria	0	Cyanobacteriota	Mastigocladopsis repens	221287
ARIC|g43771.t1	UniRef90_UPI001684491B	30.3	60.8	65.5	1720	1568	1089	1.07e-104	non-ribosomal peptide synthetase	Bacteria	0	Cyanobacteriota	Anabaena sphaerica	212446
ARIC|g43771.t1	UniRef90_UPI001680D0F4	30	60.8	74	1720	1409	1094	1.28e-104	non-ribosomal peptide synthetase	Bacteria	0	Cyanobacteriota	Aphanizomenon flos-aquae	1176
ARIC|g43771.t1	UniRef90_G3ESX9	30.5	60.7	80.4	1720	1280	1082	1.48e-104	NdaB	Bacteria	0	Cyanobacteriota	Nostoc sp. 73.1	707671
ARIC|g43771.t1	UniRef90_A0A1Y0RC20	30.1	62.7	54.4	1720	1975	1120	1.59e-104	Non-ribosomal peptide synthetase	Bacteria	0	Cyanobacteriota	Nostocales cyanobacterium HT-58-2	1940762
ARIC|g43771.t1	UniRef90_UPI0019072537	30.5	60.7	31.7	1720	3286	1081	1.75e-104	non-ribosomal peptide synthetase	Bacteria	0	Cyanobacteriota	Sphaerospermopsis aphanizomenoides	459663
ARIC|g43771.t1	UniRef90_UPI001E3497F8	28.9	60.6	88.9	1720	1165	1085	2.12e-104	non-ribosomal peptide synthetase	Bacteria	0	Cyanobacteriota	Nostoc favosum	2907819
ARIC|g43771.t1	UniRef90_UPI00168969D5	29.3	60.9	64.6	1720	1606	1093	2.62e-104	non-ribosomal peptide synthetase	Bacteria	0	Cyanobacteriota	Anabaena lutea	212350
ARIC|g43771.t1	UniRef90_A0A256BB08	29.6	60.7	73.7	1720	1412	1090	5.88e-104	Carrier domain-containing protein	Bacteria	0	Cyanobacteriota	Pseudanabaena sp. SR411	1980935
ARIC|g43771.t1	UniRef90_A0A4R3L1N4	28.5	60.8	78.2	1720	1320	1083	6.3e-104	Amino acid adenylation domain-containing protein	Bacteria	0	Bacillota	Hazenella coriacea	1179467
ARIC|g43771.t1	UniRef90_A0A0C2QIA7	30.2	60.1	74.2	1720	1401	1069	6.98e-104	Amino acid adenylation domain-containing protein	Bacteria	0	Cyanobacteriota	Scytonema tolypothrichoides VB-61278	1233231
ARIC|g43771.t1	UniRef90_UPI001E5E4F83	32	50.8	33.1	1720	2661	907	2.35e-103	non-ribosomal peptide synthetase	Bacteria	0	Cyanobacteriota	Nostoc mirabile	2907820
ARIC|g43771.t1	UniRef90_UPI000A0501EF	29.2	62	93.2	1720	1140	1102	2.91e-103	non-ribosomal peptide synthetase	Bacteria	0	Pseudomonadota	Methylomicrobium agile	39774
ARIC|g43771.t1	UniRef90_A0A2P1CZD0	29.3	60.7	73.4	1720	1401	1085	3.09e-103	AptD	Bacteria	0	Cyanobacteriota	Nostoc sp. XPORK14A	2027340
ARIC|g43771.t1	UniRef90_UPI001445C53D	30	60.7	75.1	1720	1376	1079	5.63e-103	non-ribosomal peptide synthetase	Bacteria	0	Cyanobacteriota	Anabaena sp. UHCC 0204	2590009
ARIC|g43771.t1	UniRef90_A0A2L2NJX5	29.9	58.9	38.3	1720	2632	1054	7.13e-103	Non-ribosomal peptide synthetase	Bacteria	0	Cyanobacteriota	Nostoc sp. 'Lobaria pulmonaria (5183) cyanobiont'	1618022
ARIC|g43771.t1	UniRef90_K9WVI7	29	60.6	57.8	1720	1765	1074	7.18e-103	Amino acid adenylation enzyme/thioester reductase family protein	Bacteria	0	Cyanobacteriota	Cylindrospermum stagnale PCC 7417	56107
ARIC|g43771.t1	UniRef90_UPI00084A131B	31.4	60.8	43.5	1720	2284	1070	7.52e-103	non-ribosomal peptide synthetase	Bacteria	0	Pseudomonadota	Candidatus Marithrix sp. Canyon 246	1827136
ARIC|g43771.t1	UniRef90_A0A8J7LGX3	30.8	54.4	73.2	1720	1260	969	1.37e-102	Amino acid adenylation domain-containing protein	Bacteria	0	Cyanobacteriota	Dendronalium phyllosphericum CENA369	1725256
ARIC|g43771.t1	UniRef90_UPI0018DEB6B4	30.2	59	15.6	1720	6451	1055	1.68e-102	non-ribosomal peptide synthase/polyketide synthase	Bacteria	0	Cyanobacteriota	Crocosphaera watsonii	263511
ARIC|g43771.t1	UniRef90_A0A8J2XB70	31	60.8	47.8	1720	2113	1072	1.92e-102	Peptide synthetase	Bacteria	0	Cyanobacteriota	Chroococcus sp. FPU101	1974212
ARIC|g43771.t1	UniRef90_A0A2A4V4H3	29.1	61.6	98.8	1720	1076	1103	2e-102	Non-ribosomal peptide synthetase (Fragment)	Bacteria	0	Pseudomonadota	Moraxellaceae bacterium	1889775
ARIC|g43771.t1	UniRef90_UPI0013F4FB05	29.5	60.7	82.2	1720	1249	1083	2.14e-102	non-ribosomal peptide synthetase	Bacteria	0	Bacteroidota	Flavobacterium tructae	1114873
ARIC|g43873.t1	UniRef90_UPI0002EACF74	29.3	77	85.8	2805	2461	2239	1.88e-223	non-ribosomal peptide synthetase	Bacteria	0	Cyanobacteriota	Calothrix sp. PCC 7103	32057
ARIC|g43873.t1	UniRef90_C8TEM3	28.9	75.3	52.2	2805	3944	2176	2.57e-214	OciA protein	Bacteria	0	Cyanobacteriota	Planktothrix	54304
ARIC|g43873.t1	UniRef90_UPI0009924F7A	28.3	75.5	48.9	2805	4208	2179	5.5e-214	non-ribosomal peptide synthetase	Bacteria	0	Pseudomonadota	Acinetobacter pittii	48296
ARIC|g43873.t1	UniRef90_UPI0019D6BEE2	29.7	75.6	22.4	2805	9254	2193	1.41e-213	non-ribosomal peptide synthetase	Bacteria	0	Myxococcota	Myxococcus landrumus	2813577
ARIC|g43873.t1	UniRef90_A0A6H2C677	28.9	70.5	97.6	2805	1997	2051	2.27e-213	Amino acid adenylation domain-containing protein	Bacteria	0	Cyanobacteriota	Dolichospermum flos-aquae CCAP 1403/13F	315271
ARIC|g43873.t1	UniRef90_UPI0016816258	28.5	75.3	84.6	2805	2433	2181	8e-210	non-ribosomal peptide synthetase	Bacteria	0	Cyanobacteriota	Anabaena sp. FACHB-1237	2692769
ARIC|g43873.t1	UniRef90_A0A2K8T6G6	28.8	75.3	93	2805	2219	2181	9.26e-210	Glutamate-1-semialdehyde aminotransferase	Bacteria	0	Cyanobacteriota	Nostoc flagelliforme CCNUN1	2038116
ARIC|g43873.t1	UniRef90_UPI001B325DFC	29.2	71.5	53.6	2805	3674	2089	5.64e-209	non-ribosomal peptide synthetase	Bacteria	0	Cyanobacteriota	Brasilonema sp. CT11	2748322
ARIC|g43873.t1	UniRef90_A0A1Y0RJ73	27.9	75.7	81.1	2805	2551	2194	3.22e-208	Amino acid adenylation domain-containing protein	Bacteria	0	Cyanobacteriota	Nostocales cyanobacterium HT-58-2	1940762
ARIC|g43873.t1	UniRef90_UPI0015C37138	28.3	75.4	55.3	2805	3744	2206	3.57e-208	non-ribosomal peptide synthetase	Bacteria	0	Cyanobacteriota	Nostoc sp. C052	2576902
ARIC|g43873.t1	UniRef90_A0A848LSM2	29.6	75.5	38.1	2805	5425	2193	2.96e-207	Non-ribosomal peptide synthase/polyketide synthase (Fragment)	Bacteria	0	Myxococcota	Pyxidicoccus fallax	394095
ARIC|g43873.t1	UniRef90_A0A139X6N2	28.2	70.9	98.5	2805	1969	2064	8.02e-207	Non-ribosomal peptide synthetase	Bacteria	0	Cyanobacteriota	Scytonema hofmannii	34078
ARIC|g43873.t1	UniRef90_A0A223D1L2	28.9	75.6	97	2805	2130	2179	8.89e-207	Amino acid adenylation domain-containing protein	Bacteria	0	Bacillota	Tumebacillus algifaecis	1214604
ARIC|g43873.t1	UniRef90_A0A402A658	29.2	75.2	63.4	2805	3261	2178	1.2e-206	Amino acid adenylation domain-containing protein	Bacteria	0	Chloroflexota	Tengunoibacter tsumagoiensis	2014871
ARIC|g43873.t1	UniRef90_A0A6G9SG63	29.2	71.7	49.8	2805	4035	2094	4.59e-206	Amino acid adenylation domain-containing protein	Bacteria	0	Cyanobacteriota	Tolypothrix sp. PCC 7910	2099387
ARIC|g43873.t1	UniRef90_K9SXM5	27.4	75.8	84.6	2805	2425	2177	5.12e-206	Amino acid adenylation enzyme/thioester reductase family protein	Bacteria	0	Cyanobacteriota	Synechococcus sp. PCC 7502	1173263
ARIC|g43873.t1	UniRef90_A0A1Z4H701	28.8	75.3	59.7	2805	3504	2207	7.01e-206	Non-ribosomal peptide synthase	Bacteria	0	Cyanobacteriota	Calothrix sp. NIES-2100	1954172
ARIC|g43873.t1	UniRef90_A0A235J0A6	29.2	75.3	59.5	2805	3477	2194	1.16e-205	Non-ribosomal peptide synthetase	Bacteria	0	Cyanobacteriota	Nostoc sp. 'Peltigera membranacea cyanobiont' 232	2014531
ARIC|g43873.t1	UniRef90_A0A4D9C8Y2	28.2	72.9	37.4	2805	5416	2126	1.61e-205	Non-ribosomal peptide synthetase	Bacteria	0	Cyanobacteriota	Mastigocladus laminosus UU774	1594576
ARIC|g43873.t1	UniRef90_UPI001F27BBEE	27.9	75.5	59.3	2805	3450	2178	2.56e-205	amino acid adenylation domain-containing protein	Bacteria	0	Cyanobacteriota	Nostoc sp. CMAA1605	2055159
ARIC|g43873.t1	UniRef90_UPI0018816269	28.6	72.5	62.1	2805	3225	2102	6.07e-205	non-ribosomal peptide synthetase	Bacteria	0	Cyanobacteriota	Nostoc edaphicum	264686
ARIC|g43873.t1	UniRef90_A0A846B9M9	28.6	70.5	98.2	2805	1977	2037	7.25e-205	Amino acid adenylation domain-containing protein	Bacteria	0	Cyanobacteriota	Symploca sp. SIO1B1	2607763
ARIC|g43873.t1	UniRef90_UPI0001E2D143	27.4	72.2	58.2	2805	3435	2097	1.39e-204	non-ribosomal peptide synthetase	Bacteria	0	Bacillota	Acetivibrio cellulolyticus	35830
ARIC|g43873.t1	UniRef90_A0A2L2N4J8	28.3	75.4	55.5	2805	3705	2184	1.4e-204	Non-ribosomal peptide synthetase	Bacteria	0	Cyanobacteriota	Nostoc sp. 'Peltigera membranacea cyanobiont' N6	1261031
ARIC|g43873.t1	UniRef90_A0A4P5ZEB3	28	75.5	97	2805	2169	2215	2.39e-204	Amino acid adenylation domain-containing protein	Bacteria	0	Cyanobacteriota	Planktothrix agardhii CCAP 1459/11A	282420
ARIC|g43873.t1	UniRef90_A0A0U3CC83	28.2	75.3	84.6	2805	2442	2192	2.5e-204	Nonribosomal peptide synthetase	Bacteria	0	Cyanobacteriota	Anabaena sp. XPORK15F	462641
ARIC|g43873.t1	UniRef90_Q84BC8	28.5	71.8	53.4	2805	3735	2105	3.45e-204	Amino acid adenylation domain-containing protein	Bacteria	0	Cyanobacteriota	Nostoc sp. ATCC 53789	76335
ARIC|g43873.t1	UniRef90_A0A8J2THD8	27.7	79.2	47.4	2805	4450	2276	6.95e-204	Amino acid adenylation domain-containing protein	Bacteria	0	Cyanobacteriota	Chroococcus sp. FPU101	1974212
ARIC|g43873.t1	UniRef90_UPI001E583AB7	27.3	75.9	55.3	2805	3745	2187	8.24e-204	non-ribosomal peptide synthetase	Bacteria	0	Cyanobacteriota	Nostoc sp. XA010	2780407
ARIC|g43873.t1	UniRef90_UPI00200B703F	29	76.2	42.7	2805	4897	2198	1.04e-203	non-ribosomal peptide synthase/polyketide synthase	Bacteria	0	Myxococcota	Myxococcus fulvus	33
ARIC|g43873.t1	UniRef90_A0A1Z4PSD9	28.1	75.3	94.3	2805	2192	2185	4.07e-203	Amino acid adenylation domain-containing protein	Bacteria	0	Cyanobacteriota	Scytonema sp. NIES-4073	2005464
ARIC|g43873.t1	UniRef90_UPI001880A2E3	27.7	76.5	34.5	2805	6165	2240	5.36e-203	non-ribosomal peptide synthase/polyketide synthase	Bacteria	0	Cyanobacteriota	Phormidium sp. LEGE 05292	2777964
ARIC|g43873.t1	UniRef90_A0A218QU23	28.9	71.9	49.6	2805	4039	2099	7.68e-203	Amino acid adenylation domain-containing protein	Bacteria	0	Cyanobacteriota	Tolypothrix sp. NIES-4075	2005459
ARIC|g43873.t1	UniRef90_A0A8J6XMR9	27.5	76.4	95.4	2805	2186	2200	1.72e-202	Amino acid adenylation domain-containing protein	Bacteria	0	Cyanobacteriota	Iningainema tapete BLCC-T55	2748662
ARIC|g43873.t1	UniRef90_UPI001E5E4F83	28.9	71.9	74.2	2805	2661	2074	2.04e-202	non-ribosomal peptide synthetase	Bacteria	0	Cyanobacteriota	Nostoc mirabile	2907820
ARIC|g43873.t1	UniRef90_A0A2Z5X6C4	27.9	73	91.3	2805	2201	2108	2.96e-202	Amino acid adenylation domain protein	Bacteria	0	Cyanobacteriota	Pseudanabaena sp. ABRG5-3	685565
ARIC|g43873.t1	UniRef90_UPI00119A59B4	28.1	75	83.6	2805	2482	2189	1.81e-201	non-ribosomal peptide synthetase	Bacteria	0	Cyanobacteriota	Dulcicalothrix desertica	32056
ARIC|g43873.t1	UniRef90_UPI001F55A51D	27.5	72.4	92.3	2805	2161	2103	1.83e-201	amino acid adenylation domain-containing protein	Bacteria	0	Cyanobacteriota	Anabaena minutissima	2303152
ARIC|g43873.t1	UniRef90_B2J682	28.1	72.3	46.3	2805	4389	2140	3.59e-201	Amino acid adenylation domain protein	Bacteria	0	Cyanobacteriota	Nostoc punctiforme PCC 73102	63737
ARIC|g43873.t1	UniRef90_A0A6B3M3D2	28.3	75.2	64.5	2805	3219	2192	3.77e-201	Amino acid adenylation domain-containing protein	Bacteria	0	Cyanobacteriota	Symploca sp. SIO2E9	2607812
ARIC|g43873.t1	UniRef90_A0A2S0K306	27.6	75.8	64.4	2805	3172	2186	5.43e-201	Amino acid adenylation domain-containing protein	Bacteria	0	Bacillota	Lysinibacillus sphaericus	1421
ARIC|g43873.t1	UniRef90_A0A0V7ZLC8	27.5	75.7	57.3	2805	3615	2193	8.85e-201	Amino acid adenylation domain-containing protein	Bacteria	0	Cyanobacteriota	Mastigocoleus testarum BC008	371196
ARIC|g43873.t1	UniRef90_A0A1Z4J786	27.5	76.2	63.9	2805	3294	2213	9.19e-201	Amino acid adenylation domain-containing protein	Bacteria	0	Cyanobacteriota	Scytonema sp. HK-05	1137095
ARIC|g43873.t1	UniRef90_A0A6M0S004	27.3	72.3	89.7	2805	2218	2101	2.08e-200	Amino acid adenylation domain-containing protein	Bacteria	0	Cyanobacteriota	Adonisia turfae	2950184
ARIC|g43873.t1	UniRef90_A0A1S1JBR8	29	69.4	76.9	2805	2452	1997	2.58e-200	Carrier domain-containing protein	Bacteria	0	Bacteroidota	Flavobacterium tructae	1114873
ARIC|g43873.t1	UniRef90_A0A5C0DY43	28.2	75.5	44.5	2805	4683	2200	5.07e-200	Tyrocidine synthase 3	Bacteria	0	Cyanobacteriota	Dolichospermum sp. UHCC 0315A	1914871
ARIC|g43873.t1	UniRef90_A0A2D0HCL7	28.2	69.5	99.8	2805	1927	2019	6.96e-200	Non-ribosomal peptide synthetase	Bacteria	0	Cyanobacteriota	Nostoc sp. 'Peltigera malacea cyanobiont' DB3992	1206980
ARIC|g43873.t1	UniRef90_A0A0C1N6E7	28.4	71.9	39.2	2805	4999	2067	7.27e-200	Amino acid adenylation domain-containing protein	Bacteria	0	Cyanobacteriota	Tolypothrix bouteillei VB521301	1479485
ARIC|g43873.t1	UniRef90_A0A1Z4I9M4	27.8	72	79.8	2805	2523	2108	8.25e-200	Amino acid adenylation domain-containing protein	Bacteria	0	Cyanobacteriota	Nostoc sp. NIES-2111	1973475
ARIC|g43873.t1	UniRef90_A0A2L2NJX5	27.6	71.8	74.8	2805	2632	2090	8.27e-200	Non-ribosomal peptide synthetase	Bacteria	0	Cyanobacteriota	Nostoc sp. 'Lobaria pulmonaria (5183) cyanobiont'	1618022
ARIC|g45452.t1	UniRef90_K9RM15	28.3	57.5	24.4	1621	4025	1016	3.54e-92	Amino acid adenylation enzyme/thioester reductase family protein	Bacteria	0	Cyanobacteriota	Rivularia sp. PCC 7116	373994
ARIC|g45452.t1	UniRef90_UPI000B0BB55F	26.5	76.4	97.1	1621	1325	1330	3.83e-92	amino acid adenylation domain-containing protein	Bacteria	0	Pseudomonadota	Legionella fairfieldensis	45064
ARIC|g45452.t1	UniRef90_K9WVK1	29.1	58.9	40.3	1621	2518	1058	3.02e-91	Amino acid adenylation enzyme/thioester reductase family protein	Bacteria	0	Cyanobacteriota	Cylindrospermum stagnale PCC 7417	56107
ARIC|g45452.t1	UniRef90_A0A4U3F895	26.5	58.4	23.3	1621	4270	1046	1.29e-89	Non-ribosomal peptide synthetase	Bacteria	0	0	Bacteria	2
ARIC|g45452.t1	UniRef90_A0A1Y0RL48	33.1	42.8	52.1	1621	1335	718	3.65e-88	Non-ribosomal peptide synthetase	Bacteria	0	Cyanobacteriota	Nostocales cyanobacterium HT-58-2	1940762
ARIC|g45452.t1	UniRef90_UPI000490AFC3	28.3	57.8	62.3	1621	1575	1029	9.87e-87	non-ribosomal peptide synthetase	Bacteria	0	Bacillota	Shimazuella kribbensis	139808
ARIC|g45452.t1	UniRef90_A0A0M0SQD5	29.2	57.5	53.4	1621	1857	1032	2.83e-86	Peptide synthetase	Bacteria	0	Cyanobacteriota	Hapalosiphon sp. MRB220	1704290
ARIC|g45452.t1	UniRef90_UPI001E583AB7	30.1	51.1	24.1	1621	3745	927	5.1e-86	non-ribosomal peptide synthetase	Bacteria	0	Cyanobacteriota	Nostoc sp. XA010	2780407
ARIC|g45452.t1	UniRef90_A0A6P0S939	28.5	53.2	54.5	1621	1694	957	8.15e-86	Amino acid adenylation domain-containing protein (Fragment)	Bacteria	0	Cyanobacteriota	Moorena sp. SIO2I5	2607825
ARIC|g45452.t1	UniRef90_A0A1Z4J7E4	29.4	57.7	87.4	1621	1148	1057	4.51e-84	Amino acid adenylation domain-containing protein	Bacteria	0	Cyanobacteriota	Scytonema sp. HK-05	1137095
ARIC|g45452.t1	UniRef90_UPI0018DEB6B4	28	58.7	15.7	1621	6451	1053	7.03e-84	non-ribosomal peptide synthase/polyketide synthase	Bacteria	0	Cyanobacteriota	Crocosphaera watsonii	263511
ARIC|g45452.t1	UniRef90_UPI000317F2B2	28.1	58	34.1	1621	2953	1062	8.44e-84	non-ribosomal peptide synthetase	Bacteria	0	Cyanobacteriota	Mastigocladopsis repens	221287
ARIC|g45452.t1	UniRef90_A0A1Z4RN51	27.5	52.6	59.8	1621	1544	947	5.56e-83	Amino acid adenylation domain protein	Bacteria	0	Cyanobacteriota	Chondrocystis sp. NIES-4102	2005460
ARIC|g45452.t1	UniRef90_K9SXM5	28.7	50.6	36.4	1621	2425	913	6.36e-83	Amino acid adenylation enzyme/thioester reductase family protein	Bacteria	0	Cyanobacteriota	Synechococcus sp. PCC 7502	1173263
ARIC|g45452.t1	UniRef90_UPI001689E69F	33.6	37.8	38.7	1621	1558	628	1.37e-82	non-ribosomal peptide synthetase	Bacteria	0	Cyanobacteriota	Nostoc sp. FACHB-892	2692843
ARIC|g45452.t1	UniRef90_UPI001E3B66B9	35.3	37.5	33.6	1621	1819	632	2.63e-82	non-ribosomal peptide synthetase	Bacteria	0	Cyanobacteriota	Nostoc mirabile	2907820
ARIC|g45452.t1	UniRef90_A0A3B8JPF3	27.8	53.2	93.8	1621	993	965	3.55e-82	Non-ribosomal peptide synthetase (Fragment)	Bacteria	0	Cyanobacteriota	Cyanobacteria bacterium UBA8553	2055771
ARIC|g45452.t1	UniRef90_A0A8S9SV69	29.5	53	22.1	1621	4170	963	8.76e-82	Non-ribosomal peptide synthase/polyketide synthase	Bacteria	0	Cyanobacteriota	Tolypothrix bouteillei VB521301	1479485
ARIC|g45452.t1	UniRef90_A0A8J2THD8	28.6	51.4	20	1621	4450	925	9.02e-82	Amino acid adenylation domain-containing protein	Bacteria	0	Cyanobacteriota	Chroococcus sp. FPU101	1974212
ARIC|g45452.t1	UniRef90_G3ESX9	34	37.3	46.8	1621	1280	614	1.04e-81	NdaB	Bacteria	0	Cyanobacteriota	Nostoc sp. 73.1	707671
ARIC|g45452.t1	UniRef90_A0A553F7W1	26.9	57.8	51.7	1621	1905	1032	1.19e-81	Amino acid adenylation domain-containing protein	Bacteria	0	Bacteroidota	Fulvivirga sp. M361	2594266
ARIC|g45452.t1	UniRef90_UPI001444D4CB	33.1	42.1	43.1	1621	1575	706	1.83e-81	non-ribosomal peptide synthetase	Bacteria	0	Cyanobacteriota	Dolichospermum sp. UHCC 0259	2590010
ARIC|g45452.t1	UniRef90_A0A139WVY5	28.3	57.4	89.1	1621	1115	1030	1.91e-81	Non-ribosomal peptide synthetase	Bacteria	0	Cyanobacteriota	Scytonema hofmannii PCC 7110	128403
ARIC|g45452.t1	UniRef90_G9CIA2	27	55.5	20.2	1621	4768	1000	2.12e-81	NpnB	Bacteria	0	Cyanobacteriota	Nostoc sp. 152	213632
ARIC|g45452.t1	UniRef90_A0A559J1G8	28.3	56.2	35.8	1621	2705	1010	3.45e-81	Amino acid adenylation domain-containing protein	Bacteria	0	Bacillota	Paenibacillus vietnamensis	2590547
ARIC|g45452.t1	UniRef90_A0A846GC18	27.6	57.5	27.6	1621	3601	1038	5.62e-81	Amino acid adenylation domain-containing protein	Bacteria	0	Cyanobacteriota	Okeania sp. SIO2B3	2607784
ARIC|g45452.t1	UniRef90_UPI0015C37138	27.2	57.9	26.9	1621	3744	1054	7.57e-81	non-ribosomal peptide synthetase	Bacteria	0	Cyanobacteriota	Nostoc sp. C052	2576902
ARIC|g45452.t1	UniRef90_A0A158J6Q2	33	40.2	70.8	1621	900	666	1.22e-80	Non-ribosomal peptide synthetase	Bacteria	0	Pseudomonadota	Caballeronia cordobensis	1353886
ARIC|g45452.t1	UniRef90_A0A218QDC1	29.1	53.4	35.1	1621	2640	968	1.34e-80	Amino acid adenylation domain-containing protein	Bacteria	0	Cyanobacteriota	Tolypothrix sp. NIES-4075	2005459
ARIC|g45452.t1	UniRef90_A0A0V7ZN87	27.4	57.8	53.9	1621	1856	1037	1.36e-80	Non-ribosomal peptide synthetase	Bacteria	0	Cyanobacteriota	Mastigocoleus testarum BC008	371196
ARIC|g45452.t1	UniRef90_UPI00168531C5	27.5	57.9	36.4	1621	2755	1049	1.84e-80	non-ribosomal peptide synthetase	Bacteria	0	Cyanobacteriota	Nostoc sp. FACHB-973	2692844
ARIC|g45452.t1	UniRef90_UPI001916B4F5	27.5	58.5	22.1	1621	4626	1065	1.91e-80	non-ribosomal peptide synthetase	Bacteria	0	Chloroflexota	Ktedonobacter robiniae	2778365
ARIC|g45452.t1	UniRef90_UPI001C3D2BEA	29.5	50	30.1	1621	2930	914	2.56e-80	non-ribosomal peptide synthetase	Bacteria	0	Cyanobacteriota	Nodularia sp. NIES-3585	1973477
ARIC|g45452.t1	UniRef90_UPI001FEB9C7B	27.5	58.7	17.2	1621	5593	1048	3.54e-80	amino acid adenylation domain-containing protein	Bacteria	0	Bacteroidota	Chitinophaga varians	2202339
ARIC|g45452.t1	UniRef90_UPI0002E6F50E	27.5	58	37.6	1621	2666	1040	4.09e-80	non-ribosomal peptide synthetase	Bacteria	0	Cyanobacteriota	Fischerella sp. PCC 9339	1174528
ARIC|g45452.t1	UniRef90_J2SRN6	27.7	57.6	27.1	1621	3632	1024	6.77e-80	Amino acid adenylation enzyme/thioester reductase family protein (Fragment)	Bacteria	0	Pseudomonadota	Pseudomonas sp. GM50	1144332
ARIC|g45452.t1	UniRef90_A0A258WRS0	33.8	36.9	27.7	1621	2165	615	1.27e-79	Type I polyketide synthase	Bacteria	0	Bacteroidota	Sphingobacteriales bacterium 16-39-50	1970581
ARIC|g45452.t1	UniRef90_UPI0015B96553	33.4	39.2	71.5	1621	880	659	1.71e-79	amino acid adenylation domain-containing protein	Bacteria	0	Cyanobacteriota	Nostoc sp. TCL26-01	2576904
ARIC|g45452.t1	UniRef90_UPI001C8CA7BF	27.2	57.9	20.6	1621	4858	1044	2.33e-79	non-ribosomal peptide synthase/polyketide synthase	Bacteria	0	Cyanobacteriota	Desmonostoc muscorum	1179
ARIC|g45452.t1	UniRef90_UPI001F4F480E	27.6	57.5	33.2	1621	2945	1034	2.34e-79	amino acid adenylation domain-containing protein	Bacteria	0	Pseudomonadota	Pseudomonas kitaguniensis	2607908
ARIC|g45452.t1	UniRef90_A0A7I8EZJ5	31.6	44.1	21.7	1621	3308	735	2.54e-79	Non-ribosomal peptide synthetase	Bacteria	0	Chloroflexota	Ktedonobacteria bacterium brp13	2717365
ARIC|g45452.t1	UniRef90_UPI0018816269	34.4	38.1	19.3	1621	3225	643	3.29e-79	non-ribosomal peptide synthetase	Bacteria	0	Cyanobacteriota	Nostoc edaphicum	264686
ARIC|g45452.t1	UniRef90_A0A1Z4TUN7	27	57.6	32.9	1621	3032	1042	4.15e-79	Putative peptide synthetase	Bacteria	0	Cyanobacteriota	Fischerella sp. NIES-4106	2005456
ARIC|g45452.t1	UniRef90_A0A0C2QIY2	27.3	57.7	56.3	1621	1779	1038	4.47e-79	Amino acid adenylation protein	Bacteria	0	Cyanobacteriota	Scytonema tolypothrichoides VB-61278	1233231
ARIC|g45452.t1	UniRef90_UPI000F46C95F	27	58.9	27.5	1621	3645	1049	8.1e-79	non-ribosomal peptide synthetase	Bacteria	0	Pseudomonadota	Pseudomonas sp. AF76	554393
ARIC|g45452.t1	UniRef90_A0A2R5FLG7	27.4	57.8	38.5	1621	2602	1036	8.31e-79	Amino acid adenylation domain-containing protein	Bacteria	0	Cyanobacteriota	Nostoc commune NIES-4072	2005467
ARIC|g45452.t1	UniRef90_A0A4D9C8E3	27.2	50.4	24.6	1621	3767	952	1.43e-78	Amino acid adenylation domain-containing protein	Bacteria	0	Cyanobacteriota	Mastigocladus laminosus UU774	1594576
ARIC|g45452.t1	UniRef90_UPI00111631DF	34.1	36	52	1621	1129	598	1.85e-78	non-ribosomal peptide synthetase	Bacteria	0	Bacillota	Brevibacillus dissolubilis	1844116
ARIC|g45452.t1	UniRef90_UPI000EF4C626	26.5	57.6	36.8	1621	2674	1031	1.95e-78	non-ribosomal peptide synthetase	Bacteria	0	Bacillota	Virgibacillus sp. Bac330	2419841
ARIC|g45452.t1	UniRef90_A0A5A5TEH4	27.1	58.8	21.9	1621	4633	1053	2.07e-78	Beta-ketoacyl synthase	Bacteria	0	Chloroflexota	Dictyobacter arantiisoli	2014874
ARIC|g46120.t1	UniRef90_A0A2P1CZG6	28.9	94.8	62.2	941	1390	913	8.01e-94	AptD	Bacteria	0	Cyanobacteriota	unclassified Phormidium	2609805
ARIC|g46120.t1	UniRef90_UPI0016845840	31.6	90.5	46.1	941	1779	877	8.38e-93	non-ribosomal peptide synthetase	Bacteria	0	Cyanobacteriota	Anabaena minutissima	2303152
ARIC|g46120.t1	UniRef90_K9WVI7	31.1	87.4	45	941	1765	840	4.97e-92	Amino acid adenylation enzyme/thioester reductase family protein	Bacteria	0	Cyanobacteriota	Cylindrospermum stagnale PCC 7417	56107
ARIC|g46120.t1	UniRef90_G3ESX9	29.8	90	64.2	941	1280	863	6.04e-92	NdaB	Bacteria	0	Cyanobacteriota	Nostoc sp. 73.1	707671
ARIC|g46120.t1	UniRef90_L8M3A4	29.4	90.5	22.4	941	3677	872	2.72e-91	Non-ribosomal peptide synthase/amino acid adenylation enzyme	Bacteria	0	Cyanobacteriota	Xenococcus sp. PCC 7305	102125
ARIC|g46120.t1	UniRef90_UPI001E3B66B9	29.9	92.1	46.6	941	1819	893	1.45e-90	non-ribosomal peptide synthetase	Bacteria	0	Cyanobacteriota	Nostoc mirabile	2907820
ARIC|g46120.t1	UniRef90_UPI0018823B9A	28.4	97.1	64.3	941	1390	946	1.89e-90	non-ribosomal peptide synthetase	Bacteria	0	Cyanobacteriota	Phormidium sp. LEGE 05292	2777964
ARIC|g46120.t1	UniRef90_A0A8J6ZBI4	30.8	89.9	52.6	941	1575	874	2.06e-90	Amino acid adenylation domain-containing protein	Bacteria	0	Cyanobacteriota	Fortiea sp. LEGE XX443	1828611
ARIC|g46120.t1	UniRef90_A0A223CZV2	32.2	87.7	42.7	941	1865	838	3.7e-90	Amino acid adenylation domain-containing protein	Bacteria	0	Bacillota	Tumebacillus algifaecis	1214604
ARIC|g46120.t1	UniRef90_UPI001686174A	28.8	91.5	47.2	941	1773	881	2.02e-89	non-ribosomal peptide synthetase	Bacteria	0	Cyanobacteriota	Nostoc sp. FACHB-110	2692834
ARIC|g46120.t1	UniRef90_UPI0018C6AAE1	30.2	90.2	19.3	941	4337	885	3.33e-89	non-ribosomal peptide synthase/polyketide synthase	Bacteria	0	Cyanobacteriota	Nostoc sp. NZL	2650612
ARIC|g46120.t1	UniRef90_A0A1Y0IW76	31.4	82.3	41.2	941	1814	784	3.85e-89	Amino acid adenylation domain-containing protein	Bacteria	0	Bacillota	Tumebacillus avium	1903704
ARIC|g46120.t1	UniRef90_A0A1L4BS36	28.9	92.1	15.9	941	5443	907	6.32e-89	Carrier domain-containing protein	Bacteria	0	Pseudomonadota	Francisella uliginis	573570
ARIC|g46120.t1	UniRef90_UPI001E43180F	29.4	90.2	64.1	941	1292	872	6.6e-89	non-ribosomal peptide synthetase	Bacteria	0	Cyanobacteriota	Nostoc sp. CHAB 5836	2780404
ARIC|g46120.t1	UniRef90_UPI0018816269	30.3	88.9	25.9	941	3225	872	1.35e-88	non-ribosomal peptide synthetase	Bacteria	0	Cyanobacteriota	Nostoc edaphicum	264686
ARIC|g46120.t1	UniRef90_B4XVH0	29.6	87.5	68.7	941	1171	845	2.34e-88	Peptide synthetase (Fragment)	Bacteria	0	Cyanobacteriota	Nostoc sp. IO-102-I	284262
ARIC|g46120.t1	UniRef90_UPI00037E5E87	30.3	91.8	47.1	941	1763	879	7.21e-88	non-ribosomal peptide synthetase	Bacteria	0	Cyanobacteriota	Fortiea contorta	1892405
ARIC|g46120.t1	UniRef90_A0A1Y0RL48	29.8	92.7	63.9	941	1335	898	1.13e-87	Non-ribosomal peptide synthetase	Bacteria	0	Cyanobacteriota	Nostocales cyanobacterium HT-58-2	1940762
ARIC|g46120.t1	UniRef90_A3INX1	27.6	94.6	56.2	941	1538	916	1.92e-87	Amino acid adenylation	Bacteria	0	Cyanobacteriota	Crocosphaera chwakensis CCY0110	391612
ARIC|g46120.t1	UniRef90_B2J682	30.1	90.2	18.9	941	4389	870	2.14e-87	Amino acid adenylation domain protein	Bacteria	0	Cyanobacteriota	Nostoc punctiforme PCC 73102	63737
ARIC|g46120.t1	UniRef90_A0A1M6LHL7	27.7	93.6	40.7	941	2118	902	2.16e-87	Amino acid adenylation domain-containing protein	Bacteria	0	Bacteroidota	Aquimarina spongiae	570521
ARIC|g46120.t1	UniRef90_A0A4D9CF01	29	90.6	52	941	1610	879	2.42e-87	Amino acid adenylation domain-containing protein	Bacteria	0	Cyanobacteriota	Mastigocladus laminosus UU774	1594576
ARIC|g46120.t1	UniRef90_A0A4R2QZD6	31	82.3	40.6	941	1844	788	1.14e-86	Amino acid adenylation domain-containing protein	Bacteria	0	Bacillota	Tumebacillus sp. BK434	2512169
ARIC|g46120.t1	UniRef90_G0A7P5	29.3	87.4	36.8	941	2187	845	2.37e-86	Amino acid adenylation domain protein	Bacteria	0	Pseudomonadota	Methylomonas methanica MC09	857087
ARIC|g46120.t1	UniRef90_W4QKH5	27.7	92.3	94.7	941	872	885	3.86e-86	Long-chain-fatty-acid-CoA ligase	Bacteria	0	Bacillota	Halalkalibacter hemicellulosilyticusJCM 9152	1236971
ARIC|g46120.t1	UniRef90_A0A0C2QIA7	30.5	93.4	61.9	941	1401	906	5.24e-86	Amino acid adenylation domain-containing protein	Bacteria	0	Cyanobacteriota	Scytonema tolypothrichoides VB-61278	1233231
ARIC|g46120.t1	UniRef90_A0A139X6N2	28	95	44.1	941	1969	918	7.22e-86	Non-ribosomal peptide synthetase	Bacteria	0	Cyanobacteriota	Scytonema hofmannii	34078
ARIC|g46120.t1	UniRef90_UPI0002E6F50E	29	90.6	31.4	941	2666	879	8.62e-86	non-ribosomal peptide synthetase	Bacteria	0	Cyanobacteriota	Fischerella sp. PCC 9339	1174528
ARIC|g46120.t1	UniRef90_UPI0016816258	28.3	92.8	35.4	941	2433	911	1.49e-85	non-ribosomal peptide synthetase	Bacteria	0	Cyanobacteriota	Anabaena sp. FACHB-1237	2692769
ARIC|g46120.t1	UniRef90_A0A3R6FKW5	28.5	88	32.6	941	2500	857	1.51e-85	Amino acid adenylation domain-containing protein	Bacteria	0	Bacteroidota	Parabacteroides merdae	46503
ARIC|g46120.t1	UniRef90_A0A1W1CGL8	28.2	90.9	58.5	941	1417	873	1.95e-85	Malonyl CoA-acyl carrier protein transacylase	0	0	0	hydrothermal vent metagenome	652676
ARIC|g46120.t1	UniRef90_UPI001FA7E5E3	29	90.9	30.6	941	2731	878	2.12e-85	amino acid adenylation domain-containing protein	Bacteria	0	Bacillota	Ruminiclostridium josui	1499
ARIC|g46120.t1	UniRef90_A0A1D2PE81	28.9	88.8	46.5	941	1796	879	2.14e-85	Non-ribosomal peptide synthetase	Bacteria	0	Cyanobacteriota	Scytonema millei VB511283	1245923
ARIC|g46120.t1	UniRef90_UPI0007862153	28.5	90.9	15	941	5573	875	2.59e-85	hybrid non-ribosomal peptide synthetase/type I polyketide synthase	Bacteria	0	Bacteroidota	Aquimarina longa	1080221
ARIC|g46120.t1	UniRef90_UPI0015C3BCEF	28.4	91.5	59.5	941	1392	881	3.12e-85	non-ribosomal peptide synthetase	Bacteria	0	Cyanobacteriota	Nostoc sp. C052	2576902
ARIC|g46120.t1	UniRef90_A0A2P1CZC0	28.2	96.2	61.9	941	1421	932	3.67e-85	AptD	Bacteria	0	Cyanobacteriota	Nostoc sp. XHIID C2	2027339
ARIC|g46120.t1	UniRef90_A0A6P2A0P8	33.1	71.5	88.4	941	743	686	3.77e-85	Amino acid adenylation domain-containing protein (Fragment)	Bacteria	0	Cyanobacteriota	Nodularia sp. (in: cyanobacteria)	2047085
ARIC|g46120.t1	UniRef90_A0A1H2YH37	29.7	84	40.2	941	1917	809	4.19e-85	Amino acid adenylation domain-containing protein	Bacteria	0	Bacillota	Marininema mesophilum	1048340
ARIC|g46120.t1	UniRef90_A0A8I1DQ98	30.3	88.8	76.5	941	1065	859	6e-85	Amino acid adenylation domain-containing protein	Bacteria	0	Pseudomonadota	Acinetobacter sp. ACIN00229	2792607
ARIC|g46120.t1	UniRef90_UPI001ABBC693	27.9	91.4	75.8	941	1104	882	9.87e-85	non-ribosomal peptide synthetase	Bacteria	0	Cyanobacteriota	Aetokthonos hydrillicola	1550245
ARIC|g46120.t1	UniRef90_A0A077P6Y2	29.1	88.1	18.9	941	4334	859	1.46e-84	Similar to proteins involved in antibiotic biosynthesis	Bacteria	0	Pseudomonadota	Xenorhabdus bovienii str. oregonense	1398202
ARIC|g46120.t1	UniRef90_A0A367QTF3	28.2	89.5	46	941	1784	866	1.7e-84	Non-ribosomal peptide synthetase	Bacteria	0	Cyanobacteriota	Nostoc sp. ATCC 43529	1840705
ARIC|g46120.t1	UniRef90_A0A235ICT4	29	91	65	941	1284	876	3.22e-84	Non-ribosomal peptide synthetase	Bacteria	0	Cyanobacteriota	Nostoc sp. 'Peltigera membranacea cyanobiont' 213	2014530
ARIC|g46120.t1	UniRef90_UPI001895251B	30.1	84.4	57.5	941	1353	813	3.87e-84	non-ribosomal peptide synthetase	Bacteria	0	Pseudomonadota	Methylobacter sp. BlB1	2785914
ARIC|g46120.t1	UniRef90_UPI001E3497F8	28.9	88.8	70.4	941	1165	861	5.09e-84	non-ribosomal peptide synthetase	Bacteria	0	Cyanobacteriota	Nostoc favosum	2907819
ARIC|g46120.t1	UniRef90_A0A6P0THV6	27.8	94.7	49.4	941	1794	923	7.56e-84	Amino acid adenylation domain-containing protein (Fragment)	Bacteria	0	Cyanobacteriota	Cyanothece sp. SIO2G6	2607797
ARIC|g46120.t1	UniRef90_UPI0013DC7268	28.6	90.2	12.4	941	6686	872	1.26e-83	non-ribosomal peptide synthase/polyketide synthase	Bacteria	0	Myxococcota	Pyxidicoccus caerfyrddinensis	2709663
ARIC|g46120.t1	UniRef90_UPI002006EC78	28	93.1	25.3	941	3382	900	1.96e-83	amino acid adenylation domain-containing protein	Bacteria	0	Cyanobacteriota	Brasilonema sp. UFV-L1	2234130
ARIC|g46120.t1	UniRef90_UPI000684032C	29.5	90.9	37.1	941	2247	877	2.2e-83	non-ribosomal peptide synthetase	Bacteria	0	Bacillota	Caldalkalibacillus mannanilyticus	1418
ARIC|g46120.t1	UniRef90_UPI00034DC9E0	28.4	96.6	67.4	941	1330	944	2.85e-83	non-ribosomal peptide synthetase	Bacteria	0	Cyanobacteriota	Oscillatoria sp. PCC 10802	1173028
ARIC|g46663.t1	UniRef90_UPI00187EF09F	27.9	64.8	93.7	4395	2819	2940	3.6e-267	SDR family NAD(P)-dependent oxidoreductase	Bacteria	0	Cyanobacteriota	Nostoc	1177
ARIC|g46663.t1	UniRef90_UPI001B32EB87	29	61.4	89.3	4395	2824	2793	1.28e-266	SDR family NAD(P)-dependent oxidoreductase	Bacteria	0	Cyanobacteriota	Brasilonema sp. CT11	2748322
ARIC|g46663.t1	UniRef90_UPI0015C35C4A	28.1	64.8	93.8	4395	2815	2950	2.99e-256	SDR family NAD(P)-dependent oxidoreductase	Bacteria	0	Cyanobacteriota	Nostoc sp. C052	2576902
ARIC|g46663.t1	UniRef90_A0A8J6ZNQ0	28.1	64.8	94	4395	2807	2946	2.09e-255	SDR family NAD(P)-dependent oxidoreductase	Bacteria	0	Cyanobacteriota	Desmonostoc muscorum	1179
ARIC|g46663.t1	UniRef90_A0A1H3HS09	27.2	61.4	97.1	4395	2594	2785	3.75e-236	Acyl transferase domain-containing protein	Bacteria	0	Actinomycetota	Geodermatophilus africanus	1137993
ARIC|g46663.t1	UniRef90_A0A059TYE0	27.7	61.4	65.4	4395	3862	2780	9.77e-236	PKS/NRPS hybrid	Bacteria	0	0	uncultured bacterium 12-5D	1497524
ARIC|g46663.t1	UniRef90_A0A1F3PWP3	27	61.3	90	4395	2802	2789	3.29e-234	Carrier domain-containing protein	Bacteria	0	Bacteroidota	Bacteroidetes bacterium RIFCSPLOWO2_12_FULL_35_15	1797364
ARIC|g46663.t1	UniRef90_A0A6P0WL94	26.6	61.8	98	4395	2586	2799	1.32e-230	SDR family NAD(P)-dependent oxidoreductase	Bacteria	0	Cyanobacteriota	Caldora sp. SIO3E6	2607806
ARIC|g46663.t1	UniRef90_UPI0020334C8D	27.3	61.3	84.7	4395	2974	2767	8.38e-223	thioester reductase domain-containing protein	Bacteria	0	Planctomycetota	Aporhodopirellula aestuarii	2950107
ARIC|g46663.t1	UniRef90_A0A370I7P1	26.6	61.4	89.2	4395	2812	2776	1.03e-218	Acyl transferase domain-containing protein	Bacteria	0	Actinomycetota	Nocardia pseudobrasiliensis	45979
ARIC|g46663.t1	UniRef90_A0A3A4K7J3	26.6	61.7	88.7	4395	2844	2805	3.38e-214	SDR family NAD(P)-dependent oxidoreductase	Bacteria	0	Actinomycetota	Nocardia panacis	2340916
ARIC|g46663.t1	UniRef90_Q4C7P4	27	60.7	97.5	4395	2602	2809	8.29e-212	Beta-ketoacyl synthase:Acyl transferase region:Zinc-containing alcohol dehydrogenase superfamily:Phosphopantetheine-binding	Bacteria	0	Cyanobacteriota	Crocosphaera watsonii	263511
ARIC|g46663.t1	UniRef90_A0A1W2FW33	26.2	61.6	89.7	4395	2813	2776	4.17e-211	Acyl transferase domain-containing protein	Bacteria	0	Actinomycetota	Kibdelosporangium aridum	2030
ARIC|g46663.t1	UniRef90_UPI0009F4B480	26.4	60.7	97.4	4395	2593	2768	5.59e-211	type I polyketide synthase	Bacteria	0	Cyanobacteriota	Moorena producens	1155739
ARIC|g46663.t1	UniRef90_A0A5N0ENA4	26.3	61.7	89.7	4395	2818	2788	5.85e-211	SDR family NAD(P)-dependent oxidoreductase	Bacteria	0	Actinomycetota	Nocardia colli	2545717
ARIC|g46663.t1	UniRef90_UPI001E4E5DAE	26.7	57.4	88.9	4395	2616	2603	1e-210	SDR family NAD(P)-dependent oxidoreductase	Bacteria	0	Cyanobacteriota	Nostoc favosum	2907819
ARIC|g46663.t1	UniRef90_A0A6I2FVW5	26.2	61.3	89.1	4395	2814	2782	1.29e-208	SDR family NAD(P)-dependent oxidoreductase	Bacteria	0	Actinomycetota	Nocardia sp. SYP-A9097	2663237
ARIC|g46663.t1	UniRef90_A0A7V4U9Z2	26.3	61.2	96.7	4395	2600	2785	3.62e-204	SDR family NAD(P)-dependent oxidoreductase	Bacteria	0	Planctomycetota	Phycisphaerae bacterium	2026778
ARIC|g46663.t1	UniRef90_A0A378YLI1	25.6	61.2	88.9	4395	2811	2766	6.27e-203	Mycocerosic acid synthase	Bacteria	0	Actinomycetota	Nocardia otitidiscaviarum	1823
ARIC|g46663.t1	UniRef90_UPI001E4BCFFE	32.3	37.7	99	4395	1547	1706	7.91e-203	acyltransferase domain-containing protein	Bacteria	0	Cyanobacteriota	Nostoc sp. CHAB 5715	2780400
ARIC|g46663.t1	UniRef90_UPI001895EE9F	25.8	61.3	89.3	4395	2820	2761	6.48e-201	SDR family NAD(P)-dependent oxidoreductase	Bacteria	0	Actinomycetota	Nocardia transvalensis	37333
ARIC|g46663.t1	UniRef90_UPI001E4B9B84	26.2	57.3	90.3	4395	2639	2667	3.17e-200	SDR family NAD(P)-dependent oxidoreductase	Bacteria	0	Cyanobacteriota	Nostoc mirabile	2907820
ARIC|g46663.t1	UniRef90_U5DKA0	25.3	68.2	86.4	4395	3276	3149	1.19e-196	Polyketide synthase module	Bacteria	0	Cyanobacteriota	Rubidibacter lacunae KORDI 51-2	582515
ARIC|g46663.t1	UniRef90_A0A3B0YXV3	25.8	57.5	90.3	4395	2729	2666	2.97e-193	Polyketide synthase modules and related proteins	0	0	0	hydrothermal vent metagenome	652676
ARIC|g46663.t1	UniRef90_Q55E72	25.1	61.3	83.5	4395	3147	2863	2.44e-192	Probable polyketide synthase 1	Eukaryota	0	Evosea	Dictyostelium discoideum	44689
ARIC|g46663.t1	UniRef90_A0A6A6F4Q6	26	61.3	99	4395	2620	2858	5.36e-190	Carrier domain-containing protein	Eukaryota	Fungi	Ascomycota	Cercospora zeae-maydis SCOH1-5	717836
ARIC|g46663.t1	UniRef90_UPI001FEA9851	25.3	64.8	79.4	4395	3343	2966	4.14e-189	SDR family NAD(P)-dependent oxidoreductase	Bacteria	0	Cyanobacteriota	Leptothoe spongobia	2651728
ARIC|g46663.t1	UniRef90_A0A0C3GF07	25.4	61.3	98.5	4395	2629	2872	5.03e-184	Carrier domain-containing protein	Eukaryota	Fungi	Ascomycota	Oidiodendron maius Zn	913774
ARIC|g46663.t1	UniRef90_UPI001D87B9F3	25.5	61.4	99.2	4395	2625	2862	8.56e-184	6-hydroxymellein synthase	Eukaryota	Fungi	Ascomycota	Fulvia fulva	5499
ARIC|g46663.t1	UniRef90_B1WWV7	27	50.6	79.9	4395	2539	2317	2.08e-183	Polyketide synthase	Bacteria	0	Cyanobacteriota	Crocosphaera subtropica ATCC 51142	43989
ARIC|g46663.t1	UniRef90_A0A5J5EVH2	25.2	57.8	91.3	4395	2644	2644	4.6e-178	Fatty acid synthase S-acetyltransferase	Eukaryota	Fungi	Ascomycota	Sphaerosporella brunnea	1250544
ARIC|g46663.t1	UniRef90_A5HSI5	25	57.7	92.3	4395	2671	2712	1e-177	Iterative type I polyketide synthase	Eukaryota	Fungi	Ascomycota	Solorina crocea	48864
ARIC|g46663.t1	UniRef90_A0A6G9YGP4	25.2	57.6	83.2	4395	2820	2610	1.6e-177	SDR family NAD(P)-dependent oxidoreductase	Bacteria	0	Actinomycetota	Nocardia arthritidis	228602
ARIC|g46663.t1	UniRef90_UPI000AE331C5	37.9	23.8	71.7	4395	1368	1063	8.35e-177	acyltransferase domain-containing protein	Bacteria	0	Bacillota	Bacillus glycinifermentans	1664069
ARIC|g46663.t1	UniRef90_A0A6A5BC54	28.7	43.5	63.5	4395	2907	1992	5.63e-176	Carrier domain-containing protein	Eukaryota	0	Heterolobosea	Naegleria fowleri	5763
ARIC|g46663.t1	UniRef90_A0A0C2RLH4	35	27.9	61	4395	1825	1242	8.41e-176	Carrier domain-containing protein	Bacteria	0	Bacillota	Jeotgalibacillus campisalis	220754
ARIC|g46663.t1	UniRef90_A0A2B7YRB1	25	61.3	98.6	4395	2601	2833	9.24e-176	Non-reducing polyketide synthase nscA	Eukaryota	Fungi	Ascomycota	Polytolypa hystricis UAMH7299	1447883
ARIC|g46663.t1	UniRef90_A0A094FBA7	24.8	61.1	98.6	4395	2615	2808	1.82e-175	Carrier domain-containing protein	Eukaryota	Fungi	Ascomycota	Pseudogymnoascus sp. VKM F-103	1420912
ARIC|g46663.t1	UniRef90_A0A6L8URN0	35	27.7	59.8	4395	1858	1243	2.7e-175	SDR family NAD(P)-dependent oxidoreductase	Bacteria	0	Bacillota	Paenibacillus silvestris	2606219
ARIC|g46663.t1	UniRef90_A0A7Y5NAQ7	24.7	59.7	97.2	4395	2644	2789	1.24e-174	SDR family NAD(P)-dependent oxidoreductase	Bacteria	0	0	candidate division KSB1 bacterium	2172550
ARIC|g46663.t1	UniRef90_UPI001CFE493E	29.2	43.5	64	4395	2882	1988	1.39e-174	uncharacterized protein	Eukaryota	0	Heterolobosea	Naegleria lovaniensis	51637
ARIC|g46663.t1	UniRef90_A0A1H8C478	33.8	28.7	63.5	4395	1821	1275	1.18e-173	Acyl transferase domain-containing protein	Bacteria	0	Bacillota	Lihuaxuella thermophila	1173111
ARIC|g46663.t1	UniRef90_A0A6A6HB87	24.9	58.5	93.6	4395	2707	2771	4.28e-173	Putative polyketide synthase	Eukaryota	Fungi	Ascomycota	Viridothelium virens	1048519
ARIC|g46663.t1	UniRef90_A0A1W5CYH3	25.4	57.7	91.2	4395	2668	2685	1.33e-172	Polyketide synthase	Eukaryota	Fungi	Ascomycota	Lasallia pustulata	136370
ARIC|g46663.t1	UniRef90_A0A5M9WW97	37.7	23	51.3	4395	1859	1020	1.79e-172	Type I polyketide synthase	Bacteria	0	Bacillota	Paenibacillus amylolyticus	1451
ARIC|g46663.t1	UniRef90_A0A232LVY2	25.5	57.6	92	4395	2642	2676	3.41e-172	Carrier domain-containing protein	Eukaryota	Fungi	Ascomycota	Elaphomyces granulatus	519963
ARIC|g46663.t1	UniRef90_A0A0H1B8T3	25.6	58.5	93.7	4395	2602	2694	1.03e-171	Non-reducing polyketide synthase nscA	Eukaryota	Fungi	Ascomycota	Blastomyces silverae	2060906
ARIC|g46663.t1	UniRef90_A0A3M7N1Y8	25.2	61.3	99.1	4395	2607	2837	4.4e-171	Carrier domain-containing protein (Fragment)	Eukaryota	Fungi	Ascomycota	Chaetothyriales sp. CBS 135597	2249420
ARIC|g46663.t1	UniRef90_A0A7V8CYV6	35.5	26.5	57.2	4395	1838	1186	1.39e-170	Type I polyketide synthase	Bacteria	0	Chloroflexota	Chloroflexia bacterium SDU3-3	2651839
ARIC|g46663.t1	UniRef90_A0A2K8TAB7	36.7	23	97	4395	973	1021	1.69e-170	Acyl carrier protein	Bacteria	0	Cyanobacteriota	Nostoc flagelliforme CCNUN1	2038116
ARIC|g46675.t1	UniRef90_UPI0016816258	28.9	93.9	63.4	1616	2433	1611	4.95e-146	non-ribosomal peptide synthetase	Bacteria	0	Cyanobacteriota	Anabaena sp. FACHB-1237	2692769
ARIC|g46675.t1	UniRef90_K9SXM5	28.4	93.6	63	1616	2425	1606	1.15e-142	Amino acid adenylation enzyme/thioester reductase family protein	Bacteria	0	Cyanobacteriota	Synechococcus sp. PCC 7502	1173263
ARIC|g46675.t1	UniRef90_K9RM15	29.3	92.6	37.6	1616	4025	1596	3.31e-140	Amino acid adenylation enzyme/thioester reductase family protein	Bacteria	0	Cyanobacteriota	Rivularia sp. PCC 7116	373994
ARIC|g46675.t1	UniRef90_A0A1S1JBY9	28.5	98.2	44.9	1616	3638	1701	1.34e-139	Non-ribosomal peptide synthetase (Fragment)	Bacteria	0	Bacteroidota	Flavobacterium tructae	1114873
ARIC|g46675.t1	UniRef90_A0A2T1LQM2	28.9	92.3	75.4	1616	2017	1587	2.59e-137	Non-ribosomal peptide synthetase (Fragment)	Bacteria	0	Cyanobacteriota	Aphanothece hegewaldii CCALA 016	2107694
ARIC|g46675.t1	UniRef90_A0A4P5ZEB3	29.4	92.5	70.9	1616	2169	1611	5.12e-137	Amino acid adenylation domain-containing protein	Bacteria	0	Cyanobacteriota	Planktothrix agardhii CCAP 1459/11A	282420
ARIC|g46675.t1	UniRef90_UPI00201F834A	28.2	98.2	32.9	1616	4965	1696	3.2e-136	amino acid adenylation domain-containing protein	Bacteria	0	Bacteroidota	Flavobacterium	237
ARIC|g46675.t1	UniRef90_A0A2L2NK07	29.6	84.5	63.8	1616	2179	1447	8.07e-136	Non-ribosomal peptide synthetase	Bacteria	0	Cyanobacteriota	Nostoc sp. 'Lobaria pulmonaria (5183) cyanobiont'	1618022
ARIC|g46675.t1	UniRef90_A0A239B1N2	27.7	99.3	27	1616	6098	1719	1.11e-135	Amino acid adenylation domain-containing protein (Fragment)	Bacteria	0	Bacteroidota	Flavobacterium sp. ov086	1761785
ARIC|g46675.t1	UniRef90_UPI00201ED964	27.5	98.2	30.2	1616	5348	1690	3.41e-135	non-ribosomal peptide synthase/polyketide synthase	Bacteria	0	Bacteroidota	Flavobacterium sp. B183	907046
ARIC|g46675.t1	UniRef90_UPI001E5163BE	30.1	93.5	47.1	1616	3223	1602	1.1e-134	non-ribosomal peptide synthetase	Bacteria	0	Cyanobacteriota	Nostoc sp. XA010	2780407
ARIC|g46675.t1	UniRef90_A0A8J2THD8	27.9	98	35.9	1616	4450	1704	1.36e-134	Amino acid adenylation domain-containing protein	Bacteria	0	Cyanobacteriota	Chroococcus sp. FPU101	1974212
ARIC|g46675.t1	UniRef90_UPI0016628D5B	28.4	98.5	38.5	1616	4288	1730	4.28e-134	non-ribosomal peptide synthetase	Bacteria	0	Bacillota	Paenibacillus silvae	1325358
ARIC|g46675.t1	UniRef90_UPI001F394038	30.3	86.5	64.7	1616	2191	1485	1.03e-133	non-ribosomal peptide synthetase	Bacteria	0	Cyanobacteriota	Nostoc mirabile	2907820
ARIC|g46675.t1	UniRef90_A0A1Y0RQT6	29.8	84.8	63.3	1616	2207	1455	1.49e-133	Non-ribosomal peptide synthetase	Bacteria	0	Cyanobacteriota	Nostocales cyanobacterium HT-58-2	1940762
ARIC|g46675.t1	UniRef90_UPI001686A475	29.1	87.1	55.3	1616	2610	1499	1.56e-133	non-ribosomal peptide synthetase	Bacteria	0	Cyanobacteriota	Planktothrix sp. FACHB-1365	2692855
ARIC|g46675.t1	UniRef90_A0A8D6NJT3	29.2	87.1	39	1616	3681	1501	5.4e-133	Non-ribosomal peptide synthetase	Bacteria	0	Cyanobacteriota	Calothrix sp. PCC 7716	2853227
ARIC|g46675.t1	UniRef90_A0A1H4QEB7	28.2	92.9	58.8	1616	2582	1591	6.56e-133	Amino acid adenylation domain-containing protein/thioester reductase domain-containing protein	Bacteria	0	Bacteroidota	Tenacibaculum sp. MAR_2009_124	1250059
ARIC|g46675.t1	UniRef90_UPI0011788255	31.1	74.4	58.8	1616	1994	1233	6.69e-133	non-ribosomal peptide synthetase	Bacteria	0	Pseudomonadota	Caballeronia cordobensis	1353886
ARIC|g46675.t1	UniRef90_UPI00168969D5	27.9	88.5	91.2	1616	1606	1529	6.99e-133	non-ribosomal peptide synthetase	Bacteria	0	Cyanobacteriota	Anabaena lutea	212350
ARIC|g46675.t1	UniRef90_A0A346GB70	30	83	51.9	1616	2620	1422	1.63e-132	PuwG	Bacteria	0	Cyanobacteriota	Symplocastrum muelleri NIVA-CYA 644	2303159
ARIC|g46675.t1	UniRef90_UPI0009924F7A	27.9	97.6	38.6	1616	4208	1696	1.88e-132	non-ribosomal peptide synthetase	Bacteria	0	Pseudomonadota	Acinetobacter pittii	48296
ARIC|g46675.t1	UniRef90_A0A6B3M3D2	29.1	87	44.5	1616	3219	1482	5.02e-132	Amino acid adenylation domain-containing protein	Bacteria	0	Cyanobacteriota	Symploca sp. SIO2E9	2607812
ARIC|g46675.t1	UniRef90_A0A1W2E1M3	28.7	86.7	48.9	1616	2928	1505	6.15e-132	AMP-binding enzyme C-terminal domain-containing protein (Fragment)	Bacteria	0	Bacteroidota	Chryseobacterium sp. YR221	1500293
ARIC|g46675.t1	UniRef90_A0A2K8T6G6	29.2	87.1	64.7	1616	2219	1502	7.54e-132	Glutamate-1-semialdehyde aminotransferase	Bacteria	0	Cyanobacteriota	Nostoc flagelliforme CCNUN1	2038116
ARIC|g46675.t1	UniRef90_UPI000F4F5D6A	27.4	97.1	55.9	1616	2901	1712	2.62e-131	non-ribosomal peptide synthetase	Bacteria	0	Bacteroidota	Chryseobacterium rhizosphaerae	395937
ARIC|g46675.t1	UniRef90_UPI00068FD340	29.6	83	59.9	1616	2202	1386	3.12e-131	non-ribosomal peptide synthetase	Bacteria	0	Cyanobacteriota	Myxosarcina sp. GI1	1541065
ARIC|g46675.t1	UniRef90_UPI0002E6F50E	28.9	83	51	1616	2666	1414	3.13e-131	non-ribosomal peptide synthetase	Bacteria	0	Cyanobacteriota	Fischerella sp. PCC 9339	1174528
ARIC|g46675.t1	UniRef90_A0A1N7KLL5	27.3	97.1	46.4	1616	3498	1705	5.51e-131	Non-ribosomal peptide synthase domain TIGR01720/amino acid adenylation domain-containing protein (Fragment)	Bacteria	0	Bacteroidota	Chryseobacterium shigense	297244
ARIC|g46675.t1	UniRef90_UPI001ABA847E	28.9	91.8	45.7	1616	3319	1586	7.09e-131	non-ribosomal peptide synthetase	Bacteria	0	Cyanobacteriota	Aetokthonos hydrillicola	1550245
ARIC|g46675.t1	UniRef90_K9VWW9	27.9	98.2	27.6	1616	5937	1718	1.72e-130	Amino acid adenylation domain protein	Bacteria	0	Cyanobacteriota	Crinalium epipsammum PCC 9333	1173022
ARIC|g46675.t1	UniRef90_UPI00034A97F9	27.7	98.8	36.3	1616	4525	1716	2.06e-130	non-ribosomal peptide synthetase	Bacteria	0	Cyanobacteriota	Pleurocapsa sp. PCC 7319	118161
ARIC|g46675.t1	UniRef90_UPI0018816269	28.1	94.2	49	1616	3225	1657	2.97e-130	non-ribosomal peptide synthetase	Bacteria	0	Cyanobacteriota	Nostoc edaphicum	264686
ARIC|g46675.t1	UniRef90_L8M3A4	27.4	98.8	44.7	1616	3677	1730	3.27e-130	Non-ribosomal peptide synthase/amino acid adenylation enzyme	Bacteria	0	Cyanobacteriota	Xenococcus sp. PCC 7305	102125
ARIC|g46675.t1	UniRef90_A0A856MHE6	29.8	87.1	42.1	1616	3405	1492	4.15e-130	Non-ribosomal peptide synthetase	Bacteria	0	Cyanobacteriota	Brasilonema sennae CENA114	415709
ARIC|g46675.t1	UniRef90_UPI001CA3A460	28.7	91.6	70.3	1616	2170	1597	5.36e-130	non-ribosomal peptide synthetase	Bacteria	0	Cyanobacteriota	Microcystis aeruginosa	1126
ARIC|g46675.t1	UniRef90_A0A845YCN8	28.6	87.1	82.8	1616	1732	1487	6.16e-130	Amino acid adenylation domain-containing protein (Fragment)	Bacteria	0	Cyanobacteriota	Symploca sp. SIO2G7	2607798
ARIC|g46675.t1	UniRef90_A0A345H2D3	27	99.1	28	1616	5858	1718	7.32e-130	Gramicidin S synthase 2	Bacteria	0	Bacteroidota	Kordia sp. SMS9	2282170
ARIC|g46675.t1	UniRef90_A0A433UYX4	27.6	88.5	91.2	1616	1603	1530	1.17e-129	Carrier domain-containing protein	Bacteria	0	Cyanobacteriota	Trichormus variabilis SAG 1403-4b	447716
ARIC|g46675.t1	UniRef90_UPI00145CC4FC	29.9	87.1	70.6	1616	2030	1493	1.18e-129	non-ribosomal peptide synthetase	Bacteria	0	Cyanobacteriota	Brasilonema octagenarum	417105
ARIC|g46675.t1	UniRef90_UPI001FA6D8F3	27.6	92.7	70.2	1616	2181	1599	1.37e-129	amino acid adenylation domain-containing protein	Bacteria	0	Bacteroidota	Zhouia spongiae	2202721
ARIC|g46675.t1	UniRef90_UPI0015C370C2	29.2	87.1	19.6	1616	7370	1499	1.87e-129	non-ribosomal peptide synthase/polyketide synthase	Bacteria	0	Cyanobacteriota	Nostoc sp. C052	2576902
ARIC|g46675.t1	UniRef90_UPI001923BF7C	27.3	97.1	44	1616	3688	1704	1.88e-129	non-ribosomal peptide synthetase	Bacteria	0	Bacteroidota	Chryseobacterium sp. KMC2	2800705
ARIC|g46675.t1	UniRef90_A0A1Z4J7I6	27.8	90.2	45.5	1616	3323	1577	2.33e-129	Amino acid adenylation domain-containing protein	Bacteria	0	Cyanobacteriota	Scytonema sp. HK-05	1137095
ARIC|g46675.t1	UniRef90_A0A5D8ZDL9	26.9	98.2	18.2	1616	8938	1713	2.61e-129	Amino acid adenylation domain-containing protein (Fragment)	Bacteria	0	Bacteroidota	Chryseobacterium panacisoli	1807141
ARIC|g46675.t1	UniRef90_A0A0U3CC83	27.7	93.9	63.5	1616	2442	1628	2.68e-129	Nonribosomal peptide synthetase	Bacteria	0	Cyanobacteriota	Anabaena sp. XPORK15F	462641
ARIC|g46675.t1	UniRef90_UPI001981E858	28.8	87.1	11.6	1616	12486	1499	6.6e-129	non-ribosomal peptide synthetase	Bacteria	0	Cyanobacteriota	Nostoc sp. UHCC 0702	2814655
ARIC|g46675.t1	UniRef90_UPI001EF35746	28.3	89.9	15.6	1616	9513	1553	8.46e-129	non-ribosomal peptide synthase/polyketide synthase	Bacteria	0	Pseudomonadota	Vibrio sp. Of7-15	2724879
ARIC|g46675.t1	UniRef90_UPI00119A59B4	32.5	74.3	48.1	1616	2482	1251	9.09e-129	non-ribosomal peptide synthetase	Bacteria	0	Cyanobacteriota	Dulcicalothrix desertica	32056
ARIC|g46675.t1	UniRef90_A0A367QLM0	28.4	92.9	22.8	1616	6852	1625	1.41e-128	Amino acid adenylation domain-containing protein	Bacteria	0	Cyanobacteriota	Nostoc minutum NIES-26	1844469
ARIC|g47056.t1	UniRef90_UPI00082BC80E	30.2	55.2	46.9	1562	1892	926	2.62e-98	non-ribosomal peptide synthetase	Bacteria	0	Cyanobacteriota	unclassified Anabaena	2619674
ARIC|g47056.t1	UniRef90_K9V1K5	30	55.2	47.3	1562	1912	940	1.45e-95	Amino acid adenylation domain protein	Bacteria	0	Cyanobacteriota	Calothrix sp. PCC 6303	1170562
ARIC|g47056.t1	UniRef90_L8M3A4	30.8	57.2	24.8	1562	3677	959	3.21e-94	Non-ribosomal peptide synthase/amino acid adenylation enzyme	Bacteria	0	Cyanobacteriota	Xenococcus sp. PCC 7305	102125
ARIC|g47056.t1	UniRef90_A0A1Z4PVH3	29.6	54.7	76.1	1562	1156	919	4.39e-94	Amino acid adenylation	Bacteria	0	Cyanobacteriota	Scytonema sp. NIES-4073	2005464
ARIC|g47056.t1	UniRef90_A0A6B3LWD0	29.5	57.2	80.4	1562	1153	969	5.68e-94	Amino acid adenylation domain-containing protein	Bacteria	0	Cyanobacteriota	Symploca sp. SIO2E9	2607812
ARIC|g47056.t1	UniRef90_UPI001444D4CB	29.1	56.7	58	1562	1575	951	1.85e-92	non-ribosomal peptide synthetase	Bacteria	0	Cyanobacteriota	Dolichospermum sp. UHCC 0259	2590010
ARIC|g47056.t1	UniRef90_UPI0011C161E6	30.6	55.2	35.3	1562	2519	931	8.72e-92	non-ribosomal peptide synthetase	Bacteria	0	Myxococcota	Archangium gephyra	48
ARIC|g47056.t1	UniRef90_UPI001643B849	28.6	56.1	24.3	1562	3692	940	1.19e-91	non-ribosomal peptide synthetase	Bacteria	0	Bacteroidota	Flavobacterium anhuiense	459526
ARIC|g47056.t1	UniRef90_UPI0018DEB6B4	29.9	58.3	14.3	1562	6451	979	3.44e-91	non-ribosomal peptide synthase/polyketide synthase	Bacteria	0	Cyanobacteriota	Crocosphaera watsonii	263511
ARIC|g47056.t1	UniRef90_A0ZL89	29.3	57.4	62.6	1562	1490	976	3.59e-91	Long-chain-fatty-acid--CoA ligase	Bacteria	0	Cyanobacteriota	Nodularia spumigena	70799
ARIC|g47056.t1	UniRef90_UPI0007DFF8B6	27	56.5	35.8	1562	2496	937	1.08e-90	non-ribosomal peptide synthetase	Bacteria	0	Bacillota	Clostridium botulinum	1491
ARIC|g47056.t1	UniRef90_A3INW8	27.8	56.7	48	1562	1876	949	1.14e-90	Peptide synthetase	Bacteria	0	Cyanobacteriota	Crocosphaera chwakensis CCY0110	391612
ARIC|g47056.t1	UniRef90_A0A4D9C8Y2	29.2	56.9	16.9	1562	5416	962	1.33e-90	Non-ribosomal peptide synthetase	Bacteria	0	Cyanobacteriota	Mastigocladus laminosus UU774	1594576
ARIC|g47056.t1	UniRef90_A0A0V7ZLC8	27.8	56.9	25.4	1562	3615	963	1.47e-90	Amino acid adenylation domain-containing protein	Bacteria	0	Cyanobacteriota	Mastigocoleus testarum BC008	371196
ARIC|g47056.t1	UniRef90_UPI00145DC9E6	28.8	56.6	35	1562	2605	954	1.42e-89	non-ribosomal peptide synthetase	Bacteria	0	Cyanobacteriota	Brasilonema sp. UFV-L1	2234130
ARIC|g47056.t1	UniRef90_UPI0002EACF74	28.9	56.7	37.1	1562	2461	958	1.77e-89	non-ribosomal peptide synthetase	Bacteria	0	Cyanobacteriota	Calothrix sp. PCC 7103	32057
ARIC|g47056.t1	UniRef90_UPI0015C37138	29.4	57.6	24.7	1562	3744	971	1.88e-89	non-ribosomal peptide synthetase	Bacteria	0	Cyanobacteriota	Nostoc sp. C052	2576902
ARIC|g47056.t1	UniRef90_UPI001E583AB7	29.3	58.2	24.8	1562	3745	982	1.88e-89	non-ribosomal peptide synthetase	Bacteria	0	Cyanobacteriota	Nostoc sp. XA010	2780407
ARIC|g47056.t1	UniRef90_UPI002006E102	30	54.7	39.5	1562	2272	936	2.11e-89	amino acid adenylation domain-containing protein	Bacteria	0	Cyanobacteriota	Brasilonema octagenarum	417105
ARIC|g47056.t1	UniRef90_A0A2L2NK07	28.9	56.7	41.9	1562	2179	957	3.47e-89	Non-ribosomal peptide synthetase	Bacteria	0	Cyanobacteriota	Nostoc sp. 'Lobaria pulmonaria (5183) cyanobiont'	1618022
ARIC|g47056.t1	UniRef90_UPI0018804777	29.2	56.5	19.1	1562	4799	960	4.89e-89	non-ribosomal peptide synthase/polyketide synthase	Bacteria	0	Cyanobacteriota	Phormidium sp. LEGE 05292	2777964
ARIC|g47056.t1	UniRef90_A0A364K7J2	28.9	56.7	14.2	1562	6385	948	7.09e-89	Non-ribosomal peptide synthetase	Bacteria	0	Bacillota	Thermoflavimicrobium daqui	2137476
ARIC|g47056.t1	UniRef90_A0A1Z4H6L3	29.1	56.7	79.7	1562	1145	952	1.11e-88	Amino acid adenylation	Bacteria	0	Cyanobacteriota	Calothrix sp. NIES-2100	1954172
ARIC|g47056.t1	UniRef90_A0A8F7TYJ5	28.7	56.6	81	1562	1145	966	1.49e-88	Amino acid adenylation domain-containing protein	Bacteria	0	Pseudomonadota	Vibrio neptunius	170651
ARIC|g47056.t1	UniRef90_UPI000A03E714	28.5	56.5	71	1562	1281	948	2.23e-88	non-ribosomal peptide synthetase	Bacteria	0	Pseudomonadota	Methylosinus sp. PW1	107636
ARIC|g47056.t1	UniRef90_A0A1Y0IW76	29.2	55.2	48.4	1562	1814	924	6.68e-88	Amino acid adenylation domain-containing protein	Bacteria	0	Bacillota	Tumebacillus avium	1903704
ARIC|g47056.t1	UniRef90_A0A856MG20	30	55.1	25.7	1562	3519	944	6.92e-88	Non-ribosomal peptide synthetase	Bacteria	0	Cyanobacteriota	Brasilonema sennae CENA114	415709
ARIC|g47056.t1	UniRef90_A0A6P0V9K6	29.9	55.6	71.6	1562	1247	944	9.16e-88	Amino acid adenylation domain-containing protein	Bacteria	0	Cyanobacteriota	Symploca sp. SIO1C2	2607769
ARIC|g47056.t1	UniRef90_A0A346GB70	27.8	56.7	34.9	1562	2620	954	9.6e-88	PuwG	Bacteria	0	Cyanobacteriota	Symplocastrum muelleri NIVA-CYA 644	2303159
ARIC|g47056.t1	UniRef90_A0A139XDE8	27.3	56.7	62.8	1562	1432	946	1.44e-87	Non-ribosomal peptide synthetase	Bacteria	0	Cyanobacteriota	Scytonema hofmannii PCC 7110	128403
ARIC|g47056.t1	UniRef90_UPI001C24FF4A	28.6	56.4	38.1	1562	2342	944	1.48e-87	non-ribosomal peptide synthetase	Bacteria	0	Bacillota	Virgibacillus pantothenticus	1473
ARIC|g47056.t1	UniRef90_A0A2V8LIH3	29.1	56.7	66.4	1562	1375	953	2.25e-87	Non-ribosomal peptide synthetase	Bacteria	0	Acidobacteriota	Acidobacteriota bacterium	1978231
ARIC|g47056.t1	UniRef90_A0A1Y0RJ38	28.9	58.3	22.7	1562	4151	988	5.36e-87	Amino acid adenylation domain-containing protein	Bacteria	0	Cyanobacteriota	Nostocales cyanobacterium HT-58-2	1940762
ARIC|g47056.t1	UniRef90_B4W3U1	28.4	56.9	82.4	1562	1110	953	6.03e-87	Amino acid adenylation domain protein	Bacteria	0	Cyanobacteriota	Coleofasciculus chthonoplastes PCC 7420	118168
ARIC|g47056.t1	UniRef90_UPI001ABA847E	28.4	56.7	27.6	1562	3319	958	6.25e-87	non-ribosomal peptide synthetase	Bacteria	0	Cyanobacteriota	Aetokthonos hydrillicola	1550245
ARIC|g47056.t1	UniRef90_A0A328IK13	28.4	56.1	19.5	1562	4649	948	7.44e-87	Non-ribosomal peptide synthetase	Bacteria	0	Cyanobacteriota	Hapalosiphonaceae cyanobacterium JJU2	2109628
ARIC|g47056.t1	UniRef90_UPI001CC5FECD	27.5	57.4	30.1	1562	3064	968	1.37e-86	non-ribosomal peptide synthetase	Bacteria	0	Cyanobacteriota	Nostoc sp. MS1	2764711
ARIC|g47056.t1	UniRef90_A0A8D6NJT3	28.2	57.4	25.2	1562	3681	968	1.54e-86	Non-ribosomal peptide synthetase	Bacteria	0	Cyanobacteriota	Calothrix sp. PCC 7716	2853227
ARIC|g47056.t1	UniRef90_G3ESX9	28.8	56.1	70.1	1562	1280	946	2.41e-86	NdaB	Bacteria	0	Cyanobacteriota	Nostoc sp. 73.1	707671
ARIC|g47056.t1	UniRef90_UPI001F55A51D	27.9	58.2	43.1	1562	2161	977	2.86e-86	amino acid adenylation domain-containing protein	Bacteria	0	Cyanobacteriota	Anabaena minutissima	2303152
ARIC|g47056.t1	UniRef90_UPI001C10C3EA	29.1	55.1	92.9	1562	969	947	3.45e-86	non-ribosomal peptide synthetase	Bacteria	0	Pseudomonadota	Pseudomonas aeruginosa	287
ARIC|g47056.t1	UniRef90_UPI0009924F7A	27.9	56.9	21.8	1562	4208	959	3.81e-86	non-ribosomal peptide synthetase	Bacteria	0	Pseudomonadota	Acinetobacter pittii	48296
ARIC|g47056.t1	UniRef90_UPI001688133E	29.3	56.7	47.8	1562	1890	947	3.84e-86	non-ribosomal peptide synthetase	Bacteria	0	Cyanobacteriota	Anabaena catenula	1296320
ARIC|g47056.t1	UniRef90_A0A4R2R551	29.3	55.2	81.7	1562	1092	937	5.1e-86	Amino acid adenylation domain-containing protein	Bacteria	0	Bacillota	Tumebacillus sp. BK434	2512169
ARIC|g47056.t1	UniRef90_K9WVI7	27.8	56.5	50.9	1562	1765	949	7.26e-86	Amino acid adenylation enzyme/thioester reductase family protein	Bacteria	0	Cyanobacteriota	Cylindrospermum stagnale PCC 7417	56107
ARIC|g47056.t1	UniRef90_UPI001B31A4B4	28.2	57.7	38	1562	2518	996	8.08e-86	non-ribosomal peptide synthetase	Bacteria	0	Cyanobacteriota	Brasilonema sp. CT11	2748322
ARIC|g47056.t1	UniRef90_UPI001F09796F	28.6	56.5	34.7	1562	2573	938	1.09e-85	amino acid adenylation domain-containing protein	Bacteria	0	Bacillota	Paenibacillus apiarius	46240
ARIC|g47056.t1	UniRef90_A0A8J2XB70	29.2	56.7	42.1	1562	2113	944	1.12e-85	Peptide synthetase	Bacteria	0	Cyanobacteriota	Chroococcus sp. FPU101	1974212
ARIC|g47056.t1	UniRef90_A0A367QPS5	27.9	57.7	28.7	1562	3302	980	1.35e-85	Non-ribosomal peptide synthetase	Bacteria	0	Cyanobacteriota	Nostoc minutum NIES-26	1844469
ARIC|g47056.t1	UniRef90_A0A223CZV2	29.3	55.8	47.3	1562	1865	931	1.51e-85	Amino acid adenylation domain-containing protein	Bacteria	0	Bacillota	Tumebacillus algifaecis	1214604
ARIC|g47799.t1	UniRef90_UPI001445C53D	31.5	94.8	73.9	1080	1376	1062	1.52e-123	non-ribosomal peptide synthetase	Bacteria	0	Cyanobacteriota	Anabaena sp. UHCC 0204	2590009
ARIC|g47799.t1	UniRef90_A0A0U3BZY0	31.7	97	93	1080	1108	1090	9.34e-123	Nonribosomal peptide synthetase	Bacteria	0	Cyanobacteriota	Anabaena sp. XPORK13A	1634053
ARIC|g47799.t1	UniRef90_UPI00144659F6	31.6	94.8	47.7	1080	2133	1062	9.59e-121	non-ribosomal peptide synthetase	Bacteria	0	Cyanobacteriota	Anabaena sp. UHCC 0253	2590019
ARIC|g47799.t1	UniRef90_A0A2G7GLA2	31.7	96.9	57.6	1080	1788	1083	7.38e-119	Non-ribosomal peptide synthetase	Bacteria	0	Cyanobacteriota	Chroococcales	1118
ARIC|g47799.t1	UniRef90_A0A2T1GJV7	30.8	97.4	34	1080	3067	1094	7.8e-119	TubC protein	Bacteria	0	Cyanobacteriota	Chamaesiphon polymorphus CCALA 037	2107692
ARIC|g47799.t1	UniRef90_UPI001865B0B9	31.1	98.1	90.4	1080	1161	1107	6.57e-118	non-ribosomal peptide synthetase	Bacteria	0	Cyanobacteriota	Nostoc sp. MG11	2721166
ARIC|g47799.t1	UniRef90_UPI001689C1C3	32	96.9	58.4	1080	1788	1096	5.69e-117	non-ribosomal peptide synthetase	Bacteria	0	Cyanobacteriota	Anabaena azotica	197653
ARIC|g47799.t1	UniRef90_UPI0006290357	30.6	96.9	40.4	1080	2549	1093	1.14e-116	non-ribosomal peptide synthetase	Bacteria	0	Bacteroidota	Kordia jejudonensis	1348245
ARIC|g47799.t1	UniRef90_UPI00168412DB	30.7	97.7	59.1	1080	1768	1101	1.73e-116	non-ribosomal peptide synthetase	Bacteria	0	Cyanobacteriota	Anabaena lutea	212350
ARIC|g47799.t1	UniRef90_A0A346GB70	31.5	94.6	38.9	1080	2620	1068	2.12e-116	PuwG	Bacteria	0	Cyanobacteriota	Symplocastrum muelleri NIVA-CYA 644	2303159
ARIC|g47799.t1	UniRef90_UPI00119A59B4	31.2	97	41.9	1080	2482	1090	3.72e-116	non-ribosomal peptide synthetase	Bacteria	0	Cyanobacteriota	Dulcicalothrix desertica	32056
ARIC|g47799.t1	UniRef90_A0A1J1JM90	30.8	97.2	36.7	1080	2826	1086	5.43e-116	Non-ribosomal peptide synthase involved in Hassallidin biosynthesis	Bacteria	0	Cyanobacteriota	Planktothrix serta PCC 8927	671068
ARIC|g47799.t1	UniRef90_U5QKB0	31.3	97.1	47.5	1080	2181	1091	5.55e-116	Cyclohexanecarboxylate-CoA ligase	Bacteria	0	Cyanobacteriota	Gloeobacter kilaueensis JS1	1183438
ARIC|g47799.t1	UniRef90_UPI001686174A	31.2	96.9	58.2	1080	1773	1087	6.16e-116	non-ribosomal peptide synthetase	Bacteria	0	Cyanobacteriota	Nostoc sp. FACHB-110	2692834
ARIC|g47799.t1	UniRef90_UPI001685E6AB	31.2	99.4	59.8	1080	1781	1121	8.83e-116	non-ribosomal peptide synthetase	Bacteria	0	Cyanobacteriota	Calothrix membranacea	212352
ARIC|g47799.t1	UniRef90_K9V1K1	30.8	96.5	89.3	1080	1163	1084	8.99e-116	Amino acid adenylation domain protein	Bacteria	0	Cyanobacteriota	Calothrix sp. PCC 6303	1170562
ARIC|g47799.t1	UniRef90_K9RM15	31.2	96.2	25.2	1080	4025	1072	5.09e-115	Amino acid adenylation enzyme/thioester reductase family protein	Bacteria	0	Cyanobacteriota	Rivularia sp. PCC 7116	373994
ARIC|g47799.t1	UniRef90_UPI0019072537	31.8	96.2	31.6	1080	3286	1091	6.37e-115	non-ribosomal peptide synthetase	Bacteria	0	Cyanobacteriota	Sphaerospermopsis aphanizomenoides	459663
ARIC|g47799.t1	UniRef90_A0A8G0W5C6	31.5	97.2	36.8	1080	2855	1099	8.04e-115	Amino acid adenylation domain-containing protein	Bacteria	0	Cyanobacteriota	Sphaerospermopsis torques-reginae ITEP-024	984208
ARIC|g47799.t1	UniRef90_UPI0019158491	31.8	97.1	29.8	1080	3485	1094	8.79e-115	non-ribosomal peptide synthetase	Bacteria	0	Chloroflexota	Ktedonobacter sp. SOSP1-85	2778367
ARIC|g47799.t1	UniRef90_UPI00201ED964	31.2	96.9	19.3	1080	5348	1092	1.34e-114	non-ribosomal peptide synthase/polyketide synthase	Bacteria	0	Bacteroidota	Flavobacterium sp. B183	907046
ARIC|g47799.t1	UniRef90_UPI001981D446	30.3	94.8	45.9	1080	2261	1091	5.43e-114	non-ribosomal peptide synthetase	Bacteria	0	Cyanobacteriota	Nostoc sp. UHCC 0702	2814655
ARIC|g47799.t1	UniRef90_UPI0016876255	31.4	96.2	40	1080	2576	1082	1.12e-113	non-ribosomal peptide synthetase	Bacteria	0	Cyanobacteriota	Anabaena catenula	1296320
ARIC|g47799.t1	UniRef90_A0A2T1LQM2	31.5	96.7	51.2	1080	2017	1086	1.72e-113	Non-ribosomal peptide synthetase (Fragment)	Bacteria	0	Cyanobacteriota	Aphanothece hegewaldii CCALA 016	2107694
ARIC|g47799.t1	UniRef90_A0A2H6L3Q4	31.6	96.9	41.8	1080	2470	1092	1.98e-113	Amino acid adenylation domain-containing protein	Bacteria	0	Cyanobacteriota	Microcystis aeruginosa	1126
ARIC|g47799.t1	UniRef90_A0A4D9C8Y2	29.8	97.2	19.3	1080	5416	1099	1.98e-113	Non-ribosomal peptide synthetase	Bacteria	0	Cyanobacteriota	Mastigocladus laminosus UU774	1594576
ARIC|g47799.t1	UniRef90_A0A6P0L1V8	31.3	98.1	40.4	1080	2587	1104	2.04e-113	Amino acid adenylation domain-containing protein	Bacteria	0	Cyanobacteriota	Moorena sp. SIOASIH	2607817
ARIC|g47799.t1	UniRef90_A0A2K8T3N0	30.6	96.2	48.6	1080	2120	1078	2.83e-113	Glutamate-1-semialdehyde aminotransferase	Bacteria	0	Cyanobacteriota	Nostoc flagelliforme CCNUN1	2038116
ARIC|g47799.t1	UniRef90_UPI001E445256	30.9	96.2	13.7	1080	7443	1069	3.82e-113	non-ribosomal peptide synthase/polyketide synthase	Bacteria	0	Bacteroidota	Flavobacterium sp. F-323	2893885
ARIC|g47799.t1	UniRef90_UPI001CB91B9C	30.7	96.7	31.2	1080	3361	1091	4.21e-113	non-ribosomal peptide synthetase	Bacteria	0	Cyanobacteriota	Nostoc sp. 'Peltigera membranacea cyanobiont' 210A	2014529
ARIC|g47799.t1	UniRef90_UPI00191510A6	32	92.3	94.3	1080	1044	1051	4.58e-113	amino acid adenylation domain-containing protein	Bacteria	0	Chloroflexota	Ktedonobacter robiniae	2778365
ARIC|g47799.t1	UniRef90_UPI001CD8B509	30.5	93.4	86.5	1080	1159	1059	1.46e-112	non-ribosomal peptide synthetase	Bacteria	0	Cyanobacteriota	Komarekiella delphini-convector SJRDD-AB1	2593771
ARIC|g47799.t1	UniRef90_A0A352X945	30.9	97.8	43	1080	2431	1098	2.87e-112	Non-ribosomal peptide synthetase	Bacteria	0	Cyanobacteriota	Cyanobacteria bacterium UBA11367	2055774
ARIC|g47799.t1	UniRef90_A0A1Z4H798	30.7	97	30.7	1080	3340	1089	3.4e-112	Amino acid adenylation	Bacteria	0	Cyanobacteriota	Calothrix sp. NIES-2100	1954172
ARIC|g47799.t1	UniRef90_A0A1H2YH37	29.6	96.9	53.5	1080	1917	1090	3.61e-112	Amino acid adenylation domain-containing protein	Bacteria	0	Bacillota	Marininema mesophilum	1048340
ARIC|g47799.t1	UniRef90_A0A0M1JUE6	31.6	96.9	44.6	1080	2320	1089	5e-112	Amino acid adenylation domain-containing protein	Bacteria	0	Cyanobacteriota	Planktothricoides sp. SR001	1705388
ARIC|g47799.t1	UniRef90_UPI0003FA3490	29.7	97.2	64.9	1080	1602	1084	6.82e-112	non-ribosomal peptide synthetase	Bacteria	0	Cyanobacteriota	Fischerella sp. PCC 9431	1173023
ARIC|g47799.t1	UniRef90_UPI001D170A31	29.6	96.2	70.8	1080	1457	1081	7.9e-112	non-ribosomal peptide synthetase	Bacteria	0	Cyanobacteriota	Anabaena sp. YBS01	2490939
ARIC|g47799.t1	UniRef90_UPI001E3497F8	29.7	96.2	88.7	1080	1165	1094	8.2e-112	non-ribosomal peptide synthetase	Bacteria	0	Cyanobacteriota	Nostoc favosum	2907819
ARIC|g47799.t1	UniRef90_UPI0002E6F50E	30.3	96.9	39.1	1080	2666	1087	1.36e-111	non-ribosomal peptide synthetase	Bacteria	0	Cyanobacteriota	Fischerella sp. PCC 9339	1174528
ARIC|g47799.t1	UniRef90_A0A4P5ZTP2	30.5	96.2	22	1080	4727	1089	1.69e-111	McnC protein	Bacteria	0	Cyanobacteriota	Planktothrix agardhii	1160
ARIC|g47799.t1	UniRef90_A3IP47	30.4	94.1	34.4	1080	2942	1065	2.59e-111	Peptide synthetase	Bacteria	0	Cyanobacteriota	Crocosphaera chwakensis CCY0110	391612
ARIC|g47799.t1	UniRef90_A0A6G9SG63	30.1	94.1	25.9	1080	4035	1091	2.94e-111	Amino acid adenylation domain-containing protein	Bacteria	0	Cyanobacteriota	Tolypothrix sp. PCC 7910	2099387
ARIC|g47799.t1	UniRef90_A0A1Z4SH85	31.2	97.1	58.3	1080	1775	1098	3.05e-111	Amino acid adenylation domain protein	Bacteria	0	Cyanobacteriota	Nostoc sp. NIES-4103	2005458
ARIC|g47799.t1	UniRef90_UPI00094B9193	30.7	96.2	18.3	1080	5602	1081	4.31e-111	non-ribosomal peptide synthetase	Bacteria	0	Bacteroidota	Tenacibaculum agarivorans	1908389
ARIC|g47799.t1	UniRef90_UPI0018816269	30.3	96.9	32.7	1080	3225	1098	4.91e-111	non-ribosomal peptide synthetase	Bacteria	0	Cyanobacteriota	Nostoc edaphicum	264686
ARIC|g47799.t1	UniRef90_K9WVI7	30.5	96.9	58.1	1080	1765	1087	5.35e-111	Amino acid adenylation enzyme/thioester reductase family protein	Bacteria	0	Cyanobacteriota	Cylindrospermum stagnale PCC 7417	56107
ARIC|g47799.t1	UniRef90_UPI001C02C1C5	30.6	97.2	24.2	1080	4287	1095	5.44e-111	non-ribosomal peptide synthetase	Bacteria	0	Bacillota	Bacillus mycoides	1405
ARIC|g47799.t1	UniRef90_A0A1D2PE81	29.8	95.4	58.1	1080	1796	1089	6.28e-111	Non-ribosomal peptide synthetase	Bacteria	0	Cyanobacteriota	Scytonema millei VB511283	1245923
ARIC|g47799.t1	UniRef90_A0A3S1AE15	30.1	96.2	58.2	1080	1770	1089	7.47e-111	Non-ribosomal peptide synthetase	Bacteria	0	Cyanobacteriota	Trichormus variabilis SAG 1403-4b	447716
ARIC|g48209.t1	UniRef90_A0A6P0TGT8	31.3	50.1	70.6	4488	2667	2268	6.63e-267	Amino acid adenylation domain-containing protein	Bacteria	0	Cyanobacteriota	Cyanothece sp. SIO2G6	2607797
ARIC|g48209.t1	UniRef90_UPI00144512AE	32	46.6	39.1	4488	4549	2118	6.44e-253	non-ribosomal peptide synthetase	Bacteria	0	Cyanobacteriota	Dolichospermum sp. UHCC 0259	2590010
ARIC|g48209.t1	UniRef90_A0A7W1VPS9	30.9	46.3	59.2	4488	2921	2102	6.77e-234	Amino acid adenylation domain-containing protein	Bacteria	0	Verrucomicrobiota	Verrucomicrobiota bacterium	2026799
ARIC|g48209.t1	UniRef90_W4LYT2	30	51.2	40.1	4488	4723	2321	2.05e-230	Amino acid adenylation domain-containing protein	Bacteria	0	Candidatus Tectomicrobia	Candidatus Entotheonella factor	1429438
ARIC|g48209.t1	UniRef90_A0A059U100	29.3	52.2	60.1	4488	3260	2362	8.78e-229	PKS/NRPS	Bacteria	0	0	uncultured bacterium 14-4D	1497525
ARIC|g48209.t1	UniRef90_A0A7C2ABV7	32	40.2	49.9	4488	3314	1885	1.43e-223	Amino acid adenylation domain-containing protein	Bacteria	0	Pseudomonadota	Gammaproteobacteria	1236
ARIC|g48209.t1	UniRef90_UPI0019166CEE	34.1	37.7	57.1	4488	2590	1708	1.85e-223	non-ribosomal peptide synthetase	Bacteria	0	Chloroflexota	Ktedonobacter sp. SOSP1-85	2778367
ARIC|g48209.t1	UniRef90_A0A0Q7EPJ0	34.5	36.8	62.5	4488	2349	1664	6.26e-223	Amino acid adenylation domain-containing protein	Bacteria	0	Pseudomonadota	Massilia sp. Root418	1736532
ARIC|g48209.t1	UniRef90_UPI00197F44CC	33.5	36.9	62.3	4488	2323	1661	2.36e-222	non-ribosomal peptide synthetase	Bacteria	0	Pseudomonadota	Paraburkholderia sp. Ac-20340	2703888
ARIC|g48209.t1	UniRef90_UPI000841E5BB	33.6	36.9	62	4488	2339	1669	5.57e-222	hybrid non-ribosomal peptide synthetase/type I polyketide synthase	Bacteria	0	Pseudomonadota	Paraburkholderia nodosa	392320
ARIC|g48209.t1	UniRef90_UPI001A8C3F5B	33	37.5	62.4	4488	2356	1695	4.32e-221	non-ribosomal peptide synthetase	Bacteria	0	Pseudomonadota	Trinickia acidisoli	2767482
ARIC|g48209.t1	UniRef90_A0A1Y0IDC0	31.1	43.1	70	4488	2380	1953	5e-220	Amino acid adenylation domain protein	Bacteria	0	Pseudomonadota	Oleiphilus messinensis	141451
ARIC|g48209.t1	UniRef90_S0FWW1	33.1	40.3	42.7	4488	3641	1820	2.26e-219	Amino acid adenylation domain protein	Bacteria	0	Bacillota	Ruminiclostridium cellobioparum subsp. termitidis CT1112	1195236
ARIC|g48209.t1	UniRef90_A0A661DBU3	32.9	38.2	51.4	4488	2961	1750	1.72e-218	Non-ribosomal peptide synthetase	Bacteria	0	Pseudomonadota	Gammaproteobacteria bacterium	1913989
ARIC|g48209.t1	UniRef90_UPI001ABAED0D	32.8	37.3	63.5	4488	2312	1694	7.81e-218	amino acid adenylation domain-containing protein	Bacteria	0	Cyanobacteriota	Aetokthonos hydrillicola	1550245
ARIC|g48209.t1	UniRef90_A0A563VZC2	32.3	38.5	59	4488	2616	1750	9.52e-218	Amino acid adenylation domain-containing protein	Bacteria	0	Cyanobacteriota	Hyella patelloides LEGE 07179	945734
ARIC|g48209.t1	UniRef90_UPI00191614C5	32	42.4	33.4	4488	4951	1930	8.31e-217	non-ribosomal peptide synthetase	Bacteria	0	Chloroflexota	Dictyobacter formicarum	2778368
ARIC|g48209.t1	UniRef90_UPI0004284F85	32.1	40.1	65.9	4488	2355	1820	1.66e-216	hybrid non-ribosomal peptide synthetase/type I polyketide synthase	Bacteria	0	Pseudomonadota	Mesorhizobium sp. WSM3224	1040986
ARIC|g48209.t1	UniRef90_A0A1Y0ISV0	31.7	41.1	33.6	4488	4789	1886	1.7e-216	Amino acid adenylation domain-containing protein	Bacteria	0	Bacillota	Tumebacillus avium	1903704
ARIC|g48209.t1	UniRef90_X6JC79	32.2	40.1	66	4488	2352	1822	3.8e-216	Carrier domain-containing protein	Bacteria	0	Pseudomonadota	Mesorhizobium sp. L103C119B0	1287085
ARIC|g48209.t1	UniRef90_A0A836WCQ2	32.4	37	56.1	4488	2777	1736	4.04e-215	Amino acid adenylation domain-containing protein	Bacteria	0	Pseudomonadota	Thiotrichaceae bacterium	2030882
ARIC|g48209.t1	UniRef90_UPI001682A844	32.9	37	61.3	4488	2552	1729	5.65e-215	non-ribosomal peptide synthetase	Bacteria	0	Cyanobacteriota	Coleofasciculus sp. FACHB-1120	2692783
ARIC|g48209.t1	UniRef90_A0A841PLB3	32.3	40.1	65.9	4488	2353	1819	3.14e-214	Amino acid adenylation domain-containing protein	Bacteria	0	Pseudomonadota	Mesorhizobium sangaii	505389
ARIC|g48209.t1	UniRef90_A0A5C2HJ56	33.1	36.7	48.7	4488	2969	1666	4e-214	Amino acid adenylation domain-containing protein	Bacteria	0	Pseudomonadota	Ectothiorhodospiraceae bacterium BW-2	947515
ARIC|g48209.t1	UniRef90_UPI001CFE303C	32.8	37.1	52.3	4488	2840	1693	4.55e-214	non-ribosomal peptide synthetase	Bacteria	0	Cyanobacteriota	Microseira wollei	467598
ARIC|g48209.t1	UniRef90_UPI0004B65514	31.5	40.1	65.9	4488	2355	1817	4.53e-213	hybrid non-ribosomal peptide synthetase/type I polyketide synthase	Bacteria	0	Pseudomonadota	Mesorhizobium ciceri	39645
ARIC|g48209.t1	UniRef90_A0A316DX68	33.1	37.4	61.7	4488	2363	1690	5.14e-213	Amino acid adenylation domain-containing protein	Bacteria	0	Bacillota	Tumebacillus permanentifrigoris	378543
ARIC|g48209.t1	UniRef90_A0A223CZ62	32.1	40.1	32.4	4488	4816	1836	5.06e-212	Amino acid adenylation domain-containing protein	Bacteria	0	Bacillota	Tumebacillus algifaecis	1214604
ARIC|g48209.t1	UniRef90_UPI000F8ECEB5	33.7	37.6	35.3	4488	4134	1701	6.26e-212	non-ribosomal peptide synthetase	Bacteria	0	Pseudomonadota	Candidatus Methylobacter oryzae	2497749
ARIC|g48209.t1	UniRef90_A0A522WWK3	33.2	37.6	35.2	4488	4144	1709	1.09e-211	Amino acid adenylation domain-containing protein	Bacteria	0	Pseudomonadota	Methylobacter sp.	2051955
ARIC|g48209.t1	UniRef90_G3J032	33.2	37	50.2	4488	2911	1670	1.21e-211	Amino acid adenylation domain protein	Bacteria	0	Pseudomonadota	Methylobacter tundripaludum	173365
ARIC|g48209.t1	UniRef90_UPI001917F28C	32.7	37.5	62.2	4488	2344	1697	1.28e-211	non-ribosomal peptide synthetase	Bacteria	0	Bacillota	Tumebacillus amylolyticus	2801339
ARIC|g48209.t1	UniRef90_UPI000B499D17	31.8	40	57.2	4488	2699	1811	1.62e-211	hybrid non-ribosomal peptide synthetase/type I polyketide synthase	Bacteria	0	Cyanobacteriota	Calothrix rhizosoleniae	888997
ARIC|g48209.t1	UniRef90_X6GKI7	31.8	40.1	66.2	4488	2344	1819	1.72e-211	Carrier domain-containing protein	Bacteria	0	Pseudomonadota	Mesorhizobium sp. L2C084A000	1287116
ARIC|g48209.t1	UniRef90_A0A7C2AVV8	31.2	39.6	52.8	4488	3105	1857	2.8e-211	Amino acid adenylation domain-containing protein (Fragment)	Bacteria	0	Pseudomonadota	Thioploca sp.	2268140
ARIC|g48209.t1	UniRef90_UPI0017812E15	32.7	37	50.1	4488	2916	1673	3.97e-211	non-ribosomal peptide synthetase	Bacteria	0	Pseudomonadota	Methylomonas albis	1854563
ARIC|g48209.t1	UniRef90_UPI001C3C2192	32.9	37.4	62.1	4488	2344	1695	4.13e-211	non-ribosomal peptide synthetase	Bacteria	0	Pseudomonadota	Duganella violaceicalia	2849652
ARIC|g48209.t1	UniRef90_A0A101KLV2	31.7	40.1	65.9	4488	2355	1821	1.58e-210	Amino acid adenylation domain-containing protein	Bacteria	0	Pseudomonadota	Mesorhizobium loti	381
ARIC|g48209.t1	UniRef90_UPI00187E7721	33.6	37	55.2	4488	2768	1707	3.56e-210	non-ribosomal peptide synthetase	Bacteria	0	Cyanobacteriota	Phormidium sp. LEGE 05292	2777964
ARIC|g48209.t1	UniRef90_A0A4R2QWQ0	31.5	40.8	33.3	4488	4789	1872	1.46e-209	Amino acid adenylation domain-containing protein	Bacteria	0	Bacillota	Tumebacillus sp. BK434	2512169
ARIC|g48209.t1	UniRef90_A0A502J0R1	31.6	39.9	58.7	4488	2628	1812	2.19e-209	Amino acid adenylation domain-containing protein	Bacteria	0	Bacillota	Brevibacillus laterosporus	1465
ARIC|g48209.t1	UniRef90_A0A367RV28	34.4	34.9	55.6	4488	2477	1583	3.05e-209	AMP-dependent synthetase (Fragment)	Bacteria	0	Cyanobacteriota	Nostoc minutum NIES-26	1844469
ARIC|g48209.t1	UniRef90_UPI001EFB811E	33	38	37.6	4488	4060	1723	3.85e-209	amino acid adenylation domain-containing protein	Bacteria	0	Cyanobacteriota	Nodularia sphaerocarpa	137816
ARIC|g48209.t1	UniRef90_A0A139WV52	32.6	37.1	31.5	4488	4780	1713	5.61e-209	Amino acid adenylation domain-containing protein	Bacteria	0	Cyanobacteriota	Scytonema hofmannii PCC 7110	128403
ARIC|g48209.t1	UniRef90_A0A442UE56	31.7	40.1	65.7	4488	2362	1826	7.87e-209	Amino acid adenylation domain-containing protein	Bacteria	0	Pseudomonadota	Mesorhizobium sp.	1871066
ARIC|g48209.t1	UniRef90_UPI001916AB70	32.8	37.7	46.3	4488	3229	1718	1.05e-208	non-ribosomal peptide synthetase	Bacteria	0	Chloroflexota	Ktedonobacter robiniae	2778365
ARIC|g48209.t1	UniRef90_A0A2A5HAB1	32.5	37.8	57	4488	2796	1768	3.52e-208	Amino acid adenylation domain-containing protein (Fragment)	Bacteria	0	Pseudomonadota	Alteromonadaceae bacterium	1916082
ARIC|g48209.t1	UniRef90_A0A859QGA5	32.6	37.8	63.1	4488	2360	1719	1.06e-207	Amino acid adenylation domain-containing protein	Bacteria	0	Pseudomonadota	Sinorhizobium mexicanum	375549
ARIC|g48209.t1	UniRef90_UPI0013D2000C	31.4	37.6	39.4	4488	3796	1706	5.52e-207	non-ribosomal peptide synthetase	Bacteria	0	Pseudomonadota	Spartinivicinus ruber	2683272
ARIC|g48209.t1	UniRef90_UPI0016841624	33.1	37	43.4	4488	3347	1687	3.11e-206	non-ribosomal peptide synthetase	Bacteria	0	Cyanobacteriota	Leptolyngbya sp. FACHB-16	2692800
ARIC|g48980.t1	UniRef90_A0A0S2G6K1	25.5	88.8	26.9	2460	8521	2425	3.51e-139	D-alanine--poly(Phosphoribitol) ligase, subunit 1	Bacteria	0	Pseudomonadota	Xanthomonadaceae	32033
ARIC|g48980.t1	UniRef90_A0A8I2FTQ4	24.8	89.9	40.9	2460	5246	2339	1.97e-130	Amino acid adenylation domain-containing protein	Bacteria	0	Candidatus Aminicenantes	Candidatus Aminicenantes bacterium	2052149
ARIC|g48980.t1	UniRef90_UPI001FC7DA27	25.1	91.7	53.6	2460	4452	2525	1.4e-128	amino acid adenylation domain-containing protein	Bacteria	0	Pseudomonadota	Burkholderia gladioli	28095
ARIC|g48980.t1	UniRef90_UPI002024C2BD	24.8	91.8	22.7	2460	9612	2367	4.68e-128	non-ribosomal peptide synthase/polyketide synthase	Bacteria	0	Bacillota	Paenibacillus polymyxa	1406
ARIC|g48980.t1	UniRef90_UPI000F5F6B1B	25.3	91.7	70.2	2460	3397	2543	1.09e-126	non-ribosomal peptide synthetase	Bacteria	0	Pseudomonadota	Burkholderia sp. Bp9002	2184558
ARIC|g48980.t1	UniRef90_A0A1Y0IRH0	24.8	91.8	43.2	2460	5497	2521	1.17e-125	Amino acid adenylation domain-containing protein	Bacteria	0	Bacillota	Tumebacillus avium	1903704
ARIC|g48980.t1	UniRef90_A0A848LK69	25.2	91.8	26.4	2460	8991	2518	1.14e-123	Non-ribosomal peptide synthase/polyketide synthase (Fragment)	Bacteria	0	Myxococcota	Pyxidicoccus fallax	394095
ARIC|g48980.t1	UniRef90_UPI001C8AFD6B	25.2	88.9	68.6	2460	3365	2451	8.02e-122	non-ribosomal peptide synthetase	Bacteria	0	Pseudomonadota	Burkholderia stagnalis	1503054
ARIC|g48980.t1	UniRef90_A0A846ELG0	24.3	92.6	54.7	2460	4363	2558	2.43e-121	Amino acid adenylation domain-containing protein	Bacteria	0	Cyanobacteriota	Sphaerospermopsis sp. SIO1G1	2607814
ARIC|g48980.t1	UniRef90_UPI0018CF9EEC	24.4	91.8	76.1	2460	3096	2509	2.74e-121	non-ribosomal peptide synthetase	Bacteria	0	Bacillota	Paenibacillus alvei	44250
ARIC|g48980.t1	UniRef90_A0A2V7VX19	25.2	95.7	40.7	2460	5681	2559	1.49e-120	Amino acid adenylation domain-containing protein	Bacteria	0	Acidobacteriota	Acidobacteriota bacterium	1978231
ARIC|g48980.t1	UniRef90_UPI001FD9DC5A	25.2	77.5	71.7	2460	2535	1990	3.35e-120	amino acid adenylation domain-containing protein	Bacteria	0	Bacillota	Clostridium punense	1054297
ARIC|g48980.t1	UniRef90_UPI0013017978	23.3	85.1	55.5	2460	3970	2355	3.41e-120	non-ribosomal peptide synthetase	Bacteria	0	Bacillota	Clostridium puniceum	29367
ARIC|g48980.t1	UniRef90_UPI001D16A9A3	25	91.8	30.4	2460	6953	2353	4.88e-120	non-ribosomal peptide synthase/polyketide synthase	Bacteria	0	Bacillota	Brevibacillus sp. DP1.3A	2738867
ARIC|g48980.t1	UniRef90_UPI000AE28ABC	23.4	98.8	64.3	2460	3827	2704	5.66e-120	non-ribosomal peptide synthetase	Bacteria	0	Bacillota	Paenibacillus terrae	159743
ARIC|g48980.t1	UniRef90_UPI001CF3C193	25.1	88.7	72	2460	2924	2287	3.37e-119	non-ribosomal peptide synthetase	Bacteria	0	Bacteroidota	Hymenobacter lucidus	2880930
ARIC|g48980.t1	UniRef90_A0A0G2ZVJ6	24.7	91.8	19.4	2460	12200	2546	5.05e-119	Malonyl CoA-acyl carrier protein transacylase	Bacteria	0	Myxococcota	Archangium gephyra	48
ARIC|g48980.t1	UniRef90_UPI001B7FD066	23.9	98.8	43.3	2460	5644	2691	5.14e-119	non-ribosomal peptide synthase/polyketide synthase	Bacteria	0	Bacillota	Paenibacillus taiwanensis	401638
ARIC|g48980.t1	UniRef90_UPI001A7E424D	25.3	77.4	71	2460	2589	1993	5e-118	non-ribosomal peptide synthetase	Bacteria	0	Bacillota	Brevibacillus laterosporus	1465
ARIC|g48980.t1	UniRef90_UPI001CCA5128	25	91.8	41.9	2460	5640	2524	1.35e-117	non-ribosomal peptide synthase/polyketide synthase	Bacteria	0	Myxococcota	Hyalangium versicolor	2861190
ARIC|g48980.t1	UniRef90_A0A5S9QXA3	24.1	91.5	35.5	2460	6615	2495	2.5e-117	Linear gramicidin synthase subunit D	Bacteria	0	Pseudomonadota	BD1-7 clade bacterium	2029982
ARIC|g48980.t1	UniRef90_A0A6G4A6M8	25	91.8	35.4	2460	6048	2337	1.61e-116	Amino acid adenylation domain-containing protein	Bacteria	0	Bacillota	Paenibacillus sp. SYP-B3998	2678564
ARIC|g48980.t1	UniRef90_UPI0013D9778C	25.1	91.8	68.5	2460	3462	2539	1.79e-116	non-ribosomal peptide synthetase	Bacteria	0	Myxococcota	Pyxidicoccus caerfyrddinensis	2709663
ARIC|g48980.t1	UniRef90_UPI0019D6F2BC	24.4	91.8	22.9	2460	10300	2520	1.29e-115	non-ribosomal peptide synthase/polyketide synthase	Bacteria	0	Myxococcota	Pyxidicoccus parkwaysis	2813578
ARIC|g48980.t1	UniRef90_UPI00042219C6	24	91.7	27.5	2460	8524	2501	1.61e-115	non-ribosomal peptide synthetase	Bacteria	0	Bacteroidota	Aquimarina muelleri	279356
ARIC|g48980.t1	UniRef90_A0A2D1VNM3	23.8	98.3	59.8	2460	4116	2709	1.9e-115	Non-ribosomal peptide synthetase	Bacteria	0	Cyanobacteriota	Nostoc sp. CENA543	1869241
ARIC|g48980.t1	UniRef90_UPI001FE42D36	24.3	91.8	46.8	2460	4986	2503	3.79e-115	amino acid adenylation domain-containing protein	Bacteria	0	Bacillota	Paenibacillus lentus	1338368
ARIC|g48980.t1	UniRef90_G7G655	25.6	76	20.6	2460	9225	2025	6.42e-115	Amino acid adenylation domain-containing protein	Bacteria	0	Pseudomonadota	Pseudoalteromonas sp. BSi20495	386429
ARIC|g48980.t1	UniRef90_A0A3A8J4B6	24.7	91.8	48.6	2460	4874	2534	6.43e-115	Amino acid adenylation domain-containing protein (Fragment)	Bacteria	0	Myxococcota	Corallococcus terminator	2316733
ARIC|g48980.t1	UniRef90_A0A223D1Y2	23.5	91.8	43.2	2460	5499	2514	9.07e-115	Amino acid adenylation domain-containing protein	Bacteria	0	Bacillota	Tumebacillus algifaecis	1214604
ARIC|g48980.t1	UniRef90_UPI000AA8BEA1	23	100	86.2	2460	2842	2721	1.02e-114	non-ribosomal peptide synthetase	Bacteria	0	Bacillota	Paenibacillus sp. A3	1337054
ARIC|g48980.t1	UniRef90_UPI00117FA0CD	23.8	91.8	71.9	2460	3244	2517	1.13e-113	non-ribosomal peptide synthetase	Bacteria	0	Bacillota	Paenibacillus amylolyticus	1451
ARIC|g48980.t1	UniRef90_W4BBN2	23.8	91.8	59.8	2460	3904	2541	1.41e-113	Gramicidin S synthetase II	Bacteria	0	Bacillota	Paenibacillus sp. FSL R5-192	1226754
ARIC|g48980.t1	UniRef90_A0A6N8J8K9	23.7	91.8	45.1	2460	5207	2494	1.75e-113	Amino acid adenylation domain-containing protein	Bacteria	0	Bacteroidota	Chitinophaga oryziterrae	1031224
ARIC|g48980.t1	UniRef90_UPI001F37DF10	22.4	91.8	54.1	2460	4305	2507	2.01e-113	amino acid adenylation domain-containing protein	Bacteria	0	Bacillota	Clostridium mediterraneense	1805472
ARIC|g48980.t1	UniRef90_UPI002004F45D	24.5	91.8	54.9	2460	4253	2537	4.5e-113	amino acid adenylation domain-containing protein	Bacteria	0	Bacillota	Paenibacillus silvae	1325358
ARIC|g48980.t1	UniRef90_A0A1Y4WSW0	23.2	91.8	64.8	2460	3655	2518	1.16e-112	Amino acid adenylation domain-containing protein	Bacteria	0	Bacillota	Brevibacillus brevis	1393
ARIC|g48980.t1	UniRef90_UPI0019D6C082	24.1	91.8	31.3	2460	7581	2531	1.38e-112	non-ribosomal peptide synthase/polyketide synthase	Bacteria	0	Myxococcota	Myxococcus landrumus	2813577
ARIC|g48980.t1	UniRef90_UPI0013D1D4FA	24.2	99.6	28.8	2460	8640	2706	1.88e-112	non-ribosomal peptide synthase/polyketide synthase	Bacteria	0	Myxococcota	Myxococcus eversor	2709661
ARIC|g48980.t1	UniRef90_A0A1I1B7X1	23.9	74.6	63.8	2460	2737	1900	3.78e-112	Amino acid adenylation domain-containing protein (Fragment)	Bacteria	0	Bacillota	Clostridium frigidicarnis	84698
ARIC|g48980.t1	UniRef90_A0A1C7GCD5	24	91.8	50.4	2460	4232	2372	6.78e-112	Carrier domain-containing protein	Bacteria	0	Bacillota	Lachnoclostridium sp. YL32	1834196
ARIC|g48980.t1	UniRef90_UPI0020A7FC63	24.7	91.8	22.5	2460	10527	2522	1.01e-111	non-ribosomal peptide synthase/polyketide synthase	Bacteria	0	Myxococcota	Pyxidicoccus xibeiensis	2906759
ARIC|g48980.t1	UniRef90_UPI001EF40F0F	24.4	91.8	39.3	2460	5963	2527	1.1e-111	non-ribosomal peptide synthase/polyketide synthase	Bacteria	0	Bacillota	Paenibacillus sp. ACRRX	2918206
ARIC|g48980.t1	UniRef90_UPI0013DB03D6	25.2	91.8	31.3	2460	7592	2537	1.58e-111	non-ribosomal peptide synthetase	Bacteria	0	Myxococcota	Pyxidicoccus trucidator	2709662
ARIC|g48980.t1	UniRef90_UPI00203FCB97	23.3	91.8	29.5	2460	7953	2500	1.61e-111	non-ribosomal peptide synthase/polyketide synthase	Bacteria	0	Bacillota	Paenibacillus elgii	189691
ARIC|g48980.t1	UniRef90_A0A2V4VBY0	23.6	91.8	76.9	2460	3033	2517	1.8e-111	Non-ribosomal peptide synthase protein (TIGR01720 family)/amino acid adenylation domain-containing protein (Fragment)	Bacteria	0	Bacillota	Paenibacillus barcinonensis	198119
ARIC|g48980.t1	UniRef90_UPI000F04A7BC	24	99.2	79.7	2460	3048	2649	1.81e-111	non-ribosomal peptide synthetase	Bacteria	0	Pseudomonadota	Pseudomonas viridiflava	33069
ARIC|g48980.t1	UniRef90_A0A4Q9QVJ2	25.1	91.7	63.6	2460	3667	2505	3.03e-111	Non-ribosomal peptide synthetase	Bacteria	0	Pseudomonadota	Pseudomonas dryadis	2487520
ARIC|g48980.t1	UniRef90_A0A3A8P2G4	24.4	91.8	23	2460	10261	2517	5.09e-111	Non-ribosomal peptide synthetase (Fragment)	Bacteria	0	Myxococcota	Corallococcus sicarius	2316726
ARIC|g48980.t1	UniRef90_UPI00034C5C1C	23	91.6	82.6	2460	2622	2345	6.87e-111	non-ribosomal peptide synthetase	Bacteria	0	Bacteroidota	Flavobacterium sp. WG21	1229487
ARIC|g49019.t1	UniRef90_UPI0015C32E6F	29.8	99.6	71.6	1386	1975	1494	9.37e-157	non-ribosomal peptide synthetase	Bacteria	0	Cyanobacteriota	Nostoc sp. C052	2576902
ARIC|g49019.t1	UniRef90_UPI0009924F7A	29.6	98.8	33.4	1386	4208	1469	2.55e-154	non-ribosomal peptide synthetase	Bacteria	0	Pseudomonadota	Acinetobacter pittii	48296
ARIC|g49019.t1	UniRef90_A0A402A658	29	100	43.9	1386	3261	1494	4.84e-152	Amino acid adenylation domain-containing protein	Bacteria	0	Chloroflexota	Tengunoibacter tsumagoiensis	2014871
ARIC|g49019.t1	UniRef90_A0A1E2WNF6	29.9	99.6	71.7	1386	1973	1484	3.94e-151	Non-ribosomal peptide synthetase	Bacteria	0	Cyanobacteriota	Nostoc	1177
ARIC|g49019.t1	UniRef90_UPI000499BC0E	30.6	100	26.4	1386	5372	1493	2.94e-150	non-ribosomal peptide synthetase	Bacteria	0	Pseudomonadota	Pectobacterium atrosepticum	29471
ARIC|g49019.t1	UniRef90_UPI00145DC9E6	29.7	99.6	54.6	1386	2605	1497	9.86e-149	non-ribosomal peptide synthetase	Bacteria	0	Cyanobacteriota	Brasilonema sp. UFV-L1	2234130
ARIC|g49019.t1	UniRef90_UPI001EE2FA84	29.2	100	16	1386	8728	1482	1.18e-148	non-ribosomal peptide synthase/polyketide synthase	Bacteria	0	Pseudomonadota	Caballeronia novacaledonica	1544861
ARIC|g49019.t1	UniRef90_A0A521WV85	29.8	99.9	30	1386	4717	1495	1.83e-148	Amino acid adenylation domain-containing protein	Bacteria	0	Pseudomonadota	Methylobacter sp.	2051955
ARIC|g49019.t1	UniRef90_A0A0C1NCV9	28.8	98.5	71.6	1386	1963	1474	6.82e-148	Non-ribosomal peptide synthetase	Bacteria	0	Cyanobacteriota	Tolypothrix bouteillei VB521301	1479485
ARIC|g49019.t1	UniRef90_K9X9A4	29.2	99.6	82.1	1386	1725	1495	7.14e-148	Amino acid adenylation enzyme/thioester reductase family protein	Bacteria	0	Cyanobacteriota	Cylindrospermum stagnale	142864
ARIC|g49019.t1	UniRef90_A0A7Z7I3U6	29.1	98.8	15.8	1386	8773	1473	1.03e-146	Amino acid adenylation domain-containing protein	Bacteria	0	Pseudomonadota	Caballeronia arationis	1777142
ARIC|g49019.t1	UniRef90_A0A2K8T6G6	29.3	99.6	63.9	1386	2219	1495	2.47e-146	Glutamate-1-semialdehyde aminotransferase	Bacteria	0	Cyanobacteriota	Nostoc flagelliforme CCNUN1	2038116
ARIC|g49019.t1	UniRef90_UPI002026FEAB	30.1	99.1	40.5	1386	3501	1486	3.42e-146	amino acid adenylation domain-containing protein	Bacteria	0	Pseudomonadota	Luteibacter flocculans	2780091
ARIC|g49019.t1	UniRef90_UPI001E655B70	28.3	98.5	20.5	1386	6905	1486	4.38e-146	non-ribosomal peptide synthetase	Bacteria	0	Pseudomonadota	Ideonella azotifigens	513160
ARIC|g49019.t1	UniRef90_A0A7I8ET95	28.4	98.8	57.7	1386	2465	1484	4.48e-145	Amino acid adenylation domain-containing protein	Bacteria	0	Chloroflexota	Ktedonobacteria bacterium brp13	2717365
ARIC|g49019.t1	UniRef90_UPI0019D6BEE2	30.1	98.8	15.3	1386	9254	1476	9.1e-145	non-ribosomal peptide synthetase	Bacteria	0	Myxococcota	Myxococcus landrumus	2813577
ARIC|g49019.t1	UniRef90_UPI001E583AB7	29.4	100	37.8	1386	3745	1508	1.27e-144	non-ribosomal peptide synthetase	Bacteria	0	Cyanobacteriota	Nostoc sp. XA010	2780407
ARIC|g49019.t1	UniRef90_K9RM15	28.8	100	34.8	1386	4025	1486	4.31e-144	Amino acid adenylation enzyme/thioester reductase family protein	Bacteria	0	Cyanobacteriota	Rivularia sp. PCC 7116	373994
ARIC|g49019.t1	UniRef90_UPI001FFA8595	28.8	98.8	12.3	1386	11506	1483	7.54e-144	amino acid adenylation domain-containing protein	Bacteria	0	Pseudomonadota	Luteibacter aegosomatis	2911537
ARIC|g49019.t1	UniRef90_UPI001E5E4F83	28.6	99.9	53.3	1386	2661	1506	1.32e-143	non-ribosomal peptide synthetase	Bacteria	0	Cyanobacteriota	Nostoc mirabile	2907820
ARIC|g49019.t1	UniRef90_UPI0009C02457	29.2	99.6	33.9	1386	4207	1494	1.45e-143	non-ribosomal peptide synthetase	Bacteria	0	Pseudomonadota	Burkholderia multivorans	87883
ARIC|g49019.t1	UniRef90_UPI001B325DFC	29.6	99.6	38.6	1386	3674	1510	1.09e-142	non-ribosomal peptide synthetase	Bacteria	0	Cyanobacteriota	Brasilonema sp. CT11	2748322
ARIC|g49019.t1	UniRef90_K9WBL7	28.7	99.9	53.6	1386	2656	1504	2.61e-142	Non-ribosomal peptide synthase/amino acid adenylation enzyme	Bacteria	0	Cyanobacteriota	Allocoleopsis franciscana PCC 7113	1173027
ARIC|g49019.t1	UniRef90_A0A239B1N2	28.2	99.9	23	1386	6098	1486	3.21e-142	Amino acid adenylation domain-containing protein (Fragment)	Bacteria	0	Bacteroidota	Flavobacterium sp. ov086	1761785
ARIC|g49019.t1	UniRef90_A0A1I1Q0I3	28.5	98.5	65.9	1386	2138	1482	5.3e-142	Amino acid adenylation domain-containing protein	Bacteria	0	Pseudomonadota	Pseudoalteromonas denitrificans DSM 6059	1123010
ARIC|g49019.t1	UniRef90_UPI001C3E58BC	29.1	99.1	29.9	1386	4630	1455	2.36e-141	non-ribosomal peptide synthase/polyketide synthase	Bacteria	0	Pseudomonadota	Pseudomonas zarinae	2745498
ARIC|g49019.t1	UniRef90_A0A0V7ZKD3	28.9	99.6	64.6	1386	2209	1490	3.71e-141	Amino acid adenylation domain-containing protein	Bacteria	0	Cyanobacteriota	Mastigocoleus testarum BC008	371196
ARIC|g49019.t1	UniRef90_UPI001624FCBE	29.4	94.4	87.9	1386	1545	1424	5.97e-141	non-ribosomal peptide synthetase	Bacteria	0	Pseudomonadota	Burkholderia sp. Bp8984	2184549
ARIC|g49019.t1	UniRef90_Q2XNF8	29.4	99.9	28.6	1386	5049	1519	8e-141	Nonribosomal peptide synthetase-polyketide synthase hybrid	Bacteria	0	Pseudomonadota	Lysobacter lactamgenus	39596
ARIC|g49019.t1	UniRef90_UPI0018816269	27.9	100	44.1	1386	3225	1502	8.73e-141	non-ribosomal peptide synthetase	Bacteria	0	Cyanobacteriota	Nostoc edaphicum	264686
ARIC|g49019.t1	UniRef90_A0A0G2ZVJ6	29.4	99.6	11.8	1386	12200	1490	1.29e-140	Malonyl CoA-acyl carrier protein transacylase	Bacteria	0	Myxococcota	Archangium gephyra	48
ARIC|g49019.t1	UniRef90_UPI0002E6F50E	28.4	99.1	52.8	1386	2666	1498	2.32e-140	non-ribosomal peptide synthetase	Bacteria	0	Cyanobacteriota	Fischerella sp. PCC 9339	1174528
ARIC|g49019.t1	UniRef90_A0A7X7P9Q2	29.3	99.9	14.5	1386	9932	1501	4.12e-140	Phenyloxazoline synthase MbtB	Bacteria	0	Actinomycetota	Rhodococcus sp. (in: high G+C Gram-positive bacteria)	1831
ARIC|g49019.t1	UniRef90_UPI001ABA847E	28.4	99.6	43	1386	3319	1499	5.29e-140	non-ribosomal peptide synthetase	Bacteria	0	Cyanobacteriota	Aetokthonos hydrillicola	1550245
ARIC|g49019.t1	UniRef90_UPI001AAE5AD6	30.4	99.2	17.3	1386	8232	1506	5.37e-140	Non-ribosomal peptide synthase/polyketide synthase	Bacteria	0	Pseudomonadota	Sinorhizobium medicae	110321
ARIC|g49019.t1	UniRef90_A0A1H1JAG3	29.5	98.8	43.8	1386	3166	1475	6.9e-140	Amino acid adenylation domain-containing protein	Bacteria	0	Pseudomonadota	Pseudovibrio sp. Tun.PSC04-5.I4	1798213
ARIC|g49019.t1	UniRef90_UPI001F3BBE42	29.5	100	65.2	1386	2158	1496	1.11e-139	non-ribosomal peptide synthetase	Bacteria	0	Pseudomonadota	Caballeronia sp. CLC5	2906764
ARIC|g49019.t1	UniRef90_U5QKB0	29.1	99.9	65.1	1386	2181	1499	1.71e-139	Cyclohexanecarboxylate-CoA ligase	Bacteria	0	Cyanobacteriota	Gloeobacter kilaueensis JS1	1183438
ARIC|g49019.t1	UniRef90_A0A1Y0RQT6	27.9	99.6	65.2	1386	2207	1521	2.65e-139	Non-ribosomal peptide synthetase	Bacteria	0	Cyanobacteriota	Nostocales cyanobacterium HT-58-2	1940762
ARIC|g49019.t1	UniRef90_A0A4D9C8Y2	28.2	100	26.6	1386	5416	1518	2.89e-139	Non-ribosomal peptide synthetase	Bacteria	0	Cyanobacteriota	Mastigocladus laminosus UU774	1594576
ARIC|g49019.t1	UniRef90_A0A494SRW4	29.4	99.9	30.4	1386	4658	1482	3.7e-139	Phenyloxazoline synthase MbtB	Bacteria	0	Actinomycetota	Rhodococcus sp. P1Y	1302308
ARIC|g49019.t1	UniRef90_A0A3M8B6M6	28.9	98.8	18.2	1386	7739	1483	4.25e-139	Amino acid adenylation domain-containing protein	Bacteria	0	Bacillota	Brevibacillus gelatini	1655277
ARIC|g49019.t1	UniRef90_UPI001E5B3AAB	27.4	99.5	21.7	1386	6474	1504	5.5e-139	non-ribosomal peptide synthase/polyketide synthase	Bacteria	0	Bacteroidota	Flavobacterium sp. F-323	2893885
ARIC|g49019.t1	UniRef90_A0A4P8PSW8	30.1	99.9	20.6	1386	6948	1489	5.59e-139	Phenyloxazoline synthase MbtB	Bacteria	0	Actinomycetota	Rhodococcus sp. SGAir0479	2567884
ARIC|g49019.t1	UniRef90_UPI0002EACF74	27.9	100	58.2	1386	2461	1511	8.5e-139	non-ribosomal peptide synthetase	Bacteria	0	Cyanobacteriota	Calothrix sp. PCC 7103	32057
ARIC|g49019.t1	UniRef90_UPI00201ED964	27.4	99.9	26.3	1386	5348	1504	1.27e-138	non-ribosomal peptide synthase/polyketide synthase	Bacteria	0	Bacteroidota	Flavobacterium sp. B183	907046
ARIC|g49019.t1	UniRef90_UPI001981E858	29	99.6	11.5	1386	12486	1509	3.65e-138	non-ribosomal peptide synthetase	Bacteria	0	Cyanobacteriota	Nostoc sp. UHCC 0702	2814655
ARIC|g49019.t1	UniRef90_A0A1Z4PSD9	28.4	100	65.1	1386	2192	1516	3.84e-138	Amino acid adenylation domain-containing protein	Bacteria	0	Cyanobacteriota	Scytonema sp. NIES-4073	2005464
ARIC|g49019.t1	UniRef90_UPI0011837FE3	28.1	99.5	45.2	1386	3117	1481	4.37e-138	non-ribosomal peptide synthetase	Bacteria	0	Bacteroidota	Flavobacterium anhuiense	459526
ARIC|g49019.t1	UniRef90_A0A2L2NK07	28.4	100	65.8	1386	2179	1520	4.88e-138	Non-ribosomal peptide synthetase	Bacteria	0	Cyanobacteriota	Nostoc sp. 'Lobaria pulmonaria (5183) cyanobiont'	1618022
ARIC|g49714.t1	UniRef90_UPI001F5518CD	28.4	94.2	95.8	1650	1555	1598	3.22e-147	amino acid adenylation domain-containing protein	Bacteria	0	Cyanobacteriota	Nostocales	1161
ARIC|g49714.t1	UniRef90_A0A8J6ZBI4	29.3	87.2	88.3	1650	1575	1483	7.77e-146	Amino acid adenylation domain-containing protein	Bacteria	0	Cyanobacteriota	Fortiea sp. LEGE XX443	1828611
ARIC|g49714.t1	UniRef90_UPI001689E69F	29.7	87.2	89.4	1650	1558	1497	2.88e-145	non-ribosomal peptide synthetase	Bacteria	0	Cyanobacteriota	Nostoc sp. FACHB-892	2692843
ARIC|g49714.t1	UniRef90_UPI0016849080	29	87.2	89.4	1650	1552	1484	2.52e-141	non-ribosomal peptide synthetase	Bacteria	0	Cyanobacteriota	Nostoc sp. FACHB-888	2692842
ARIC|g49714.t1	UniRef90_UPI0018C6AAE1	28.4	95.2	36	1650	4337	1646	1.37e-140	non-ribosomal peptide synthase/polyketide synthase	Bacteria	0	Cyanobacteriota	Nostoc sp. NZL	2650612
ARIC|g49714.t1	UniRef90_A0A845YCN8	28.8	90.4	83.3	1650	1732	1537	4.42e-140	Amino acid adenylation domain-containing protein (Fragment)	Bacteria	0	Cyanobacteriota	Symploca sp. SIO2G7	2607798
ARIC|g49714.t1	UniRef90_B2J682	28.2	90.8	33.4	1650	4389	1562	6.4e-138	Amino acid adenylation domain protein	Bacteria	0	Cyanobacteriota	Nostoc punctiforme PCC 73102	63737
ARIC|g49714.t1	UniRef90_A0A2L2N417	28.7	92.6	31.9	1650	4710	1607	6.62e-138	Non-ribosomal peptide synthetase	Bacteria	0	Cyanobacteriota	Nostoc sp. 'Peltigera membranacea cyanobiont' N6	1261031
ARIC|g49714.t1	UniRef90_UPI001444D4CB	28.3	92.7	93.8	1650	1575	1579	1.28e-137	non-ribosomal peptide synthetase	Bacteria	0	Cyanobacteriota	Dolichospermum sp. UHCC 0259	2590010
ARIC|g49714.t1	UniRef90_A0A2L2NK07	28.2	90.4	66.4	1650	2179	1546	2.68e-137	Non-ribosomal peptide synthetase	Bacteria	0	Cyanobacteriota	Nostoc sp. 'Lobaria pulmonaria (5183) cyanobiont'	1618022
ARIC|g49714.t1	UniRef90_UPI001ABA847E	28.4	92.6	44.7	1650	3319	1581	4.23e-136	non-ribosomal peptide synthetase	Bacteria	0	Cyanobacteriota	Aetokthonos hydrillicola	1550245
ARIC|g49714.t1	UniRef90_UPI0003FA3490	27.3	92.5	91.9	1650	1602	1566	1.1e-135	non-ribosomal peptide synthetase	Bacteria	0	Cyanobacteriota	Fischerella sp. PCC 9431	1173023
ARIC|g49714.t1	UniRef90_A0A1E2WP96	28.9	92.5	32	1650	4757	1611	5.45e-135	Non-ribosomal peptide synthetase	Bacteria	0	Cyanobacteriota	Nostoc sp. KVJ20	457944
ARIC|g49714.t1	UniRef90_A0A8S9AQ07	28.4	94.5	94.8	1650	1584	1618	1.95e-134	Non-ribosomal peptide synthetase	Bacteria	0	Cyanobacteriota	Scytonema tolypothrichoides VB-61278	1233231
ARIC|g49714.t1	UniRef90_UPI00145DC9E6	28.2	92.7	56.8	1650	2605	1591	3.28e-134	non-ribosomal peptide synthetase	Bacteria	0	Cyanobacteriota	Brasilonema sp. UFV-L1	2234130
ARIC|g49714.t1	UniRef90_Q84BC7	28.3	92.5	31.5	1650	4803	1612	7.53e-134	Amino acid adenylation domain-containing protein	Bacteria	0	Cyanobacteriota	Nostoc sp. ATCC 53789	76335
ARIC|g49714.t1	UniRef90_UPI000317F2B2	28.4	95.1	51.8	1650	2953	1633	2.3e-133	non-ribosomal peptide synthetase	Bacteria	0	Cyanobacteriota	Mastigocladopsis repens	221287
ARIC|g49714.t1	UniRef90_A0A0J9EVH6	28	92.7	78.6	1650	1880	1588	2.33e-133	Carrier domain-containing protein (Fragment)	Bacteria	0	Cyanobacteriota	Limnoraphis robusta CS-951	1637645
ARIC|g49714.t1	UniRef90_A0A2K8SJ64	28.9	92.7	32.4	1650	4579	1576	3.15e-133	Non-ribosomal peptide synthetase component F	Bacteria	0	Cyanobacteriota	Nostoc flagelliforme CCNUN1	2038116
ARIC|g49714.t1	UniRef90_K9XUI8	27.8	96	97	1650	1579	1641	4.1e-133	Amino acid adenylation domain protein	Bacteria	0	Cyanobacteriota	Stanieria cyanosphaera PCC 7437	111780
ARIC|g49714.t1	UniRef90_UPI00034A97F9	28	96.3	33.8	1650	4525	1648	5.61e-133	non-ribosomal peptide synthetase	Bacteria	0	Cyanobacteriota	Pleurocapsa sp. PCC 7319	118161
ARIC|g49714.t1	UniRef90_UPI0018816269	28.3	92.5	45.8	1650	3225	1577	8.02e-133	non-ribosomal peptide synthetase	Bacteria	0	Cyanobacteriota	Nostoc edaphicum	264686
ARIC|g49714.t1	UniRef90_A0A844MWM0	29.2	92	45.6	1650	3223	1570	1.07e-132	Amino acid adenylation domain-containing protein (Fragment)	Bacteria	0	Cyanobacteriota	Scytonema sp. UIC 10036	2304196
ARIC|g49714.t1	UniRef90_A0A1Y0RQT6	29.1	90.4	65.7	1650	2207	1548	1.94e-132	Non-ribosomal peptide synthetase	Bacteria	0	Cyanobacteriota	Nostocales cyanobacterium HT-58-2	1940762
ARIC|g49714.t1	UniRef90_A0A346GB70	28.3	92.8	56.6	1650	2620	1584	6.35e-132	PuwG	Bacteria	0	Cyanobacteriota	Symplocastrum muelleri NIVA-CYA 644	2303159
ARIC|g49714.t1	UniRef90_A0A0D8ZP91	27.5	92.5	77.6	1650	1886	1572	7.01e-132	Peptide synthetase	Bacteria	0	Cyanobacteriota	Aliterella atlantica CENA595	1618023
ARIC|g49714.t1	UniRef90_K9VWW9	28.5	92.7	24.9	1650	5937	1587	8.6e-132	Amino acid adenylation domain protein	Bacteria	0	Cyanobacteriota	Crinalium epipsammum PCC 9333	1173022
ARIC|g49714.t1	UniRef90_UPI001B325DFC	28.4	95.1	42.2	1650	3674	1660	1.22e-131	non-ribosomal peptide synthetase	Bacteria	0	Cyanobacteriota	Brasilonema sp. CT11	2748322
ARIC|g49714.t1	UniRef90_UPI001EE2FA84	27.7	95.2	17.1	1650	8728	1621	1.7e-131	non-ribosomal peptide synthase/polyketide synthase	Bacteria	0	Pseudomonadota	Caballeronia novacaledonica	1544861
ARIC|g49714.t1	UniRef90_UPI0009924F7A	29	94.7	35.6	1650	4208	1614	2.37e-131	non-ribosomal peptide synthetase	Bacteria	0	Pseudomonadota	Acinetobacter pittii	48296
ARIC|g49714.t1	UniRef90_A0A7Z7I3U6	27.6	95	17.2	1650	8773	1621	7.29e-131	Amino acid adenylation domain-containing protein	Bacteria	0	Pseudomonadota	Caballeronia arationis	1777142
ARIC|g49714.t1	UniRef90_UPI001684F828	29	94.9	50.6	1650	3039	1637	1.06e-130	non-ribosomal peptide synthetase	Bacteria	0	Cyanobacteriota	Anabaena minutissima	2303152
ARIC|g49714.t1	UniRef90_UPI00145CC4FC	28.7	90.7	71.4	1650	2030	1554	4.15e-130	non-ribosomal peptide synthetase	Bacteria	0	Cyanobacteriota	Brasilonema octagenarum	417105
ARIC|g49714.t1	UniRef90_UPI0018C858C4	28.1	92.8	24.1	1650	6237	1594	5.1e-130	non-ribosomal peptide synthase/polyketide synthase	Bacteria	0	Cyanobacteriota	Nostoc sp. WHI	2650611
ARIC|g49714.t1	UniRef90_A0A3R9EGX6	26.9	95.6	16.6	1650	9242	1637	5.62e-130	Amino acid adenylation domain-containing protein	Bacteria	0	Pseudomonadota	Vibrio pectenicida	62763
ARIC|g49714.t1	UniRef90_UPI001687FCC9	28.1	94.3	79	1650	1917	1628	6.31e-130	non-ribosomal peptide synthetase	Bacteria	0	Cyanobacteriota	Microcoleus sp. FACHB-68	2692826
ARIC|g49714.t1	UniRef90_UPI001878FF7B	27.8	93.8	98.2	1650	1527	1603	6.47e-130	non-ribosomal peptide synthetase	Bacteria	0	Bacillota	Bacillus cereus	1396
ARIC|g49714.t1	UniRef90_A0A856MHE6	28.7	90.7	42.6	1650	3405	1554	1.6e-129	Non-ribosomal peptide synthetase	Bacteria	0	Cyanobacteriota	Brasilonema sennae CENA114	415709
ARIC|g49714.t1	UniRef90_UPI0019D6BEE2	29	90.7	15.7	1650	9254	1542	4.29e-129	non-ribosomal peptide synthetase	Bacteria	0	Myxococcota	Myxococcus landrumus	2813577
ARIC|g49714.t1	UniRef90_UPI0015C370C2	28.4	92.5	20.8	1650	7370	1628	7.28e-129	non-ribosomal peptide synthase/polyketide synthase	Bacteria	0	Cyanobacteriota	Nostoc sp. C052	2576902
ARIC|g49714.t1	UniRef90_UPI00206725D6	26.5	92.7	96.2	1650	1544	1587	2.5e-128	amino acid adenylation domain-containing protein	Bacteria	0	Cyanobacteriota	Nostoc commune	1178
ARIC|g49714.t1	UniRef90_UPI000BFA5E1A	27.8	92.4	68.7	1650	2144	1580	2.67e-128	non-ribosomal peptide synthetase	Bacteria	0	Bacillota	Bacillus thuringiensis	1428
ARIC|g49714.t1	UniRef90_UPI0018DEB6B4	27.5	97	23.8	1650	6451	1653	2.99e-128	non-ribosomal peptide synthase/polyketide synthase	Bacteria	0	Cyanobacteriota	Crocosphaera watsonii	263511
ARIC|g49714.t1	UniRef90_A0A1Y0IPX7	27.8	92.6	68	1650	2156	1568	9.17e-128	Amino acid adenylation domain-containing protein	Bacteria	0	Bacillota	Tumebacillus avium	1903704
ARIC|g49714.t1	UniRef90_UPI001EEBE6D0	26.2	95.2	20.5	1650	7517	1632	9.94e-128	non-ribosomal peptide synthase/polyketide synthase	Bacteria	0	Pseudomonadota	Zooshikella ganghwensis	202772
ARIC|g49714.t1	UniRef90_A0A328IK13	28.9	92.8	32.2	1650	4649	1615	1.12e-127	Non-ribosomal peptide synthetase	Bacteria	0	Cyanobacteriota	Hapalosiphonaceae cyanobacterium JJU2	2109628
ARIC|g49714.t1	UniRef90_UPI001D15D7AC	28	93	49.3	1650	3124	1656	1.15e-127	non-ribosomal peptide synthetase	Bacteria	0	Cyanobacteriota	Nostoc sp. LEGE 12450	1828643
ARIC|g49714.t1	UniRef90_A0A1T4ZFS0	28	92.5	41.2	1650	3736	1637	1.33e-127	Non ribosomal peptide synthetase, involved in cyanopeptolin-like biosynthesis	Bacteria	0	Cyanobacteriota	Planktothrix sp. PCC 11201	1729650
ARIC|g49714.t1	UniRef90_UPI001C02C1C5	27.9	97.3	36	1650	4287	1653	1.92e-127	non-ribosomal peptide synthetase	Bacteria	0	Bacillota	Bacillus mycoides	1405
ARIC|g49714.t1	UniRef90_A0A4D9CF01	27.3	92.7	92	1650	1610	1579	2.04e-127	Amino acid adenylation domain-containing protein	Bacteria	0	Cyanobacteriota	Mastigocladus laminosus UU774	1594576
ARIC|g49874.t1	UniRef90_A0A223CZ62	21.9	91.8	49.9	2634	4816	2564	2.2e-105	Amino acid adenylation domain-containing protein	Bacteria	0	Bacillota	Tumebacillus algifaecis	1214604
ARIC|g49874.t1	UniRef90_A0A4R2QWQ0	22	91.3	49.2	2634	4789	2524	5.33e-98	Amino acid adenylation domain-containing protein	Bacteria	0	Bacillota	Tumebacillus sp. BK434	2512169
ARIC|g49874.t1	UniRef90_A0A1Y0ISV0	21.7	91.3	49.2	2634	4789	2531	1.2e-97	Amino acid adenylation domain-containing protein	Bacteria	0	Bacillota	Tumebacillus avium	1903704
ARIC|g49874.t1	UniRef90_A0A5S9IM71	22.7	88.8	42.7	2634	5192	2472	4.81e-97	Non-ribosomal peptide synthetase	Bacteria	0	Planctomycetota	Candidatus Uabimicrobium amorphum	2596890
ARIC|g49874.t1	UniRef90_A0A5J4KRD3	23.4	87.4	43.3	2634	5014	2401	2.01e-93	Carrier domain-containing protein	Bacteria	0	Chloroflexota	Dictyobacter vulcani	2607529
ARIC|g49874.t1	UniRef90_UPI001E433C40	23.1	88.1	66.3	2634	3446	2444	4.61e-93	non-ribosomal peptide synthetase	Bacteria	0	Pseudomonadota	Pseudomonas	286
ARIC|g49874.t1	UniRef90_A0A545TJH1	21.5	91.9	86.5	2634	2943	2703	8.75e-93	Amino acid adenylation domain-containing protein	Bacteria	0	Pseudomonadota	Aliikangiella marina	1712262
ARIC|g49874.t1	UniRef90_A0A5P9EUT0	22.6	86.1	26.8	2634	8868	2524	1.56e-90	Linear gramicidin synthase subunit B	Bacteria	0	Pseudomonadota	Microbulbifer sp. THAF38	2587856
ARIC|g49874.t1	UniRef90_A0A6S6RY66	24.2	69.3	74.7	2634	2404	1968	2.45e-90	Non-ribosomal peptide synthetase	Bacteria	0	Campylobacterota	uncultured Sulfurovum sp.	269237
ARIC|g49874.t1	UniRef90_A0A1I7EYC6	22.4	85.3	63.6	2634	3551	2437	6.91e-90	Amino acid adenylation domain-containing protein/thioester reductase domain-containing protein	Bacteria	0	Bacillota	Clostridium sp. DSM 8431	1761781
ARIC|g49874.t1	UniRef90_A0A1H3KHP6	22.4	88.5	43.1	2634	5296	2474	6.52e-88	Non-ribosomal peptide synthase domain TIGR01720/amino acid adenylation domain-containing protein	Bacteria	0	Bacillota	Lachnobacterium bovis DSM 14045	1122142
ARIC|g49874.t1	UniRef90_A3INX1	27.7	36.9	59.9	2634	1538	1000	2.32e-86	Amino acid adenylation	Bacteria	0	Cyanobacteriota	Crocosphaera chwakensis CCY0110	391612
ARIC|g49874.t1	UniRef90_K9WVI7	32.9	28.8	41.1	2634	1765	778	1.09e-85	Amino acid adenylation enzyme/thioester reductase family protein	Bacteria	0	Cyanobacteriota	Cylindrospermum stagnale PCC 7417	56107
ARIC|g49874.t1	UniRef90_A0A849VD29	21.6	84.9	82	2634	2792	2438	4.58e-85	Amino acid adenylation domain-containing protein	Bacteria	0	Pseudomonadota	Pseudoalteromonas caenipelagi	2726988
ARIC|g49874.t1	UniRef90_UPI000D1D633E	28.2	36.9	29.7	2634	3168	1016	6.84e-85	non-ribosomal peptide synthetase	Bacteria	0	Cyanobacteriota	Cyanothece sp. BG0011	2082950
ARIC|g49874.t1	UniRef90_UPI0003FA3490	28.3	37	58.4	2634	1602	1006	2.14e-84	non-ribosomal peptide synthetase	Bacteria	0	Cyanobacteriota	Fischerella sp. PCC 9431	1173023
ARIC|g49874.t1	UniRef90_A0A5H2YEF2	22	84.9	82	2634	2787	2421	6.8e-84	Non-ribosomal peptide synthetase	Bacteria	0	Pseudomonadota	Pseudoalteromonas sp. A25	116092
ARIC|g49874.t1	UniRef90_A0A1I6Q2G8	21.5	87.2	53.1	2634	4093	2446	3.1e-82	Iturin family lipopeptide synthetase B	Bacteria	0	Bacillota	Marininema halotolerans	1155944
ARIC|g49874.t1	UniRef90_A0A0V8JIF6	29.8	33.4	27	2634	3139	902	1.3e-81	Amino acid adenylation domain-containing protein	Bacteria	0	Bacillota	Priestia veravalensis	1414648
ARIC|g49874.t1	UniRef90_A0A856ML59	27.8	37.1	28.5	2634	3329	1018	2.33e-81	Non-ribosomal peptide synthetase	Bacteria	0	Cyanobacteriota	Brasilonema sennae CENA114	415709
ARIC|g49874.t1	UniRef90_A0A3R9EGX6	29.2	37.1	10.3	2634	9242	1013	6e-81	Amino acid adenylation domain-containing protein	Bacteria	0	Pseudomonadota	Vibrio pectenicida	62763
ARIC|g49874.t1	UniRef90_UPI001EE5A0E6	23.8	54.8	83.4	2634	1814	1603	7.21e-81	amino acid adenylation domain-containing protein	Bacteria	0	Bacillota	Brevibacillus agri	51101
ARIC|g49874.t1	UniRef90_UPI00203D7436	21.7	85.7	35.9	2634	6009	2381	9.24e-81	non-ribosomal peptide synthase/polyketide synthase	Bacteria	0	Bacillota	Paenibacillus sp. MER TA 81-3	2939573
ARIC|g49874.t1	UniRef90_K4ZJS0	22.1	85.3	35.7	2634	6018	2365	2.71e-80	Nonribosomal peptide synthetase subunit	Bacteria	0	Bacillota	Paenibacillus alvei	44250
ARIC|g49874.t1	UniRef90_J8HTP2	33.3	24.8	43	2634	1527	679	4.43e-80	Amino acid adenylation domain-containing protein (Fragment)	Bacteria	0	Bacillota	Bacillus cereus VD048	1053226
ARIC|g49874.t1	UniRef90_A0A1Y5GKU0	22.1	86.1	80.8	2634	2735	2394	4.95e-80	Amino acid adenylation domain-containing protein	Bacteria	0	Pseudomonadota	Gammaproteobacteria bacterium 45_16_T64	1856297
ARIC|g49874.t1	UniRef90_A0A235IVA8	30.1	32.8	32.2	2634	2603	905	1.05e-79	Amino acid adenylation domain-containing protein	Bacteria	0	Cyanobacteriota	Nostoc sp. 'Peltigera membranacea cyanobiont' 232	2014531
ARIC|g49874.t1	UniRef90_UPI0015C32E6F	30	31.2	40.3	2634	1975	842	1.44e-79	non-ribosomal peptide synthetase	Bacteria	0	Cyanobacteriota	Nostoc sp. C052	2576902
ARIC|g49874.t1	UniRef90_A0A8J6ZG91	33	24.9	44.2	2634	1468	676	3.04e-79	Amino acid adenylation domain-containing protein	Bacteria	0	Cyanobacteriota	Fortiea sp. LEGE XX443	1828611
ARIC|g49874.t1	UniRef90_A0A848LB76	22	88.2	28.9	2634	7844	2437	4.29e-79	Non-ribosomal peptide synthase/polyketide synthase (Fragment)	Bacteria	0	Myxococcota	Pyxidicoccus fallax	394095
ARIC|g49874.t1	UniRef90_A0A433UYX4	28.3	36.9	58	2634	1603	1005	5.6e-79	Carrier domain-containing protein	Bacteria	0	Cyanobacteriota	Trichormus variabilis SAG 1403-4b	447716
ARIC|g49874.t1	UniRef90_A0A402A658	28.6	34.3	27	2634	3261	925	6.6e-79	Amino acid adenylation domain-containing protein	Bacteria	0	Chloroflexota	Tengunoibacter tsumagoiensis	2014871
ARIC|g49874.t1	UniRef90_UPI0016803CDB	21.1	85.3	82.5	2634	2793	2460	1.69e-78	non-ribosomal peptide synthetase	Bacteria	0	Pseudomonadota	Pseudoalteromonas sp. S16_S37	2720228
ARIC|g49874.t1	UniRef90_A0A250IRP7	21.4	87.3	55.8	2634	4019	2432	1.7e-78	Non-ribosomal peptide synthetase	Bacteria	0	Myxococcota	Melittangium boletus DSM 14713	1294270
ARIC|g49874.t1	UniRef90_G3ESX9	28.7	29.7	61.6	2634	1280	809	7.49e-78	NdaB	Bacteria	0	Cyanobacteriota	Nostoc sp. 73.1	707671
ARIC|g49874.t1	UniRef90_A0A1Z8A6N6	22	99.2	61.4	2634	4200	2861	8.75e-78	Non-ribosomal peptide synthetase	Bacteria	0	Pseudomonadota	Gammaproteobacteria bacterium 42_54_T18	1856293
ARIC|g49874.t1	UniRef90_UPI002006E091	29.1	31.3	41	2634	1964	849	1.9e-77	amino acid adenylation domain-containing protein	Bacteria	0	Cyanobacteriota	Brasilonema sp. UFV-L1	2234130
ARIC|g49874.t1	UniRef90_UPI00115FDAB6	27.6	37.3	50.7	2634	1822	1007	2.02e-77	non-ribosomal peptide synthetase	Bacteria	0	Bacillota	Paenibacillus sp. OK060	1881034
ARIC|g49874.t1	UniRef90_A0A2K8SJ64	29.9	32.8	18.3	2634	4579	903	2.04e-77	Non-ribosomal peptide synthetase component F	Bacteria	0	Cyanobacteriota	Nostoc flagelliforme CCNUN1	2038116
ARIC|g49874.t1	UniRef90_UPI001EF35746	29.3	33.4	9	2634	9513	909	2.51e-77	non-ribosomal peptide synthase/polyketide synthase	Bacteria	0	Pseudomonadota	Vibrio sp. Of7-15	2724879
ARIC|g49874.t1	UniRef90_A0A139WVY1	29.1	31.7	41.2	2634	2010	888	3.45e-77	Non-ribosomal peptide synthetase	Bacteria	0	Cyanobacteriota	Scytonema hofmannii PCC 7110	128403
ARIC|g49874.t1	UniRef90_A0A1Z4QTQ6	30.6	31.6	15.6	2634	5189	865	3.68e-77	Amino acid adenylation domain-containing protein	Bacteria	0	Cyanobacteriota	Cylindrospermum sp. NIES-4074	2005457
ARIC|g49874.t1	UniRef90_A0A4Q5Q9F1	28.8	33.4	39.7	2634	2156	918	3.99e-77	Amino acid adenylation domain-containing protein	Bacteria	0	Pseudomonadota	Gammaproteobacteria bacterium	1913989
ARIC|g49874.t1	UniRef90_UPI001CA7D95C	27.3	37.3	39.7	2634	2341	1007	4.56e-77	non-ribosomal peptide synthetase	Bacteria	0	Bacillota	Bacillus aquiflavi	2672567
ARIC|g49874.t1	UniRef90_A0A2A8HIQ1	27.8	36.8	18.8	2634	4959	996	6.2e-77	Non-ribosomal peptide synthetase	Bacteria	0	Bacillota	Bacillus toyonensis	155322
ARIC|g49874.t1	UniRef90_A0A846GC18	28.2	37	25.8	2634	3601	1011	6.91e-77	Amino acid adenylation domain-containing protein	Bacteria	0	Cyanobacteriota	Okeania sp. SIO2B3	2607784
ARIC|g49874.t1	UniRef90_A0A6M0L593	26.4	37.2	85.6	2634	1024	987	1.03e-76	Amino acid adenylation domain-containing protein (Fragment)	Bacteria	0	Campylobacterota	Sulfurovum sp. bin170	2695268
ARIC|g49874.t1	UniRef90_A0A2I4NFN8	27.4	36.8	25.4	2634	3580	992	1.18e-76	D-alanine--poly(Phosphoribitol) ligase, subunit 1	Bacteria	0	Bacillota	Clostridium botulinum	1491
ARIC|g49874.t1	UniRef90_UPI001C02C1C5	28.4	37.1	21.9	2634	4287	1020	1.71e-76	non-ribosomal peptide synthetase	Bacteria	0	Bacillota	Bacillus mycoides	1405
ARIC|g49874.t1	UniRef90_A0A857D763	27.3	37.1	20	2634	4696	1009	1.78e-76	Amino acid adenylation domain-containing protein	Bacteria	0	Cyanobacteriota	Microcystis aeruginosa FD4	2686288
ARIC|g49937.t1	UniRef90_UPI0018804777	26.2	90	61.3	3359	4799	3191	4.22e-198	non-ribosomal peptide synthase/polyketide synthase	Bacteria	0	Cyanobacteriota	Phormidium sp. LEGE 05292	2777964
ARIC|g49937.t1	UniRef90_A0A848LB76	26.5	89.1	37.7	3359	7844	3194	9.86e-188	Non-ribosomal peptide synthase/polyketide synthase (Fragment)	Bacteria	0	Myxococcota	Pyxidicoccus fallax	394095
ARIC|g49937.t1	UniRef90_UPI0013DCE4C7	26.3	79.5	37.4	3359	6989	2821	3.51e-182	non-ribosomal peptide synthase/polyketide synthase	Bacteria	0	Myxococcota	Pyxidicoccus caerfyrddinensis	2709663
ARIC|g49937.t1	UniRef90_A0A0S2G6K1	25.6	83.1	31.3	3359	8521	2875	2.04e-181	D-alanine--poly(Phosphoribitol) ligase, subunit 1	Bacteria	0	Pseudomonadota	Xanthomonadaceae	32033
ARIC|g49937.t1	UniRef90_UPI0020A6DE93	26.5	79.3	16.6	3359	15738	2808	1.51e-179	non-ribosomal peptide synthase/polyketide synthase	Bacteria	0	Myxococcota	Pyxidicoccus xibeiensis	2906759
ARIC|g49937.t1	UniRef90_A0A223CZ62	25.5	74.9	52.8	3359	4816	2721	6.58e-179	Amino acid adenylation domain-containing protein	Bacteria	0	Bacillota	Tumebacillus algifaecis	1214604
ARIC|g49937.t1	UniRef90_A0A846ELG0	25	89.6	65.9	3359	4363	3118	2.86e-178	Amino acid adenylation domain-containing protein	Bacteria	0	Cyanobacteriota	Sphaerospermopsis sp. SIO1G1	2607814
ARIC|g49937.t1	UniRef90_UPI00103834AC	25.6	89.4	68.9	3359	4183	3148	4.53e-178	non-ribosomal peptide synthetase	Bacteria	0	Pseudomonadota	Stutzerimonas kirkiae	2211392
ARIC|g49937.t1	UniRef90_UPI001F305C55	25	90.1	70.8	3359	4118	3195	5.75e-178	amino acid adenylation domain-containing protein	Bacteria	0	Cyanobacteriota	Nostoc sp. CMAA1605	2055159
ARIC|g49937.t1	UniRef90_A0A2D1VNM3	24.7	90.1	70.7	3359	4116	3179	9.92e-178	Non-ribosomal peptide synthetase	Bacteria	0	Cyanobacteriota	Nostoc sp. CENA543	1869241
ARIC|g49937.t1	UniRef90_A0A4R2QWQ0	25.5	74.8	52.4	3359	4789	2713	6.74e-177	Amino acid adenylation domain-containing protein	Bacteria	0	Bacillota	Tumebacillus sp. BK434	2512169
ARIC|g49937.t1	UniRef90_A0ZLL9	24.3	90.1	70.7	3359	4171	3193	6.91e-177	Long-chain-fatty-acid--CoA ligase	Bacteria	0	Cyanobacteriota	Nodularia spumigena	70799
ARIC|g49937.t1	UniRef90_A0A139XDB5	25.3	89.3	50.8	3359	5742	3129	4.31e-176	Amino acid adenylation domain-containing protein (Fragment)	Bacteria	0	Cyanobacteriota	Scytonema hofmannii PCC 7110	128403
ARIC|g49937.t1	UniRef90_A9AV17	25.6	89.3	43.6	3359	6661	3162	8.43e-176	Amino acid adenylation domain	Bacteria	0	Chloroflexota	Herpetosiphon aurantiacus DSM 785	316274
ARIC|g49937.t1	UniRef90_A0A3D9CFB2	24.7	90.1	69	3359	4192	3186	9.48e-175	Non-ribosomal peptide synthetase (Fragment)	Bacteria	0	Bacteroidota	Chryseobacterium pennae	2258962
ARIC|g49937.t1	UniRef90_UPI00168AC76F	25.4	90.1	71.1	3359	4179	3221	3.68e-174	non-ribosomal peptide synthetase	Bacteria	0	Cyanobacteriota	Nostoc sp. FACHB-280	2692839
ARIC|g49937.t1	UniRef90_A0A1Y0ISV0	25.2	75.7	53	3359	4789	2725	1.39e-173	Amino acid adenylation domain-containing protein	Bacteria	0	Bacillota	Tumebacillus avium	1903704
ARIC|g49937.t1	UniRef90_A0A844MEC0	25.3	90.1	46.1	3359	6310	3164	1.87e-173	Amino acid adenylation domain-containing protein	Bacteria	0	Cyanobacteriota	Scytonema sp. UIC 10036	2304196
ARIC|g49937.t1	UniRef90_A0A4P2QHH1	25.2	89.3	37.9	3359	7598	3130	2.12e-173	Amino acid adenylation domain-containing protein	Bacteria	0	Myxococcota	Sorangium cellulosum	56
ARIC|g49937.t1	UniRef90_A0A545TJL8	24	90.5	53.9	3359	5549	3201	1.46e-172	Amino acid adenylation domain-containing protein	Bacteria	0	Pseudomonadota	Aliikangiella marina	1712262
ARIC|g49937.t1	UniRef90_A0A8T9VBZ5	24.5	89.2	79.1	3359	3632	3099	5.93e-172	Amino acid adenylation domain-containing protein	Bacteria	0	Bacteroidota	Muricauda sp. SCSIO 64092	2908842
ARIC|g49937.t1	UniRef90_A0A090YBH2	23.9	89.3	94.6	3359	3029	3123	6.06e-172	D-alanine--poly(Phosphoribitol) ligase, subunit 1	Bacteria	0	Bacillota	Bacillus clarus	2338372
ARIC|g49937.t1	UniRef90_A0A3A8Q1C5	26.6	79.5	56.7	3359	4641	2856	2.33e-171	Non-ribosomal peptide synthetase	Bacteria	0	Myxococcota	Corallococcus aberystwythensis	2316722
ARIC|g49937.t1	UniRef90_UPI001CBE1D33	25.9	79	56.2	3359	4616	2811	6.86e-171	non-ribosomal peptide synthetase	Bacteria	0	Myxococcota	Corallococcus sp. EGB	1521117
ARIC|g49937.t1	UniRef90_A0A2D2DN58	25.3	89.3	70.9	3359	4138	3184	2.2e-170	Amino acid adenylation domain-containing protein	Bacteria	0	Pseudomonadota	Massilia violaceinigra	2045208
ARIC|g49937.t1	UniRef90_UPI001981E858	25.3	88	22.9	3359	12486	3102	2.33e-170	non-ribosomal peptide synthetase	Bacteria	0	Cyanobacteriota	Nostoc sp. UHCC 0702	2814655
ARIC|g49937.t1	UniRef90_A0A2K8SKT7	25.9	90.1	35.8	3359	8174	3164	3.39e-170	Non-ribosomal peptide synthetase component F	Bacteria	0	Cyanobacteriota	Nostoc flagelliforme CCNUN1	2038116
ARIC|g49937.t1	UniRef90_UPI001A960B71	25.3	83.1	31.3	3359	8535	2895	1.77e-169	non-ribosomal peptide synthase/polyketide synthase	Bacteria	0	Pseudomonadota	Lysobacter enzymogenes	69
ARIC|g49937.t1	UniRef90_UPI000AD7F6FB	24.5	90.1	79.3	3359	3685	3175	1.91e-169	amino acid adenylation domain-containing protein	Bacteria	0	Cyanobacteriota	Nostoc piscinale	224012
ARIC|g49937.t1	UniRef90_UPI0016806757	24.6	90.1	70.8	3359	4175	3184	7.71e-169	non-ribosomal peptide synthetase	Bacteria	0	Cyanobacteriota	Aphanizomenon flos-aquae	1176
ARIC|g49937.t1	UniRef90_UPI001F1B4F46	25.3	90.2	78.2	3359	3666	3109	9.64e-169	amino acid adenylation domain-containing protein	Bacteria	0	Pseudomonadota	Pseudomonas syringae	317
ARIC|g49937.t1	UniRef90_UPI0013DD5562	25.2	89.3	42.9	3359	6703	3125	2.32e-168	non-ribosomal peptide synthase/polyketide synthase	Bacteria	0	Myxococcota	Pyxidicoccus trucidator	2709662
ARIC|g49937.t1	UniRef90_UPI0013D8531C	24.8	89.3	72.7	3359	3970	3141	8.01e-168	non-ribosomal peptide synthetase	Bacteria	0	Myxococcota	Myxococcus eversor	2709661
ARIC|g49937.t1	UniRef90_UPI001950F972	24.8	89.5	57.3	3359	5015	3135	3.5e-167	non-ribosomal peptide synthetase	Bacteria	0	Myxococcota	Archangium violaceum	83451
ARIC|g49937.t1	UniRef90_A0A4E0QXM8	24.7	89.3	69.9	3359	4061	3135	1.28e-166	Amino acid adenylation domain-containing protein	Bacteria	0	Pseudomonadota	Candidatus Thiomargarita nelsonii	1003181
ARIC|g49937.t1	UniRef90_A0A3A8KNV4	26.1	78.9	56	3359	4615	2827	1.6e-166	Non-ribosomal peptide synthetase	Bacteria	0	Myxococcota	Corallococcus carmarthensis	2316728
ARIC|g49937.t1	UniRef90_A0A383RA68	24.2	89.3	43.1	3359	6634	3113	2.31e-166	Bacitracin synthetase 1	Bacteria	0	Bacillota	Paenibacillus alvei	44250
ARIC|g49937.t1	UniRef90_A0A222WUW6	23.8	89.3	31.9	3359	8986	3105	8.11e-166	Non-ribosomal peptide synthetase	Bacteria	0	Bacillota	Paenibacillus kribbensis	172713
ARIC|g49937.t1	UniRef90_UPI0020A64040	26.3	76.6	43	3359	5877	2757	8.16e-166	non-ribosomal peptide synthase/polyketide synthase	Bacteria	0	Myxococcota	Corallococcus exiguus	83462
ARIC|g49937.t1	UniRef90_L7UDF3	25.1	89.3	55.1	3359	5208	3139	1.25e-165	Non-ribosomal peptide synthetase	Bacteria	0	Myxococcota	Myxococcus stipitatus DSM 14675	1278073
ARIC|g49937.t1	UniRef90_A0A250IRP7	24.7	89.5	73.9	3359	4019	3213	1.44e-165	Non-ribosomal peptide synthetase	Bacteria	0	Myxococcota	Melittangium boletus DSM 14713	1294270
ARIC|g49937.t1	UniRef90_UPI001116A5D8	23.8	89.4	37.2	3359	7768	3132	1.7e-165	non-ribosomal peptide synthase/polyketide synthase	Bacteria	0	Bacillota	Brevibacillus dissolubilis	1844116
ARIC|g49937.t1	UniRef90_A0A7L4TRJ9	24.3	89.4	77.6	3359	3672	3125	1.75e-164	Amino acid adenylation domain-containing protein	Bacteria	0	Bacteroidota	Flavobacterium sp. IR1	2026304
ARIC|g49937.t1	UniRef90_A0A3A8TAV6	26.5	76.6	21	3359	12046	2760	3.99e-164	Non-ribosomal peptide synthetase	Bacteria	0	Myxococcota	Corallococcus sp. AB038B	2316718
ARIC|g49937.t1	UniRef90_UPI001B7FD066	23.5	89.4	50.6	3359	5644	3124	7.9e-164	non-ribosomal peptide synthase/polyketide synthase	Bacteria	0	Bacillota	Paenibacillus taiwanensis	401638
ARIC|g49937.t1	UniRef90_UPI001A8E80E5	24.7	89.3	24.8	3359	12354	3294	4.6e-163	non-ribosomal peptide synthase/polyketide synthase	Bacteria	0	Myxococcota	Corallococcus macrosporus	35
ARIC|g49937.t1	UniRef90_UPI001E520169	24.1	89.3	35	3359	8157	3153	5.16e-163	non-ribosomal peptide synthase/polyketide synthase	Bacteria	0	Bacillota	Paenibacillus sp. 481	2835869
ARIC|g49937.t1	UniRef90_A0A5S9QXA3	24.8	89.3	44.1	3359	6615	3180	1.77e-162	Linear gramicidin synthase subunit D	Bacteria	0	Pseudomonadota	BD1-7 clade bacterium	2029982
ARIC|g49937.t1	UniRef90_UPI001BF10C1E	25.3	89.3	60	3359	5062	3300	1.83e-162	non-ribosomal peptide synthetase	Bacteria	0	Actinomycetota	Streptomyces sp. EAS-AB2608	2779671
ARIC|g49937.t1	UniRef90_A0A2A5CHZ5	23.4	89.3	48.8	3359	6020	3152	2.47e-161	Amino acid adenylation domain-containing protein	Bacteria	0	Pseudomonadota	Moraxellaceae bacterium	1889775
ARIC|g51137.t1	UniRef90_A0A0F4XF87	32	71.2	26.5	1037	2683	766	1.52e-77	Peptide synthetase (Fragment)	Bacteria	0	Pseudomonadota	Pseudomonas kilonensis	132476
ARIC|g51137.t1	UniRef90_A0A3R9EGX6	32.1	71.4	8	1037	9242	789	1.19e-76	Amino acid adenylation domain-containing protein	Bacteria	0	Pseudomonadota	Vibrio pectenicida	62763
ARIC|g51137.t1	UniRef90_UPI001C3E58BC	31.9	71.2	15.4	1037	4630	766	2.55e-76	non-ribosomal peptide synthase/polyketide synthase	Bacteria	0	Pseudomonadota	Pseudomonas zarinae	2745498
ARIC|g51137.t1	UniRef90_UPI001115B0FE	31.7	71.2	62	1037	1149	766	1.53e-75	non-ribosomal peptide synthetase	Bacteria	0	Pseudomonadota	Pseudomonas ogarae	1114970
ARIC|g51137.t1	UniRef90_UPI0018804777	30	74.8	16.3	1037	4799	852	2.7e-74	non-ribosomal peptide synthase/polyketide synthase	Bacteria	0	Cyanobacteriota	Phormidium sp. LEGE 05292	2777964
ARIC|g51137.t1	UniRef90_A0A4D9C8Y2	29.7	74.2	14.7	1037	5416	829	8.85e-74	Non-ribosomal peptide synthetase	Bacteria	0	Cyanobacteriota	Mastigocladus laminosus UU774	1594576
ARIC|g51137.t1	UniRef90_A0A8J2THD8	30.6	71.2	16	1037	4450	779	1.13e-73	Amino acid adenylation domain-containing protein	Bacteria	0	Cyanobacteriota	Chroococcus sp. FPU101	1974212
ARIC|g51137.t1	UniRef90_UPI0011DE50CA	30.4	74.7	55.4	1037	1384	816	4e-73	non-ribosomal peptide synthetase	Bacteria	0	Cyanobacteriota	Planktothrix prolifica	54307
ARIC|g51137.t1	UniRef90_UPI00189539E6	31	74.9	4.4	1037	17327	820	5.74e-73	non-ribosomal peptide synthase/polyketide synthase	Bacteria	0	Actinomycetota	Nocardia blacklockiae	480036
ARIC|g51137.t1	UniRef90_C8TEM3	30.4	74.7	19.4	1037	3944	816	1.12e-72	OciA protein	Bacteria	0	Cyanobacteriota	Planktothrix	54304
ARIC|g51137.t1	UniRef90_A0A856MHE6	30.3	71.2	21.3	1037	3405	772	1.9e-72	Non-ribosomal peptide synthetase	Bacteria	0	Cyanobacteriota	Brasilonema sennae CENA114	415709
ARIC|g51137.t1	UniRef90_N6X003	31.9	71.4	13.3	1037	5348	767	3.83e-72	Non-ribosomal peptide synthetase	Bacteria	0	Pseudomonadota	Marinobacter nanhaiticus D15-8W	626887
ARIC|g51137.t1	UniRef90_UPI00145CC4FC	30.2	71.2	35.7	1037	2030	772	6.13e-72	non-ribosomal peptide synthetase	Bacteria	0	Cyanobacteriota	Brasilonema octagenarum	417105
ARIC|g51137.t1	UniRef90_A0A8D6NJT3	28.2	75	20.9	1037	3681	816	6.21e-72	Non-ribosomal peptide synthetase	Bacteria	0	Cyanobacteriota	Calothrix sp. PCC 7716	2853227
ARIC|g51137.t1	UniRef90_A0A2K8T6G6	30.1	71.4	32.8	1037	2219	770	6.54e-72	Glutamate-1-semialdehyde aminotransferase	Bacteria	0	Cyanobacteriota	Nostoc flagelliforme CCNUN1	2038116
ARIC|g51137.t1	UniRef90_K9X9A4	29.8	74.2	44.1	1037	1725	813	7.02e-72	Amino acid adenylation enzyme/thioester reductase family protein	Bacteria	0	Cyanobacteriota	Cylindrospermum stagnale	142864
ARIC|g51137.t1	UniRef90_A0A1Z4TUF6	32	71.2	33.6	1037	2129	769	8.49e-72	McyB protein	Bacteria	0	Cyanobacteriota	Fischerella sp. NIES-4106	2005456
ARIC|g51137.t1	UniRef90_A0A2L2NK07	28.4	75	35.4	1037	2179	820	1.15e-71	Non-ribosomal peptide synthetase	Bacteria	0	Cyanobacteriota	Nostoc sp. 'Lobaria pulmonaria (5183) cyanobiont'	1618022
ARIC|g51137.t1	UniRef90_UPI0018816269	27.6	74.8	23.8	1037	3225	812	1.41e-71	non-ribosomal peptide synthetase	Bacteria	0	Cyanobacteriota	Nostoc edaphicum	264686
ARIC|g51137.t1	UniRef90_A0A845YCN8	30.3	71.4	41.9	1037	1732	773	1.68e-71	Amino acid adenylation domain-containing protein (Fragment)	Bacteria	0	Cyanobacteriota	Symploca sp. SIO2G7	2607798
ARIC|g51137.t1	UniRef90_UPI001656B07A	30.9	74.9	4.5	1037	17321	818	3.31e-71	non-ribosomal peptide synthase/polyketide synthase	Bacteria	0	Actinomycetota	Nocardia wallacei	480035
ARIC|g51137.t1	UniRef90_UPI00082C4C3D	30.3	74.9	6.2	1037	12358	821	4.33e-71	non-ribosomal peptide synthetase	Bacteria	0	Actinomycetota	Nocardia lijiangensis	299618
ARIC|g51137.t1	UniRef90_A0A4R2RIP2	30.6	74.9	35.3	1037	2148	817	6.48e-71	Amino acid adenylation domain-containing protein	Bacteria	0	Bacillota	Tumebacillus sp. BK434	2512169
ARIC|g51137.t1	UniRef90_A0A285L892	30.8	71.3	14.4	1037	5003	776	6.83e-71	Phenyloxazoline synthase MbtB	Bacteria	0	Actinomycetota	Nocardia amikacinitolerans	756689
ARIC|g51137.t1	UniRef90_A0A6B3M3D2	28.9	75	24	1037	3219	823	8.02e-71	Amino acid adenylation domain-containing protein	Bacteria	0	Cyanobacteriota	Symploca sp. SIO2E9	2607812
ARIC|g51137.t1	UniRef90_UPI00168969D5	27.7	75	47.8	1037	1606	809	1.55e-70	non-ribosomal peptide synthetase	Bacteria	0	Cyanobacteriota	Anabaena lutea	212350
ARIC|g51137.t1	UniRef90_UPI000F04A7BC	31.3	71.4	23.4	1037	3048	761	1.87e-70	non-ribosomal peptide synthetase	Bacteria	0	Pseudomonadota	Pseudomonas viridiflava	33069
ARIC|g51137.t1	UniRef90_UPI00036B55C1	30.8	71.3	40.8	1037	1773	776	2.34e-70	non-ribosomal peptide synthetase	Bacteria	0	Actinomycetota	Rhodococcus sp. R1101	1170698
ARIC|g51137.t1	UniRef90_UPI0014821E69	28.7	74.7	8.4	1037	9303	827	3.19e-70	non-ribosomal peptide synthase/polyketide synthase	Bacteria	0	Pseudomonadota	Vibrio ostreicida	526588
ARIC|g51137.t1	UniRef90_A0A250JV76	31.4	71.6	17.9	1037	4042	775	4.9e-70	Non-ribosomal peptide synthetase	Bacteria	0	Myxococcota	Corallococcus macrosporus DSM 14697	1189310
ARIC|g51137.t1	UniRef90_E1VJW1	30	71.4	13.2	1037	5494	763	5.27e-70	Non-ribosomal peptide synthetase modules and related proteins	Bacteria	0	Pseudomonadota	gamma proteobacterium HdN1	83406
ARIC|g51137.t1	UniRef90_UPI0007E9DB2E	31.7	71.4	6.1	1037	11681	773	5.81e-70	non-ribosomal peptide synthase/polyketide synthase	Bacteria	0	Actinomycetota	Gordonia sp. 852002-50395_SCH5434458	1834090
ARIC|g51137.t1	UniRef90_A0A2N3VCN1	32.1	71.3	12.1	1037	5983	770	9.54e-70	Phenyloxazoline synthase MbtB	Bacteria	0	Actinomycetota	Nocardia fluminea	134984
ARIC|g51137.t1	UniRef90_A0A370H7A9	30.3	74.9	8	1037	9790	831	1.02e-69	Phenyloxazoline synthase MbtB (Fragment)	Bacteria	0	Actinomycetota	Nocardia mexicana	279262
ARIC|g51137.t1	UniRef90_UPI001FB47F36	30.3	71.2	10.4	1037	7043	778	1.31e-69	non-ribosomal peptide synthase/polyketide synthase	Bacteria	0	Actinomycetota	Nocardia alba	225051
ARIC|g51137.t1	UniRef90_A0A386Z948	29.5	71.3	4.9	1037	14874	776	1.41e-69	Phenyloxazoline synthase MbtB	Bacteria	0	Actinomycetota	Nocardia yunnanensis	2382165
ARIC|g51137.t1	UniRef90_UPI0012F81CE6	29.9	71.3	15	1037	4810	768	1.63e-69	non-ribosomal peptide synthetase	Bacteria	0	Actinomycetota	Nocardia jejuensis	328049
ARIC|g51137.t1	UniRef90_UPI001650EBB2	28.9	77.2	54.8	1037	1427	840	1.63e-69	non-ribosomal peptide synthetase	Bacteria	0	Pseudomonadota	Serratia ureilytica	300181
ARIC|g51137.t1	UniRef90_UPI00082F6709	30.8	71.3	4.9	1037	14861	772	1.88e-69	non-ribosomal peptide synthetase	Bacteria	0	Actinomycetota	Nocardia inohanensis	209246
ARIC|g51137.t1	UniRef90_A0A4P5ZEB3	29	74.7	35.4	1037	2169	816	2.09e-69	Amino acid adenylation domain-containing protein	Bacteria	0	Cyanobacteriota	Planktothrix agardhii CCAP 1459/11A	282420
ARIC|g51137.t1	UniRef90_UPI00068FD340	29.2	71.4	32.6	1037	2202	764	2.12e-69	non-ribosomal peptide synthetase	Bacteria	0	Cyanobacteriota	Myxosarcina sp. GI1	1541065
ARIC|g51137.t1	UniRef90_UPI00082D8134	30.7	71.3	5.8	1037	12410	776	2.47e-69	non-ribosomal peptide synthetase	Bacteria	0	Actinomycetota	Nocardia xishanensis	238964
ARIC|g51137.t1	UniRef90_A0A139XDE6	30.5	72.2	23.1	1037	3211	790	2.57e-69	Non-ribosomal peptide synthetase	Bacteria	0	Cyanobacteriota	Scytonema hofmannii PCC 7110	128403
ARIC|g51137.t1	UniRef90_UPI001BDC35C6	30	71.4	51.8	1037	1385	777	4.76e-69	non-ribosomal peptide synthetase	Bacteria	0	Pseudomonadota	Denitromonas iodatirespirans	2795389
ARIC|g51137.t1	UniRef90_A0A562E4N2	30.7	71.3	17.5	1037	4129	781	4.97e-69	Phenyloxazoline synthase MbtB	Bacteria	0	Actinomycetota	Rhodococcus rhodochrous	1829
ARIC|g51137.t1	UniRef90_UPI001EEBE6D0	28.5	74.6	10.4	1037	7517	842	7.45e-69	non-ribosomal peptide synthase/polyketide synthase	Bacteria	0	Pseudomonadota	Zooshikella ganghwensis	202772
ARIC|g51137.t1	UniRef90_A0A7Z7I3U6	30.8	71.2	8.2	1037	8773	770	7.59e-69	Amino acid adenylation domain-containing protein	Bacteria	0	Pseudomonadota	Caballeronia arationis	1777142
ARIC|g51137.t1	UniRef90_A0A3A8IP22	30.7	74.8	14.4	1037	5294	823	9.38e-69	Amino acid adenylation domain-containing protein (Fragment)	Bacteria	0	Myxococcota	Corallococcus terminator	2316733
ARIC|g51137.t1	UniRef90_UPI001E479870	31	71.4	28.1	1037	2577	770	9.84e-69	non-ribosomal peptide synthetase	Bacteria	0	Pseudomonadota	Bradyrhizobium sp. A19	2898149
ARIC|g51137.t1	UniRef90_UPI001E5FF3E2	29.8	82	12.3	1037	6716	893	1.3e-68	non-ribosomal peptide synthase/polyketide synthase	Bacteria	0	Actinomycetota	Lolliginicoccus lacisalsi	2742202
ARIC|g51138.t1	UniRef90_U7QFV6	31.6	93.1	73.3	802	1004	782	1.33e-89	Linear gramicidin synthase subunit D (Fragment)	Bacteria	0	Cyanobacteriota	Lyngbya aestuarii BL J	1348334
ARIC|g51138.t1	UniRef90_UPI00068FD340	33.1	79.6	28.7	802	2202	658	1.93e-86	non-ribosomal peptide synthetase	Bacteria	0	Cyanobacteriota	Myxosarcina sp. GI1	1541065
ARIC|g51138.t1	UniRef90_A0A073CSZ9	31.2	91.6	55.3	802	1298	756	5.84e-85	McyC	Bacteria	0	Cyanobacteriota	Microcoleaceae	1892252
ARIC|g51138.t1	UniRef90_A0A2A4V4H3	29.2	92.8	67.8	802	1076	768	3.96e-84	Non-ribosomal peptide synthetase (Fragment)	Bacteria	0	Pseudomonadota	Moraxellaceae bacterium	1889775
ARIC|g51138.t1	UniRef90_A0A5A5TER2	32.8	81	67.9	802	953	677	4.84e-84	Carrier domain-containing protein	Bacteria	0	Chloroflexota	Dictyobacter arantiisoli	2014874
ARIC|g51138.t1	UniRef90_A0A6P0THV6	30.8	92.8	41.2	802	1794	772	1.25e-83	Amino acid adenylation domain-containing protein (Fragment)	Bacteria	0	Cyanobacteriota	Cyanothece sp. SIO2G6	2607797
ARIC|g51138.t1	UniRef90_A0A223CZV2	31.2	91.6	38	802	1865	746	1.29e-83	Amino acid adenylation domain-containing protein	Bacteria	0	Bacillota	Tumebacillus algifaecis	1214604
ARIC|g51138.t1	UniRef90_UPI0015C32E6F	31	94.8	37.5	802	1975	785	1.34e-83	non-ribosomal peptide synthetase	Bacteria	0	Cyanobacteriota	Nostoc sp. C052	2576902
ARIC|g51138.t1	UniRef90_UPI00168969D5	30.4	94.1	46	802	1606	777	2.53e-83	non-ribosomal peptide synthetase	Bacteria	0	Cyanobacteriota	Anabaena lutea	212350
ARIC|g51138.t1	UniRef90_A0A1Y0RL48	31	81.7	48.8	802	1335	672	4.28e-83	Non-ribosomal peptide synthetase	Bacteria	0	Cyanobacteriota	Nostocales cyanobacterium HT-58-2	1940762
ARIC|g51138.t1	UniRef90_UPI00144659F6	30.5	92.8	34.1	802	2133	766	1.54e-82	non-ribosomal peptide synthetase	Bacteria	0	Cyanobacteriota	Anabaena sp. UHCC 0253	2590019
ARIC|g51138.t1	UniRef90_A0A4P5ZEB3	30.5	91.1	33.4	802	2169	754	1.55e-82	Amino acid adenylation domain-containing protein	Bacteria	0	Cyanobacteriota	Planktothrix agardhii CCAP 1459/11A	282420
ARIC|g51138.t1	UniRef90_A0A0F5YI59	30.2	93.1	68.3	802	1078	781	3.52e-82	Peptide synthetase	Bacteria	0	Cyanobacteriota	Limnoraphis robusta CS-951	1637645
ARIC|g51138.t1	UniRef90_UPI002026FEAB	31.7	92.1	20.7	802	3501	764	6.07e-82	amino acid adenylation domain-containing protein	Bacteria	0	Pseudomonadota	Luteibacter flocculans	2780091
ARIC|g51138.t1	UniRef90_U5TSR1	30.4	91.6	55.4	802	1297	760	1.02e-81	McyC	Bacteria	0	Cyanobacteriota	Nostoc sp. 152	213632
ARIC|g51138.t1	UniRef90_UPI0020A773E2	31.2	92	52.4	802	1379	762	1.62e-81	amino acid adenylation domain-containing protein	Bacteria	0	Myxococcota	Myxococcus qinghaiensis	2906758
ARIC|g51138.t1	UniRef90_UPI000908DD01	29.6	91.8	36.4	802	1947	749	2.93e-81	non-ribosomal peptide synthetase	Bacteria	0	Pseudomonadota	Pseudomonas sp. NFACC19-2	1566191
ARIC|g51138.t1	UniRef90_A0A073K5F8	30.7	92.8	16.5	802	4448	768	5.2e-81	Thioester reductase (Fragment)	Bacteria	0	Bacillota	Bacillus gaemokensis	574375
ARIC|g51138.t1	UniRef90_N6X003	31.2	94.8	13.6	802	5348	778	7.23e-81	Non-ribosomal peptide synthetase	Bacteria	0	Pseudomonadota	Marinobacter nanhaiticus D15-8W	626887
ARIC|g51138.t1	UniRef90_UPI001445C53D	29.9	92.8	52.8	802	1376	766	7.42e-81	non-ribosomal peptide synthetase	Bacteria	0	Cyanobacteriota	Anabaena sp. UHCC 0204	2590009
ARIC|g51138.t1	UniRef90_UPI0009C02457	30.8	93	17.5	802	4207	780	9.36e-81	non-ribosomal peptide synthetase	Bacteria	0	Pseudomonadota	Burkholderia multivorans	87883
ARIC|g51138.t1	UniRef90_G3ESX9	30.3	91.6	55.8	802	1280	752	1.48e-80	NdaB	Bacteria	0	Cyanobacteriota	Nostoc sp. 73.1	707671
ARIC|g51138.t1	UniRef90_A0A6I0BZH8	30.2	93	26.3	802	2783	765	1.53e-80	Amino acid adenylation domain-containing protein (Fragment)	Bacteria	0	Bacillota	Priestia endophytica	135735
ARIC|g51138.t1	UniRef90_A0A7C3G9N7	30.3	92.8	42	802	1746	765	1.63e-80	Amino acid adenylation domain-containing protein	Bacteria	0	Chloroflexota	Anaerolineae bacterium	2052143
ARIC|g51138.t1	UniRef90_UPI0002DF4343	31.9	91.8	12.2	802	5917	753	1.8e-80	non-ribosomal peptide synthase/polyketide synthase	Bacteria	0	Actinomycetota	Nocardia thailandica	257275
ARIC|g51138.t1	UniRef90_UPI0018C7E805	30.4	91.6	54.8	802	1310	756	2.44e-80	non-ribosomal peptide synthetase	Bacteria	0	Cyanobacteriota	Nostoc sp. WHI	2650611
ARIC|g51138.t1	UniRef90_A0A1J1JM90	31.8	79.3	22.4	802	2826	661	2.8e-80	Non-ribosomal peptide synthase involved in Hassallidin biosynthesis	Bacteria	0	Cyanobacteriota	Planktothrix serta PCC 8927	671068
ARIC|g51138.t1	UniRef90_A0A1Y0IW76	30.2	91.6	39	802	1814	748	3.06e-80	Amino acid adenylation domain-containing protein	Bacteria	0	Bacillota	Tumebacillus avium	1903704
ARIC|g51138.t1	UniRef90_UPI001D170A31	32.4	77.6	42.6	802	1457	648	3.46e-80	non-ribosomal peptide synthetase	Bacteria	0	Cyanobacteriota	Anabaena sp. YBS01	2490939
ARIC|g51138.t1	UniRef90_A0A7W1TQC2	32.8	80.3	29.1	802	2200	671	4.61e-80	Amino acid adenylation domain-containing protein	Bacteria	0	Chloroflexota	Herpetosiphonaceae bacterium	2720503
ARIC|g51138.t1	UniRef90_A0A1H0XA82	29.2	91.8	13.3	802	5327	749	5.87e-80	Non-ribosomal peptide synthase domain TIGR01720/amino acid adenylation domain-containing protein	Bacteria	0	Pseudomonadota	Pseudomonas guguanensis	1198456
ARIC|g51138.t1	UniRef90_A0A367QLM0	31.4	92.8	10.9	802	6852	774	6.07e-80	Amino acid adenylation domain-containing protein	Bacteria	0	Cyanobacteriota	Nostoc minutum NIES-26	1844469
ARIC|g51138.t1	UniRef90_B7KFL3	32.2	81.9	48.6	802	1336	677	7.11e-80	Amino acid adenylation domain protein	Bacteria	0	Cyanobacteriota	Gloeothece citriformis PCC 7424	65393
ARIC|g51138.t1	UniRef90_UPI0006847CED	30.3	92.6	20.6	802	3666	782	7.37e-80	non-ribosomal peptide synthetase	Bacteria	0	Bacillota	Caldalkalibacillus mannanilyticus	1418
ARIC|g51138.t1	UniRef90_A0A433N3S8	32.2	79.4	46.9	802	1349	656	7.6e-80	Carrier domain-containing protein	Bacteria	0	Cyanobacteriota	Chlorogloeopsis fritschii PCC 6912	211165
ARIC|g51138.t1	UniRef90_A0A1G0GY27	31.5	92	11.9	802	6053	769	8.06e-80	Amino acid adenylation domain-containing protein	Bacteria	0	Pseudomonadota	Gammaproteobacteria bacterium RIFCSPHIGHO2_12_FULL_40_19	1798281
ARIC|g51138.t1	UniRef90_A0A2L2JQJ2	30.9	92.1	8.5	802	8527	764	8.36e-80	Phenyloxazoline synthase MbtB	Bacteria	0	Actinomycetota	Nocardia cyriacigeorgica	135487
ARIC|g51138.t1	UniRef90_A0A1K1LZ08	31	94.4	64.3	802	1151	787	8.8e-80	Amino acid adenylation domain-containing protein (Fragment)	Bacteria	0	Pseudomonadota	Luteibacter sp. UNCMF366Tsu5.1	1502758
ARIC|g51138.t1	UniRef90_A0A6P2A0P8	32.3	80	85.5	802	743	660	9.73e-80	Amino acid adenylation domain-containing protein (Fragment)	Bacteria	0	Cyanobacteriota	Nodularia sp. (in: cyanobacteria)	2047085
ARIC|g51138.t1	UniRef90_A0A0V8JIF6	31.5	79.2	20	802	3139	653	1.29e-79	Amino acid adenylation domain-containing protein	Bacteria	0	Bacillota	Priestia veravalensis	1414648
ARIC|g51138.t1	UniRef90_UPI001D04F7E5	31.2	92.5	20.8	802	3522	769	1.33e-79	non-ribosomal peptide synthetase	Bacteria	0	Myxococcota	Corallococcus soli	2710757
ARIC|g51138.t1	UniRef90_A0A2N6LHI7	29.5	93.1	67.1	802	1097	777	1.8e-79	Non-ribosomal peptide synthetase	Bacteria	0	Cyanobacteriota	Fischerella thermalis CCMEE 5318	2019666
ARIC|g51138.t1	UniRef90_UPI001880E695	31	92.1	17.7	802	4123	768	1.85e-79	non-ribosomal peptide synthetase	Bacteria	0	Pseudomonadota	Burkholderia cepacia	292
ARIC|g51138.t1	UniRef90_A0A4D9C8Y2	29.8	93	13.5	802	5416	773	1.95e-79	Non-ribosomal peptide synthetase	Bacteria	0	Cyanobacteriota	Mastigocladus laminosus UU774	1594576
ARIC|g51138.t1	UniRef90_UPI001E3497F8	29.9	80.4	55.4	802	1165	668	2.56e-79	non-ribosomal peptide synthetase	Bacteria	0	Cyanobacteriota	Nostoc favosum	2907819
ARIC|g51138.t1	UniRef90_A0A844MFC4	29.7	94.3	37.6	802	1973	781	2.62e-79	Amino acid adenylation domain-containing protein	Bacteria	0	Cyanobacteriota	Scytonema sp. UIC 10036	2304196
ARIC|g51138.t1	UniRef90_A0A5C2CZI8	31.1	92.6	23	802	3244	772	3.19e-79	Condensation domain-containing protein	Bacteria	0	0	uncultured bacterium	77133
ARIC|g51138.t1	UniRef90_A0A2V7E3J6	31.5	92.3	77.4	802	924	756	3.42e-79	Non-ribosomal peptide synthetase (Fragment)	Bacteria	0	Candidatus Rokubacteria	Candidatus Rokubacteria bacterium	2053607
ARIC|g51138.t1	UniRef90_A0A1Z4J7T1	28.7	94.8	30.6	802	2434	780	3.9e-79	Amino acid adenylation domain-containing protein	Bacteria	0	Cyanobacteriota	Scytonema sp. HK-05	1137095
ARIC|g51138.t1	UniRef90_A0A2A5ACR5	31.7	69.8	87.1	802	645	578	4.36e-79	Carrier domain-containing protein	Bacteria	0	Pseudomonadota	Gammaproteobacteria bacterium	1913989
ARIC|g51213.t1	UniRef90_A0A2K8T6G6	29.8	67.9	58.3	1969	2219	1376	1.19e-130	Glutamate-1-semialdehyde aminotransferase	Bacteria	0	Cyanobacteriota	Nostoc flagelliforme CCNUN1	2038116
ARIC|g51213.t1	UniRef90_A0A1Y0ISV0	25.9	98.7	41	1969	4789	2059	6.08e-124	Amino acid adenylation domain-containing protein	Bacteria	0	Bacillota	Tumebacillus avium	1903704
ARIC|g51213.t1	UniRef90_A0A4R2QWQ0	25.5	98.8	41.1	1969	4789	2065	1.07e-123	Amino acid adenylation domain-containing protein	Bacteria	0	Bacillota	Tumebacillus sp. BK434	2512169
ARIC|g51213.t1	UniRef90_A0A0V7ZLC8	28.6	67.9	35.6	1969	3615	1389	9.85e-121	Amino acid adenylation domain-containing protein	Bacteria	0	Cyanobacteriota	Mastigocoleus testarum BC008	371196
ARIC|g51213.t1	UniRef90_A0A1Y0RJ38	28.4	67.9	31.4	1969	4151	1378	3.39e-120	Amino acid adenylation domain-containing protein	Bacteria	0	Cyanobacteriota	Nostocales cyanobacterium HT-58-2	1940762
ARIC|g51213.t1	UniRef90_UPI001ABA847E	27.5	68.9	39.7	1969	3319	1408	8.54e-120	non-ribosomal peptide synthetase	Bacteria	0	Cyanobacteriota	Aetokthonos hydrillicola	1550245
ARIC|g51213.t1	UniRef90_UPI001F5518CD	28.1	67.2	82.4	1969	1555	1368	1.25e-118	amino acid adenylation domain-containing protein	Bacteria	0	Cyanobacteriota	Nostocales	1161
ARIC|g51213.t1	UniRef90_L8M3A4	28.7	67.7	34.8	1969	3677	1380	2.07e-118	Non-ribosomal peptide synthase/amino acid adenylation enzyme	Bacteria	0	Cyanobacteriota	Xenococcus sp. PCC 7305	102125
ARIC|g51213.t1	UniRef90_A0A8J6ZBI4	28.7	67.2	81.4	1969	1575	1369	2.86e-118	Amino acid adenylation domain-containing protein	Bacteria	0	Cyanobacteriota	Fortiea sp. LEGE XX443	1828611
ARIC|g51213.t1	UniRef90_A0A6P0WE86	28.1	67.9	49.3	1969	2618	1389	4.05e-118	Amino acid adenylation domain-containing protein (Fragment)	Bacteria	0	Cyanobacteriota	Moorena sp. SIO3A2	2607841
ARIC|g51213.t1	UniRef90_A0A7Z7I3U6	27.7	69.3	14.9	1969	8773	1402	4.15e-118	Amino acid adenylation domain-containing protein	Bacteria	0	Pseudomonadota	Caballeronia arationis	1777142
ARIC|g51213.t1	UniRef90_A0A845YCN8	28.2	67.9	74.5	1969	1732	1371	5.81e-118	Amino acid adenylation domain-containing protein (Fragment)	Bacteria	0	Cyanobacteriota	Symploca sp. SIO2G7	2607798
ARIC|g51213.t1	UniRef90_UPI0016816258	28.8	69.4	53.9	1969	2433	1399	9.87e-117	non-ribosomal peptide synthetase	Bacteria	0	Cyanobacteriota	Anabaena sp. FACHB-1237	2692769
ARIC|g51213.t1	UniRef90_A0A2T1LQM2	27.9	67.9	63.7	1969	2017	1385	1.52e-116	Non-ribosomal peptide synthetase (Fragment)	Bacteria	0	Cyanobacteriota	Aphanothece hegewaldii CCALA 016	2107694
ARIC|g51213.t1	UniRef90_UPI0016849080	29.1	62.7	77.1	1969	1552	1271	2.5e-116	non-ribosomal peptide synthetase	Bacteria	0	Cyanobacteriota	Nostoc sp. FACHB-888	2692842
ARIC|g51213.t1	UniRef90_UPI001EE2FA84	27.5	69.6	15.1	1969	8728	1420	3.4e-115	non-ribosomal peptide synthase/polyketide synthase	Bacteria	0	Pseudomonadota	Caballeronia novacaledonica	1544861
ARIC|g51213.t1	UniRef90_UPI001684F828	28.2	67.9	43.2	1969	3039	1383	4.25e-115	non-ribosomal peptide synthetase	Bacteria	0	Cyanobacteriota	Anabaena minutissima	2303152
ARIC|g51213.t1	UniRef90_UPI0009924F7A	27.3	69.4	31.1	1969	4208	1405	4.38e-115	non-ribosomal peptide synthetase	Bacteria	0	Pseudomonadota	Acinetobacter pittii	48296
ARIC|g51213.t1	UniRef90_A0A2L2NK07	29.3	62.8	55	1969	2179	1268	1.02e-114	Non-ribosomal peptide synthetase	Bacteria	0	Cyanobacteriota	Nostoc sp. 'Lobaria pulmonaria (5183) cyanobiont'	1618022
ARIC|g51213.t1	UniRef90_UPI0018C6AAE1	28.9	67.2	30.1	1969	4337	1372	1.8e-114	non-ribosomal peptide synthase/polyketide synthase	Bacteria	0	Cyanobacteriota	Nostoc sp. NZL	2650612
ARIC|g51213.t1	UniRef90_A0A3R9EGX6	28.5	67.9	14.1	1969	9242	1384	1.84e-114	Amino acid adenylation domain-containing protein	Bacteria	0	Pseudomonadota	Vibrio pectenicida	62763
ARIC|g51213.t1	UniRef90_A0A346GB70	28.5	67.9	49.4	1969	2620	1363	2.38e-114	PuwG	Bacteria	0	Cyanobacteriota	Symplocastrum muelleri NIVA-CYA 644	2303159
ARIC|g51213.t1	UniRef90_A0A2T1C1N8	27.8	67.9	35.9	1969	3642	1384	2.76e-114	Non-ribosomal peptide synthetase	Bacteria	0	Cyanobacteriota	Merismopedia glauca CCAP 1448/3	1296344
ARIC|g51213.t1	UniRef90_UPI0018C9FA86	28.2	67.9	23.4	1969	5563	1370	3.6e-114	non-ribosomal peptide synthase/polyketide synthase	Bacteria	0	Pseudomonadota	Rubrivivax gelatinosus	28068
ARIC|g51213.t1	UniRef90_UPI001560D4DD	28.1	69.4	67.8	1969	1917	1396	3.82e-114	non-ribosomal peptide synthetase	Bacteria	0	Myxococcota	Corallococcus exiguus	83462
ARIC|g51213.t1	UniRef90_A0A6H2C677	28.8	67.2	64.5	1969	1997	1373	4.15e-114	Amino acid adenylation domain-containing protein	Bacteria	0	Cyanobacteriota	Dolichospermum flos-aquae CCAP 1403/13F	315271
ARIC|g51213.t1	UniRef90_K9RM15	28	67.9	31.7	1969	4025	1355	9.12e-114	Amino acid adenylation enzyme/thioester reductase family protein	Bacteria	0	Cyanobacteriota	Rivularia sp. PCC 7116	373994
ARIC|g51213.t1	UniRef90_A0A073K5F8	27.9	67.9	29.1	1969	4448	1377	1.71e-113	Thioester reductase (Fragment)	Bacteria	0	Bacillota	Bacillus gaemokensis	574375
ARIC|g51213.t1	UniRef90_UPI001689E69F	27.7	67.2	82.5	1969	1558	1363	1.75e-113	non-ribosomal peptide synthetase	Bacteria	0	Cyanobacteriota	Nostoc sp. FACHB-892	2692843
ARIC|g51213.t1	UniRef90_UPI001FA6D8F3	27.8	68	59.2	1969	2181	1372	2.99e-113	amino acid adenylation domain-containing protein	Bacteria	0	Bacteroidota	Zhouia spongiae	2202721
ARIC|g51213.t1	UniRef90_A0A856ML59	27.6	70.2	40.5	1969	3329	1441	4.11e-113	Non-ribosomal peptide synthetase	Bacteria	0	Cyanobacteriota	Brasilonema sennae CENA114	415709
ARIC|g51213.t1	UniRef90_UPI001E3DEDCA	27.4	69.5	13.5	1969	9624	1401	5.25e-113	non-ribosomal peptide synthase/polyketide synthase	Bacteria	0	Bacteroidota	Flavobacterium sp. F-323	2893885
ARIC|g51213.t1	UniRef90_A3INX1	28.6	62.9	77.1	1969	1538	1276	1.47e-112	Amino acid adenylation	Bacteria	0	Cyanobacteriota	Crocosphaera chwakensis CCY0110	391612
ARIC|g51213.t1	UniRef90_A0A6B3M3D2	27.6	67.9	40	1969	3219	1386	1.6e-112	Amino acid adenylation domain-containing protein	Bacteria	0	Cyanobacteriota	Symploca sp. SIO2E9	2607812
ARIC|g51213.t1	UniRef90_UPI00119A59B4	29.1	67.9	53.1	1969	2482	1391	1.85e-112	non-ribosomal peptide synthetase	Bacteria	0	Cyanobacteriota	Dulcicalothrix desertica	32056
ARIC|g51213.t1	UniRef90_UPI001EF35746	28.1	69.4	14	1969	9513	1403	2.11e-112	non-ribosomal peptide synthase/polyketide synthase	Bacteria	0	Pseudomonadota	Vibrio sp. Of7-15	2724879
ARIC|g51213.t1	UniRef90_A0A535FPK1	28.3	67.9	77	1969	1725	1387	2.63e-112	Amino acid adenylation domain-containing protein (Fragment)	Bacteria	0	Chloroflexota	Chloroflexota bacterium	2026724
ARIC|g51213.t1	UniRef90_B2J682	28.5	62.9	27.6	1969	4389	1286	3.62e-112	Amino acid adenylation domain protein	Bacteria	0	Cyanobacteriota	Nostoc punctiforme PCC 73102	63737
ARIC|g51213.t1	UniRef90_A0A223D1J7	27.7	67.9	23.2	1969	5590	1376	4.11e-112	Amino acid adenylation domain-containing protein	Bacteria	0	Bacillota	Tumebacillus algifaecis	1214604
ARIC|g51213.t1	UniRef90_UPI001444D4CB	27.4	68.8	83.2	1969	1575	1395	5.26e-112	non-ribosomal peptide synthetase	Bacteria	0	Cyanobacteriota	Dolichospermum sp. UHCC 0259	2590010
ARIC|g51213.t1	UniRef90_UPI000401AA5B	27.1	67.8	30.6	1969	4185	1384	6.12e-112	non-ribosomal peptide synthetase	Bacteria	0	Bacteroidota	Tenacibaculum ovolyticum	104270
ARIC|g51213.t1	UniRef90_A0A2P1CZ92	27.3	67.2	49	1969	2596	1358	8.19e-112	AptC	Bacteria	0	Cyanobacteriota	Nostoc sp. HIID-D1B	2027338
ARIC|g51213.t1	UniRef90_K9X9A4	30	54.3	60.3	1969	1725	1102	8.37e-112	Amino acid adenylation enzyme/thioester reductase family protein	Bacteria	0	Cyanobacteriota	Cylindrospermum stagnale	142864
ARIC|g51213.t1	UniRef90_A0A8J2THD8	27.2	67.9	28.2	1969	4450	1373	1.11e-111	Amino acid adenylation domain-containing protein	Bacteria	0	Cyanobacteriota	Chroococcus sp. FPU101	1974212
ARIC|g51213.t1	UniRef90_A0A2E0ZAV3	27.4	69.3	20.8	1969	6389	1420	1.32e-111	Amino acid adenylation domain-containing protein	Bacteria	0	Chloroflexota	Anaerolineaceae bacterium	2024896
ARIC|g51213.t1	UniRef90_A0A8J7LGU8	27.2	67.9	49.7	1969	2584	1395	1.42e-111	Amino acid adenylation domain-containing protein	Bacteria	0	Cyanobacteriota	Dendronalium phyllosphericum CENA369	1725256
ARIC|g51213.t1	UniRef90_K9SXM5	28.1	68.7	53	1969	2425	1383	1.63e-111	Amino acid adenylation enzyme/thioester reductase family protein	Bacteria	0	Cyanobacteriota	Synechococcus sp. PCC 7502	1173263
ARIC|g51213.t1	UniRef90_A0A846B9M9	28.4	67.9	65.2	1969	1977	1384	2.61e-111	Amino acid adenylation domain-containing protein	Bacteria	0	Cyanobacteriota	Symploca sp. SIO1B1	2607763
ARIC|g51213.t1	UniRef90_UPI001969F15A	27.5	67.9	46.9	1969	2727	1370	2.72e-111	non-ribosomal peptide synthetase	Bacteria	0	Bacteroidota	Flavobacterium sp. ABG	1423322
ARIC|g51213.t1	UniRef90_UPI001F2B585F	28.9	62.9	67.8	1969	1771	1274	2.76e-111	amino acid adenylation domain-containing protein	Bacteria	0	Cyanobacteriota	Planktothrix agardhii	1160
ARIC|g51257.t1	UniRef90_A0A8J2THD8	25.4	55	23	1441	4450	1075	1.99e-54	Amino acid adenylation domain-containing protein	Bacteria	0	Cyanobacteriota	Chroococcus sp. FPU101	1974212
ARIC|g51257.t1	UniRef90_A0A223D188	27	42.2	15.9	1441	4279	715	3.56e-42	Amino acid adenylation domain-containing protein	Bacteria	0	Bacillota	Tumebacillus algifaecis	1214604
ARIC|g51257.t1	UniRef90_A0A1Q5TPC6	28.6	40.7	10.9	1441	6165	700	1.13e-41	Amino acid adenylation	Bacteria	0	Pseudomonadota	Xenorhabdus thuongxuanensis	1873484
ARIC|g51257.t1	UniRef90_A0A8T4F036	22.3	94.3	31.5	1441	4417	1521	6.13e-40	Amino acid adenylation domain-containing protein	Bacteria	0	Actinomycetota	Streptosporangiaceae bacterium NEAU-GS5	2820291
ARIC|g51257.t1	UniRef90_A0A2U1RE90	27.6	42.1	24.8	1441	2765	718	1.58e-39	Non-ribosomal peptide synthetase	Bacteria	0	Pseudomonadota	Pseudomonas	286
ARIC|g51257.t1	UniRef90_UPI001E326CFB	24.7	53.6	37.7	1441	2208	881	9.5e-39	non-ribosomal peptide synthetase	Bacteria	0	Pseudomonadota	Burkholderia pseudomallei	28450
ARIC|g51257.t1	UniRef90_A0A1N6MW80	28.4	40.7	10	1441	6637	700	9.81e-39	Putative Ornithine racemase	Bacteria	0	Pseudomonadota	Xenorhabdus innexi	290109
ARIC|g51257.t1	UniRef90_A0A1Z4LAN9	26.6	43.2	9.7	1441	7234	740	1.3e-38	Amino acid adenylation domain-containing protein	Bacteria	0	Cyanobacteriota	Nostoc linckia NIES-25	1091006
ARIC|g51257.t1	UniRef90_UPI001A929AE8	27.8	40.7	11.2	1441	5944	694	6.41e-38	non-ribosomal peptide synthetase	Bacteria	0	Pseudomonadota	Pseudomonas sp. TH06	2796372
ARIC|g51257.t1	UniRef90_A0A068QVT0	28.3	40.7	9.2	1441	7310	703	1.48e-37	Putative Ornithine racemase	Bacteria	0	Pseudomonadota	Xenorhabdus doucetiae	351671
ARIC|g51257.t1	UniRef90_UPI0016837A8D	27.6	41.1	31.7	1441	2135	699	2.41e-37	non-ribosomal peptide synthetase	Bacteria	0	Cyanobacteriota	Nostoc sp. FACHB-145	2692836
ARIC|g51257.t1	UniRef90_UPI001F549CB6	32.5	27.6	24.5	1441	1557	406	2.54e-37	amino acid adenylation domain-containing protein	Bacteria	0	Cyanobacteriota	Anabaena sphaerica	212446
ARIC|g51257.t1	UniRef90_UPI001F1C7B53	26.4	41.1	19.7	1441	3404	709	2.9e-37	amino acid adenylation domain-containing protein	Bacteria	0	Pseudomonadota	Pseudomonas syringae	317
ARIC|g51257.t1	UniRef90_A0A3M5PK94	26.7	41.1	8	1441	8404	708	4.42e-37	Amino acid adenylation (Fragment)	Bacteria	0	Pseudomonadota	Pseudomonas viridiflava	33069
ARIC|g51257.t1	UniRef90_UPI00104797EE	26.8	40.8	42.5	1441	1402	646	5.17e-37	non-ribosomal peptide synthetase	Bacteria	0	Pseudomonadota	Pseudomonas aeruginosa	287
ARIC|g51257.t1	UniRef90_A0A4V2SVS5	27.4	40.8	11	1441	5958	698	1.25e-36	Amino acid adenylation domain-containing protein	Bacteria	0	Bacillota	Tumebacillus sp. BK434	2512169
ARIC|g51257.t1	UniRef90_A0A5P8WDA1	27.5	41.1	31.8	1441	2126	699	1.61e-36	Non-ribosomal peptide synthetase	Bacteria	0	Cyanobacteriota	Nostoc sphaeroides CCNUC1	2653204
ARIC|g51257.t1	UniRef90_A0A1Q3H8T8	29.3	32.5	5.5	1441	8963	519	1.72e-36	Amino acid adenylation domain-containing protein	Bacteria	0	Myxococcota	Archangium sp. Cb G35	1920190
ARIC|g51257.t1	UniRef90_A0A1I3P3V0	25.5	54.7	40.7	1441	2343	999	3.8e-36	Amino acid adenylation domain-containing protein	Bacteria	0	Actinomycetota	Amycolatopsis sacchari	115433
ARIC|g51257.t1	UniRef90_A0A1Z4FYM8	26.8	41.1	31.7	1441	2129	705	4.75e-36	Amino acid adenylation domain protein	Bacteria	0	Cyanobacteriota	Calothrix sp. NIES-2098	1954171
ARIC|g51257.t1	UniRef90_A0A235IVA8	29.6	30.3	17.3	1441	2603	477	2.64e-35	Amino acid adenylation domain-containing protein	Bacteria	0	Cyanobacteriota	Nostoc sp. 'Peltigera membranacea cyanobiont' 232	2014531
ARIC|g51257.t1	UniRef90_A0A2T1GJV7	31.1	27.6	12.4	1441	3067	399	2.79e-35	TubC protein	Bacteria	0	Cyanobacteriota	Chamaesiphon polymorphus CCALA 037	2107692
ARIC|g51257.t1	UniRef90_A0A3A8I0K4	25.5	51.7	16.5	1441	3837	787	3.88e-35	Non-ribosomal peptide synthetase (Fragment)	Bacteria	0	Myxococcota	Corallococcus exercitus	2316736
ARIC|g51257.t1	UniRef90_UPI0020A64040	25.4	51.8	10.8	1441	5877	779	4.18e-35	non-ribosomal peptide synthase/polyketide synthase	Bacteria	0	Myxococcota	Corallococcus exiguus	83462
ARIC|g51257.t1	UniRef90_A0A2A2URJ4	26.2	40.8	20.8	1441	3188	702	4.85e-35	Amino acid adenylation domain-containing protein	Bacteria	0	Pseudomonadota	Pseudoalteromonas sp. HM-SA03	2029678
ARIC|g51257.t1	UniRef90_A0A6G9SG63	30.8	27.6	10.1	1441	4035	428	5.14e-35	Amino acid adenylation domain-containing protein	Bacteria	0	Cyanobacteriota	Tolypothrix sp. PCC 7910	2099387
ARIC|g51257.t1	UniRef90_UPI0013DCE4C7	22.9	94.4	19.6	1441	6989	1499	5.6e-35	non-ribosomal peptide synthase/polyketide synthase	Bacteria	0	Myxococcota	Pyxidicoccus caerfyrddinensis	2709663
ARIC|g51257.t1	UniRef90_A0A6N7YRV9	24.5	57.7	42.9	1441	2345	1058	5.7e-35	AMP-binding protein	Bacteria	0	Actinomycetota	Amycolatopsis pithecellobii	664692
ARIC|g51257.t1	UniRef90_A0A3A8TAV6	25.4	51.8	5.3	1441	12046	779	5.87e-35	Non-ribosomal peptide synthetase	Bacteria	0	Myxococcota	Corallococcus sp. AB038B	2316718
ARIC|g51257.t1	UniRef90_UPI000423918B	22.5	81.2	44.7	1441	2781	1323	6.08e-35	non-ribosomal peptide synthetase	Bacteria	0	Bacillota	Paenibacillus taiwanensis	401638
ARIC|g51257.t1	UniRef90_UPI000760192B	27.9	40.8	23.8	1441	2787	702	6.09e-35	non-ribosomal peptide synthetase	Bacteria	0	Pseudomonadota	Serratia marcescens	615
ARIC|g51257.t1	UniRef90_UPI001981D446	32.1	27.6	16.8	1441	2261	405	9.64e-35	non-ribosomal peptide synthetase	Bacteria	0	Cyanobacteriota	Nostoc sp. UHCC 0702	2814655
ARIC|g51257.t1	UniRef90_UPI00210CB08E	31.7	30	20.2	1441	2075	445	1.21e-34	amino acid adenylation domain-containing protein	Bacteria	0	Pseudomonadota	Burkholderia ubonensis	101571
ARIC|g51257.t1	UniRef90_UPI001A8E80E5	25.4	51.7	5.1	1441	12354	779	1.32e-34	non-ribosomal peptide synthase/polyketide synthase	Bacteria	0	Myxococcota	Corallococcus macrosporus	35
ARIC|g51257.t1	UniRef90_A0A2K8SJ64	31.9	27.6	8.3	1441	4579	401	1.55e-34	Non-ribosomal peptide synthetase component F	Bacteria	0	Cyanobacteriota	Nostoc flagelliforme CCNUN1	2038116
ARIC|g51257.t1	UniRef90_A0A7X3CNY9	26.2	41.4	17.7	1441	3735	698	1.95e-34	Amino acid adenylation domain-containing protein	Bacteria	0	Bacillota	Paenibacillus woosongensis	307580
ARIC|g51257.t1	UniRef90_A0A1E2WPE8	31.9	27.6	10	1441	3815	405	1.96e-34	Amino acid adenylation domain-containing protein	Bacteria	0	Cyanobacteriota	Nostoc sp. KVJ20	457944
ARIC|g51257.t1	UniRef90_UPI001562F5A3	30.2	29.9	7.7	1441	6226	494	2.13e-34	non-ribosomal peptide synthetase	Bacteria	0	Pseudomonadota	Shewanella sp. VB17	2739432
ARIC|g51257.t1	UniRef90_A0A3M7THR1	24.3	49.7	7.2	1441	10204	774	2.24e-34	Amino acid adenylation domain-containing protein	Bacteria	0	Bacteroidota	Chryseobacterium nematophagum	2305228
ARIC|g51257.t1	UniRef90_A0A521WV85	26.1	42.2	14.4	1441	4717	723	2.68e-34	Amino acid adenylation domain-containing protein	Bacteria	0	Pseudomonadota	Methylobacter sp.	2051955
ARIC|g51257.t1	UniRef90_UPI001444D4CB	31.9	26.2	23	1441	1575	385	3.01e-34	non-ribosomal peptide synthetase	Bacteria	0	Cyanobacteriota	Dolichospermum sp. UHCC 0259	2590010
ARIC|g51257.t1	UniRef90_A0A3M8B6V1	30.8	30.9	9	1441	5085	487	3.55e-34	Amino acid adenylation domain-containing protein	Bacteria	0	Bacillota	Brevibacillus gelatini	1655277
ARIC|g51257.t1	UniRef90_A0A8H9IZY3	24.5	55.9	41.8	1441	2340	1039	3.79e-34	Amino acid adenylation domain-containing protein	Bacteria	0	Actinomycetota	Amycolatopsis bartoniae	941986
ARIC|g51257.t1	UniRef90_UPI001C404B5C	26	40.9	25.4	1441	2601	692	3.95e-34	non-ribosomal peptide synthetase	Bacteria	0	Cyanobacteriota	Anthocerotibacter panamensis	2857077
ARIC|g51257.t1	UniRef90_A0A0D3V7R8	29.5	29.9	11.4	1441	3906	474	4.43e-34	Non-ribosomal peptide synthetase	Bacteria	0	Bacillota	Paenibacillus sp. IHBB 10380	1566358
ARIC|g51257.t1	UniRef90_A0A5D8ZDL9	25.4	42.5	7.8	1441	8938	723	4.97e-34	Amino acid adenylation domain-containing protein (Fragment)	Bacteria	0	Bacteroidota	Chryseobacterium panacisoli	1807141
ARIC|g51257.t1	UniRef90_UPI00209F51E8	28	40.8	26.2	1441	2525	706	5.12e-34	amino acid adenylation domain-containing protein	Bacteria	0	Pseudomonadota	Serratia sp. S0636	2957808
ARIC|g51257.t1	UniRef90_A0A0Q6RP67	25.7	47.6	20.7	1441	3156	707	5.51e-34	Amino acid adenylation domain-containing protein	Bacteria	0	Pseudomonadota	Massilia sp. Root335	1736517
ARIC|g51257.t1	UniRef90_UPI0011DF8EDA	30.5	29.7	13.3	1441	3454	476	7.39e-34	non-ribosomal peptide synthetase	Bacteria	0	Cyanobacteriota	Scytonema hofmannii	34078
ARIC|g51257.t1	UniRef90_A0A450SLA4	30.8	28.5	11	1441	3584	412	7.46e-34	Amino acid adenylation domain-containing protein	Bacteria	0	Pseudomonadota	Candidatus Kentron sp. FW	2126338
ARIC|g51304.t1	UniRef90_A0A1E2WNF6	28.8	99.3	69.9	1255	1973	1458	3.43e-128	Non-ribosomal peptide synthetase	Bacteria	0	Cyanobacteriota	Nostoc	1177
ARIC|g51304.t1	UniRef90_UPI0020A64040	29.4	98.4	23.2	1255	5877	1450	8.19e-126	non-ribosomal peptide synthase/polyketide synthase	Bacteria	0	Myxococcota	Corallococcus exiguus	83462
ARIC|g51304.t1	UniRef90_A0A3A8TAV6	29.2	98.4	11.3	1255	12046	1450	4.06e-125	Non-ribosomal peptide synthetase	Bacteria	0	Myxococcota	Corallococcus sp. AB038B	2316718
ARIC|g51304.t1	UniRef90_A0A3A8FX79	29.2	99.4	38.5	1255	3543	1457	1.35e-124	Amino acid adenylation domain-containing protein (Fragment)	Bacteria	0	Myxococcota	Corallococcus sp. AB011P	2316735
ARIC|g51304.t1	UniRef90_A0A3A8PKY2	29.2	98.4	33.9	1255	4016	1450	4.66e-124	Amino acid adenylation domain-containing protein (Fragment)	Bacteria	0	Myxococcota	Corallococcus llansteffanensis	2316731
ARIC|g51304.t1	UniRef90_A0A7Y4NWZ8	28.8	98.4	51.3	1255	2656	1449	3.99e-123	Amino acid adenylation domain-containing protein (Fragment)	Bacteria	0	Myxococcota	Corallococcus exercitus	2316736
ARIC|g51304.t1	UniRef90_UPI001CBC5A3F	28.5	99.4	17.8	1255	7669	1458	1.08e-122	non-ribosomal peptide synthetase	Bacteria	0	Myxococcota	Corallococcus sp. EGB	1521117
ARIC|g51304.t1	UniRef90_A0A521WV85	28.9	98.6	28.9	1255	4717	1462	1.74e-122	Amino acid adenylation domain-containing protein	Bacteria	0	Pseudomonadota	Methylobacter sp.	2051955
ARIC|g51304.t1	UniRef90_A0A8T9VBZ5	28	99.2	37.8	1255	3632	1470	5.16e-122	Amino acid adenylation domain-containing protein	Bacteria	0	Bacteroidota	Muricauda sp. SCSIO 64092	2908842
ARIC|g51304.t1	UniRef90_A0A0G3BKY6	29	99.1	12.6	1255	10822	1457	9.7e-121	Non-ribosomal peptide synthetase module	Bacteria	0	Pseudomonadota	Caldimonas brevitalea	413882
ARIC|g51304.t1	UniRef90_H8MFD7	28.5	98.7	33.9	1255	4027	1461	1.41e-120	Long-chain-fatty-acid--CoA ligase	Bacteria	0	Myxococcota	Corallococcus coralloides DSM 2259	1144275
ARIC|g51304.t1	UniRef90_A0A2K8T3N0	27.5	96.8	63.8	1255	2120	1432	7.17e-120	Glutamate-1-semialdehyde aminotransferase	Bacteria	0	Cyanobacteriota	Nostoc flagelliforme CCNUN1	2038116
ARIC|g51304.t1	UniRef90_A0A1H1JAG3	28.3	99	42.8	1255	3166	1447	1.44e-118	Amino acid adenylation domain-containing protein	Bacteria	0	Pseudomonadota	Pseudovibrio sp. Tun.PSC04-5.I4	1798213
ARIC|g51304.t1	UniRef90_UPI001E3DEDCA	27	99.1	14.2	1255	9624	1459	2.11e-117	non-ribosomal peptide synthase/polyketide synthase	Bacteria	0	Bacteroidota	Flavobacterium sp. F-323	2893885
ARIC|g51304.t1	UniRef90_UPI001C5E7B6C	27.9	99	23.7	1255	5614	1417	2.57e-117	non-ribosomal peptide synthase/polyketide synthase	Bacteria	0	Actinomycetota	Nonomuraea guangzhouensis	1291555
ARIC|g51304.t1	UniRef90_UPI001969F15A	26.7	99.1	49.9	1255	2727	1453	3.4e-117	non-ribosomal peptide synthetase	Bacteria	0	Bacteroidota	Flavobacterium sp. ABG	1423322
ARIC|g51304.t1	UniRef90_UPI001C3E58BC	28.8	98.5	29	1255	4630	1430	7.94e-117	non-ribosomal peptide synthase/polyketide synthase	Bacteria	0	Pseudomonadota	Pseudomonas zarinae	2745498
ARIC|g51304.t1	UniRef90_K0JWZ5	28.4	99.2	20.7	1255	6194	1417	8.59e-117	Non-ribosomal peptide synthetase	Bacteria	0	Actinomycetota	Saccharothrix espanaensis DSM 44229	1179773
ARIC|g51304.t1	UniRef90_A0A239B1N2	26.6	99.2	22.3	1255	6098	1464	1.15e-116	Amino acid adenylation domain-containing protein (Fragment)	Bacteria	0	Bacteroidota	Flavobacterium sp. ov086	1761785
ARIC|g51304.t1	UniRef90_A0A2E9D2Q8	28	98.7	51.5	1255	2639	1455	1.46e-116	Non-ribosomal peptide synthetase (Fragment)	Bacteria	0	Pseudomonadota	Chromatiales bacterium	2026725
ARIC|g51304.t1	UniRef90_UPI001EE2FA84	28.3	99.2	15.7	1255	8728	1454	2.22e-116	non-ribosomal peptide synthase/polyketide synthase	Bacteria	0	Pseudomonadota	Caballeronia novacaledonica	1544861
ARIC|g51304.t1	UniRef90_UPI001FDEA774	28.5	99	23.6	1255	5724	1450	2.75e-116	non-ribosomal peptide synthase/polyketide synthase	Bacteria	0	Actinomycetota	Actinomadura oligospora	111804
ARIC|g51304.t1	UniRef90_UPI0018805793	27.7	99.3	69.9	1255	1965	1460	6.7e-116	non-ribosomal peptide synthetase	Bacteria	0	Cyanobacteriota	Nostoc sp. LEGE 12450	1828643
ARIC|g51304.t1	UniRef90_A0A5C2CYJ7	29.1	99.4	20.3	1255	6705	1452	1.68e-115	Condensation domain-containing protein	Bacteria	0	0	uncultured bacterium	77133
ARIC|g51304.t1	UniRef90_A0A3A8KME6	28.1	99	12.9	1255	10561	1461	3.26e-115	Non-ribosomal peptide synthetase	Bacteria	0	Myxococcota	Corallococcus carmarthensis	2316728
ARIC|g51304.t1	UniRef90_A0A1G8TZE7	28	98.6	63.8	1255	2129	1452	3.49e-115	Amino acid adenylation domain-containing protein (Fragment)	Bacteria	0	Pseudomonadota	Halomonas titanicae	664683
ARIC|g51304.t1	UniRef90_UPI00201ED964	26.3	99	25.4	1255	5348	1464	5.19e-115	non-ribosomal peptide synthase/polyketide synthase	Bacteria	0	Bacteroidota	Flavobacterium sp. B183	907046
ARIC|g51304.t1	UniRef90_A0A1Q3HEH6	28.2	98.7	56.4	1255	2417	1468	6.26e-115	Non-ribosomal peptide synthetase	Bacteria	0	Myxococcota	Archangium sp. Cb G35	1920190
ARIC|g51304.t1	UniRef90_A0A6I6T3M2	28.7	98.7	28.9	1255	4705	1458	6.72e-115	Amino acid adenylation domain-containing protein	Bacteria	0	Pseudomonadota	Pseudomonas sp. S04	1573714
ARIC|g51304.t1	UniRef90_A0A679J8X1	27.9	98.8	26	1255	5242	1453	2.26e-114	Tyrocidine synthase 3	Bacteria	0	Pseudomonadota	Variovorax paradoxus	34073
ARIC|g51304.t1	UniRef90_A0A4R4ZA44	28.8	98.9	42.9	1255	3142	1447	3.33e-114	Amino acid adenylation domain-containing protein	Bacteria	0	Actinomycetota	Kribbella antibiotica	190195
ARIC|g51304.t1	UniRef90_A0A8T8Q4D5	28	99	16.8	1255	7817	1413	4.45e-114	D-alanine--poly(Phosphoribitol) ligase subunit 1	Bacteria	0	Actinomycetota	Amycolatopsis sp. CA-230715	2745196
ARIC|g51304.t1	UniRef90_UPI0011788255	27.9	99	68.3	1255	1994	1457	6.75e-114	non-ribosomal peptide synthetase	Bacteria	0	Pseudomonadota	Caballeronia cordobensis	1353886
ARIC|g51304.t1	UniRef90_A0A438B7G4	28.1	98.7	19.7	1255	6927	1450	7.86e-114	Phenyloxazoline synthase MbtB	Bacteria	0	Actinomycetota	Prescottella agglutinans	1644129
ARIC|g51304.t1	UniRef90_I4MYN9	27.5	98.5	28.8	1255	4676	1436	1.73e-113	Non-ribosomal peptide synthetase	Bacteria	0	Pseudomonadota	Pseudomonas sp. M47T1	1179778
ARIC|g51304.t1	UniRef90_A0A1I1Q0I3	28.1	98.7	64.7	1255	2138	1479	2.29e-113	Amino acid adenylation domain-containing protein	Bacteria	0	Pseudomonadota	Pseudoalteromonas denitrificans DSM 6059	1123010
ARIC|g51304.t1	UniRef90_UPI001C9A8014	27.8	98.7	25.7	1255	5219	1438	2.4e-113	non-ribosomal peptide synthase/polyketide synthase	Bacteria	0	Actinomycetota	Rhodococcus sp. BP-148	2739475
ARIC|g51304.t1	UniRef90_UPI001D04F7E5	27.6	99	39.3	1255	3522	1465	2.79e-113	non-ribosomal peptide synthetase	Bacteria	0	Myxococcota	Corallococcus soli	2710757
ARIC|g51304.t1	UniRef90_UPI00036587F2	28.7	99.4	17.9	1255	7566	1450	3.5e-113	non-ribosomal peptide synthetase	Bacteria	0	Actinomycetota	Kribbella catacumbae	460086
ARIC|g51304.t1	UniRef90_UPI0019822AA0	28.4	98.6	30.1	1255	4504	1442	4.13e-113	non-ribosomal peptide synthetase	Bacteria	0	Pseudomonadota	Burkholderia sp. Ac-20379	2703900
ARIC|g51304.t1	UniRef90_A0A4Q6A1X7	28	99.1	17.8	1255	7680	1463	6.33e-113	Non-ribosomal peptide synthetase	Bacteria	0	Myxococcota	Myxococcaceae bacterium	2484252
ARIC|g51304.t1	UniRef90_A0A3A8JN58	28.1	98.7	33.7	1255	4040	1455	1.29e-112	Amino acid adenylation domain-containing protein	Bacteria	0	Myxococcota	Corallococcus terminator	2316733
ARIC|g51304.t1	UniRef90_A0A090YSX2	28.1	98.9	58.1	1255	2385	1470	1.69e-112	D-alanine--poly(Phosphoribitol) ligase, subunit 1	Bacteria	0	Bacillota	Bacillus clarus	2338372
ARIC|g51304.t1	UniRef90_A0A6I6LR29	27.9	99	35	1255	3841	1436	1.7e-112	Amino acid adenylation domain-containing protein	Bacteria	0	Pseudomonadota	Pseudoduganella flava	871742
ARIC|g51304.t1	UniRef90_UPI001FB47F36	27.6	98.7	19.9	1255	7043	1475	2.03e-112	non-ribosomal peptide synthase/polyketide synthase	Bacteria	0	Actinomycetota	Nocardia alba	225051
ARIC|g51304.t1	UniRef90_F2LQ57	28.6	98.5	28.4	1255	4527	1373	4.38e-112	Nonribosomal peptide synthetase	Bacteria	0	Pseudomonadota	Burkholderia gladioli	28095
ARIC|g51304.t1	UniRef90_UPI000AC027C0	28.9	99.1	19.8	1255	6878	1464	6.56e-112	non-ribosomal peptide synthase/polyketide synthase	Bacteria	0	Actinomycetota	Prescottella defluvii	1323361
ARIC|g51304.t1	UniRef90_UPI0019108799	28.2	98.8	31.3	1255	4364	1467	7.81e-112	non-ribosomal peptide synthetase	Bacteria	0	Pseudomonadota	Pseudomonas cichorii	36746
ARIC|g51304.t1	UniRef90_UPI0015F1074B	28.8	99.4	17.5	1255	7457	1419	1.2e-111	non-ribosomal peptide synthase/polyketide synthase	Bacteria	0	Actinomycetota	Amycolatopsis pittospori	2749434
ARIC|g51304.t1	UniRef90_UPI001F0792B4	28.3	98.7	9.1	1255	14905	1454	1.76e-111	non-ribosomal peptide synthase/polyketide synthase	Bacteria	0	Myxococcota	Pyxidicoccus caerfyrddinensis	2709663
ARIC|g51530.t1	UniRef90_UPI00145DC9E6	32.5	41.6	21.3	1369	2605	587	4.17e-57	non-ribosomal peptide synthetase	Bacteria	0	Cyanobacteriota	Brasilonema sp. UFV-L1	2234130
ARIC|g51530.t1	UniRef90_UPI00168244F0	30.7	43.5	73.6	1369	803	609	4.85e-55	condensation domain-containing protein	Bacteria	0	Cyanobacteriota	Scytonema hofmannii	34078
ARIC|g51530.t1	UniRef90_UPI000D4C8734	32.2	40.2	87.7	1369	617	565	3.05e-54	condensation domain-containing protein	Bacteria	0	Pseudomonadota	Pseudomonas sp. HMWF006	2056843
ARIC|g51530.t1	UniRef90_UPI0004B7A62B	30.7	43.5	52.4	1369	1128	609	6.51e-54	non-ribosomal peptide synthetase	Bacteria	0	Cyanobacteriota	Nostocales	1161
ARIC|g51530.t1	UniRef90_UPI001267D0C2	25.4	84.7	80.7	1369	1478	1266	4.44e-53	condensation domain-containing protein	Bacteria	0	Pseudomonadota	Pseudomonas aeruginosa	287
ARIC|g51530.t1	UniRef90_UPI0003683D1D	31.1	40	57	1369	946	560	4.98e-53	non-ribosomal peptide synthetase	Bacteria	0	Cyanobacteriota	Fischerella muscicola	92938
ARIC|g51530.t1	UniRef90_A0A8J6ZBI4	30.1	43.5	37.7	1369	1575	615	2.56e-52	Amino acid adenylation domain-containing protein	Bacteria	0	Cyanobacteriota	Fortiea sp. LEGE XX443	1828611
ARIC|g51530.t1	UniRef90_A0A450SLA4	30.3	41.6	15.5	1369	3584	577	4.72e-52	Amino acid adenylation domain-containing protein	Bacteria	0	Pseudomonadota	Candidatus Kentron sp. FW	2126338
ARIC|g51530.t1	UniRef90_UPI0004BAF14E	32.4	39.6	33.9	1369	1572	556	5.82e-52	non-ribosomal peptide synthetase	Bacteria	0	Cyanobacteriota	Fischerella sp. PCC 9605	1173024
ARIC|g51530.t1	UniRef90_UPI0009924F7A	30.7	40.7	13	1369	4208	573	2.55e-51	non-ribosomal peptide synthetase	Bacteria	0	Pseudomonadota	Acinetobacter pittii	48296
ARIC|g51530.t1	UniRef90_UPI0018EF6C3C	30.4	44.9	33.1	1369	1836	635	4.8e-51	non-ribosomal peptide synthetase	Bacteria	0	Cyanobacteriota	Microcoleus sp. FACHB-SPT15	2692830
ARIC|g51530.t1	UniRef90_UPI001E5E4F83	31.4	40	20.2	1369	2661	564	4.82e-51	non-ribosomal peptide synthetase	Bacteria	0	Cyanobacteriota	Nostoc mirabile	2907820
ARIC|g51530.t1	UniRef90_UPI001C04E577	29.3	41.6	10.9	1369	5168	591	6.08e-51	non-ribosomal peptide synthetase	Bacteria	0	Pseudomonadota	Zooshikella harenae	2827238
ARIC|g51530.t1	UniRef90_UPI001685905D	30.7	40	34.3	1369	1571	567	6.87e-51	non-ribosomal peptide synthetase	Bacteria	0	Cyanobacteriota	Nostoc spongiaeforme	502487
ARIC|g51530.t1	UniRef90_A0A6L4ZIJ0	28.1	41.6	85.6	1369	654	583	7.32e-51	Non-ribosomal peptide synthase/amino acid adenylation enzyme (Fragment)	Bacteria	0	0	bacterium	1869227
ARIC|g51530.t1	UniRef90_A0A4D9C8Y2	29.3	43.4	10.7	1369	5416	610	8.06e-51	Non-ribosomal peptide synthetase	Bacteria	0	Cyanobacteriota	Mastigocladus laminosus UU774	1594576
ARIC|g51530.t1	UniRef90_A0A8S9AQ07	31.3	41.4	35.4	1369	1584	584	1.2e-50	Non-ribosomal peptide synthetase	Bacteria	0	Cyanobacteriota	Scytonema tolypothrichoides VB-61278	1233231
ARIC|g51530.t1	UniRef90_A0A1B4I6N7	24.9	84.7	35.9	1369	3655	1373	1.25e-50	Carrier domain-containing protein	Bacteria	0	Pseudomonadota	Burkholderia metallica	488729
ARIC|g51530.t1	UniRef90_A0A1D8T2U1	26.8	56.8	23.2	1369	3049	792	1.53e-50	Phenyloxazoline synthase MbtB	Bacteria	0	Actinomycetota	Rhodococcus sp. WMMA185	679318
ARIC|g51530.t1	UniRef90_A0A845WHB8	29.7	41.4	26.8	1369	2096	585	2.12e-50	Amino acid adenylation domain-containing protein	Bacteria	0	Cyanobacteriota	Moorena sp. SIO4G3	2607821
ARIC|g51530.t1	UniRef90_UPI001030FF69	30.4	39.6	58.4	1369	949	573	2.67e-50	non-ribosomal peptide synthetase	Bacteria	0	Pseudomonadota	Rhizobium leguminosarum	384
ARIC|g51530.t1	UniRef90_UPI0018816269	29.9	43	18.1	1369	3225	609	2.7e-50	non-ribosomal peptide synthetase	Bacteria	0	Cyanobacteriota	Nostoc edaphicum	264686
ARIC|g51530.t1	UniRef90_A0A1Z4J400	30.2	40	20.7	1369	2599	559	3.21e-50	Amino acid adenylation domain-containing protein	Bacteria	0	Cyanobacteriota	Scytonema sp. HK-05	1137095
ARIC|g51530.t1	UniRef90_D7DWA7	30.2	41.6	17	1369	3291	586	4.7e-50	Amino acid adenylation domain protein	Bacteria	0	Cyanobacteriota	'Nostoc azollae' 0708	551115
ARIC|g51530.t1	UniRef90_A0A1Z4PSD9	30.6	43.1	26.7	1369	2192	608	6.54e-50	Amino acid adenylation domain-containing protein	Bacteria	0	Cyanobacteriota	Scytonema sp. NIES-4073	2005464
ARIC|g51530.t1	UniRef90_UPI0020A2BEE7	30.8	40	5.6	1369	9595	556	7.74e-50	non-ribosomal peptide synthase/polyketide synthase	Bacteria	0	Myxococcota	Corallococcus carmarthensis	2316728
ARIC|g51530.t1	UniRef90_A0A235IVA8	29.8	41.3	21.5	1369	2603	581	1.65e-49	Amino acid adenylation domain-containing protein	Bacteria	0	Cyanobacteriota	Nostoc sp. 'Peltigera membranacea cyanobiont' 232	2014531
ARIC|g51530.t1	UniRef90_A0A6L9ZAB3	29.9	43.3	41.8	1369	1393	612	2e-49	Amino acid adenylation domain-containing protein	Bacteria	0	Cyanobacteriota	Moorena sp. SIO4A3	2607836
ARIC|g51530.t1	UniRef90_A0A0G2ZSC4	31.2	39.9	14.8	1369	3591	561	2.49e-49	Amino acid adenylation domain-containing protein	Bacteria	0	Myxococcota	Archangium gephyra	48
ARIC|g51530.t1	UniRef90_UPI0018E5FFB1	28.9	47.3	25.2	1369	2465	667	2.76e-49	non-ribosomal peptide synthetase	Bacteria	0	Pseudomonadota	Pseudomonas syringae	317
ARIC|g51530.t1	UniRef90_UPI00049B2737	30.1	43.4	18.1	1369	3222	612	3.14e-49	non-ribosomal peptide synthetase	Bacteria	0	Pseudomonadota	Pectobacterium atrosepticum	29471
ARIC|g51530.t1	UniRef90_A0A4Q6A7H6	28.9	39.8	70.4	1369	760	558	3.41e-49	Amino acid adenylation domain-containing protein (Fragment)	Bacteria	0	Myxococcota	Myxococcaceae bacterium	2484252
ARIC|g51530.t1	UniRef90_A0A6M0AHN8	29.5	41.4	85.5	1369	657	587	3.59e-49	AMP-binding protein (Fragment)	Bacteria	0	Cyanobacteriota	Moorena sp. SIO4G2	2607820
ARIC|g51530.t1	UniRef90_A0A066RLZ7	29.9	42.1	8.1	1369	7048	596	3.81e-49	Amino acid adenylation domain-containing protein	Bacteria	0	Pseudomonadota	Photobacterium galatheae	1654360
ARIC|g51530.t1	UniRef90_K9V1K1	29.7	40	46.3	1369	1163	562	3.85e-49	Amino acid adenylation domain protein	Bacteria	0	Cyanobacteriota	Calothrix sp. PCC 6303	1170562
ARIC|g51530.t1	UniRef90_A0A1Q3H8T8	30.9	39.8	6	1369	8963	559	3.93e-49	Amino acid adenylation domain-containing protein	Bacteria	0	Myxococcota	Archangium sp. Cb G35	1920190
ARIC|g51530.t1	UniRef90_A0A140K8N9	30.9	40.1	27.5	1369	1964	564	4.06e-49	Amino acid adenylation domain-containing protein	Bacteria	0	Cyanobacteriota	Stanieria sp. NIES-3757	1807358
ARIC|g51530.t1	UniRef90_UPI000F08BA57	30	44	37.2	1369	1601	627	4.3e-49	non-ribosomal peptide synthetase	Bacteria	0	Bacillota	Brevibacillus borstelensis	45462
ARIC|g51530.t1	UniRef90_A0A410RUI3	30.4	40	4.8	1369	11160	556	5.27e-49	Non-ribosomal peptide synthetase/polyketide synthase	Bacteria	0	Myxococcota	Corallococcus coralloides	184914
ARIC|g51530.t1	UniRef90_UPI0010384DE0	30.7	41.6	14.1	1369	3956	583	5.8e-49	non-ribosomal peptide synthase/polyketide synthase	Bacteria	0	Pseudomonadota	Stutzerimonas kirkiae	2211392
ARIC|g51530.t1	UniRef90_I6WJC6	27.8	39.7	10.6	1369	5063	561	6.18e-49	Non-ribosomal peptide synthase PNJ3559	Bacteria	0	Pseudomonadota	Pseudoalteromonas sp. NJ631	493915
ARIC|g51530.t1	UniRef90_UPI00200A8737	29.8	40	9.1	1369	5936	563	6.38e-49	non-ribosomal peptide synthase/polyketide synthase	Bacteria	0	Myxococcota	Myxococcus fulvus	33
ARIC|g51530.t1	UniRef90_UPI001FA78795	27.7	43.6	14.8	1369	4013	622	1e-48	amino acid adenylation domain-containing protein	Bacteria	0	Bacteroidota	Zhouia spongiae	2202721
ARIC|g51530.t1	UniRef90_A0A2L2NJX5	31	40	20.5	1369	2632	564	1.12e-48	Non-ribosomal peptide synthetase	Bacteria	0	Cyanobacteriota	Nostoc sp. 'Lobaria pulmonaria (5183) cyanobiont'	1618022
ARIC|g51530.t1	UniRef90_UPI000F08E70B	28.6	47.3	19.4	1369	3198	667	1.6e-48	non-ribosomal peptide synthetase	Bacteria	0	Pseudomonadota	Pseudomonas viridiflava	33069
ARIC|g51530.t1	UniRef90_A0A3M5X5R6	28.7	46.2	18.2	1369	3405	652	1.64e-48	Syringopeptin synthetase C (Fragment)	Bacteria	0	Pseudomonadota	Pseudomonas syringae pv. apii	81036
ARIC|g51530.t1	UniRef90_UPI001A929AE8	31.7	40.3	9.1	1369	5944	567	1.89e-48	non-ribosomal peptide synthetase	Bacteria	0	Pseudomonadota	Pseudomonas sp. TH06	2796372
ARIC|g51530.t1	UniRef90_A0A0R3AME7	30.2	44.9	23.4	1369	2593	635	1.91e-48	Pyoverdine sidechain peptide synthetase	Bacteria	0	Pseudomonadota	Pseudomonas paralactis	1615673
ARIC|g51530.t1	UniRef90_UPI00186BBC52	29.2	39.8	8.6	1369	6204	558	2.5e-48	non-ribosomal peptide synthase/polyketide synthase	Bacteria	0	Myxococcota	Corallococcus soli	2710757
ARIC|g51530.t1	UniRef90_UPI00069FF03B	29.4	45.2	8	1369	7634	636	2.58e-48	non-ribosomal peptide synthetase	Bacteria	0	Pseudomonadota	Xenorhabdus khoisanae	880157
ARIC|g51804.t1	UniRef90_UPI001CBCEB94	34.5	79.3	86.9	799	710	661	6.41e-83	condensation domain-containing protein	Bacteria	0	Myxococcota	Corallococcus sp. AS-1-6	2874599
ARIC|g51804.t1	UniRef90_UPI00194DD97D	33.9	79.3	6.9	799	9053	660	1.46e-82	non-ribosomal peptide synthase/polyketide synthase	Bacteria	0	Myxococcota	Archangium violaceum	83451
ARIC|g51804.t1	UniRef90_UPI001CBC5A3F	34.6	79.3	8	799	7669	661	5.25e-81	non-ribosomal peptide synthetase	Bacteria	0	Myxococcota	Corallococcus sp. EGB	1521117
ARIC|g51804.t1	UniRef90_H8MFD7	33.2	79.5	15.2	799	4027	662	6.44e-81	Long-chain-fatty-acid--CoA ligase	Bacteria	0	Myxococcota	Corallococcus coralloides DSM 2259	1144275
ARIC|g51804.t1	UniRef90_UPI0013DAF017	33.8	79.5	7.1	799	8745	665	5.82e-80	non-ribosomal peptide synthase/polyketide synthase	Bacteria	0	Myxococcota	Pyxidicoccus trucidator	2709662
ARIC|g51804.t1	UniRef90_A0A1Q3H540	33	79.2	29.1	799	2120	661	2.79e-78	Amino acid adenylation domain-containing protein (Fragment)	Bacteria	0	Myxococcota	Archangium sp. Cb G35	1920190
ARIC|g51804.t1	UniRef90_A0A3A8PNP6	33.5	79.2	21.4	799	2892	657	3.16e-78	Amino acid adenylation domain-containing protein (Fragment)	Bacteria	0	Myxococcota	Corallococcus llansteffanensis	2316731
ARIC|g51804.t1	UniRef90_UPI0020A706E6	33.9	79.5	28.8	799	2155	666	3.79e-78	amino acid adenylation domain-containing protein	Bacteria	0	Myxococcota	Myxococcus guangdongensis	2906760
ARIC|g51804.t1	UniRef90_UPI0019D6E280	33	79.2	8.5	799	7283	655	9.21e-78	non-ribosomal peptide synthase/polyketide synthase	Bacteria	0	Myxococcota	Pyxidicoccus parkwaysis	2813578
ARIC|g51804.t1	UniRef90_UPI0014767FB9	33.2	79.3	8.9	799	6918	659	1.23e-77	non-ribosomal peptide synthase/polyketide synthase	Bacteria	0	Myxococcota	Corallococcus exiguus	83462
ARIC|g51804.t1	UniRef90_A0A1Q3HH56	34	79.5	4.3	799	14305	656	1.76e-77	Amino acid adenylation domain-containing protein	Bacteria	0	Myxococcota	Archangium	47
ARIC|g51804.t1	UniRef90_A0A3A8JEG3	33.4	79.5	5.3	799	11630	665	4.26e-77	Amino acid adenylation domain-containing protein	Bacteria	0	Myxococcota	Corallococcus terminator	2316733
ARIC|g51804.t1	UniRef90_UPI001A7E4A1C	32.8	80.7	16	799	3909	668	6.77e-77	non-ribosomal peptide synthetase	Bacteria	0	Cyanobacteriota	Anabaena minutissima	2303152
ARIC|g51804.t1	UniRef90_A0A3A8JRN0	33.2	79.3	27.8	799	2216	659	1.03e-76	Amino acid adenylation domain-containing protein (Fragment)	Bacteria	0	Myxococcota	Corallococcus carmarthensis	2316728
ARIC|g51804.t1	UniRef90_UPI001F0792B4	33.9	79.2	4.1	799	14905	654	1.06e-76	non-ribosomal peptide synthase/polyketide synthase	Bacteria	0	Myxococcota	Pyxidicoccus caerfyrddinensis	2709663
ARIC|g51804.t1	UniRef90_A0A2T4UZH3	33.9	79.2	20.8	799	2981	669	1.15e-76	Non-ribosomal peptide synthetase (Fragment)	Bacteria	0	Myxococcota	Vitiosangium sp. GDMCC 1.1324	2138576
ARIC|g51804.t1	UniRef90_A0A3A8FX79	33	79.2	17.5	799	3543	657	2.18e-76	Amino acid adenylation domain-containing protein (Fragment)	Bacteria	0	Myxococcota	Corallococcus sp. AB011P	2316735
ARIC|g51804.t1	UniRef90_A0A521WV85	33.2	83.4	13.6	799	4717	692	2.32e-76	Amino acid adenylation domain-containing protein	Bacteria	0	Pseudomonadota	Methylobacter sp.	2051955
ARIC|g51804.t1	UniRef90_A0A346GB61	32	80.7	21.1	799	2975	674	2.8e-76	PuwG	Bacteria	0	Cyanobacteriota	Anabaena sp. UHCC-0399	2303154
ARIC|g51804.t1	UniRef90_UPI0018CF4D4F	33.3	79.5	27.6	799	2252	660	3.41e-76	non-ribosomal peptide synthetase	Bacteria	0	Actinomycetota	Streptacidiphilus albus	105425
ARIC|g51804.t1	UniRef90_A0A3A8RGC0	33.9	79.3	5	799	12329	654	3.45e-76	Amino acid adenylation domain-containing protein	Bacteria	0	Myxococcota	Corallococcus aberystwythensis	2316722
ARIC|g51804.t1	UniRef90_K9X9A4	32.3	81	36.6	799	1725	677	3.94e-76	Amino acid adenylation enzyme/thioester reductase family protein	Bacteria	0	Cyanobacteriota	Cylindrospermum stagnale	142864
ARIC|g51804.t1	UniRef90_UPI001878FF7B	31.3	83.2	42.4	799	1527	696	8.13e-76	non-ribosomal peptide synthetase	Bacteria	0	Bacillota	Bacillus cereus	1396
ARIC|g51804.t1	UniRef90_A0A0G2ZMI9	32.6	79.5	5.2	799	12217	669	8.44e-76	Malonyl CoA-acyl carrier protein transacylase	Bacteria	0	Myxococcota	Archangium gephyra	48
ARIC|g51804.t1	UniRef90_UPI0019D6E202	33.3	79.5	16.8	799	3636	654	9.76e-76	non-ribosomal peptide synthetase	Bacteria	0	Myxococcota	Myxococcus landrumus	2813577
ARIC|g51804.t1	UniRef90_A0A4R2RAV4	32.8	79.2	10.3	799	6028	665	1.07e-75	Amino acid adenylation domain-containing protein	Bacteria	0	Bacillota	Tumebacillus sp. BK434	2512169
ARIC|g51804.t1	UniRef90_UPI001CC09967	32.6	79.5	23.7	799	2614	657	1.61e-75	non-ribosomal peptide synthetase	Bacteria	0	Myxococcota	Myxococcus sp. AS-1-15	2874600
ARIC|g51804.t1	UniRef90_UPI001CC01D75	32.8	79.5	18.9	799	3286	662	1.73e-75	non-ribosomal peptide synthetase	Bacteria	0	Myxococcota	Myxococcus sp. XM-1-1-1	2874602
ARIC|g51804.t1	UniRef90_UPI0011606BC0	33.5	79.5	32.1	799	1934	668	1.89e-75	non-ribosomal peptide synthetase	Bacteria	0	Myxococcota	Myxococcus fulvus	33
ARIC|g51804.t1	UniRef90_K0JWZ5	32.4	79.2	9.2	799	6194	638	1.94e-75	Non-ribosomal peptide synthetase	Bacteria	0	Actinomycetota	Saccharothrix espanaensis DSM 44229	1179773
ARIC|g51804.t1	UniRef90_L7UAC3	34.2	80.7	11.3	799	5557	670	2.58e-75	Non-ribosomal peptide synthetase	Bacteria	0	Myxococcota	Myxococcus stipitatus DSM 14675	1278073
ARIC|g51804.t1	UniRef90_A0A554FJ90	34	79.3	40.1	799	1540	667	2.75e-75	Amino acid adenylation domain-containing protein (Fragment)	Bacteria	0	Myxococcota	Corallococcus sp. Z5C101001	2596829
ARIC|g51804.t1	UniRef90_A0A1I3T0J6	32.6	79.3	17	799	3617	656	3.21e-75	Non-ribosomal peptide synthase domain TIGR01720/amino acid adenylation domain-containing protein	Bacteria	0	Bacillota	Thermoflavimicrobium dichotomicum	46223
ARIC|g51804.t1	UniRef90_UPI0018C8CA68	33.8	79.2	27.2	799	2270	662	3.72e-75	non-ribosomal peptide synthetase	Bacteria	0	Cyanobacteriota	Fischerella sp. PCC 9339	1174528
ARIC|g51804.t1	UniRef90_A0A7Y4K128	33.2	79.3	48.8	799	1265	665	3.98e-75	Amino acid adenylation domain-containing protein (Fragment)	Bacteria	0	Myxococcota	Corallococcus exercitus	2316736
ARIC|g51804.t1	UniRef90_UPI001C23AC15	33.4	79.3	12.6	799	4929	667	4.6e-75	non-ribosomal peptide synthase/polyketide synthase	Bacteria	0	Myxococcota	Citreicoccus inhibens	2849499
ARIC|g51804.t1	UniRef90_UPI001F5D0428	33.7	79.3	6.3	799	9812	665	4.98e-75	non-ribosomal peptide synthase/polyketide synthase	Bacteria	0	Myxococcota	Corallococcus macrosporus	35
ARIC|g51804.t1	UniRef90_UPI001CBD7116	33.1	79.3	24.8	799	2489	661	5.2e-75	non-ribosomal peptide synthetase	Bacteria	0	Myxococcota	Corallococcus sp. AS-1-12	2874598
ARIC|g51804.t1	UniRef90_UPI001C5EA368	34.5	79.3	12.8	799	4738	655	6.16e-75	non-ribosomal peptide synthase/polyketide synthase	Bacteria	0	Actinomycetota	Nonomuraea guangzhouensis	1291555
ARIC|g51804.t1	UniRef90_A0A848LB03	32.2	79.5	7.1	799	8789	658	6.65e-75	Non-ribosomal peptide synthase/polyketide synthase	Bacteria	0	Myxococcota	Pyxidicoccus fallax	394095
ARIC|g51804.t1	UniRef90_A0A1H2YVA3	32.3	79.5	23.6	799	2603	656	1.74e-74	Non-ribosomal peptide synthase domain TIGR01720/amino acid adenylation domain-containing protein	Bacteria	0	Bacillota	Marininema mesophilum	1048340
ARIC|g51804.t1	UniRef90_A0A139XDE6	31.9	81	19.5	799	3211	671	2.51e-74	Non-ribosomal peptide synthetase	Bacteria	0	Cyanobacteriota	Scytonema hofmannii PCC 7110	128403
ARIC|g51804.t1	UniRef90_A0A3M8B6V1	31.9	79.3	12.3	799	5085	656	2.76e-74	Amino acid adenylation domain-containing protein	Bacteria	0	Bacillota	Brevibacillus gelatini	1655277
ARIC|g51804.t1	UniRef90_A0A841CAL9	32.1	79.2	9.2	799	6197	639	2.84e-74	Amino acid adenylation domain-containing protein/non-ribosomal peptide synthase protein (TIGR01720 family)	Bacteria	0	Actinomycetota	Saccharothrix tamanrassetensis	1051531
ARIC|g51804.t1	UniRef90_A0A2K8T6G6	31.8	79.5	28	799	2219	664	2.96e-74	Glutamate-1-semialdehyde aminotransferase	Bacteria	0	Cyanobacteriota	Nostoc flagelliforme CCNUN1	2038116
ARIC|g51804.t1	UniRef90_A0A3A8KNN9	32.1	79.2	32	799	1940	657	3.73e-74	Amino acid adenylation domain-containing protein (Fragment)	Bacteria	0	Myxococcota	Corallococcus sp. CA053C	2316732
ARIC|g51804.t1	UniRef90_A0A1W1Y156	33.4	80.2	20.7	799	3004	668	4.47e-74	Amino acid adenylation domain-containing protein (Fragment)	Bacteria	0	Pseudomonadota	Andreprevotia lacus DSM 23236	1121001
ARIC|g51804.t1	UniRef90_A0A6I6T3M2	33.5	81	13.3	799	4705	674	4.95e-74	Amino acid adenylation domain-containing protein	Bacteria	0	Pseudomonadota	Pseudomonas sp. S04	1573714
ARIC|g51804.t1	UniRef90_A0A5C2CXZ7	32.8	84.9	12.3	799	5321	710	5.05e-74	AMP-dependent synthetase and ligase	Bacteria	0	0	uncultured bacterium	77133
ARIC|g51804.t1	UniRef90_UPI00069FF03B	34.4	81	8.2	799	7634	672	5.28e-74	non-ribosomal peptide synthetase	Bacteria	0	Pseudomonadota	Xenorhabdus khoisanae	880157
ARIC|g51868.t1	UniRef90_UPI0012B43F2F	26.4	88.3	69.5	1679	2325	1687	1.38e-112	non-ribosomal peptide synthetase	Bacteria	0	Pseudomonadota	Burkholderia pseudomallei	28450
ARIC|g51868.t1	UniRef90_A0A218QU33	25.8	99.6	62.1	1679	2549	1757	1.33e-105	Amino acid adenylation	Bacteria	0	Cyanobacteriota	Tolypothrix sp. NIES-4075	2005459
ARIC|g51868.t1	UniRef90_A0A845YCN8	29.2	63.5	60.2	1679	1732	1099	1.12e-101	Amino acid adenylation domain-containing protein (Fragment)	Bacteria	0	Cyanobacteriota	Symploca sp. SIO2G7	2607798
ARIC|g51868.t1	UniRef90_UPI001FC813C6	26.9	75.4	75.2	1679	1670	1340	1.07e-100	amino acid adenylation domain-containing protein	Bacteria	0	Pseudomonadota	Burkholderia gladioli	28095
ARIC|g51868.t1	UniRef90_UPI0018804777	30.6	59.8	20.8	1679	4799	1073	2.3e-100	non-ribosomal peptide synthase/polyketide synthase	Bacteria	0	Cyanobacteriota	Phormidium sp. LEGE 05292	2777964
ARIC|g51868.t1	UniRef90_UPI0011DE50CA	31.1	57.6	68.6	1679	1384	1010	1.99e-99	non-ribosomal peptide synthetase	Bacteria	0	Cyanobacteriota	Planktothrix prolifica	54307
ARIC|g51868.t1	UniRef90_Q3MCQ2	30.9	58.1	29.4	1679	3308	1037	3.07e-99	Amino acid adenylation	Bacteria	0	Cyanobacteriota	Nostocaceae	1162
ARIC|g51868.t1	UniRef90_A0A2N0XFZ1	24.7	94.2	10.8	1679	15224	1739	1.15e-98	Amino acid adenylation domain-containing protein	Bacteria	0	Bacteroidota	Chryseobacterium sp. PMSZPI	1033900
ARIC|g51868.t1	UniRef90_A0A7Z7I3U6	31.1	58.1	10.8	1679	8773	1009	1.41e-98	Amino acid adenylation domain-containing protein	Bacteria	0	Pseudomonadota	Caballeronia arationis	1777142
ARIC|g51868.t1	UniRef90_UPI0002E6F50E	28.2	63.5	39.2	1679	2666	1103	5.47e-98	non-ribosomal peptide synthetase	Bacteria	0	Cyanobacteriota	Fischerella sp. PCC 9339	1174528
ARIC|g51868.t1	UniRef90_A0A2K8T6G6	29.1	63.5	47	1679	2219	1100	1.27e-97	Glutamate-1-semialdehyde aminotransferase	Bacteria	0	Cyanobacteriota	Nostoc flagelliforme CCNUN1	2038116
ARIC|g51868.t1	UniRef90_A0A856MHE6	30.5	58.2	28.3	1679	3405	1025	1.6e-97	Non-ribosomal peptide synthetase	Bacteria	0	Cyanobacteriota	Brasilonema sennae CENA114	415709
ARIC|g51868.t1	UniRef90_UPI00145CC4FC	30.4	58.2	47.5	1679	2030	1025	1.81e-97	non-ribosomal peptide synthetase	Bacteria	0	Cyanobacteriota	Brasilonema octagenarum	417105
ARIC|g51868.t1	UniRef90_A0A367QLM0	31.4	58.1	14.1	1679	6852	1023	2.19e-97	Amino acid adenylation domain-containing protein	Bacteria	0	Cyanobacteriota	Nostoc minutum NIES-26	1844469
ARIC|g51868.t1	UniRef90_K9X9A4	28.2	63.5	60.5	1679	1725	1108	5.89e-97	Amino acid adenylation enzyme/thioester reductase family protein	Bacteria	0	Cyanobacteriota	Cylindrospermum stagnale	142864
ARIC|g51868.t1	UniRef90_A0A4D9C8Y2	30	58.1	18.3	1679	5416	1047	6.24e-97	Non-ribosomal peptide synthetase	Bacteria	0	Cyanobacteriota	Mastigocladus laminosus UU774	1594576
ARIC|g51868.t1	UniRef90_A0A6B3M3D2	29.8	58.1	29.9	1679	3219	1016	1.09e-96	Amino acid adenylation domain-containing protein	Bacteria	0	Cyanobacteriota	Symploca sp. SIO2E9	2607812
ARIC|g51868.t1	UniRef90_A0A0C1NCV9	29.2	60	50.4	1679	1963	1044	3.59e-96	Non-ribosomal peptide synthetase	Bacteria	0	Cyanobacteriota	Tolypothrix bouteillei VB521301	1479485
ARIC|g51868.t1	UniRef90_UPI0009924F7A	28.9	63.5	24.7	1679	4208	1105	3.96e-96	non-ribosomal peptide synthetase	Bacteria	0	Pseudomonadota	Acinetobacter pittii	48296
ARIC|g51868.t1	UniRef90_A0A4E0QV72	30	57.5	95.6	1679	989	1008	4.52e-96	Thioester reductase (Fragment)	Bacteria	0	Pseudomonadota	Candidatus Thiomargarita nelsonii	1003181
ARIC|g51868.t1	UniRef90_A0A4P5ZEB3	30.6	58.1	44.2	1679	2169	1018	1.9e-95	Amino acid adenylation domain-containing protein	Bacteria	0	Cyanobacteriota	Planktothrix agardhii CCAP 1459/11A	282420
ARIC|g51868.t1	UniRef90_A0A223CZA6	30	59.7	21.9	1679	4438	1033	2.18e-95	Amino acid adenylation domain-containing protein	Bacteria	0	Bacillota	Tumebacillus algifaecis	1214604
ARIC|g51868.t1	UniRef90_UPI001C88FC9F	31.2	58.5	17.8	1679	5384	1027	2.36e-95	non-ribosomal peptide synthetase	Bacteria	0	Pseudomonadota	Pseudomonas cichorii	36746
ARIC|g51868.t1	UniRef90_A0A8J2THD8	29.8	60	21.9	1679	4450	1055	3.82e-95	Amino acid adenylation domain-containing protein	Bacteria	0	Cyanobacteriota	Chroococcus sp. FPU101	1974212
ARIC|g51868.t1	UniRef90_K9RM15	29.8	59.6	23.8	1679	4025	1032	3.38e-94	Amino acid adenylation enzyme/thioester reductase family protein	Bacteria	0	Cyanobacteriota	Rivularia sp. PCC 7116	373994
ARIC|g51868.t1	UniRef90_UPI001F29CC1C	29.9	58.4	35	1679	2715	1020	4.34e-94	non-ribosomal peptide synthetase	Bacteria	0	Pseudomonadota	Pseudoalteromonas sp. T1lg23B	2077097
ARIC|g51868.t1	UniRef90_A0A328IEG0	29.3	60	66	1679	1498	1041	1.6e-93	Carrier domain-containing protein (Fragment)	Bacteria	0	Cyanobacteriota	Hapalosiphonaceae cyanobacterium JJU2	2109628
ARIC|g51868.t1	UniRef90_UPI001F3BBE42	29.9	58.3	43.7	1679	2158	1012	1.65e-93	non-ribosomal peptide synthetase	Bacteria	0	Pseudomonadota	Caballeronia sp. CLC5	2906764
ARIC|g51868.t1	UniRef90_UPI00197F3037	29	63.5	20.8	1679	5035	1119	2e-93	non-ribosomal peptide synthetase	Bacteria	0	Cyanobacteriota	Nostoc sp. UHCC 0702	2814655
ARIC|g51868.t1	UniRef90_UPI001FC83889	25.1	99.6	26.3	1679	6181	1769	2.84e-93	non-ribosomal peptide synthase/polyketide synthase	Bacteria	0	Cyanobacteriota	aff. Roholtiella sp. LEGE 12411	1828822
ARIC|g51868.t1	UniRef90_A0A346GB70	28.4	63.5	40	1679	2620	1104	2.94e-93	PuwG	Bacteria	0	Cyanobacteriota	Symplocastrum muelleri NIVA-CYA 644	2303159
ARIC|g51868.t1	UniRef90_UPI0019151365	25.2	99.6	45	1679	3759	1787	3.03e-93	non-ribosomal peptide synthetase	Bacteria	0	Chloroflexota	Ktedonobacter sp. SOSP1-85	2778367
ARIC|g51868.t1	UniRef90_A0A218PWL3	29.7	58.1	23.1	1679	4150	1017	7.4e-93	Amino acid adenylation domain-containing protein	Bacteria	0	Cyanobacteriota	Nodularia sp. NIES-3585	1973477
ARIC|g51868.t1	UniRef90_A0A139XDE6	29.4	59.7	30.7	1679	3211	1040	8.28e-93	Non-ribosomal peptide synthetase	Bacteria	0	Cyanobacteriota	Scytonema hofmannii PCC 7110	128403
ARIC|g51868.t1	UniRef90_UPI0018C858C4	29.7	63.5	16.8	1679	6237	1123	8.69e-93	non-ribosomal peptide synthase/polyketide synthase	Bacteria	0	Cyanobacteriota	Nostoc sp. WHI	2650611
ARIC|g51868.t1	UniRef90_A0A1B8YI45	24.7	99.8	39.2	1679	3881	1764	9.42e-93	Surfactin synthase subunit 1	Bacteria	0	Pseudomonadota	Photorhabdus namnaonensis	1851568
ARIC|g51868.t1	UniRef90_UPI001ABA847E	28.5	57.7	28.8	1679	3319	1009	1.12e-92	non-ribosomal peptide synthetase	Bacteria	0	Cyanobacteriota	Aetokthonos hydrillicola	1550245
ARIC|g51868.t1	UniRef90_UPI001B325DFC	30.2	60	26.5	1679	3674	1053	1.2e-92	non-ribosomal peptide synthetase	Bacteria	0	Cyanobacteriota	Brasilonema sp. CT11	2748322
ARIC|g51868.t1	UniRef90_UPI001EE2FA84	30.4	58.1	10.8	1679	8728	1015	1.25e-92	non-ribosomal peptide synthase/polyketide synthase	Bacteria	0	Pseudomonadota	Caballeronia novacaledonica	1544861
ARIC|g51868.t1	UniRef90_A0A1S1N2T4	29.3	58.4	24.8	1679	3836	1018	1.63e-92	Amino acid adenylation domain-containing protein	Bacteria	0	Pseudomonadota	Pseudoalteromonas byunsanensis	327939
ARIC|g51868.t1	UniRef90_A0A846B9M9	28.5	63.5	52.7	1679	1977	1113	1.66e-92	Amino acid adenylation domain-containing protein	Bacteria	0	Cyanobacteriota	Symploca sp. SIO1B1	2607763
ARIC|g51868.t1	UniRef90_A0A5C2CX04	29.9	57.9	33.1	1679	2921	1025	1.76e-92	Condensation domain-containing protein	Bacteria	0	0	uncultured bacterium	77133
ARIC|g51868.t1	UniRef90_A0A3R9EGX6	30.2	58.4	10.5	1679	9242	1044	2.2e-92	Amino acid adenylation domain-containing protein	Bacteria	0	Pseudomonadota	Vibrio pectenicida	62763
ARIC|g51868.t1	UniRef90_UPI00119A59B4	28.6	63.5	42.5	1679	2482	1109	3.38e-92	non-ribosomal peptide synthetase	Bacteria	0	Cyanobacteriota	Dulcicalothrix desertica	32056
ARIC|g51868.t1	UniRef90_A0A2L2N417	30.3	58.1	20.9	1679	4710	1047	5.52e-92	Non-ribosomal peptide synthetase	Bacteria	0	Cyanobacteriota	Nostoc sp. 'Peltigera membranacea cyanobiont' N6	1261031
ARIC|g51868.t1	UniRef90_A0A7D7QDC9	28.8	63.5	14.7	1679	7263	1127	6.36e-92	Non-ribosomal peptide synthase/polyketide synthase	Bacteria	0	Cyanobacteriota	Nostoc edaphicum CCNP1411	1472755
ARIC|g51868.t1	UniRef90_A0A2D1VNM3	28.9	59.7	23.9	1679	4116	1039	6.84e-92	Non-ribosomal peptide synthetase	Bacteria	0	Cyanobacteriota	Nostoc sp. CENA543	1869241
ARIC|g51868.t1	UniRef90_UPI00189539E6	30.4	59.9	5.7	1679	17327	1052	7.26e-92	non-ribosomal peptide synthase/polyketide synthase	Bacteria	0	Actinomycetota	Nocardia blacklockiae	480036
ARIC|g51868.t1	UniRef90_UPI0020A74351	30.4	57.6	16.7	1679	5722	1015	7.85e-92	non-ribosomal peptide synthase/polyketide synthase	Bacteria	0	Myxococcota	Pyxidicoccus xibeiensis	2906759
ARIC|g51868.t1	UniRef90_UPI0018C6AAE1	29.6	58.1	22.5	1679	4337	1028	9.27e-92	non-ribosomal peptide synthase/polyketide synthase	Bacteria	0	Cyanobacteriota	Nostoc sp. NZL	2650612
ARIC|g51958.t1	UniRef90_A0A223CZV2	30	67.3	31	799	1865	613	7.33e-58	Amino acid adenylation domain-containing protein	Bacteria	0	Bacillota	Tumebacillus algifaecis	1214604
ARIC|g51958.t1	UniRef90_A0A679J8X1	30.1	64	10.7	799	5242	589	2.5e-56	Tyrocidine synthase 3	Bacteria	0	Pseudomonadota	Variovorax paradoxus	34073
ARIC|g51958.t1	UniRef90_A0A7D7ILC4	31.6	59.3	7.1	799	7431	548	4.68e-56	PsoB	Bacteria	0	Pseudomonadota	Pseudomonas	286
ARIC|g51958.t1	UniRef90_A0A6P0SIC1	28.3	64.5	58.1	799	1016	614	9.46e-55	Amino acid adenylation domain-containing protein (Fragment)	Bacteria	0	Cyanobacteriota	Moorena sp. SIO2I5	2607825
ARIC|g51958.t1	UniRef90_A0A430GSR8	30.6	61.2	32.9	799	1640	568	2.42e-54	Amino acid adenylation domain-containing protein (Fragment)	Bacteria	0	Pseudomonadota	Variovorax sp. 679	2496119
ARIC|g51958.t1	UniRef90_UPI00067F150E	30.8	63.6	16.9	799	3287	587	2.43e-54	non-ribosomal peptide synthetase	Bacteria	0	Pseudomonadota	Pseudomonas sp. LAIL14HWK12:I7	1259801
ARIC|g51958.t1	UniRef90_UPI0019187768	29.9	62.2	42.6	799	1299	586	1.12e-53	non-ribosomal peptide synthetase	Bacteria	0	Pseudomonadota	Halomonas sp. I3	2768854
ARIC|g51958.t1	UniRef90_UPI001BD3AAE7	31.5	59.9	13.5	799	3938	558	1.46e-53	non-ribosomal peptide synthetase	Bacteria	0	Pseudomonadota	Pseudomonas mosselii	78327
ARIC|g51958.t1	UniRef90_UPI001FDA621E	30.5	64.2	11.8	799	4818	600	1.16e-52	amino acid adenylation domain-containing protein	Bacteria	0	Pseudomonadota	Pseudomonas sp. BP8	2817864
ARIC|g51958.t1	UniRef90_A0A1I1LKS4	29.7	63.8	10.2	799	5624	596	1.18e-52	Amino acid adenylation domain-containing protein	Bacteria	0	Pseudomonadota	Collimonas sp. OK412	1801619
ARIC|g51958.t1	UniRef90_E8ZAB4	29.4	63.1	17	799	3347	588	2.57e-52	Putative non-ribosomal peptide synthase (Fragment)	Bacteria	0	Pseudomonadota	Collimonas sp. MPS11E8	716659
ARIC|g51958.t1	UniRef90_A0A2A9K9B5	29	63.2	10.2	799	5624	597	2.83e-52	Amino acid adenylation domain-containing protein	Bacteria	0	Pseudomonadota	Collimonas sp. PA-H2	1881062
ARIC|g51958.t1	UniRef90_A0A0A1FFD2	29.7	63.8	10.2	799	5651	595	3.79e-52	Peptide synthetase	Bacteria	0	Pseudomonadota	Collimonas arenae	279058
ARIC|g51958.t1	UniRef90_A0A383RWB4	30.9	59.3	7.1	799	7450	550	3.91e-52	Linear gramicidin synthase subunit C	Bacteria	0	Pseudomonadota	Pseudomonas reidholzensis	1785162
ARIC|g51958.t1	UniRef90_A0A2V4HS95	30.8	55.6	91.1	799	541	523	4.18e-52	Non-ribosomal peptide synthetase (Fragment)	Bacteria	0	Pseudomonadota	Pseudomonas sp. LB-090624	2213079
ARIC|g51958.t1	UniRef90_A0A1E5QPW1	28.9	63.5	51.3	799	1086	582	4.66e-52	Carrier domain-containing protein	Bacteria	0	Cyanobacteriota	Desertifilum tharense IPPAS B-1220	1781255
ARIC|g51958.t1	UniRef90_A0A8S9SYT7	34.1	50.8	13.1	799	2993	417	1.07e-51	Amino acid adenylation domain-containing protein	Bacteria	0	Cyanobacteriota	Tolypothrix bouteillei VB521301	1479485
ARIC|g51958.t1	UniRef90_A0A2V3VCW5	28.4	62.1	75.1	799	736	584	2.68e-51	Amino acid adenylation domain-containing protein (Fragment)	Bacteria	0	Pseudomonadota	Nitrosomonas sp. Nm84	200124
ARIC|g51958.t1	UniRef90_A0A1Y0ILS9	28.9	66.1	32.8	799	1764	603	2.72e-51	Amino acid adenylation domain-containing protein	Bacteria	0	Bacillota	Tumebacillus avium	1903704
ARIC|g51958.t1	UniRef90_UPI002096DD4B	31	59.3	12.6	799	4154	552	6.56e-51	amino acid adenylation domain-containing protein	Bacteria	0	Pseudomonadota	Pseudomonas sp. VA159-2	2956728
ARIC|g51958.t1	UniRef90_UPI00209A9CE7	31	59.3	12.4	799	4227	552	6.58e-51	amino acid adenylation domain-containing protein	Bacteria	0	Pseudomonadota	Pseudomonas sp. 1	488747
ARIC|g51958.t1	UniRef90_UPI000CDCF3E1	36.6	47.9	6.5	799	5804	393	1.23e-50	non-ribosomal peptide synthetase	Bacteria	0	Pseudomonadota	Pectobacterium atrosepticum	29471
ARIC|g51958.t1	UniRef90_A0A4Y8S436	30.8	59.3	19.5	799	2679	552	1.4e-50	Amino acid adenylation domain-containing protein (Fragment)	Bacteria	0	Pseudomonadota	Pseudomonas sp. RIT623	2559075
ARIC|g51958.t1	UniRef90_UPI0019082AAA	30.1	62.1	14.2	799	3778	569	2.05e-50	Amino acid adenylation domain-containing protein	Bacteria	0	Pseudomonadota	Pseudomonas fluorescens	294
ARIC|g51958.t1	UniRef90_UPI0009924F7A	35.3	48.1	9.1	799	4208	391	2.09e-50	non-ribosomal peptide synthetase	Bacteria	0	Pseudomonadota	Acinetobacter pittii	48296
ARIC|g51958.t1	UniRef90_N6X003	30.2	62.2	10.2	799	5348	572	3.89e-50	Non-ribosomal peptide synthetase	Bacteria	0	Pseudomonadota	Marinobacter nanhaiticus D15-8W	626887
ARIC|g51958.t1	UniRef90_A0A249SZH5	30.5	64.1	20.2	799	2833	596	4.54e-50	Amino acid adenylation domain-containing protein	Bacteria	0	Bacteroidota	Chitinophaga sp. MD30	2033437
ARIC|g51958.t1	UniRef90_K9QWI3	31.9	50.8	44.8	799	881	414	4.91e-50	Amino acid adenylation enzyme/thioester reductase family protein	Bacteria	0	Cyanobacteriota	Nostoc sp. PCC 7524	28072
ARIC|g51958.t1	UniRef90_UPI0014087603	37.9	48.9	8.9	799	4338	398	5.02e-50	non-ribosomal peptide synthetase	Bacteria	0	Pseudomonadota	Pseudomonas atagonensis	2609964
ARIC|g51958.t1	UniRef90_UPI001CECABDA	30.5	64.1	7.4	799	7734	596	5.42e-50	non-ribosomal peptide synthase/polyketide synthase	Bacteria	0	Bacteroidota	Chitinophaga pendula	2849666
ARIC|g51958.t1	UniRef90_A0A841DKZ4	28.5	62	17.6	799	3132	575	6.24e-50	Amino acid adenylation domain-containing protein/non-ribosomal peptide synthase protein (TIGR01720 family)	Bacteria	0	Actinomycetota	Kribbella solani	236067
ARIC|g51958.t1	UniRef90_UPI00130DFAAE	26.7	65	14.9	799	3922	615	6.57e-50	non-ribosomal peptide synthetase	Bacteria	0	Bacteroidota	Aquimarina longa	1080221
ARIC|g51958.t1	UniRef90_UPI0015C32E6F	33.6	48.1	19	799	1975	396	9.38e-50	non-ribosomal peptide synthetase	Bacteria	0	Cyanobacteriota	Nostoc sp. C052	2576902
ARIC|g51958.t1	UniRef90_UPI001E575DF2	26.7	65.6	23.1	799	2488	606	1.04e-49	non-ribosomal peptide synthetase	Bacteria	0	Bacillota	Clostridium botulinum	1491
ARIC|g51958.t1	UniRef90_U5QKB0	28.6	62.8	25.9	799	2181	590	1.75e-49	Cyclohexanecarboxylate-CoA ligase	Bacteria	0	Cyanobacteriota	Gloeobacter kilaueensis JS1	1183438
ARIC|g51958.t1	UniRef90_A0A5C2CXL3	30.4	64.8	22.2	799	2423	592	1.83e-49	Condensation domain-containing protein	Bacteria	0	0	uncultured bacterium	77133
ARIC|g51958.t1	UniRef90_A0A495X209	31	63.3	21.4	799	2427	575	1.83e-49	Amino acid adenylation domain-containing protein	Bacteria	0	Actinomycetota	Saccharothrix variisporea	543527
ARIC|g51958.t1	UniRef90_A0A411MIP7	29	62.1	7.2	799	7449	582	2.29e-49	Amino acid adenylation domain-containing protein	Bacteria	0	Pseudomonadota	Pseudomonas tructae	2518644
ARIC|g51958.t1	UniRef90_A0A1Z4RN53	34.3	47.2	24.5	799	1516	382	3.38e-49	Amino acid adenylation domain-containing protein	Bacteria	0	Cyanobacteriota	Chondrocystis sp. NIES-4102	2005460
ARIC|g51958.t1	UniRef90_A0A3N5J4H8	33.6	47.9	58.3	799	660	396	3.42e-49	Amino acid adenylation domain-containing protein (Fragment)	Bacteria	0	Cyanobacteriota	Chroococcales cyanobacterium metabat2.561	2485785
ARIC|g51958.t1	UniRef90_UPI000516BC95	29.1	64	27.8	799	2039	595	4.04e-49	non-ribosomal peptide synthetase	Bacteria	0	Pseudomonadota	Pseudomonas syringae	317
ARIC|g51958.t1	UniRef90_A0A2P7NZB0	28.5	59.1	48	799	1108	555	4.1e-49	Non-ribosomal peptide synthetase	Bacteria	0	Pseudomonadota	Nitrosomonas supralitoralis	2116706
ARIC|g51958.t1	UniRef90_A0A1H8PZG7	28.9	62.8	50.4	799	1109	589	5.5e-49	Amino acid adenylation domain-containing protein	Bacteria	0	Pseudomonadota	Nitrosomonas oligotropha	42354
ARIC|g51958.t1	UniRef90_A0A8J6XA30	35.1	48.1	12.9	799	2936	393	6.19e-49	Amino acid adenylation domain-containing protein	Bacteria	0	Cyanobacteriota	Desmonostoc muscorum	1179
ARIC|g51958.t1	UniRef90_A0A7S6MNB9	28.1	64.7	50.9	799	1111	601	7.38e-49	Amino acid adenylation domain-containing protein	Bacteria	0	Pseudomonadota	Gammaproteobacteria bacterium	1913989
ARIC|g51958.t1	UniRef90_A0A844MFC4	34	50.8	20	799	1973	412	1.26e-48	Amino acid adenylation domain-containing protein	Bacteria	0	Cyanobacteriota	Scytonema sp. UIC 10036	2304196
ARIC|g51958.t1	UniRef90_UPI001E612195	28.5	62	8.7	799	6638	593	1.28e-48	non-ribosomal peptide synthase/polyketide synthase	Bacteria	0	Bacillota	Paenibacillus sp. 481	2835869
ARIC|g51958.t1	UniRef90_A0A1I1X3H4	28.3	61.2	18.2	799	2989	572	1.48e-48	Non-ribosomal peptide synthase domain TIGR01720/amino acid adenylation domain-containing protein (Fragment)	Bacteria	0	Pseudomonadota	Nitrosomonas sp. Nm166	1881054
ARIC|g51958.t1	UniRef90_A0A0Q0T7V1	29.1	57.4	91.9	799	565	540	1.68e-48	Carrier domain-containing protein (Fragment)	Bacteria	0	Pseudomonadota	Acidovorax sp. SD340	1690268
ARIC|g51958.t1	UniRef90_UPI001D02AF81	29.3	58.4	24.4	799	2155	549	1.76e-48	non-ribosomal peptide synthetase	Bacteria	0	Pseudomonadota	Halomonas citrativorans	2742612

## Sheet: Ar Uniref90 TOPHITS
qseqid	sseqid	pident	qcovhsp	scovhsp	qlen	slen	length	evalue	stitle	sskingdoms	skingdoms	sphylums	sscinames	staxids
ARIC|g22315.t1	UniRef90_UPI001880E931	30.9	75.2	56.3	3806	4989	2984	0	non-ribosomal peptide synthetase	Bacteria	0	Cyanobacteriota	Leptolyngbya ectocarpi	1202
ARIC|g54050.t1	UniRef90_UPI001880E931	30	79.1	60.7	3880	4989	3213	0	non-ribosomal peptide synthetase	Bacteria	0	Cyanobacteriota	Leptolyngbya ectocarpi	1202
ARIC|g15363.t1	UniRef90_A0A4D9C8Y2	29.2	90.2	29	1830	5416	1697	4.99e-153	Non-ribosomal peptide synthetase	Bacteria	0	Cyanobacteriota	Mastigocladus laminosus UU774	1594576
ARIC|g21374.t1	UniRef90_A0A399ZSN5	25.3	97.8	54.9	1894	3239	1944	1.93e-119	Amino acid adenylation domain-containing protein	Bacteria	0	Chloroflexota	Anaerolineae bacterium	2052143
ARIC|g31238.t1	UniRef90_UPI00034A97F9	28	95.3	80.1	3693	4525	3827	0	non-ribosomal peptide synthetase	Bacteria	0	Cyanobacteriota	Pleurocapsa sp. PCC 7319	118161
ARIC|g33808.t1	UniRef90_UPI00144512AE	28.7	69.9	69.7	4663	4549	3389	0	non-ribosomal peptide synthetase	Bacteria	0	Cyanobacteriota	Dolichospermum sp. UHCC 0259	2590010
ARIC|g34149.t1	UniRef90_A0A8J6T008	27.1	87.1	99.6	1455	1325	1365	6.23e-100	Amino acid adenylation domain-containing protein	Bacteria	0	Bdellovibrionota	Oligoflexus sp.	1971216
ARIC|g34292.t1	UniRef90_UPI0009924F7A	28	86.9	54.5	2663	4208	2409	8.01e-226	non-ribosomal peptide synthetase	Bacteria	0	Pseudomonadota	Acinetobacter pittii	48296
ARIC|g35898.t1	UniRef90_A0A346GB70	27.6	74.8	56.3	1996	2620	1557	1.73e-125	PuwG	Bacteria	0	Cyanobacteriota	Symplocastrum muelleri NIVA-CYA 644	2303159
ARIC|g39410.t1	UniRef90_UPI0013DCE4C7	27.4	74.4	27.5	2597	6989	2037	1.71e-143	non-ribosomal peptide synthase/polyketide synthase	Bacteria	0	Myxococcota	Pyxidicoccus caerfyrddinensis	2709663
ARIC|g40867.t1	UniRef90_A0A7W1X3Z6	24.7	67.1	95.7	7781	5490	5623	0	Amino acid adenylation domain-containing protein	Bacteria	0	Bacillota	Bacillus aquiflavi	2672567
ARIC|g42529.t1	UniRef90_UPI0009924F7A	28.3	80.9	49.9	2618	4208	2191	1.32e-213	non-ribosomal peptide synthetase	Bacteria	0	Pseudomonadota	Acinetobacter pittii	48296
ARIC|g43428.t1	UniRef90_UPI0009924F7A	28.3	81.1	31.2	1671	4208	1401	1.1e-121	non-ribosomal peptide synthetase	Bacteria	0	Pseudomonadota	Acinetobacter pittii	48296
ARIC|g43771.t1	UniRef90_A0A7G8Z900	31.5	60.7	73.4	1720	1397	1082	3.38e-118	AptD	Bacteria	0	Cyanobacteriota	Brasilonema	383614
ARIC|g43873.t1	UniRef90_UPI0002EACF74	29.3	77	85.8	2805	2461	2239	1.88e-223	non-ribosomal peptide synthetase	Bacteria	0	Cyanobacteriota	Calothrix sp. PCC 7103	32057
ARIC|g45452.t1	UniRef90_K9RM15	28.3	57.5	24.4	1621	4025	1016	3.54e-92	Amino acid adenylation enzyme/thioester reductase family protein	Bacteria	0	Cyanobacteriota	Rivularia sp. PCC 7116	373994
ARIC|g46120.t1	UniRef90_A0A2P1CZG6	28.9	94.8	62.2	941	1390	913	8.01e-94	AptD	Bacteria	0	Cyanobacteriota	unclassified Phormidium	2609805
ARIC|g46663.t1	UniRef90_UPI00187EF09F	27.9	64.8	93.7	4395	2819	2940	3.6e-267	SDR family NAD(P)-dependent oxidoreductase	Bacteria	0	Cyanobacteriota	Nostoc	1177
ARIC|g46675.t1	UniRef90_UPI0016816258	28.9	93.9	63.4	1616	2433	1611	4.95e-146	non-ribosomal peptide synthetase	Bacteria	0	Cyanobacteriota	Anabaena sp. FACHB-1237	2692769
ARIC|g47056.t1	UniRef90_UPI00082BC80E	30.2	55.2	46.9	1562	1892	926	2.62e-98	non-ribosomal peptide synthetase	Bacteria	0	Cyanobacteriota	unclassified Anabaena	2619674
ARIC|g47799.t1	UniRef90_UPI001445C53D	31.5	94.8	73.9	1080	1376	1062	1.52e-123	non-ribosomal peptide synthetase	Bacteria	0	Cyanobacteriota	Anabaena sp. UHCC 0204	2590009
ARIC|g48209.t1	UniRef90_A0A6P0TGT8	31.3	50.1	70.6	4488	2667	2268	6.63e-267	Amino acid adenylation domain-containing protein	Bacteria	0	Cyanobacteriota	Cyanothece sp. SIO2G6	2607797
ARIC|g48980.t1	UniRef90_A0A0S2G6K1	25.5	88.8	26.9	2460	8521	2425	3.51e-139	D-alanine--poly(Phosphoribitol) ligase, subunit 1	Bacteria	0	Pseudomonadota	Xanthomonadaceae	32033
ARIC|g49019.t1	UniRef90_UPI0015C32E6F	29.8	99.6	71.6	1386	1975	1494	9.37e-157	non-ribosomal peptide synthetase	Bacteria	0	Cyanobacteriota	Nostoc sp. C052	2576902
ARIC|g49714.t1	UniRef90_UPI001F5518CD	28.4	94.2	95.8	1650	1555	1598	3.22e-147	amino acid adenylation domain-containing protein	Bacteria	0	Cyanobacteriota	Nostocales	1161
ARIC|g49874.t1	UniRef90_A0A223CZ62	21.9	91.8	49.9	2634	4816	2564	2.2e-105	Amino acid adenylation domain-containing protein	Bacteria	0	Bacillota	Tumebacillus algifaecis	1214604
ARIC|g49937.t1	UniRef90_UPI0018804777	26.2	90	61.3	3359	4799	3191	4.22e-198	non-ribosomal peptide synthase/polyketide synthase	Bacteria	0	Cyanobacteriota	Phormidium sp. LEGE 05292	2777964
ARIC|g51137.t1	UniRef90_A0A0F4XF87	32	71.2	26.5	1037	2683	766	1.52e-77	Peptide synthetase (Fragment)	Bacteria	0	Pseudomonadota	Pseudomonas kilonensis	132476
ARIC|g51138.t1	UniRef90_U7QFV6	31.6	93.1	73.3	802	1004	782	1.33e-89	Linear gramicidin synthase subunit D (Fragment)	Bacteria	0	Cyanobacteriota	Lyngbya aestuarii BL J	1348334
ARIC|g51213.t1	UniRef90_A0A2K8T6G6	29.8	67.9	58.3	1969	2219	1376	1.19e-130	Glutamate-1-semialdehyde aminotransferase	Bacteria	0	Cyanobacteriota	Nostoc flagelliforme CCNUN1	2038116
ARIC|g51257.t1	UniRef90_A0A8J2THD8	25.4	55	23	1441	4450	1075	1.99e-54	Amino acid adenylation domain-containing protein	Bacteria	0	Cyanobacteriota	Chroococcus sp. FPU101	1974212
ARIC|g51304.t1	UniRef90_A0A1E2WNF6	28.8	99.3	69.9	1255	1973	1458	3.43e-128	Non-ribosomal peptide synthetase	Bacteria	0	Cyanobacteriota	Nostoc	1177
ARIC|g51530.t1	UniRef90_UPI00145DC9E6	32.5	41.6	21.3	1369	2605	587	4.17e-57	non-ribosomal peptide synthetase	Bacteria	0	Cyanobacteriota	Brasilonema sp. UFV-L1	2234130
ARIC|g51804.t1	UniRef90_UPI001CBCEB94	34.5	79.3	86.9	799	710	661	6.41e-83	condensation domain-containing protein	Bacteria	0	Myxococcota	Corallococcus sp. AS-1-6	2874599
ARIC|g51868.t1	UniRef90_UPI0012B43F2F	26.4	88.3	69.5	1679	2325	1687	1.38e-112	non-ribosomal peptide synthetase	Bacteria	0	Pseudomonadota	Burkholderia pseudomallei	28450
ARIC|g51958.t1	UniRef90_A0A223CZV2	30	67.3	31	799	1865	613	7.33e-58	Amino acid adenylation domain-containing protein	Bacteria	0	Bacillota	Tumebacillus algifaecis	1214604

## Sheet: Av Uniref90 FULL
qseqid	sseqid	pident	qcovhsp	scovhsp	qlen	slen	length	evalue	stitle	sskingdoms	skingdoms	sphylums	sscinames	staxids
AVAG|g1183.t1	UniRef90_A0A139WV52	32.3	78.6	58.6	3476	4780	2896	0	Amino acid adenylation domain-containing protein	Bacteria	0	Cyanobacteriota	Scytonema hofmannii PCC 7110	128403
AVAG|g1183.t1	UniRef90_UPI00144512AE	31.6	78.6	61.6	3476	4549	2889	0	non-ribosomal peptide synthetase	Bacteria	0	Cyanobacteriota	Dolichospermum sp. UHCC 0259	2590010
AVAG|g1183.t1	UniRef90_A0A1Q3H8T8	30.7	79.6	31.1	3476	8963	2890	0	Amino acid adenylation domain-containing protein	Bacteria	0	Myxococcota	Archangium sp. Cb G35	1920190
AVAG|g1183.t1	UniRef90_H2JGN3	30.8	78.6	58.2	3476	4666	2845	0	Amino acid adenylation enzyme/thioester reductase family protein	Bacteria	0	Bacillota	Clostridium sp. BNL1100	755731
AVAG|g1183.t1	UniRef90_U4R156	30	78.2	74.4	3476	3659	2833	0	Thioester reductase	Bacteria	0	Bacillota	Ruminiclostridium papyrosolvens C7	1330534
AVAG|g1183.t1	UniRef90_UPI0013DB8B3E	29.4	78.7	23.1	3476	11951	2844	0	non-ribosomal peptide synthase/polyketide synthase	Bacteria	0	Myxococcota	Pyxidicoccus trucidator	2709662
AVAG|g1183.t1	UniRef90_UPI0019D70B91	29.5	79.1	19.2	3476	14477	2876	0	non-ribosomal peptide synthase/polyketide synthase	Bacteria	0	Myxococcota	Pyxidicoccus parkwaysis	2813578
AVAG|g1183.t1	UniRef90_A0A059U100	31.3	72.9	78.7	3476	3260	2653	0	PKS/NRPS	Bacteria	0	0	uncultured bacterium 14-4D	1497525
AVAG|g1183.t1	UniRef90_UPI001CCB4FCA	31	78.5	80.5	3476	3403	2845	0	non-ribosomal peptide synthetase	Bacteria	0	Myxococcota	Hyalangium gracile	394092
AVAG|g1183.t1	UniRef90_UPI001FCFA536	29.4	79.1	22.3	3476	12474	2895	0	non-ribosomal peptide synthase/polyketide synthase	Bacteria	0	Myxococcota	Corallococcus exercitus	2316736
AVAG|g1183.t1	UniRef90_A0A085WW98	30.8	78.5	81.3	3476	3366	2834	0	Long-chain-fatty-acid--CoA ligase	Bacteria	0	Myxococcota	Hyalangium minutum	394096
AVAG|g1183.t1	UniRef90_A0A8A4TKR8	30.3	78.6	74.2	3476	3712	2839	0	Amino acid adenylation domain-containing protein	Bacteria	0	Acidobacteriota	Sulfidibacter corallicola	2818388
AVAG|g1183.t1	UniRef90_A0A848L6F6	30.3	78.7	41.5	3476	6644	2872	0	Non-ribosomal peptide synthase/polyketide synthase	Bacteria	0	Myxococcota	Pyxidicoccus fallax	394095
AVAG|g1183.t1	UniRef90_A0A3S5BHY3	30	78.6	74	3476	3768	2892	0	Amino acid adenylation domain-containing protein	Bacteria	0	Pseudomonadota	Alteromonas sp. 76-1	2358187
AVAG|g1183.t1	UniRef90_A0A540X7H1	29.6	78.5	17.8	3476	15536	2865	0	Amino acid adenylation domain-containing protein	Bacteria	0	Myxococcota	Myxococcus	32
AVAG|g1183.t1	UniRef90_UPI001F5DBEE5	29.2	78.9	22.2	3476	12466	2877	0	non-ribosomal peptide synthase/polyketide synthase	Bacteria	0	Myxococcota	Corallococcus sp. NCSPR001	2813576
AVAG|g1183.t1	UniRef90_A0A2A5HU70	30.4	78.6	56.7	3476	4939	2900	0	Amino acid adenylation domain-containing protein	Bacteria	0	Pseudomonadota	Alteromonadaceae bacterium	1916082
AVAG|g1183.t1	UniRef90_UPI001FC97A15	29.2	78.7	23.3	3476	11823	2870	0	non-ribosomal peptide synthase/polyketide synthase	Bacteria	0	Myxococcota	Corallococcus interemptor	2316720
AVAG|g1183.t1	UniRef90_A0A3A8R100	29.3	78.7	24.4	3476	11263	2851	0	Amino acid adenylation domain-containing protein	Bacteria	0	Myxococcota	Corallococcus aberystwythensis	2316722
AVAG|g1183.t1	UniRef90_UPI0013DBED98	28.9	78.7	19.1	3476	14433	2851	0	non-ribosomal peptide synthase/polyketide synthase	Bacteria	0	Myxococcota	Pyxidicoccus caerfyrddinensis	2709663
AVAG|g1183.t1	UniRef90_UPI001CBFA5D3	29.1	78.6	25.8	3476	10638	2858	0	non-ribosomal peptide synthase/polyketide synthase	Bacteria	0	Myxococcota	Corallococcus sp. AS-1-6	2874599
AVAG|g1183.t1	UniRef90_UPI0020A802B4	29.3	78.5	35.8	3476	7721	2849	0	non-ribosomal peptide synthase/polyketide synthase	Bacteria	0	Myxococcota	Myxococcus dinghuensis	2906761
AVAG|g1183.t1	UniRef90_A0A3A8QP26	29	79.4	31	3476	9023	2903	0	Amino acid adenylation domain-containing protein	Bacteria	0	Myxococcota	Corallococcus llansteffanensis	2316731
AVAG|g1183.t1	UniRef90_A0A3A8L8B8	29.2	79.7	48.9	3476	5735	2923	0	Amino acid adenylation domain-containing protein (Fragment)	Bacteria	0	Myxococcota	Corallococcus sp. CA047B	2316729
AVAG|g1183.t1	UniRef90_UPI001CC8FA47	30.5	78.8	81.1	3476	3390	2861	0	non-ribosomal peptide synthetase	Bacteria	0	Myxococcota	Hyalangium versicolor	2861190
AVAG|g1183.t1	UniRef90_UPI001CBFEDF5	29.1	78.5	19	3476	14509	2862	7.06e-317	non-ribosomal peptide synthase/polyketide synthase	Bacteria	0	Myxococcota	Myxococcus sp. AS-1-15	2874600
AVAG|g1183.t1	UniRef90_UPI0020A71727	28.9	79.3	19.5	3476	14352	2901	1.25e-316	non-ribosomal peptide synthase/polyketide synthase	Bacteria	0	Myxococcota	Myxococcus guangdongensis	2906760
AVAG|g1183.t1	UniRef90_UPI00200B11D7	29	79.3	19.2	3476	14520	2883	1.24e-315	non-ribosomal peptide synthase/polyketide synthase	Bacteria	0	Myxococcota	Myxococcus fulvus	33
AVAG|g1183.t1	UniRef90_UPI001CBBA50D	29.1	78.9	33.6	3476	8236	2865	3.08e-315	non-ribosomal peptide synthase/polyketide synthase	Bacteria	0	Myxococcota	Myxococcus sp. RHSTA-1-4	2874601
AVAG|g1183.t1	UniRef90_UPI001916AB70	30.8	72.8	79.1	3476	3229	2643	1.49e-314	non-ribosomal peptide synthetase	Bacteria	0	Chloroflexota	Ktedonobacter robiniae	2778365
AVAG|g1183.t1	UniRef90_A0A3A8JEG3	29	78.6	23.9	3476	11630	2867	1.59e-314	Amino acid adenylation domain-containing protein	Bacteria	0	Myxococcota	Corallococcus terminator	2316733
AVAG|g1183.t1	UniRef90_UPI001C2499F1	29.5	78.7	22.7	3476	12126	2862	1.62e-314	non-ribosomal peptide synthase/polyketide synthase	Bacteria	0	Myxococcota	Citreicoccus inhibens	2849499
AVAG|g1183.t1	UniRef90_A0A3A8LBM5	29	78.6	47.4	3476	5831	2873	3.04e-314	Amino acid adenylation domain-containing protein (Fragment)	Bacteria	0	Myxococcota	Corallococcus sp. CA053C	2316732
AVAG|g1183.t1	UniRef90_A0A1S8TH20	28.3	78.5	59.5	3476	4579	2841	8.38e-314	Gramicidin S synthase 2	Bacteria	0	Bacillota	Clostridium puniceum	29367
AVAG|g1183.t1	UniRef90_A0A410RUI3	29.2	78.7	24.7	3476	11160	2859	1.62e-313	Non-ribosomal peptide synthetase/polyketide synthase	Bacteria	0	Myxococcota	Corallococcus coralloides	184914
AVAG|g1183.t1	UniRef90_UPI001F5D30A1	29.1	78.7	22.1	3476	12480	2875	2.26e-313	non-ribosomal peptide synthase/polyketide synthase	Bacteria	0	Myxococcota	Corallococcus macrosporus	35
AVAG|g1183.t1	UniRef90_A0A0G2ZMI9	29.4	78.7	22.5	3476	12217	2844	1.29e-312	Malonyl CoA-acyl carrier protein transacylase	Bacteria	0	Myxococcota	Archangium gephyra	48
AVAG|g1183.t1	UniRef90_A0A321LS52	29.3	78.6	34.5	3476	7940	2838	1.07e-311	Fatty acyl-AMP ligase	Bacteria	0	Acidobacteriota	Blastocatellia bacterium AA13	2169413
AVAG|g1183.t1	UniRef90_A0A7V8CWR3	30.1	78.6	74.1	3476	3717	2861	1.48e-310	Amino acid adenylation domain-containing protein	Bacteria	0	Chloroflexota	Chloroflexia bacterium SDU3-3	2651839
AVAG|g1183.t1	UniRef90_UPI001F5ED951	29.1	78.9	22.6	3476	12222	2860	3.29e-310	non-ribosomal peptide synthase/polyketide synthase	Bacteria	0	Myxococcota	Corallococcus exiguus	83462
AVAG|g1183.t1	UniRef90_UPI001CBEBEA1	28.4	78.8	26.3	3476	10789	2930	5.93e-308	non-ribosomal peptide synthase/polyketide synthase	Bacteria	0	Myxococcota	Corallococcus sp. AS-1-12	2874598
AVAG|g1183.t1	UniRef90_A0A3A8HNH9	28.9	78.8	26	3476	10860	2914	7.96e-308	Amino acid adenylation domain-containing protein	Bacteria	0	Myxococcota	Corallococcus sp. CA054B	2316734
AVAG|g1183.t1	UniRef90_UPI001F430A5F	28.4	78.7	47.7	3476	5924	2921	2.22e-306	non-ribosomal peptide synthase/polyketide synthase	Bacteria	0	Myxococcota	Corallococcus sp. AB030	2316716
AVAG|g1183.t1	UniRef90_UPI00112EBB9A	29	78.7	19.3	3476	14327	2855	5.32e-305	non-ribosomal peptide synthase/polyketide synthase	Bacteria	0	Myxococcota	Myxococcus xanthus	34
AVAG|g1183.t1	UniRef90_A0A1L7NR30	28.8	78.5	74.4	3476	3694	2846	1.76e-304	Hybrid cis-AT polyketide synthase-nonribosomal peptide synthetase	Bacteria	0	Candidatus Tectomicrobia	uncultured Candidatus Entotheonella sp.	312019
AVAG|g1183.t1	UniRef90_A0A0H4WY16	28.9	78.9	25.7	3476	10847	2865	1.18e-303	Malonyl CoA-acyl carrier protein transacylase	Bacteria	0	Myxococcota	Myxococcus hansupus	1297742
AVAG|g1183.t1	UniRef90_UPI000EDE3E1D	28.2	78.8	26.1	3476	10959	2951	2.83e-303	non-ribosomal peptide synthase/polyketide synthase	Bacteria	0	Myxococcota	Corallococcus sp. AB045	2316719
AVAG|g1183.t1	UniRef90_UPI0020A704FA	28.2	78.7	15.6	3476	17740	2863	8.08e-302	non-ribosomal peptide synthase/polyketide synthase	Bacteria	0	Myxococcota	Pyxidicoccus xibeiensis	2906759
AVAG|g1183.t1	UniRef90_A0A3A8K704	28.1	78.8	26.7	3476	10757	2964	9.19e-302	Amino acid adenylation domain-containing protein	Bacteria	0	Myxococcota	Corallococcus carmarthensis	2316728
AVAG|g1183.t1	UniRef90_A0A841H078	28.9	78.6	47.2	3476	5848	2868	1.03e-301	Amino acid adenylation domain-containing protein	Bacteria	0	Gemmatimonadota	Longimicrobium terrae	1639882
AVAG|g1184.t1	UniRef90_B7JX29	30.9	96.3	30.8	809	2571	826	1.06e-94	Amino acid adenylation domain protein	Bacteria	0	Cyanobacteriota	Rippkaea	2546365
AVAG|g1184.t1	UniRef90_UPI001E4E3071	29.6	94.8	33.8	809	2314	813	7.64e-92	non-ribosomal peptide synthetase	Bacteria	0	Pseudomonadota	Paraneptunicella aestuarii	2831148
AVAG|g1184.t1	UniRef90_A0A8I1QAI0	31.2	91.3	47.9	809	1593	792	4.46e-89	Amino acid adenylation domain-containing protein (Fragment)	Bacteria	0	Pseudomonadota	Legionella sp.	459
AVAG|g1184.t1	UniRef90_A0A1Y0ISM4	32	96.8	36.3	809	2181	816	5.55e-89	Amino acid adenylation domain-containing protein	Bacteria	0	Bacillota	Tumebacillus avium	1903704
AVAG|g1184.t1	UniRef90_A0A5C2CYB8	31.3	97.5	22.8	809	3518	838	1.2e-88	Condensation domain-containing protein	Bacteria	0	0	uncultured bacterium	77133
AVAG|g1184.t1	UniRef90_A0A2N6LHH0	29.1	96.3	36.5	809	2181	821	1.37e-88	Non-ribosomal peptide synthetase	Bacteria	0	Cyanobacteriota	Fischerella thermalis CCMEE 5318	2019666
AVAG|g1184.t1	UniRef90_A0A139WVY4	30.2	96	36	809	2187	822	1.85e-88	Non-ribosomal peptide synthetase	Bacteria	0	Cyanobacteriota	Scytonema hofmannii PCC 7110	128403
AVAG|g1184.t1	UniRef90_UPI0005ADDA22	29.9	98.9	65.6	809	1246	845	2.33e-88	non-ribosomal peptide synthetase	Bacteria	0	Bacillota	Bacillus subtilis	1423
AVAG|g1184.t1	UniRef90_A0A4R2R7S4	30.8	98.1	36.8	809	2178	826	2.49e-88	Amino acid adenylation domain-containing protein	Bacteria	0	Bacillota	Tumebacillus sp. BK434	2512169
AVAG|g1184.t1	UniRef90_UPI0015C32E6F	30.4	96.4	39.6	809	1975	817	3.53e-87	non-ribosomal peptide synthetase	Bacteria	0	Cyanobacteriota	Nostoc sp. C052	2576902
AVAG|g1184.t1	UniRef90_A0A2K8T6G6	30.1	98	36.1	809	2219	830	9.23e-87	Glutamate-1-semialdehyde aminotransferase	Bacteria	0	Cyanobacteriota	Nostoc flagelliforme CCNUN1	2038116
AVAG|g1184.t1	UniRef90_UPI0018805793	30.3	96.4	39.6	809	1965	813	2.87e-86	non-ribosomal peptide synthetase	Bacteria	0	Cyanobacteriota	Nostoc sp. LEGE 12450	1828643
AVAG|g1184.t1	UniRef90_UPI001C6E583F	31.9	95.7	13.7	809	5654	812	2.92e-86	non-ribosomal peptide synthase/polyketide synthase	Bacteria	0	Bacillota	Clostridium tagluense	360422
AVAG|g1184.t1	UniRef90_A0A2V9QCW8	35.3	71.6	53.7	809	1099	609	5.07e-86	Non-ribosomal peptide synthetase	Bacteria	0	Acidobacteriota	Acidobacteriota bacterium	1978231
AVAG|g1184.t1	UniRef90_A0A235IEZ3	29.9	96.3	36.4	809	2168	820	1.01e-85	Non-ribosomal peptide synthetase	Bacteria	0	Cyanobacteriota	Nostoc sp. 'Peltigera membranacea cyanobiont' 213	2014530
AVAG|g1184.t1	UniRef90_A0A1Z4QTQ6	31	96.3	15.1	809	5189	819	1.29e-85	Amino acid adenylation domain-containing protein	Bacteria	0	Cyanobacteriota	Cylindrospermum sp. NIES-4074	2005457
AVAG|g1184.t1	UniRef90_A0A6N9Q5E5	30.7	94.7	29.5	809	2584	788	2.67e-85	Amino acid adenylation domain-containing protein	Bacteria	0	Bacillota	Chengkuizengella marina	2507566
AVAG|g1184.t1	UniRef90_A0A3A8JYR3	29.8	98.1	22.7	809	3518	828	2.94e-85	Non-ribosomal peptide synthetase	Bacteria	0	Myxococcota	Corallococcus sp. CA053C	2316732
AVAG|g1184.t1	UniRef90_A0A8J2THD8	30.7	99.4	18.1	809	4450	845	4.17e-85	Amino acid adenylation domain-containing protein	Bacteria	0	Cyanobacteriota	Chroococcus sp. FPU101	1974212
AVAG|g1184.t1	UniRef90_UPI002006E091	30	96.3	40.2	809	1964	818	4.28e-85	amino acid adenylation domain-containing protein	Bacteria	0	Cyanobacteriota	Brasilonema sp. UFV-L1	2234130
AVAG|g1184.t1	UniRef90_UPI00068FD340	30.3	96.4	35.2	809	2202	813	6.13e-85	non-ribosomal peptide synthetase	Bacteria	0	Cyanobacteriota	Myxosarcina sp. GI1	1541065
AVAG|g1184.t1	UniRef90_A0A6P0WE86	31.4	96.3	29.9	809	2618	819	1.62e-84	Amino acid adenylation domain-containing protein (Fragment)	Bacteria	0	Cyanobacteriota	Moorena sp. SIO3A2	2607841
AVAG|g1184.t1	UniRef90_UPI00145F54F3	30.3	92.3	97.7	809	773	782	2.14e-84	non-ribosomal peptide synthetase	Bacteria	0	Cyanobacteriota	Brasilonema octagenarum	417105
AVAG|g1184.t1	UniRef90_A0A223D1A8	31.6	98.1	36.8	809	2181	831	4.98e-84	Amino acid adenylation domain-containing protein	Bacteria	0	Bacillota	Tumebacillus algifaecis	1214604
AVAG|g1184.t1	UniRef90_UPI001CED8A01	30.2	94.7	11.4	809	6873	819	8.92e-84	non-ribosomal peptide synthase/polyketide synthase	Bacteria	0	Myxococcota	Myxococcus sp. RHSTA-1-4	2874601
AVAG|g1184.t1	UniRef90_UPI001B322AEE	30.4	94.1	21.8	809	3540	802	1.95e-83	non-ribosomal peptide synthetase	Bacteria	0	Cyanobacteriota	Brasilonema sp. CT11	2748322
AVAG|g1184.t1	UniRef90_A0A0V8JIF6	32.3	89.4	23.2	809	3139	756	2.55e-83	Amino acid adenylation domain-containing protein	Bacteria	0	Bacillota	Priestia veravalensis	1414648
AVAG|g1184.t1	UniRef90_I6WJC6	30	96.3	16	809	5063	833	2.83e-83	Non-ribosomal peptide synthase PNJ3559	Bacteria	0	Pseudomonadota	Pseudoalteromonas sp. NJ631	493915
AVAG|g1184.t1	UniRef90_UPI001683432B	29.2	96.4	39.8	809	1990	822	2.86e-83	non-ribosomal peptide synthetase	Bacteria	0	Cyanobacteriota	Nostoc sp. FACHB-892	2692843
AVAG|g1184.t1	UniRef90_UPI0013895DA5	30	97.4	14.6	809	5236	812	5.19e-83	non-ribosomal peptide synthetase	Bacteria	0	Bacillota	Chengkuizengella sediminis	1885917
AVAG|g1184.t1	UniRef90_A0A2I4NFN8	31.5	91.7	20.4	809	3580	763	1.59e-82	D-alanine--poly(Phosphoribitol) ligase, subunit 1	Bacteria	0	Bacillota	Clostridium botulinum	1491
AVAG|g1184.t1	UniRef90_UPI0016628D5B	30.7	94.7	18.1	809	4288	794	1.66e-82	non-ribosomal peptide synthetase	Bacteria	0	Bacillota	Paenibacillus silvae	1325358
AVAG|g1184.t1	UniRef90_UPI0016876D23	29.9	96.5	39.8	809	1985	827	1.72e-82	non-ribosomal peptide synthetase	Bacteria	0	Cyanobacteriota	Nostoc sp. FACHB-110	2692834
AVAG|g1184.t1	UniRef90_A0A1U9WXV6	29.6	98.3	24.7	809	3244	838	2.1e-82	Thioester reductase	Bacteria	0	Cyanobacteriota	Planktothrix agardhii	1160
AVAG|g1184.t1	UniRef90_A0A8J6ZBI4	29.9	94.1	48.9	809	1575	795	3.11e-82	Amino acid adenylation domain-containing protein	Bacteria	0	Cyanobacteriota	Fortiea sp. LEGE XX443	1828611
AVAG|g1184.t1	UniRef90_UPI0016849080	29.6	94.1	49.4	809	1552	798	4.01e-82	non-ribosomal peptide synthetase	Bacteria	0	Cyanobacteriota	Nostoc sp. FACHB-888	2692842
AVAG|g1184.t1	UniRef90_UPI0018C864EC	29.8	99	10.7	809	7660	849	4.43e-82	non-ribosomal peptide synthase/polyketide synthase	Bacteria	0	Pseudomonadota	Pseudoalteromonas luteoviolacea	43657
AVAG|g1184.t1	UniRef90_J2LP98	29.7	95.2	20.9	809	3729	815	5.33e-82	Amino acid adenylation enzyme/thioester reductase family protein	Bacteria	0	Pseudomonadota	Herbaspirillum sp. CF444	1144319
AVAG|g1184.t1	UniRef90_UPI0016872809	29.7	96.3	50.9	809	1547	816	5.37e-82	non-ribosomal peptide synthetase	Bacteria	0	Cyanobacteriota	Anabaena catenula	1296320
AVAG|g1184.t1	UniRef90_A0A1Y0RQT6	29.3	97	36.8	809	2207	839	6.03e-82	Non-ribosomal peptide synthetase	Bacteria	0	Cyanobacteriota	Nostocales cyanobacterium HT-58-2	1940762
AVAG|g1184.t1	UniRef90_UPI001AEDA221	30.3	97.3	32.4	809	2487	826	6.35e-82	non-ribosomal peptide synthetase	Bacteria	0	Pseudomonadota	Thiothrix litoralis	2891210
AVAG|g1184.t1	UniRef90_A0A090YBH2	30.9	95.1	25.2	809	3029	799	6.8e-82	D-alanine--poly(Phosphoribitol) ligase, subunit 1	Bacteria	0	Bacillota	Bacillus clarus	2338372
AVAG|g1184.t1	UniRef90_A0A402ASK2	30	93.9	45.9	809	1681	802	1.21e-81	Carrier domain-containing protein	Bacteria	0	Chloroflexota	Dictyobacter kobayashii	2014872
AVAG|g1184.t1	UniRef90_A0A0C2Q463	34.3	69.2	41.6	809	1364	581	1.28e-81	Non-ribosomal peptide synthetase	Bacteria	0	Cyanobacteriota	Tolypothrix campylonemoides VB511288	1245935
AVAG|g1184.t1	UniRef90_UPI0020A64AD5	29.6	94.7	15.6	809	5025	813	1.39e-81	amino acid adenylation domain-containing protein	Bacteria	0	Myxococcota	Pyxidicoccus fallax	394095
AVAG|g1184.t1	UniRef90_UPI001B387AE2	29.6	96.3	10.3	809	7664	821	1.46e-81	non-ribosomal peptide synthase/polyketide synthase	Bacteria	0	Pseudomonadota	Pseudoalteromonas sp. MMG013	2822687
AVAG|g1184.t1	UniRef90_J8HTP2	29.6	97.3	52	809	1527	822	3.16e-81	Amino acid adenylation domain-containing protein (Fragment)	Bacteria	0	Bacillota	Bacillus cereus VD048	1053226
AVAG|g1184.t1	UniRef90_A0A2T4UZF2	30.1	95.1	48.9	809	1595	814	3.6e-81	Non-ribosomal peptide synthetase (Fragment)	Bacteria	0	Myxococcota	Vitiosangium sp. GDMCC 1.1324	2138576
AVAG|g1184.t1	UniRef90_A0A8D6NJT3	30.5	96.2	21.3	809	3681	814	4.31e-81	Non-ribosomal peptide synthetase	Bacteria	0	Cyanobacteriota	Calothrix sp. PCC 7716	2853227
AVAG|g1184.t1	UniRef90_UPI001680F0BE	34.5	69	41.3	809	1364	577	4.38e-81	non-ribosomal peptide synthetase	Bacteria	0	Cyanobacteriota	Anabaena subtropica	425380
AVAG|g1185.t1	UniRef90_A0A4R2R7S4	32.7	79.7	43.3	1181	2178	976	2.38e-121	Amino acid adenylation domain-containing protein	Bacteria	0	Bacillota	Tumebacillus sp. BK434	2512169
AVAG|g1185.t1	UniRef90_A0A8I1QAI0	31.6	76.4	57.2	1181	1593	955	1.13e-118	Amino acid adenylation domain-containing protein (Fragment)	Bacteria	0	Pseudomonadota	Legionella sp.	459
AVAG|g1185.t1	UniRef90_B7JX29	31.9	76	35.5	1181	2571	943	1.33e-118	Amino acid adenylation domain protein	Bacteria	0	Cyanobacteriota	Rippkaea	2546365
AVAG|g1185.t1	UniRef90_A0A1Y0ISM4	33.3	76.9	42	1181	2181	938	2.66e-117	Amino acid adenylation domain-containing protein	Bacteria	0	Bacillota	Tumebacillus avium	1903704
AVAG|g1185.t1	UniRef90_A0A223D1A8	32.3	79.7	43.2	1181	2181	972	1.6e-116	Amino acid adenylation domain-containing protein	Bacteria	0	Bacillota	Tumebacillus algifaecis	1214604
AVAG|g1185.t1	UniRef90_A0A8J2THD8	32.5	77.4	20.3	1181	4450	944	2.71e-116	Amino acid adenylation domain-containing protein	Bacteria	0	Cyanobacteriota	Chroococcus sp. FPU101	1974212
AVAG|g1185.t1	UniRef90_A0A139WVY4	31.4	77.4	42.2	1181	2187	976	7.22e-116	Non-ribosomal peptide synthetase	Bacteria	0	Cyanobacteriota	Scytonema hofmannii PCC 7110	128403
AVAG|g1185.t1	UniRef90_A0A8J6ZBI4	31.1	78.3	58.6	1181	1575	959	1.74e-115	Amino acid adenylation domain-containing protein	Bacteria	0	Cyanobacteriota	Fortiea sp. LEGE XX443	1828611
AVAG|g1185.t1	UniRef90_UPI0016849080	30.6	76.8	58.4	1181	1552	941	4.83e-115	non-ribosomal peptide synthetase	Bacteria	0	Cyanobacteriota	Nostoc sp. FACHB-888	2692842
AVAG|g1185.t1	UniRef90_UPI001E4E3071	30.2	77.4	39.8	1181	2314	959	2.92e-114	non-ribosomal peptide synthetase	Bacteria	0	Pseudomonadota	Paraneptunicella aestuarii	2831148
AVAG|g1185.t1	UniRef90_UPI001683432B	30.2	78.5	46.9	1181	1990	966	3.54e-113	non-ribosomal peptide synthetase	Bacteria	0	Cyanobacteriota	Nostoc sp. FACHB-892	2692843
AVAG|g1185.t1	UniRef90_A0A2K8T6G6	31.5	78.7	42	1181	2219	963	5.32e-113	Glutamate-1-semialdehyde aminotransferase	Bacteria	0	Cyanobacteriota	Nostoc flagelliforme CCNUN1	2038116
AVAG|g1185.t1	UniRef90_UPI0005ADDA22	29.2	80.2	76.4	1181	1246	982	1.22e-112	non-ribosomal peptide synthetase	Bacteria	0	Bacillota	Bacillus subtilis	1423
AVAG|g1185.t1	UniRef90_A0A1U9WXV6	30.3	85.9	31.1	1181	3244	1057	1.76e-112	Thioester reductase	Bacteria	0	Cyanobacteriota	Planktothrix agardhii	1160
AVAG|g1185.t1	UniRef90_UPI0019158491	31.2	78.1	26.8	1181	3485	977	2.45e-112	non-ribosomal peptide synthetase	Bacteria	0	Chloroflexota	Ktedonobacter sp. SOSP1-85	2778367
AVAG|g1185.t1	UniRef90_UPI001914F115	30.9	78.1	38.3	1181	2441	979	2.67e-112	non-ribosomal peptide synthetase	Bacteria	0	Chloroflexota	Ktedonobacter robiniae	2778365
AVAG|g1185.t1	UniRef90_A0A235IEZ3	31.2	78.4	42.9	1181	2168	958	3.01e-112	Non-ribosomal peptide synthetase	Bacteria	0	Cyanobacteriota	Nostoc sp. 'Peltigera membranacea cyanobiont' 213	2014530
AVAG|g1185.t1	UniRef90_UPI002006E091	31.6	78.4	47.4	1181	1964	963	3.65e-112	amino acid adenylation domain-containing protein	Bacteria	0	Cyanobacteriota	Brasilonema sp. UFV-L1	2234130
AVAG|g1185.t1	UniRef90_UPI001CA3A460	31.8	77.1	42.2	1181	2170	949	1.34e-111	non-ribosomal peptide synthetase	Bacteria	0	Cyanobacteriota	Microcystis aeruginosa	1126
AVAG|g1185.t1	UniRef90_A0A2N6LHH0	29.2	78.4	43	1181	2181	968	4.45e-111	Non-ribosomal peptide synthetase	Bacteria	0	Cyanobacteriota	Fischerella thermalis CCMEE 5318	2019666
AVAG|g1185.t1	UniRef90_A0A1Z4QTQ6	29.9	78.7	17.9	1181	5189	966	5.43e-111	Amino acid adenylation domain-containing protein	Bacteria	0	Cyanobacteriota	Cylindrospermum sp. NIES-4074	2005457
AVAG|g1185.t1	UniRef90_A0A4D9CF01	32.1	78.8	57.9	1181	1610	972	6.95e-111	Amino acid adenylation domain-containing protein	Bacteria	0	Cyanobacteriota	Mastigocladus laminosus UU774	1594576
AVAG|g1185.t1	UniRef90_A0A3A8JYR3	30.3	78.7	26.5	1181	3518	966	1.16e-110	Non-ribosomal peptide synthetase	Bacteria	0	Myxococcota	Corallococcus sp. CA053C	2316732
AVAG|g1185.t1	UniRef90_A0A6P0WE86	31.5	78.7	35.5	1181	2618	962	1.78e-110	Amino acid adenylation domain-containing protein (Fragment)	Bacteria	0	Cyanobacteriota	Moorena sp. SIO3A2	2607841
AVAG|g1185.t1	UniRef90_Q4C3C2	30.6	77.8	60.1	1181	1539	961	2.38e-110	Amino acid adenylation	Bacteria	0	Cyanobacteriota	Crocosphaera watsonii	263511
AVAG|g1185.t1	UniRef90_UPI0016872809	31.3	78.4	60	1181	1547	961	3.5e-110	non-ribosomal peptide synthetase	Bacteria	0	Cyanobacteriota	Anabaena catenula	1296320
AVAG|g1185.t1	UniRef90_UPI0011DE50CA	31.5	78.9	67.8	1181	1384	985	3.88e-110	non-ribosomal peptide synthetase	Bacteria	0	Cyanobacteriota	Planktothrix prolifica	54307
AVAG|g1185.t1	UniRef90_UPI001981E858	30.1	81.5	7.8	1181	12486	1013	4.97e-110	non-ribosomal peptide synthetase	Bacteria	0	Cyanobacteriota	Nostoc sp. UHCC 0702	2814655
AVAG|g1185.t1	UniRef90_UPI0016816258	29.6	91.2	43.5	1181	2433	1119	7.42e-110	non-ribosomal peptide synthetase	Bacteria	0	Cyanobacteriota	Anabaena sp. FACHB-1237	2692769
AVAG|g1185.t1	UniRef90_A0A367QLM0	30.1	77.1	13.5	1181	6852	960	8.29e-110	Amino acid adenylation domain-containing protein	Bacteria	0	Cyanobacteriota	Nostoc minutum NIES-26	1844469
AVAG|g1185.t1	UniRef90_A0A1Y0RQT6	29	89.9	47.6	1181	2207	1115	3.92e-109	Non-ribosomal peptide synthetase	Bacteria	0	Cyanobacteriota	Nostocales cyanobacterium HT-58-2	1940762
AVAG|g1185.t1	UniRef90_UPI001AEDA221	31.3	78.4	38	1181	2487	965	6e-109	non-ribosomal peptide synthetase	Bacteria	0	Pseudomonadota	Thiothrix litoralis	2891210
AVAG|g1185.t1	UniRef90_UPI001181A16B	30.9	77.4	32.2	1181	2857	959	1.6e-108	non-ribosomal peptide synthetase	Bacteria	0	Cyanobacteriota	Anabaena sp. PCC 7108	163908
AVAG|g1185.t1	UniRef90_A0A1Q4RGY4	31	80	61.5	1181	1525	990	1.62e-108	Carrier domain-containing protein	Bacteria	0	Cyanobacteriota	Calothrix sp. HK-06	1137096
AVAG|g1185.t1	UniRef90_K9X9A4	30.7	78.7	53.9	1181	1725	962	2.88e-108	Amino acid adenylation enzyme/thioester reductase family protein	Bacteria	0	Cyanobacteriota	Cylindrospermum stagnale	142864
AVAG|g1185.t1	UniRef90_A0A8D6NJT3	31	78.4	25.2	1181	3681	959	4.39e-108	Non-ribosomal peptide synthetase	Bacteria	0	Cyanobacteriota	Calothrix sp. PCC 7716	2853227
AVAG|g1185.t1	UniRef90_UPI0018804777	31.2	76	19.1	1181	4799	955	6.46e-108	non-ribosomal peptide synthase/polyketide synthase	Bacteria	0	Cyanobacteriota	Phormidium sp. LEGE 05292	2777964
AVAG|g1185.t1	UniRef90_A0A140K8N9	28.9	88.5	54.6	1181	1964	1120	7.33e-108	Amino acid adenylation domain-containing protein	Bacteria	0	Cyanobacteriota	Stanieria sp. NIES-3757	1807358
AVAG|g1185.t1	UniRef90_UPI0018816269	31.2	76.9	28.3	1181	3225	948	7.48e-108	non-ribosomal peptide synthetase	Bacteria	0	Cyanobacteriota	Nostoc edaphicum	264686
AVAG|g1185.t1	UniRef90_J8HTP2	30	79.2	61.3	1181	1527	970	7.79e-108	Amino acid adenylation domain-containing protein (Fragment)	Bacteria	0	Bacillota	Bacillus cereus VD048	1053226
AVAG|g1185.t1	UniRef90_A0A2T1CS67	31.1	78.7	58	1181	1616	969	1.2e-107	Non-ribosomal peptide synthetase	Bacteria	0	Cyanobacteriota	Pleurocapsa sp. CCALA 161	2107688
AVAG|g1185.t1	UniRef90_UPI0011094F92	30	79.6	48.3	1181	2002	1011	1.44e-107	non-ribosomal peptide synthetase	Bacteria	0	Cyanobacteriota	Nostoc sp. PA-18-2419	2575443
AVAG|g1185.t1	UniRef90_K9RM15	30.6	80	23.1	1181	4025	970	2.68e-107	Amino acid adenylation enzyme/thioester reductase family protein	Bacteria	0	Cyanobacteriota	Rivularia sp. PCC 7116	373994
AVAG|g1185.t1	UniRef90_UPI00168969D5	31.3	77.4	57	1181	1606	948	2.8e-107	non-ribosomal peptide synthetase	Bacteria	0	Cyanobacteriota	Anabaena lutea	212350
AVAG|g1185.t1	UniRef90_UPI001F44A5BA	28.8	82.3	66.9	1181	1407	999	3.76e-107	non-ribosomal peptide synthetase	Bacteria	0	Cyanobacteriota	Calothrix rhizosoleniae	888997
AVAG|g1185.t1	UniRef90_A0A1H4IPR6	31.4	79.2	17.2	1181	5413	965	7.09e-107	Amino acid adenylation domain-containing protein	Bacteria	0	Bacteroidota	Tenacibaculum sp. MAR_2009_124	1250059
AVAG|g1185.t1	UniRef90_A0A6J4VSQ3	31.6	79.6	59.8	1181	1580	995	7.85e-107	Polyketide synthase modules and related proteins	Bacteria	0	Cyanobacteriota	uncultured Synechococcales cyanobacterium	1936017
AVAG|g1185.t1	UniRef90_UPI0018C864EC	30.2	79.7	12.6	1181	7660	1000	1.84e-106	non-ribosomal peptide synthase/polyketide synthase	Bacteria	0	Pseudomonadota	Pseudoalteromonas luteoviolacea	43657
AVAG|g1185.t1	UniRef90_UPI00068FD340	30.4	82.3	43.6	1181	2202	1004	1.96e-106	non-ribosomal peptide synthetase	Bacteria	0	Cyanobacteriota	Myxosarcina sp. GI1	1541065
AVAG|g1185.t1	UniRef90_UPI0016867366	31.7	77.4	24.9	1181	3693	958	1.2e-105	non-ribosomal peptide synthetase	Bacteria	0	Cyanobacteriota	Microcoleus sp. FACHB-53	2692823
AVAG|g2856.t1	UniRef90_UPI0003FA3490	31.6	54.4	47.1	1416	1602	790	1.83e-87	non-ribosomal peptide synthetase	Bacteria	0	Cyanobacteriota	Fischerella sp. PCC 9431	1173023
AVAG|g2856.t1	UniRef90_UPI001981D446	32	56.1	35.1	1416	2261	829	8.02e-87	non-ribosomal peptide synthetase	Bacteria	0	Cyanobacteriota	Nostoc sp. UHCC 0702	2814655
AVAG|g2856.t1	UniRef90_A0A2K8T3N0	31.3	54.4	35.7	1416	2120	800	9.47e-86	Glutamate-1-semialdehyde aminotransferase	Bacteria	0	Cyanobacteriota	Nostoc flagelliforme CCNUN1	2038116
AVAG|g2856.t1	UniRef90_UPI001E64192C	32.4	54.4	48.7	1416	1552	797	2.03e-84	non-ribosomal peptide synthetase	Bacteria	0	Cyanobacteriota	Nostoc sp. CHAB 5824	2780402
AVAG|g2856.t1	UniRef90_A0A1Z4QTQ1	30.8	54.4	71.7	1416	1055	793	1.44e-83	Amino acid adenylation	Bacteria	0	Cyanobacteriota	Cylindrospermum sp. NIES-4074	2005457
AVAG|g2856.t1	UniRef90_A0A0C1NCV9	31.3	52.8	37.7	1416	1963	770	9.92e-83	Non-ribosomal peptide synthetase	Bacteria	0	Cyanobacteriota	Tolypothrix bouteillei VB521301	1479485
AVAG|g2856.t1	UniRef90_A0A346GB70	32	55.5	29.9	1416	2620	820	1.39e-82	PuwG	Bacteria	0	Cyanobacteriota	Symplocastrum muelleri NIVA-CYA 644	2303159
AVAG|g2856.t1	UniRef90_A0A845YCN8	30.7	55.8	44.6	1416	1732	814	4.13e-82	Amino acid adenylation domain-containing protein (Fragment)	Bacteria	0	Cyanobacteriota	Symploca sp. SIO2G7	2607798
AVAG|g2856.t1	UniRef90_A0A0U3BZY0	30	55.9	70	1416	1108	817	5.78e-82	Nonribosomal peptide synthetase	Bacteria	0	Cyanobacteriota	Anabaena sp. XPORK13A	1634053
AVAG|g2856.t1	UniRef90_UPI001445C53D	29.9	54.4	54.7	1416	1376	802	1.14e-81	non-ribosomal peptide synthetase	Bacteria	0	Cyanobacteriota	Anabaena sp. UHCC 0204	2590009
AVAG|g2856.t1	UniRef90_UPI00168969D5	30.9	55.6	47.9	1416	1606	819	1.3e-81	non-ribosomal peptide synthetase	Bacteria	0	Cyanobacteriota	Anabaena lutea	212350
AVAG|g2856.t1	UniRef90_A0A252D3N9	31.5	55.6	49.5	1416	1555	809	1.49e-81	Non-ribosomal peptide synthetase	Bacteria	0	Cyanobacteriota	unclassified Nostoc	2593658
AVAG|g2856.t1	UniRef90_UPI001E48AC00	32.2	52.4	22.7	1416	3237	764	6.31e-81	non-ribosomal peptide synthetase	Bacteria	0	Cyanobacteriota	Nostoc mirabile	2907820
AVAG|g2856.t1	UniRef90_A0A1Z4J400	30.3	54.4	29.1	1416	2599	803	7.14e-81	Amino acid adenylation domain-containing protein	Bacteria	0	Cyanobacteriota	Scytonema sp. HK-05	1137095
AVAG|g2856.t1	UniRef90_A0A140K8N9	30.5	55.6	41.2	1416	1964	843	9.05e-81	Amino acid adenylation domain-containing protein	Bacteria	0	Cyanobacteriota	Stanieria sp. NIES-3757	1807358
AVAG|g2856.t1	UniRef90_A0A235J0A6	31.6	55.4	22.3	1416	3477	813	2.68e-80	Non-ribosomal peptide synthetase	Bacteria	0	Cyanobacteriota	Nostoc sp. 'Peltigera membranacea cyanobiont' 232	2014531
AVAG|g2856.t1	UniRef90_A0A367S2T1	30.8	55.6	48.1	1416	1605	816	2.96e-80	Non-ribosomal peptide synthetase	Bacteria	0	Cyanobacteriota	Nostoc minutum NIES-26	1844469
AVAG|g2856.t1	UniRef90_A0A2T1GJV7	32	52.4	24	1416	3067	765	3.3e-80	TubC protein	Bacteria	0	Cyanobacteriota	Chamaesiphon polymorphus CCALA 037	2107692
AVAG|g2856.t1	UniRef90_A0A6G9SG63	31.7	52.4	19.1	1416	4035	799	8.84e-80	Amino acid adenylation domain-containing protein	Bacteria	0	Cyanobacteriota	Tolypothrix sp. PCC 7910	2099387
AVAG|g2856.t1	UniRef90_UPI00144659F6	30.3	54.4	35.3	1416	2133	799	1.28e-79	non-ribosomal peptide synthetase	Bacteria	0	Cyanobacteriota	Anabaena sp. UHCC 0253	2590019
AVAG|g2856.t1	UniRef90_UPI001684F828	31.3	55.6	25.4	1416	3039	808	1.77e-79	non-ribosomal peptide synthetase	Bacteria	0	Cyanobacteriota	Anabaena minutissima	2303152
AVAG|g2856.t1	UniRef90_A0A2L2NJX5	30.9	54.4	28.8	1416	2632	799	2.11e-79	Non-ribosomal peptide synthetase	Bacteria	0	Cyanobacteriota	Nostoc sp. 'Lobaria pulmonaria (5183) cyanobiont'	1618022
AVAG|g2856.t1	UniRef90_A0A218QU23	31.8	52.4	18.4	1416	4039	774	6.3e-79	Amino acid adenylation domain-containing protein	Bacteria	0	Cyanobacteriota	Tolypothrix sp. NIES-4075	2005459
AVAG|g2856.t1	UniRef90_A0A6M0EYT2	29.4	55.6	68	1416	1153	830	6.55e-79	Amino acid adenylation domain-containing protein	Bacteria	0	Cyanobacteriota	Symploca sp. SIO2B6	2607785
AVAG|g2856.t1	UniRef90_A0A6L9Z299	30.9	55.4	33.9	1416	2263	811	7.41e-79	Amino acid adenylation domain-containing protein (Fragment)	Bacteria	0	Cyanobacteriota	Moorena sp. SIO4A3	2607836
AVAG|g2856.t1	UniRef90_UPI0016816258	30.2	53.3	31.1	1416	2433	782	3.25e-78	non-ribosomal peptide synthetase	Bacteria	0	Cyanobacteriota	Anabaena sp. FACHB-1237	2692769
AVAG|g2856.t1	UniRef90_UPI0016876255	30.5	52.4	28.5	1416	2576	764	3.42e-78	non-ribosomal peptide synthetase	Bacteria	0	Cyanobacteriota	Anabaena catenula	1296320
AVAG|g2856.t1	UniRef90_UPI001685905D	31.7	52.4	46.8	1416	1571	767	4.45e-78	non-ribosomal peptide synthetase	Bacteria	0	Cyanobacteriota	Nostoc spongiaeforme	502487
AVAG|g2856.t1	UniRef90_UPI000A978B49	31.2	55.4	13.9	1416	5545	807	4.99e-78	non-ribosomal peptide synthase/polyketide synthase	Bacteria	0	Pseudomonadota	Andreprevotia chitinilytica	396808
AVAG|g2856.t1	UniRef90_UPI001E36D9B4	30.8	55.4	34.9	1416	2230	809	5.19e-78	non-ribosomal peptide synthetase	Bacteria	0	Cyanobacteriota	Nostoc sp. CHAB 5836	2780404
AVAG|g2856.t1	UniRef90_UPI0015C37138	30.5	52.8	19.9	1416	3744	778	5.74e-78	non-ribosomal peptide synthetase	Bacteria	0	Cyanobacteriota	Nostoc sp. C052	2576902
AVAG|g2856.t1	UniRef90_UPI00145DC9E6	30.4	54.4	29	1416	2605	793	6.05e-78	non-ribosomal peptide synthetase	Bacteria	0	Cyanobacteriota	Brasilonema sp. UFV-L1	2234130
AVAG|g2856.t1	UniRef90_UPI0016849080	30.8	54.4	48.8	1416	1552	792	7.45e-78	non-ribosomal peptide synthetase	Bacteria	0	Cyanobacteriota	Nostoc sp. FACHB-888	2692842
AVAG|g2856.t1	UniRef90_A0A8D6NJT3	30.3	54.4	20.6	1416	3681	796	7.53e-78	Non-ribosomal peptide synthetase	Bacteria	0	Cyanobacteriota	Calothrix sp. PCC 7716	2853227
AVAG|g2856.t1	UniRef90_A0A1Q5TQB8	31.4	54.4	13.9	1416	5393	792	8.67e-78	Amino acid adenylation	Bacteria	0	Pseudomonadota	Xenorhabdus eapokensis	1873482
AVAG|g2856.t1	UniRef90_UPI001D170A31	30.2	52.4	50.5	1416	1457	766	9.58e-78	non-ribosomal peptide synthetase	Bacteria	0	Cyanobacteriota	Anabaena sp. YBS01	2490939
AVAG|g2856.t1	UniRef90_A0A2D0KBY5	31.1	54.4	30.2	1416	2507	798	1.36e-77	Amino acid adenylation	Bacteria	0	Pseudomonadota	Xenorhabdus ishibashii	1034471
AVAG|g2856.t1	UniRef90_UPI0019072537	30.8	55.6	23.7	1416	3286	816	1.64e-77	non-ribosomal peptide synthetase	Bacteria	0	Cyanobacteriota	Sphaerospermopsis aphanizomenoides	459663
AVAG|g2856.t1	UniRef90_UPI0002EACF74	30.8	54.4	30.7	1416	2461	793	2.33e-77	non-ribosomal peptide synthetase	Bacteria	0	Cyanobacteriota	Calothrix sp. PCC 7103	32057
AVAG|g2856.t1	UniRef90_UPI001E2E1E32	30	58.2	42.5	1416	1895	841	2.95e-77	non-ribosomal peptide synthetase	Bacteria	0	Cyanobacteriota	Nostoc sp. XA010	2780407
AVAG|g2856.t1	UniRef90_UPI001444D4CB	29.8	54.9	48.4	1416	1575	800	3.25e-77	non-ribosomal peptide synthetase	Bacteria	0	Cyanobacteriota	Dolichospermum sp. UHCC 0259	2590010
AVAG|g2856.t1	UniRef90_A0A2R5FJW3	31.4	55.4	34.8	1416	2228	808	3.69e-77	Amino acid adenylation domain-containing protein	Bacteria	0	Cyanobacteriota	Nostoc commune NIES-4072	2005467
AVAG|g2856.t1	UniRef90_A0A2L2N4J8	30.9	52.3	19.8	1416	3705	767	4.05e-77	Non-ribosomal peptide synthetase	Bacteria	0	Cyanobacteriota	Nostoc sp. 'Peltigera membranacea cyanobiont' N6	1261031
AVAG|g2856.t1	UniRef90_K9XVV1	28.8	55.6	40.5	1416	1938	815	4.05e-77	Amino acid adenylation domain protein	Bacteria	0	Cyanobacteriota	Stanieria cyanosphaera PCC 7437	111780
AVAG|g2856.t1	UniRef90_A0A351LFF4	31.3	52.4	47.4	1416	1569	767	4.25e-77	Non-ribosomal peptide synthetase	Bacteria	0	Cyanobacteriota	Cyanobacteria bacterium UBA11371	2055770
AVAG|g2856.t1	UniRef90_A0A1J1JM90	30.1	56.1	27.5	1416	2826	820	4.57e-77	Non-ribosomal peptide synthase involved in Hassallidin biosynthesis	Bacteria	0	Cyanobacteriota	Planktothrix serta PCC 8927	671068
AVAG|g2856.t1	UniRef90_UPI00103278B2	31	54.4	71.1	1416	1098	815	5.44e-77	non-ribosomal peptide synthetase	Bacteria	0	Pseudomonadota	Rhizobium leguminosarum	384
AVAG|g2856.t1	UniRef90_K9WBL7	30.4	54.4	28.5	1416	2656	793	5.77e-77	Non-ribosomal peptide synthase/amino acid adenylation enzyme	Bacteria	0	Cyanobacteriota	Allocoleopsis franciscana PCC 7113	1173027
AVAG|g2856.t1	UniRef90_A0A6N8J8K9	31.2	55.9	14.9	1416	5207	812	6.08e-77	Amino acid adenylation domain-containing protein	Bacteria	0	Bacteroidota	Chitinophaga oryziterrae	1031224
AVAG|g2856.t1	UniRef90_A0A1X4G344	30.9	52.5	26.1	1416	2863	777	6.11e-77	Non-ribosomal peptide synthetase	Bacteria	0	Cyanobacteriota	Cylindrospermopsis raciborskii CENA303	1170769
AVAG|g4225.t1	UniRef90_A0A836SAQ2	28.8	53.6	98.2	4995	2563	2785	1.51e-277	SDR family NAD(P)-dependent oxidoreductase	Bacteria	0	Pseudomonadota	Thiotrichaceae bacterium	2030882
AVAG|g4225.t1	UniRef90_A0A367QS97	29	53.5	90.1	4995	2803	2814	1.14e-272	Carrier domain-containing protein	Bacteria	0	Cyanobacteriota	Nostoc minutum NIES-26	1844469
AVAG|g4225.t1	UniRef90_UPI001B32EB87	29.1	53.4	89.4	4995	2824	2803	1.35e-270	SDR family NAD(P)-dependent oxidoreductase	Bacteria	0	Cyanobacteriota	Brasilonema sp. CT11	2748322
AVAG|g4225.t1	UniRef90_A0A800MDM8	28.2	53.4	62.4	4995	4007	2781	1.18e-264	Amino acid adenylation domain-containing protein	Bacteria	0	Verrucomicrobiota	Verrucomicrobiales bacterium	2026801
AVAG|g4225.t1	UniRef90_UPI00187EF09F	28.8	53.4	89.6	4995	2819	2812	1.68e-264	SDR family NAD(P)-dependent oxidoreductase	Bacteria	0	Cyanobacteriota	Nostoc	1177
AVAG|g4225.t1	UniRef90_UPI0015C35C4A	29	53.4	89.7	4995	2815	2805	5.32e-263	SDR family NAD(P)-dependent oxidoreductase	Bacteria	0	Cyanobacteriota	Nostoc sp. C052	2576902
AVAG|g4225.t1	UniRef90_UPI000E0A10FE	28.1	53.4	69.9	4995	3590	2781	1.28e-262	non-ribosomal peptide synthetase	Bacteria	0	Bacteroidota	Pleomorphovibrio marinus	2164132
AVAG|g4225.t1	UniRef90_A0A7I8EPF2	28.6	53.3	98.7	4995	2544	2784	7.65e-262	Carrier domain-containing protein	Bacteria	0	Chloroflexota	Ktedonobacteria bacterium brp13	2717365
AVAG|g4225.t1	UniRef90_A0A8J6ZNQ0	28.8	53.4	89.9	4995	2807	2811	1.23e-260	SDR family NAD(P)-dependent oxidoreductase	Bacteria	0	Cyanobacteriota	Desmonostoc muscorum	1179
AVAG|g4225.t1	UniRef90_U5DIS4	28.6	53.3	98.4	4995	2566	2799	8.69e-257	Polyketide synthase module	Bacteria	0	Cyanobacteriota	Rubidibacter lacunae KORDI 51-2	582515
AVAG|g4225.t1	UniRef90_UPI0019158047	28.9	53.2	98.4	4995	2533	2774	6.84e-256	SDR family NAD(P)-dependent oxidoreductase	Bacteria	0	Chloroflexota	Ktedonobacter sp. SOSP1-85	2778367
AVAG|g4225.t1	UniRef90_A0A8J2XEY4	27.6	53.3	97.1	4995	2471	2759	4.21e-255	Polyketide synthase	Bacteria	0	Cyanobacteriota	Chroococcus sp. FPU101	1974212
AVAG|g4225.t1	UniRef90_A0A059TYE0	27.6	53.4	65.5	4995	3862	2814	2.61e-251	PKS/NRPS hybrid	Bacteria	0	0	uncultured bacterium 12-5D	1497524
AVAG|g4225.t1	UniRef90_A0A1F3PWP3	26.6	53.4	90.3	4995	2802	2789	2.26e-250	Carrier domain-containing protein	Bacteria	0	Bacteroidota	Bacteroidetes bacterium RIFCSPLOWO2_12_FULL_35_15	1797364
AVAG|g4225.t1	UniRef90_A0A2Z4AIG2	27.5	53.4	62.5	4995	4029	2793	3.08e-249	Phthiocerol synthesis polyketide synthase type I PpsD	Bacteria	0	Verrucomicrobiota	Candidatus Moanabacter tarae	2200854
AVAG|g4225.t1	UniRef90_A0A1H3HS09	27.4	53.4	97.2	4995	2594	2817	7.16e-248	Acyl transferase domain-containing protein	Bacteria	0	Actinomycetota	Geodermatophilus africanus	1137993
AVAG|g4225.t1	UniRef90_A0A497DT92	27	53.5	90.3	4995	2802	2799	1.04e-247	Carrier domain-containing protein	Bacteria	0	Bacteroidota	Bacteroidota bacterium	1898104
AVAG|g4225.t1	UniRef90_A0A2V6HUP8	27.7	53	97.3	4995	2552	2776	4.95e-247	Carrier domain-containing protein	Bacteria	0	Verrucomicrobiota	Verrucomicrobiota bacterium	2026799
AVAG|g4225.t1	UniRef90_UPI001E47234B	27.6	53.8	69.7	4995	3684	2847	3.29e-246	SDR family NAD(P)-dependent oxidoreductase	Bacteria	0	Cyanobacteriota	Nostoc favosum	2907819
AVAG|g4225.t1	UniRef90_A0A2A5FRI8	26.9	53.6	89.9	4995	2823	2802	4.67e-246	Carrier domain-containing protein	Bacteria	0	Bacteroidota	Flavobacteriales bacterium	2021391
AVAG|g4225.t1	UniRef90_A0A524NX73	26.8	53.4	90.1	4995	2802	2784	4.73e-245	SDR family NAD(P)-dependent oxidoreductase	Bacteria	0	Bacteroidota	Bacteroidia bacterium	2044936
AVAG|g4225.t1	UniRef90_UPI0020334C8D	27.5	53.3	84.8	4995	2974	2810	1.22e-241	thioester reductase domain-containing protein	Bacteria	0	Planctomycetota	Aporhodopirellula aestuarii	2950107
AVAG|g4225.t1	UniRef90_A0A5C6D9T4	27.1	53.3	84.7	4995	2980	2789	1.76e-241	Phthiocerol/phenolphthiocerol synthesis polyketide synthase type I PpsA	Bacteria	0	Planctomycetota	Novipirellula artificiosorum	2528016
AVAG|g4225.t1	UniRef90_B1WWV8	27.6	53.3	96.6	4995	2563	2767	3.34e-241	Probable polyketide synthase	Bacteria	0	Cyanobacteriota	Crocosphaera subtropica ATCC 51142	43989
AVAG|g4225.t1	UniRef90_A0A0J9EWW2	28.4	50.1	97.1	4995	2383	2599	4.99e-241	Type I polyketide synthase (Fragment)	Bacteria	0	Cyanobacteriota	Limnoraphis robusta CS-951	1637645
AVAG|g4225.t1	UniRef90_A0A5B9PC53	27.7	53.7	64.7	4995	3950	2824	1.3e-240	Linear gramicidin synthase subunit D	Bacteria	0	Planctomycetota	Mariniblastus fucicola	980251
AVAG|g4225.t1	UniRef90_A0A3B8H9E5	27	53.5	96.7	4995	2614	2796	3.31e-240	ArzM-PKS (KS, AT, DH, MT, ER, KR, ACP)	Bacteria	0	Cyanobacteriota	Fischerella sp. PCC 9339	1174528
AVAG|g4225.t1	UniRef90_A0A372J5S0	27.3	53.4	97.4	4995	2587	2801	6.94e-240	SDR family NAD(P)-dependent oxidoreductase	Bacteria	0	Actinomycetota	Geodermatophilus sp. LHW52908	2303986
AVAG|g4225.t1	UniRef90_A0A6P0WL94	26.6	54	98.8	4995	2586	2828	2.3e-238	SDR family NAD(P)-dependent oxidoreductase	Bacteria	0	Cyanobacteriota	Caldora sp. SIO3E6	2607806
AVAG|g4225.t1	UniRef90_A0A1F4JJ85	27	53.2	88.6	4995	2844	2787	2.39e-237	Carrier domain-containing protein	Bacteria	0	Pseudomonadota	Burkholderiales bacterium RIFCSPLOWO2_02_FULL_57_36	1797562
AVAG|g4225.t1	UniRef90_UPI001895EE9F	26.6	53.3	89.4	4995	2820	2804	1.76e-236	SDR family NAD(P)-dependent oxidoreductase	Bacteria	0	Actinomycetota	Nocardia transvalensis	37333
AVAG|g4225.t1	UniRef90_UPI001420E5D1	26.6	53.4	88.8	4995	2851	2811	6.37e-236	SDR family NAD(P)-dependent oxidoreductase	Bacteria	0	Planctomycetota	Thalassoroseus pseudoceratinae	2713176
AVAG|g4225.t1	UniRef90_A0A0G3BLC0	27.3	53.3	89.3	4995	2825	2793	8.04e-236	Malonyl CoA-acyl carrier protein transacylase	Bacteria	0	Pseudomonadota	Caldimonas brevitalea	413882
AVAG|g4225.t1	UniRef90_A0A1W2FW33	25.7	53.4	89.4	4995	2813	2795	9.13e-236	Acyl transferase domain-containing protein	Bacteria	0	Actinomycetota	Kibdelosporangium aridum	2030
AVAG|g4225.t1	UniRef90_A0A6P0KLP2	27.3	53.4	53.7	4995	4690	2784	3.48e-234	SDR family NAD(P)-dependent oxidoreductase	Bacteria	0	Cyanobacteriota	Moorena sp. SIOASIH	2607817
AVAG|g4225.t1	UniRef90_A0A1Q7ITQ3	27	53.3	88.2	4995	2804	2769	4.69e-234	Carrier domain-containing protein	Bacteria	0	Actinomycetota	Actinobacteria bacterium 13_1_40CM_4_65_12	1803489
AVAG|g4225.t1	UniRef90_A0A318KAW7	26.1	53.4	89.2	4995	2832	2800	9.1e-234	Acyl transferase domain-containing protein	Bacteria	0	Actinomycetota	Nocardia tenerifensis	228006
AVAG|g4225.t1	UniRef90_A0A5N0ENA4	26.3	53.4	89.4	4995	2818	2797	2.41e-233	SDR family NAD(P)-dependent oxidoreductase	Bacteria	0	Actinomycetota	Nocardia colli	2545717
AVAG|g4225.t1	UniRef90_A0A1P8YWI4	27.4	53.8	98.9	4995	2569	2834	1.25e-232	Type I polyketide synthase	Bacteria	0	Cyanobacteriota	Nostoc sp. UIC 10110	1929948
AVAG|g4225.t1	UniRef90_A0A370I7P1	26.1	53.3	89.2	4995	2812	2809	1.69e-232	Acyl transferase domain-containing protein	Bacteria	0	Actinomycetota	Nocardia pseudobrasiliensis	45979
AVAG|g4225.t1	UniRef90_Q10Y11	26.3	53.5	99	4995	2551	2813	1.31e-231	Beta-ketoacyl synthase	Bacteria	0	Cyanobacteriota	Trichodesmium erythraeum IMS101	203124
AVAG|g4225.t1	UniRef90_A0A845Y282	26.4	53.5	97.7	4995	2568	2808	1.71e-231	SDR family NAD(P)-dependent oxidoreductase	Bacteria	0	Cyanobacteriota	Symploca sp. SIO2G7	2607798
AVAG|g4225.t1	UniRef90_UPI0009F4B480	26.8	53.5	99.1	4995	2593	2821	1.88e-231	type I polyketide synthase	Bacteria	0	Cyanobacteriota	Moorena producens	1155739
AVAG|g4225.t1	UniRef90_A0A059U2G8	27.4	53.2	98.9	4995	2537	2780	6.11e-231	PKS	Bacteria	0	0	uncultured bacterium N27-1E	1497526
AVAG|g4225.t1	UniRef90_A0A7W7YFH7	26.3	53.4	85.4	4995	2940	2784	2e-230	Thioester reductase-like protein	Bacteria	0	Verrucomicrobiota	Prosthecobacter vanneervenii	48466
AVAG|g4225.t1	UniRef90_A0A6P0RWC4	26.2	53.6	98.3	4995	2589	2808	6.1e-229	SDR family NAD(P)-dependent oxidoreductase	Bacteria	0	Cyanobacteriota	Symploca sp. SIO2D2	2607789
AVAG|g4225.t1	UniRef90_A0A4R1EXI1	26.7	53.4	97.6	4995	2633	2838	6.53e-229	Acyl transferase domain-containing protein	Bacteria	0	Pseudomonadota	Cocleimonas flava	634765
AVAG|g4225.t1	UniRef90_UPI000A0726E8	25.8	53.3	89.2	4995	2813	2798	7.55e-229	type I polyketide synthase	Bacteria	0	Actinomycetota	Nocardia harenae	358707
AVAG|g4225.t1	UniRef90_UPI0002E77F0C	27	53.4	99.8	4995	2475	2765	1.92e-228	type I polyketide synthase	Bacteria	0	Actinomycetota	Nocardia paucivorans	114259
AVAG|g4225.t1	UniRef90_A0A7V4U9Z2	26.8	53.4	97.2	4995	2600	2797	3.19e-227	SDR family NAD(P)-dependent oxidoreductase	Bacteria	0	Planctomycetota	Phycisphaerae bacterium	2026778
AVAG|g6186.t1	UniRef90_A0A7W1GSQ9	26.3	82.5	20	2328	9460	2030	2.07e-131	Amino acid adenylation domain-containing protein	Bacteria	0	Chlamydiota	Parachlamydiaceae bacterium	2052176
AVAG|g6186.t1	UniRef90_A0A1Y0ISV0	24.7	94.4	44.5	2328	4789	2259	6.06e-128	Amino acid adenylation domain-containing protein	Bacteria	0	Bacillota	Tumebacillus avium	1903704
AVAG|g6186.t1	UniRef90_A0A223CZ62	24.7	94.4	45	2328	4816	2321	1.99e-125	Amino acid adenylation domain-containing protein	Bacteria	0	Bacillota	Tumebacillus algifaecis	1214604
AVAG|g6186.t1	UniRef90_A0A2K8T6G6	30.1	49.9	51.3	2328	2219	1210	1.43e-112	Glutamate-1-semialdehyde aminotransferase	Bacteria	0	Cyanobacteriota	Nostoc flagelliforme CCNUN1	2038116
AVAG|g6186.t1	UniRef90_A0A1Y0RQT6	29.8	49.4	51.3	2328	2207	1190	1.26e-111	Non-ribosomal peptide synthetase	Bacteria	0	Cyanobacteriota	Nostocales cyanobacterium HT-58-2	1940762
AVAG|g6186.t1	UniRef90_A0A848LB76	25	94.8	27	2328	7844	2319	1.54e-111	Non-ribosomal peptide synthase/polyketide synthase (Fragment)	Bacteria	0	Myxococcota	Pyxidicoccus fallax	394095
AVAG|g6186.t1	UniRef90_A0A653VI30	28.5	50.6	35.1	2328	3264	1209	4.48e-111	Amino acid adenylation protein	Bacteria	0	Bacteroidota	unclassified Flavobacterium	196869
AVAG|g6186.t1	UniRef90_A0A6G9SG63	23.6	95.1	51.8	2328	4035	2313	3.78e-110	Amino acid adenylation domain-containing protein	Bacteria	0	Cyanobacteriota	Tolypothrix sp. PCC 7910	2099387
AVAG|g6186.t1	UniRef90_UPI0018816269	29.7	49.3	35.4	2328	3225	1194	3.91e-110	non-ribosomal peptide synthetase	Bacteria	0	Cyanobacteriota	Nostoc edaphicum	264686
AVAG|g6186.t1	UniRef90_UPI0002E6F50E	29.6	51.7	44.7	2328	2666	1258	1.11e-109	non-ribosomal peptide synthetase	Bacteria	0	Cyanobacteriota	Fischerella sp. PCC 9339	1174528
AVAG|g6186.t1	UniRef90_K9V1K5	28.9	49.4	59.5	2328	1912	1192	2.67e-109	Amino acid adenylation domain protein	Bacteria	0	Cyanobacteriota	Calothrix sp. PCC 6303	1170562
AVAG|g6186.t1	UniRef90_UPI000D1D633E	28	52.1	37.8	2328	3168	1270	2.28e-108	non-ribosomal peptide synthetase	Bacteria	0	Cyanobacteriota	Cyanothece sp. BG0011	2082950
AVAG|g6186.t1	UniRef90_UPI000480EA10	28.8	48.5	42.8	2328	2550	1163	3.49e-108	non-ribosomal peptide synthetase	Bacteria	0	Bacillota	Ruminiclostridium cellobioparum	29355
AVAG|g6186.t1	UniRef90_UPI00168969D5	28.8	49.3	70	2328	1606	1184	9.14e-108	non-ribosomal peptide synthetase	Bacteria	0	Cyanobacteriota	Anabaena lutea	212350
AVAG|g6186.t1	UniRef90_UPI0003FA3490	28.8	49.5	70.5	2328	1602	1184	1.56e-107	non-ribosomal peptide synthetase	Bacteria	0	Cyanobacteriota	Fischerella sp. PCC 9431	1173023
AVAG|g6186.t1	UniRef90_UPI0017852FE7	24.3	93.6	23	2328	9589	2334	2.91e-107	non-ribosomal peptide synthase/polyketide synthase	Bacteria	0	Pseudomonadota	Methylomonas albis	1854563
AVAG|g6186.t1	UniRef90_UPI0013DB290B	23.7	96.5	35.4	2328	6409	2387	5.82e-107	non-ribosomal peptide synthetase	Bacteria	0	Myxococcota	Pyxidicoccus caerfyrddinensis	2709663
AVAG|g6186.t1	UniRef90_UPI000BFA5E1A	27.8	52.2	55.6	2328	2144	1254	2.01e-106	non-ribosomal peptide synthetase	Bacteria	0	Bacillota	Bacillus thuringiensis	1428
AVAG|g6186.t1	UniRef90_A0A3R9EGX6	29.8	47.4	11.9	2328	9242	1153	4.37e-106	Amino acid adenylation domain-containing protein	Bacteria	0	Pseudomonadota	Vibrio pectenicida	62763
AVAG|g6186.t1	UniRef90_UPI001444D4CB	27.9	50.5	73	2328	1575	1206	6.64e-106	non-ribosomal peptide synthetase	Bacteria	0	Cyanobacteriota	Dolichospermum sp. UHCC 0259	2590010
AVAG|g6186.t1	UniRef90_A0A346GB70	29.5	51.5	45.2	2328	2620	1259	8.76e-106	PuwG	Bacteria	0	Cyanobacteriota	Symplocastrum muelleri NIVA-CYA 644	2303159
AVAG|g6186.t1	UniRef90_UPI00201F62E2	29	50.6	26.7	2328	4287	1208	9.34e-106	amino acid adenylation domain-containing protein	Bacteria	0	Bacteroidota	Flavobacterium sp. B183	907046
AVAG|g6186.t1	UniRef90_UPI0016816258	28.1	52.7	49.5	2328	2433	1276	1.66e-105	non-ribosomal peptide synthetase	Bacteria	0	Cyanobacteriota	Anabaena sp. FACHB-1237	2692769
AVAG|g6186.t1	UniRef90_UPI001981E858	29	49.9	9.2	2328	12486	1212	3.1e-105	non-ribosomal peptide synthetase	Bacteria	0	Cyanobacteriota	Nostoc sp. UHCC 0702	2814655
AVAG|g6186.t1	UniRef90_A0A239B1N2	28.7	50.6	18.7	2328	6098	1200	3.36e-105	Amino acid adenylation domain-containing protein (Fragment)	Bacteria	0	Bacteroidota	Flavobacterium sp. ov086	1761785
AVAG|g6186.t1	UniRef90_Q84BC7	28.5	49.5	24	2328	4803	1216	1.52e-104	Amino acid adenylation domain-containing protein	Bacteria	0	Cyanobacteriota	Nostoc sp. ATCC 53789	76335
AVAG|g6186.t1	UniRef90_UPI00068B2709	24.8	93.6	23.2	2328	9474	2330	2.57e-104	hybrid non-ribosomal peptide synthetase/type I polyketide synthase	Bacteria	0	Pseudomonadota	Methylobacter tundripaludum	173365
AVAG|g6186.t1	UniRef90_A0A8J6ZBI4	28.3	52.1	75.8	2328	1575	1259	3.62e-104	Amino acid adenylation domain-containing protein	Bacteria	0	Cyanobacteriota	Fortiea sp. LEGE XX443	1828611
AVAG|g6186.t1	UniRef90_A0A6P0MLZ7	28.7	54.4	23.8	2328	5219	1322	4.72e-104	Amino acid adenylation domain-containing protein (Fragment)	Bacteria	0	Cyanobacteriota	Symploca sp. SIO2C1	2607783
AVAG|g6186.t1	UniRef90_K9SXM5	28.6	49.9	46.4	2328	2425	1197	5.74e-104	Amino acid adenylation enzyme/thioester reductase family protein	Bacteria	0	Cyanobacteriota	Synechococcus sp. PCC 7502	1173263
AVAG|g6186.t1	UniRef90_UPI001684F828	29.3	49.9	38.1	2328	3039	1208	6.74e-104	non-ribosomal peptide synthetase	Bacteria	0	Cyanobacteriota	Anabaena minutissima	2303152
AVAG|g6186.t1	UniRef90_A3INX1	27.4	52.1	76.7	2328	1538	1253	8.06e-104	Amino acid adenylation	Bacteria	0	Cyanobacteriota	Crocosphaera chwakensis CCY0110	391612
AVAG|g6186.t1	UniRef90_A0A4D9CF01	29.2	49.5	70.6	2328	1610	1201	8.67e-104	Amino acid adenylation domain-containing protein	Bacteria	0	Cyanobacteriota	Mastigocladus laminosus UU774	1594576
AVAG|g6186.t1	UniRef90_A0A845YCN8	29.5	49.3	65	2328	1732	1185	1.2e-103	Amino acid adenylation domain-containing protein (Fragment)	Bacteria	0	Cyanobacteriota	Symploca sp. SIO2G7	2607798
AVAG|g6186.t1	UniRef90_UPI000423918B	24.2	82.4	69.6	2328	2781	2052	1.75e-103	non-ribosomal peptide synthetase	Bacteria	0	Bacillota	Paenibacillus taiwanensis	401638
AVAG|g6186.t1	UniRef90_A0A552GTT9	28.5	49.3	23.8	2328	4703	1184	5.12e-103	Amino acid adenylation domain-containing protein	Bacteria	0	Cyanobacteriota	Microcystis aeruginosa Ma_QC_C_20070823_S13	2486246
AVAG|g6186.t1	UniRef90_A0A252CUD5	28.5	49.3	43.2	2328	2618	1193	8e-103	Amino acid adenylation domain-containing protein	Bacteria	0	Cyanobacteriota	Nostoc sp. T09	1932621
AVAG|g6186.t1	UniRef90_A0A856ML59	29.3	49.3	34	2328	3329	1190	8.72e-103	Non-ribosomal peptide synthetase	Bacteria	0	Cyanobacteriota	Brasilonema sennae CENA114	415709
AVAG|g6186.t1	UniRef90_L8M3A4	29.1	49.9	30.7	2328	3677	1201	1.27e-102	Non-ribosomal peptide synthase/amino acid adenylation enzyme	Bacteria	0	Cyanobacteriota	Xenococcus sp. PCC 7305	102125
AVAG|g6186.t1	UniRef90_A0A6P0LBU6	28.9	49.3	43.7	2328	2600	1194	1.36e-102	Amino acid adenylation domain-containing protein (Fragment)	Bacteria	0	Cyanobacteriota	Moorena sp. SIO3H5	2607834
AVAG|g6186.t1	UniRef90_UPI0018816E01	28.8	49.3	57.4	2328	1966	1182	1.45e-102	non-ribosomal peptide synthetase	Bacteria	0	Cyanobacteriota	Phormidium sp. LEGE 05292	2777964
AVAG|g6186.t1	UniRef90_UPI0019D6E535	24.2	83.1	18.8	2328	9982	2038	1.99e-102	non-ribosomal peptide synthase/polyketide synthase	Bacteria	0	Myxococcota	Pyxidicoccus parkwaysis	2813578
AVAG|g6186.t1	UniRef90_B2J682	28.9	49.5	26.1	2328	4389	1199	2.5e-102	Amino acid adenylation domain protein	Bacteria	0	Cyanobacteriota	Nostoc punctiforme PCC 73102	63737
AVAG|g6186.t1	UniRef90_A0A0V7ZN71	28.8	49.3	29.8	2328	3751	1186	2.91e-102	Amino acid adenylation domain-containing protein	Bacteria	0	Cyanobacteriota	Mastigocoleus testarum BC008	371196
AVAG|g6186.t1	UniRef90_UPI00068FD340	29	49.4	49.5	2328	2202	1178	3.37e-102	non-ribosomal peptide synthetase	Bacteria	0	Cyanobacteriota	Myxosarcina sp. GI1	1541065
AVAG|g6186.t1	UniRef90_UPI0016849080	28.4	49.9	73.2	2328	1552	1192	3.76e-102	non-ribosomal peptide synthetase	Bacteria	0	Cyanobacteriota	Nostoc sp. FACHB-888	2692842
AVAG|g6186.t1	UniRef90_A0A1U9WXV6	28.1	49.3	34.7	2328	3244	1190	5.68e-102	Thioester reductase	Bacteria	0	Cyanobacteriota	Planktothrix agardhii	1160
AVAG|g6186.t1	UniRef90_A0A433UYX4	28.1	49.3	69.9	2328	1603	1187	5.81e-102	Carrier domain-containing protein	Bacteria	0	Cyanobacteriota	Trichormus variabilis SAG 1403-4b	447716
AVAG|g6186.t1	UniRef90_A0A563W4V0	29.8	48.7	40.7	2328	2736	1192	5.85e-102	Non-ribosomal peptide synthetase	Bacteria	0	Cyanobacteriota	Hyella patelloides LEGE 07179	945734
AVAG|g6186.t1	UniRef90_A0A846B9M9	28	49.9	57.4	2328	1977	1199	7.9e-102	Amino acid adenylation domain-containing protein	Bacteria	0	Cyanobacteriota	Symploca sp. SIO1B1	2607763
AVAG|g6187.t1	UniRef90_A0A2D0K1N0	24.3	99.7	36.5	1712	4528	1875	1.32e-107	Amino acid adenylation	Bacteria	0	Pseudomonadota	Xenorhabdus sp. KK7.4	1851572
AVAG|g6187.t1	UniRef90_A0A2D0KQF3	25.7	98.5	45.1	1712	3632	1866	1.53e-107	Amino acid adenylation	Bacteria	0	Pseudomonadota	Xenorhabdus stockiae	351614
AVAG|g6187.t1	UniRef90_UPI002102B95B	24.6	98.6	21.9	1712	7469	1864	1.14e-106	non-ribosomal peptide synthase/polyketide synthase	Bacteria	0	Pseudomonadota	Xenorhabdus sp. PB30.3	2788941
AVAG|g6187.t1	UniRef90_UPI000696EE61	25.1	98.6	40.1	1712	4206	1877	6.32e-105	non-ribosomal peptide synthetase	Bacteria	0	Cyanobacteriota	Aliterella atlantica	1827278
AVAG|g6187.t1	UniRef90_A0A1Z4FV45	25.3	98.9	48.5	1712	3426	1888	1.71e-104	Amino acid adenylation domain-containing protein	Bacteria	0	Cyanobacteriota	Calothrix sp. NIES-2098	1954171
AVAG|g6187.t1	UniRef90_A0A4D9C8Y2	24.5	99.5	31.8	1712	5416	1926	3.47e-102	Non-ribosomal peptide synthetase	Bacteria	0	Cyanobacteriota	Mastigocladus laminosus UU774	1594576
AVAG|g6187.t1	UniRef90_A0A257NDT6	24.8	98.6	87.8	1712	1931	1923	6.74e-101	Amino acid adenylation domain-containing protein	Bacteria	0	Pseudomonadota	Methylococcaceae bacterium NSP1-2	1917481
AVAG|g6187.t1	UniRef90_A0A6P0TCS5	24.9	98.9	57.1	1712	2923	1880	4.86e-100	Amino acid adenylation domain-containing protein	Bacteria	0	Cyanobacteriota	Cyanothece sp. SIO2G6	2607797
AVAG|g6187.t1	UniRef90_A0A7Y6X6T7	26.7	99.4	41.2	1712	4045	1888	1.09e-99	Amino acid adenylation domain-containing protein	Bacteria	0	Myxococcota	Myxococcaceae	31
AVAG|g6187.t1	UniRef90_A0A0D3L8V3	24.2	99.5	15.6	1712	10634	1882	1.49e-99	Amino acid adenylation protein	Bacteria	0	Bacteroidota	Flammeovirgaceae bacterium 311	1257021
AVAG|g6187.t1	UniRef90_A0A139XDE6	24.6	98.6	52.3	1712	3211	1887	1.16e-98	Non-ribosomal peptide synthetase	Bacteria	0	Cyanobacteriota	Scytonema hofmannii PCC 7110	128403
AVAG|g6187.t1	UniRef90_UPI0018802D6E	24.3	99.1	64.4	1712	2592	1885	6.55e-98	non-ribosomal peptide synthetase	Bacteria	0	Cyanobacteriota	Nostoc sp. LEGE 06077	915325
AVAG|g6187.t1	UniRef90_A0A6G9SF23	23.9	98.6	52	1712	3291	1917	5.92e-97	Amino acid adenylation domain-containing protein	Bacteria	0	Cyanobacteriota	Tolypothrix sp. PCC 7910	2099387
AVAG|g6187.t1	UniRef90_A0A1Z4LKB0	27.4	74.5	43.4	1712	2672	1326	2.58e-96	Peptide synthetase	Bacteria	0	Cyanobacteriota	Calothrix parasitica NIES-267	1973488
AVAG|g6187.t1	UniRef90_UPI001447F94F	24.7	99.7	23.1	1712	7351	1913	7.97e-96	non-ribosomal peptide synthase/polyketide synthase	Bacteria	0	Actinomycetota	Gordonia paraffinivorans	175628
AVAG|g6187.t1	UniRef90_UPI00094BAEB7	23.9	99.4	30.8	1712	5410	1886	1.27e-95	non-ribosomal peptide synthetase	Bacteria	0	Bacteroidota	Tenacibaculum agarivorans	1908389
AVAG|g6187.t1	UniRef90_A0A1G0GY27	24.3	99.4	28.3	1712	6053	1904	7.01e-95	Amino acid adenylation domain-containing protein	Bacteria	0	Pseudomonadota	Gammaproteobacteria bacterium RIFCSPHIGHO2_12_FULL_40_19	1798281
AVAG|g6187.t1	UniRef90_UPI001B325DFC	24.4	99.2	46.2	1712	3674	1901	7.36e-95	non-ribosomal peptide synthetase	Bacteria	0	Cyanobacteriota	Brasilonema sp. CT11	2748322
AVAG|g6187.t1	UniRef90_UPI00144512AE	24.1	98.4	37.3	1712	4549	1905	8.29e-95	non-ribosomal peptide synthetase	Bacteria	0	Cyanobacteriota	Dolichospermum sp. UHCC 0259	2590010
AVAG|g6187.t1	UniRef90_A0A1D2PD65	24.8	80.5	64.3	1712	2174	1567	1.62e-94	Non-ribosomal peptide synthetase	Bacteria	0	Cyanobacteriota	Scytonema millei VB511283	1245923
AVAG|g6187.t1	UniRef90_A0A356R8K0	24.3	99.4	33.8	1712	4987	1893	1.99e-94	Amino acid adenylation domain-containing protein	Bacteria	0	Nitrospirota	Nitrospiraceae bacterium	2026770
AVAG|g6187.t1	UniRef90_UPI0002FDB115	24.6	98.9	78.6	1712	2160	1921	1.13e-93	non-ribosomal peptide synthetase	Bacteria	0	Cyanobacteriota	Calothrix sp. PCC 7103	32057
AVAG|g6187.t1	UniRef90_UPI0019D6B394	23.7	98.3	10.5	1712	15868	1870	1.35e-93	non-ribosomal peptide synthetase	Bacteria	0	Myxococcota	Pyxidicoccus parkwaysis	2813578
AVAG|g6187.t1	UniRef90_UPI001BD598D3	24.1	99.3	35.2	1712	4681	1886	2.37e-93	non-ribosomal peptide synthetase	Bacteria	0	Pseudomonadota	Photorhabdus caribbeanensis	1004165
AVAG|g6187.t1	UniRef90_A0A563DHS0	22.6	99.4	49.7	1712	3445	1905	3.47e-93	Amino acid adenylation domain-containing protein	Bacteria	0	Bacteroidota	Apibacter muscae	2509004
AVAG|g6187.t1	UniRef90_UPI000C0609D5	24.4	99.1	56.1	1712	2975	1900	9.35e-93	non-ribosomal peptide synthetase	Bacteria	0	Pseudomonadota	Xenorhabdus szentirmaii	290112
AVAG|g6187.t1	UniRef90_UPI001562F5A3	24	98.5	27.8	1712	6226	1932	1.4e-92	non-ribosomal peptide synthetase	Bacteria	0	Pseudomonadota	Shewanella sp. VB17	2739432
AVAG|g6187.t1	UniRef90_UPI0020A83394	24	98.3	18.9	1712	8782	1862	2e-92	non-ribosomal peptide synthase/polyketide synthase	Bacteria	0	Myxococcota	Pyxidicoccus xibeiensis	2906759
AVAG|g6187.t1	UniRef90_A0A1I3T9F2	24.7	99.1	35.2	1712	4778	1929	2.21e-92	Non-ribosomal peptide synthase domain TIGR01720/amino acid adenylation domain-containing protein	Bacteria	0	Pseudomonadota	Xenorhabdus mauleonii	351675
AVAG|g6187.t1	UniRef90_A0A1Z4LBD6	23.7	98.9	51.7	1712	3354	1917	1.66e-91	Amino acid adenylation	Bacteria	0	Cyanobacteriota	Nostoc linckia NIES-25	1091006
AVAG|g6187.t1	UniRef90_A0A8J7JUE8	27.5	74.5	44.9	1712	2675	1351	1.78e-91	Amino acid adenylation domain-containing protein	Bacteria	0	Cyanobacteriota	Plectonema cf. radiosum LEGE 06105	945769
AVAG|g6187.t1	UniRef90_A0A7X7HI26	23.8	99.7	84.6	1712	1976	1891	1.82e-91	Amino acid adenylation domain-containing protein	Bacteria	0	Bacillota	Clostridiaceae bacterium	1898204
AVAG|g6187.t1	UniRef90_UPI0013DC7DF9	24.1	98.4	26.9	1712	6165	1877	1.18e-90	non-ribosomal peptide synthase/polyketide synthase	Bacteria	0	Myxococcota	Pyxidicoccus caerfyrddinensis	2709663
AVAG|g6187.t1	UniRef90_UPI002000926D	24.9	99.1	45.8	1712	3619	1884	2.13e-90	amino acid adenylation domain-containing protein	Bacteria	0	Pseudomonadota	Photorhabdus noenieputensis	1208607
AVAG|g6187.t1	UniRef90_UPI0019158491	24.7	98.5	48.2	1712	3485	1885	3.61e-90	non-ribosomal peptide synthetase	Bacteria	0	Chloroflexota	Ktedonobacter sp. SOSP1-85	2778367
AVAG|g6187.t1	UniRef90_UPI0011136769	22.8	98.5	66.5	1712	2458	1886	4.47e-90	non-ribosomal peptide synthetase	Bacteria	0	Pseudomonadota	Pseudoalteromonas byunsanensis	327939
AVAG|g6187.t1	UniRef90_UPI0019150AB0	24.6	98.9	55.8	1712	3018	1904	9.78e-90	non-ribosomal peptide synthetase	Bacteria	0	Chloroflexota	Dictyobacter formicarum	2778368
AVAG|g6187.t1	UniRef90_A0A0V7ZVS3	26.7	75.4	45.1	1712	2559	1335	1.89e-89	Non-ribosomal peptide synthetase	Bacteria	0	Cyanobacteriota	Mastigocoleus testarum BC008	371196
AVAG|g6187.t1	UniRef90_A0A4R2RIZ0	23.9	98.5	72.5	1712	2299	1874	8.56e-89	Amino acid adenylation domain-containing protein	Bacteria	0	Bacillota	Tumebacillus sp. BK434	2512169
AVAG|g6187.t1	UniRef90_A0A1Y0FTS4	24.7	98.4	42.8	1712	3874	1882	1.07e-88	Amino acid adenylation domain-containing protein	Bacteria	0	Pseudomonadota	Cellvibrio sp. PSBB006	1987723
AVAG|g6187.t1	UniRef90_A0A1Z4PY75	27.4	74.9	27.6	1712	4145	1336	1.93e-88	Non-ribosomal peptide synthase	Bacteria	0	Cyanobacteriota	Scytonema sp. NIES-4073	2005464
AVAG|g6187.t1	UniRef90_A0A6N8JAJ1	24.2	99.5	35	1712	4666	1866	3.56e-88	Amino acid adenylation domain-containing protein	Bacteria	0	Bacteroidota	Chitinophaga oryziterrae	1031224
AVAG|g6187.t1	UniRef90_A0A540WSM3	24.9	98.7	23	1712	7236	1873	5.41e-88	Amino acid adenylation domain-containing protein (Fragment)	Bacteria	0	Myxococcota	Myxococcus llanfairpwllgwyngyllgogerychwyrndrobwllllantysiliogogogochensis	2590453
AVAG|g6187.t1	UniRef90_UPI001F2CF024	24.3	99	35.3	1712	4726	1920	1.88e-87	amino acid adenylation domain-containing protein	Bacteria	0	Pseudomonadota	Xenorhabdus sp. Sc-CR9	2584468
AVAG|g6187.t1	UniRef90_UPI00068940F5	27.2	75.2	42.4	1712	2800	1369	2.31e-87	non-ribosomal peptide synthetase	Bacteria	0	Pseudomonadota	Candidatus Paracaedibacter acanthamoebae	91604
AVAG|g6187.t1	UniRef90_UPI0012ED6820	23.9	99.7	70.8	1712	2375	1896	1.31e-86	non-ribosomal peptide synthetase	Bacteria	0	Actinomycetota	Rhodococcus sp. RD6.2	260936
AVAG|g6187.t1	UniRef90_A0A1Y0RJ38	26	74.1	27.2	1712	4151	1310	2.79e-86	Amino acid adenylation domain-containing protein	Bacteria	0	Cyanobacteriota	Nostocales cyanobacterium HT-58-2	1940762
AVAG|g6187.t1	UniRef90_UPI00071CBE5C	23.5	98.6	27.7	1712	5913	1910	4.23e-86	non-ribosomal peptide synthetase	Bacteria	0	Pseudomonadota	Pseudoalteromonas sp. Bsw20308	283699
AVAG|g6187.t1	UniRef90_UPI00069D5021	26.6	75.1	29.5	1712	3925	1333	8.17e-86	non-ribosomal peptide synthetase	Bacteria	0	Pseudomonadota	Xenorhabdus khoisanae	880157
AVAG|g6187.t1	UniRef90_UPI0006854092	24.5	99.7	49.4	1712	3451	1911	9.95e-86	non-ribosomal peptide synthetase	Bacteria	0	Actinomycetota	Nocardia testacea	248551
AVAG|g6188.t1	UniRef90_UPI0004916139	39.9	48.4	13	599	2169	291	4.34e-49	non-ribosomal peptide synthetase	Bacteria	0	Bacteroidota	Tenacibaculum ovolyticum	104270
AVAG|g6188.t1	UniRef90_UPI00130DFAAE	40	49.9	7.3	599	3922	300	7.14e-48	non-ribosomal peptide synthetase	Bacteria	0	Bacteroidota	Aquimarina longa	1080221
AVAG|g6188.t1	UniRef90_A0A6J4JF74	39.4	50.6	42.2	599	702	310	1.29e-46	Polyketide synthase modules and related proteins (Fragment)	Bacteria	0	Cyanobacteriota	uncultured Coleofasciculus sp.	1267456
AVAG|g6188.t1	UniRef90_A0A1D8TYE3	39.1	49.2	10	599	2908	299	1.32e-46	Amino acid adenylation domain-containing protein	Bacteria	0	Cyanobacteriota	Moorena producens PAL-8-15-08-1	1458985
AVAG|g6188.t1	UniRef90_UPI001FD00245	38.1	50.6	10.7	599	2774	310	2.36e-46	amino acid adenylation domain-containing protein	Bacteria	0	Cyanobacteriota	Brasilonema sp. CT11	2748322
AVAG|g6188.t1	UniRef90_A0A0K0Y0W2	38.5	49.4	56.6	599	509	299	2.5e-46	Peptide synthetase (Fragment)	Bacteria	0	Bacillota	Bacillus amyloliquefaciens	1390
AVAG|g6188.t1	UniRef90_A0A2N6LHI7	38.2	48.1	27.5	599	1097	306	2.78e-46	Non-ribosomal peptide synthetase	Bacteria	0	Cyanobacteriota	Fischerella thermalis CCMEE 5318	2019666
AVAG|g6188.t1	UniRef90_A0A6P0QG11	39	49.2	78.7	599	371	300	6.42e-46	Non-ribosomal peptide synthetase (Fragment)	Bacteria	0	Cyanobacteriota	Microcoleus sp. SIO2G3	2607795
AVAG|g6188.t1	UniRef90_A0A0F5YIK4	39.1	51.8	28	599	1085	317	9.01e-46	Carrier domain-containing protein	Bacteria	0	Cyanobacteriota	Oscillatoriales	1150
AVAG|g6188.t1	UniRef90_A0A0D0EZW6	37.8	47.6	34.6	599	815	288	1.64e-45	Carrier domain-containing protein	Bacteria	0	Bacteroidota	Pedobacter lusitanus	1503925
AVAG|g6188.t1	UniRef90_A0A235IE22	39.8	47.6	24.9	599	1124	294	1.7e-45	Non-ribosomal peptide synthetase	Bacteria	0	Cyanobacteriota	Nostoc sp. 'Peltigera membranacea cyanobiont' 213	2014530
AVAG|g6188.t1	UniRef90_A0A6M0S004	38.7	52.1	13.8	599	2218	318	1.78e-45	Amino acid adenylation domain-containing protein	Bacteria	0	Cyanobacteriota	Adonisia turfae	2950184
AVAG|g6188.t1	UniRef90_A0A7V5PQ44	37.5	48.4	54	599	533	296	2.64e-45	Amino acid adenylation domain-containing protein (Fragment)	Bacteria	0	Calditrichota	Caldithrix abyssi	187145
AVAG|g6188.t1	UniRef90_UPI001AEA8AA2	35.3	53.4	7.7	599	4054	326	2.7e-45	non-ribosomal peptide synthetase	Bacteria	0	Bacillota	Paenibacillus shirakamiensis	1265935
AVAG|g6188.t1	UniRef90_UPI00168412DB	37.6	49.1	16.9	599	1768	303	2.98e-45	non-ribosomal peptide synthetase	Bacteria	0	Cyanobacteriota	Anabaena lutea	212350
AVAG|g6188.t1	UniRef90_UPI00192DDDD3	36.6	49.9	10.6	599	2729	303	3.39e-45	non-ribosomal peptide synthetase	Bacteria	0	Bacteroidota	Fulvivirga marina	2494733
AVAG|g6188.t1	UniRef90_A0A3S1AE15	38.3	48.4	16.6	599	1770	298	4.01e-45	Non-ribosomal peptide synthetase	Bacteria	0	Cyanobacteriota	Trichormus variabilis SAG 1403-4b	447716
AVAG|g6188.t1	UniRef90_L7W8Z7	37.2	50.8	14.2	599	2090	309	4.25e-45	Amino acid adenylation domain-containing protein	Bacteria	0	Bacteroidota	Nonlabens dokdonensis	328515
AVAG|g6188.t1	UniRef90_UPI001ABA47BF	36.5	52.8	71	599	448	329	5.02e-45	AMP-binding protein	Bacteria	0	Cyanobacteriota	Aetokthonos hydrillicola	1550245
AVAG|g6188.t1	UniRef90_K9XL33	39.9	48.4	26.7	599	1079	296	5.33e-45	Amino acid adenylation domain protein	Bacteria	0	Cyanobacteriota	Gloeocapsa sp. PCC 7428	1173026
AVAG|g6188.t1	UniRef90_A3IZB3	37.1	50.8	25.7	599	1178	310	5.82e-45	Amino acid adenylation (Fragment)	Bacteria	0	Cyanobacteriota	Crocosphaera chwakensis CCY0110	391612
AVAG|g6188.t1	UniRef90_UPI001685E6AB	36.9	49.2	16.2	599	1781	298	7.27e-45	non-ribosomal peptide synthetase	Bacteria	0	Cyanobacteriota	Calothrix membranacea	212352
AVAG|g6188.t1	UniRef90_UPI001688E48A	39.6	49.1	27.3	599	1064	298	1.27e-44	non-ribosomal peptide synthetase	Bacteria	0	Cyanobacteriota	Anabaena azotica	197653
AVAG|g6188.t1	UniRef90_UPI001E5D04B7	36.8	49.4	6.7	599	4300	299	1.61e-44	non-ribosomal peptide synthetase	Bacteria	0	Bacillota	Clostridium botulinum	1491
AVAG|g6188.t1	UniRef90_UPI001E612195	39.3	48.2	4.3	599	6638	290	1.68e-44	non-ribosomal peptide synthase/polyketide synthase	Bacteria	0	Bacillota	Paenibacillus sp. 481	2835869
AVAG|g6188.t1	UniRef90_A0A520CFD1	39.1	48.9	42.7	599	668	294	1.81e-44	Amino acid adenylation domain-containing protein (Fragment)	Bacteria	0	Bacteroidota	Pedobacter sp.	1411316
AVAG|g6188.t1	UniRef90_A0A5C2CYG4	35.9	48.9	64	599	464	301	1.83e-44	AMP-dependent synthetase and ligase	Bacteria	0	0	uncultured bacterium	77133
AVAG|g6188.t1	UniRef90_A0A4Z0PIF9	36.7	53.9	28.4	599	1131	330	1.84e-44	Amino acid adenylation domain-containing protein	Bacteria	0	Bacteroidota	Hymenobacter elongatus	877208
AVAG|g6188.t1	UniRef90_UPI0003461D57	39.9	48.2	8.9	599	3276	298	2.08e-44	non-ribosomal peptide synthetase	Bacteria	0	Cyanobacteriota	Anabaena sp. PCC 7108	163908
AVAG|g6188.t1	UniRef90_A0A0V7ZLC8	42.3	43.6	7.1	599	3615	265	2.11e-44	Amino acid adenylation domain-containing protein	Bacteria	0	Cyanobacteriota	Mastigocoleus testarum BC008	371196
AVAG|g6188.t1	UniRef90_UPI001055A598	37.8	49.2	27.6	599	1046	296	2.25e-44	non-ribosomal peptide synthetase	Bacteria	0	Bacteroidota	Niastella populi	550983
AVAG|g6188.t1	UniRef90_A0A348Z0Q4	35.4	49.1	29.2	599	978	297	2.69e-44	Carrier domain-containing protein (Fragment)	Bacteria	0	Bacillota	Clostridium sp.	1506
AVAG|g6188.t1	UniRef90_UPI001CCC29ED	38.5	49.4	9.8	599	2942	299	2.73e-44	non-ribosomal peptide synthetase	Bacteria	0	Bacillota	Bacillus sp. KS1	2748045
AVAG|g6188.t1	UniRef90_UPI0016433AD7	38.5	43.6	76.5	599	336	262	3.64e-44	AMP-binding protein	Bacteria	0	Bacteroidota	Flavobacterium anhuiense	459526
AVAG|g6188.t1	UniRef90_UPI000629168A	38.8	48.9	10	599	2859	299	3.65e-44	non-ribosomal peptide synthetase	Bacteria	0	Bacteroidota	Kordia zhangzhouensis	1620405
AVAG|g6188.t1	UniRef90_UPI00168599B1	37.3	52.1	29.4	599	1074	322	4.23e-44	non-ribosomal peptide synthetase	Bacteria	0	Cyanobacteriota	Nostoc sp. FACHB-110	2692834
AVAG|g6188.t1	UniRef90_A0A2K8T6G6	39.1	48.4	12.8	599	2219	299	4.62e-44	Glutamate-1-semialdehyde aminotransferase	Bacteria	0	Cyanobacteriota	Nostoc flagelliforme CCNUN1	2038116
AVAG|g6188.t1	UniRef90_A0A2T7YH98	37.5	50.4	12.1	599	2452	307	4.74e-44	Non-ribosomal peptide synthetase (Fragment)	Bacteria	0	Bacillota	Bacillus thuringiensis	1428
AVAG|g6188.t1	UniRef90_UPI0015B96553	37.8	47.6	31.6	599	880	291	4.85e-44	amino acid adenylation domain-containing protein	Bacteria	0	Cyanobacteriota	Nostoc sp. TCL26-01	2576904
AVAG|g6188.t1	UniRef90_UPI0011158007	37.5	48.7	36.1	599	776	293	4.95e-44	non-ribosomal peptide synthetase	Bacteria	0	Bacillota	Clostridium beijerinckii	1520
AVAG|g6188.t1	UniRef90_A0A2I5JYP6	36.4	53.1	85.4	599	371	327	6.19e-44	Carrier domain-containing protein	Bacteria	0	Bacillota	Bacillus velezensis	492670
AVAG|g6188.t1	UniRef90_UPI00082F7E8E	37.2	45.7	11.3	599	2392	277	6.33e-44	non-ribosomal peptide synthetase	Bacteria	0	Bacillota	Abyssisolibacter fermentans	1766203
AVAG|g6188.t1	UniRef90_K9SXM5	36.8	51.1	12	599	2425	307	6.35e-44	Amino acid adenylation enzyme/thioester reductase family protein	Bacteria	0	Cyanobacteriota	Synechococcus sp. PCC 7502	1173263
AVAG|g6188.t1	UniRef90_A0A367R3Y7	39	48.4	21.3	599	1342	295	6.79e-44	Non-ribosomal peptide synthetase	Bacteria	0	Cyanobacteriota	Nostoc punctiforme NIES-2108	1356359
AVAG|g6188.t1	UniRef90_A0A2K9LG84	36.7	51.4	7.8	599	3697	311	6.91e-44	Amino acid adenylation domain-containing protein	Bacteria	0	Pseudomonadota	Ketobacter alkanivorans	1917421
AVAG|g6188.t1	UniRef90_A0A8J7CVC3	37.7	48.6	15.7	599	1765	292	7.73e-44	Amino acid adenylation domain-containing protein	Bacteria	0	Cyanobacteriota	Fortiea sp. LEGE XX443	1828611
AVAG|g6188.t1	UniRef90_UPI0016845840	37.7	46.4	15.2	599	1779	281	7.75e-44	non-ribosomal peptide synthetase	Bacteria	0	Cyanobacteriota	Anabaena minutissima	2303152
AVAG|g6188.t1	UniRef90_A0A4Z0PVH0	37.7	51.1	26.4	599	1131	310	8.08e-44	Amino acid adenylation domain-containing protein	Bacteria	0	Bacteroidota	Hymenobacter aquaticus	1867101
AVAG|g6188.t1	UniRef90_UPI0018677756	38.8	45.4	12.9	599	2070	273	8.17e-44	non-ribosomal peptide synthetase	Bacteria	0	Bacillota	Oceanobacillus oncorhynchi	545501
AVAG|g6188.t1	UniRef90_A0A1H4QU48	38.6	48.2	13.1	599	2122	290	8.23e-44	Amino acid adenylation domain-containing protein	Bacteria	0	Bacteroidota	Tenacibaculum sp. MAR_2009_124	1250059
AVAG|g8030.t1	UniRef90_UPI001CFE303C	31.9	70.7	69.2	2770	2840	2030	6.17e-269	non-ribosomal peptide synthetase	Bacteria	0	Cyanobacteriota	Microseira wollei	467598
AVAG|g8030.t1	UniRef90_A0A139WV52	30.8	73	42.9	2770	4780	2126	5.62e-268	Amino acid adenylation domain-containing protein	Bacteria	0	Cyanobacteriota	Scytonema hofmannii PCC 7110	128403
AVAG|g8030.t1	UniRef90_UPI001916AB70	31	73	62.6	2770	3229	2109	7.2e-252	non-ribosomal peptide synthetase	Bacteria	0	Chloroflexota	Ktedonobacter robiniae	2778365
AVAG|g8030.t1	UniRef90_UPI001682A844	29.8	73	82.6	2770	2552	2191	9.74e-250	non-ribosomal peptide synthetase	Bacteria	0	Cyanobacteriota	Coleofasciculus sp. FACHB-1120	2692783
AVAG|g8030.t1	UniRef90_U4R156	30.3	73	54.4	2770	3659	2084	2.04e-247	Thioester reductase	Bacteria	0	Bacillota	Ruminiclostridium papyrosolvens C7	1330534
AVAG|g8030.t1	UniRef90_H2JGN3	30.5	73	42.6	2770	4666	2101	4.62e-246	Amino acid adenylation enzyme/thioester reductase family protein	Bacteria	0	Bacillota	Clostridium sp. BNL1100	755731
AVAG|g8030.t1	UniRef90_UPI00144512AE	30.5	73	44.8	2770	4549	2118	2.52e-245	non-ribosomal peptide synthetase	Bacteria	0	Cyanobacteriota	Dolichospermum sp. UHCC 0259	2590010
AVAG|g8030.t1	UniRef90_A0A059U100	30.1	73	62.1	2770	3260	2104	6.37e-241	PKS/NRPS	Bacteria	0	0	uncultured bacterium 14-4D	1497525
AVAG|g8030.t1	UniRef90_UPI00191614C5	30.8	71	39.4	2770	4951	2042	2.58e-239	non-ribosomal peptide synthetase	Bacteria	0	Chloroflexota	Dictyobacter formicarum	2778368
AVAG|g8030.t1	UniRef90_S0FWW1	31	72.7	55.4	2770	3641	2108	5.72e-239	Amino acid adenylation domain protein	Bacteria	0	Bacillota	Ruminiclostridium cellobioparum subsp. termitidis CT1112	1195236
AVAG|g8030.t1	UniRef90_A0A563VZC2	31	70.4	75	2770	2616	2058	1.57e-237	Amino acid adenylation domain-containing protein	Bacteria	0	Cyanobacteriota	Hyella patelloides LEGE 07179	945734
AVAG|g8030.t1	UniRef90_A0A6P0TGT8	30.1	70.4	72.5	2770	2667	2001	3.32e-237	Amino acid adenylation domain-containing protein	Bacteria	0	Cyanobacteriota	Cyanothece sp. SIO2G6	2607797
AVAG|g8030.t1	UniRef90_A0A223CZ62	30.4	70.4	40.4	2770	4816	2026	6.56e-235	Amino acid adenylation domain-containing protein	Bacteria	0	Bacillota	Tumebacillus algifaecis	1214604
AVAG|g8030.t1	UniRef90_A0A3S5BHY3	29.9	73	54.3	2770	3768	2134	1.03e-234	Amino acid adenylation domain-containing protein	Bacteria	0	Pseudomonadota	Alteromonas sp. 76-1	2358187
AVAG|g8030.t1	UniRef90_UPI0019166CEE	30.6	70.7	74.9	2770	2590	2036	3.63e-234	non-ribosomal peptide synthetase	Bacteria	0	Chloroflexota	Ktedonobacter sp. SOSP1-85	2778367
AVAG|g8030.t1	UniRef90_A0A7W1VPS9	30.5	70.4	66	2770	2921	2024	3.69e-234	Amino acid adenylation domain-containing protein	Bacteria	0	Verrucomicrobiota	Verrucomicrobiota bacterium	2026799
AVAG|g8030.t1	UniRef90_UPI0016841624	30.4	72.8	59.6	2770	3347	2086	9.4e-234	non-ribosomal peptide synthetase	Bacteria	0	Cyanobacteriota	Leptolyngbya sp. FACHB-16	2692800
AVAG|g8030.t1	UniRef90_A0A085WW98	30.4	73	59.4	2770	3366	2077	4.87e-233	Long-chain-fatty-acid--CoA ligase	Bacteria	0	Myxococcota	Hyalangium minutum	394096
AVAG|g8030.t1	UniRef90_A0A1Y0ISV0	30.3	70.4	40.8	2770	4789	2029	5.08e-233	Amino acid adenylation domain-containing protein	Bacteria	0	Bacillota	Tumebacillus avium	1903704
AVAG|g8030.t1	UniRef90_G3J032	30.9	71.6	67.3	2770	2911	2046	3.35e-232	Amino acid adenylation domain protein	Bacteria	0	Pseudomonadota	Methylobacter tundripaludum	173365
AVAG|g8030.t1	UniRef90_A0A316DX68	30.3	70.7	82.2	2770	2363	2023	8.63e-232	Amino acid adenylation domain-containing protein	Bacteria	0	Bacillota	Tumebacillus permanentifrigoris	378543
AVAG|g8030.t1	UniRef90_A0A661DBU3	29.7	70.4	66	2770	2961	2018	1.08e-231	Non-ribosomal peptide synthetase	Bacteria	0	Pseudomonadota	Gammaproteobacteria bacterium	1913989
AVAG|g8030.t1	UniRef90_A0A4R2QWQ0	30.5	70.4	40.8	2770	4789	2051	5.35e-230	Amino acid adenylation domain-containing protein	Bacteria	0	Bacillota	Tumebacillus sp. BK434	2512169
AVAG|g8030.t1	UniRef90_UPI001ABAED0D	34.1	53.9	64	2770	2312	1533	5.51e-230	amino acid adenylation domain-containing protein	Bacteria	0	Cyanobacteriota	Aetokthonos hydrillicola	1550245
AVAG|g8030.t1	UniRef90_UPI001CC8FA47	30.4	73	58.9	2770	3390	2106	5.79e-230	non-ribosomal peptide synthetase	Bacteria	0	Myxococcota	Hyalangium versicolor	2861190
AVAG|g8030.t1	UniRef90_A0A6J4KLJ2	30.8	70.5	32.2	2770	5891	1999	1.56e-229	Polyketide synthase modules and related proteins	Bacteria	0	Gemmatimonadota	uncultured Gemmatimonadota bacterium	203437
AVAG|g8030.t1	UniRef90_A0A321LJY3	30	72.7	55.2	2770	3646	2085	2.21e-229	Amino acid adenylation domain-containing protein	Bacteria	0	Acidobacteriota	Blastocatellia bacterium AA13	2169413
AVAG|g8030.t1	UniRef90_UPI001CEDC35A	28.7	72.9	69.6	2770	2844	2070	2.49e-229	non-ribosomal peptide synthetase	Bacteria	0	Bacteroidota	Chitinophaga pendula	2849666
AVAG|g8030.t1	UniRef90_UPI001CCB4FCA	30.4	73	58.9	2770	3403	2094	3.8e-229	non-ribosomal peptide synthetase	Bacteria	0	Myxococcota	Hyalangium gracile	394092
AVAG|g8030.t1	UniRef90_A0A2T7YMM5	29.9	70.6	73.6	2770	2562	2018	6.3e-229	Hybrid non-ribosomal peptide synthetase type i polyketide synthase	Bacteria	0	Bacillota	Bacillaceae	186817
AVAG|g8030.t1	UniRef90_UPI001445ACFC	29.7	70.4	55.3	2770	3525	2034	7.55e-229	non-ribosomal peptide synthetase	Bacteria	0	Cyanobacteriota	Dolichospermum flos-aquae	1166
AVAG|g8030.t1	UniRef90_UPI001EF1A22B	29.7	73	53.9	2770	3689	2098	1.14e-228	amino acid adenylation domain-containing protein	Bacteria	0	Pseudomonadota	Vibrio sp. Of14-4	2724878
AVAG|g8030.t1	UniRef90_UPI001917F28C	29.4	70.6	82.4	2770	2344	2019	4.14e-228	non-ribosomal peptide synthetase	Bacteria	0	Bacillota	Tumebacillus amylolyticus	2801339
AVAG|g8030.t1	UniRef90_W4LYT2	29.6	70.4	40.9	2770	4723	2038	1.75e-226	Amino acid adenylation domain-containing protein	Bacteria	0	Candidatus Tectomicrobia	Candidatus Entotheonella factor	1429438
AVAG|g8030.t1	UniRef90_A0A249T168	28.7	72.9	49.7	2770	3982	2070	2.62e-226	Carrier domain-containing protein	Bacteria	0	Bacteroidota	Chitinophaga sp. MD30	2033437
AVAG|g8030.t1	UniRef90_A0A1Q3H8T8	30	73.3	22.5	2770	8963	2098	4.92e-226	Amino acid adenylation domain-containing protein	Bacteria	0	Myxococcota	Archangium sp. Cb G35	1920190
AVAG|g8030.t1	UniRef90_A0A5C2HJ56	29.6	73	67.9	2770	2969	2101	1.52e-225	Amino acid adenylation domain-containing protein	Bacteria	0	Pseudomonadota	Ectothiorhodospiraceae bacterium BW-2	947515
AVAG|g8030.t1	UniRef90_UPI001C11B302	33.3	54.8	66.7	2770	2250	1556	1.53e-225	amino acid adenylation domain-containing protein	Bacteria	0	Cyanobacteriota	Myxosarcina sp. GI1	1541065
AVAG|g8030.t1	UniRef90_A0A177RE07	30.1	72.4	59.3	2770	3347	2064	3.9e-225	Non-ribosomal peptide synthetase (Fragment)	Bacteria	0	Acidobacteriota	Acidobacteria bacterium SCGC AG-212-P17	1803033
AVAG|g8030.t1	UniRef90_A0A0G2ZVJ6	29.4	73.2	16.5	2770	12200	2092	4.13e-225	Malonyl CoA-acyl carrier protein transacylase	Bacteria	0	Myxococcota	Archangium gephyra	48
AVAG|g8030.t1	UniRef90_A0A522WWK3	29.9	73	47.5	2770	4144	2074	4.35e-225	Amino acid adenylation domain-containing protein	Bacteria	0	Pseudomonadota	Methylobacter sp.	2051955
AVAG|g8030.t1	UniRef90_UPI0014950265	29.7	72.8	73.9	2770	2687	2069	8.17e-225	non-ribosomal peptide synthetase	Bacteria	0	Myxococcota	Pyxidicoccus fallax	394095
AVAG|g8030.t1	UniRef90_UPI000F8ECEB5	29.7	73	47.7	2770	4134	2077	1.03e-224	non-ribosomal peptide synthetase	Bacteria	0	Pseudomonadota	Candidatus Methylobacter oryzae	2497749
AVAG|g8030.t1	UniRef90_A0A1S8TH20	28.5	73	43.6	2770	4579	2096	4.07e-224	Gramicidin S synthase 2	Bacteria	0	Bacillota	Clostridium puniceum	29367
AVAG|g8030.t1	UniRef90_A0A2E0ZAV9	29.5	72.7	60.4	2770	3312	2090	1.13e-223	Amino acid adenylation domain-containing protein	Bacteria	0	Chloroflexota	Anaerolineaceae bacterium	2024896
AVAG|g8030.t1	UniRef90_UPI001142C82F	28.3	73	81.8	2770	2461	2101	1.7e-223	non-ribosomal peptide synthetase	Bacteria	0	Myxococcota	Myxococcus sp. AB025B	2562794
AVAG|g8030.t1	UniRef90_A0A6B2QY10	29.3	71.7	68.2	2770	2890	2053	1.02e-222	Amino acid adenylation domain-containing protein	Bacteria	0	Pseudomonadota	Sheuella amnicola	2707330
AVAG|g8030.t1	UniRef90_UPI001CBD1BA5	29.7	72.8	29	2770	6862	2088	1.05e-222	non-ribosomal peptide synthase/polyketide synthase	Bacteria	0	Myxococcota	Myxococcus sp. RHSTA-1-4	2874601
AVAG|g8030.t1	UniRef90_UPI0013DB35C4	30	72.8	23	2770	8625	2078	2.82e-222	non-ribosomal peptide synthase/polyketide synthase	Bacteria	0	Myxococcota	Pyxidicoccus caerfyrddinensis	2709663
AVAG|g8030.t1	UniRef90_A0A502J0R1	29.4	72.1	74.9	2770	2628	2065	3.36e-222	Amino acid adenylation domain-containing protein	Bacteria	0	Bacillota	Brevibacillus laterosporus	1465
AVAG|g8031.t1	UniRef90_A0A552GTT9	35.2	97.6	19.9	928	4703	947	8.43e-160	Amino acid adenylation domain-containing protein	Bacteria	0	Cyanobacteriota	Microcystis aeruginosa Ma_QC_C_20070823_S13	2486246
AVAG|g8031.t1	UniRef90_A0A6P0L1Q8	33	99.2	79.2	928	1218	977	1.02e-159	Amino acid adenylation domain-containing protein (Fragment)	Bacteria	0	Cyanobacteriota	Moorena sp. SIOASIH	2607817
AVAG|g8031.t1	UniRef90_B9X1I0	34.3	99.7	20.5	928	4732	982	1.14e-159	Nonribosomal peptide synthetase	Bacteria	0	Cyanobacteriota	Microcystis	1125
AVAG|g8031.t1	UniRef90_A0A846B9M9	34.3	98.8	48	928	1977	965	1.48e-158	Amino acid adenylation domain-containing protein	Bacteria	0	Cyanobacteriota	Symploca sp. SIO1B1	2607763
AVAG|g8031.t1	UniRef90_A0A6P0V6H2	34.3	98.8	40.2	928	2358	965	5.48e-157	Amino acid adenylation domain-containing protein (Fragment)	Bacteria	0	Cyanobacteriota	Symploca sp. SIO1C2	2607769
AVAG|g8031.t1	UniRef90_A0A7C9H6K6	34.8	97.3	33.8	928	2732	936	1.24e-156	Amino acid adenylation domain-containing protein	Bacteria	0	Bacillota	Bacillota bacterium	1879010
AVAG|g8031.t1	UniRef90_A0A1U9WWP0	34.2	99.7	20.6	928	4716	980	2.34e-156	OciB	Bacteria	0	Cyanobacteriota	Planktothrix agardhii	1160
AVAG|g8031.t1	UniRef90_UPI001E2DD433	33.9	98.8	59	928	1624	973	6.68e-155	non-ribosomal peptide synthetase	Bacteria	0	Cyanobacteriota	Nostoc sp. WHI	2650611
AVAG|g8031.t1	UniRef90_A0A1Z4TUC3	33.7	99.7	13.9	928	6898	971	2.04e-153	McnC protein	Bacteria	0	Cyanobacteriota	Fischerella sp. NIES-4106	2005456
[truncated: 2,533 more rows]

## Sheet: Av Uniref90 TOPHITS
qseqid	sseqid	pident	qcovhsp	scovhsp	qlen	slen	length	evalue	stitle	sskingdoms	skingdoms	sphylums	sscinames	staxids
[truncated: 60 more rows]

## Sheet: Ar Swiss-Prot FULL
qseqid	sseqid	pident	qcovhsp	scovhsp	qlen	slen	length	evalue	stitle	sskingdoms	skingdoms	sphylums	sscinames	staxids
[truncated: 1,793 more rows]

[truncated: 1 more sheets: Av Swiss-Prot FULL]
