# Supplementary material for: Bdelloid rotifers deploy horizontally acquired biosynthetic genes against a fungal pathogen
Source: Nat Commun. 2024 Jul 18;15:5787. doi: 10.1038/s41467-024-49919-1 (PMC11258130; doi:10.1038/s41467-024-49919-1)
Supplement: Supplementary file 13 — Supplementary Data 9 [file 41467_2024_49919_MOESM13_ESM.xlsx]

## Sheet: information
Worksheet	Codes	Explanations
blast v Av13	##tblastn with NRPS cds from Av13 and merging regions	Locations in Av20 of tBLASTn matches to the curated set of 122 NRP/PKS-related annotations from the maximal Av13 set, merged into sequential order.
	soft:	blast=tBLASTn 2.2.22
	feature:	match=A sufficiently close match between subsequences
	start:	Start of alignment in subject
	stop:	End of alignment in subject
	scr:	Bit score
	strand:	On which strand of the reported chromosomal contig is the predicted biosynthetic annotation encoded + : positive/forward; - : negative/reverse ; 0 : NA, no information or same as above
	ph:	Phase
	description ("ID"):	Description of NPR/PKS-related annotation from Av13 (number denotes scaffold#) with unique identification for each ID match
	description ("Target"):	NPR/PKS-related annotation
	description ("align"):	Value in nt of final ungapped alignment
nrps in Av20	#merging analysis of NRPS detection and clusters (“regions”)	Combining evidence from Av13 tBLASTn matches, AntiSMASH v 6.1.1 and NRPSpredictor2 to merge regions into putative biosynthetic clusters, and to assist preliminary manual annotation of domains and modules
	description:	ID=chromosome region number; Name=NPR/PKS-related annotations;
	comments:	Details after manual curation
	aa_length_est:	Length of predicted protein translated from this cluster (generally assuming NRPS and PKS modules are cotranslated as NRPS-PKS hybrid synthetases)
	addl_domains:	Additional domains
	in_3_domain_set	Cluster represented in the conservative three-domain set (c.f. 'NRP-PKS inventory' data, n=60)
	C_domain_detected	Condensation domain detected in this cluster during the cross-referencing to Av20
	Av13_model_hits	How many NRP/PKS annotations from the three-domain set have top BLAST matches within this cluster
chrom summary	##Chromosome and cluster summary tables	Summary of cluster inventory across all assembled chromosomes. Note that some subtelomeric contigs might not be included in the assembly, as hinted by apparent 3' incompleteness of some clusters.
	GenBank:	GenBank accession code for this chromosomal contig (within GCA_021613535.1_ASM2161353v1_genomic)
	length:	Length of full chromosomal contig
	merged:	Final 40 putative biosynthetic gene clusters
	reannotated:	Number of clusters with reannotated boundaries
	putative_defect:	Clusters found to show a putative defect during manual annotation

## Sheet: blast v Av13
##tblastn with NRPS cds from Av13 and merging regions
Chromosome	soft	feature	start	stop	scr	strand	ph	description
Chrom_1	blast	match	1	267	158	0	0	ID=NRPS1_G24;Target=NRPS1;align=90
Chrom_1	blast	match	1	5611	1802	0	0	ID=NRPS686.1_G34;Target=NRPS686.1;align=1120
Chrom_1	blast	match	22	852	399	0	0	ID=Amino_G17;Target=Amino;align=286
Chrom_1	blast	match	22	237	37.7	0	0	ID=HxxPF_repeat_G20;Target=HxxPF_repeat;align=72
Chrom_1	blast	match	22	1182	568	0	0	ID=NRPS-like_G10;Target=NRPS-like;align=396
Chrom_1	blast	match	28	288	70.5	0	0	ID=HxxPF-repeated_G2;Target=HxxPF-repeated;align=87
Chrom_1	blast	match	46	1011	463	0	0	ID=Non-ribosomal_G10;Target=Non-ribosomal;align=331
Chrom_1	blast	match	168	776	196	0	0	ID=Bacitracin_G65;Target=Bacitracin;align=203
Chrom_1	blast	match	168	776	194	0	0	ID=NosD_G15;Target=NosD;align=203
Chrom_1	blast	match	168	776	198	0	0	ID=Similar_G14;Target=Similar;align=203
Chrom_1	blast	match	190	852	377	0	0	ID=Putative_G10;Target=Putative;align=221
Chrom_1	blast	match	193	1011	451	0	0	ID=McnC_G11;Target=McnC;align=273
Chrom_1	blast	match	196	852	377	0	0	ID=NRPS_G32;Target=NRPS;align=219
Chrom_1	blast	match	196	1293	446	0	0	ID=NRPS2376_G28;Target=NRPS2376;align=372
Chrom_1	blast	match	198	776	192	0	0	ID=Bacillorin_G17;Target=Bacillorin;align=193
Chrom_1	blast	match	198	776	193	0	0	ID=Fusaricidin_G71;Target=Fusaricidin;align=193
Chrom_1	blast	match	198	953	233	0	0	ID=Mycosubtilin_G13;Target=Mycosubtilin;align=253
Chrom_1	blast	match	198	893	201	0	0	ID=Nonribosomal_G76;Target=Nonribosomal;align=233
Chrom_1	blast	match	198	1274	367	0	0	ID=Plipastatin_G4;Target=Plipastatin;align=360
Chrom_1	blast	match	198	776	193	0	0	ID=Tyrocidine_G58;Target=Tyrocidine;align=193
Chrom_1	blast	match	200	1273	377	0	0	ID=missing_Note_qualifer_G16;Target=missing_Note_qualifer;align=359
Chrom_1	blast	match	201	953	232	0	0	ID=Cyclic_G12;Target=Cyclic;align=252
Chrom_1	blast	match	201	776	194	0	0	ID=Peptolide_G15;Target=Peptolide;align=192
Chrom_1	blast	match	204	776	194	0	0	ID=AerG_G15;Target=AerG;align=191
Chrom_1	blast	match	204	776	194	0	0	ID=Gramicidin_G17;Target=Gramicidin;align=191
Chrom_1	blast	match	204	776	194	0	0	ID=Linear_G57;Target=Linear;align=191
Chrom_1	blast	match	204	776	194	0	0	ID=NRPS/PKS_G16;Target=NRPS/PKS;align=191
Chrom_1	blast	match	204	776	194	0	0	ID=NosC_G16;Target=NosC;align=191
Chrom_1	blast	match	204	776	194	0	0	ID=NpnC_G15;Target=NpnC;align=191
Chrom_1	blast	match	204	776	194	0	0	ID=OciB_G16;Target=OciB;align=191
Chrom_1	blast	match	204	776	194	0	0	ID=Peptide_G93;Target=Peptide;align=191
Chrom_1	blast	match	211	315	52.4	0	0	ID=NRPS/PKS-C67_DCL_14fromHMM-_G2;Target=NRPS/PKS-C67_DCL_14fromHMM-;align=35
Chrom_1	blast	match	219	776	186	0	0	ID=N-(5-amino-5-carboxypentanoyl)-L-cysteinyl-D-valine_G22;Target=N-(5-amino-5-carboxypentanoyl)-L-cysteinyl-D-valine;align=186
Chrom_1	blast	match	255	935	194	0	0	ID=Lichenysin_G13;Target=Lichenysin;align=228
Chrom_1	blast	match	298	954	309	0	0	ID=condensation_LCL4_G32;Target=condensation_LCL4;align=219
Chrom_1	blast	match	301	1272	239	0	0	ID=condensation_LCL_G100;Target=condensation_LCL;align=324
Chrom_1	blast	match	301	1275	536	0	0	ID=condensation_LCL1_G32;Target=condensation_LCL1;align=325
Chrom_1	blast	match	301	1272	196	0	0	ID=condensation_LCL5_G113;Target=condensation_LCL5;align=330
Chrom_1	blast	match	304	1275	272	0	0	ID=condensation_LCL3_G89;Target=condensation_LCL3;align=325
Chrom_1	blast	match	307	1272	594	0	0	ID=condensation_LCL2_G15;Target=condensation_LCL2;align=322
Chrom_1	blast	match	307	1275	201	0	0	ID=condensation_LCL6_G45;Target=condensation_LCL6;align=328
Chrom_1	blast	match	307	1272	141	0	0	ID=condensation_LCL8_G80;Target=condensation_LCL8;align=323
Chrom_1	blast	match	310	1275	199	0	0	ID=condensation_LCL7_G62;Target=condensation_LCL7;align=323
Chrom_1	blast	match	331	1275	179	0	0	ID=NRPS2_G114;Target=NRPS2;align=318
Chrom_1	blast	match	355	1293	214	0	0	ID=Condensation_G30;Target=Condensation;align=314
Chrom_1	blast	match	364	447	40	0	0	ID=NRPS/PKS-C5_LCL_267-296_G52;Target=NRPS/PKS-C5_LCL_267-296;align=28
Chrom_1	blast	match	829	3510	455	0	0	ID=CDS_G161;Target=CDS;align=282
Chrom_1	blast	match	859	1287	183	0	0	ID=AerG_G24;Target=AerG;align=143
Chrom_1	blast	match	859	1287	183	0	0	ID=Amino_G179;Target=Amino;align=143
Chrom_1	blast	match	859	1287	184	0	0	ID=Linear_G66;Target=Linear;align=143
Chrom_1	blast	match	859	1287	183	0	0	ID=N-(5-amino-5-carboxypentanoyl)-L-cysteinyl-D-valine_G25;Target=N-(5-amino-5-carboxypentanoyl)-L-cysteinyl-D-valine;align=143
Chrom_1	blast	match	859	1287	183	0	0	ID=NRPS/PKS_G28;Target=NRPS/PKS;align=143
Chrom_1	blast	match	859	1287	183	0	0	ID=NosC_G24;Target=NosC;align=143
Chrom_1	blast	match	859	1287	182	0	0	ID=NosD_G25;Target=NosD;align=143
Chrom_1	blast	match	859	1287	183	0	0	ID=NpnC_G28;Target=NpnC;align=143
Chrom_1	blast	match	859	1287	183	0	0	ID=OciB_G28;Target=OciB;align=143
Chrom_1	blast	match	859	1287	183	0	0	ID=Peptide_G104;Target=Peptide;align=143
Chrom_1	blast	match	859	1287	183	0	0	ID=Peptolide_G24;Target=Peptolide;align=143
Chrom_1	blast	match	859	1287	184	0	0	ID=Putative_G126;Target=Putative;align=143
Chrom_1	blast	match	859	1287	183	0	0	ID=Similar_G25;Target=Similar;align=143
Chrom_1	blast	match	861	1268	169	0	0	ID=Bacitracin_G87;Target=Bacitracin;align=136
Chrom_1	blast	match	861	1238	150	0	0	ID=Fusaricidin_G93;Target=Fusaricidin;align=126
Chrom_1	blast	match	861	1253	161	0	0	ID=Tyrocidine_G82;Target=Tyrocidine;align=131
Chrom_1	blast	match	867	1268	166	0	0	ID=Nonribosomal_G103;Target=Nonribosomal;align=134
Chrom_1	blast	match	879	1268	161	0	0	ID=Bacillorin_G33;Target=Bacillorin;align=130
Chrom_1	blast	match	880	1287	174	0	0	ID=Gramicidin_G30;Target=Gramicidin;align=136
Chrom_1	blast	match	1123	1260	33.9	0	0	ID=NRPS/PKS-C2_DCL_024-062_G55;Target=NRPS/PKS-C2_DCL_024-062;align=46
Chrom_1	blast	match	1283	3225	725.3	0	0	ID=NRPS2659_G1;Target=NRPS2659;align=386
Chrom_1	blast	match	1322	5257	656.6	0	0	ID=Non-ribosomal_G16;Target=Non-ribosomal;align=555
Chrom_1	blast	match	1325	5257	547.6	0	0	ID=McnC_G20;Target=McnC;align=468
Chrom_1	blast	match	1331	2191	464	0	0	ID=CDS_G36;Target=CDS;align=287
Chrom_1	blast	match	1331	2338	448	0	0	ID=NRPS2376_G27;Target=NRPS2376;align=337
Chrom_1	blast	match	1349	11579	674.8	0	0	ID=Amino_G14;Target=Amino;align=552
Chrom_1	blast	match	1349	2071	244	0	0	ID=CDS1_G53;Target=CDS1;align=246
Chrom_1	blast	match	1360	10359	259.9	0	0	ID=Bacillorin_G12;Target=Bacillorin;align=391
Chrom_1	blast	match	1360	10359	258.7	0	0	ID=Cyclic_G14;Target=Cyclic;align=376
Chrom_1	blast	match	1360	10359	262.2	0	0	ID=Gramicidin_G10;Target=Gramicidin;align=399
Chrom_1	blast	match	1360	10359	262.1	0	0	ID=Mycosubtilin_G14;Target=Mycosubtilin;align=399
Chrom_1	blast	match	1364	1798	238	0	0	ID=High-molecular-weight_G12;Target=High-molecular-weight;align=145
Chrom_1	blast	match	1367	2020	355	0	0	ID=Predicted_G10;Target=Predicted;align=218
Chrom_1	blast	match	1370	2017	352	0	0	ID=MicA_G10;Target=MicA;align=216
Chrom_1	blast	match	1373	2101	393	0	0	ID=Glutamate_G6;Target=Glutamate;align=243
Chrom_1	blast	match	1376	2017	349	0	0	ID=Probable_G11;Target=Probable;align=214
Chrom_1	blast	match	1378	10359	234.1	0	0	ID=Lichenysin_G14;Target=Lichenysin;align=373
Chrom_1	blast	match	1379	2017	348	0	0	ID=McnB_G10;Target=McnB;align=213
Chrom_1	blast	match	1379	2101	392	0	0	ID=Peptide_G5;Target=Peptide;align=241
Chrom_1	blast	match	1379	2020	349	0	0	ID=Siderophore_G11;Target=Siderophore;align=214
Chrom_1	blast	match	1382	1801	231	0	0	ID=DEHA2D07964p_G13;Target=DEHA2D07964p;align=140
Chrom_1	blast	match	1382	2101	390	0	0	ID=missing_Note_qualifer_G8;Target=missing_Note_qualifer;align=240
Chrom_1	blast	match	1388	1801	231	0	0	ID=Alpha-aminoadipate_G12;Target=Alpha-aminoadipate;align=138
Chrom_1	blast	match	1388	1822	241	0	0	ID=Aureobasidin_G13;Target=Aureobasidin;align=145
Chrom_1	blast	match	1388	2101	390	0	0	ID=Genome_G6;Target=Genome;align=238
Chrom_1	blast	match	1390	10359	247.5	0	0	ID=AerG_G25;Target=AerG;align=361
Chrom_1	blast	match	1390	10359	243.7	0	0	ID=N-(5-amino-5-carboxypentanoyl)-L-cysteinyl-D-valine_G24;Target=N-(5-amino-5-carboxypentanoyl)-L-cysteinyl-D-valine;align=357
Chrom_1	blast	match	1390	10359	255.9	0	0	ID=NRPS/PKS_G23;Target=NRPS/PKS;align=389
Chrom_1	blast	match	1390	10359	251.5	0	0	ID=NosC_G19;Target=NosC;align=366
Chrom_1	blast	match	1390	10359	247.3	0	0	ID=NosD_G24;Target=NosD;align=360
Chrom_1	blast	match	1390	10359	254.3	0	0	ID=NpnC_G17;Target=NpnC;align=385
Chrom_1	blast	match	1390	10359	256.5	0	0	ID=OciB_G19;Target=OciB;align=396
Chrom_1	blast	match	1390	10359	248.7	0	0	ID=Peptolide_G23;Target=Peptolide;align=361
Chrom_1	blast	match	1390	2031	187	0	0	ID=Similar_G24;Target=Similar;align=214
Chrom_1	blast	match	1391	1801	231	0	0	ID=Lys2p_G12;Target=Lys2p;align=137
Chrom_1	blast	match	1394	2020	347	0	0	ID=Barbamide_G10;Target=Barbamide;align=209
Chrom_1	blast	match	1394	1801	229	0	0	ID=CrpC_G12;Target=CrpC;align=136
Chrom_1	blast	match	1394	1606	142	0	0	ID=PCP_G3;Target=PCP;align=71
Chrom_1	blast	match	1394	1606	104	0	0	ID=PCP2_G63;Target=PCP2;align=71
Chrom_1	blast	match	1394	1597	71.2	0	0	ID=PCP3_G47;Target=PCP3;align=69
Chrom_1	blast	match	1397	2101	386	0	0	ID=Dimodular_G6;Target=Dimodular;align=235
Chrom_1	blast	match	1397	1606	132	0	0	ID=PCP1_G52;Target=PCP1;align=70
Chrom_1	blast	match	1400	2020	344	0	0	ID=Alpha-aminoadipyl-cysteinyl-valine_G10;Target=Alpha-aminoadipyl-cysteinyl-valine;align=207
Chrom_1	blast	match	1400	1798	224	0	0	ID=CtaD_G14;Target=CtaD;align=133
Chrom_1	blast	match	1400	1954	313	0	0	ID=Linear_G12;Target=Linear;align=185
Chrom_1	blast	match	1400	2020	344	0	0	ID=NdaA_G11;Target=NdaA;align=207
Chrom_1	blast	match	1400	1588	57.4	0	0	ID=PCP7_G58;Target=PCP7;align=64
Chrom_1	blast	match	1400	2065	360	0	0	ID=Polyketide_G11;Target=Polyketide;align=222
Chrom_1	blast	match	1400	2032	344	0	0	ID=Possible_G12;Target=Possible;align=211
Chrom_1	blast	match	1400	2020	344	0	0	ID=SrfAC_G11;Target=SrfAC;align=207
Chrom_1	blast	match	1400	2101	386	0	0	ID=Surfactin_G6;Target=Surfactin;align=234
Chrom_1	blast	match	1400	2068	363	0	0	ID=Syringomycin_G7;Target=Syringomycin;align=223
Chrom_1	blast	match	1403	1606	63.9	0	0	ID=PCP4_G37;Target=PCP4;align=69
Chrom_1	blast	match	1403	1606	63.9	0	0	ID=PCP5_G28;Target=PCP5;align=69
Chrom_1	blast	match	1403	1606	63.9	0	0	ID=PCP6_G25;Target=PCP6;align=69
Chrom_1	blast	match	1406	1801	223	0	0	ID=Piso0_000199_G14;Target=Piso0_000199;align=132
Chrom_1	blast	match	1406	2020	341	0	0	ID=PvdJ(3)_G10;Target=PvdJ(3);align=205
Chrom_1	blast	match	1409	2101	381	0	0	ID=Phenylalanine_G6;Target=Phenylalanine;align=231
Chrom_1	blast	match	1421	1792	209	0	0	ID=Beta-ketoacyl_G13;Target=Beta-ketoacyl;align=124
Chrom_1	blast	match	1421	1801	214	0	0	ID=L-aminoadipate-semialdehyde_G14;Target=L-aminoadipate-semialdehyde;align=127
Chrom_1	blast	match	1421	2095	370	0	0	ID=LchAC_G6;Target=LchAC;align=225
Chrom_1	blast	match	1421	2020	332	0	0	ID=NPRS_G10;Target=NPRS;align=200
Chrom_1	blast	match	1421	2077	357	0	0	ID=Nonribosomal_G6;Target=Nonribosomal;align=219
Chrom_1	blast	match	1421	2101	374	0	0	ID=Putative_G14;Target=Putative;align=227
Chrom_1	blast	match	1421	2020	332	0	0	ID=Thioesterase_G11;Target=Thioesterase;align=200
Chrom_1	blast	match	1424	2101	373	0	0	ID=Fusaricidin_G5;Target=Fusaricidin;align=226
Chrom_1	blast	match	1430	2101	368	0	0	ID=Bacitracin_G5;Target=Bacitracin;align=224
Chrom_1	blast	match	1433	2101	366	0	0	ID=Pyoverdine_G6;Target=Pyoverdine;align=223
Chrom_1	blast	match	1442	2101	359	0	0	ID=Antibiotic_G7;Target=Antibiotic;align=220
Chrom_1	blast	match	1442	2086	348	0	0	ID=NRPS_G41;Target=NRPS;align=215
Chrom_1	blast	match	1442	2017	316	0	0	ID=NRPS-like_G65;Target=NRPS-like;align=192
Chrom_1	blast	match	1457	2095	348	0	0	ID=Enterobactin_G6;Target=Enterobactin;align=213
Chrom_1	blast	match	1463	2077	335	0	0	ID=PstC_G7;Target=PstC;align=205
Chrom_1	blast	match	1463	2038	311	0	0	ID=TubC_G10;Target=TubC;align=192
Chrom_1	blast	match	1463	2020	310	0	0	ID=Tyrocidine_G9;Target=Tyrocidine;align=186
Chrom_1	blast	match	1463	1801	192	0	0	ID=YALI0E06457p_G12;Target=YALI0E06457p;align=113
Chrom_1	blast	match	1475	2101	344	0	0	ID=MtaC_G7;Target=MtaC;align=209
Chrom_1	blast	match	1478	2095	338	0	0	ID=Exopolyphosphatase_G7;Target=Exopolyphosphatase;align=206
Chrom_1	blast	match	1478	2020	300	0	0	ID=Non_G10;Target=Non;align=181
Chrom_1	blast	match	1484	2065	313	0	0	ID=Plipastatin_G18;Target=Plipastatin;align=194
Chrom_1	blast	match	1484	2101	338	0	0	ID=WAPS2_G8;Target=WAPS2;align=206
Chrom_1	blast	match	1493	2020	292	0	0	ID=DepD_G10;Target=DepD;align=176
Chrom_1	blast	match	1496	2101	332	0	0	ID=AerB_G6;Target=AerB;align=202
Chrom_1	blast	match	1502	2020	286	0	0	ID=Mannopeptimycin_G10;Target=Mannopeptimycin;align=173
Chrom_1	blast	match	1511	1771	142	0	0	ID=Yersiniabactin_G14;Target=Yersiniabactin;align=87
Chrom_1	blast	match	1514	2020	279	0	0	ID=Non-ribosimal_G10;Target=Non-ribosimal;align=169
Chrom_1	blast	match	1517	2095	315	0	0	ID=Synthetase_G7;Target=Synthetase;align=193
Chrom_1	blast	match	1637	2101	254	0	0	ID=BcNRPS2\_G9;Target=BcNRPS2\;align=155
Chrom_1	blast	match	1658	2095	244	0	0	ID=AMP-binding_G11;Target=AMP-binding;align=146
Chrom_1	blast	match	1676	2101	241	0	0	ID=CtaC_G11;Target=CtaC;align=142
Chrom_1	blast	match	1679	2101	238	0	0	ID=D-alanine--poly(phosphoribitol)_G12;Target=D-alanine--poly(phosphoribitol);align=141
Chrom_1	blast	match	1679	2032	197	0	0	ID=Non-robosomal_G14;Target=Non-robosomal;align=118
Chrom_1	blast	match	1685	2017	191	0	0	ID=AMP-dependent_G16;Target=AMP-dependent;align=111
Chrom_1	blast	match	1685	2032	193	0	0	ID=D-alanine--poly(Phosphoribitol)_G20;Target=D-alanine--poly(Phosphoribitol);align=116
Chrom_1	blast	match	1697	2101	229	0	0	ID=Daptomycin_G13;Target=Daptomycin;align=135
Chrom_1	blast	match	1697	2047	192	0	0	ID=DepA_G17;Target=DepA;align=117
Chrom_1	blast	match	1787	2101	171	0	0	ID=CurF_G14;Target=CurF;align=105
Chrom_1	blast	match	1799	2275	223	0	0	ID=CDS3_G12;Target=CDS3;align=159
Chrom_1	blast	match	1817	4217	513.2	0	0	ID=NRPS3206_G47;Target=NRPS3206;align=418
Chrom_1	blast	match	1838	2101	146	0	0	ID=TugD_G18;Target=TugD;align=88
Chrom_1	blast	match	1853	3992	485.3	0	0	ID=AMP_binding-gln_G48;Target=AMP_binding-gln;align=565
Chrom_1	blast	match	1859	3454	178.7	0	0	ID=AMP_binding_G63;Target=AMP_binding;align=243
Chrom_1	blast	match	1859	3983	429.1	0	0	ID=AMP_binding-arg_G68;Target=AMP_binding-arg;align=452
Chrom_1	blast	match	1859	3992	256.1	0	0	ID=AMP_binding-arg1_G109;Target=AMP_binding-arg1;align=349
Chrom_1	blast	match	1859	3992	256.7	0	0	ID=AMP_binding-arg2_G95;Target=AMP_binding-arg2;align=317
Chrom_1	blast	match	1859	3363	199.6	0	0	ID=AMP_binding-leu1_G87;Target=AMP_binding-leu1;align=249
Chrom_1	blast	match	1859	3983	346.6	0	0	ID=AMP_binding-leu2_G61;Target=AMP_binding-leu2;align=383
Chrom_1	blast	match	1859	3991	1310	0	0	ID=AMP_binding-lys_G1;Target=AMP_binding-lys;align=711
Chrom_1	blast	match	1859	3709	308.3	0	0	ID=AMP_binding-lys3_G26;Target=AMP_binding-lys3;align=346
Chrom_1	blast	match	1859	3983	276.7	0	0	ID=AMP_binding-tyr_G23;Target=AMP_binding-tyr;align=352
Chrom_1	blast	match	1860	3992	197.9	0	0	ID=AMP_binding-val_G58;Target=AMP_binding-val;align=178
Chrom_1	blast	match	1861	3799	509	0	0	ID=AMP_binding-ala_G10;Target=AMP_binding-ala;align=421
Chrom_1	blast	match	1861	3992	385.9	0	0	ID=AMP_binding-ala1_G56;Target=AMP_binding-ala1;align=412
Chrom_1	blast	match	1861	3992	286	0	0	ID=AMP_binding-cys_G46;Target=AMP_binding-cys;align=420
Chrom_1	blast	match	1861	3983	270.4	0	0	ID=AMP_binding-cys2_G8;Target=AMP_binding-cys2;align=413
Chrom_1	blast	match	1863	3992	200.4	0	0	ID=ANP_binding-mpro_G13;Target=ANP_binding-mpro;align=219
Chrom_1	blast	match	1865	2101	126	0	0	ID=Dihydroaeruginoic_G19;Target=Dihydroaeruginoic;align=79
Chrom_1	blast	match	1867	3992	221.7	0	0	ID=AMP_binding-lys1_G50;Target=AMP_binding-lys1;align=336
Chrom_1	blast	match	1901	2101	107	0	0	ID=TgaC_G32;Target=TgaC;align=67
Chrom_1	blast	match	1904	2017	58.9	0	0	ID=Aminoadipate_G66;Target=Aminoadipate;align=38
Chrom_1	blast	match	1922	2101	94	0	0	ID=Peptidyl_G38;Target=Peptidyl;align=60
Chrom_1	blast	match	1937	3800	183	0	0	ID=AMP_binding-ser_G54;Target=AMP_binding-ser;align=356
Chrom_1	blast	match	1943	3885	295.8	0	0	ID=AMP_binding-leu_G48;Target=AMP_binding-leu;align=356
Chrom_1	blast	match	2093	3983	234.5	0	0	ID=AMP_binding-ala3_G67;Target=AMP_binding-ala3;align=321
Chrom_1	blast	match	3127	3992	210.2	0	0	ID=AMP_binding-lys4_G20;Target=AMP_binding-lys4;align=278
Chrom_1	blast	match	3258	4034	77.8	0	0	ID=AMP-binding-_G15;Target=AMP-binding-;align=274
Chrom_1	blast	match	3512	3992	102.9	0	0	ID=AMP_binding1_G93;Target=AMP_binding1;align=139
Chrom_1	blast	match	3512	5608	863	0	0	ID=NRPS1692_G41;Target=NRPS1692;align=662
Chrom_1	blast	match	3614	4964	670.3	0	0	ID=CDS_G18;Target=CDS;align=418
Chrom_1	blast	match	3625	3990	194	0	0	ID=AMP_binding_G19;Target=AMP_binding;align=122
Chrom_1	blast	match	3740	5611	992.2	0	0	ID=NRPS2875_G16;Target=NRPS2875;align=583
Chrom_1	blast	match	3743	10204	1179.2	0	0	ID=NRPS1998c_G30;Target=NRPS1998c;align=825
Chrom_1	blast	match	3879	4034	54.3	0	0	ID=score=20.1245_G65;Target=score=20.1245;align=52
Chrom_1	blast	match	3881	4966	407	0	0	ID=NRPS_G25;Target=NRPS;align=362
Chrom_1	blast	match	4182	5518	296.3	0	0	ID=NRPS-like_G173;Target=NRPS-like;align=431
Chrom_1	blast	match	4302	4574	38.1	0	0	ID=HxxPF-repeated_G110;Target=HxxPF-repeated;align=91
Chrom_1	blast	match	4587	10939	555	0	0	ID=condensation_LCL1_G57;Target=condensation_LCL1;align=435
Chrom_1	blast	match	4587	5606	223	0	0	ID=condensation_LCL2_G140;Target=condensation_LCL2;align=341
Chrom_1	blast	match	4589	5383	379	0	0	ID=condensation_LCL_G22;Target=condensation_LCL;align=266
Chrom_1	blast	match	4589	5605	349	0	0	ID=condensation_LCL5_G18;Target=condensation_LCL5;align=344
Chrom_1	blast	match	4592	5608	247	0	0	ID=condensation_LCL3_G114;Target=condensation_LCL3;align=344
Chrom_1	blast	match	4596	5608	195.7	0	0	ID=condensation_LCL6_G155;Target=condensation_LCL6;align=296
Chrom_1	blast	match	4596	5608	197.6	0	0	ID=condensation_LCL7_G159;Target=condensation_LCL7;align=299
Chrom_1	blast	match	4596	5605	157.9	0	0	ID=condensation_LCL8_G147;Target=condensation_LCL8;align=315
Chrom_1	blast	match	4617	5608	427	0	0	ID=NRPS2_G54;Target=NRPS2;align=314
Chrom_1	blast	match	4641	5527	176.4	0	0	ID=Condensation_G159;Target=Condensation;align=273
Chrom_1	blast	match	4650	4733	34.7	0	0	ID=NRPS/PKS-C5_LCL_267-296_G94;Target=NRPS/PKS-C5_LCL_267-296;align=28
Chrom_1	blast	match	4851	5608	141.4	0	0	ID=condensation_LCL4_G152;Target=condensation_LCL4;align=214
Chrom_1	blast	match	5033	5608	360	0	0	ID=condensation_LCL1_G66;Target=condensation_LCL1;align=192
Chrom_1	blast	match	5033	5512	75.1	0	0	ID=score=31.443_G42;Target=score=31.443;align=161
Chrom_1	blast	match	5141	5197	25	0	0	ID=NRPS/PKS-C3_LCL_132-143_G4;Target=NRPS/PKS-C3_LCL_132-143;align=19
Chrom_1	blast	match	9485	9982	157	0	0	ID=NRPS1_G25;Target=NRPS1;align=168
Chrom_1	blast	match	9494	10561	264	0	0	ID=Amino_G96;Target=Amino;align=370
Chrom_1	blast	match	9542	10948	251	0	0	ID=NRPS2875_G105;Target=NRPS2875;align=484
Chrom_1	blast	match	9590	10834	302	0	0	ID=NRPS-like_G75;Target=NRPS-like;align=430
Chrom_1	blast	match	9656	9946	151	0	0	ID=HxxPF_repeat_G1;Target=HxxPF_repeat;align=97
Chrom_1	blast	match	9722	9997	69.7	0	0	ID=HxxPF-repeated_G3;Target=HxxPF-repeated;align=92
Chrom_1	blast	match	9758	10678	258	0	0	ID=Non-ribosomal_G95;Target=Non-ribosomal;align=314
Chrom_1	blast	match	9877	13034	124	0	0	ID=Similar_G111;Target=Similar;align=214
Chrom_1	blast	match	9902	10678	245	0	0	ID=McnC_G89;Target=McnC;align=259
Chrom_1	blast	match	9905	10564	223	0	0	ID=NRPS_G154;Target=NRPS;align=220
Chrom_1	blast	match	9905	13388	368.2	0	0	ID=NRPS2376_G98;Target=NRPS2376;align=571
Chrom_1	blast	match	9907	17480	209.9	0	0	ID=Plipastatin_G136;Target=Plipastatin;align=320
Chrom_1	blast	match	9908	10561	222	0	0	ID=Putative_G103;Target=Putative;align=218
Chrom_1	blast	match	9920	10024	49.7	0	0	ID=NRPS/PKS-C67_DCL_14fromHMM-_G17;Target=NRPS/PKS-C67_DCL_14fromHMM-;align=35
Chrom_1	blast	match	10007	10942	500	0	0	ID=condensation1_G1;Target=condensation1;align=312
Chrom_1	blast	match	10007	10939	336	0	0	ID=condensation_LCL2_G97;Target=condensation_LCL2;align=311
Chrom_1	blast	match	10007	10939	234	0	0	ID=condensation_LCL4_G63;Target=condensation_LCL4;align=325
Chrom_1	blast	match	10013	10939	327	0	0	ID=condensation_LCL_G52;Target=condensation_LCL;align=310
Chrom_1	blast	match	10016	10945	325	0	0	ID=condensation_LCL3_G69;Target=condensation_LCL3;align=312
Chrom_1	blast	match	10016	10945	200	0	0	ID=condensation_LCL5_G101;Target=condensation_LCL5;align=314
Chrom_1	blast	match	10016	10945	216	0	0	ID=condensation_LCL6_G23;Target=condensation_LCL6;align=313
Chrom_1	blast	match	10016	10939	144	0	0	ID=condensation_LCL8_G68;Target=condensation_LCL8;align=311
Chrom_1	blast	match	10019	10945	222	0	0	ID=condensation_LCL7_G19;Target=condensation_LCL7;align=312
Chrom_1	blast	match	10040	10945	185	0	0	ID=NRPS2_G96;Target=NRPS2;align=310
Chrom_1	blast	match	10064	10948	202	0	0	ID=Condensation_G53;Target=Condensation;align=299
Chrom_1	blast	match	10073	10156	43.5	0	0	ID=NRPS/PKS-C5_LCL_267-296_G20;Target=NRPS/PKS-C5_LCL_267-296;align=28
Chrom_1	blast	match	10112	13214	640.3	0	0	ID=CDS_G19;Target=CDS;align=415
Chrom_1	blast	match	10817	10930	27.7	0	0	ID=NRPS/PKS-C2_DCL_024-062_G99;Target=NRPS/PKS-C2_DCL_024-062;align=39
Chrom_1	blast	match	10959	11786	532	0	0	ID=CDS_G20;Target=CDS;align=276
Chrom_1	blast	match	11055	11579	81.6	0	0	ID=Alpha-aminoadipate_G93;Target=Alpha-aminoadipate;align=180
Chrom_1	blast	match	11055	11579	81.6	0	0	ID=Aureobasidin_G95;Target=Aureobasidin;align=180
Chrom_1	blast	match	11055	11579	81.6	0	0	ID=DEHA2D07964p_G92;Target=DEHA2D07964p;align=180
Chrom_1	blast	match	11055	13124	156.3	0	0	ID=Genome_G111;Target=Genome;align=286
Chrom_1	blast	match	11055	13124	155.9	0	0	ID=Glutamate_G111;Target=Glutamate;align=286
Chrom_1	blast	match	11055	11579	82	0	0	ID=High-molecular-weight_G92;Target=High-molecular-weight;align=180
Chrom_1	blast	match	11055	13034	140.6	0	0	ID=McnB_G107;Target=McnB;align=256
Chrom_1	blast	match	11055	13034	140.9	0	0	ID=MicA_G107;Target=MicA;align=256
Chrom_1	blast	match	11055	13124	156.3	0	0	ID=Peptide_G155;Target=Peptide;align=286
Chrom_1	blast	match	11055	13031	141.3	0	0	ID=Predicted_G107;Target=Predicted;align=255
Chrom_1	blast	match	11055	13034	140.2	0	0	ID=Probable_G109;Target=Probable;align=256
Chrom_1	blast	match	11055	13043	143.2	0	0	ID=Siderophore_G107;Target=Siderophore;align=259
Chrom_1	blast	match	11055	13112	149	0	0	ID=missing_Note_qualifer_G141;Target=missing_Note_qualifer;align=293
Chrom_1	blast	match	11061	11195	64.3	0	0	ID=PCP1_G96;Target=PCP1;align=45
Chrom_1	blast	match	11064	11231	78.6	0	0	ID=PCP_G67;Target=PCP;align=56
Chrom_1	blast	match	11064	11228	55.8	0	0	ID=PCP2_G109;Target=PCP2;align=55
Chrom_1	blast	match	11067	13046	143.7	0	0	ID=Alpha-aminoadipyl-cysteinyl-valine_G108;Target=Alpha-aminoadipyl-cysteinyl-valine;align=256
Chrom_1	blast	match	11067	13043	141.4	0	0	ID=Barbamide_G107;Target=Barbamide;align=255
Chrom_1	blast	match	11067	11579	79.7	0	0	ID=CrpC_G97;Target=CrpC;align=176
Chrom_1	blast	match	11067	11579	79.7	0	0	ID=CtaD_G94;Target=CtaD;align=176
Chrom_1	blast	match	11067	13124	154.4	0	0	ID=Dimodular_G112;Target=Dimodular;align=282
Chrom_1	blast	match	11067	11579	79.7	0	0	ID=Lys2p_G97;Target=Lys2p;align=176
Chrom_1	blast	match	11067	13031	139.4	0	0	ID=NdaA_G108;Target=NdaA;align=251
Chrom_1	blast	match	11067	13046	144.1	0	0	ID=Nonribosomal_G153;Target=Nonribosomal;align=256
Chrom_1	blast	match	11067	11225	59.3	0	0	ID=PCP7_G51;Target=PCP7;align=53
Chrom_1	blast	match	11067	13046	143.7	0	0	ID=Polyketide_G110;Target=Polyketide;align=256
Chrom_1	blast	match	11067	13046	143.7	0	0	ID=Possible_G109;Target=Possible;align=256
Chrom_1	blast	match	11067	13031	139.4	0	0	ID=SrfAC_G108;Target=SrfAC;align=251
Chrom_1	blast	match	11067	13124	154.8	0	0	ID=Surfactin_G112;Target=Surfactin;align=282
Chrom_1	blast	match	11067	13046	143.7	0	0	ID=Syringomycin_G111;Target=Syringomycin;align=256
Chrom_1	blast	match	11070	11270	45.1	0	0	ID=PCP3_G111;Target=PCP3;align=67
Chrom_1	blast	match	11070	11270	45.1	0	0	ID=PCP4_G105;Target=PCP4;align=67
Chrom_1	blast	match	11070	11270	45.1	0	0	ID=PCP5_G81;Target=PCP5;align=67
Chrom_1	blast	match	11070	11270	45.1	0	0	ID=PCP6_G77;Target=PCP6;align=67
Chrom_1	blast	match	11073	11579	77.8	0	0	ID=Piso0_000199_G96;Target=Piso0_000199;align=174
Chrom_1	blast	match	11073	13046	141.8	0	0	ID=PvdJ(3)_G109;Target=PvdJ(3);align=254
Chrom_1	blast	match	11076	13124	151.7	0	0	ID=Phenylalanine_G113;Target=Phenylalanine;align=279
Chrom_1	blast	match	11088	11576	70.5	0	0	ID=Beta-ketoacyl_G97;Target=Beta-ketoacyl;align=168
Chrom_1	blast	match	11088	11579	72	0	0	ID=L-aminoadipate-semialdehyde_G97;Target=L-aminoadipate-semialdehyde;align=169
Chrom_1	blast	match	11088	13118	143.7	0	0	ID=LchAC_G113;Target=LchAC;align=273
Chrom_1	blast	match	11088	13046	136.4	0	0	ID=NPRS_G111;Target=NPRS;align=249
Chrom_1	blast	match	11088	13031	131.7	0	0	ID=Thioesterase_G112;Target=Thioesterase;align=244
Chrom_1	blast	match	11115	13124	141.3	0	0	ID=Antibiotic_G113;Target=Antibiotic;align=266
Chrom_1	blast	match	11133	13100	131.7	0	0	ID=PstC_G115;Target=PstC;align=252
Chrom_1	blast	match	11133	13046	130.2	0	0	ID=TubC_G114;Target=TubC;align=234
Chrom_1	blast	match	11133	13043	128.2	0	0	ID=Tyrocidine_G143;Target=Tyrocidine;align=233
Chrom_1	blast	match	11133	11579	66.2	0	0	ID=YALI0E06457p_G100;Target=YALI0E06457p;align=154
Chrom_1	blast	match	11142	13124	140.1	0	0	ID=MtaC_G112;Target=MtaC;align=257
Chrom_1	blast	match	11370	13124	140.2	0	0	ID=AerB_G112;Target=AerB;align=181
Chrom_1	blast	match	11370	13046	128.7	0	0	ID=DepD_G113;Target=DepD;align=155
Chrom_1	blast	match	11370	13118	136	0	0	ID=Exopolyphosphatase_G114;Target=Exopolyphosphatase;align=179
Chrom_1	blast	match	11370	13043	126.3	0	0	ID=Mannopeptimycin_G113;Target=Mannopeptimycin;align=154
Chrom_1	blast	match	11370	13046	128.3	0	0	ID=Non_G114;Target=Non;align=155
Chrom_1	blast	match	11370	13043	126.3	0	0	ID=Non-ribosimal_G113;Target=Non-ribosimal;align=154
Chrom_1	blast	match	11370	13046	128.7	0	0	ID=Plipastatin_G151;Target=Plipastatin;align=155
Chrom_1	blast	match	11370	13124	139.8	0	0	ID=Pyoverdine_G114;Target=Pyoverdine;align=181
Chrom_1	blast	match	11370	13118	136	0	0	ID=Synthetase_G113;Target=Synthetase;align=179
Chrom_1	blast	match	11370	13124	139.4	0	0	ID=WAPS2_G112;Target=WAPS2;align=181
Chrom_1	blast	match	11370	11555	57.8	0	0	ID=Yersiniabactin_G98;Target=Yersiniabactin;align=67
Chrom_1	blast	match	11466	13046	113.2	0	0	ID=Non-robosomal_G111;Target=Non-robosomal;align=118
Chrom_1	blast	match	11469	13034	105.9	0	0	ID=AMP-dependent_G113;Target=AMP-dependent;align=113
Chrom_1	blast	match	11469	11663	126	0	0	ID=AMP_binding1_G11;Target=AMP_binding1;align=65
Chrom_1	blast	match	11469	11581	81.2	0	0	ID=AMP_binding3_G1;Target=AMP_binding3;align=39
Chrom_1	blast	match	11469	13046	110.1	0	0	ID=D-alanine--poly(Phosphoribitol)_G111;Target=D-alanine--poly(Phosphoribitol);align=117
Chrom_1	blast	match	11481	13046	104.7	0	0	ID=DepA_G107;Target=DepA;align=113
Chrom_1	blast	match	12786	13118	70.1	0	0	ID=AMP-binding_G110;Target=AMP-binding;align=115
Chrom_1	blast	match	12786	13124	73.6	0	0	ID=BcNRPS2\_G107;Target=BcNRPS2\;align=117
Chrom_1	blast	match	12786	13124	73.9	0	0	ID=CtaC_G107;Target=CtaC;align=117
Chrom_1	blast	match	12786	13124	73.9	0	0	ID=D-alanine--poly(phosphoribitol)_G107;Target=D-alanine--poly(phosphoribitol);align=117
Chrom_1	blast	match	12786	13124	73.6	0	0	ID=Daptomycin_G106;Target=Daptomycin;align=117
Chrom_1	blast	match	12807	13124	74.3	0	0	ID=CurF_G95;Target=CurF;align=106
Chrom_1	blast	match	12876	14078	664	0	0	ID=AMP_binding-cys_G9;Target=AMP_binding-cys;align=404
Chrom_1	blast	match	12876	14078	646	0	0	ID=AMP_binding-cys1_G3;Target=AMP_binding-cys1;align=402
Chrom_1	blast	match	12876	14009	182	0	0	ID=AMP_binding-leu_G87;Target=AMP_binding-leu;align=381
Chrom_1	blast	match	12876	14078	195	0	0	ID=AMP_binding-val_G7;Target=AMP_binding-val;align=411
Chrom_1	blast	match	12876	14078	197	0	0	ID=AMP_binding-val1_G7;Target=AMP_binding-val1;align=409
Chrom_1	blast	match	12876	14078	200	0	0	ID=AMP_binding3;_G7;Target=AMP_binding3;;align=412
Chrom_1	blast	match	12876	14078	179	0	0	ID=AMP_binding4;_G5;Target=AMP_binding4;;align=418
Chrom_1	blast	match	12876	13124	69.3	0	0	ID=TugD_G94;Target=TugD;align=83
Chrom_1	blast	match	12879	14078	311	0	0	ID=AMP_binding-Cys_G2;Target=AMP_binding-Cys;align=402
Chrom_1	blast	match	12891	13124	67.4	0	0	ID=Dihydroaeruginoic_G94;Target=Dihydroaeruginoic;align=78
Chrom_1	blast	match	12918	13124	67	0	0	ID=TgaC_G93;Target=TgaC;align=69
Chrom_1	blast	match	12921	13034	47	0	0	ID=Aminoadipate_G97;Target=Aminoadipate;align=38
Chrom_1	blast	match	12939	13124	53.5	0	0	ID=Peptidyl_G97;Target=Peptidyl;align=62
Chrom_1	blast	match	13548	14078	86.3	0	0	ID=AMP_binding1_G65;Target=AMP_binding1;align=182
Chrom_1	blast	match	13705	14076	237	0	0	ID=AMP_binding2_G1;Target=AMP_binding2;align=124
Chrom_1	blast	match	13971	14123	27.7	0	0	ID=score=20.1245_G110;Target=score=20.1245;align=52
Chrom_1	blast	match	14667	15563	538	0	0	ID=heterocyclization_G2;Target=heterocyclization;align=299
Chrom_1	blast	match	14967	16220	294	0	0	ID=CDS_G124;Target=CDS;align=494
Chrom_1	blast	match	15621	20753	294	0	0	ID=Amino_G207;Target=Amino;align=471
Chrom_1	blast	match	15621	17558	229.6	0	0	ID=Non-ribosomal_G197;Target=Non-ribosomal;align=508
Chrom_1	blast	match	15645	15839	87.8	0	0	ID=PCP_G56;Target=PCP;align=65
Chrom_1	blast	match	15645	15839	90.1	0	0	ID=PCP1_G82;Target=PCP1;align=65
Chrom_1	blast	match	15663	15839	39.7	0	0	ID=PCP3_G117;Target=PCP3;align=60
Chrom_1	blast	match	15663	15839	39.7	0	0	ID=PCP4_G109;Target=PCP4;align=60
Chrom_1	blast	match	15663	15839	39.7	0	0	ID=PCP5_G96;Target=PCP5;align=60
Chrom_1	blast	match	15663	15839	39.7	0	0	ID=PCP6_G90;Target=PCP6;align=60
Chrom_1	blast	match	15732	17558	154.4	0	0	ID=AerB_G107;Target=AerB;align=195
Chrom_1	blast	match	15732	16013	82.4	0	0	ID=Alpha-aminoadipate_G92;Target=Alpha-aminoadipate;align=99
Chrom_1	blast	match	15732	17480	143.6	0	0	ID=Alpha-aminoadipyl-cysteinyl-valine_G106;Target=Alpha-aminoadipyl-cysteinyl-valine;align=169
Chrom_1	blast	match	15732	17477	141.7	0	0	ID=Antibiotic_G107;Target=Antibiotic;align=168
Chrom_1	blast	match	15732	16013	82.4	0	0	ID=Aureobasidin_G94;Target=Aureobasidin;align=99
Chrom_1	blast	match	15732	17558	154.4	0	0	ID=Bacitracin_G126;Target=Bacitracin;align=195
Chrom_1	blast	match	15732	17477	141.3	0	0	ID=Barbamide_G106;Target=Barbamide;align=168
Chrom_1	blast	match	15732	16010	80.5	0	0	ID=Beta-ketoacyl_G91;Target=Beta-ketoacyl;align=98
Chrom_1	blast	match	15732	16013	82	0	0	ID=CrpC_G92;Target=CrpC;align=99
Chrom_1	blast	match	15732	16013	82	0	0	ID=CtaD_G91;Target=CtaD;align=99
Chrom_1	blast	match	15732	16013	82.4	0	0	ID=DEHA2D07964p_G91;Target=DEHA2D07964p;align=99
Chrom_1	blast	match	15732	17480	144	0	0	ID=DepD_G105;Target=DepD;align=169
Chrom_1	blast	match	15732	17558	154.4	0	0	ID=Dimodular_G110;Target=Dimodular;align=195
Chrom_1	blast	match	15732	17558	152.9	0	0	ID=Enterobactin_G108;Target=Enterobactin;align=208
Chrom_1	blast	match	15732	17552	151	0	0	ID=Exopolyphosphatase_G107;Target=Exopolyphosphatase;align=193
Chrom_1	blast	match	15732	17558	154.4	0	0	ID=Fusaricidin_G123;Target=Fusaricidin;align=195
Chrom_1	blast	match	15732	17558	154.8	0	0	ID=Genome_G110;Target=Genome;align=195
Chrom_1	blast	match	15732	17558	155.2	0	0	ID=Glutamate_G110;Target=Glutamate;align=195
Chrom_1	blast	match	15732	16013	82.4	0	0	ID=High-molecular-weight_G91;Target=High-molecular-weight;align=99
Chrom_1	blast	match	15732	16013	81.6	0	0	ID=L-aminoadipate-semialdehyde_G91;Target=L-aminoadipate-semialdehyde;align=99
Chrom_1	blast	match	15732	17552	151.3	0	0	ID=LchAC_G109;Target=LchAC;align=193
Chrom_1	blast	match	15732	16013	82	0	0	ID=Lys2p_G91;Target=Lys2p;align=99
Chrom_1	blast	match	15732	17465	139.8	0	0	ID=McnB_G106;Target=McnB;align=164
Chrom_1	blast	match	15732	17465	139.8	0	0	ID=MicA_G106;Target=MicA;align=164
Chrom_1	blast	match	15732	17558	154.4	0	0	ID=MtaC_G107;Target=MtaC;align=195
Chrom_1	blast	match	15732	17480	143.6	0	0	ID=NPRS_G106;Target=NPRS;align=169
Chrom_1	blast	match	15732	20744	273.4	0	0	ID=NRPS_G278;Target=NRPS;align=368
Chrom_1	blast	match	15732	17465	139.4	0	0	ID=NdaA_G106;Target=NdaA;align=164
Chrom_1	blast	match	15732	17480	143.6	0	0	ID=Non_G105;Target=Non;align=169
Chrom_1	blast	match	15732	17480	143.6	0	0	ID=Nonribosomal_G146;Target=Nonribosomal;align=169
Chrom_1	blast	match	15732	15839	31.6	0	0	ID=PCP7_G96;Target=PCP7;align=37
Chrom_1	blast	match	15732	17558	154.4	0	0	ID=Phenylalanine_G110;Target=Phenylalanine;align=195
Chrom_1	blast	match	15732	16013	82	0	0	ID=Piso0_000199_G91;Target=Piso0_000199;align=99
Chrom_1	blast	match	15732	17480	143.6	0	0	ID=Polyketide_G108;Target=Polyketide;align=169
Chrom_1	blast	match	15732	17480	143.6	0	0	ID=Possible_G106;Target=Possible;align=169
Chrom_1	blast	match	15732	17465	140.2	0	0	ID=Predicted_G106;Target=Predicted;align=164
Chrom_1	blast	match	15732	17468	139	0	0	ID=Probable_G108;Target=Probable;align=165
Chrom_1	blast	match	15732	17534	145.2	0	0	ID=PstC_G107;Target=PstC;align=200
Chrom_1	blast	match	15732	20753	220.4	0	0	ID=Putative_G199;Target=Putative;align=332
Chrom_1	blast	match	15732	17480	143.6	0	0	ID=PvdJ(3)_G106;Target=PvdJ(3);align=169
Chrom_1	blast	match	15732	17480	143.6	0	0	ID=Pyoverdine_G108;Target=Pyoverdine;align=182
Chrom_1	blast	match	15732	17477	141.3	0	0	ID=Siderophore_G106;Target=Siderophore;align=168
Chrom_1	blast	match	15732	17465	139.4	0	0	ID=SrfAC_G106;Target=SrfAC;align=164
Chrom_1	blast	match	15732	17558	154.4	0	0	ID=Surfactin_G110;Target=Surfactin;align=195
Chrom_1	blast	match	15732	17480	143.2	0	0	ID=Syringomycin_G108;Target=Syringomycin;align=169
Chrom_1	blast	match	15732	17465	139	0	0	ID=Thioesterase_G108;Target=Thioesterase;align=164
Chrom_1	blast	match	15732	17480	143.6	0	0	ID=TubC_G105;Target=TubC;align=182
Chrom_1	blast	match	15732	17477	140.9	0	0	ID=Tyrocidine_G125;Target=Tyrocidine;align=181
Chrom_1	blast	match	15732	17558	154.4	0	0	ID=WAPS2_G107;Target=WAPS2;align=195
Chrom_1	blast	match	15732	16013	81.6	0	0	ID=YALI0E06457p_G90;Target=YALI0E06457p;align=99
Chrom_1	blast	match	15732	17558	154.8	0	0	ID=missing_Note_qualifer_G140;Target=missing_Note_qualifer;align=195
Chrom_1	blast	match	15735	17477	140.2	0	0	ID=Mannopeptimycin_G105;Target=Mannopeptimycin;align=167
Chrom_1	blast	match	15735	15839	60.8	0	0	ID=PCP2_G105;Target=PCP2;align=35
Chrom_1	blast	match	15744	15989	72	0	0	ID=Yersiniabactin_G82;Target=Yersiniabactin;align=87
Chrom_1	blast	match	15747	17477	138.2	0	0	ID=Non-ribosimal_G105;Target=Non-ribosimal;align=163
Chrom_1	blast	match	15750	17552	146.4	0	0	ID=Synthetase_G107;Target=Synthetase;align=187
Chrom_1	blast	match	15900	17558	120.6	0	0	ID=BcNRPS2\_G110;Target=BcNRPS2\;align=134
Chrom_1	blast	match	15900	17558	121.7	0	0	ID=CtaC_G110;Target=CtaC;align=134
Chrom_1	blast	match	15900	17480	110.2	0	0	ID=Non-robosomal_G113;Target=Non-robosomal;align=108
Chrom_1	blast	match	15903	17552	114.8	0	0	ID=AMP-binding_G113;Target=AMP-binding;align=131
Chrom_1	blast	match	15903	17468	103.2	0	0	ID=AMP-dependent_G114;Target=AMP-dependent;align=103
Chrom_1	blast	match	15903	16097	126	0	0	ID=AMP_binding1_G12;Target=AMP_binding1;align=65
Chrom_1	blast	match	15903	16015	81.2	0	0	ID=AMP_binding3_G2;Target=AMP_binding3;align=39
Chrom_1	blast	match	15903	17480	107.5	0	0	ID=D-alanine--poly(Phosphoribitol)_G113;Target=D-alanine--poly(Phosphoribitol);align=107
Chrom_1	blast	match	15903	17558	118.7	0	0	ID=D-alanine--poly(phosphoribitol)_G110;Target=D-alanine--poly(phosphoribitol);align=133
Chrom_1	blast	match	15915	17558	113.3	0	0	ID=Daptomycin_G108;Target=Daptomycin;align=129
Chrom_1	blast	match	15915	17480	102.5	0	0	ID=DepA_G109;Target=DepA;align=103
Chrom_1	blast	match	17271	17558	71.6	0	0	ID=CurF_G97;Target=CurF;align=96
Chrom_1	blast	match	17310	18512	661	0	0	ID=AMP_binding-cys_G11;Target=AMP_binding-cys;align=404
Chrom_1	blast	match	17310	18512	646	0	0	ID=AMP_binding-cys1_G4;Target=AMP_binding-cys1;align=402
Chrom_1	blast	match	17310	18443	182	0	0	ID=AMP_binding-leu_G88;Target=AMP_binding-leu;align=381
Chrom_1	blast	match	17310	18512	194	0	0	ID=AMP_binding-val_G9;Target=AMP_binding-val;align=411
Chrom_1	blast	match	17310	18443	196	0	0	ID=AMP_binding-val1_G9;Target=AMP_binding-val1;align=385
Chrom_1	blast	match	17310	18512	199	0	0	ID=AMP_binding3;_G9;Target=AMP_binding3;;align=409
Chrom_1	blast	match	17310	18512	177	0	0	ID=AMP_binding4;_G7;Target=AMP_binding4;;align=418
Chrom_1	blast	match	17310	17558	69.3	0	0	ID=TugD_G95;Target=TugD;align=83
Chrom_1	blast	match	17313	18506	305	0	0	ID=AMP_binding-Cys_G4;Target=AMP_binding-Cys;align=400
Chrom_1	blast	match	17325	17558	67.4	0	0	ID=Dihydroaeruginoic_G95;Target=Dihydroaeruginoic;align=78
Chrom_1	blast	match	17352	17558	67	0	0	ID=TgaC_G94;Target=TgaC;align=69
Chrom_1	blast	match	17355	17468	46.6	0	0	ID=Aminoadipate_G99;Target=Aminoadipate;align=38
Chrom_1	blast	match	17373	17558	53.5	0	0	ID=Peptidyl_G98;Target=Peptidyl;align=62
Chrom_1	blast	match	17985	18512	84.3	0	0	ID=AMP_binding1_G70;Target=AMP_binding1;align=181
Chrom_1	blast	match	18139	18504	231	0	0	ID=AMP_binding2_G3;Target=AMP_binding2;align=122
Chrom_1	blast	match	19086	19988	474	0	0	ID=condensation_LCL_G13;Target=condensation_LCL;align=301
Chrom_1	blast	match	19086	19988	568	0	0	ID=condensation_LCL3_G25;Target=condensation_LCL3;align=301
Chrom_1	blast	match	19086	19979	348	0	0	ID=heterocyclization_G6;Target=heterocyclization;align=298
Chrom_1	blast	match	20064	20258	38.1	0	0	ID=PCP1_G105;Target=PCP1;align=65
Chrom_1	blast	match	20064	20258	38.9	0	0	ID=PCP2_G116;Target=PCP2;align=65
Chrom_1	blast	match	20064	20258	37.7	0	0	ID=PCP4_G114;Target=PCP4;align=65
Chrom_1	blast	match	20076	20264	114	0	0	ID=PCP3_G24;Target=PCP3;align=63
Chrom_1	blast	match	20091	20687	126	0	0	ID=Alpha-aminoadipyl-cysteinyl-valine_G97;Target=Alpha-aminoadipyl-cysteinyl-valine;align=211
Chrom_1	blast	match	20091	20675	125	0	0	ID=Barbamide_G97;Target=Barbamide;align=207
Chrom_1	blast	match	20091	20753	138	0	0	ID=Dimodular_G97;Target=Dimodular;align=233
Chrom_1	blast	match	20091	20753	138	0	0	ID=Genome_G97;Target=Genome;align=233
Chrom_1	blast	match	20091	20753	138	0	0	ID=Glutamate_G97;Target=Glutamate;align=233
Chrom_1	blast	match	20091	20753	138	0	0	ID=LchAC_G97;Target=LchAC;align=233
Chrom_1	blast	match	20091	20675	125	0	0	ID=McnB_G97;Target=McnB;align=207
Chrom_1	blast	match	20091	20675	125	0	0	ID=MicA_G98;Target=MicA;align=207
Chrom_1	blast	match	20091	20687	126	0	0	ID=NPRS_G97;Target=NPRS;align=211
Chrom_1	blast	match	20091	20675	125	0	0	ID=NdaA_G97;Target=NdaA;align=207
Chrom_1	blast	match	20091	20753	138	0	0	ID=Phenylalanine_G97;Target=Phenylalanine;align=233
Chrom_1	blast	match	20091	20717	131	0	0	ID=Polyketide_G97;Target=Polyketide;align=221
Chrom_1	blast	match	20091	20690	127	0	0	ID=Possible_G97;Target=Possible;align=212
Chrom_1	blast	match	20091	20675	125	0	0	ID=Predicted_G98;Target=Predicted;align=207
Chrom_1	blast	match	20091	20675	125	0	0	ID=Probable_G98;Target=Probable;align=207
Chrom_1	blast	match	20091	20687	126	0	0	ID=PvdJ(3)_G97;Target=PvdJ(3);align=211
Chrom_1	blast	match	20091	20675	125	0	0	ID=Siderophore_G97;Target=Siderophore;align=207
Chrom_1	blast	match	20091	20675	125	0	0	ID=SrfAC_G97;Target=SrfAC;align=207
Chrom_1	blast	match	20091	20753	138	0	0	ID=Surfactin_G97;Target=Surfactin;align=233
Chrom_1	blast	match	20091	20717	131	0	0	ID=Syringomycin_G97;Target=Syringomycin;align=221
Chrom_1	blast	match	20091	20675	125	0	0	ID=Thioesterase_G98;Target=Thioesterase;align=207
Chrom_1	blast	match	20160	20753	137	0	0	ID=AerB_G93;Target=AerB;align=207
Chrom_1	blast	match	20160	20438	65.9	0	0	ID=Alpha-aminoadipate_G105;Target=Alpha-aminoadipate;align=102
Chrom_1	blast	match	20160	20753	137	0	0	ID=Antibiotic_G96;Target=Antibiotic;align=207
Chrom_1	blast	match	20160	20462	67.4	0	0	ID=Aureobasidin_G105;Target=Aureobasidin;align=110
Chrom_1	blast	match	20160	20426	63.5	0	0	ID=Beta-ketoacyl_G103;Target=Beta-ketoacyl;align=98
Chrom_1	blast	match	20160	20462	67.8	0	0	ID=CrpC_G104;Target=CrpC;align=110
Chrom_1	blast	match	20160	20432	65.1	0	0	ID=CtaD_G105;Target=CtaD;align=100
Chrom_1	blast	match	20160	20432	65.1	0	0	ID=DEHA2D07964p_G105;Target=DEHA2D07964p;align=100
Chrom_1	blast	match	20160	20687	126	0	0	ID=DepD_G95;Target=DepD;align=185
Chrom_1	blast	match	20160	20753	137	0	0	ID=Enterobactin_G95;Target=Enterobactin;align=207
Chrom_1	blast	match	20160	20753	137	0	0	ID=Exopolyphosphatase_G95;Target=Exopolyphosphatase;align=207
Chrom_1	blast	match	20160	20432	65.5	0	0	ID=High-molecular-weight_G105;Target=High-molecular-weight;align=100
Chrom_1	blast	match	20160	20432	65.5	0	0	ID=L-aminoadipate-semialdehyde_G103;Target=L-aminoadipate-semialdehyde;align=100
Chrom_1	blast	match	20160	20432	65.5	0	0	ID=Lys2p_G105;Target=Lys2p;align=100
Chrom_1	blast	match	20160	20753	137	0	0	ID=MtaC_G96;Target=MtaC;align=207
Chrom_1	blast	match	20160	20687	126	0	0	ID=Non_G95;Target=Non;align=185
Chrom_1	blast	match	20160	20753	137	0	0	ID=Nonribosomal_G112;Target=Nonribosomal;align=207
Chrom_1	blast	match	20160	20432	65.1	0	0	ID=Piso0_000199_G104;Target=Piso0_000199;align=100
Chrom_1	blast	match	20160	20717	130	0	0	ID=Plipastatin_G117;Target=Plipastatin;align=195
Chrom_1	blast	match	20160	20732	132	0	0	ID=PstC_G95;Target=PstC;align=200
Chrom_1	blast	match	20160	20753	137	0	0	ID=Pyoverdine_G97;Target=Pyoverdine;align=207
Chrom_1	blast	match	20160	20696	127	0	0	ID=TubC_G96;Target=TubC;align=188
Chrom_1	blast	match	20160	20753	137	0	0	ID=WAPS2_G96;Target=WAPS2;align=207
Chrom_1	blast	match	20160	20432	65.5	0	0	ID=YALI0E06457p_G101;Target=YALI0E06457p;align=100
Chrom_1	blast	match	20163	20675	124	0	0	ID=Mannopeptimycin_G96;Target=Mannopeptimycin;align=180
Chrom_1	blast	match	20175	20675	122	0	0	ID=Non-ribosimal_G96;Target=Non-ribosimal;align=176
Chrom_1	blast	match	20175	20405	54.3	0	0	ID=Yersiniabactin_G100;Target=Yersiniabactin;align=86
Chrom_1	blast	match	20178	20753	134	0	0	ID=Synthetase_G92;Target=Synthetase;align=201
Chrom_1	blast	match	20319	20753	121	0	0	ID=AMP-binding_G91;Target=AMP-binding;align=145
Chrom_1	blast	match	20319	20675	107	0	0	ID=AMP-dependent_G90;Target=AMP-dependent;align=119
Chrom_1	blast	match	20319	20753	120	0	0	ID=BcNRPS2\_G92;Target=BcNRPS2\;align=145
Chrom_1	blast	match	20319	20753	121	0	0	ID=CtaC_G91;Target=CtaC;align=145
Chrom_1	blast	match	20319	20690	109	0	0	ID=D-alanine--poly(Phosphoribitol)_G90;Target=D-alanine--poly(Phosphoribitol);align=124
Chrom_1	blast	match	20319	20753	121	0	0	ID=D-alanine--poly(phosphoribitol)_G90;Target=D-alanine--poly(phosphoribitol);align=145
Chrom_1	blast	match	20319	20690	110	0	0	ID=Non-robosomal_G91;Target=Non-robosomal;align=124
Chrom_1	blast	match	20331	20753	116	0	0	ID=Daptomycin_G90;Target=Daptomycin;align=141
Chrom_1	blast	match	20331	20696	105	0	0	ID=DepA_G91;Target=DepA;align=122
Chrom_1	blast	match	20430	20753	81.6	0	0	ID=CurF_G90;Target=CurF;align=108
Chrom_1	blast	match	20457	22448	227.6	0	0	ID=NRPS3206_G139;Target=NRPS3206;align=400
Chrom_1	blast	match	20508	20753	71.6	0	0	ID=TugD_G92;Target=TugD;align=82
Chrom_1	blast	match	20511	22355	199	0	0	ID=AMP_binding-arg2_G132;Target=AMP_binding-arg2;align=426
Chrom_1	blast	match	20514	22355	208.3	0	0	ID=AMP_binding-arg1_G121;Target=AMP_binding-arg1;align=363
Chrom_1	blast	match	20514	22322	237.6	0	0	ID=AMP_binding-leu_G113;Target=AMP_binding-leu;align=420
Chrom_1	blast	match	20514	22355	201.4	0	0	ID=AMP_binding-leu1_G134;Target=AMP_binding-leu1;align=396
Chrom_1	blast	match	20514	22355	198.7	0	0	ID=AMP_binding-leu2_G122;Target=AMP_binding-leu2;align=396
Chrom_1	blast	match	20514	22355	958	0	0	ID=AMP_binding-pro_G1;Target=AMP_binding-pro;align=666
Chrom_1	blast	match	20520	20753	67.4	0	0	ID=Dihydroaeruginoic_G93;Target=Dihydroaeruginoic;align=78
Chrom_1	blast	match	20559	20753	59.7	0	0	ID=TgaC_G103;Target=TgaC;align=65
Chrom_1	blast	match	20562	20675	45.8	0	0	ID=Aminoadipate_G102;Target=Aminoadipate;align=38
Chrom_1	blast	match	20580	20753	48.1	0	0	ID=Peptidyl_G104;Target=Peptidyl;align=58
Chrom_1	blast	match	21760	22355	92.4	0	0	ID=AMP_binding1_G119;Target=AMP_binding1;align=160
Chrom_1	blast	match	22251	22394	52.8	0	0	ID=AMP-binding-_G95;Target=AMP-binding-;align=52
Chrom_1	blast	match	22254	22394	43.5	0	0	ID=score=20.1245_G100;Target=score=20.1245;align=51
Chrom_1	blast	match	40700	40840	34.3	0	0	ID=Dihydroaeruginoic_G124;Target=Dihydroaeruginoic;align=47
Chrom_1	blast	match	40730	40840	32.7	0	0	ID=TgaC_G122;Target=TgaC;align=37
Chrom_1	blast	match	40733	40840	30.4	0	0	ID=Aminoadipate_G117;Target=Aminoadipate;align=36
Chrom_1	blast	match	40760	40840	30.4	0	0	ID=Peptidyl_G121;Target=Peptidyl;align=28
Chrom_1	blast	match	190223	191032	537	0	0	ID=condensation_LCL_G4;Target=condensation_LCL;align=270
Chrom_1	blast	match	190229	190747	87	0	0	ID=Condensation_G161;Target=Condensation;align=174
Chrom_1	blast	match	208621	208749	42.7	0	0	ID=PCP3_G113;Target=PCP3;align=43
Chrom_1	blast	match	208621	208833	37.7	0	0	ID=PCP4_G115;Target=PCP4;align=71
Chrom_1	blast	match	208624	208830	132	0	0	ID=PCP_G17;Target=PCP;align=69
Chrom_1	blast	match	208627	208743	34.7	0	0	ID=PCP2_G120;Target=PCP2;align=39
Chrom_1	blast	match	208633	208827	40	0	0	ID=PCP8_G16;Target=PCP8;align=65
Chrom_1	blast	match	213330	213806	90.9	0	0	ID=AerB_G104;Target=AerB;align=159
Chrom_1	blast	match	213330	213806	90.9	0	0	ID=Antibiotic_G105;Target=Antibiotic;align=159
Chrom_1	blast	match	213330	213806	90.1	0	0	ID=BcNRPS2\_G103;Target=BcNRPS2\;align=159
Chrom_1	blast	match	213330	213806	90.1	0	0	ID=CtaC_G103;Target=CtaC;align=159
Chrom_1	blast	match	213330	213806	90.5	0	0	ID=Dimodular_G106;Target=Dimodular;align=159
Chrom_1	blast	match	213330	213806	90.9	0	0	ID=Enterobactin_G105;Target=Enterobactin;align=159
Chrom_1	blast	match	213330	213806	90.5	0	0	ID=Exopolyphosphatase_G104;Target=Exopolyphosphatase;align=159
Chrom_1	blast	match	213330	213806	90.9	0	0	ID=Genome_G106;Target=Genome;align=159
Chrom_1	blast	match	213330	213806	90.9	0	0	ID=Glutamate_G106;Target=Glutamate;align=159
Chrom_1	blast	match	213330	213806	90.5	0	0	ID=LchAC_G105;Target=LchAC;align=159
Chrom_1	blast	match	213330	213728	74.7	0	0	ID=Mannopeptimycin_G106;Target=Mannopeptimycin;align=133
Chrom_1	blast	match	213330	213806	90.5	0	0	ID=MtaC_G105;Target=MtaC;align=159
Chrom_1	blast	match	213330	213728	74.7	0	0	ID=Non-ribosimal_G106;Target=Non-ribosimal;align=133
Chrom_1	blast	match	213330	213806	90.9	0	0	ID=Phenylalanine_G106;Target=Phenylalanine;align=159
Chrom_1	blast	match	213330	213794	86.7	0	0	ID=PstC_G105;Target=PstC;align=155
Chrom_1	blast	match	213330	213806	90.9	0	0	ID=Pyoverdine_G105;Target=Pyoverdine;align=159
Chrom_1	blast	match	213330	213806	90.5	0	0	ID=Surfactin_G106;Target=Surfactin;align=159
Chrom_1	blast	match	213330	213806	90.5	0	0	ID=Synthetase_G103;Target=Synthetase;align=159
Chrom_1	blast	match	213330	213806	90.5	0	0	ID=WAPS2_G104;Target=WAPS2;align=159
Chrom_1	blast	match	213342	213803	90.1	0	0	ID=AMP-binding_G102;Target=AMP-binding;align=154
Chrom_1	blast	match	213342	213806	90.1	0	0	ID=D-alanine--poly(phosphoribitol)_G103;Target=D-alanine--poly(phosphoribitol);align=155
Chrom_1	blast	match	213342	213728	73.9	0	0	ID=DepD_G106;Target=DepD;align=129
Chrom_1	blast	match	213342	213728	73.9	0	0	ID=Non_G106;Target=Non;align=129
Chrom_1	blast	match	213342	213740	73.9	0	0	ID=TubC_G109;Target=TubC;align=133
Chrom_1	blast	match	213348	213725	72	0	0	ID=AMP-dependent_G103;Target=AMP-dependent;align=126
Chrom_1	blast	match	213348	213728	73.6	0	0	ID=D-alanine--poly(Phosphoribitol)_G103;Target=D-alanine--poly(Phosphoribitol);align=127
Chrom_1	blast	match	213348	213728	73.2	0	0	ID=Non-robosomal_G104;Target=Non-robosomal;align=127
Chrom_1	blast	match	213348	213806	89.7	0	0	ID=Probable_G107;Target=Probable;align=153
Chrom_1	blast	match	213354	213806	85.9	0	0	ID=Daptomycin_G101;Target=Daptomycin;align=151
Chrom_1	blast	match	213354	213728	69.3	0	0	ID=DepA_G103;Target=DepA;align=125
Chrom_1	blast	match	213552	213806	65.9	0	0	ID=CurF_G104;Target=CurF;align=85
Chrom_1	blast	match	213552	217362	202.6	0	0	ID=NRPS3206_G136;Target=NRPS3206;align=307
Chrom_1	blast	match	213552	213806	65.5	0	0	ID=TugD_G101;Target=TugD;align=85
Chrom_1	blast	match	213561	217281	233.4	0	0	ID=AMP_binding-gln_G131;Target=AMP_binding-gln;align=496
Chrom_1	blast	match	213564	217286	373	0	0	ID=AMP_binding_G20;Target=AMP_binding;align=188
Chrom_1	blast	match	213564	217281	182.2	0	0	ID=AMP_binding-arg1_G124;Target=AMP_binding-arg1;align=384
Chrom_1	blast	match	213564	217203	211.8	0	0	ID=AMP_binding-leu_G116;Target=AMP_binding-leu;align=422
Chrom_1	blast	match	213570	213806	60.5	0	0	ID=Dihydroaeruginoic_G106;Target=Dihydroaeruginoic;align=79
Chrom_1	blast	match	213609	213806	55.1	0	0	ID=TgaC_G108;Target=TgaC;align=66
Chrom_1	blast	match	213612	213725	36.2	0	0	ID=Aminoadipate_G111;Target=Aminoadipate;align=38
Chrom_1	blast	match	213633	213806	52	0	0	ID=Peptidyl_G101;Target=Peptidyl;align=58
Chrom_1	blast	match	215404	216420	662	0	0	ID=AMP_binding_G3;Target=AMP_binding;align=339
Chrom_1	blast	match	216017	217281	76.3	0	0	ID=AMP_binding1_G126;Target=AMP_binding1;align=138
Chrom_1	blast	match	217051	217323	50.4	0	0	ID=AMP-binding-_G99;Target=AMP-binding-;align=99
Chrom_1	blast	match	217162	217323	39.7	0	0	ID=score=20.1245_G102;Target=score=20.1245;align=54
Chrom_1	blast	match	344647	346384	289.9	0	0	ID=CDS2_G109;Target=CDS2;align=413
Chrom_1	blast	match	353830	355459	276	0	0	ID=CDS2_G58;Target=CDS2;align=502
Chrom_1	blast	match	693424	693603	31.6	0	0	ID=PCP8_G19;Target=PCP8;align=61
Chrom_1	blast	match	693427	693549	43.1	0	0	ID=score=51.93_G5;Target=score=51.93;align=41
Chrom_1	blast	match	693439	693654	36.6	0	0	ID=PCP2_G119;Target=PCP2;align=72
Chrom_1	blast	match	693439	693603	34.7	0	0	ID=PCP6_G99;Target=PCP6;align=55
Chrom_1	blast	match	883021	883179	95.5	0	0	ID=PCP_G43;Target=PCP;align=53
Chrom_1	blast	match	883033	883176	34.3	0	0	ID=PCP1_G113;Target=PCP1;align=49
Chrom_1	blast	match	883033	883176	34.3	0	0	ID=PCP2_G121;Target=PCP2;align=49
Chrom_1	blast	match	883033	883215	34.3	0	0	ID=PCP4_G117;Target=PCP4;align=62
Chrom_1	blast	match	883527	883922	70.9	0	0	ID=AMP-binding_G108;Target=AMP-binding;align=140
Chrom_1	blast	match	883527	883853	57.8	0	0	ID=AMP-dependent_G112;Target=AMP-dependent;align=113
Chrom_1	blast	match	883527	883922	71.2	0	0	ID=BcNRPS2\_G109;Target=BcNRPS2\;align=140
Chrom_1	blast	match	883527	883922	70.9	0	0	ID=CtaC_G109;Target=CtaC;align=140
Chrom_1	blast	match	883527	883853	57.8	0	0	ID=D-alanine--poly(Phosphoribitol)_G115;Target=D-alanine--poly(Phosphoribitol);align=113
Chrom_1	blast	match	883527	883922	70.9	0	0	ID=D-alanine--poly(phosphoribitol)_G109;Target=D-alanine--poly(phosphoribitol);align=140
Chrom_1	blast	match	883527	883853	57.8	0	0	ID=Non-robosomal_G115;Target=Non-robosomal;align=113
Chrom_1	blast	match	883527	883922	71.6	0	0	ID=Synthetase_G111;Target=Synthetase;align=140
Chrom_1	blast	match	883539	883922	65.9	0	0	ID=Daptomycin_G113;Target=Daptomycin;align=136
Chrom_1	blast	match	883539	883853	53.1	0	0	ID=DepA_G118;Target=DepA;align=109
Chrom_1	blast	match	883764	883853	27.7	0	0	ID=Aminoadipate_G123;Target=Aminoadipate;align=31
Chrom_1	blast	match	883764	883922	42	0	0	ID=CurF_G118;Target=CurF;align=58
Chrom_1	blast	match	883764	883922	41.6	0	0	ID=Dihydroaeruginoic_G117;Target=Dihydroaeruginoic;align=58
Chrom_1	blast	match	883764	883922	40	0	0	ID=TgaC_G117;Target=TgaC;align=58
Chrom_1	blast	match	883764	883922	41.6	0	0	ID=TugD_G116;Target=TugD;align=58
Chrom_1	blast	match	883767	885302	738	0	0	ID=AMP_binding-lys_G15;Target=AMP_binding-lys;align=544
Chrom_1	blast	match	883779	885224	249.3	0	0	ID=AMP_binding;_G6;Target=AMP_binding;;align=330
Chrom_1	blast	match	884792	885304	68.9	0	0	ID=AMP_binding1_G102;Target=AMP_binding1;align=178
Chrom_1	blast	match	1147031	1147612	65.9	0	0	ID=AMP_binding1_G108;Target=AMP_binding1;align=200
Chrom_1	blast	match	1782447	1783031	65.9	0	0	ID=Flavin-binding-monooxygenase-like_G12;Target=Flavin-binding-monooxygenase-like;align=202
Chrom_1	blast	match	1782903	1783025	30.4	0	0	ID=NAD(P)-binding-Rossmann-like-domain_G14;Target=NAD(P)-binding-Rossmann-like-domain;align=41
Chrom_1	blast	match	1932636	1932725	25.4	0	0	ID=ACP_G25;Target=ACP;align=30
Chrom_1	blast	match	3943997	3944092	27.3	0	0	ID=CDS_motif_G4;Target=CDS_motif;align=32
Chrom_1	blast	match	3952112	3952210	28.9	0	0	ID=NAD(P)-binding-Rossmann-like-domain_G15;Target=NAD(P)-binding-Rossmann-like-domain;align=33
Chrom_1	blast	match	4029852	4029992	28.1	0	0	ID=NAD(P)-binding-Rossmann-like-domain_G16;Target=NAD(P)-binding-Rossmann-like-domain;align=49
Chrom_1	blast	match	4241039	4241137	24.6	0	0	ID=NAD(P)-binding-Rossmann-like-domain_G27;Target=NAD(P)-binding-Rossmann-like-domain;align=33
Chrom_1	blast	match	7214313	7214755	58.5	0	0	ID=Polysaccharide_G17;Target=Polysaccharide;align=72
Chrom_1	blast	match	8171473	8171544	25	0	0	ID=NRPS/PKS-C67_DCL_14fromHMM-_G97;Target=NRPS/PKS-C67_DCL_14fromHMM-;align=24
Chrom_1	blast	match	10409398	10412721	1050	0	0	ID=NRPS_G6;Target=NRPS;align=1022
Chrom_1	blast	match	10409869	10410441	113	0	0	ID=Male-sterility-protein_G2;Target=Male-sterility-protein;align=194
Chrom_1	blast	match	10409869	10410441	114	0	0	ID=NAD_binding_4_G2;Target=NAD_binding_4;align=194
Chrom_1	blast	match	10409887	10410447	116	0	0	ID=NAD-dependent-dehydratase_G2;Target=NAD-dependent-dehydratase;align=190
Chrom_1	blast	match	10409917	10410447	113	0	0	ID=Polysaccharide_G2;Target=Polysaccharide;align=180
Chrom_1	blast	match	10410028	10410441	93.6	0	0	ID=3-beta-hydroxysteroid_G2;Target=3-beta-hydroxysteroid;align=141
Chrom_1	blast	match	10410607	10410726	28.5	0	0	ID=PCP3_G126;Target=PCP3;align=40
Chrom_1	blast	match	10765431	10765529	26.9	0	0	ID=score=20.1245_G111;Target=score=20.1245;align=33
Chrom_1	blast	match	11880656	11881855	633	0	0	ID=AMP_binding-lys_G21;Target=AMP_binding-lys;align=400
Chrom_1	blast	match	11880656	11881798	707	0	0	ID=AMP_binding;_G2;Target=AMP_binding;;align=381
Chrom_1	blast	match	11880657	11881172	73.9	0	0	ID=AMP_binding1_G92;Target=AMP_binding1;align=174
Chrom_1	blast	match	11881625	11882032	80.1	0	0	ID=BcNRPS2\_G104;Target=BcNRPS2\;align=142
Chrom_1	blast	match	11881625	11882032	80.1	0	0	ID=CtaC_G104;Target=CtaC;align=142
Chrom_1	blast	match	11881625	11881921	52.8	0	0	ID=CurF_G112;Target=CurF;align=105
Chrom_1	blast	match	11881625	11882032	79.7	0	0	ID=D-alanine--poly(phosphoribitol)_G104;Target=D-alanine--poly(phosphoribitol);align=142
Chrom_1	blast	match	11881625	11882014	74.7	0	0	ID=Daptomycin_G105;Target=Daptomycin;align=136
Chrom_1	blast	match	11881625	11881822	45.8	0	0	ID=Dihydroaeruginoic_G115;Target=Dihydroaeruginoic;align=71
Chrom_1	blast	match	11881625	11881789	33.5	0	0	ID=Peptidyl_G115;Target=Peptidyl;align=60
Chrom_1	blast	match	11881625	11881810	43.5	0	0	ID=TgaC_G115;Target=TgaC;align=67
Chrom_1	blast	match	11881625	11881861	47.8	0	0	ID=TugD_G113;Target=TugD;align=84
Chrom_1	blast	match	11881631	11882032	79.7	0	0	ID=AMP-binding_G104;Target=AMP-binding;align=140
Chrom_1	blast	match	11881631	11882032	80.1	0	0	ID=AerB_G108;Target=AerB;align=140
Chrom_1	blast	match	11881631	11882032	80.1	0	0	ID=Enterobactin_G110;Target=Enterobactin;align=140
Chrom_1	blast	match	11881631	11882032	79.7	0	0	ID=Exopolyphosphatase_G108;Target=Exopolyphosphatase;align=140
Chrom_1	blast	match	11881631	11882032	79.7	0	0	ID=MtaC_G109;Target=MtaC;align=140
Chrom_1	blast	match	11881631	11882032	80.1	0	0	ID=Synthetase_G105;Target=Synthetase;align=140
Chrom_1	blast	match	11881631	11882032	80.1	0	0	ID=WAPS2_G108;Target=WAPS2;align=140
Chrom_1	blast	match	11881700	11882026	72	0	0	ID=AMP-dependent_G104;Target=AMP-dependent;align=111
Chrom_1	blast	match	11881700	11881807	35	0	0	ID=Aminoadipate_G114;Target=Aminoadipate;align=37
Chrom_1	blast	match	11881700	11882026	72	0	0	ID=D-alanine--poly(Phosphoribitol)_G104;Target=D-alanine--poly(Phosphoribitol);align=111
Chrom_1	blast	match	11881700	11882014	68.2	0	0	ID=DepA_G104;Target=DepA;align=107
Chrom_1	blast	match	11881700	11882032	73.6	0	0	ID=DepD_G108;Target=DepD;align=113
Chrom_1	blast	match	11881700	11882032	73.9	0	0	ID=Mannopeptimycin_G107;Target=Mannopeptimycin;align=113
Chrom_1	blast	match	11881700	11882032	73.6	0	0	ID=Non_G109;Target=Non;align=113
Chrom_1	blast	match	11881700	11882032	73.9	0	0	ID=Non-ribosimal_G107;Target=Non-ribosimal;align=113
Chrom_1	blast	match	11881700	11882032	73.6	0	0	ID=Non-robosomal_G103;Target=Non-robosomal;align=113
Chrom_1	blast	match	11881700	11882032	73.2	0	0	ID=TubC_G110;Target=TubC;align=113
Chrom_1	blast	match	11882196	11882342	97.1	0	0	ID=PCP_G39;Target=PCP;align=49
Chrom_1	blast	match	12166856	12168103	479	0	0	ID=NRPS_G16;Target=NRPS;align=439
Chrom_1	blast	match	12168173	12170082	625.8	0	0	ID=NRPS_G5;Target=NRPS;align=632
Chrom_1	blast	match	12168173	12168340	26.9	0	0	ID=Peptidyl_G128;Target=Peptidyl;align=59
Chrom_1	blast	match	12168233	12168346	24.3	0	0	ID=Aminoadipate_G130;Target=Aminoadipate;align=38
Chrom_1	blast	match	12169034	12169597	96.7	0	0	ID=NAD-dependent-dehydratase_G9;Target=NAD-dependent-dehydratase;align=188
Chrom_1	blast	match	12169034	12169564	92	0	0	ID=Polysaccharide_G9;Target=Polysaccharide;align=177
Chrom_1	blast	match	12169040	12169456	80.1	0	0	ID=3-beta-hydroxysteroid_G9;Target=3-beta-hydroxysteroid;align=139
Chrom_1	blast	match	12169040	12169609	95.1	0	0	ID=Male-sterility-protein_G9;Target=Male-sterility-protein;align=190
Chrom_1	blast	match	12169040	12169609	95.5	0	0	ID=NAD_binding_4_G9;Target=NAD_binding_4;align=190
Chrom_1	blast	match	12544639	12544683	22.3	0	0	ID=NRPS/PKS-NRPS-A_a3_G1;Target=NRPS/PKS-NRPS-A_a3;align=16
Chrom_1	blast	match	13706181	13706315	53.1	0	0	ID=ACP_G12;Target=ACP;align=45
Chrom_1	blast	match	13706661	13707239	221	0	0	ID=PKS_KR_G9;Target=PKS_KR;align=193
Chrom_1	blast	match	13707383	13708390	279	0	0	ID=PKS_ER_G9;Target=PKS_ER;align=336
Chrom_1	blast	match	13710755	13711396	126	0	0	ID=PKS_DH_G9;Target=PKS_DH;align=215
Chrom_1	blast	match	13711613	13712569	353	0	0	ID=PKS_AT_G10;Target=PKS_AT;align=327
Chrom_1	blast	match	13713334	13714811	382	0	0	ID=PKS_KS_G12;Target=PKS_KS;align=434
Chrom_1	blast	match	13715726	13716220	164	0	0	ID=WbbJ_G1;Target=WbbJ;align=165
Chrom_1	blast	match	13715762	13717075	227	0	0	ID=NRPS_term_dom_G12;Target=NRPS_term_dom;align=445
Chrom_1	blast	match	13717151	13717903	185	0	0	ID=Amino_G178;Target=Amino;align=258
Chrom_1	blast	match	13717151	13717903	181	0	0	ID=Glutamate_G89;Target=Glutamate;align=258
Chrom_1	blast	match	13717151	13717558	89.4	0	0	ID=High-molecular-weight_G88;Target=High-molecular-weight;align=141
Chrom_1	blast	match	13717151	13717807	157	0	0	ID=McnB_G94;Target=McnB;align=226
Chrom_1	blast	match	13717151	13717807	157	0	0	ID=MicA_G94;Target=MicA;align=226
Chrom_1	blast	match	13717151	13718146	174	0	0	ID=NRPS2659_G90;Target=NRPS2659;align=338
Chrom_1	blast	match	13717151	13717903	181	0	0	ID=Peptide_G105;Target=Peptide;align=258
Chrom_1	blast	match	13717151	13717807	157	0	0	ID=Predicted_G94;Target=Predicted;align=226
Chrom_1	blast	match	13717151	13717807	157	0	0	ID=Probable_G95;Target=Probable;align=226
Chrom_1	blast	match	13717151	13717807	157	0	0	ID=Siderophore_G94;Target=Siderophore;align=226
Chrom_1	blast	match	13717151	13717903	181	0	0	ID=missing_Note_qualifer_G86;Target=missing_Note_qualifer;align=258
Chrom_1	blast	match	13717157	13717993	205	0	0	ID=CDS_G188;Target=CDS;align=286
Chrom_1	blast	match	13717166	13717375	63.2	0	0	ID=PCP_G86;Target=PCP;align=70
Chrom_1	blast	match	13717166	13717375	97.8	0	0	ID=PCP2_G67;Target=PCP2;align=70
Chrom_1	blast	match	13717166	13717315	67.8	0	0	ID=PCP3_G59;Target=PCP3;align=50
Chrom_1	blast	match	13717166	13717375	67.4	0	0	ID=PCP4_G26;Target=PCP4;align=70
Chrom_1	blast	match	13717166	13717375	34.3	0	0	ID=PCP5_G104;Target=PCP5;align=70
Chrom_1	blast	match	13717178	13717339	36.2	0	0	ID=PCP1_G110;Target=PCP1;align=54
Chrom_1	blast	match	13717178	13717327	34.3	0	0	ID=PCP6_G101;Target=PCP6;align=50
Chrom_1	blast	match	13717181	13717372	51.2	0	0	ID=PCP8_G12;Target=PCP8;align=64
Chrom_1	blast	match	13717244	13722620	64.3	0	0	ID=score=51.93_G49;Target=score=51.93;align=138
Chrom_1	blast	match	13717256	13717903	180	0	0	ID=AerB_G82;Target=AerB;align=220
Chrom_1	blast	match	13717256	13717558	89.7	0	0	ID=Alpha-aminoadipate_G88;Target=Alpha-aminoadipate;align=103
Chrom_1	blast	match	13717256	13717819	157	0	0	ID=Alpha-aminoadipyl-cysteinyl-valine_G94;Target=Alpha-aminoadipyl-cysteinyl-valine;align=192
Chrom_1	blast	match	13717256	13717903	180	0	0	ID=Antibiotic_G84;Target=Antibiotic;align=220
Chrom_1	blast	match	13717256	13717591	90.5	0	0	ID=Aureobasidin_G90;Target=Aureobasidin;align=114
Chrom_1	blast	match	13717256	13717903	180	0	0	ID=Bacitracin_G76;Target=Bacitracin;align=220
Chrom_1	blast	match	13717256	13717807	156	0	0	ID=Barbamide_G95;Target=Barbamide;align=188
Chrom_1	blast	match	13717256	13717555	88.6	0	0	ID=Beta-ketoacyl_G87;Target=Beta-ketoacyl;align=102
Chrom_1	blast	match	13717256	13717591	89.4	0	0	ID=CrpC_G90;Target=CrpC;align=114
Chrom_1	blast	match	13717256	13717558	89.4	0	0	ID=CtaD_G88;Target=CtaD;align=103
Chrom_1	blast	match	13717256	13717558	89.7	0	0	ID=DEHA2D07964p_G88;Target=DEHA2D07964p;align=103
Chrom_1	blast	match	13717256	13717819	157	0	0	ID=DepD_G84;Target=DepD;align=192
Chrom_1	blast	match	13717256	13717903	181	0	0	ID=Dimodular_G89;Target=Dimodular;align=220
Chrom_1	blast	match	13717256	13717897	177	0	0	ID=Enterobactin_G83;Target=Enterobactin;align=218
Chrom_1	blast	match	13717256	13717897	177	0	0	ID=Exopolyphosphatase_G83;Target=Exopolyphosphatase;align=218
Chrom_1	blast	match	13717256	13717903	180	0	0	ID=Fusaricidin_G76;Target=Fusaricidin;align=220
Chrom_1	blast	match	13717256	13717903	181	0	0	ID=Genome_G89;Target=Genome;align=220
Chrom_1	blast	match	13717256	13717558	89	0	0	ID=L-aminoadipate-semialdehyde_G87;Target=L-aminoadipate-semialdehyde;align=103
Chrom_1	blast	match	13717256	13717897	177	0	0	ID=LchAC_G86;Target=LchAC;align=218
Chrom_1	blast	match	13717256	13717558	89.4	0	0	ID=Lys2p_G88;Target=Lys2p;align=103
Chrom_1	blast	match	13717256	13717903	180	0	0	ID=MtaC_G83;Target=MtaC;align=220
Chrom_1	blast	match	13717256	13717819	157	0	0	ID=NPRS_G90;Target=NPRS;align=192
Chrom_1	blast	match	13717256	13717807	156	0	0	ID=NRPS-like_G238;Target=NRPS-like;align=188
Chrom_1	blast	match	13717256	13717807	156	0	0	ID=NdaA_G94;Target=NdaA;align=188
Chrom_1	blast	match	13717256	13717819	157	0	0	ID=Non_G84;Target=Non;align=192
Chrom_1	blast	match	13717256	13717903	180	0	0	ID=Nonribosomal_G89;Target=Nonribosomal;align=220
Chrom_1	blast	match	13717256	13717903	181	0	0	ID=Phenylalanine_G89;Target=Phenylalanine;align=220
Chrom_1	blast	match	13717256	13717558	89.4	0	0	ID=Piso0_000199_G88;Target=Piso0_000199;align=103
Chrom_1	blast	match	13717256	13717867	160	0	0	ID=Plipastatin_G105;Target=Plipastatin;align=208
Chrom_1	blast	match	13717256	13717867	160	0	0	ID=Polyketide_G93;Target=Polyketide;align=208
Chrom_1	blast	match	13717256	13717819	157	0	0	ID=Possible_G95;Target=Possible;align=192
Chrom_1	blast	match	13717256	13717879	167	0	0	ID=PstC_G85;Target=PstC;align=212
Chrom_1	blast	match	13717256	13717903	181	0	0	ID=Putative_G129;Target=Putative;align=220
Chrom_1	blast	match	13717256	13717819	157	0	0	ID=PvdJ(3)_G94;Target=PvdJ(3);align=192
Chrom_1	blast	match	13717256	13717903	180	0	0	ID=Pyoverdine_G86;Target=Pyoverdine;align=220
Chrom_1	blast	match	13717256	13717807	156	0	0	ID=SrfAC_G95;Target=SrfAC;align=188
Chrom_1	blast	match	13717256	13717903	181	0	0	ID=Surfactin_G89;Target=Surfactin;align=220
Chrom_1	blast	match	13717256	13717870	161	0	0	ID=Syringomycin_G91;Target=Syringomycin;align=209
Chrom_1	blast	match	13717256	13717807	156	0	0	ID=Thioesterase_G91;Target=Thioesterase;align=188
Chrom_1	blast	match	13717256	13717819	157	0	0	ID=TubC_G86;Target=TubC;align=192
Chrom_1	blast	match	13717256	13717807	155	0	0	ID=Tyrocidine_G86;Target=Tyrocidine;align=188
Chrom_1	blast	match	13717256	13717903	180	0	0	ID=WAPS2_G83;Target=WAPS2;align=220
Chrom_1	blast	match	13717256	13717558	88.6	0	0	ID=YALI0E06457p_G83;Target=YALI0E06457p;align=103
Chrom_1	blast	match	13717265	13717807	153	0	0	ID=Mannopeptimycin_G84;Target=Mannopeptimycin;align=185
Chrom_1	blast	match	13717271	13717534	70.9	0	0	ID=Yersiniabactin_G83;Target=Yersiniabactin;align=90
Chrom_1	blast	match	13717274	13717807	150	0	0	ID=Non-ribosimal_G84;Target=Non-ribosimal;align=182
Chrom_1	blast	match	13717277	13717897	170	0	0	ID=Synthetase_G82;Target=Synthetase;align=211
Chrom_1	blast	match	13717406	13717903	164	0	0	ID=BcNRPS2\_G72;Target=BcNRPS2\;align=169
Chrom_1	blast	match	13717433	13717897	162	0	0	ID=AMP-binding_G72;Target=AMP-binding;align=157
Chrom_1	blast	match	13717439	13717903	160	0	0	ID=CtaC_G72;Target=CtaC;align=157
Chrom_1	blast	match	13717445	13717903	158	0	0	ID=D-alanine--poly(phosphoribitol)_G72;Target=D-alanine--poly(phosphoribitol);align=155
Chrom_1	blast	match	13717445	13717819	134	0	0	ID=Non-robosomal_G71;Target=Non-robosomal;align=127
Chrom_1	blast	match	13717448	13717807	129	0	0	ID=AMP-dependent_G73;Target=AMP-dependent;align=122
Chrom_1	blast	match	13717448	13717819	130	0	0	ID=D-alanine--poly(Phosphoribitol)_G72;Target=D-alanine--poly(Phosphoribitol);align=126
Chrom_1	blast	match	13717460	13717903	148	0	0	ID=Daptomycin_G72;Target=Daptomycin;align=150
Chrom_1	blast	match	13717460	13717819	124	0	0	ID=DepA_G74;Target=DepA;align=122
Chrom_1	blast	match	13717565	13717903	102	0	0	ID=CurF_G75;Target=CurF;align=115
Chrom_1	blast	match	13717589	13718086	127	0	0	ID=CDS3_G76;Target=CDS3;align=169
Chrom_1	blast	match	13717589	13719118	313	0	0	ID=NRPS3206_G14;Target=NRPS3206;align=524
Chrom_1	blast	match	13717616	13717903	95.5	0	0	ID=TugD_G77;Target=TugD;align=97
Chrom_1	blast	match	13717634	13718881	592	0	0	ID=AMP_binding-arg1_G7;Target=AMP_binding-arg1;align=416
Chrom_1	blast	match	13717634	13718881	635	0	0	ID=AMP_binding-arg2_G9;Target=AMP_binding-arg2;align=416
Chrom_1	blast	match	13717634	13718881	260	0	0	ID=AMP_binding-gln_G25;Target=AMP_binding-gln;align=447
Chrom_1	blast	match	13717634	13718881	288	0	0	ID=AMP_binding-leu_G34;Target=AMP_binding-leu;align=423
Chrom_1	blast	match	13717634	13718881	280	0	0	ID=AMP_binding-leu2_G20;Target=AMP_binding-leu2;align=478
Chrom_1	blast	match	13717634	13718881	326.3	0	0	ID=AMP_binding-lys_G70;Target=AMP_binding-lys;align=546
Chrom_1	blast	match	13717634	13718668	185.5	0	0	ID=AMP_binding-lys3_G72;Target=AMP_binding-lys3;align=220
Chrom_1	blast	match	13717634	13718881	252	0	0	ID=AMP_binding-tyr_G73;Target=AMP_binding-tyr;align=356
Chrom_1	blast	match	13717673	13717903	90.5	0	0	ID=Dihydroaeruginoic_G74;Target=Dihydroaeruginoic;align=77
Chrom_1	blast	match	13717682	13718881	276	0	0	ID=AMP_binding-leu1_G8;Target=AMP_binding-leu1;align=410
Chrom_1	blast	match	13717691	13717903	89	0	0	ID=TgaC_G72;Target=TgaC;align=71
Chrom_1	blast	match	13717694	13717807	62.8	0	0	ID=Aminoadipate_G41;Target=Aminoadipate;align=38
Chrom_1	blast	match	13717712	13717903	78.2	0	0	ID=Peptidyl_G71;Target=Peptidyl;align=64
Chrom_1	blast	match	13717863	13717990	53.5	0	0	ID=AMP_binding2_G15;Target=AMP_binding2;align=35
Chrom_1	blast	match	13717892	13718881	198	0	0	ID=AMP_binding-ala3_G4;Target=AMP_binding-ala3;align=376
Chrom_1	blast	match	13718075	13718881	172	0	0	ID=AMP_binding-ala1_G39;Target=AMP_binding-ala1;align=321
Chrom_1	blast	match	13718147	13718881	166	0	0	ID=AMP_binding-arg3_G10;Target=AMP_binding-arg3;align=256
Chrom_1	blast	match	13718339	13718881	137	0	0	ID=AMP_binding1_G6;Target=AMP_binding1;align=188
Chrom_1	blast	match	13718450	13720378	409	0	0	ID=NRPS1692_G60;Target=NRPS1692;align=680
Chrom_1	blast	match	13718702	13720378	362	0	0	ID=NRPS2875_G65;Target=NRPS2875;align=594
Chrom_1	blast	match	13718777	13718935	53.9	0	0	ID=AMP-binding-_G94;Target=AMP-binding-;align=57
Chrom_1	blast	match	13718780	13718929	55.8	0	0	ID=score=20.1245_G55;Target=score=20.1245;align=54
Chrom_1	blast	match	13719014	13719268	49.3	0	0	ID=score=51.93_G4;Target=score=51.93;align=86
Chrom_1	blast	match	13719418	13724603	127.1	0	0	ID=N-(5-amino-5-carboxypentanoyl)-L-cysteinyl-D-valine_G78;Target=N-(5-amino-5-carboxypentanoyl)-L-cysteinyl-D-valine;align=143
Chrom_1	blast	match	13719418	13721164	121.3	0	0	ID=Nonribosomal_G136;Target=Nonribosomal;align=127
Chrom_1	blast	match	13719418	13724570	207.8	0	0	ID=Plipastatin_G92;Target=Plipastatin;align=261
Chrom_1	blast	match	13719452	13720378	206	0	0	ID=condensation_LCL5_G84;Target=condensation_LCL5;align=317
Chrom_1	blast	match	13719452	13720372	181	0	0	ID=condensation_LCL8_G12;Target=condensation_LCL8;align=314
Chrom_1	blast	match	13719461	13720378	201	0	0	ID=condensation_LCL6_G46;Target=condensation_LCL6;align=314
Chrom_1	blast	match	13719461	13720378	199	0	0	ID=condensation_LCL7_G63;Target=condensation_LCL7;align=316
Chrom_1	blast	match	13719476	13720378	192	0	0	ID=NRPS2_G83;Target=NRPS2;align=312
Chrom_1	blast	match	13719509	13719592	32	0	0	ID=NRPS/PKS-C5_LCL_267-296_G132;Target=NRPS/PKS-C5_LCL_267-296;align=28
Chrom_1	blast	match	13719833	13720240	70.9	0	0	ID=score=31.443_G64;Target=score=31.443;align=144
Chrom_1	blast	match	13720256	13720363	35	0	0	ID=NRPS/PKS-C2_DCL_024-062_G21;Target=NRPS/PKS-C2_DCL_024-062;align=36
Chrom_1	blast	match	13720439	13720639	120	0	0	ID=PCP1_G58;Target=PCP1;align=67
Chrom_1	blast	match	13720439	13720639	115	0	0	ID=PCP2_G45;Target=PCP2;align=67
Chrom_1	blast	match	13720439	13720639	61.6	0	0	ID=PCP7_G41;Target=PCP7;align=71
Chrom_1	blast	match	13720442	13720630	61.2	0	0	ID=PCP_G89;Target=PCP;align=66
Chrom_1	blast	match	13720445	13720639	63.5	0	0	ID=PCP3_G68;Target=PCP3;align=66
Chrom_1	blast	match	13720445	13720639	63.5	0	0	ID=PCP4_G38;Target=PCP4;align=66
Chrom_1	blast	match	13720445	13720639	63.5	0	0	ID=PCP5_G29;Target=PCP5;align=66
Chrom_1	blast	match	13720445	13720639	63.5	0	0	ID=PCP6_G26;Target=PCP6;align=66
Chrom_1	blast	match	13720895	13722276	290.2	0	0	ID=AMP_binding-arg_G39;Target=AMP_binding-arg;align=474
Chrom_1	blast	match	13720895	13722243	309	0	0	ID=AMP_binding-leu_G68;Target=AMP_binding-leu;align=441
Chrom_1	blast	match	13720895	13722276	310	0	0	ID=AMP_binding-leu2_G47;Target=AMP_binding-leu2;align=452
Chrom_1	blast	match	13720901	13722274	651	0	0	ID=AMP_binding-arg1_G5;Target=AMP_binding-arg1;align=458
Chrom_1	blast	match	13720940	13721080	68.2	0	0	ID=AMP-binding_G111;Target=AMP-binding;align=47
Chrom_1	blast	match	13720940	13721164	90.9	0	0	ID=Dihydroaeruginoic_G73;Target=Dihydroaeruginoic;align=75
Chrom_1	blast	match	13720940	13721158	87.8	0	0	ID=Enterobactin_G106;Target=Enterobactin;align=73
Chrom_1	blast	match	13720943	13722276	312	0	0	ID=AMP_binding-leu1_G21;Target=AMP_binding-leu1;align=432
Chrom_1	blast	match	13720952	13721152	84.7	0	0	ID=Pyoverdine_G107;Target=Pyoverdine;align=67
Chrom_1	blast	match	13720952	13721164	89.7	0	0	ID=TgaC_G71;Target=TgaC;align=71
Chrom_1	blast	match	13720955	13721068	62.8	0	0	ID=Aminoadipate_G42;Target=Aminoadipate;align=38
Chrom_1	blast	match	13720973	13722274	675	0	0	ID=AMP_binding-arg2_G6;Target=AMP_binding-arg2;align=434
Chrom_1	blast	match	13720973	13721164	78.6	0	0	ID=Peptidyl_G70;Target=Peptidyl;align=64
Chrom_1	blast	match	13720982	13722276	277	0	0	ID=AMP_binding-ala1_G45;Target=AMP_binding-ala1;align=415
Chrom_1	blast	match	13721124	13721251	53.5	0	0	ID=AMP_binding2_G14;Target=AMP_binding2;align=34
Chrom_1	blast	match	13721153	13722276	218.3	0	0	ID=AMP_binding-ala3_G31;Target=AMP_binding-ala3;align=370
Chrom_1	blast	match	13721459	13722276	175.2	0	0	ID=AMP_binding-arg5_G63;Target=AMP_binding-arg5;align=254
Chrom_1	blast	match	13721534	13722276	170.3	0	0	ID=AMP_binding-arg3_G58;Target=AMP_binding-arg3;align=229
Chrom_1	blast	match	13721672	13722276	155.2	0	0	ID=AMP_binding1_G24;Target=AMP_binding1;align=193
Chrom_1	blast	match	13722025	13725582	273.2	0	0	ID=CDS_G297;Target=CDS;align=370
Chrom_1	blast	match	13722172	13722330	54.3	0	0	ID=AMP-binding-_G91;Target=AMP-binding-;align=57
Chrom_1	blast	match	13722175	13722324	56.2	0	0	ID=score=20.1245_G53;Target=score=20.1245;align=54
Chrom_1	blast	match	13722396	13723829	229	0	0	ID=CDS1_G67;Target=CDS1;align=499
Chrom_1	blast	match	13722777	13724846	463	0	0	ID=NRPS2376_G25;Target=NRPS2376;align=712
Chrom_1	blast	match	13722780	13723499	174	0	0	ID=McnC_G121;Target=McnC;align=244
Chrom_1	blast	match	13722876	13723823	234	0	0	ID=condensation_LCL_G104;Target=condensation_LCL;align=322
Chrom_1	blast	match	13722876	13723817	283	0	0	ID=condensation_LCL2_G117;Target=condensation_LCL2;align=314
Chrom_1	blast	match	13722876	13723817	340	0	0	ID=condensation_LCL3_G58;Target=condensation_LCL3;align=315
Chrom_1	blast	match	13722876	13723823	204	0	0	ID=condensation_LCL4_G76;Target=condensation_LCL4;align=318
Chrom_1	blast	match	13722882	13723823	206	0	0	ID=condensation_LCL6_G35;Target=condensation_LCL6;align=317
Chrom_1	blast	match	13722885	13723823	214	0	0	ID=condensation_LCL5_G71;Target=condensation_LCL5;align=315
Chrom_1	blast	match	13722885	13723823	204	0	0	ID=condensation_LCL7_G52;Target=condensation_LCL7;align=315
Chrom_1	blast	match	13722885	13723817	174	0	0	ID=condensation_LCL8_G13;Target=condensation_LCL8;align=313
Chrom_1	blast	match	13722930	13723823	207	0	0	ID=Condensation_G44;Target=Condensation;align=304
Chrom_1	blast	match	13722939	13723019	35.4	0	0	ID=NRPS/PKS-C5_LCL_267-296_G87;Target=NRPS/PKS-C5_LCL_267-296;align=28
Chrom_1	blast	match	13723359	13723403	24.3	0	0	ID=NRPS/PKS-C3_LCL_132-143_G21;Target=NRPS/PKS-C3_LCL_132-143;align=16
Chrom_1	blast	match	13723437	13724696	319	0	0	ID=CDS_G113;Target=CDS;align=441
Chrom_1	blast	match	13723680	13723808	35.8	0	0	ID=NRPS/PKS-C2_DCL_024-062_G15;Target=NRPS/PKS-C2_DCL_024-062;align=44
Chrom_1	blast	match	13723770	13724513	199	0	0	ID=McnC_G102;Target=McnC;align=259
Chrom_1	blast	match	13723770	13724609	230	0	0	ID=Non-ribosomal_G103;Target=Non-ribosomal;align=289
Chrom_1	blast	match	13723821	13724846	217	0	0	ID=NRPS2659_G73;Target=NRPS2659;align=349
Chrom_1	blast	match	13723884	13724075	60.8	0	0	ID=PCP_G90;Target=PCP;align=67
Chrom_1	blast	match	13723884	13724084	118	0	0	ID=PCP1_G59;Target=PCP1;align=67
Chrom_1	blast	match	13723884	13724084	106	0	0	ID=PCP2_G50;Target=PCP2;align=67
Chrom_1	blast	match	13723884	13724084	118	0	0	ID=PCP3_G23;Target=PCP3;align=67
Chrom_1	blast	match	13723884	13724084	62.8	0	0	ID=PCP7_G39;Target=PCP7;align=71
Chrom_1	blast	match	13723887	13724264	117	0	0	ID=Alpha-aminoadipate_G73;Target=Alpha-aminoadipate;align=132
Chrom_1	blast	match	13723887	13724522	187	0	0	ID=Alpha-aminoadipyl-cysteinyl-valine_G75;Target=Alpha-aminoadipyl-cysteinyl-valine;align=220
Chrom_1	blast	match	13723887	13724606	212	0	0	ID=Amino_G150;Target=Amino;align=248
Chrom_1	blast	match	13723887	13724297	117	0	0	ID=Aureobasidin_G73;Target=Aureobasidin;align=143
Chrom_1	blast	match	13723887	13724510	185	0	0	ID=Barbamide_G75;Target=Barbamide;align=216
Chrom_1	blast	match	13723887	13724264	117	0	0	ID=CrpC_G74;Target=CrpC;align=132
Chrom_1	blast	match	13723887	13724264	117	0	0	ID=CtaD_G72;Target=CtaD;align=132
Chrom_1	blast	match	13723887	13724264	117	0	0	ID=DEHA2D07964p_G73;Target=DEHA2D07964p;align=132
Chrom_1	blast	match	13723887	13724606	209	0	0	ID=Dimodular_G79;Target=Dimodular;align=248
Chrom_1	blast	match	13723887	13724606	209	0	0	ID=Genome_G79;Target=Genome;align=248
Chrom_1	blast	match	13723887	13724606	209	0	0	ID=Glutamate_G80;Target=Glutamate;align=248
Chrom_1	blast	match	13723887	13724264	117	0	0	ID=High-molecular-weight_G72;Target=High-molecular-weight;align=132
Chrom_1	blast	match	13723887	13724447	154	0	0	ID=Linear_G87;Target=Linear;align=195
Chrom_1	blast	match	13723887	13724264	117	0	0	ID=Lys2p_G73;Target=Lys2p;align=132
Chrom_1	blast	match	13723887	13724510	185	0	0	ID=McnB_G75;Target=McnB;align=216
Chrom_1	blast	match	13723887	13724510	186	0	0	ID=MicA_G75;Target=MicA;align=216
Chrom_1	blast	match	13723887	13724510	185	0	0	ID=NdaA_G75;Target=NdaA;align=216
Chrom_1	blast	match	13723887	13724606	209	0	0	ID=Peptide_G81;Target=Peptide;align=248
Chrom_1	blast	match	13723887	13724570	190	0	0	ID=Polyketide_G78;Target=Polyketide;align=236
Chrom_1	blast	match	13723887	13724522	187	0	0	ID=Possible_G76;Target=Possible;align=220
Chrom_1	blast	match	13723887	13724510	185	0	0	ID=Predicted_G75;Target=Predicted;align=216
Chrom_1	blast	match	13723887	13724510	185	0	0	ID=Probable_G80;Target=Probable;align=216
Chrom_1	blast	match	13723887	13724510	185	0	0	ID=Siderophore_G75;Target=Siderophore;align=216
Chrom_1	blast	match	13723887	13724510	185	0	0	ID=SrfAC_G75;Target=SrfAC;align=216
Chrom_1	blast	match	13723887	13724606	209	0	0	ID=Surfactin_G79;Target=Surfactin;align=248
Chrom_1	blast	match	13723887	13724573	190	0	0	ID=Syringomycin_G78;Target=Syringomycin;align=237
Chrom_1	blast	match	13723887	13724606	209	0	0	ID=missing_Note_qualifer_G74;Target=missing_Note_qualifer;align=248
Chrom_1	blast	match	13723890	13724084	62.8	0	0	ID=PCP4_G41;Target=PCP4;align=66
Chrom_1	blast	match	13723890	13724084	62.8	0	0	ID=PCP5_G34;Target=PCP5;align=66
Chrom_1	blast	match	13723890	13724084	62.8	0	0	ID=PCP6_G29;Target=PCP6;align=66
Chrom_1	blast	match	13723893	13724264	115	0	0	ID=Piso0_000199_G73;Target=Piso0_000199;align=130
Chrom_1	blast	match	13723893	13724522	184	0	0	ID=PvdJ(3)_G77;Target=PvdJ(3);align=218
Chrom_1	blast	match	13723896	13724606	207	0	0	ID=Phenylalanine_G79;Target=Phenylalanine;align=245
Chrom_1	blast	match	13723908	13724261	110	0	0	ID=Beta-ketoacyl_G67;Target=Beta-ketoacyl;align=124
Chrom_1	blast	match	13723908	13724264	110	0	0	ID=L-aminoadipate-semialdehyde_G71;Target=L-aminoadipate-semialdehyde;align=125
Chrom_1	blast	match	13723908	13724600	199	0	0	ID=LchAC_G80;Target=LchAC;align=239
Chrom_1	blast	match	13723908	13724522	180	0	0	ID=NPRS_G78;Target=NPRS;align=213
Chrom_1	blast	match	13723908	13724606	202	0	0	ID=Putative_G115;Target=Putative;align=241
Chrom_1	blast	match	13723908	13724510	179	0	0	ID=Thioesterase_G79;Target=Thioesterase;align=209
Chrom_1	blast	match	13723911	13724606	201	0	0	ID=Fusaricidin_G63;Target=Fusaricidin;align=240
Chrom_1	blast	match	13723923	13724606	200	0	0	ID=Bacitracin_G58;Target=Bacitracin;align=236
Chrom_1	blast	match	13723923	13724606	200	0	0	ID=Pyoverdine_G73;Target=Pyoverdine;align=236
Chrom_1	blast	match	13723953	13724606	200	0	0	ID=Antibiotic_G72;Target=Antibiotic;align=223
Chrom_1	blast	match	13723953	13724600	196	0	0	ID=Enterobactin_G73;Target=Enterobactin;align=221
Chrom_1	blast	match	13723953	13724606	199	0	0	ID=MtaC_G70;Target=MtaC;align=223
Chrom_1	blast	match	13723953	13724510	176	0	0	ID=NRPS-like_G222;Target=NRPS-like;align=191
Chrom_1	blast	match	13723953	13724582	186	0	0	ID=PstC_G79;Target=PstC;align=215
Chrom_1	blast	match	13723953	13724522	176	0	0	ID=TubC_G74;Target=TubC;align=195
Chrom_1	blast	match	13723953	13724510	175	0	0	ID=Tyrocidine_G66;Target=Tyrocidine;align=191
Chrom_1	blast	match	13723953	13724264	107	0	0	ID=YALI0E06457p_G65;Target=YALI0E06457p;align=107
Chrom_1	blast	match	13723956	13724600	193	0	0	ID=Exopolyphosphatase_G73;Target=Exopolyphosphatase;align=220
Chrom_1	blast	match	13723956	13724522	174	0	0	ID=Non_G74;Target=Non;align=194
Chrom_1	blast	match	13723962	13724606	196	0	0	ID=WAPS2_G74;Target=WAPS2;align=220
Chrom_1	blast	match	13723968	13724522	170	0	0	ID=DepD_G72;Target=DepD;align=190
Chrom_1	blast	match	13723968	13724606	193	0	0	ID=Nonribosomal_G86;Target=Nonribosomal;align=218
Chrom_1	blast	match	13723974	13724606	192	0	0	ID=AerB_G71;Target=AerB;align=216
Chrom_1	blast	match	13723980	13724510	167	0	0	ID=Mannopeptimycin_G72;Target=Mannopeptimycin;align=182
Chrom_1	blast	match	13723989	13724240	82.8	0	0	ID=Yersiniabactin_G65;Target=Yersiniabactin;align=87
Chrom_1	blast	match	13723992	13724510	163	0	0	ID=Non-ribosimal_G74;Target=Non-ribosimal;align=178
Chrom_1	blast	match	13723995	13724600	182	0	0	ID=Synthetase_G71;Target=Synthetase;align=207
Chrom_1	blast	match	13724106	13724606	156	0	0	ID=BcNRPS2\_G73;Target=BcNRPS2\;align=170
Chrom_1	blast	match	13724142	13724600	150	0	0	ID=AMP-binding_G76;Target=AMP-binding;align=155
Chrom_1	blast	match	13724154	13724510	127	0	0	ID=AMP-dependent_G75;Target=AMP-dependent;align=121
Chrom_1	blast	match	13724154	13724606	153	0	0	ID=CtaC_G74;Target=CtaC;align=153
Chrom_1	blast	match	13724154	13724522	129	0	0	ID=D-alanine--poly(Phosphoribitol)_G75;Target=D-alanine--poly(Phosphoribitol);align=125
Chrom_1	blast	match	13724154	13724606	153	0	0	ID=D-alanine--poly(phosphoribitol)_G75;Target=D-alanine--poly(phosphoribitol);align=153
Chrom_1	blast	match	13724154	13724522	130	0	0	ID=Non-robosomal_G75;Target=Non-robosomal;align=125
Chrom_1	blast	match	13724166	13724606	147	0	0	ID=Daptomycin_G73;Target=Daptomycin;align=149
Chrom_1	blast	match	13724166	13724522	123	0	0	ID=DepA_G75;Target=DepA;align=121
Chrom_1	blast	match	13724271	13724606	104	0	0	ID=CurF_G72;Target=CurF;align=114
Chrom_1	blast	match	13724295	13724783	127	0	0	ID=CDS3_G77;Target=CDS3;align=165
Chrom_1	blast	match	13724295	13726008	333	0	0	ID=NRPS3206_G50;Target=NRPS3206;align=536
Chrom_1	blast	match	13724322	13724606	97.8	0	0	ID=TugD_G72;Target=TugD;align=96
Chrom_1	blast	match	13724340	13725774	262	0	0	ID=AMP_binding-arg1_G42;Target=AMP_binding-arg1;align=263
Chrom_1	blast	match	13724340	13725773	784	0	0	ID=AMP_binding-leu_G6;Target=AMP_binding-leu;align=478
Chrom_1	blast	match	13724340	13725774	448	0	0	ID=AMP_binding-leu1_G7;Target=AMP_binding-leu1;align=325
Chrom_1	blast	match	13724340	13725773	774	0	0	ID=AMP_binding-leu2_G5;Target=AMP_binding-leu2;align=479
Chrom_1	blast	match	13724340	13725774	336.3	0	0	ID=AMP_binding-lys_G66;Target=AMP_binding-lys;align=591
Chrom_1	blast	match	13724340	13725561	205.6	0	0	ID=AMP_binding-lys3_G71;Target=AMP_binding-lys3;align=247
Chrom_1	blast	match	13724340	13725774	260	0	0	ID=AMP_binding-tyr_G68;Target=AMP_binding-tyr;align=340
Chrom_1	blast	match	13724355	13725774	298.6	0	0	ID=AMP_binding-gln_G78;Target=AMP_binding-gln;align=439
Chrom_1	blast	match	13724364	13724606	92.8	0	0	ID=Dihydroaeruginoic_G72;Target=Dihydroaeruginoic;align=81
Chrom_1	blast	match	13724393	13725711	207.7	0	0	ID=AMP_binding-cys_G49;Target=AMP_binding-cys;align=453
Chrom_1	blast	match	13724394	13724606	88.2	0	0	ID=TgaC_G73;Target=TgaC;align=71
Chrom_1	blast	match	13724397	13724510	62	0	0	ID=Aminoadipate_G49;Target=Aminoadipate;align=38
Chrom_1	blast	match	13724415	13724606	77.4	0	0	ID=Peptidyl_G72;Target=Peptidyl;align=64
Chrom_1	blast	match	13724566	13724693	53.6	0	0	ID=AMP_binding2_G13;Target=AMP_binding2;align=35
Chrom_1	blast	match	13724595	13725774	231.4	0	0	ID=AMP_binding-ala3_G18;Target=AMP_binding-ala3;align=383
Chrom_1	blast	match	13724890	13725774	191	0	0	ID=AMP_binding-ala1_G29;Target=AMP_binding-ala1;align=334
Chrom_1	blast	match	13725106	13725774	122	0	0	ID=AMP_binding1_G14;Target=AMP_binding1;align=228
Chrom_1	blast	match	13725343	13727334	322	0	0	ID=NRPS1692_G86;Target=NRPS1692;align=691
Chrom_1	blast	match	13725526	13726779	224	0	0	ID=CDS_G166;Target=CDS;align=431
Chrom_1	blast	match	13725595	13727343	289	0	0	ID=NRPS2875_G85;Target=NRPS2875;align=613
Chrom_1	blast	match	13725670	13725828	50.4	0	0	ID=AMP-binding-_G100;Target=AMP-binding-;align=57
Chrom_1	blast	match	13725673	13725822	52.8	0	0	ID=score=20.1245_G83;Target=score=20.1245;align=54
Chrom_1	blast	match	13726291	13726392	33.5	0	0	ID=NRPS/PKS-C67_DCL_14fromHMM-_G68;Target=NRPS/PKS-C67_DCL_14fromHMM-;align=34
Chrom_1	blast	match	13726441	13726521	35.8	0	0	ID=NRPS/PKS-C5_LCL_267-296_G82;Target=NRPS/PKS-C5_LCL_267-296;align=28
Chrom_1	blast	match	14586247	14586345	33.5	0	0	ID=HxxPF-repeated_G130;Target=HxxPF-repeated;align=33
Chrom_1	blast	match	14586265	14586369	32.7	0	0	ID=NRPS/PKS-C67_DCL_14fromHMM-_G72;Target=NRPS/PKS-C67_DCL_14fromHMM-;align=35
Chrom_1	blast	match	14586476	14587261	113	0	0	ID=Condensation_G123;Target=Condensation;align=269
Chrom_1	blast	match	14614698	14614796	25	0	0	ID=NAD(P)-binding-Rossmann-like-domain_G25;Target=NAD(P)-binding-Rossmann-like-domain;align=33
Chrom_1	blast	match	15337294	15337344	23.5	0	0	ID=NRPS/PKS-C5_LCL_267-296_G157;Target=NRPS/PKS-C5_LCL_267-296;align=17
Chrom_1	blast	match	15553249	15553464	37	0	0	ID=Dihydroaeruginoic_G121;Target=Dihydroaeruginoic;align=75
Chrom_1	blast	match	15553249	15553404	35.8	0	0	ID=Peptidyl_G114;Target=Peptidyl;align=56
Chrom_1	blast	match	15553249	15553404	35.8	0	0	ID=TgaC_G118;Target=TgaC;align=56
Chrom_1	blast	match	15553249	15553509	37.7	0	0	ID=TugD_G121;Target=TugD;align=90
Chrom_1	blast	match	15553324	15553404	29.6	0	0	ID=Aminoadipate_G118;Target=Aminoadipate;align=28
Chrom_1	blast	match	15766138	15766185	23.5	0	0	ID=NRPS/PKS-C5_LCL_267-296_G156;Target=NRPS/PKS-C5_LCL_267-296;align=16
Chrom_1	blast	match	15794368	15794433	23.9	0	0	ID=NRPS/PKS-C67_DCL_14fromHMM-_G101;Target=NRPS/PKS-C67_DCL_14fromHMM-;align=23
Chrom_1	blast	match	15818894	15820161	220.3	0	0	ID=CDS2_G121;Target=CDS2;align=317
Chrom_1	blast	match	16063524	16063664	25.8	0	0	ID=PCP8_G20;Target=PCP8;align=54
Chrom_1	blast	match	16140948	16142241	279.6	0	0	ID=CDS2_G41;Target=CDS2;align=383
Chrom_1	blast	match	16243102	16244490	683	0	0	ID=CDS2_G7;Target=CDS2;align=463
Chrom_1	blast	match	16311925	16313286	875	0	0	ID=CDS2_G10;Target=CDS2;align=455
Chrom_1	blast	match	16313712	16315094	696	0	0	ID=CDS2_G6;Target=CDS2;align=461
Chrom_1	blast	match	16344580	16345923	593	0	0	ID=CDS2_G8;Target=CDS2;align=448
Chrom_1	blast	match	16345919	16346992	590	0	0	ID=CDS2_G9;Target=CDS2;align=358
Chrom_1	blast	match	16356911	16358175	287.4	0	0	ID=CDS2_G40;Target=CDS2;align=396
Chrom_1	blast	match	16608040	16608978	394	0	0	ID=CDS2_G14;Target=CDS2;align=330
Chrom_1	blast	match	16824131	16825588	288	0	0	ID=CDS1_G21;Target=CDS1;align=499
Chrom_1	blast	match	16824155	16828179	499	0	0	ID=condensation_LCL1_G70;Target=condensation_LCL1;align=443
Chrom_1	blast	match	16824155	16825099	133	0	0	ID=condensation_LCL7_G126;Target=condensation_LCL7;align=317
Chrom_1	blast	match	16824161	16825039	142	0	0	ID=Condensation_G115;Target=Condensation;align=298
Chrom_1	blast	match	16824161	16825075	143	0	0	ID=NRPS2_G156;Target=NRPS2;align=313
Chrom_1	blast	match	16824161	16825105	159	0	0	ID=condensation_LCL_G156;Target=condensation_LCL;align=320
Chrom_1	blast	match	16824161	16825108	141	0	0	ID=condensation_LCL2_G164;Target=condensation_LCL2;align=328
Chrom_1	blast	match	16824161	16825099	138	0	0	ID=condensation_LCL5_G154;Target=condensation_LCL5;align=324
Chrom_1	blast	match	16824161	16825099	123	0	0	ID=condensation_LCL6_G149;Target=condensation_LCL6;align=319
Chrom_1	blast	match	16824164	16825105	149	0	0	ID=condensation_LCL3_G163;Target=condensation_LCL3;align=319
Chrom_1	blast	match	16824911	16829014	754.7	0	0	ID=NRPS1998c_G54;Target=NRPS1998c;align=817
Chrom_1	blast	match	16825091	16825192	29.3	0	0	ID=NRPS/PKS-C67_DCL_14fromHMM-_G82;Target=NRPS/PKS-C67_DCL_14fromHMM-;align=34
Chrom_1	blast	match	16827168	16828122	182.2	0	0	ID=Condensation_G148;Target=Condensation;align=283
Chrom_1	blast	match	16827168	16829344	768	0	0	ID=NRPS1692_G61;Target=NRPS1692;align=693
Chrom_1	blast	match	16827168	16828146	389	0	0	ID=NRPS2_G53;Target=NRPS2;align=303
Chrom_1	blast	match	16827168	16829017	699.6	0	0	ID=NRPS2875_G47;Target=NRPS2875;align=579
Chrom_1	blast	match	16827168	16838045	1557	0	0	ID=NRPS686.1_G79;Target=NRPS686.1;align=1628
Chrom_1	blast	match	16827168	16827800	190	0	0	ID=condensation_LCL_G141;Target=condensation_LCL;align=213
Chrom_1	blast	match	16827168	16828178	227	0	0	ID=condensation_LCL2_G137;Target=condensation_LCL2;align=338
Chrom_1	blast	match	16827168	16828179	417	0	0	ID=condensation_LCL3_G132;Target=condensation_LCL3;align=323
Chrom_1	blast	match	16827168	16828179	245	0	0	ID=condensation_LCL4_G120;Target=condensation_LCL4;align=310
Chrom_1	blast	match	16827168	16828167	204.7	0	0	ID=condensation_LCL6_G120;Target=condensation_LCL6;align=298
Chrom_1	blast	match	16827168	16828179	211.3	0	0	ID=condensation_LCL7_G125;Target=condensation_LCL7;align=302
Chrom_1	blast	match	16827171	16827833	200	0	0	ID=condensation_LCL5_G102;Target=condensation_LCL5;align=229
Chrom_1	blast	match	16827171	16828167	157.1	0	0	ID=condensation_LCL8_G137;Target=condensation_LCL8;align=298
Chrom_1	blast	match	16827255	16828587	274.3	0	0	ID=NRPS-like_G188;Target=NRPS-like;align=429
Chrom_1	blast	match	16827288	16827695	71.6	0	0	ID=score=31.443_G60;Target=score=31.443;align=136
Chrom_1	blast	match	16827504	16830619	282.1	0	0	ID=McnC_G93;Target=McnC;align=288
Chrom_1	blast	match	16827504	16830619	474.1	0	0	ID=Non-ribosomal_G93;Target=Non-ribosomal;align=534
Chrom_1	blast	match	16827570	16830619	507.3	0	0	ID=Amino_G95;Target=Amino;align=556
Chrom_1	blast	match	16827793	16828176	186	0	0	ID=condensation_LCL_G144;Target=condensation_LCL;align=128
Chrom_1	blast	match	16827805	16829125	462.3	0	0	ID=CDS_G70;Target=CDS;align=410
Chrom_1	blast	match	16827808	16835218	192.6	0	0	ID=McnC_G175;Target=McnC;align=370
Chrom_1	blast	match	16828030	16828113	34.7	0	0	ID=NRPS/PKS-C5_LCL_267-296_G93;Target=NRPS/PKS-C5_LCL_267-296;align=28
Chrom_1	blast	match	16828043	16830347	109.4	0	0	ID=NRPS/PKS_G80;Target=NRPS/PKS;align=225
Chrom_1	blast	match	16828043	16830347	108.6	0	0	ID=NosC_G78;Target=NosC;align=202
Chrom_1	blast	match	16828043	16830347	109.4	0	0	ID=OciB_G80;Target=OciB;align=206
Chrom_1	blast	match	16828189	16828479	40.4	0	0	ID=HxxPF-repeated_G105;Target=HxxPF-repeated;align=97
Chrom_1	blast	match	16828543	16830205	448	0	0	ID=NRPS3206_G11;Target=NRPS3206;align=539
Chrom_1	blast	match	16828717	16829954	116.7	0	0	ID=AMP-binding-_G9;Target=AMP-binding-;align=175
Chrom_1	blast	match	16828726	16828884	50.8	0	0	ID=score=20.1245_G87;Target=score=20.1245;align=53
Chrom_1	blast	match	16828771	16830161	276.1	0	0	ID=AMP_binding-ala1_G30;Target=AMP_binding-ala1;align=375
Chrom_1	blast	match	16828771	16829935	208.4	0	0	ID=AMP_binding-ala3_G5;Target=AMP_binding-ala3;align=379
Chrom_1	blast	match	16828771	16830163	338.3	0	0	ID=AMP_binding-arg_G22;Target=AMP_binding-arg;align=336
Chrom_1	blast	match	16828771	16830163	260	0	0	ID=AMP_binding-arg1_G14;Target=AMP_binding-arg1;align=452
Chrom_1	blast	match	16828771	16830163	294.7	0	0	ID=AMP_binding-arg2_G14;Target=AMP_binding-arg2;align=452
Chrom_1	blast	match	16828771	16830140	295.3	0	0	ID=AMP_binding-cys_G43;Target=AMP_binding-cys;align=373
Chrom_1	blast	match	16828771	16830161	214.5	0	0	ID=AMP_binding-cys2_G39;Target=AMP_binding-cys2;align=265
Chrom_1	blast	match	16828771	16833376	471.7	0	0	ID=AMP_binding-gln_G11;Target=AMP_binding-gln;align=618
Chrom_1	blast	match	16828771	16830162	822	0	0	ID=AMP_binding-leu1_G3;Target=AMP_binding-leu1;align=464
Chrom_1	blast	match	16828771	16830163	361.5	0	0	ID=AMP_binding-leu2_G13;Target=AMP_binding-leu2;align=457
Chrom_1	blast	match	16828771	16833370	339.2	0	0	ID=AMP_binding-lys_G53;Target=AMP_binding-lys;align=517
Chrom_1	blast	match	16828771	16830162	152	0	0	ID=AMP_binding-lys2_G69;Target=AMP_binding-lys2;align=215
Chrom_1	blast	match	16828771	16830161	210.3	0	0	ID=AMP_binding-lys4_G67;Target=AMP_binding-lys4;align=321
Chrom_1	blast	match	16828771	16830163	350.2	0	0	ID=AMP_binding-tyr_G40;Target=AMP_binding-tyr;align=300
Chrom_1	blast	match	16828840	16830163	387.3	0	0	ID=AMP_binding-leu_G29;Target=AMP_binding-leu;align=427
Chrom_1	blast	match	16828842	16830136	167.9	0	0	ID=AMP_binding_G61;Target=AMP_binding;align=320
Chrom_1	blast	match	16828943	16829434	91.7	0	0	ID=AMP_binding1_G53;Target=AMP_binding1;align=164
Chrom_1	blast	match	16829048	16830163	240.3	0	0	ID=AMP_binding-lys3_G44;Target=AMP_binding-lys3;align=237
Chrom_1	blast	match	16829153	16830161	237	0	0	ID=AMP_binding-lys1_G47;Target=AMP_binding-lys1;align=376
Chrom_1	blast	match	16829537	16830628	292	0	0	ID=NRPS2659_G55;Target=NRPS2659;align=369
Chrom_1	blast	match	16829684	16831039	329	0	0	ID=NRPS2376_G82;Target=NRPS2376;align=471
Chrom_1	blast	match	16829756	16830226	191	0	0	ID=CDS3_G49;Target=CDS3;align=158
Chrom_1	blast	match	16829834	16830868	289	0	0	ID=CDS_G128;Target=CDS;align=368
Chrom_1	blast	match	16829924	16830520	248	0	0	ID=AerB_G57;Target=AerB;align=203
Chrom_1	blast	match	16829924	16830571	257	0	0	ID=Antibiotic_G56;Target=Antibiotic;align=220
Chrom_1	blast	match	16829924	16840098	288.2	0	0	ID=Bacitracin_G43;Target=Bacitracin;align=314
Chrom_1	blast	match	16829924	16830340	221	0	0	ID=BcNRPS2\_G56;Target=BcNRPS2\;align=140
Chrom_1	blast	match	16829924	16830340	221	0	0	ID=CtaC_G54;Target=CtaC;align=140
Chrom_1	blast	match	16829924	16830235	160	0	0	ID=CurF_G44;Target=CurF;align=105
Chrom_1	blast	match	16829924	16830340	221	0	0	ID=D-alanine--poly(phosphoribitol)_G52;Target=D-alanine--poly(phosphoribitol);align=140
Chrom_1	blast	match	16829924	16830325	210	0	0	ID=Daptomycin_G54;Target=Daptomycin;align=135
Chrom_1	blast	match	16829924	16830157	115	0	0	ID=Dihydroaeruginoic_G60;Target=Dihydroaeruginoic;align=79
Chrom_1	blast	match	16829924	16830619	267	0	0	ID=Dimodular_G57;Target=Dimodular;align=236
Chrom_1	blast	match	16829924	16830595	258	0	0	ID=Fusaricidin_G42;Target=Fusaricidin;align=228
Chrom_1	blast	match	16829924	16830619	267	0	0	ID=Genome_G57;Target=Genome;align=236
Chrom_1	blast	match	16829924	16830619	268	0	0	ID=Glutamate_G57;Target=Glutamate;align=236
Chrom_1	blast	match	16829924	16830544	254	0	0	ID=MtaC_G56;Target=MtaC;align=211
Chrom_1	blast	match	16829924	16830619	267	0	0	ID=Peptide_G54;Target=Peptide;align=236
Chrom_1	blast	match	16829924	16830103	88.6	0	0	ID=Peptidyl_G53;Target=Peptidyl;align=60
Chrom_1	blast	match	16829924	16830610	265	0	0	ID=Phenylalanine_G57;Target=Phenylalanine;align=233
Chrom_1	blast	match	16829924	16835155	325.1	0	0	ID=Putative_G71;Target=Putative;align=399
Chrom_1	blast	match	16829924	16830586	257	0	0	ID=Pyoverdine_G56;Target=Pyoverdine;align=225
Chrom_1	blast	match	16829924	16830619	267	0	0	ID=Surfactin_G57;Target=Surfactin;align=236
Chrom_1	blast	match	16829924	16830124	101	0	0	ID=TgaC_G53;Target=TgaC;align=67
Chrom_1	blast	match	16829924	16830184	135	0	0	ID=TugD_G57;Target=TugD;align=88
Chrom_1	blast	match	16829924	16830535	253	0	0	ID=WAPS2_G56;Target=WAPS2;align=208
Chrom_1	blast	match	16829924	16830619	267	0	0	ID=missing_Note_qualifer_G52;Target=missing_Note_qualifer;align=236
Chrom_1	blast	match	16829927	16830178	129	0	0	ID=N-(5-amino-5-carboxypentanoyl)-L-cysteinyl-D-valine_G69;Target=N-(5-amino-5-carboxypentanoyl)-L-cysteinyl-D-valine;align=85
Chrom_1	blast	match	16829930	16830340	218	0	0	ID=AMP-binding_G57;Target=AMP-binding;align=138
Chrom_1	blast	match	16829930	16830553	251	0	0	ID=Enterobactin_G56;Target=Enterobactin;align=212
Chrom_1	blast	match	16829930	16830538	249	0	0	ID=Exopolyphosphatase_G56;Target=Exopolyphosphatase;align=207
Chrom_1	blast	match	16829930	16830598	256	0	0	ID=LchAC_G57;Target=LchAC;align=227
Chrom_1	blast	match	16829930	16830502	239	0	0	ID=Synthetase_G58;Target=Synthetase;align=195
Chrom_1	blast	match	16829939	16835158	365.3	0	0	ID=NRPS_G131;Target=NRPS;align=441
Chrom_1	blast	match	16829948	16830598	249	0	0	ID=Nonribosomal_G58;Target=Nonribosomal;align=221
Chrom_1	blast	match	16829948	16830553	244	0	0	ID=PstC_G56;Target=PstC;align=206
Chrom_1	blast	match	16829954	16830679	284	0	0	ID=CDS1_G26;Target=CDS1;align=245
Chrom_1	blast	match	16829957	16830619	249	0	0	ID=Syringomycin_G57;Target=Syringomycin;align=225
Chrom_1	blast	match	16829960	16837605	298.5	0	0	ID=Plipastatin_G69;Target=Plipastatin;align=344
Chrom_1	blast	match	16829960	16830619	247	0	0	ID=Polyketide_G57;Target=Polyketide;align=224
Chrom_1	blast	match	16829978	16830325	184	0	0	ID=DepA_G39;Target=DepA;align=117
Chrom_1	blast	match	16829987	16830553	226	0	0	ID=TubC_G55;Target=TubC;align=193
Chrom_1	blast	match	16829990	16830337	189	0	0	ID=D-alanine--poly(Phosphoribitol)_G30;Target=D-alanine--poly(Phosphoribitol);align=117
Chrom_1	blast	match	16829990	16830619	238	0	0	ID=Possible_G56;Target=Possible;align=214
Chrom_1	blast	match	16829993	16830340	192	0	0	ID=Non-robosomal_G28;Target=Non-robosomal;align=117
Chrom_1	blast	match	16829996	16830619	238	0	0	ID=Alpha-aminoadipyl-cysteinyl-valine_G55;Target=Alpha-aminoadipyl-cysteinyl-valine;align=212
Chrom_1	blast	match	16829996	16830529	220	0	0	ID=DepD_G55;Target=DepD;align=182
Chrom_1	blast	match	16829996	16830598	231	0	0	ID=NPRS_G55;Target=NPRS;align=205
Chrom_1	blast	match	16829996	16830538	223	0	0	ID=Non_G55;Target=Non;align=185
Chrom_1	blast	match	16829996	16830613	236	0	0	ID=PvdJ(3)_G55;Target=PvdJ(3);align=210
Chrom_1	blast	match	16829999	16830619	235	0	0	ID=Barbamide_G56;Target=Barbamide;align=211
Chrom_1	blast	match	16829999	16830517	214	0	0	ID=Mannopeptimycin_G56;Target=Mannopeptimycin;align=177
Chrom_1	blast	match	16829999	16830505	213	0	0	ID=Non-ribosimal_G55;Target=Non-ribosimal;align=173
Chrom_1	blast	match	16829999	16830619	235	0	0	ID=Siderophore_G56;Target=Siderophore;align=211
Chrom_1	blast	match	16829999	16830553	223	0	0	ID=Tyrocidine_G49;Target=Tyrocidine;align=189
Chrom_1	blast	match	16830005	16830619	233	0	0	ID=NdaA_G56;Target=NdaA;align=209
Chrom_1	blast	match	16830005	16830619	233	0	0	ID=Predicted_G56;Target=Predicted;align=209
Chrom_1	blast	match	16830005	16830619	233	0	0	ID=SrfAC_G56;Target=SrfAC;align=209
Chrom_1	blast	match	16830005	16830598	226	0	0	ID=Thioesterase_G57;Target=Thioesterase;align=202
Chrom_1	blast	match	16830008	16830337	184	0	0	ID=AMP-dependent_G31;Target=AMP-dependent;align=111
Chrom_1	blast	match	16830008	16830121	62.8	0	0	ID=Aminoadipate_G43;Target=Aminoadipate;align=38
Chrom_1	blast	match	16830008	16830619	233	0	0	ID=McnB_G56;Target=McnB;align=208
Chrom_1	blast	match	16830008	16830619	233	0	0	ID=MicA_G56;Target=MicA;align=208
Chrom_1	blast	match	16830008	16830574	222	0	0	ID=NRPS-like_G174;Target=NRPS-like;align=193
Chrom_1	blast	match	16830008	16830619	233	0	0	ID=Probable_G59;Target=Probable;align=208
Chrom_1	blast	match	16830071	16830619	199	0	0	ID=Linear_G49;Target=Linear;align=187
Chrom_1	blast	match	16830200	16830619	129	0	0	ID=Aureobasidin_G61;Target=Aureobasidin;align=143
Chrom_1	blast	match	16830221	16830619	119	0	0	ID=Alpha-aminoadipate_G68;Target=Alpha-aminoadipate;align=136
Chrom_1	blast	match	16830221	16830619	119	0	0	ID=CrpC_G68;Target=CrpC;align=136
Chrom_1	blast	match	16830221	16830619	119	0	0	ID=DEHA2D07964p_G72;Target=DEHA2D07964p;align=136
Chrom_1	blast	match	16830221	16830598	112	0	0	ID=L-aminoadipate-semialdehyde_G67;Target=L-aminoadipate-semialdehyde;align=129
Chrom_1	blast	match	16830221	16830619	119	0	0	ID=Lys2p_G68;Target=Lys2p;align=136
Chrom_1	blast	match	16830221	16830613	117	0	0	ID=Piso0_000199_G67;Target=Piso0_000199;align=134
Chrom_1	blast	match	16830221	16830553	107	0	0	ID=YALI0E06457p_G67;Target=YALI0E06457p;align=114
Chrom_1	blast	match	16830224	16830619	117	0	0	ID=CtaD_G73;Target=CtaD;align=135
Chrom_1	blast	match	16830224	16830619	117	0	0	ID=High-molecular-weight_G73;Target=High-molecular-weight;align=135
Chrom_1	blast	match	16830230	16830598	108	0	0	ID=Beta-ketoacyl_G73;Target=Beta-ketoacyl;align=126
Chrom_1	blast	match	16830251	16830508	78.6	0	0	ID=Yersiniabactin_G74;Target=Yersiniabactin;align=89
Chrom_1	blast	match	16830407	16830622	101	0	0	ID=PCP_G26;Target=PCP;align=72
Chrom_1	blast	match	16830407	16830622	91.7	0	0	ID=PCP1_G81;Target=PCP1;align=72
Chrom_1	blast	match	16830407	16830622	79	0	0	ID=PCP2_G87;Target=PCP2;align=72
Chrom_1	blast	match	16830407	16830622	50.1	0	0	ID=PCP3_G97;Target=PCP3;align=72
Chrom_1	blast	match	16830407	16830622	51.6	0	0	ID=PCP4_G88;Target=PCP4;align=72
Chrom_1	blast	match	16830407	16830622	55.5	0	0	ID=PCP5_G58;Target=PCP5;align=72
Chrom_1	blast	match	16830407	16830616	44.7	0	0	ID=PCP6_G79;Target=PCP6;align=70
Chrom_1	blast	match	16830407	16830619	70.1	0	0	ID=PCP7_G10;Target=PCP7;align=71
Chrom_1	blast	match	16830695	16831588	151	0	0	ID=condensation_LCL_G159;Target=condensation_LCL;align=298
Chrom_1	blast	match	16830695	16831561	153	0	0	ID=condensation_LCL3_G161;Target=condensation_LCL3;align=289
Chrom_1	blast	match	16830698	16831591	480	0	0	ID=heterocyclization_G4;Target=heterocyclization;align=298
Chrom_1	blast	match	16832111	16832281	34.3	0	0	ID=AMP-binding-_G106;Target=AMP-binding-;align=57
Chrom_1	blast	match	16832165	16833367	253	0	0	ID=AMP_binding-Cys_G7;Target=AMP_binding-Cys;align=401
Chrom_1	blast	match	16832165	16841570	183.3	0	0	ID=AMP_binding-arg1_G48;Target=AMP_binding-arg1;align=452
Chrom_1	blast	match	16832165	16833370	649	0	0	ID=AMP_binding-cys_G12;Target=AMP_binding-cys;align=404
Chrom_1	blast	match	16832165	16833370	806	0	0	ID=AMP_binding-cys1_G1;Target=AMP_binding-cys1;align=402
Chrom_1	blast	match	16832165	16833370	181	0	0	ID=AMP_binding-leu_G91;Target=AMP_binding-leu;align=405
Chrom_1	blast	match	16832165	16833370	187	0	0	ID=AMP_binding-val_G10;Target=AMP_binding-val;align=417
Chrom_1	blast	match	16832165	16833370	199	0	0	ID=AMP_binding-val1_G5;Target=AMP_binding-val1;align=411
Chrom_1	blast	match	16832165	16832698	90.1	0	0	ID=AMP_binding1_G61;Target=AMP_binding1;align=182
Chrom_1	blast	match	16832165	16833370	202	0	0	ID=AMP_binding3;_G5;Target=AMP_binding3;;align=409
Chrom_1	blast	match	16832165	16833370	175	0	0	ID=AMP_binding4;_G10;Target=AMP_binding4;;align=417
Chrom_1	blast	match	16832167	16832541	116	0	0	ID=AMP_binding2_G5;Target=AMP_binding2;align=125
Chrom_1	blast	match	16832858	16843232	468.3	0	0	ID=NRPS2376_G60;Target=NRPS2376;align=558
Chrom_1	blast	match	16833122	16834888	120.6	0	0	ID=AerB_G119;Target=AerB;align=166
Chrom_1	blast	match	16833122	16834795	105.6	0	0	ID=BcNRPS2\_G122;Target=BcNRPS2\;align=141
Chrom_1	blast	match	16833122	16834774	105.2	0	0	ID=CtaC_G123;Target=CtaC;align=134
Chrom_1	blast	match	16833122	16833409	55.8	0	0	ID=CurF_G111;Target=CurF;align=96
Chrom_1	blast	match	16833122	16834774	105.2	0	0	ID=D-alanine--poly(phosphoribitol)_G123;Target=D-alanine--poly(phosphoribitol);align=134
Chrom_1	blast	match	16833122	16834759	96.7	0	0	ID=Daptomycin_G121;Target=Daptomycin;align=129
Chrom_1	blast	match	16833122	16833328	55.5	0	0	ID=Dihydroaeruginoic_G109;Target=Dihydroaeruginoic;align=69
Chrom_1	blast	match	16833122	16835158	124.8	0	0	ID=Genome_G119;Target=Genome;align=256
Chrom_1	blast	match	16833122	16835158	125.2	0	0	ID=Glutamate_G119;Target=Glutamate;align=256
Chrom_1	blast	match	16833122	16834888	119.8	0	0	ID=MtaC_G119;Target=MtaC;align=166
Chrom_1	blast	match	16833122	16833307	42	0	0	ID=Peptidyl_G109;Target=Peptidyl;align=62
Chrom_1	blast	match	16833122	16835134	120.2	0	0	ID=Phenylalanine_G120;Target=Phenylalanine;align=248
Chrom_1	blast	match	16833122	16835146	122.9	0	0	ID=Surfactin_G119;Target=Surfactin;align=252
Chrom_1	blast	match	16833122	16833328	55.5	0	0	ID=TgaC_G107;Target=TgaC;align=69
Chrom_1	blast	match	16833122	16833328	55.5	0	0	ID=TugD_G110;Target=TugD;align=69
Chrom_1	blast	match	16833122	16834888	119.8	0	0	ID=WAPS2_G119;Target=WAPS2;align=166
Chrom_1	blast	match	16833128	16834795	102.4	0	0	ID=AMP-binding_G121;Target=AMP-binding;align=139
Chrom_1	blast	match	16833128	16834888	110.9	0	0	ID=Enterobactin_G120;Target=Enterobactin;align=146
Chrom_1	blast	match	16833128	16834888	116.3	0	0	ID=Exopolyphosphatase_G119;Target=Exopolyphosphatase;align=164
Chrom_1	blast	match	16833128	16834888	116.3	0	0	ID=LchAC_G120;Target=LchAC;align=164
Chrom_1	blast	match	16833128	16834888	116.7	0	0	ID=Synthetase_G118;Target=Synthetase;align=164
Chrom_1	blast	match	16833203	16835146	117.9	0	0	ID=Alpha-aminoadipyl-cysteinyl-valine_G116;Target=Alpha-aminoadipyl-cysteinyl-valine;align=225
Chrom_1	blast	match	16833203	16834888	114.8	0	0	ID=Antibiotic_G118;Target=Antibiotic;align=139
Chrom_1	blast	match	16833203	16835146	117.9	0	0	ID=Barbamide_G116;Target=Barbamide;align=225
Chrom_1	blast	match	16833203	16834771	98.2	0	0	ID=D-alanine--poly(Phosphoribitol)_G121;Target=D-alanine--poly(Phosphoribitol);align=95
Chrom_1	blast	match	16833203	16834759	91.6	0	0	ID=DepA_G120;Target=DepA;align=75
Chrom_1	blast	match	16833203	16834888	114.8	0	0	ID=DepD_G117;Target=DepD;align=139
Chrom_1	blast	match	16833203	16835146	116.7	0	0	ID=Dimodular_G118;Target=Dimodular;align=225
Chrom_1	blast	match	16833203	16834888	114.8	0	0	ID=Mannopeptimycin_G116;Target=Mannopeptimycin;align=139
Chrom_1	blast	match	16833203	16834888	114.4	0	0	ID=NPRS_G118;Target=NPRS;align=139
Chrom_1	blast	match	16833203	16834888	114.8	0	0	ID=Non_G117;Target=Non;align=139
Chrom_1	blast	match	16833203	16834888	114.4	0	0	ID=Non-ribosimal_G116;Target=Non-ribosimal;align=139
Chrom_1	blast	match	16833203	16834774	100.1	0	0	ID=Non-robosomal_G121;Target=Non-robosomal;align=80
Chrom_1	blast	match	16833203	16834888	114.4	0	0	ID=Plipastatin_G154;Target=Plipastatin;align=139
Chrom_1	blast	match	16833203	16835146	118.6	0	0	ID=Polyketide_G116;Target=Polyketide;align=225
Chrom_1	blast	match	16833203	16835146	118.2	0	0	ID=Possible_G116;Target=Possible;align=225
Chrom_1	blast	match	16833203	16834888	114	0	0	ID=PstC_G119;Target=PstC;align=139
Chrom_1	blast	match	16833203	16835140	115.9	0	0	ID=PvdJ(3)_G116;Target=PvdJ(3);align=223
Chrom_1	blast	match	16833203	16835158	119.4	0	0	ID=Siderophore_G116;Target=Siderophore;align=229
Chrom_1	blast	match	16833203	16835146	118.3	0	0	ID=Syringomycin_G116;Target=Syringomycin;align=225
Chrom_1	blast	match	16833203	16834888	114.4	0	0	ID=TubC_G116;Target=TubC;align=139
Chrom_1	blast	match	16833212	16834771	96.7	0	0	ID=AMP-dependent_G121;Target=AMP-dependent;align=92
Chrom_1	blast	match	16833212	16833325	46.2	0	0	ID=Aminoadipate_G101;Target=Aminoadipate;align=38
Chrom_1	blast	match	16833212	16835158	117.9	0	0	ID=McnB_G116;Target=McnB;align=226
Chrom_1	blast	match	16833212	16835158	117.8	0	0	ID=MicA_G116;Target=MicA;align=226
Chrom_1	blast	match	16833212	16835158	118.2	0	0	ID=Predicted_G116;Target=Predicted;align=226
Chrom_1	blast	match	16833212	16835158	117.9	0	0	ID=Probable_G120;Target=Probable;align=226
Chrom_1	blast	match	16833212	16834888	105.1	0	0	ID=Pyoverdine_G120;Target=Pyoverdine;align=117
Chrom_1	blast	match	16833212	16842049	223.8	0	0	ID=Similar_G50;Target=Similar;align=340
Chrom_1	blast	match	16833212	16834888	112.8	0	0	ID=Thioesterase_G119;Target=Thioesterase;align=136
Chrom_1	blast	match	16833215	16835146	116.6	0	0	ID=NdaA_G116;Target=NdaA;align=221
Chrom_1	blast	match	16833215	16835146	116.7	0	0	ID=Nonribosomal_G170;Target=Nonribosomal;align=221
Chrom_1	blast	match	16833215	16835146	116.6	0	0	ID=SrfAC_G116;Target=SrfAC;align=221
Chrom_1	blast	match	16834454	16837409	592	0	0	ID=CDS_G100;Target=CDS;align=543
Chrom_1	blast	match	16834613	16837616	374.9	0	0	ID=NRPS2376_G94;Target=NRPS2376;align=574
Chrom_1	blast	match	16834661	16835158	67.4	0	0	ID=Alpha-aminoadipate_G104;Target=Alpha-aminoadipate;align=171
Chrom_1	blast	match	16834661	16835158	67.4	0	0	ID=Aureobasidin_G104;Target=Aureobasidin;align=171
Chrom_1	blast	match	16834661	16835146	65.5	0	0	ID=CrpC_G105;Target=CrpC;align=167
Chrom_1	blast	match	16834661	16835146	65.9	0	0	ID=CtaD_G104;Target=CtaD;align=167
Chrom_1	blast	match	16834661	16835158	67.4	0	0	ID=DEHA2D07964p_G103;Target=DEHA2D07964p;align=171
Chrom_1	blast	match	16834661	16835158	67.4	0	0	ID=High-molecular-weight_G103;Target=High-molecular-weight;align=171
Chrom_1	blast	match	16834661	16834888	62	0	0	ID=L-aminoadipate-semialdehyde_G105;Target=L-aminoadipate-semialdehyde;align=81
Chrom_1	blast	match	16834661	16835155	65.9	0	0	ID=Lys2p_G104;Target=Lys2p;align=170
Chrom_1	blast	match	16834661	16835140	63.5	0	0	ID=Piso0_000199_G105;Target=Piso0_000199;align=165
Chrom_1	blast	match	16834661	16834888	61.6	0	0	ID=YALI0E06457p_G103;Target=YALI0E06457p;align=81
Chrom_1	blast	match	16834664	16834888	60.5	0	0	ID=Beta-ketoacyl_G105;Target=Beta-ketoacyl;align=80
Chrom_1	blast	match	16834685	16834888	57.8	0	0	ID=Yersiniabactin_G97;Target=Yersiniabactin;align=73
Chrom_1	blast	match	16834997	16835149	51.6	0	0	ID=PCP_G109;Target=PCP;align=51
Chrom_1	blast	match	16834997	16835149	34.3	0	0	ID=PCP2_G122;Target=PCP2;align=51
Chrom_1	blast	match	16835003	16835152	28.5	0	0	ID=PCP4_G130;Target=PCP4;align=50
Chrom_1	blast	match	16835003	16835146	41.2	0	0	ID=PCP7_G91;Target=PCP7;align=48
Chrom_1	blast	match	16835015	16835152	48.1	0	0	ID=PCP1_G99;Target=PCP1;align=46
Chrom_1	blast	match	16836567	16840441	317.8	0	0	ID=NRPS2875_G112;Target=NRPS2875;align=548
Chrom_1	blast	match	16836570	16837502	357	0	0	ID=condensation_LCL3_G51;Target=condensation_LCL3;align=311
Chrom_1	blast	match	16836570	16837502	219	0	0	ID=condensation_LCL5_G65;Target=condensation_LCL5;align=317
Chrom_1	blast	match	16836570	16837505	215	0	0	ID=condensation_LCL6_G25;Target=condensation_LCL6;align=316
Chrom_1	blast	match	16836570	16837502	214	0	0	ID=condensation_LCL7_G24;Target=condensation_LCL7;align=317
Chrom_1	blast	match	16836576	16837457	228	0	0	ID=Condensation_G9;Target=Condensation;align=298
Chrom_1	blast	match	16836576	16840666	410	0	0	ID=NRPS1692_G98;Target=NRPS1692;align=619
Chrom_1	blast	match	16836576	16837481	195	0	0	ID=NRPS2_G72;Target=NRPS2;align=312
Chrom_1	blast	match	16836576	16837508	360	0	0	ID=condensation_LCL_G40;Target=condensation_LCL;align=311
Chrom_1	blast	match	16836576	16837511	409	0	0	ID=condensation_LCL1_G53;Target=condensation_LCL1;align=313
Chrom_1	blast	match	16836576	16837514	367	0	0	ID=condensation_LCL2_G85;Target=condensation_LCL2;align=313
Chrom_1	blast	match	16836576	16837502	155	0	0	ID=condensation_LCL8_G40;Target=condensation_LCL8;align=312
Chrom_1	blast	match	16836582	16837514	191	0	0	ID=condensation1_G2;Target=condensation1;align=311
Chrom_1	blast	match	16836585	16836698	31.6	0	0	ID=NRPS/PKS-C2_DCL_024-062_G73;Target=NRPS/PKS-C2_DCL_024-062;align=39
Chrom_1	blast	match	16836681	16837931	324	0	0	ID=NRPS-like_G54;Target=NRPS-like;align=431
Chrom_1	blast	match	16836807	16837619	280	0	0	ID=McnC_G65;Target=McnC;align=271
Chrom_1	blast	match	16836807	16837868	287	0	0	ID=Non-ribosomal_G74;Target=Non-ribosomal;align=360
Chrom_1	blast	match	16836837	16837514	244	0	0	ID=condensation_LCL4_G58;Target=condensation_LCL4;align=226
Chrom_1	blast	match	16836945	16837931	283	0	0	ID=Amino_G84;Target=Amino;align=336
Chrom_1	blast	match	16836945	16837616	254	0	0	ID=NRPS_G122;Target=NRPS;align=224
Chrom_1	blast	match	16836945	16837607	254	0	0	ID=Putative_G78;Target=Putative;align=221
Chrom_1	blast	match	16837162	16842049	171.9	0	0	ID=AerG_G51;Target=AerG;align=358
Chrom_1	blast	match	16837162	16842046	177.7	0	0	ID=Bacillorin_G52;Target=Bacillorin;align=379
Chrom_1	blast	match	16837162	16842046	172.5	0	0	ID=Cyclic_G42;Target=Cyclic;align=367
Chrom_1	blast	match	16837162	16842043	180.7	0	0	ID=Gramicidin_G53;Target=Gramicidin;align=385
Chrom_1	blast	match	16837162	16842046	163.9	0	0	ID=Lichenysin_G43;Target=Lichenysin;align=364
Chrom_1	blast	match	16837162	16842007	180.5	0	0	ID=Mycosubtilin_G47;Target=Mycosubtilin;align=373
Chrom_1	blast	match	16837162	16842049	180.7	0	0	ID=NRPS/PKS_G54;Target=NRPS/PKS;align=387
Chrom_1	blast	match	16837162	16842049	171.9	0	0	ID=NosC_G51;Target=NosC;align=358
Chrom_1	blast	match	16837162	16842049	182.2	0	0	ID=NpnC_G53;Target=NpnC;align=387
Chrom_1	blast	match	16837162	16842049	181.5	0	0	ID=OciB_G54;Target=OciB;align=389
Chrom_1	blast	match	16837314	16840250	885	0	0	ID=NRPS1998c_G31;Target=NRPS1998c;align=802
Chrom_1	blast	match	16837365	16837448	47	0	0	ID=NRPS/PKS-C5_LCL_267-296_G6;Target=NRPS/PKS-C5_LCL_267-296;align=28
Chrom_1	blast	match	16837497	16837598	45.4	0	0	ID=NRPS/PKS-C67_DCL_14fromHMM-_G33;Target=NRPS/PKS-C67_DCL_14fromHMM-;align=34
Chrom_1	blast	match	16837524	16837799	51.2	0	0	ID=HxxPF-repeated_G52;Target=HxxPF-repeated;align=93
Chrom_1	blast	match	16837539	16838036	130	0	0	ID=NRPS1_G55;Target=NRPS1;align=168
Chrom_1	blast	match	16838592	16839548	191	0	0	ID=Condensation_G66;Target=Condensation;align=320
Chrom_1	blast	match	16838592	16840268	620	0	0	ID=NRPS2875_G31;Target=NRPS2875;align=561
Chrom_1	blast	match	16838592	16843631	1555.9	0	0	ID=NRPS686.1_G48;Target=NRPS686.1;align=1489
Chrom_1	blast	match	16838595	16840250	637	0	0	ID=NRPS1692_G25;Target=NRPS1692;align=557
Chrom_1	blast	match	16838595	16839572	389	0	0	ID=NRPS2_G22;Target=NRPS2;align=327
Chrom_1	blast	match	16838595	16839599	357	0	0	ID=condensation_LCL_G42;Target=condensation_LCL;align=337
Chrom_1	blast	match	16838595	16843130	519.9	0	0	ID=condensation_LCL1_G49;Target=condensation_LCL1;align=490
Chrom_1	blast	match	16838595	16839605	394	0	0	ID=condensation_LCL2_G69;Target=condensation_LCL2;align=342
Chrom_1	blast	match	16838595	16839605	411	0	0	ID=condensation_LCL3_G41;Target=condensation_LCL3;align=339
Chrom_1	blast	match	16838595	16839602	181	0	0	ID=condensation_LCL4_G97;Target=condensation_LCL4;align=338
Chrom_1	blast	match	16838595	16839593	187	0	0	ID=condensation_LCL6_G86;Target=condensation_LCL6;align=334
Chrom_1	blast	match	16838595	16839593	192	0	0	ID=condensation_LCL7_G83;Target=condensation_LCL7;align=335
Chrom_1	blast	match	16838601	16839600	302.2	0	0	ID=condensation_LCL5_G38;Target=condensation_LCL5;align=330
Chrom_1	blast	match	16838601	16839593	156	0	0	ID=condensation_LCL8_G35;Target=condensation_LCL8;align=333
Chrom_1	blast	match	16838610	16838735	33.9	0	0	ID=NRPS/PKS-C2_DCL_024-062_G49;Target=NRPS/PKS-C2_DCL_024-062;align=42
Chrom_1	blast	match	16838682	16840013	261	0	0	ID=NRPS-like_G119;Target=NRPS-like;align=455
Chrom_1	blast	match	16838688	16839158	89	0	0	ID=score=31.443_G6;Target=score=31.443;align=157
Chrom_1	blast	match	16838844	16842102	453	0	0	ID=McnC_G45;Target=McnC;align=527
Chrom_1	blast	match	16838844	16842102	505	0	0	ID=Non-ribosomal_G46;Target=Non-ribosomal;align=603
Chrom_1	blast	match	16838997	16839053	23.1	0	0	ID=NRPS/PKS-C3_LCL_132-143_G48;Target=NRPS/PKS-C3_LCL_132-143;align=19
Chrom_1	blast	match	16839003	16840013	216	0	0	ID=Amino_G141;Target=Amino;align=339
Chrom_1	blast	match	16839216	16840564	452.2	0	0	ID=CDS_G84;Target=CDS;align=452
Chrom_1	blast	match	16839456	16839518	32	0	0	ID=NRPS/PKS-C5_LCL_267-296_G133;Target=NRPS/PKS-C5_LCL_267-296;align=21
Chrom_1	blast	match	16840143	16840902	77.1	0	0	ID=AMP-binding-_G103;Target=AMP-binding-;align=138
Chrom_1	blast	match	16840155	16840306	57.4	0	0	ID=score=20.1245_G104;Target=score=20.1245;align=48
Chrom_1	blast	match	16840197	16841554	347.9	0	0	ID=AMP_binding-ala1_G55;Target=AMP_binding-ala1;align=398
Chrom_1	blast	match	16840197	16841571	332.2	0	0	ID=AMP_binding-arg_G80;Target=AMP_binding-arg;align=434
Chrom_1	blast	match	16840197	16841075	192.2	0	0	ID=AMP_binding-arg1_G120;Target=AMP_binding-arg1;align=280
Chrom_1	blast	match	16840197	16841045	234.7	0	0	ID=AMP_binding-arg2_G118;Target=AMP_binding-arg2;align=269
Chrom_1	blast	match	16840197	16841048	181.1	0	0	ID=AMP_binding-arg3_G77;Target=AMP_binding-arg3;align=275
Chrom_1	blast	match	16840197	16841090	176.8	0	0	ID=AMP_binding-arg5_G84;Target=AMP_binding-arg5;align=291
Chrom_1	blast	match	16840197	16841571	324.9	0	0	ID=AMP_binding-gln_G79;Target=AMP_binding-gln;align=427
Chrom_1	blast	match	16840197	16841569	308.3	0	0	ID=AMP_binding-leu_G36;Target=AMP_binding-leu;align=459
Chrom_1	blast	match	16840197	16841571	274.6	0	0	ID=AMP_binding-leu1_G112;Target=AMP_binding-leu1;align=382
Chrom_1	blast	match	16840197	16841569	237.6	0	0	ID=AMP_binding-lys4_G64;Target=AMP_binding-lys4;align=348
Chrom_1	blast	match	16840197	16841541	201	0	0	ID=AMP_binding-val_G97;Target=AMP_binding-val;align=370
Chrom_1	blast	match	16840197	16841558	117.8	0	0	ID=ANP_binding-mpro_G78;Target=ANP_binding-mpro;align=207
Chrom_1	blast	match	16840208	16841613	278	0	0	ID=NRPS3206_G93;Target=NRPS3206;align=378
Chrom_1	blast	match	16840244	16841571	499.1	0	0	ID=AMP_binding-leu2_G29;Target=AMP_binding-leu2;align=421
Chrom_1	blast	match	16840244	16850951	838.4	0	0	ID=AMP_binding-lys1_G2;Target=AMP_binding-lys1;align=539
Chrom_1	blast	match	16840253	16841553	209.4	0	0	ID=AMP_binding-cys_G62;Target=AMP_binding-cys;align=396
Chrom_1	blast	match	16840253	16841569	265	0	0	ID=AMP_binding-cys2_G18;Target=AMP_binding-cys2;align=347
Chrom_1	blast	match	16840256	16841571	220.1	0	0	ID=AMP_binding-tyr_G69;Target=AMP_binding-tyr;align=365
Chrom_1	blast	match	16840262	16841505	177.5	0	0	ID=AMP_binding-ser_G106;Target=AMP_binding-ser;align=291
Chrom_1	blast	match	16840268	16840853	117.1	0	0	ID=AMP_binding1_G77;Target=AMP_binding1;align=180
Chrom_1	blast	match	16840447	16841571	406.1	0	0	ID=AMP_binding-lys_G80;Target=AMP_binding-lys;align=440
Chrom_1	blast	match	16840472	16841571	217.2	0	0	ID=AMP_binding-lys3_G68;Target=AMP_binding-lys3;align=292
Chrom_1	blast	match	16840794	16850952	483.3	0	0	ID=AMP_binding-lys2_G2;Target=AMP_binding-lys2;align=403
Chrom_1	blast	match	16840996	16842102	332	0	0	ID=NRPS2659_G40;Target=NRPS2659;align=371
Chrom_1	blast	match	16841083	16849061	581	0	0	ID=NRPS2376_G66;Target=NRPS2376;align=726
Chrom_1	blast	match	16841164	16841631	179	0	0	ID=CDS3_G60;Target=CDS3;align=157
Chrom_1	blast	match	16841245	16842602	453	0	0	ID=CDS_G111;Target=CDS;align=444
Chrom_1	blast	match	16841353	16841772	218	0	0	ID=AMP-binding_G58;Target=AMP-binding;align=141
Chrom_1	blast	match	16841353	16841931	284	0	0	ID=AerB_G29;Target=AerB;align=194
Chrom_1	blast	match	16841353	16851143	406.7	0	0	ID=Amino_G50;Target=Amino;align=368
Chrom_1	blast	match	16841353	16841988	296	0	0	ID=Antibiotic_G29;Target=Antibiotic;align=213
Chrom_1	blast	match	16841353	16851143	390.7	0	0	ID=Bacitracin_G26;Target=Bacitracin;align=355
Chrom_1	blast	match	16841353	16841775	220	0	0	ID=BcNRPS2\_G57;Target=BcNRPS2\;align=142
Chrom_1	blast	match	16841353	16841754	213	0	0	ID=CtaC_G60;Target=CtaC;align=135
Chrom_1	blast	match	16841353	16841643	147	0	0	ID=CurF_G63;Target=CurF;align=98
Chrom_1	blast	match	16841353	16841751	210	0	0	ID=D-alanine--poly(phosphoribitol)_G60;Target=D-alanine--poly(phosphoribitol);align=134
Chrom_1	blast	match	16841353	16841733	200	0	0	ID=Daptomycin_G59;Target=Daptomycin;align=128
Chrom_1	blast	match	16841353	16841565	103	0	0	ID=Dihydroaeruginoic_G66;Target=Dihydroaeruginoic;align=72
Chrom_1	blast	match	16841353	16842030	317	0	0	ID=Dimodular_G29;Target=Dimodular;align=227
Chrom_1	blast	match	16841353	16841964	293	0	0	ID=Enterobactin_G28;Target=Enterobactin;align=205
Chrom_1	blast	match	16841353	16841949	286	0	0	ID=Exopolyphosphatase_G29;Target=Exopolyphosphatase;align=200
Chrom_1	blast	match	16841353	16851143	395.7	0	0	ID=Fusaricidin_G23;Target=Fusaricidin;align=357
Chrom_1	blast	match	16841353	16842036	317	0	0	ID=Genome_G29;Target=Genome;align=229
Chrom_1	blast	match	16841353	16842036	317	0	0	ID=Glutamate_G29;Target=Glutamate;align=229
Chrom_1	blast	match	16841353	16842009	308	0	0	ID=LchAC_G26;Target=LchAC;align=220
Chrom_1	blast	match	16841353	16841955	288	0	0	ID=MtaC_G33;Target=MtaC;align=202
Chrom_1	blast	match	16841353	16841586	117	0	0	ID=N-(5-amino-5-carboxypentanoyl)-L-cysteinyl-D-valine_G73;Target=N-(5-amino-5-carboxypentanoyl)-L-cysteinyl-D-valine;align=79
Chrom_1	blast	match	16841353	16851143	385.4	0	0	ID=NRPS_G74;Target=NRPS;align=351
Chrom_1	blast	match	16841353	16842036	317	0	0	ID=Peptide_G26;Target=Peptide;align=229
Chrom_1	blast	match	16841353	16841511	77	0	0	ID=Peptidyl_G74;Target=Peptidyl;align=53
Chrom_1	blast	match	16841353	16842021	313	0	0	ID=Phenylalanine_G28;Target=Phenylalanine;align=224
Chrom_1	blast	match	16841353	16851143	400.5	0	0	ID=Putative_G31;Target=Putative;align=359
Chrom_1	blast	match	16841353	16841994	300	0	0	ID=Pyoverdine_G30;Target=Pyoverdine;align=215
Chrom_1	blast	match	16841353	16842030	317	0	0	ID=Surfactin_G28;Target=Surfactin;align=227
Chrom_1	blast	match	16841353	16841913	276	0	0	ID=Synthetase_G29;Target=Synthetase;align=188
Chrom_1	blast	match	16841353	16841532	90.5	0	0	ID=TgaC_G70;Target=TgaC;align=60
Chrom_1	blast	match	16841353	16841592	123	0	0	ID=TugD_G66;Target=TugD;align=81
Chrom_1	blast	match	16841353	16841946	286	0	0	ID=WAPS2_G30;Target=WAPS2;align=199
Chrom_1	blast	match	16841353	16851143	409	0	0	ID=missing_Note_qualifer_G35;Target=missing_Note_qualifer;align=368
Chrom_1	blast	match	16841356	16842009	306	0	0	ID=Nonribosomal_G22;Target=Nonribosomal;align=219
Chrom_1	blast	match	16841356	16841964	290	0	0	ID=PstC_G28;Target=PstC;align=204
Chrom_1	blast	match	16841362	16842072	229	0	0	ID=CDS1_G68;Target=CDS1;align=241
Chrom_1	blast	match	16841365	16842030	308	0	0	ID=Syringomycin_G24;Target=Syringomycin;align=223
Chrom_1	blast	match	16841368	16841946	276	0	0	ID=Plipastatin_G39;Target=Plipastatin;align=194
Chrom_1	blast	match	16841368	16842030	306	0	0	ID=Polyketide_G26;Target=Polyketide;align=222
Chrom_1	blast	match	16841372	16842049	107	0	0	ID=Peptolide_G51;Target=Peptolide;align=227
Chrom_1	blast	match	16841386	16841733	180	0	0	ID=DepA_G47;Target=DepA;align=117
Chrom_1	blast	match	16841404	16842030	293	0	0	ID=Alpha-aminoadipyl-cysteinyl-valine_G24;Target=Alpha-aminoadipyl-cysteinyl-valine;align=210
Chrom_1	blast	match	16841404	16841745	182	0	0	ID=D-alanine--poly(Phosphoribitol)_G46;Target=D-alanine--poly(Phosphoribitol);align=115
Chrom_1	blast	match	16841404	16841931	260	0	0	ID=DepD_G25;Target=DepD;align=177
Chrom_1	blast	match	16841404	16842009	285	0	0	ID=NPRS_G23;Target=NPRS;align=203
Chrom_1	blast	match	16841404	16841949	263	0	0	ID=Non_G29;Target=Non;align=183
Chrom_1	blast	match	16841404	16841751	187	0	0	ID=Non-robosomal_G43;Target=Non-robosomal;align=117
Chrom_1	blast	match	16841404	16842030	294	0	0	ID=Possible_G25;Target=Possible;align=210
Chrom_1	blast	match	16841404	16842024	290	0	0	ID=PvdJ(3)_G24;Target=PvdJ(3);align=208
Chrom_1	blast	match	16841404	16841964	269	0	0	ID=TubC_G29;Target=TubC;align=188
Chrom_1	blast	match	16841407	16842036	293	0	0	ID=Barbamide_G25;Target=Barbamide;align=211
Chrom_1	blast	match	16841407	16841928	259	0	0	ID=Mannopeptimycin_G19;Target=Mannopeptimycin;align=175
Chrom_1	blast	match	16841407	16841916	253	0	0	ID=Non-ribosimal_G19;Target=Non-ribosimal;align=171
Chrom_1	blast	match	16841407	16842036	293	0	0	ID=Siderophore_G25;Target=Siderophore;align=211
Chrom_1	blast	match	16841407	16851143	358.1	0	0	ID=Tyrocidine_G23;Target=Tyrocidine;align=325
Chrom_1	blast	match	16841416	16841745	181	0	0	ID=AMP-dependent_G42;Target=AMP-dependent;align=111
Chrom_1	blast	match	16841416	16841529	63.2	0	0	ID=Aminoadipate_G40;Target=Aminoadipate;align=38
Chrom_1	blast	match	16841416	16842036	292	0	0	ID=McnB_G25;Target=McnB;align=208
Chrom_1	blast	match	16841416	16842036	292	0	0	ID=MicA_G25;Target=MicA;align=208
Chrom_1	blast	match	16841416	16841988	271	0	0	ID=NRPS-like_G110;Target=NRPS-like;align=192
Chrom_1	blast	match	16841416	16842030	292	0	0	ID=NdaA_G25;Target=NdaA;align=206
Chrom_1	blast	match	16841416	16842036	293	0	0	ID=Predicted_G24;Target=Predicted;align=208
Chrom_1	blast	match	16841416	16842036	293	0	0	ID=Probable_G24;Target=Probable;align=208
Chrom_1	blast	match	16841416	16842030	292	0	0	ID=SrfAC_G25;Target=SrfAC;align=206
Chrom_1	blast	match	16841416	16842009	283	0	0	ID=Thioesterase_G25;Target=Thioesterase;align=199
Chrom_1	blast	match	16841479	16851143	353.5	0	0	ID=Linear_G20;Target=Linear;align=323
Chrom_1	blast	match	16841608	16842036	191	0	0	ID=Aureobasidin_G19;Target=Aureobasidin;align=143
Chrom_1	blast	match	16841629	16842036	181	0	0	ID=Alpha-aminoadipate_G25;Target=Alpha-aminoadipate;align=136
Chrom_1	blast	match	16841629	16842036	181	0	0	ID=CrpC_G23;Target=CrpC;align=136
Chrom_1	blast	match	16841629	16842036	181	0	0	ID=DEHA2D07964p_G23;Target=DEHA2D07964p;align=136
Chrom_1	blast	match	16841629	16842009	172	0	0	ID=L-aminoadipate-semialdehyde_G21;Target=L-aminoadipate-semialdehyde;align=127
Chrom_1	blast	match	16841629	16842036	181	0	0	ID=Lys2p_G23;Target=Lys2p;align=136
Chrom_1	blast	match	16841629	16842024	178	0	0	ID=Piso0_000199_G21;Target=Piso0_000199;align=132
Chrom_1	blast	match	16841629	16841964	157	0	0	ID=YALI0E06457p_G30;Target=YALI0E06457p;align=112
Chrom_1	blast	match	16841635	16842030	180	0	0	ID=CtaD_G24;Target=CtaD;align=132
Chrom_1	blast	match	16841635	16842036	181	0	0	ID=High-molecular-weight_G23;Target=High-molecular-weight;align=134
Chrom_1	blast	match	16841638	16842009	170	0	0	ID=Beta-ketoacyl_G21;Target=Beta-ketoacyl;align=124
Chrom_1	blast	match	16841659	16841919	125	0	0	ID=Yersiniabactin_G15;Target=Yersiniabactin;align=87
Chrom_1	blast	match	16841675	16841752	36.2	0	0	ID=Phosphopantetheine_G1;Target=Phosphopantetheine;align=26
Chrom_1	blast	match	16841824	16842039	92	0	0	ID=PCP2_G71;Target=PCP2;align=72
Chrom_1	blast	match	16841824	16842027	58.2	0	0	ID=PCP4_G59;Target=PCP4;align=69
Chrom_1	blast	match	16841824	16842027	58.2	0	0	ID=PCP5_G50;Target=PCP5;align=69
Chrom_1	blast	match	16841824	16842027	58.2	0	0	ID=PCP6_G46;Target=PCP6;align=69
Chrom_1	blast	match	16841830	16842030	92.8	0	0	ID=PCP1_G79;Target=PCP1;align=67
Chrom_1	blast	match	16841833	16842036	73.6	0	0	ID=PCP_G76;Target=PCP;align=69
Chrom_1	blast	match	16841833	16842036	63.2	0	0	ID=PCP3_G69;Target=PCP3;align=69
Chrom_1	blast	match	16841842	16842036	49.7	0	0	ID=PCP7_G82;Target=PCP7;align=66
Chrom_1	blast	match	16842147	16843073	249	0	0	ID=Condensation_G4;Target=Condensation;align=309
Chrom_1	blast	match	16842147	16843574	234	0	0	ID=NRPS2875_G121;Target=NRPS2875;align=496
Chrom_1	blast	match	16842150	16843097	170	0	0	ID=NRPS2_G134;Target=NRPS2;align=325
Chrom_1	blast	match	16842150	16843127	276	0	0	ID=condensation_LCL_G71;Target=condensation_LCL;align=326
Chrom_1	blast	match	16842150	16843124	354	0	0	ID=condensation_LCL2_G88;Target=condensation_LCL2;align=329
Chrom_1	blast	match	16842150	16843124	292	0	0	ID=condensation_LCL3_G79;Target=condensation_LCL3;align=329
Chrom_1	blast	match	16842150	16843130	287	0	0	ID=condensation_LCL4_G46;Target=condensation_LCL4;align=347
Chrom_1	blast	match	16842151	16843227	108	0	0	ID=Plipastatin_G129;Target=Plipastatin;align=366
Chrom_1	blast	match	16842152	16843228	162	0	0	ID=missing_Note_qualifer_G94;Target=missing_Note_qualifer;align=367
Chrom_1	blast	match	16842156	16843127	205	0	0	ID=condensation_LCL5_G89;Target=condensation_LCL5;align=327
Chrom_1	blast	match	16842156	16843121	205	0	0	ID=condensation_LCL6_G39;Target=condensation_LCL6;align=324
Chrom_1	blast	match	16842156	16843118	207	0	0	ID=condensation_LCL7_G40;Target=condensation_LCL7;align=322
Chrom_1	blast	match	16842156	16843121	134	0	0	ID=condensation_LCL8_G91;Target=condensation_LCL8;align=326
Chrom_1	blast	match	16842165	16842290	42.4	0	0	ID=NRPS/PKS-C2_DCL_024-062_G4;Target=NRPS/PKS-C2_DCL_024-062;align=42
Chrom_1	blast	match	16842234	16843520	392	0	0	ID=NRPS-like_G28;Target=NRPS-like;align=444
Chrom_1	blast	match	16842426	16851469	570	0	0	ID=McnC_G43;Target=McnC;align=502
Chrom_1	blast	match	16842426	16851475	617	0	0	ID=Non-ribosomal_G54;Target=Non-ribosomal;align=543
Chrom_1	blast	match	16842487	16851143	164.8	0	0	ID=Cyclic_G59;Target=Cyclic;align=368
Chrom_1	blast	match	16842487	16851143	162.5	0	0	ID=Lichenysin_G52;Target=Lichenysin;align=368
Chrom_1	blast	match	16842487	16851143	179.5	0	0	ID=Mycosubtilin_G62;Target=Mycosubtilin;align=385
Chrom_1	blast	match	16842579	16843232	269	0	0	ID=NRPS_G106;Target=NRPS;align=219
Chrom_1	blast	match	16842579	16843238	268	0	0	ID=Putative_G66;Target=Putative;align=221
Chrom_1	blast	match	16842588	16843520	305	0	0	ID=Amino_G59;Target=Amino;align=324
Chrom_1	blast	match	16842594	16842641	23.9	0	0	ID=NRPS/PKS-C3_LCL_132-143_G39;Target=NRPS/PKS-C3_LCL_132-143;align=16
Chrom_1	blast	match	16842655	16851143	170.7	0	0	ID=Bacillorin_G60;Target=Bacillorin;align=327
Chrom_1	blast	match	16842655	16851143	172.1	0	0	ID=Gramicidin_G64;Target=Gramicidin;align=329
Chrom_1	blast	match	16842655	16851143	173.3	0	0	ID=NRPS/PKS_G67;Target=NRPS/PKS;align=331
Chrom_1	blast	match	16842655	16851143	172.1	0	0	ID=NpnC_G65;Target=NpnC;align=328
Chrom_1	blast	match	16842655	16851143	174.1	0	0	ID=OciB_G68;Target=OciB;align=344
Chrom_1	blast	match	16842655	16851143	154.1	0	0	ID=Peptolide_G72;Target=Peptolide;align=312
Chrom_1	blast	match	16842735	16848368	218.2	0	0	ID=CDS_G235;Target=CDS;align=413
Chrom_1	blast	match	16842759	16843100	104	0	0	ID=condensation1_G14;Target=condensation1;align=114
Chrom_1	blast	match	16842981	16843064	43.1	0	0	ID=NRPS/PKS-C5_LCL_267-296_G27;Target=NRPS/PKS-C5_LCL_267-296;align=28
Chrom_1	blast	match	16843116	16843214	38.9	0	0	ID=NRPS/PKS-C67_DCL_14fromHMM-_G59;Target=NRPS/PKS-C67_DCL_14fromHMM-;align=33
Chrom_1	blast	match	16843140	16843379	57.8	0	0	ID=HxxPF-repeated_G40;Target=HxxPF-repeated;align=80
Chrom_1	blast	match	16843155	16843631	145	0	0	ID=NRPS1_G36;Target=NRPS1;align=168
Chrom_1	blast	match	16843191	16843481	48.1	0	0	ID=HxxPF_repeat_G3;Target=HxxPF_repeat;align=97
Chrom_1	blast	match	16847904	16848908	204	0	0	ID=Condensation_G51;Target=Condensation;align=336
Chrom_1	blast	match	16847928	16849805	702	0	0	ID=NRPS1998c_G18;Target=NRPS1998c;align=629
Chrom_1	blast	match	16847952	16849808	701	0	0	ID=NRPS2875_G19;Target=NRPS2875;align=621
Chrom_1	blast	match	16847952	16853001	1690	0	0	ID=NRPS686.1_G29;Target=NRPS686.1;align=1628
Chrom_1	blast	match	16847955	16848962	184	0	0	ID=condensation_LCL4_G91;Target=condensation_LCL4;align=338
Chrom_1	blast	match	16847955	16848953	196	0	0	ID=condensation_LCL7_G73;Target=condensation_LCL7;align=335
Chrom_1	blast	match	16847961	16850033	775	0	0	ID=NRPS1692_G9;Target=NRPS1692;align=696
Chrom_1	blast	match	16847961	16848932	397	0	0	ID=NRPS2_G20;Target=NRPS2;align=325
Chrom_1	blast	match	16847961	16848962	352	0	0	ID=condensation_LCL_G46;Target=condensation_LCL;align=336
Chrom_1	blast	match	16847961	16852476	543	0	0	ID=condensation_LCL1_G46;Target=condensation_LCL1;align=462
Chrom_1	blast	match	16847961	16848965	407	0	0	ID=condensation_LCL2_G61;Target=condensation_LCL2;align=340
Chrom_1	blast	match	16847961	16848965	423	0	0	ID=condensation_LCL3_G40;Target=condensation_LCL3;align=337
Chrom_1	blast	match	16847961	16848960	291	0	0	ID=condensation_LCL5_G43;Target=condensation_LCL5;align=330
Chrom_1	blast	match	16847961	16848953	192	0	0	ID=condensation_LCL6_G80;Target=condensation_LCL6;align=335
Chrom_1	blast	match	16847961	16848953	161	0	0	ID=condensation_LCL8_G22;Target=condensation_LCL8;align=333
Chrom_1	blast	match	16847970	16848095	34.3	0	0	ID=NRPS/PKS-C2_DCL_024-062_G29;Target=NRPS/PKS-C2_DCL_024-062;align=42
Chrom_1	blast	match	16848042	16849370	282	0	0	ID=NRPS-like_G93;Target=NRPS-like;align=454
Chrom_1	blast	match	16848045	16848518	88.6	0	0	ID=score=31.443_G9;Target=score=31.443;align=158
Chrom_1	blast	match	16848204	16849220	169	0	0	ID=McnC_G124;Target=McnC;align=358
Chrom_1	blast	match	16848357	16848413	23.1	0	0	ID=NRPS/PKS-C3_LCL_132-143_G49;Target=NRPS/PKS-C3_LCL_132-143;align=19
Chrom_1	blast	match	16848363	16849370	241	0	0	ID=Amino_G130;Target=Amino;align=338
Chrom_1	blast	match	16848576	16849934	439	0	0	ID=CDS_G53;Target=CDS;align=454
Chrom_1	blast	match	16848816	16848899	39.7	0	0	ID=NRPS/PKS-C5_LCL_267-296_G57;Target=NRPS/PKS-C5_LCL_267-296;align=28
Chrom_1	blast	match	16848975	16849268	44.3	0	0	ID=HxxPF-repeated_G73;Target=HxxPF-repeated;align=98
Chrom_1	blast	match	16849332	16850995	505	0	0	ID=NRPS3206_G52;Target=NRPS3206;align=527
Chrom_1	blast	match	16849506	16850281	134	0	0	ID=AMP-binding-_G10;Target=AMP-binding-;align=164
Chrom_1	blast	match	16849515	16849679	60.5	0	0	ID=score=20.1245_G32;Target=score=20.1245;align=55
Chrom_1	blast	match	16849560	16850951	429.5	0	0	ID=AMP_binding-ala1_G40;Target=AMP_binding-ala1;align=448
Chrom_1	blast	match	16849560	16850689	187.6	0	0	ID=AMP_binding-ala3_G56;Target=AMP_binding-ala3;align=327
Chrom_1	blast	match	16849560	16850953	315.9	0	0	ID=AMP_binding-arg_G54;Target=AMP_binding-arg;align=286
Chrom_1	blast	match	16849560	16850925	269.8	0	0	ID=AMP_binding-arg2_G92;Target=AMP_binding-arg2;align=422
Chrom_1	blast	match	16849560	16850921	223	0	0	ID=AMP_binding-cys_G32;Target=AMP_binding-cys;align=464
Chrom_1	blast	match	16849560	16850951	764	0	0	ID=AMP_binding-cys2_G1;Target=AMP_binding-cys2;align=464
Chrom_1	blast	match	16849560	16850959	389.5	0	0	ID=AMP_binding-gln_G54;Target=AMP_binding-gln;align=444
Chrom_1	blast	match	16849560	16856297	353	0	0	ID=AMP_binding-lys_G52;Target=AMP_binding-lys;align=620
Chrom_1	blast	match	16849560	16850951	307	0	0	ID=AMP_binding-lys4_G18;Target=AMP_binding-lys4;align=402
Chrom_1	blast	match	16849560	16850953	280.8	0	0	ID=AMP_binding-tyr_G58;Target=AMP_binding-tyr;align=289
Chrom_1	blast	match	16849560	16850226	127.5	0	0	ID=AMP_binding1_G56;Target=AMP_binding1;align=212
Chrom_1	blast	match	16849560	16850940	108.6	0	0	ID=ANP_binding-mpro_G65;Target=ANP_binding-mpro;align=210
Chrom_1	blast	match	16849562	16850950	195.2	0	0	ID=AMP_binding_G34;Target=AMP_binding;align=343
Chrom_1	blast	match	16849617	16856296	249.7	0	0	ID=AMP_binding-arg1_G86;Target=AMP_binding-arg1;align=311
Chrom_1	blast	match	16849620	16850953	331.3	0	0	ID=AMP_binding-leu_G72;Target=AMP_binding-leu;align=285
Chrom_1	blast	match	16849620	16850953	333	0	0	ID=AMP_binding-leu2_G65;Target=AMP_binding-leu2;align=296
Chrom_1	blast	match	16849629	16850887	221	0	0	ID=AMP_binding-ser_G53;Target=AMP_binding-ser;align=347
Chrom_1	blast	match	16849773	16850924	376.8	0	0	ID=AMP_binding-ala_G40;Target=AMP_binding-ala;align=343
Chrom_1	blast	match	16849839	16850953	259.4	0	0	ID=AMP_binding-lys3_G21;Target=AMP_binding-lys3;align=370
Chrom_1	blast	match	16850089	16850926	310	0	0	ID=CDS_G216;Target=CDS;align=263
Chrom_1	blast	match	16850188	16856296	217.9	0	0	ID=AMP_binding-leu1_G41;Target=AMP_binding-leu1;align=357
Chrom_1	blast	match	16850441	16852578	687	0	0	ID=NRPS2376_G67;Target=NRPS2376;align=717
Chrom_1	blast	match	16850447	16851478	339	0	0	ID=NRPS2659_G36;Target=NRPS2659;align=351
Chrom_1	blast	match	16850540	16851010	194	0	0	ID=CDS3_G43;Target=CDS3;align=158
Chrom_1	blast	match	16850732	16851142	233	0	0	ID=AMP-binding_G25;Target=AMP-binding;align=138
Chrom_1	blast	match	16850732	16851307	272	0	0	ID=AerB_G40;Target=AerB;align=197
Chrom_1	blast	match	16850732	16851361	284	0	0	ID=Antibiotic_G41;Target=Antibiotic;align=215
Chrom_1	blast	match	16850732	16851157	234	0	0	ID=BcNRPS2\_G34;Target=BcNRPS2\;align=147
Chrom_1	blast	match	16850732	16851136	237	0	0	ID=CtaC_G19;Target=CtaC;align=136
Chrom_1	blast	match	16850732	16851025	164	0	0	ID=CurF_G31;Target=CurF;align=99
Chrom_1	blast	match	16850732	16851133	234	0	0	ID=D-alanine--poly(phosphoribitol)_G22;Target=D-alanine--poly(phosphoribitol);align=135
Chrom_1	blast	match	16850732	16851115	216	0	0	ID=Daptomycin_G35;Target=Daptomycin;align=129
Chrom_1	blast	match	16850732	16850947	120	0	0	ID=Dihydroaeruginoic_G45;Target=Dihydroaeruginoic;align=73
Chrom_1	blast	match	16850732	16851406	299	0	0	ID=Dimodular_G40;Target=Dimodular;align=230
Chrom_1	blast	match	16850732	16851340	282	0	0	ID=Enterobactin_G39;Target=Enterobactin;align=208
Chrom_1	blast	match	16850732	16851322	280	0	0	ID=Exopolyphosphatase_G39;Target=Exopolyphosphatase;align=202
Chrom_1	blast	match	16850732	16851418	301	0	0	ID=Genome_G39;Target=Genome;align=234
Chrom_1	blast	match	16850732	16851418	301	0	0	ID=Glutamate_G40;Target=Glutamate;align=234
Chrom_1	blast	match	16850732	16851385	291	0	0	ID=LchAC_G38;Target=LchAC;align=223
Chrom_1	blast	match	16850732	16851331	281	0	0	ID=MtaC_G40;Target=MtaC;align=205
Chrom_1	blast	match	16850732	16856487	285.3	0	0	ID=N-(5-amino-5-carboxypentanoyl)-L-cysteinyl-D-valine_G57;Target=N-(5-amino-5-carboxypentanoyl)-L-cysteinyl-D-valine;align=271
Chrom_1	blast	match	16850732	16851418	301	0	0	ID=Peptide_G36;Target=Peptide;align=234
Chrom_1	blast	match	16850732	16850893	94.4	0	0	ID=Peptidyl_G35;Target=Peptidyl;align=54
Chrom_1	blast	match	16850732	16851397	295	0	0	ID=Phenylalanine_G41;Target=Phenylalanine;align=227
Chrom_1	blast	match	16850732	16851373	285	0	0	ID=Pyoverdine_G41;Target=Pyoverdine;align=219
Chrom_1	blast	match	16850732	16851406	299	0	0	ID=Surfactin_G40;Target=Surfactin;align=230
Chrom_1	blast	match	16850732	16851289	267	0	0	ID=Synthetase_G34;Target=Synthetase;align=191
Chrom_1	blast	match	16850732	16850914	107	0	0	ID=TgaC_G33;Target=TgaC;align=61
Chrom_1	blast	match	16850732	16850974	140	0	0	ID=TugD_G34;Target=TugD;align=82
Chrom_1	blast	match	16850732	16851322	280	0	0	ID=WAPS2_G40;Target=WAPS2;align=202
Chrom_1	blast	match	16850738	16851385	287	0	0	ID=Nonribosomal_G37;Target=Nonribosomal;align=221
Chrom_1	blast	match	16850738	16851340	278	0	0	ID=PstC_G31;Target=PstC;align=206
Chrom_1	blast	match	16850744	16851466	301	0	0	ID=CDS1_G11;Target=CDS1;align=245
Chrom_1	blast	match	16850747	16851406	288	0	0	ID=Syringomycin_G37;Target=Syringomycin;align=225
Chrom_1	blast	match	16850750	16852573	345.7	0	0	ID=Plipastatin_G43;Target=Plipastatin;align=345
Chrom_1	blast	match	16850750	16851406	286	0	0	ID=Polyketide_G37;Target=Polyketide;align=224
Chrom_1	blast	match	16850768	16851115	193	0	0	ID=DepA_G16;Target=DepA;align=117
Chrom_1	blast	match	16850777	16851340	254	0	0	ID=TubC_G32;Target=TubC;align=193
Chrom_1	blast	match	16850780	16851127	192	0	0	ID=D-alanine--poly(Phosphoribitol)_G22;Target=D-alanine--poly(Phosphoribitol);align=117
Chrom_1	blast	match	16850780	16851406	270	0	0	ID=Possible_G37;Target=Possible;align=214
Chrom_1	blast	match	16850783	16851133	195	0	0	ID=Non-robosomal_G24;Target=Non-robosomal;align=118
Chrom_1	blast	match	16850786	16851406	266	0	0	ID=Alpha-aminoadipyl-cysteinyl-valine_G38;Target=Alpha-aminoadipyl-cysteinyl-valine;align=212
Chrom_1	blast	match	16850786	16851316	244	0	0	ID=DepD_G34;Target=DepD;align=182
Chrom_1	blast	match	16850786	16851385	258	0	0	ID=NPRS_G38;Target=NPRS;align=205
Chrom_1	blast	match	16850786	16851322	247	0	0	ID=Non_G36;Target=Non;align=184
Chrom_1	blast	match	16850786	16851400	264	0	0	ID=PvdJ(3)_G39;Target=PvdJ(3);align=210
Chrom_1	blast	match	16850789	16851406	266	0	0	ID=Barbamide_G38;Target=Barbamide;align=211
Chrom_1	blast	match	16850789	16851304	237	0	0	ID=Mannopeptimycin_G34;Target=Mannopeptimycin;align=177
Chrom_1	blast	match	16850789	16851292	236	0	0	ID=Non-ribosimal_G33;Target=Non-ribosimal;align=173
Chrom_1	blast	match	16850789	16851418	267	0	0	ID=Siderophore_G38;Target=Siderophore;align=215
Chrom_1	blast	match	16850792	16851418	265	0	0	ID=Predicted_G39;Target=Predicted;align=214
Chrom_1	blast	match	16850792	16851406	263	0	0	ID=SrfAC_G39;Target=SrfAC;align=210
Chrom_1	blast	match	16850792	16851385	255	0	0	ID=Thioesterase_G39;Target=Thioesterase;align=203
Chrom_1	blast	match	16850795	16851406	263	0	0	ID=NdaA_G39;Target=NdaA;align=209
Chrom_1	blast	match	16850798	16851127	184	0	0	ID=AMP-dependent_G33;Target=AMP-dependent;align=111
Chrom_1	blast	match	16850798	16850911	67.4	0	0	ID=Aminoadipate_G13;Target=Aminoadipate;align=38
Chrom_1	blast	match	16850798	16851418	263	0	0	ID=McnB_G39;Target=McnB;align=212
Chrom_1	blast	match	16850798	16851418	263	0	0	ID=MicA_G39;Target=MicA;align=212
Chrom_1	blast	match	16850798	16851361	247	0	0	ID=NRPS-like_G140;Target=NRPS-like;align=193
Chrom_1	blast	match	16850798	16851418	263	0	0	ID=Probable_G39;Target=Probable;align=212
Chrom_1	blast	match	16850798	16856487	239.5	0	0	ID=Similar_G77;Target=Similar;align=328
Chrom_1	blast	match	16850969	16852374	458	0	0	ID=CDS_G99;Target=CDS;align=492
Chrom_1	blast	match	16850990	16851418	157	0	0	ID=Aureobasidin_G42;Target=Aureobasidin;align=147
Chrom_1	blast	match	16851017	16851418	148	0	0	ID=Alpha-aminoadipate_G41;Target=Alpha-aminoadipate;align=138
Chrom_1	blast	match	16851017	16851406	146	0	0	ID=CrpC_G41;Target=CrpC;align=134
Chrom_1	blast	match	16851017	16851406	146	0	0	ID=CtaD_G41;Target=CtaD;align=134
Chrom_1	blast	match	16851017	16851418	148	0	0	ID=DEHA2D07964p_G41;Target=DEHA2D07964p;align=138
Chrom_1	blast	match	16851017	16851418	148	0	0	ID=High-molecular-weight_G41;Target=High-molecular-weight;align=138
Chrom_1	blast	match	16851017	16851385	138	0	0	ID=L-aminoadipate-semialdehyde_G42;Target=L-aminoadipate-semialdehyde;align=127
Chrom_1	blast	match	16851017	16851415	147	0	0	ID=Lys2p_G41;Target=Lys2p;align=137
Chrom_1	blast	match	16851017	16851400	144	0	0	ID=Piso0_000199_G41;Target=Piso0_000199;align=132
Chrom_1	blast	match	16851017	16851340	130	0	0	ID=YALI0E06457p_G39;Target=YALI0E06457p;align=112
Chrom_1	blast	match	16851020	16851385	136	0	0	ID=Beta-ketoacyl_G42;Target=Beta-ketoacyl;align=126
Chrom_1	blast	match	16851041	16851295	101	0	0	ID=Yersiniabactin_G40;Target=Yersiniabactin;align=89
Chrom_1	blast	match	16851194	16851409	99	0	0	ID=PCP_G28;Target=PCP;align=72
Chrom_1	blast	match	16851194	16851409	102	0	0	ID=PCP1_G67;Target=PCP1;align=72
Chrom_1	blast	match	16851194	16851409	89	0	0	ID=PCP2_G74;Target=PCP2;align=72
Chrom_1	blast	match	16851194	16851403	53.5	0	0	ID=PCP3_G88;Target=PCP3;align=70
Chrom_1	blast	match	16851194	16851403	53.5	0	0	ID=PCP4_G74;Target=PCP4;align=70
Chrom_1	blast	match	16851194	16851403	53.5	0	0	ID=PCP5_G62;Target=PCP5;align=70
Chrom_1	blast	match	16851194	16851403	53.5	0	0	ID=PCP6_G55;Target=PCP6;align=70
Chrom_1	blast	match	16851194	16851406	67.8	0	0	ID=PCP7_G15;Target=PCP7;align=71
Chrom_1	blast	match	16851532	16852422	226	0	0	ID=Condensation_G12;Target=Condensation;align=301
Chrom_1	blast	match	16851532	16852944	258	0	0	ID=NRPS2875_G102;Target=NRPS2875;align=485
Chrom_1	blast	match	16851535	16852944	285	0	0	ID=NRPS1692_G91;Target=NRPS1692;align=481
Chrom_1	blast	match	16851535	16852446	204	0	0	ID=NRPS2_G58;Target=NRPS2;align=314
Chrom_1	blast	match	16851535	16852467	353	0	0	ID=condensation_LCL3_G53;Target=condensation_LCL3;align=311
Chrom_1	blast	match	16851535	16852467	228	0	0	ID=condensation_LCL5_G45;Target=condensation_LCL5;align=317
Chrom_1	blast	match	16851535	16852470	227	0	0	ID=condensation_LCL6_G18;Target=condensation_LCL6;align=319
Chrom_1	blast	match	16851535	16852467	223	0	0	ID=condensation_LCL7_G17;Target=condensation_LCL7;align=317
Chrom_1	blast	match	16851538	16852467	163	0	0	ID=condensation_LCL8_G18;Target=condensation_LCL8;align=313
Chrom_1	blast	match	16851541	16852473	361	0	0	ID=condensation_LCL_G38;Target=condensation_LCL;align=311
Chrom_1	blast	match	16851541	16852479	368	0	0	ID=condensation_LCL2_G84;Target=condensation_LCL2;align=313
Chrom_1	blast	match	16851547	16852479	181	0	0	ID=condensation1_G4;Target=condensation1;align=311
Chrom_1	blast	match	16851550	16851663	30	0	0	ID=NRPS/PKS-C2_DCL_024-062_G84;Target=NRPS/PKS-C2_DCL_024-062;align=39
Chrom_1	blast	match	16851646	16852905	342	0	0	ID=NRPS-like_G44;Target=NRPS-like;align=435
Chrom_1	blast	match	16851772	16856813	554	0	0	ID=McnC_G54;Target=McnC;align=499
Chrom_1	blast	match	16851772	16856487	378.6	0	0	ID=Non-ribosomal_G65;Target=Non-ribosomal;align=432
Chrom_1	blast	match	16851802	16852479	248	0	0	ID=condensation_LCL4_G56;Target=condensation_LCL4;align=226
Chrom_1	blast	match	16851910	16856762	591	0	0	ID=Amino_G64;Target=Amino;align=576
Chrom_1	blast	match	16851910	16852572	264	0	0	ID=NRPS_G111;Target=NRPS;align=221
Chrom_1	blast	match	16851910	16852587	265	0	0	ID=Putative_G67;Target=Putative;align=226
Chrom_1	blast	match	16852127	16856487	152.5	0	0	ID=AerG_G69;Target=AerG;align=263
Chrom_1	blast	match	16852127	16856487	159.1	0	0	ID=Bacillorin_G68;Target=Bacillorin;align=285
Chrom_1	blast	match	16852127	16856487	154.8	0	0	ID=Cyclic_G70;Target=Cyclic;align=273
Chrom_1	blast	match	16852127	16856487	161.7	0	0	ID=Gramicidin_G75;Target=Gramicidin;align=292
Chrom_1	blast	match	16852127	16856487	162.9	0	0	ID=Mycosubtilin_G76;Target=Mycosubtilin;align=292
Chrom_1	blast	match	16852127	16856487	161.7	0	0	ID=NRPS/PKS_G74;Target=NRPS/PKS;align=292
Chrom_1	blast	match	16852127	16856487	152.5	0	0	ID=NosC_G70;Target=NosC;align=263
Chrom_1	blast	match	16852127	16856487	164	0	0	ID=NpnC_G73;Target=NpnC;align=293
Chrom_1	blast	match	16852127	16856487	163.3	0	0	ID=OciB_G75;Target=OciB;align=294
Chrom_1	blast	match	16852279	16855164	970	0	0	ID=NRPS1998c_G20;Target=NRPS1998c;align=863
Chrom_1	blast	match	16852328	16856757	147.2	0	0	ID=Lichenysin_G66;Target=Lichenysin;align=297
Chrom_1	blast	match	16852330	16852413	44.7	0	0	ID=NRPS/PKS-C5_LCL_267-296_G15;Target=NRPS/PKS-C5_LCL_267-296;align=28
Chrom_1	blast	match	16852462	16852566	46.6	0	0	ID=NRPS/PKS-C67_DCL_14fromHMM-_G24;Target=NRPS/PKS-C67_DCL_14fromHMM-;align=35
Chrom_1	blast	match	16852489	16852749	62.4	0	0	ID=HxxPF-repeated_G20;Target=HxxPF-repeated;align=87
Chrom_1	blast	match	16852504	16853001	151	0	0	ID=NRPS1_G31;Target=NRPS1;align=168
Chrom_1	blast	match	16852540	16852824	32.3	0	0	ID=HxxPF_repeat_G34;Target=HxxPF_repeat;align=95
Chrom_1	blast	match	16853314	16854270	186	0	0	ID=Condensation_G73;Target=Condensation;align=320
Chrom_1	blast	match	16853314	16855167	687	0	0	ID=NRPS2875_G20;Target=NRPS2875;align=620
Chrom_1	blast	match	16853314	16856804	1150.9	0	0	ID=NRPS686.1_G32;Target=NRPS686.1;align=1111
Chrom_1	blast	match	16853317	16854324	179	0	0	ID=condensation_LCL4_G99;Target=condensation_LCL4;align=338
Chrom_1	blast	match	16853317	16854315	185	0	0	ID=condensation_LCL6_G88;Target=condensation_LCL6;align=334
Chrom_1	blast	match	16853317	16854315	190	0	0	ID=condensation_LCL7_G86;Target=condensation_LCL7;align=335
Chrom_1	blast	match	16853323	16855392	774	0	0	ID=NRPS1692_G10;Target=NRPS1692;align=695
Chrom_1	blast	match	16853323	16854294	385	0	0	ID=NRPS2_G23;Target=NRPS2;align=325
Chrom_1	blast	match	16853323	16854321	352	0	0	ID=condensation_LCL_G47;Target=condensation_LCL;align=335
Chrom_1	blast	match	16853323	16854327	424	0	0	ID=condensation_LCL1_G50;Target=condensation_LCL1;align=342
Chrom_1	blast	match	16853323	16854327	389	0	0	ID=condensation_LCL2_G72;Target=condensation_LCL2;align=340
Chrom_1	blast	match	16853323	16854327	406	0	0	ID=condensation_LCL3_G42;Target=condensation_LCL3;align=337
Chrom_1	blast	match	16853323	16854322	303.2	0	0	ID=condensation_LCL5_G36;Target=condensation_LCL5;align=330
Chrom_1	blast	match	16853323	16854315	152	0	0	ID=condensation_LCL8_G45;Target=condensation_LCL8;align=333
Chrom_1	blast	match	16853332	16853457	30.8	0	0	ID=NRPS/PKS-C2_DCL_024-062_G80;Target=NRPS/PKS-C2_DCL_024-062;align=42
Chrom_1	blast	match	16853404	16854735	261	0	0	ID=NRPS-like_G120;Target=NRPS-like;align=455
Chrom_1	blast	match	16853410	16853880	89	0	0	ID=score=31.443_G7;Target=score=31.443;align=157
Chrom_1	blast	match	16853719	16853775	23.1	0	0	ID=NRPS/PKS-C3_LCL_132-143_G50;Target=NRPS/PKS-C3_LCL_132-143;align=19
Chrom_1	blast	match	16853725	16854735	216	0	0	ID=Amino_G142;Target=Amino;align=339
Chrom_1	blast	match	16853938	16855290	446	0	0	ID=CDS_G48;Target=CDS;align=452
Chrom_1	blast	match	16854178	16854240	32	0	0	ID=NRPS/PKS-C5_LCL_267-296_G134;Target=NRPS/PKS-C5_LCL_267-296;align=21
Chrom_1	blast	match	16854691	16855774	307.3	0	0	ID=NRPS3206_G44;Target=NRPS3206;align=347
Chrom_1	blast	match	16854865	16855628	102.5	0	0	ID=AMP-binding-_G43;Target=AMP-binding-;align=154
Chrom_1	blast	match	16854877	16855032	50.1	0	0	ID=score=20.1245_G90;Target=score=20.1245;align=52
Chrom_1	blast	match	16854919	16856295	343.8	0	0	ID=AMP_binding-ala1_G35;Target=AMP_binding-ala1;align=405
Chrom_1	blast	match	16854919	16856297	333.6	0	0	ID=AMP_binding-arg_G83;Target=AMP_binding-arg;align=365
Chrom_1	blast	match	16854919	16855801	185.9	0	0	ID=AMP_binding-arg1_G89;Target=AMP_binding-arg1;align=280
Chrom_1	blast	match	16854919	16855771	226	0	0	ID=AMP_binding-arg2_G91;Target=AMP_binding-arg2;align=276
Chrom_1	blast	match	16854919	16855774	170.7	0	0	ID=AMP_binding-arg3_G51;Target=AMP_binding-arg3;align=275
Chrom_1	blast	match	16854919	16855816	172.9	0	0	ID=AMP_binding-arg5_G57;Target=AMP_binding-arg5;align=291
Chrom_1	blast	match	16854919	16856265	238.6	0	0	ID=AMP_binding-cys_G51;Target=AMP_binding-cys;align=359
Chrom_1	blast	match	16854919	16856295	282	0	0	ID=AMP_binding-cys2_G7;Target=AMP_binding-cys2;align=364
Chrom_1	blast	match	16854919	16856297	296.5	0	0	ID=AMP_binding-gln_G77;Target=AMP_binding-gln;align=318
Chrom_1	blast	match	16854919	16856295	302	0	0	ID=AMP_binding-leu_G31;Target=AMP_binding-leu;align=459
Chrom_1	blast	match	16854919	16856297	549.1	0	0	ID=AMP_binding-leu2_G16;Target=AMP_binding-leu2;align=438
Chrom_1	blast	match	16854919	16856295	875	0	0	ID=AMP_binding-lys1_G1;Target=AMP_binding-lys1;align=459
Chrom_1	blast	match	16854919	16856268	233.4	0	0	ID=AMP_binding-lys4_G65;Target=AMP_binding-lys4;align=339
Chrom_1	blast	match	16854919	16856297	315	0	0	ID=AMP_binding-tyr_G67;Target=AMP_binding-tyr;align=324
Chrom_1	blast	match	16854919	16856267	196.5	0	0	ID=AMP_binding-val_G104;Target=AMP_binding-val;align=369
Chrom_1	blast	match	16854919	16855579	128.2	0	0	ID=AMP_binding1_G52;Target=AMP_binding1;align=205
Chrom_1	blast	match	16854919	16856284	113.6	0	0	ID=ANP_binding-mpro_G58;Target=ANP_binding-mpro;align=207
Chrom_1	blast	match	16854988	16856231	180.6	0	0	ID=AMP_binding-ser_G99;Target=AMP_binding-ser;align=291
Chrom_1	blast	match	16855198	16856297	219.2	0	0	ID=AMP_binding-lys3_G67;Target=AMP_binding-lys3;align=292
Chrom_1	blast	match	16855442	16866285	548.2	0	0	ID=CDS_G101;Target=CDS;align=545
Chrom_1	blast	match	16855520	16856296	406	0	0	ID=AMP_binding-lys2_G3;Target=AMP_binding-lys2;align=259
Chrom_1	blast	match	16855788	16856822	297	0	0	ID=NRPS2659_G54;Target=NRPS2659;align=352
Chrom_1	blast	match	16855809	16866489	644	0	0	ID=NRPS2376_G80;Target=NRPS2376;align=709
Chrom_1	blast	match	16855890	16856357	179	0	0	ID=CDS3_G61;Target=CDS3;align=157
Chrom_1	blast	match	16856076	16856486	221	0	0	ID=AMP-binding_G54;Target=AMP-binding;align=138
Chrom_1	blast	match	16856076	16856651	261	0	0	ID=AerB_G48;Target=AerB;align=197
Chrom_1	blast	match	16856076	16856705	273	0	0	ID=Antibiotic_G49;Target=Antibiotic;align=215
Chrom_1	blast	match	16856076	16856717	275	0	0	ID=Bacitracin_G37;Target=Bacitracin;align=219
Chrom_1	blast	match	16856076	16856501	222	0	0	ID=BcNRPS2\_G55;Target=BcNRPS2\;align=147
Chrom_1	blast	match	16856076	16856480	224	0	0	ID=CtaC_G48;Target=CtaC;align=136
Chrom_1	blast	match	16856076	16856369	150	0	0	ID=CurF_G61;Target=CurF;align=99
Chrom_1	blast	match	16856076	16856477	221	0	0	ID=D-alanine--poly(phosphoribitol)_G53;Target=D-alanine--poly(phosphoribitol);align=135
Chrom_1	blast	match	16856076	16856459	211	0	0	ID=Daptomycin_G50;Target=Daptomycin;align=129
Chrom_1	blast	match	16856076	16856291	106	0	0	ID=Dihydroaeruginoic_G65;Target=Dihydroaeruginoic;align=73
Chrom_1	blast	match	16856076	16856750	290	0	0	ID=Dimodular_G48;Target=Dimodular;align=230
Chrom_1	blast	match	16856076	16856684	271	0	0	ID=Enterobactin_G48;Target=Enterobactin;align=208
Chrom_1	blast	match	16856076	16856666	269	0	0	ID=Exopolyphosphatase_G45;Target=Exopolyphosphatase;align=202
Chrom_1	blast	match	16856076	16856726	280	0	0	ID=Fusaricidin_G36;Target=Fusaricidin;align=222
Chrom_1	blast	match	16856076	16856762	291	0	0	ID=Genome_G48;Target=Genome;align=234
Chrom_1	blast	match	16856076	16856762	291	0	0	ID=Glutamate_G48;Target=Glutamate;align=234
Chrom_1	blast	match	16856076	16856729	281	0	0	ID=LchAC_G47;Target=LchAC;align=223
Chrom_1	blast	match	16856076	16856675	270	0	0	ID=MtaC_G49;Target=MtaC;align=205
Chrom_1	blast	match	16856076	16856705	274	0	0	ID=NRPS_G104;Target=NRPS;align=215
Chrom_1	blast	match	16856076	16856762	291	0	0	ID=Peptide_G45;Target=Peptide;align=234
Chrom_1	blast	match	16856076	16856237	79.7	0	0	ID=Peptidyl_G69;Target=Peptidyl;align=54
Chrom_1	blast	match	16856076	16856741	285	0	0	ID=Phenylalanine_G49;Target=Phenylalanine;align=227
Chrom_1	blast	match	16856076	16856732	282	0	0	ID=Putative_G56;Target=Putative;align=224
Chrom_1	blast	match	16856076	16856717	275	0	0	ID=Pyoverdine_G49;Target=Pyoverdine;align=219
Chrom_1	blast	match	16856076	16856750	290	0	0	ID=Surfactin_G48;Target=Surfactin;align=230
Chrom_1	blast	match	16856076	16856633	256	0	0	ID=Synthetase_G45;Target=Synthetase;align=191
Chrom_1	blast	match	16856076	16856258	93.2	0	0	ID=TgaC_G66;Target=TgaC;align=61
Chrom_1	blast	match	16856076	16856318	125	0	0	ID=TugD_G64;Target=TugD;align=82
Chrom_1	blast	match	16856076	16856666	269	0	0	ID=WAPS2_G49;Target=WAPS2;align=202
Chrom_1	blast	match	16856076	16856762	291	0	0	ID=missing_Note_qualifer_G46;Target=missing_Note_qualifer;align=234
Chrom_1	blast	match	16856082	16856729	277	0	0	ID=Nonribosomal_G43;Target=Nonribosomal;align=221
Chrom_1	blast	match	16856082	16856684	266	0	0	ID=PstC_G42;Target=PstC;align=206
Chrom_1	blast	match	16856088	16856810	281	0	0	ID=CDS1_G27;Target=CDS1;align=245
Chrom_1	blast	match	16856091	16856750	279	0	0	ID=Syringomycin_G40;Target=Syringomycin;align=225
Chrom_1	blast	match	16856094	16866484	335.7	0	0	ID=Plipastatin_G53;Target=Plipastatin;align=345
Chrom_1	blast	match	16856094	16856750	276	0	0	ID=Polyketide_G41;Target=Polyketide;align=224
Chrom_1	blast	match	16856112	16856459	182	0	0	ID=DepA_G41;Target=DepA;align=117
Chrom_1	blast	match	16856130	16856750	263	0	0	ID=Alpha-aminoadipyl-cysteinyl-valine_G40;Target=Alpha-aminoadipyl-cysteinyl-valine;align=212
Chrom_1	blast	match	16856130	16856471	189	0	0	ID=D-alanine--poly(Phosphoribitol)_G31;Target=D-alanine--poly(Phosphoribitol);align=115
Chrom_1	blast	match	16856130	16856660	240	0	0	ID=DepD_G39;Target=DepD;align=182
Chrom_1	blast	match	16856130	16856729	254	0	0	ID=NPRS_G41;Target=NPRS;align=205
Chrom_1	blast	match	16856130	16856666	243	0	0	ID=Non_G39;Target=Non;align=184
Chrom_1	blast	match	16856130	16856477	189	0	0	ID=Non-robosomal_G36;Target=Non-robosomal;align=117
Chrom_1	blast	match	16856130	16856750	263	0	0	ID=Possible_G41;Target=Possible;align=212
Chrom_1	blast	match	16856130	16856744	261	0	0	ID=PvdJ(3)_G40;Target=PvdJ(3);align=210
Chrom_1	blast	match	16856130	16856681	244	0	0	ID=TubC_G43;Target=TubC;align=189
Chrom_1	blast	match	16856133	16856750	263	0	0	ID=Barbamide_G40;Target=Barbamide;align=211
Chrom_1	blast	match	16856133	16856648	233	0	0	ID=Mannopeptimycin_G40;Target=Mannopeptimycin;align=177
Chrom_1	blast	match	16856133	16856636	231	0	0	ID=Non-ribosimal_G35;Target=Non-ribosimal;align=173
Chrom_1	blast	match	16856133	16856762	265	0	0	ID=Siderophore_G40;Target=Siderophore;align=215
Chrom_1	blast	match	16856133	16856684	244	0	0	ID=Tyrocidine_G39;Target=Tyrocidine;align=189
Chrom_1	blast	match	16856142	16856471	187	0	0	ID=AMP-dependent_G22;Target=AMP-dependent;align=111
Chrom_1	blast	match	16856142	16856255	65.1	0	0	ID=Aminoadipate_G28;Target=Aminoadipate;align=38
Chrom_1	blast	match	16856142	16856762	263	0	0	ID=McnB_G40;Target=McnB;align=212
Chrom_1	blast	match	16856142	16856762	263	0	0	ID=MicA_G40;Target=MicA;align=212
Chrom_1	blast	match	16856142	16856705	245	0	0	ID=NRPS-like_G143;Target=NRPS-like;align=193
Chrom_1	blast	match	16856142	16856750	261	0	0	ID=NdaA_G40;Target=NdaA;align=208
Chrom_1	blast	match	16856142	16856762	264	0	0	ID=Predicted_G40;Target=Predicted;align=212
Chrom_1	blast	match	16856142	16856762	263	0	0	ID=Probable_G40;Target=Probable;align=212
Chrom_1	blast	match	16856142	16856750	262	0	0	ID=SrfAC_G40;Target=SrfAC;align=208
Chrom_1	blast	match	16856142	16856729	253	0	0	ID=Thioesterase_G40;Target=Thioesterase;align=201
Chrom_1	blast	match	16856205	16856750	232	0	0	ID=Linear_G40;Target=Linear;align=187
Chrom_1	blast	match	16856334	16856762	160	0	0	ID=Aureobasidin_G40;Target=Aureobasidin;align=147
Chrom_1	blast	match	16856355	16856762	151	0	0	ID=Alpha-aminoadipate_G40;Target=Alpha-aminoadipate;align=140
Chrom_1	blast	match	16856355	16856750	149	0	0	ID=CrpC_G40;Target=CrpC;align=136
Chrom_1	blast	match	16856355	16856762	151	0	0	ID=DEHA2D07964p_G40;Target=DEHA2D07964p;align=140
Chrom_1	blast	match	16856355	16856729	141	0	0	ID=L-aminoadipate-semialdehyde_G40;Target=L-aminoadipate-semialdehyde;align=129
Chrom_1	blast	match	16856355	16856759	150	0	0	ID=Lys2p_G40;Target=Lys2p;align=139
Chrom_1	blast	match	16856355	16856744	147	0	0	ID=Piso0_000199_G40;Target=Piso0_000199;align=134
Chrom_1	blast	match	16856355	16856681	131	0	0	ID=YALI0E06457p_G38;Target=YALI0E06457p;align=113
Chrom_1	blast	match	16856361	16856750	149	0	0	ID=CtaD_G40;Target=CtaD;align=134
Chrom_1	blast	match	16856361	16856762	151	0	0	ID=High-molecular-weight_G40;Target=High-molecular-weight;align=138
Chrom_1	blast	match	16856364	16856729	139	0	0	ID=Beta-ketoacyl_G40;Target=Beta-ketoacyl;align=126
Chrom_1	blast	match	16856385	16856639	102	0	0	ID=Yersiniabactin_G37;Target=Yersiniabactin;align=89
Chrom_1	blast	match	16856401	16856478	31.6	0	0	ID=Phosphopantetheine_G7;Target=Phosphopantetheine;align=26
Chrom_1	blast	match	16856538	16856753	97.1	0	0	ID=PCP_G40;Target=PCP;align=72
Chrom_1	blast	match	16856538	16856753	100	0	0	ID=PCP1_G70;Target=PCP1;align=72
Chrom_1	blast	match	16856538	16856753	81.6	0	0	ID=PCP2_G82;Target=PCP2;align=72
Chrom_1	blast	match	16856538	16856756	53.9	0	0	ID=PCP3_G86;Target=PCP3;align=73
Chrom_1	blast	match	16856538	16856750	54.7	0	0	ID=PCP4_G70;Target=PCP4;align=71
Chrom_1	blast	match	16856538	16856750	53.1	0	0	ID=PCP5_G64;Target=PCP5;align=72
Chrom_1	blast	match	16856538	16856747	52.4	0	0	ID=PCP6_G61;Target=PCP6;align=70
Chrom_1	blast	match	16856538	16856750	70.1	0	0	ID=PCP7_G9;Target=PCP7;align=71
Chrom_1	blast	match	16856643	16856843	38.5	0	0	ID=score=47.743_G5;Target=score=47.743;align=67
Chrom_1	blast	match	16865443	16866333	222	0	0	ID=Condensation_G15;Target=Condensation;align=301
Chrom_1	blast	match	16865443	16866855	257	0	0	ID=NRPS2875_G103;Target=NRPS2875;align=485
Chrom_1	blast	match	16865446	16866855	281	0	0	ID=NRPS1692_G93;Target=NRPS1692;align=481
Chrom_1	blast	match	16865446	16866357	200	0	0	ID=NRPS2_G63;Target=NRPS2;align=314
Chrom_1	blast	match	16865446	16866378	353	0	0	ID=condensation_LCL3_G52;Target=condensation_LCL3;align=311
Chrom_1	blast	match	16865446	16866378	224	0	0	ID=condensation_LCL5_G54;Target=condensation_LCL5;align=317
Chrom_1	blast	match	16865446	16866381	223	0	0	ID=condensation_LCL6_G19;Target=condensation_LCL6;align=319
Chrom_1	blast	match	16865446	16866378	219	0	0	ID=condensation_LCL7_G20;Target=condensation_LCL7;align=317
Chrom_1	blast	match	16865449	16866378	166	0	0	ID=condensation_LCL8_G16;Target=condensation_LCL8;align=313
Chrom_1	blast	match	16865452	16866384	358	0	0	ID=condensation_LCL_G41;Target=condensation_LCL;align=311
Chrom_1	blast	match	16865452	16866387	405	0	0	ID=condensation_LCL1_G54;Target=condensation_LCL1;align=313
Chrom_1	blast	match	16865452	16866390	365	0	0	ID=condensation_LCL2_G86;Target=condensation_LCL2;align=313
Chrom_1	blast	match	16865452	16866390	246	0	0	ID=condensation_LCL4_G57;Target=condensation_LCL4;align=327
Chrom_1	blast	match	16865458	16866390	186	0	0	ID=condensation1_G3;Target=condensation1;align=311
Chrom_1	blast	match	16865557	16866816	339	0	0	ID=NRPS-like_G50;Target=NRPS-like;align=435
Chrom_1	blast	match	16865683	16870739	550	0	0	ID=McnC_G58;Target=McnC;align=497
Chrom_1	blast	match	16865821	16866822	300	0	0	ID=Amino_G67;Target=Amino;align=342
Chrom_1	blast	match	16865821	16866483	263	0	0	ID=NRPS_G112;Target=NRPS;align=221
Chrom_1	blast	match	16865821	16866498	264	0	0	ID=Putative_G69;Target=Putative;align=226
Chrom_1	blast	match	16866038	16870404	152.9	0	0	ID=AerG_G70;Target=AerG;align=264
Chrom_1	blast	match	16866038	16870578	164.8	0	0	ID=Bacillorin_G63;Target=Bacillorin;align=344
Chrom_1	blast	match	16866038	16870578	154.8	0	0	ID=Cyclic_G71;Target=Cyclic;align=326
Chrom_1	blast	match	16866038	16870578	165.6	0	0	ID=Gramicidin_G71;Target=Gramicidin;align=346
Chrom_1	blast	match	16866038	16870578	166.4	0	0	ID=Mycosubtilin_G74;Target=Mycosubtilin;align=346
Chrom_1	blast	match	16866038	16870578	165.6	0	0	ID=NRPS/PKS_G71;Target=NRPS/PKS;align=346
Chrom_1	blast	match	16866038	16870739	383.5	0	0	ID=Non-ribosomal_G58;Target=Non-ribosomal;align=445
Chrom_1	blast	match	16866038	16870404	155.6	0	0	ID=NosC_G71;Target=NosC;align=266
Chrom_1	blast	match	16866038	16870578	154.8	0	0	ID=NosD_G72;Target=NosD;align=327
Chrom_1	blast	match	16866038	16870578	167.5	0	0	ID=NpnC_G70;Target=NpnC;align=347
Chrom_1	blast	match	16866038	16870578	167.2	0	0	ID=OciB_G71;Target=OciB;align=346
Chrom_1	blast	match	16866038	16870578	152.5	0	0	ID=Peptolide_G75;Target=Peptolide;align=326
Chrom_1	blast	match	16866190	16869075	970	0	0	ID=NRPS1998c_G21;Target=NRPS1998c;align=863
Chrom_1	blast	match	16866239	16870578	151	0	0	ID=Lichenysin_G55;Target=Lichenysin;align=256
Chrom_1	blast	match	16866241	16866324	44.7	0	0	ID=NRPS/PKS-C5_LCL_267-296_G16;Target=NRPS/PKS-C5_LCL_267-296;align=28
Chrom_1	blast	match	16866373	16866477	46.6	0	0	ID=NRPS/PKS-C67_DCL_14fromHMM-_G25;Target=NRPS/PKS-C67_DCL_14fromHMM-;align=35
Chrom_1	blast	match	16866400	16866660	62.4	0	0	ID=HxxPF-repeated_G21;Target=HxxPF-repeated;align=87
Chrom_1	blast	match	16866415	16866912	151	0	0	ID=NRPS1_G32;Target=NRPS1;align=168
Chrom_1	blast	match	16866451	16866735	32.3	0	0	ID=HxxPF_repeat_G35;Target=HxxPF_repeat;align=95
Chrom_1	blast	match	16867225	16868181	186	0	0	ID=Condensation_G74;Target=Condensation;align=320
Chrom_1	blast	match	16867225	16869078	687	0	0	ID=NRPS2875_G21;Target=NRPS2875;align=620
Chrom_1	blast	match	16867225	16870757	1195	0	0	ID=NRPS686.1_G31;Target=NRPS686.1;align=1166
Chrom_1	blast	match	16867228	16868235	179	0	0	ID=condensation_LCL4_G100;Target=condensation_LCL4;align=338
Chrom_1	blast	match	16867228	16868226	185	0	0	ID=condensation_LCL6_G89;Target=condensation_LCL6;align=334
Chrom_1	blast	match	16867228	16868226	190	0	0	ID=condensation_LCL7_G87;Target=condensation_LCL7;align=335
Chrom_1	blast	match	16867234	16869303	775	0	0	ID=NRPS1692_G8;Target=NRPS1692;align=695
Chrom_1	blast	match	16867234	16868205	385	0	0	ID=NRPS2_G24;Target=NRPS2;align=325
Chrom_1	blast	match	16867234	16868232	352	0	0	ID=condensation_LCL_G48;Target=condensation_LCL;align=335
Chrom_1	blast	match	16867234	16868238	424	0	0	ID=condensation_LCL1_G51;Target=condensation_LCL1;align=342
Chrom_1	blast	match	16867234	16868238	389	0	0	ID=condensation_LCL2_G73;Target=condensation_LCL2;align=340
Chrom_1	blast	match	16867234	16868238	406	0	0	ID=condensation_LCL3_G43;Target=condensation_LCL3;align=337
Chrom_1	blast	match	16867234	16868233	303.2	0	0	ID=condensation_LCL5_G37;Target=condensation_LCL5;align=330
Chrom_1	blast	match	16867234	16868226	152	0	0	ID=condensation_LCL8_G46;Target=condensation_LCL8;align=333
Chrom_1	blast	match	16867243	16867368	30.8	0	0	ID=NRPS/PKS-C2_DCL_024-062_G81;Target=NRPS/PKS-C2_DCL_024-062;align=42
Chrom_1	blast	match	16867315	16868646	261	0	0	ID=NRPS-like_G121;Target=NRPS-like;align=455
Chrom_1	blast	match	16867321	16867791	89	0	0	ID=score=31.443_G8;Target=score=31.443;align=157
Chrom_1	blast	match	16867630	16867686	23.1	0	0	ID=NRPS/PKS-C3_LCL_132-143_G51;Target=NRPS/PKS-C3_LCL_132-143;align=19
Chrom_1	blast	match	16867636	16868646	216	0	0	ID=Amino_G143;Target=Amino;align=339
Chrom_1	blast	match	16867849	16869201	447	0	0	ID=CDS_G47;Target=CDS;align=452
Chrom_1	blast	match	16868089	16868151	32	0	0	ID=NRPS/PKS-C5_LCL_267-296_G135;Target=NRPS/PKS-C5_LCL_267-296;align=21
Chrom_1	blast	match	16868602	16870259	481	0	0	ID=NRPS3206_G28;Target=NRPS3206;align=537
Chrom_1	blast	match	16868776	16868946	70.5	0	0	ID=AMP-binding-_G44;Target=AMP-binding-;align=57
Chrom_1	blast	match	16868788	16868943	50.1	0	0	ID=score=20.1245_G91;Target=score=20.1245;align=52
Chrom_1	blast	match	16868830	16870200	397.8	0	0	ID=AMP_binding-ala1_G32;Target=AMP_binding-ala1;align=413
Chrom_1	blast	match	16868830	16870217	355.7	0	0	ID=AMP_binding-arg_G31;Target=AMP_binding-arg;align=374
Chrom_1	blast	match	16868830	16870217	213.4	0	0	ID=AMP_binding-arg1_G22;Target=AMP_binding-arg1;align=334
Chrom_1	blast	match	16868830	16870217	275	0	0	ID=AMP_binding-arg2_G54;Target=AMP_binding-arg2;align=450
Chrom_1	blast	match	16868830	16869689	162.6	0	0	ID=AMP_binding-arg3_G53;Target=AMP_binding-arg3;align=275
Chrom_1	blast	match	16868830	16869689	174	0	0	ID=AMP_binding-arg5_G56;Target=AMP_binding-arg5;align=275
Chrom_1	blast	match	16868830	16870215	335.9	0	0	ID=AMP_binding-cys_G53;Target=AMP_binding-cys;align=421
Chrom_1	blast	match	16868830	16870215	363	0	0	ID=AMP_binding-cys2_G5;Target=AMP_binding-cys2;align=366
Chrom_1	blast	match	16868830	16870217	397.8	0	0	ID=AMP_binding-gln_G17;Target=AMP_binding-gln;align=443
Chrom_1	blast	match	16868830	16870217	247.9	0	0	ID=AMP_binding-leu1_G42;Target=AMP_binding-leu1;align=395
Chrom_1	blast	match	16868830	16870217	570	0	0	ID=AMP_binding-leu2_G15;Target=AMP_binding-leu2;align=451
Chrom_1	blast	match	16868830	16870215	461.9	0	0	ID=AMP_binding-lys1_G7;Target=AMP_binding-lys1;align=381
Chrom_1	blast	match	16868830	16870215	267.5	0	0	ID=AMP_binding-lys4_G25;Target=AMP_binding-lys4;align=426
Chrom_1	blast	match	16868830	16870217	226.8	0	0	ID=AMP_binding-tyr_G49;Target=AMP_binding-tyr;align=202
Chrom_1	blast	match	16868830	16870187	181.8	0	0	ID=AMP_binding-val_G63;Target=AMP_binding-val;align=347
Chrom_1	blast	match	16868830	16869494	124.7	0	0	ID=AMP_binding1_G62;Target=AMP_binding1;align=205
Chrom_1	blast	match	16868830	16870204	181.8	0	0	ID=ANP_binding-mpro_G32;Target=ANP_binding-mpro;align=382
Chrom_1	blast	match	16868895	16870217	646.1	0	0	ID=AMP_binding-leu_G14;Target=AMP_binding-leu;align=411
Chrom_1	blast	match	16868996	16870214	197.5	0	0	ID=AMP_binding_G54;Target=AMP_binding;align=261
Chrom_1	blast	match	16869084	16870217	286	0	0	ID=AMP_binding-lys_G32;Target=AMP_binding-lys;align=381
Chrom_1	blast	match	16869109	16870217	239.4	0	0	ID=AMP_binding-lys3_G54;Target=AMP_binding-lys3;align=232
Chrom_1	blast	match	16869594	16870778	359	0	0	ID=NRPS2659_G29;Target=NRPS2659;align=400
Chrom_1	blast	match	16869738	16870703	364	0	0	ID=NRPS2376_G73;Target=NRPS2376;align=332
Chrom_1	blast	match	16869804	16870274	192	0	0	ID=CDS3_G44;Target=CDS3;align=158
Chrom_1	blast	match	16869888	16870730	319	0	0	ID=CDS_G114;Target=CDS;align=284
Chrom_1	blast	match	16869996	16870418	231	0	0	ID=AMP-binding_G30;Target=AMP-binding;align=142
Chrom_1	blast	match	16869996	16870553	280	0	0	ID=AerB_G30;Target=AerB;align=189
Chrom_1	blast	match	16869996	16870670	303	0	0	ID=Amino_G61;Target=Amino;align=228
Chrom_1	blast	match	16869996	16870622	290	0	0	ID=Antibiotic_G37;Target=Antibiotic;align=212
Chrom_1	blast	match	16869996	16870640	293	0	0	ID=Bacitracin_G29;Target=Bacitracin;align=218
Chrom_1	blast	match	16869996	16870436	234	0	0	ID=BcNRPS2\_G33;Target=BcNRPS2\;align=148
Chrom_1	blast	match	16869996	16870400	226	0	0	ID=CtaC_G42;Target=CtaC;align=136
Chrom_1	blast	match	16869996	16870289	163	0	0	ID=CurF_G38;Target=CurF;align=99
Chrom_1	blast	match	16869996	16870394	223	0	0	ID=D-alanine--poly(phosphoribitol)_G44;Target=D-alanine--poly(phosphoribitol);align=134
Chrom_1	blast	match	16869996	16870379	215	0	0	ID=Daptomycin_G39;Target=Daptomycin;align=129
Chrom_1	blast	match	16869996	16870211	120	0	0	ID=Dihydroaeruginoic_G46;Target=Dihydroaeruginoic;align=73
Chrom_1	blast	match	16869996	16870670	303	0	0	ID=Dimodular_G37;Target=Dimodular;align=228
Chrom_1	blast	match	16869996	16870613	287	0	0	ID=Enterobactin_G31;Target=Enterobactin;align=209
Chrom_1	blast	match	16869996	16870586	285	0	0	ID=Exopolyphosphatase_G31;Target=Exopolyphosphatase;align=200
Chrom_1	blast	match	16869996	16870646	293	0	0	ID=Fusaricidin_G30;Target=Fusaricidin;align=220
Chrom_1	blast	match	16869996	16870670	303	0	0	ID=Genome_G37;Target=Genome;align=228
Chrom_1	blast	match	16869996	16870670	303	0	0	ID=Glutamate_G37;Target=Glutamate;align=228
Chrom_1	blast	match	16869996	16870649	295	0	0	ID=LchAC_G36;Target=LchAC;align=221
Chrom_1	blast	match	16869996	16870595	285	0	0	ID=MtaC_G38;Target=MtaC;align=203
Chrom_1	blast	match	16869996	16870232	134	0	0	ID=N-(5-amino-5-carboxypentanoyl)-L-cysteinyl-D-valine_G58;Target=N-(5-amino-5-carboxypentanoyl)-L-cysteinyl-D-valine;align=80
Chrom_1	blast	match	16869996	16875196	388.6	0	0	ID=NRPS_G87;Target=NRPS;align=435
Chrom_1	blast	match	16869996	16870670	303	0	0	ID=Peptide_G34;Target=Peptide;align=228
Chrom_1	blast	match	16869996	16870157	94.4	0	0	ID=Peptidyl_G36;Target=Peptidyl;align=54
Chrom_1	blast	match	16869996	16870661	299	0	0	ID=Phenylalanine_G38;Target=Phenylalanine;align=225
Chrom_1	blast	match	16869996	16870649	295	0	0	ID=Putative_G46;Target=Putative;align=221
Chrom_1	blast	match	16869996	16870631	290	0	0	ID=Pyoverdine_G37;Target=Pyoverdine;align=215
Chrom_1	blast	match	16869996	16870670	303	0	0	ID=Surfactin_G37;Target=Surfactin;align=228
Chrom_1	blast	match	16869996	16870553	280	0	0	ID=Synthetase_G23;Target=Synthetase;align=189
Chrom_1	blast	match	16869996	16870178	107	0	0	ID=TgaC_G34;Target=TgaC;align=61
Chrom_1	blast	match	16869996	16870238	140	0	0	ID=TugD_G35;Target=TugD;align=82
Chrom_1	blast	match	16869996	16870586	285	0	0	ID=WAPS2_G34;Target=WAPS2;align=200
Chrom_1	blast	match	16869996	16870670	303	0	0	ID=missing_Note_qualifer_G41;Target=missing_Note_qualifer;align=228
Chrom_1	blast	match	16870002	16870649	290	0	0	ID=Nonribosomal_G34;Target=Nonribosomal;align=219
Chrom_1	blast	match	16870002	16870601	282	0	0	ID=PstC_G30;Target=PstC;align=203
Chrom_1	blast	match	16870008	16870706	250	0	0	ID=CDS1_G41;Target=CDS1;align=242
Chrom_1	blast	match	16870011	16870670	292	0	0	ID=Syringomycin_G34;Target=Syringomycin;align=223
Chrom_1	blast	match	16870014	16870586	271	0	0	ID=Plipastatin_G41;Target=Plipastatin;align=194
Chrom_1	blast	match	16870014	16870670	290	0	0	ID=Polyketide_G34;Target=Polyketide;align=222
Chrom_1	blast	match	16870032	16870379	192	0	0	ID=DepA_G18;Target=DepA;align=117
Chrom_1	blast	match	16870041	16870601	258	0	0	ID=TubC_G31;Target=TubC;align=190
Chrom_1	blast	match	16870044	16870391	190	0	0	ID=D-alanine--poly(Phosphoribitol)_G27;Target=D-alanine--poly(Phosphoribitol);align=117
Chrom_1	blast	match	16870044	16870670	274	0	0	ID=Possible_G34;Target=Possible;align=212
Chrom_1	blast	match	16870047	16870394	191	0	0	ID=Non-robosomal_G34;Target=Non-robosomal;align=117
Chrom_1	blast	match	16870050	16870670	271	0	0	ID=Alpha-aminoadipyl-cysteinyl-valine_G35;Target=Alpha-aminoadipyl-cysteinyl-valine;align=210
Chrom_1	blast	match	16870050	16870577	248	0	0	ID=DepD_G31;Target=DepD;align=179
Chrom_1	blast	match	16870050	16870649	262	0	0	ID=NPRS_G36;Target=NPRS;align=203
Chrom_1	blast	match	16870050	16870586	253	0	0	ID=Non_G30;Target=Non;align=182
Chrom_1	blast	match	16870050	16870664	268	0	0	ID=PvdJ(3)_G36;Target=PvdJ(3);align=208
Chrom_1	blast	match	16870053	16870670	270	0	0	ID=Barbamide_G36;Target=Barbamide;align=209
Chrom_1	blast	match	16870053	16870553	247	0	0	ID=Mannopeptimycin_G30;Target=Mannopeptimycin;align=170
Chrom_1	blast	match	16870053	16870553	247	0	0	ID=Non-ribosimal_G28;Target=Non-ribosimal;align=170
Chrom_1	blast	match	16870053	16870670	270	0	0	ID=Siderophore_G36;Target=Siderophore;align=209
Chrom_1	blast	match	16870053	16870601	254	0	0	ID=Tyrocidine_G28;Target=Tyrocidine;align=186
Chrom_1	blast	match	16870056	16870670	268	0	0	ID=Predicted_G36;Target=Predicted;align=208
Chrom_1	blast	match	16870056	16870670	268	0	0	ID=SrfAC_G36;Target=SrfAC;align=208
Chrom_1	blast	match	16870056	16870649	259	0	0	ID=Thioesterase_G37;Target=Thioesterase;align=201
Chrom_1	blast	match	16870059	16870670	268	0	0	ID=NdaA_G36;Target=NdaA;align=207
Chrom_1	blast	match	16870062	16870391	183	0	0	ID=AMP-dependent_G38;Target=AMP-dependent;align=111
Chrom_1	blast	match	16870062	16870175	67.8	0	0	ID=Aminoadipate_G12;Target=Aminoadipate;align=38
Chrom_1	blast	match	16870062	16870670	266	0	0	ID=McnB_G37;Target=McnB;align=206
Chrom_1	blast	match	16870062	16870670	266	0	0	ID=MicA_G37;Target=MicA;align=206
Chrom_1	blast	match	16870062	16870622	253	0	0	ID=NRPS-like_G134;Target=NRPS-like;align=190
Chrom_1	blast	match	16870062	16870670	266	0	0	ID=Probable_G37;Target=Probable;align=206
Chrom_1	blast	match	16870125	16870670	234	0	0	ID=Linear_G38;Target=Linear;align=185
Chrom_1	blast	match	16870254	16870670	161	0	0	ID=Aureobasidin_G38;Target=Aureobasidin;align=141
Chrom_1	blast	match	16870281	16870670	152	0	0	ID=Alpha-aminoadipate_G39;Target=Alpha-aminoadipate;align=132
Chrom_1	blast	match	16870281	16870670	152	0	0	ID=CrpC_G39;Target=CrpC;align=132
Chrom_1	blast	match	16870281	16870670	152	0	0	ID=CtaD_G38;Target=CtaD;align=132
Chrom_1	blast	match	16870281	16870670	152	0	0	ID=DEHA2D07964p_G39;Target=DEHA2D07964p;align=132
Chrom_1	blast	match	16870281	16870670	152	0	0	ID=High-molecular-weight_G39;Target=High-molecular-weight;align=132
Chrom_1	blast	match	16870281	16870649	143	0	0	ID=L-aminoadipate-semialdehyde_G39;Target=L-aminoadipate-semialdehyde;align=125
Chrom_1	blast	match	16870281	16870670	152	0	0	ID=Lys2p_G39;Target=Lys2p;align=132
Chrom_1	blast	match	16870281	16870664	150	0	0	ID=Piso0_000199_G39;Target=Piso0_000199;align=130
Chrom_1	blast	match	16870281	16870601	136	0	0	ID=YALI0E06457p_G36;Target=YALI0E06457p;align=109
Chrom_1	blast	match	16870284	16870649	142	0	0	ID=Beta-ketoacyl_G38;Target=Beta-ketoacyl;align=124
Chrom_1	blast	match	16870305	16870553	112	0	0	ID=Yersiniabactin_G32;Target=Yersiniabactin;align=85
Chrom_1	blast	match	16870321	16870380	26.2	0	0	ID=Phosphopantetheine_G15;Target=Phosphopantetheine;align=20
Chrom_1	blast	match	16870464	16870673	73.6	0	0	ID=PCP1_G88;Target=PCP1;align=70
Chrom_1	blast	match	16870464	16870679	70.5	0	0	ID=PCP2_G96;Target=PCP2;align=72
Chrom_1	blast	match	16870464	16870664	38.5	0	0	ID=PCP4_G113;Target=PCP4;align=68
Chrom_1	blast	match	16870464	16870673	40.4	0	0	ID=PCP5_G95;Target=PCP5;align=71
Chrom_1	blast	match	16870464	16870664	38.5	0	0	ID=PCP6_G91;Target=PCP6;align=68
Chrom_1	blast	match	16870470	16870673	68.9	0	0	ID=PCP_G83;Target=PCP;align=68
Chrom_1	blast	match	16870473	16870670	40.4	0	0	ID=PCP3_G116;Target=PCP3;align=67
Chrom_1	blast	match	16870479	16870673	51.2	0	0	ID=PCP7_G81;Target=PCP7;align=66
Chrom_1	blast	match	16874654	16875112	217	0	0	ID=NAD-dependent-dehydratase_G1;Target=NAD-dependent-dehydratase;align=153
Chrom_1	blast	match	16874654	16875088	210	0	0	ID=Polysaccharide_G1;Target=Polysaccharide;align=145
Chrom_1	blast	match	16874660	16875013	179	0	0	ID=3-beta-hydroxysteroid_G1;Target=3-beta-hydroxysteroid;align=118
Chrom_1	blast	match	16874660	16875258	252.7	0	0	ID=Male-sterility-protein_G1;Target=Male-sterility-protein;align=193
Chrom_1	blast	match	16874660	16875324	263.4	0	0	ID=NAD_binding_4_G1;Target=NAD_binding_4;align=215
Chrom_1	blast	match	16895631	16896413	358	0	0	ID=Pyridine-nucleotide-disulphide-oxidoreductase_G2;Target=Pyridine-nucleotide-disulphide-oxidoreductase;align=262
Chrom_1	blast	match	16895724	16896209	236	0	0	ID=L-lysine-monooxygenase_G1;Target=L-lysine-monooxygenase;align=162
Chrom_1	blast	match	16895808	16896407	308	0	0	ID=Flavin-binding-monooxygenase-like_G2;Target=Flavin-binding-monooxygenase-like;align=200
Chrom_1	blast	match	16896012	16896407	205	0	0	ID=FAD-NAD(P)-binding_G1;Target=FAD-NAD(P)-binding;align=132
Chrom_1	blast	match	16896261	16896404	84	0	0	ID=NAD(P)-binding-Rossmann-like-domain_G3;Target=NAD(P)-binding-Rossmann-like-domain;align=48
Chrom_1	blast	match	17370828	17372170	259.9	0	0	ID=CDS2_G98;Target=CDS2;align=380
Chrom_1	blast	match	17911408	17912193	359	0	0	ID=Pyridine-nucleotide-disulphide-oxidoreductase_G1;Target=Pyridine-nucleotide-disulphide-oxidoreductase;align=262
Chrom_1	blast	match	17911411	17912013	309	0	0	ID=Flavin-binding-monooxygenase-like_G1;Target=Flavin-binding-monooxygenase-like;align=201
Chrom_1	blast	match	17911414	17911809	201	0	0	ID=FAD-NAD(P)-binding_G2;Target=FAD-NAD(P)-binding;align=132
Chrom_1	blast	match	17911417	17911560	89.7	0	0	ID=NAD(P)-binding-Rossmann-like-domain_G1;Target=NAD(P)-binding-Rossmann-like-domain;align=48
Chrom_1	blast	match	17911612	17912097	224	0	0	ID=L-lysine-monooxygenase_G4;Target=L-lysine-monooxygenase;align=162
Chrom_1	blast	match	17957233	17958367	225.4	0	0	ID=CDS2_G108;Target=CDS2;align=306
Chrom_1	blast	match	17961083	17961493	159	0	0	ID=condensation_LCL2_G155;Target=condensation_LCL2;align=145
Chrom_1	blast	match	17961107	17961490	148	0	0	ID=condensation_LCL_G161;Target=condensation_LCL;align=128
Chrom_1	blast	match	17961110	17961493	180	0	0	ID=condensation_LCL3_G151;Target=condensation_LCL3;align=128
Chrom_1	blast	match	17961113	17962651	525	0	0	ID=NRPS1692_G39;Target=NRPS1692;align=518
Chrom_1	blast	match	17961119	17962444	442	0	0	ID=CDS_G51;Target=CDS;align=444
Chrom_1	blast	match	17961119	17962327	458	0	0	ID=NRPS1998c_G47;Target=NRPS1998c;align=406
Chrom_1	blast	match	17961119	17961454	162	0	0	ID=NRPS2_G145;Target=NRPS2;align=112
Chrom_1	blast	match	17961119	17962330	454	0	0	ID=NRPS2875_G43;Target=NRPS2875;align=406
Chrom_1	blast	match	17961119	17964976	994	0	0	ID=NRPS686.1_G13;Target=NRPS686.1;align=1337
Chrom_1	blast	match	17961122	17966713	265.9	0	0	ID=Amino_G157;Target=Amino;align=353
Chrom_1	blast	match	17961122	17961430	86.7	0	0	ID=Condensation_G162;Target=Condensation;align=103
Chrom_1	blast	match	17961122	17963926	364	0	0	ID=McnC_G85;Target=McnC;align=365
Chrom_1	blast	match	17961122	17961886	201	0	0	ID=NRPS-like_G193;Target=NRPS-like;align=258
Chrom_1	blast	match	17961122	17963926	466	0	0	ID=Non-ribosomal_G61;Target=Non-ribosomal;align=451
Chrom_1	blast	match	17961344	17961406	33.5	0	0	ID=NRPS/PKS-C5_LCL_267-296_G106;Target=NRPS/PKS-C5_LCL_267-296;align=21
Chrom_1	blast	match	17961479	17961577	29.3	0	0	ID=NRPS/PKS-C67_DCL_14fromHMM-_G81;Target=NRPS/PKS-C67_DCL_14fromHMM-;align=33
Chrom_1	blast	match	17961503	17961790	55.5	0	0	ID=HxxPF-repeated_G46;Target=HxxPF-repeated;align=96
Chrom_1	blast	match	17961854	17963512	506	0	0	ID=NRPS3206_G2;Target=NRPS3206;align=555
Chrom_1	blast	match	17962028	17962201	69.3	0	0	ID=AMP-binding-_G50;Target=AMP-binding-;align=58
Chrom_1	blast	match	17962037	17962195	50.1	0	0	ID=score=20.1245_G89;Target=score=20.1245;align=53
Chrom_1	blast	match	17962082	17963468	350.5	0	0	ID=AMP_binding-ala1_G12;Target=AMP_binding-ala1;align=395
Chrom_1	blast	match	17962082	17963470	373.1	0	0	ID=AMP_binding-arg_G21;Target=AMP_binding-arg;align=432
Chrom_1	blast	match	17962082	17963470	238	0	0	ID=AMP_binding-arg1_G13;Target=AMP_binding-arg1;align=468
Chrom_1	blast	match	17962082	17963470	273	0	0	ID=AMP_binding-arg2_G13;Target=AMP_binding-arg2;align=468
Chrom_1	blast	match	17962082	17963468	240.4	0	0	ID=AMP_binding-cys2_G12;Target=AMP_binding-cys2;align=298
Chrom_1	blast	match	17962082	17966674	464.7	0	0	ID=AMP_binding-gln_G12;Target=AMP_binding-gln;align=553
Chrom_1	blast	match	17962082	17963470	905	0	0	ID=AMP_binding-leu_G1;Target=AMP_binding-leu;align=463
Chrom_1	blast	match	17962082	17963470	227	0	0	ID=AMP_binding-leu1_G15;Target=AMP_binding-leu1;align=471
Chrom_1	blast	match	17962082	17963470	444	0	0	ID=AMP_binding-leu2_G8;Target=AMP_binding-leu2;align=467
Chrom_1	blast	match	17962082	17963447	291.4	0	0	ID=AMP_binding-lys1_G9;Target=AMP_binding-lys1;align=348
Chrom_1	blast	match	17962082	17963469	227.1	0	0	ID=AMP_binding-lys2_G8;Target=AMP_binding-lys2;align=266
Chrom_1	blast	match	17962082	17963447	275.9	0	0	ID=AMP_binding-lys4_G56;Target=AMP_binding-lys4;align=334
Chrom_1	blast	match	17962082	17963470	250.8	0	0	ID=AMP_binding-tyr_G38;Target=AMP_binding-tyr;align=219
Chrom_1	blast	match	17962082	17962744	108	0	0	ID=AMP_binding1_G26;Target=AMP_binding1;align=221
Chrom_1	blast	match	17962082	17963469	135.5	0	0	ID=ANP_binding-mpro_G46;Target=ANP_binding-mpro;align=314
Chrom_1	blast	match	17962084	17963446	228.3	0	0	ID=AMP_binding_G35;Target=AMP_binding;align=271
Chrom_1	blast	match	17962151	17963395	173.3	0	0	ID=AMP_binding-ser_G48;Target=AMP_binding-ser;align=396
Chrom_1	blast	match	17962157	17963468	294.1	0	0	ID=AMP_binding-cys_G31;Target=AMP_binding-cys;align=394
Chrom_1	blast	match	17962348	17966674	346.6	0	0	ID=AMP_binding-lys_G38;Target=AMP_binding-lys;align=515
Chrom_1	blast	match	17962361	17963470	255.2	0	0	ID=AMP_binding-lys3_G32;Target=AMP_binding-lys3;align=233
Chrom_1	blast	match	17962844	17963977	333	0	0	ID=NRPS2659_G38;Target=NRPS2659;align=382
Chrom_1	blast	match	17962967	17964214	389	0	0	ID=NRPS2376_G64;Target=NRPS2376;align=428
Chrom_1	blast	match	17963057	17963533	201	0	0	ID=CDS3_G31;Target=CDS3;align=163
Chrom_1	blast	match	17963066	17963926	303	0	0	ID=Amino_G60;Target=Amino;align=292
Chrom_1	blast	match	17963141	17964175	331	0	0	ID=CDS_G107;Target=CDS;align=368
Chrom_1	blast	match	17963231	17963827	275	0	0	ID=AerB_G38;Target=AerB;align=203
Chrom_1	blast	match	17963231	17963878	285	0	0	ID=Antibiotic_G40;Target=Antibiotic;align=220
Chrom_1	blast	match	17963231	17963896	286	0	0	ID=Bacitracin_G32;Target=Bacitracin;align=226
Chrom_1	blast	match	17963231	17963695	249	0	0	ID=BcNRPS2\_G14;Target=BcNRPS2\;align=156
Chrom_1	blast	match	17963231	17963653	241	0	0	ID=CtaC_G10;Target=CtaC;align=142
Chrom_1	blast	match	17963231	17963542	179	0	0	ID=CurF_G7;Target=CurF;align=105
Chrom_1	blast	match	17963231	17963650	238	0	0	ID=D-alanine--poly(phosphoribitol)_G11;Target=D-alanine--poly(phosphoribitol);align=141
Chrom_1	blast	match	17963231	17963632	227	0	0	ID=Daptomycin_G16;Target=Daptomycin;align=135
Chrom_1	blast	match	17963231	17963464	134	0	0	ID=Dihydroaeruginoic_G8;Target=Dihydroaeruginoic;align=79
Chrom_1	blast	match	17963231	17963926	301	0	0	ID=Dimodular_G38;Target=Dimodular;align=236
Chrom_1	blast	match	17963231	17963902	291	0	0	ID=Fusaricidin_G31;Target=Fusaricidin;align=228
Chrom_1	blast	match	17963231	17963926	301	0	0	ID=Genome_G40;Target=Genome;align=236
Chrom_1	blast	match	17963231	17963926	302	0	0	ID=Glutamate_G39;Target=Glutamate;align=236
Chrom_1	blast	match	17963231	17963851	283	0	0	ID=MtaC_G39;Target=MtaC;align=211
Chrom_1	blast	match	17963231	17963836	279	0	0	ID=Nonribosomal_G42;Target=Nonribosomal;align=206
Chrom_1	blast	match	17963231	17963926	302	0	0	ID=Peptide_G35;Target=Peptide;align=236
Chrom_1	blast	match	17963231	17963410	106	0	0	ID=Peptidyl_G7;Target=Peptidyl;align=60
Chrom_1	blast	match	17963231	17963917	300	0	0	ID=Phenylalanine_G37;Target=Phenylalanine;align=233
Chrom_1	blast	match	17963231	17968444	374.5	0	0	ID=Putative_G49;Target=Putative;align=392
Chrom_1	blast	match	17963231	17963893	286	0	0	ID=Pyoverdine_G39;Target=Pyoverdine;align=225
Chrom_1	blast	match	17963231	17963926	302	0	0	ID=Surfactin_G38;Target=Surfactin;align=236
Chrom_1	blast	match	17963231	17963431	120	0	0	ID=TgaC_G7;Target=TgaC;align=67
Chrom_1	blast	match	17963231	17963491	154	0	0	ID=TugD_G7;Target=TugD;align=88
Chrom_1	blast	match	17963231	17963842	282	0	0	ID=WAPS2_G39;Target=WAPS2;align=208
Chrom_1	blast	match	17963231	17963926	301	0	0	ID=missing_Note_qualifer_G42;Target=missing_Note_qualifer;align=236
Chrom_1	blast	match	17963234	17969581	200.5	0	0	ID=N-(5-amino-5-carboxypentanoyl)-L-cysteinyl-D-valine_G39;Target=N-(5-amino-5-carboxypentanoyl)-L-cysteinyl-D-valine;align=160
Chrom_1	blast	match	17963237	17963671	241	0	0	ID=AMP-binding_G13;Target=AMP-binding;align=146
Chrom_1	blast	match	17963237	17963860	280	0	0	ID=Enterobactin_G40;Target=Enterobactin;align=212
Chrom_1	blast	match	17963237	17963842	278	0	0	ID=Exopolyphosphatase_G40;Target=Exopolyphosphatase;align=206
Chrom_1	blast	match	17963237	17963905	288	0	0	ID=LchAC_G40;Target=LchAC;align=227
Chrom_1	blast	match	17963237	17963809	268	0	0	ID=Synthetase_G33;Target=Synthetase;align=195
Chrom_1	blast	match	17963246	17968456	357	0	0	ID=NRPS_G103;Target=NRPS;align=381
Chrom_1	blast	match	17963255	17963860	267	0	0	ID=PstC_G41;Target=PstC;align=206
Chrom_1	blast	match	17963261	17963929	289	0	0	ID=CDS1_G19;Target=CDS1;align=225
Chrom_1	blast	match	17963264	17963926	279	0	0	ID=Syringomycin_G41;Target=Syringomycin;align=225
Chrom_1	blast	match	17963267	17969596	316.7	0	0	ID=Plipastatin_G51;Target=Plipastatin;align=272
Chrom_1	blast	match	17963267	17963926	276	0	0	ID=Polyketide_G42;Target=Polyketide;align=224
Chrom_1	blast	match	17963285	17963632	191	0	0	ID=DepA_G20;Target=DepA;align=117
Chrom_1	blast	match	17963294	17963860	243	0	0	ID=TubC_G44;Target=TubC;align=193
Chrom_1	blast	match	17963297	17963644	193	0	0	ID=D-alanine--poly(Phosphoribitol)_G19;Target=D-alanine--poly(Phosphoribitol);align=117
Chrom_1	blast	match	17963297	17963926	260	0	0	ID=Possible_G42;Target=Possible;align=214
Chrom_1	blast	match	17963300	17963650	195	0	0	ID=Non-robosomal_G23;Target=Non-robosomal;align=118
Chrom_1	blast	match	17963303	17963926	257	0	0	ID=Alpha-aminoadipyl-cysteinyl-valine_G43;Target=Alpha-aminoadipyl-cysteinyl-valine;align=212
Chrom_1	blast	match	17963303	17963836	234	0	0	ID=DepD_G46;Target=DepD;align=182
Chrom_1	blast	match	17963303	17963905	248	0	0	ID=NPRS_G45;Target=NPRS;align=205
Chrom_1	blast	match	17963303	17963842	237	0	0	ID=Non_G46;Target=Non;align=184
Chrom_1	blast	match	17963303	17963920	254	0	0	ID=PvdJ(3)_G44;Target=PvdJ(3);align=210
Chrom_1	blast	match	17963306	17963926	256	0	0	ID=Barbamide_G43;Target=Barbamide;align=211
Chrom_1	blast	match	17963306	17963824	228	0	0	ID=Mannopeptimycin_G45;Target=Mannopeptimycin;align=177
Chrom_1	blast	match	17963306	17963809	227	0	0	ID=Non-ribosimal_G44;Target=Non-ribosimal;align=172
Chrom_1	blast	match	17963306	17963926	256	0	0	ID=Siderophore_G45;Target=Siderophore;align=211
Chrom_1	blast	match	17963306	17963860	238	0	0	ID=Tyrocidine_G44;Target=Tyrocidine;align=189
Chrom_1	blast	match	17963309	17963926	254	0	0	ID=Predicted_G46;Target=Predicted;align=210
Chrom_1	blast	match	17963309	17963926	254	0	0	ID=SrfAC_G45;Target=SrfAC;align=210
Chrom_1	blast	match	17963309	17963905	245	0	0	ID=Thioesterase_G46;Target=Thioesterase;align=203
Chrom_1	blast	match	17963312	17963926	252	0	0	ID=NdaA_G47;Target=NdaA;align=209
Chrom_1	blast	match	17963315	17963644	184	0	0	ID=AMP-dependent_G32;Target=AMP-dependent;align=111
Chrom_1	blast	match	17963315	17963428	64.7	0	0	ID=Aminoadipate_G32;Target=Aminoadipate;align=38
Chrom_1	blast	match	17963315	17963926	250	0	0	ID=McnB_G50;Target=McnB;align=208
Chrom_1	blast	match	17963315	17963926	250	0	0	ID=MicA_G50;Target=MicA;align=208
Chrom_1	blast	match	17963315	17963878	234	0	0	ID=NRPS-like_G160;Target=NRPS-like;align=192
Chrom_1	blast	match	17963315	17963926	250	0	0	ID=Probable_G50;Target=Probable;align=208
Chrom_1	blast	match	17963315	17969635	145.9	0	0	ID=Similar_G81;Target=Similar;align=146
Chrom_1	blast	match	17963378	17963926	219	0	0	ID=Linear_G43;Target=Linear;align=187
Chrom_1	blast	match	17963507	17963926	146	0	0	ID=Aureobasidin_G52;Target=Aureobasidin;align=143
Chrom_1	blast	match	17963528	17963926	136	0	0	ID=Alpha-aminoadipate_G56;Target=Alpha-aminoadipate;align=136
Chrom_1	blast	match	17963528	17963926	135	0	0	ID=CrpC_G56;Target=CrpC;align=136
Chrom_1	blast	match	17963528	17963926	135	0	0	ID=DEHA2D07964p_G58;Target=DEHA2D07964p;align=136
Chrom_1	blast	match	17963528	17963905	126	0	0	ID=L-aminoadipate-semialdehyde_G58;Target=L-aminoadipate-semialdehyde;align=129
Chrom_1	blast	match	17963528	17963926	135	0	0	ID=Lys2p_G56;Target=Lys2p;align=136
Chrom_1	blast	match	17963528	17963920	134	0	0	ID=Piso0_000199_G55;Target=Piso0_000199;align=134
Chrom_1	blast	match	17963528	17963860	118	0	0	ID=YALI0E06457p_G58;Target=YALI0E06457p;align=114
Chrom_1	blast	match	17963531	17963926	134	0	0	ID=CtaD_G58;Target=CtaD;align=135
Chrom_1	blast	match	17963531	17963926	134	0	0	ID=High-molecular-weight_G58;Target=High-molecular-weight;align=135
Chrom_1	blast	match	17963537	17963905	122	0	0	ID=Beta-ketoacyl_G58;Target=Beta-ketoacyl;align=126
[truncated: 15,201 more rows]

## Sheet: nrps in Av20
##merging analysis of NRPS detection and clusters (“regions”)									comments	aa_length_est	addl_domains	in_3_domain_set	C_domain_detected	Av13_model_hits
Chromosome	soft	feature	start	stop	scr	strand	ph	description		mean: 5164		totals: 21 Y, 19N	totals: 18Y, 22N	mean: 2.52; median: 2
Chrom_1	artemis	CDS	1	1191	0	0	0	ID=Chrom_1_1;Name=nRPS_PKS=Domain:+Condensation_LCL
Chrom_1	artemis	region	1	40179	.	-	.	ID=region1.1:1..40179	3'-incomplete	5604	Cyc_NRPS; Nitro_FMN	YES	YES	1
Chrom_1	artemis	CDS	1271	1861	0	0	0	ID=Chrom_1_2;Name=nRPS_PKS=Domain:+PCP
Chrom_1	artemis	CDS	3867	4946	0	0	0	ID=Chrom_1_6;Name=nRPS_PKS=Domain:+Condensation_LCL
Chrom_1	artemis	CDS	4967	5671	0	0	0	ID=Chrom_1_7;Name=nRPS_PKS=Domain:+Condensation_LCL
Chrom_1	artemis	CDS	9443	10957	0	0	0	ID=Chrom_1_13;Name=nRPS_PKS=Domain:+Condensation_LCL
Chrom_1	artemis	CDS	10908	20696	0	0	0	ID=Chrom_1_14;Name=nRPS_PKS=Domain:+PP-binding
Chrom_1	artemis	CDS	21238	21891	0	0	0	ID=Chrom_1_15;Name=nRPS_PKS=Domain:+AMP-binding
Chrom_1	artemis	region	865834	900430	.	-	.	ID=region1.2:865834..900430	intact	1330	NRPS_term	NO	NO
Chrom_1	artemis	CDS	880834	883377	0	0	0	ID=Chrom_1_916;Name=nRPS_PKS=Domain:+PP-binding
Chrom_1	artemis	CDS	884546	885430	0	0	0	ID=Chrom_1_918;Name=nRPS_PKS=Domain:+AMP-binding
Chrom_1	artemis	region	10389556	10432168	.	+	.	ID=region1.3:10389556..10432168	intact	1113	ZZ; SDR_e1	NO	NO
Chrom_1	artemis	CDS	10409380	10412721	0	0	0	ID=Chrom_1_15601;Name=nRPS_PKS=Domain:+AMP-binding
Chrom_1	artemis	region	10776499	10798667	.	+	.	ID=region1.4:10776499..10798667	terpene cyclase	722	SQCY_1	NO	NO
Chrom_1	artemis	region	12147590	12188286	.	+	.	ID=region1.5:12147590..12188286	intact	1040	ZZ; thioester_redct	NO	NO
Chrom_1	artemis	CDS	12166841	12169963	0	0	0	ID=Chrom_1_17859;Name=nRPS_PKS=Domain:+AMP-binding
Chrom_1	artemis	region	13582585	13593724	.	+	.	ID=region1.6:13582585..13593724	non-specific hit, biosynthetic CDS unclear	NA		NO	NO
Chrom_1	artemis	region	13699568	13746939	.	+	.	ID=region1.7:13699568..13746939	intact	6869	LbetaH; NRPS_term	YES	YES	3
Chrom_1	artemis	CDS	13705479	13707194	0	0	0	ID=Chrom_1_19758;Name=nRPS_PKS=Domain:+PKS_KR
Chrom_1	artemis	CDS	13707320	13712536	0	0	0	ID=Chrom_1_19759;Name=nRPS_PKS=Domain:+PKS_AT
Chrom_1	artemis	CDS	13714035	13714820	0	0	0	ID=Chrom_1_19761;Name=nRPS_PKS=Domain:+PKS_KS
Chrom_1	artemis	CDS	13716782	13721380	0	0	0	ID=Chrom_1_19765;Name=nRPS_PKS=Domain:+PCP
Chrom_1	artemis	CDS	13722291	13724810	0	0	0	ID=Chrom_1_19768;Name=nRPS_PKS=Domain:+PCP
Chrom_1	artemis	CDS	13725340	13727424	0	0	0	ID=Chrom_1_19770;Name=nRPS_PKS=Domain:+Condensation_LCL
Chrom_1	artemis	region	16813488	16888582	.	+	.	ID=region1.8:16813488..16888582	1 frameshift	10088	Nitro_FMN; thioester_redct	YES	YES	2
Chrom_1	artemis	CDS	16824053	16825687	0	0	0	ID=Chrom_1_23405;Name=nRPS_PKS=Domain:+Condensation_LCL
Chrom_1	artemis	CDS	16827156	16827809	0	0	0	ID=Chrom_1_23408;Name=nRPS_PKS=Domain:+Condensation_LCL
Chrom_1	artemis	CDS	16827823	16828893	0	0	0	ID=Chrom_1_23409;Name=nRPS_PKS=Domain:+Condensation_LCL
Chrom_1	artemis	CDS	16829732	16835341	0	0	0	ID=Chrom_1_23412;Name=nRPS_PKS=Domain:+PCP
Chrom_1	artemis	CDS	16836900	16838111	0	0	0	ID=Chrom_1_23414;Name=nRPS_PKS=Domain:+Condensation_LCL
Chrom_1	artemis	CDS	16838682	16840289	0	0	0	ID=Chrom_1_23415;Name=nRPS_PKS=Domain:+Condensation_LCL
Chrom_1	artemis	CDS	16841152	16842150	0	0	0	ID=Chrom_1_23418;Name=nRPS_PKS=Domain:+PCP
Chrom_1	artemis	CDS	16842183	16843637	0	0	0	ID=Chrom_1_23419;Name=nRPS_PKS=Domain:+Condensation_LCL
Chrom_1	artemis	CDS	16847943	16849682	0	0	0	ID=Chrom_1_23420;Name=nRPS_PKS=Domain:+Condensation_LCL
Chrom_1	artemis	CDS	16850594	16851511	0	0	0	ID=Chrom_1_23423;Name=nRPS_PKS=Domain:+PCP
Chrom_1	artemis	CDS	16851487	16853007	0	0	0	ID=Chrom_1_23424;Name=nRPS_PKS=Domain:+Condensation_LCL
Chrom_1	artemis	CDS	16853305	16855041	0	0	0	ID=Chrom_1_23426;Name=nRPS_PKS=Domain:+Condensation_LCL
Chrom_1	artemis	CDS	16855887	16856855	0	0	0	ID=Chrom_1_23429;Name=nRPS_PKS=Domain:+PCP
Chrom_1	artemis	CDS	16865386	16866918	0	0	0	ID=Chrom_1_23436;Name=nRPS_PKS=Domain:+Condensation_LCL
Chrom_1	artemis	CDS	16867216	16868952	0	0	0	ID=Chrom_1_23438;Name=nRPS_PKS=Domain:+Condensation_LCL
Chrom_1	artemis	CDS	16869891	16870889	0	0	0	ID=Chrom_1_23442;Name=nRPS_PKS=Domain:+PCP
Chrom_1	artemis	CDS	16873958	16875172	0	0	0	ID=Chrom_1_23447;Name=nRPS_PKS=Domain:+TD
Chrom_1	artemis	region	17942949	18035224	.	+	.	ID=region1.9:17942949..18035224	3 frameshifts	13683		YES	YES	1
Chrom_1	artemis	CDS	17961053	17962204	0	0	0	ID=Chrom_1_24677;Name=nRPS_PKS=Domain:+Condensation_LCL
Chrom_1	artemis	CDS	17962949	17968540	0	0	0	ID=Chrom_1_24680;Name=nRPS_PKS=Domain:+Heterocyclization
Chrom_1	artemis	CDS	17968660	17970120	0	0	0	ID=Chrom_1_24681;Name=nRPS_PKS=Domain:+Condensation_LCL
Chrom_1	artemis	CDS	17973341	17973946	0	0	0	ID=Chrom_1_24685;Name=nRPS_PKS=Domain:+Condensation_LCL
Chrom_1	artemis	CDS	17973900	17975045	0	0	0	ID=Chrom_1_24686;Name=nRPS_PKS=Domain:+Condensation_LCL
Chrom_1	artemis	CDS	17976030	17977043	0	0	0	ID=Chrom_1_24689;Name=nRPS_PKS=Domain:+PCP
Chrom_1	artemis	CDS	17977117	17978643	0	0	0	ID=Chrom_1_24690;Name=nRPS_PKS=Domain:+Condensation_LCL
Chrom_1	artemis	CDS	17981275	17982090	0	0	0	ID=Chrom_1_24695;Name=nRPS_PKS=Domain:+Condensation_LCL
Chrom_1	artemis	CDS	17982044	17983255	0	0	0	ID=Chrom_1_24696;Name=nRPS_PKS=Domain:+Condensation_LCL
Chrom_1	artemis	CDS	17984091	17985185	0	0	0	ID=Chrom_1_24699;Name=nRPS_PKS=Domain:+PCP
Chrom_1	artemis	CDS	17985259	17986785	0	0	0	ID=Chrom_1_24700;Name=nRPS_PKS=Domain:+Condensation_LCL
Chrom_1	artemis	CDS	17989418	17990239	0	0	0	ID=Chrom_1_24705;Name=nRPS_PKS=Domain:+Condensation_LCL
Chrom_1	artemis	CDS	17990193	17991404	0	0	0	ID=Chrom_1_24706;Name=nRPS_PKS=Domain:+Condensation_LCL
Chrom_1	artemis	CDS	17992241	17993335	0	0	0	ID=Chrom_1_24709;Name=nRPS_PKS=Domain:+PCP
Chrom_1	artemis	CDS	17993771	17994934	0	0	0	ID=Chrom_1_24711;Name=nRPS_PKS=Domain:+Condensation_LCL
Chrom_1	artemis	CDS	17997567	17998388	0	0	0	ID=Chrom_1_24716;Name=nRPS_PKS=Domain:+Condensation_LCL
Chrom_1	artemis	CDS	17998342	17999553	0	0	0	ID=Chrom_1_24717;Name=nRPS_PKS=Domain:+Condensation_LCL
Chrom_1	artemis	CDS	18000316	18001458	0	0	0	ID=Chrom_1_24720;Name=nRPS_PKS=Domain:+PCP
Chrom_1	artemis	CDS	18001535	18002902	0	0	0	ID=Chrom_1_24721;Name=nRPS_PKS=Domain:+Condensation_LCL
Chrom_1	artemis	CDS	18005021	18005842	0	0	0	ID=Chrom_1_24724;Name=nRPS_PKS=Domain:+Condensation_LCL
Chrom_1	artemis	CDS	18005796	18007007	0	0	0	ID=Chrom_1_24725;Name=nRPS_PKS=Domain:+Condensation_LCL
Chrom_1	artemis	CDS	18007775	18008932	0	0	0	ID=Chrom_1_24728;Name=nRPS_PKS=Domain:+PCP
Chrom_1	artemis	CDS	18009006	18009842	0	0	0	ID=Chrom_1_24729;Name=nRPS_PKS=Domain:+Condensation_LCL
Chrom_1	artemis	CDS	18011411	18012166	0	0	0	ID=Chrom_1_24731;Name=nRPS_PKS=Domain:+Condensation_LCL
Chrom_1	artemis	CDS	18012154	18013302	0	0	0	ID=Chrom_1_24732;Name=nRPS_PKS=Domain:+Condensation_LCL
Chrom_1	artemis	CDS	18014124	18015224	0	0	0	ID=Chrom_1_24735;Name=nRPS_PKS=Domain:+PCP
Chrom_1	artemis	CDS	18015298	18016824	0	0	0	ID=Chrom_1_24736;Name=nRPS_PKS=Domain:+Condensation_LCL
Chrom_1	artemis	CDS	18019456	18020277	0	0	0	ID=Chrom_1_24741;Name=nRPS_PKS=Domain:+Condensation_LCL
Chrom_1	artemis	CDS	18020231	18021442	0	0	0	ID=Chrom_1_24742;Name=nRPS_PKS=Domain:+Condensation_LCL
Chrom_1	artemis	CDS	18022205	18023182	0	0	0	ID=Chrom_1_24745;Name=nRPS_PKS=Domain:+PCP
Chrom_2	artemis	region	1835154	1875903	.	+	.	ID=region2.1:1835154..1875903	non-specific hit, biosynthetic CDS unclear	NA		NO	NO
Chrom_2	artemis	region	14174698	14215185	.	-	.	ID=region2.2:14174698..14215185	2 frameshifts	1113	ZZ; SDR_e1	NO	NO
Chrom_2	artemis	CDS	14193096	14194268	.	-	0	ID=Chrom_2_21613;Name=nRPS_PKS=Domain:+TD+
Chrom_2	artemis	CDS	14194234	14195235	.	-	0	ID=Chrom_2_21614;Name=nRPS_PKS=Domain:+PP-binding
Chrom_2	artemis	region	14687037	14728794	.	+	.	ID=region2.3:14687037..14728794	intact	996	ZZ; SDR_e1	NO	NO
Chrom_2	artemis	CDS	14706510	14708879	.	+	0	ID=Chrom_2_22366;Name=nRPS_PKS=Domain:+AMP-binding
Chrom_2	artemis	region	15949875	16006711	.	+	.	ID=region2.4:15949875..16006711	intact	6066	NRPS_term	YES	YES	3
Chrom_2	artemis	CDS	15961540	15963591	.	+	0	ID=Chrom_2_23987;Name=nRPS_PKS=Domain:+Condensation_LCL
Chrom_2	artemis	CDS	15963736	15965103	.	+	0	ID=Chrom_2_23988;Name=nRPS_PKS=Domain:+Condensation_LCL
Chrom_2	artemis	CDS	15966385	15966966	.	+	0	ID=Chrom_2_23989;Name=nRPS_PKS=Domain:+Condensation_LCL
Chrom_2	artemis	CDS	15966957	15968075	.	+	0	ID=Chrom_2_23990;Name=nRPS_PKS=Domain:+Condensation_LCL
Chrom_2	artemis	CDS	15968874	15969950	.	+	0	ID=Chrom_2_23993;Name=nRPS_PKS=Domain:+PCP
Chrom_2	artemis	CDS	15969988	15971493	.	+	0	ID=Chrom_2_23994;Name=nRPS_PKS=Domain:+Condensation_LCL
Chrom_2	artemis	CDS	15976114	15976695	.	+	0	ID=Chrom_2_24004;Name=nRPS_PKS=Domain:+Condensation_LCL
Chrom_2	artemis	CDS	15976686	15977804	.	+	0	ID=Chrom_2_24005;Name=nRPS_PKS=Domain:+Condensation_LCL
Chrom_2	artemis	CDS	15978535	15979677	.	+	0	ID=Chrom_2_24008;Name=nRPS_PKS=Domain:+PCP
Chrom_2	artemis	CDS	15979715	15981220	.	+	0	ID=Chrom_2_24009;Name=nRPS_PKS=Domain:+Condensation_LCL
Chrom_2	artemis	CDS	15981385	15982032	.	+	0	ID=Chrom_2_24010;Name=nRPS_PKS=Domain:+Condensation_LCL
Chrom_2	artemis	CDS	15982045	15983220	.	+	0	ID=Chrom_2_24011;Name=nRPS_PKS=Domain:+Condensation_LCL
Chrom_2	artemis	CDS	15984021	15986711	.	+	0	ID=Chrom_2_24014;Name=nRPS_PKS=Domain:+PCP
Chrom_3	artemis	region	225210	345004	.	-	.	ID=region3.1:225210..345004	intact	20965	NRPS_term	YES	YES	3
Chrom_3	artemis	CDS	235645	238476	.	-	0	ID=Chrom_3_273;Name=nRPS_PKS=Domain:+PCP
Chrom_3	artemis	CDS	239172	241001	.	-	0	ID=Chrom_3_275;Name=nRPS_PKS=Domain:+Condensation_LCL
Chrom_3	artemis	CDS	242402	243838	.	-	0	ID=Chrom_3_277;Name=nRPS_PKS=Domain:+Condensation_LCL
Chrom_3	artemis	CDS	243931	245028	.	-	0	ID=Chrom_3_278;Name=nRPS_PKS=Domain:+PCP
Chrom_3	artemis	CDS	245762	247591	.	-	0	ID=Chrom_3_281;Name=nRPS_PKS=Domain:+Condensation_LCL
Chrom_3	artemis	CDS	248995	250431	.	-	0	ID=Chrom_3_283;Name=nRPS_PKS=Domain:+Condensation_LCL
Chrom_3	artemis	CDS	250530	251540	.	-	0	ID=Chrom_3_284;Name=nRPS_PKS=Domain:+PCP
Chrom_3	artemis	CDS	252574	254286	.	-	0	ID=Chrom_3_287;Name=nRPS_PKS=Domain:+Condensation_LCL
Chrom_3	artemis	CDS	258088	259689	.	-	0	ID=Chrom_3_289;Name=nRPS_PKS=Domain:+Condensation_LCL
Chrom_3	artemis	CDS	259628	260692	.	-	0	ID=Chrom_3_290;Name=nRPS_PKS=Domain:+PCP
Chrom_3	artemis	CDS	261443	263263	.	-	0	ID=Chrom_3_293;Name=nRPS_PKS=Domain:+Condensation_LCL
Chrom_3	artemis	CDS	264665	266101	.	-	0	ID=Chrom_3_295;Name=nRPS_PKS=Domain:+Condensation_LCL
Chrom_3	artemis	CDS	266200	267369	.	-	0	ID=Chrom_3_296;Name=nRPS_PKS=Domain:+PCP
Chrom_3	artemis	CDS	275116	276819	.	-	0	ID=Chrom_3_307;Name=nRPS_PKS=Domain:+Condensation_LCL
Chrom_3	artemis	CDS	277736	279172	.	-	0	ID=Chrom_3_308;Name=nRPS_PKS=Domain:+Condensation_LCL
Chrom_3	artemis	CDS	279271	280422	.	-	0	ID=Chrom_3_309;Name=nRPS_PKS=Domain:+PCP
Chrom_3	artemis	CDS	281118	282830	.	-	0	ID=Chrom_3_311;Name=nRPS_PKS=Domain:+Condensation_LCL
Chrom_3	artemis	CDS	288510	289922	.	-	0	ID=Chrom_3_318;Name=nRPS_PKS=Domain:+Condensation_LCL
Chrom_3	artemis	CDS	290049	291104	.	-	0	ID=Chrom_3_319;Name=nRPS_PKS=Domain:+PCP
Chrom_3	artemis	CDS	291825	293534	.	-	0	ID=Chrom_3_322;Name=nRPS_PKS=Domain:+Condensation_LCL
Chrom_3	artemis	CDS	297336	298748	.	-	0	ID=Chrom_3_324;Name=nRPS_PKS=Domain:+Condensation_LCL
Chrom_3	artemis	CDS	298875	299858	.	-	0	ID=Chrom_3_325;Name=nRPS_PKS=Domain:+PCP
Chrom_3	artemis	CDS	304865	306568	.	-	0	ID=Chrom_3_329;Name=nRPS_PKS=Domain:+Condensation_LCL
Chrom_3	artemis	CDS	307483	308919	.	-	0	ID=Chrom_3_330;Name=nRPS_PKS=Domain:+Condensation_LCL
Chrom_3	artemis	CDS	309055	309957	.	-	0	ID=Chrom_3_331;Name=nRPS_PKS=Domain:+PCP
Chrom_3	artemis	CDS	310876	312621	.	-	0	ID=Chrom_3_334;Name=nRPS_PKS=Domain:+Condensation_LCL
Chrom_3	artemis	CDS	318860	319669	.	-	0	ID=Chrom_3_340;Name=nRPS_PKS=Domain:+Condensation_LCL
Chrom_3	artemis	CDS	319768	321237	.	-	0	ID=Chrom_3_341;Name=nRPS_PKS=Domain:+AMP-binding
Chrom_3	artemis	CDS	321599	323353	.	-	0	ID=Chrom_3_343;Name=nRPS_PKS=Domain:+Condensation_LCL
Chrom_3	artemis	CDS	324204	325442	.	-	0	ID=Chrom_3_344;Name=nRPS_PKS=Domain:+Condensation_LCL
Chrom_3	artemis	CDS	325750	326694	.	-	0	ID=Chrom_3_346;Name=nRPS_PKS=Domain:+PCP
Chrom_3	artemis	CDS	327604	329292	.	-	0	ID=Chrom_3_349;Name=nRPS_PKS=Domain:+Condensation_LCL
Chrom_3	artemis	CDS	329800	331398	.	-	0	ID=Chrom_3_350;Name=nRPS_PKS=Domain:+Condensation_LCL
Chrom_3	artemis	CDS	332496	334112	.	-	0	ID=Chrom_3_352;Name=nRPS_PKS=Domain:+PKS_KR
Chrom_3	artemis	CDS	334407	336335	.	-	0	ID=Chrom_3_353;Name=nRPS_PKS=Domain:+PKS_ER
Chrom_3	artemis	CDS	336488	338335	.	-	0	ID=Chrom_3_354;Name=nRPS_PKS=Domain:+PKS_DH
Chrom_3	artemis	CDS	338373	339806	.	-	0	ID=Chrom_3_355;Name=nRPS_PKS=Domain:+PKS_AT
Chrom_3	artemis	CDS	339748	340464	.	-	0	ID=Chrom_3_356;Name=nRPS_PKS=Domain:+PKS_KS
Chrom_3	artemis	CDS	340468	341259	.	-	0	ID=Chrom_3_357;Name=nRPS_PKS=Domain:+PKS_KS
Chrom_3	artemis	region	1562128	1670576	.	+	.	ID=region3.2:1562128..1670576	6 frameshifts	17794	NRPS_term	YES	YES	8
Chrom_3	artemis	CDS	1565711	1566484	.	+	0	ID=Chrom_3_1703;Name=nRPS_PKS=Domain:+PKS_KS
Chrom_3	artemis	CDS	1566503	1567183	.	+	0	ID=Chrom_3_1704;Name=nRPS_PKS=Domain:+PKS_KS
Chrom_3	artemis	CDS	1567409	1572685	.	+	0	ID=Chrom_3_1705;Name=nRPS_PKS=Domain:+PKS_AT
Chrom_3	artemis	CDS	1572735	1574360	.	+	0	ID=Chrom_3_1706;Name=nRPS_PKS=Domain:+PKS_KR
Chrom_3	artemis	CDS	1575282	1576949	.	+	0	ID=Chrom_3_1707;Name=nRPS_PKS=Domain:+Condensation_LCL
Chrom_3	artemis	CDS	1579121	1580191	.	+	0	ID=Chrom_3_1710;Name=nRPS_PKS=Domain:+Condensation_LCL
Chrom_3	artemis	CDS	1581385	1582227	.	+	0	ID=Chrom_3_1714;Name=nRPS_PKS=Domain:+PCP
Chrom_3	artemis	CDS	1582406	1583815	.	+	0	ID=Chrom_3_1715;Name=nRPS_PKS=Domain:+Condensation_LCL
Chrom_3	artemis	CDS	1586018	1586686	.	+	0	ID=Chrom_3_1718;Name=nRPS_PKS=Domain:+Condensation_LCL
Chrom_3	artemis	CDS	1586713	1587783	.	+	0	ID=Chrom_3_1719;Name=nRPS_PKS=Domain:+Condensation_LCL
Chrom_3	artemis	CDS	1589284	1589598	.	+	0	ID=Chrom_3_1723;Name=nRPS_PKS=Domain:+PCP
Chrom_3	artemis	CDS	1589856	1590440	.	+	0	ID=Chrom_3_1725;Name=nRPS_PKS=Domain:+Condensation_LCL
Chrom_3	artemis	CDS	1593993	1594484	.	+	0	ID=Chrom_3_1728;Name=nRPS_PKS=Domain:+Condensation_LCL
Chrom_3	artemis	CDS	1594567	1595655	.	+	0	ID=Chrom_3_1729;Name=nRPS_PKS=Domain:+Condensation_LCL
Chrom_3	artemis	CDS	1604520	1605479	.	+	0	ID=Chrom_3_1738;Name=nRPS_PKS=Domain:+PCP
Chrom_3	artemis	CDS	1605503	1607026	.	+	0	ID=Chrom_3_1739;Name=nRPS_PKS=Domain:+Condensation_LCL
Chrom_3	artemis	CDS	1607885	1608625	.	+	0	ID=Chrom_3_1740;Name=nRPS_PKS=Domain:+Condensation_LCL
Chrom_3	artemis	CDS	1608618	1609685	.	+	0	ID=Chrom_3_1741;Name=nRPS_PKS=Domain:+Condensation_LCL
Chrom_3	artemis	CDS	1610429	1611478	.	+	0	ID=Chrom_3_1744;Name=nRPS_PKS=Domain:+PCP
Chrom_3	artemis	CDS	1611600	1613033	.	+	0	ID=Chrom_3_1745;Name=nRPS_PKS=Domain:+Condensation_LCL
Chrom_3	artemis	CDS	1613950	1614534	.	+	0	ID=Chrom_3_1747;Name=nRPS_PKS=Domain:+Condensation_LCL
Chrom_3	artemis	CDS	1614555	1615631	.	+	0	ID=Chrom_3_1748;Name=nRPS_PKS=Domain:+Condensation_LCL
Chrom_3	artemis	CDS	1616457	1617455	.	+	0	ID=Chrom_3_1751;Name=nRPS_PKS=Domain:+PCP
Chrom_3	artemis	CDS	1617713	1619053	.	+	0	ID=Chrom_3_1753;Name=nRPS_PKS=Domain:+Condensation_LCL
Chrom_3	artemis	CDS	1623902	1624543	.	+	0	ID=Chrom_3_1757;Name=nRPS_PKS=Domain:+Condensation_LCL
Chrom_3	artemis	CDS	1624564	1625640	.	+	0	ID=Chrom_3_1758;Name=nRPS_PKS=Domain:+Condensation_LCL
Chrom_3	artemis	CDS	1626405	1627460	.	+	0	ID=Chrom_3_1761;Name=nRPS_PKS=Domain:+PCP
Chrom_3	artemis	CDS	1627582	1629015	.	+	0	ID=Chrom_3_1762;Name=nRPS_PKS=Domain:+Condensation_LCL
Chrom_3	artemis	CDS	1634895	1635536	.	+	0	ID=Chrom_3_1769;Name=nRPS_PKS=Domain:+Condensation_LCL
Chrom_3	artemis	CDS	1635557	1636633	.	+	0	ID=Chrom_3_1770;Name=nRPS_PKS=Domain:+Condensation_LCL
Chrom_3	artemis	CDS	1637368	1638450	.	+	0	ID=Chrom_3_1774;Name=nRPS_PKS=Domain:+PCP
Chrom_3	artemis	CDS	1638563	1639966	.	+	0	ID=Chrom_3_1775;Name=nRPS_PKS=Domain:+Condensation_LCL
Chrom_3	artemis	CDS	1640820	1641560	.	+	0	ID=Chrom_3_1776;Name=nRPS_PKS=Domain:+Condensation_LCL
Chrom_3	artemis	CDS	1641553	1642620	.	+	0	ID=Chrom_3_1777;Name=nRPS_PKS=Domain:+Condensation_LCL
Chrom_3	artemis	CDS	1643364	1644413	.	+	0	ID=Chrom_3_1780;Name=nRPS_PKS=Domain:+PCP
Chrom_3	artemis	CDS	1644535	1645968	.	+	0	ID=Chrom_3_1781;Name=nRPS_PKS=Domain:+Condensation_LCL
Chrom_3	artemis	CDS	1646882	1647469	.	+	0	ID=Chrom_3_1783;Name=nRPS_PKS=Domain:+Condensation_LCL
Chrom_3	artemis	CDS	1647490	1648566	.	+	0	ID=Chrom_3_1784;Name=nRPS_PKS=Domain:+Condensation_LCL
Chrom_3	artemis	CDS	1649331	1652147	.	+	0	ID=Chrom_3_1787;Name=nRPS_PKS=Domain:+PCP
Chrom_3	artemis	region	2706884	2759476	.	+	.	ID=region3.3:2706884..2759476	1 frameshift	4316	CAS_like	YES	NO	4
Chrom_3	artemis	CDS	2726814	2734886	.	+	0	ID=Chrom_3_2976;Name=nRPS_PKS=Domain:+AMP-binding
Chrom_3	artemis	CDS	2734937	2739829	.	+	0	ID=Chrom_3_2977;Name=nRPS_PKS=Domain:+PKS_KS
Chrom_3	artemis	region	6782839	6843928	.	-	.	ID=region3.4:6782839..6843928	intact	7164	CzcO; Abhydro	YES	NO	1
Chrom_3	artemis	CDS	6802724	6824218	.	-	0	ID=Chrom_3_8442;Name=nRPS_PKS=Domain:+Heterocyclization
Chrom_3	artemis	region	10386511	10427958	.	-	.	ID=region3.5:10386511..10427958	intact	1348	caiC; NADB_Rosmann	NO	NO
Chrom_3	artemis	CDS	10405570	10409616	.	-	0	ID=Chrom_3_14042;Name=nRPS_PKS=Domain:+AMP-binding
Chrom_3	manual	CDS	15293635	15305107		-		ID=region3.6:15293635..15305107	1 stop codon	2820	PksD; NRPS_term	NO	NO
Chrom_3	artemis	region	16406273	16459287	.	+	.	ID=region3.7:16406273..16459287	intact	4290	CAS_like	YES	NO	3
Chrom_3	artemis	CDS	16426273	16428915	.	+	0	ID=Chrom_3_22677;Name=nRPS_PKS=Domain:+AMP-binding
Chrom_3	artemis	CDS	16428912	16432616	.	+	0	ID=Chrom_3_22678;Name=nRPS_PKS=Domain:+AMP-binding
Chrom_3	artemis	CDS	16432589	16439287	.	+	0	ID=Chrom_3_22679;Name=nRPS_PKS=Domain:+AMP-binding
Chrom_3	artemis	region	19853598	19938546	.	-	.	ID=region3.8:19853598..19938546	2 frameshifts, 1 stop codon	16259	NRPS_term	YES	YES	4
Chrom_3	artemis	CDS	19873068	19875911	.	-	0	ID=Chrom_3_26535;Name=nRPS_PKS=Domain:+PCP
Chrom_3	artemis	CDS	19876663	19877742	.	-	0	ID=Chrom_3_26538;Name=nRPS_PKS=Domain:+Condensation_LCL
Chrom_3	artemis	CDS	19877815	19878300	.	-	0	ID=Chrom_3_26539;Name=nRPS_PKS=Domain:+Condensation_LCL
Chrom_3	artemis	CDS	19881258	19882775	.	-	0	ID=Chrom_3_26544;Name=nRPS_PKS=Domain:+Condensation_LCL
Chrom_3	artemis	CDS	19882876	19883925	.	-	0	ID=Chrom_3_26545;Name=nRPS_PKS=Domain:+PCP
Chrom_3	artemis	CDS	19884677	19885756	.	-	0	ID=Chrom_3_26548;Name=nRPS_PKS=Domain:+Condensation_LCL
Chrom_3	artemis	CDS	19885829	19886446	.	-	0	ID=Chrom_3_26549;Name=nRPS_PKS=Domain:+Condensation_LCL
Chrom_3	artemis	CDS	19886839	19888380	.	-	0	ID=Chrom_3_26550;Name=nRPS_PKS=Domain:+Condensation_LCL
Chrom_3	artemis	CDS	19888371	19889495	.	-	0	ID=Chrom_3_26551;Name=nRPS_PKS=Domain:+PCP
Chrom_3	artemis	CDS	19890231	19891310	.	-	0	ID=Chrom_3_26554;Name=nRPS_PKS=Domain:+Condensation_LCL
Chrom_3	artemis	CDS	19891520	19891999	.	-	0	ID=Chrom_3_26556;Name=nRPS_PKS=Domain:+Condensation_LCL
Chrom_3	artemis	CDS	19892392	19893933	.	-	0	ID=Chrom_3_26557;Name=nRPS_PKS=Domain:+Condensation_LCL
Chrom_3	artemis	CDS	19893924	19895036	.	-	0	ID=Chrom_3_26558;Name=nRPS_PKS=Domain:+PCP
Chrom_3	artemis	CDS	19895794	19896873	.	-	0	ID=Chrom_3_26561;Name=nRPS_PKS=Domain:+Condensation_LCL
Chrom_3	artemis	CDS	19896946	19897563	.	-	0	ID=Chrom_3_26562;Name=nRPS_PKS=Domain:+Condensation_LCL
Chrom_3	artemis	CDS	19899941	19901482	.	-	0	ID=Chrom_3_26564;Name=nRPS_PKS=Domain:+Condensation_LCL
Chrom_3	artemis	CDS	19901473	19902585	.	-	0	ID=Chrom_3_26565;Name=nRPS_PKS=Domain:+PCP
Chrom_3	artemis	CDS	19903343	19904422	.	-	0	ID=Chrom_3_26568;Name=nRPS_PKS=Domain:+Condensation_LCL
Chrom_3	artemis	CDS	19904495	19904980	.	-	0	ID=Chrom_3_26569;Name=nRPS_PKS=Domain:+Condensation_LCL
Chrom_3	artemis	CDS	19906661	19908082	.	-	0	ID=Chrom_3_26571;Name=nRPS_PKS=Domain:+Condensation_LCL
Chrom_3	artemis	CDS	19908201	19909247	.	-	0	ID=Chrom_3_26572;Name=nRPS_PKS=Domain:+PCP
Chrom_3	artemis	CDS	19909991	19911070	.	-	0	ID=Chrom_3_26575;Name=nRPS_PKS=Domain:+Condensation_LCL
Chrom_3	artemis	CDS	19911097	19911768	.	-	0	ID=Chrom_3_26576;Name=nRPS_PKS=Domain:+Condensation_LCL
Chrom_3	artemis	CDS	19916088	19917629	.	-	0	ID=Chrom_3_26581;Name=nRPS_PKS=Domain:+Condensation_LCL
Chrom_3	artemis	CDS	19917620	19918546	.	-	0	ID=Chrom_3_26582;Name=nRPS_PKS=Domain:+PCP
Chrom_3	artemis	CDS	19919467	19920546	.	-	0	ID=Chrom_3_26585;Name=nRPS_PKS=Domain:+Condensation_LCL
Chrom_3	artemis	CDS	19920619	19921209	.	-	0	ID=Chrom_3_26586;Name=nRPS_PKS=Domain:+Condensation_LCL
Chrom_3	artemis	CDS	19925412	19926860	.	-	0	ID=Chrom_3_26591;Name=nRPS_PKS=Domain:+Condensation_LCL
Chrom_3	artemis	CDS	19926998	19927384	.	-	0	ID=Chrom_3_26592;Name=nRPS_PKS=Domain:+PCP
Chrom_3	artemis	CDS	19928809	19929888	.	-	0	ID=Chrom_3_26596;Name=nRPS_PKS=Domain:+Condensation_LCL
Chrom_3	artemis	CDS	19929961	19930446	.	-	0	ID=Chrom_3_26597;Name=nRPS_PKS=Domain:+Condensation_LCL
Chrom_3	artemis	CDS	19932088	19933671	.	-	0	ID=Chrom_3_26598;Name=nRPS_PKS=Domain:+Condensation_LCL
Chrom_3	artemis	CDS	19934559	19935413	.	-	0	ID=Chrom_3_26599;Name=nRPS_PKS=Domain:+PKS_PP+
Chrom_3	artemis	CDS	19935365	19936180	.	-	0	ID=Chrom_3_26600;Name=nRPS_PKS=Domain:+PKS_KR
Chrom_3	artemis	CDS	19936572	19936925	.	-	0	ID=Chrom_3_26602;Name=nRPS_PKS=Domain:+PKS_ER
Chrom_4	artemis	region	363202	415453	0	0	0	ID=region4.1:363202..415453	intact	4463	Abhydro	YES	NO	1
Chrom_4	artemis	CDS	382612	383118	0	0	0	ID=Chrom_4_425;Name=nRPS_PKS=Domain:+AMP-binding
Chrom_4	artemis	CDS	383202	395453	0	0	0	ID=Chrom_4_426;Name=nRPS_PKS=Domain:+AMP-binding
Chrom_4	artemis	region	14832988	14874043	0	0	0	ID=region4.2:14832988..14874043	intact	2066		NO	YES
Chrom_4	artemis	CDS	14851251	14852873	0	0	0	ID=Chrom_4_22226;Name=nRPS_PKS=Domain:+Condensation_LCL
Chrom_4	artemis	CDS	14852843	14854102	0	0	0	ID=Chrom_4_22227;Name=nRPS_PKS=Domain:+PCP
Chrom_4	artemis	CDS	14855970	14857649	0	0	0	ID=Chrom_4_22230;Name=nRPS_PKS=Domain:+Condensation_LCL
Chrom_4	artemis	CDS	14857687	14858025	0	0	0	ID=Chrom_4_22231;Name=nRPS_PKS=Domain:+PCP
Chrom_4	artemis	region	14884446	14930947	0	0	0	ID=region4.3:14884446..14930947	intact	6272	NRPS_term	YES	YES	1
Chrom_4	artemis	CDS	14892362	14893168	0	0	0	ID=Chrom_4_22262;Name=nRPS_PKS=Domain:+PKS_KS			AdoMet
Chrom_4	artemis	CDS	14893747	14894571	0	0	0	ID=Chrom_4_22263;Name=nRPS_PKS=Domain:+PKS_KS
Chrom_4	artemis	CDS	14894657	14900185	0	0	0	ID=Chrom_4_22264;Name=nRPS_PKS=Domain:+PKS_AT
Chrom_4	artemis	CDS	14901571	14903172	0	0	0	ID=Chrom_4_22266;Name=nRPS_PKS=Domain:+PKS_KR
Chrom_4	artemis	CDS	14904400	14907399	0	0	0	ID=Chrom_4_22267;Name=nRPS_PKS=Domain:+PCP	intact		NRPS_term
Chrom_4	artemis	CDS	14908173	14909834	0	0	0	ID=Chrom_4_22270;Name=nRPS_PKS=Domain:+Condensation_LCL
Chrom_4	artemis	CDS	14909925	14910947	0	0	0	ID=Chrom_4_22271;Name=nRPS_PKS=Domain:+PCP
Chrom_4	artemis	CDS	14911698	14912903	0	0	0	ID=Chrom_4_22274;Name=nRPS_PKS=Domain:+Condensation_LCL
Chrom_4	artemis	CDS	14912866	14913477	0	0	0	ID=Chrom_4_22275;Name=nRPS_PKS=Domain:+Condensation_LCL
Chrom_4	artemis	CDS	14914584	14916197	0	0	0	ID=Chrom_4_22277;Name=nRPS_PKS=Domain:+Condensation_LCL
Chrom_5	artemis	region	21856	69474	.	+	.	ID=region5.1:21856..69474	intact	4811	Nitro_FMN; NRPS_term
Chrom_5	artemis	CDS	34825	36441	.	+	0	ID=Chrom_5_35;Name=nRPS_PKS=Domain:+Condensation_LCL				YES	YES	2
Chrom_5	artemis	CDS	37233	37865	.	+	0	ID=Chrom_5_37;Name=nRPS_PKS=Domain:+Condensation_LCL
Chrom_5	artemis	CDS	37892	38965	.	+	0	ID=Chrom_5_38;Name=nRPS_PKS=Domain:+Condensation_LCL
Chrom_5	artemis	CDS	39770	45286	.	+	0	ID=Chrom_5_40;Name=nRPS_PKS=Domain:+PCP
Chrom_5	artemis	CDS	45351	47003	.	+	0	ID=Chrom_5_41;Name=nRPS_PKS=Domain:+Condensation_LCL
Chrom_5	artemis	CDS	47746	50529	.	+	0	ID=Chrom_5_44;Name=nRPS_PKS=Domain:+PCP
Chrom_5	artemis	region	665120	721107	.	+	.	ID=region5.2:665120..721107	intact	8748	NRPS_term	YES	YES	1
Chrom_5	artemis	CDS	673283	674095	.	+	0	ID=Chrom_5_719;Name=nRPS_PKS=Domain:+PKS_KS
Chrom_5	artemis	CDS	674804	676645	.	+	0	ID=Chrom_5_721;Name=nRPS_PKS=Domain:+PKS_AT
Chrom_5	artemis	CDS	676632	680270	.	+	0	ID=Chrom_5_722;Name=nRPS_PKS=Domain:+PKS_DH2
Chrom_5	artemis	CDS	680319	681929	.	+	0	ID=Chrom_5_723;Name=nRPS_PKS=Domain:+PKS_KR
Chrom_5	artemis	CDS	682298	683875	.	+	0	ID=Chrom_5_724;Name=nRPS_PKS=Domain:+Condensation_LCL
Chrom_5	artemis	CDS	683982	684470	.	+	0	ID=Chrom_5_725;Name=nRPS_PKS=Domain:+Condensation_LCL
Chrom_5	artemis	CDS	684520	685863	.	+	0	ID=Chrom_5_726;Name=nRPS_PKS=Domain:+Condensation_LCL
Chrom_5	artemis	CDS	686455	687423	.	+	0	ID=Chrom_5_728;Name=nRPS_PKS=Domain:+PP-binding
Chrom_5	artemis	CDS	687536	689518	.	+	0	ID=Chrom_5_729;Name=nRPS_PKS=Domain:+Condensation_LCL
Chrom_5	artemis	CDS	689568	690911	.	+	0	ID=Chrom_5_730;Name=nRPS_PKS=Domain:+Condensation_LCL
Chrom_5	artemis	CDS	691506	692471	.	+	0	ID=Chrom_5_732;Name=nRPS_PKS=Domain:+PP-binding
Chrom_5	artemis	CDS	692593	694191	.	+	0	ID=Chrom_5_733;Name=nRPS_PKS=Domain:+Condensation_LCL
Chrom_5	artemis	CDS	695043	697784	.	+	0	ID=Chrom_5_736;Name=nRPS_PKS=Domain:+PCP
Chrom_5	artemis	CDS	698698	701466	.	+	0	ID=Chrom_5_739;Name=nRPS_PKS=Domain:+PCP
Chrom_5	artemis	region	2284202	2323336	.	-	.	ID=region5.3:2284202..2323336	intact	1071	CaiC; NADB_Rossmann	NO	NO
Chrom_5	artemis	CDS	2302128	2303837	.	-	0	ID=Chrom_5_2480;Name=nRPS_PKS=Domain:+PP-binding
Chrom_5	artemis	CDS	2304424	2305014	.	-	0	ID=Chrom_5_2482;Name=nRPS_PKS=Domain:+AMP-binding
Chrom_5	artemis	region	2457768	2499078	.	+	.	ID=region5.4:2457768..2499078	1 frameshift	1575	NRPS_term	NO	NO
Chrom_5	artemis	CDS	2477706	2480606	.	+	0	ID=Chrom_5_2672;Name=nRPS_PKS=Domain:+AMP-binding
Chrom_5	artemis	region	4798698	4864347	.	+	.	ID=region5.5:4798698..4864347	intact	1108	SDR_e1	NO	NO
Chrom_5	artemis	CDS	4818125	4820788	.	+	0	ID=Chrom_5_5423;Name=nRPS_PKS=Domain:+AMP-binding
Chrom_5	artemis	CDS	4842444	4845158	.	+	0	ID=Chrom_5_5463;Name=nRPS_PKS=Domain:+AMP-binding
Chrom_5	artemis	region	5721235	5769905	.	-	.	ID=region5.6:5721235..5769905	intact	1123	ZZ; SDR_e1	NO	NO
Chrom_5	artemis	CDS	5740997	5743741	.	-	0	ID=Chrom_5_6565;Name=nRPS_PKS=Domain:+AMP-binding
Chrom_5	artemis	CDS	5748045	5750765	.	-	0	ID=Chrom_5_6573;Name=nRPS_PKS=Domain:+AMP-binding
Chrom_5	artemis	region	10167295	10284502	.	+	.	ID=region5.7:10167295..10284502	2 frameshifts, but apparently expressed, as AVAG|g56482.t1	19229	NRPS_term	YES	YES	2
Chrom_5	artemis	CDS	10181315	10182868	.	+	0	ID=Chrom_5_13584;Name=nRPS_PKS=Domain:+PP-binding
Chrom_5	artemis	CDS	10182849	10184612	.	+	0	ID=Chrom_5_13585;Name=nRPS_PKS=Domain:+Condensation_LCL
Chrom_5	artemis	CDS	10184591	10185130	.	+	0	ID=Chrom_5_13586;Name=nRPS_PKS=Domain:+Condensation_LCL
Chrom_5	artemis	CDS	10185158	10186222	.	+	0	ID=Chrom_5_13587;Name=nRPS_PKS=Domain:+Condensation_LCL
Chrom_5	artemis	CDS	10187108	10192714	.	+	0	ID=Chrom_5_13590;Name=nRPS_PKS=Domain:+PCP
Chrom_5	artemis	CDS	10192725	10194311	.	+	0	ID=Chrom_5_13591;Name=nRPS_PKS=Domain:+Condensation_LCL
Chrom_5	artemis	CDS	10196006	10196635	.	+	0	ID=Chrom_5_13593;Name=nRPS_PKS=Domain:+Condensation_LCL
Chrom_5	artemis	CDS	10196657	10197802	.	+	0	ID=Chrom_5_13594;Name=nRPS_PKS=Domain:+Condensation_LCL
Chrom_5	artemis	CDS	10198514	10201054	.	+	0	ID=Chrom_5_13597;Name=nRPS_PKS=Domain:+PCP
Chrom_5	artemis	CDS	10202017	10202553	.	+	0	ID=Chrom_5_13599;Name=nRPS_PKS=Domain:+Condensation_LCL
Chrom_5	artemis	CDS	10202505	10203650	.	+	0	ID=Chrom_5_13600;Name=nRPS_PKS=Domain:+Condensation_LCL
Chrom_5	artemis	CDS	10204462	10205463	.	+	0	ID=Chrom_5_13603;Name=nRPS_PKS=Domain:+PCP
Chrom_5	artemis	CDS	10205602	10207209	.	+	0	ID=Chrom_5_13604;Name=nRPS_PKS=Domain:+Condensation_LCL
Chrom_5	artemis	CDS	10208863	10209858	.	+	0	ID=Chrom_5_13607;Name=nRPS_PKS=Domain:+PCP
Chrom_5	artemis	CDS	10209997	10211373	.	+	0	ID=Chrom_5_13608;Name=nRPS_PKS=Domain:+Condensation_LCL
Chrom_5	artemis	CDS	10213203	10213694	.	+	0	ID=Chrom_5_13610;Name=nRPS_PKS=Domain:+Condensation_LCL
Chrom_5	artemis	CDS	10213729	10214838	.	+	0	ID=Chrom_5_13611;Name=nRPS_PKS=Domain:+Condensation_LCL
Chrom_5	artemis	CDS	10216546	10217565	.	+	0	ID=Chrom_5_13614;Name=nRPS_PKS=Domain:+PCP
Chrom_5	artemis	CDS	10217653	10219068	.	+	0	ID=Chrom_5_13615;Name=nRPS_PKS=Domain:+Condensation_LCL
Chrom_5	artemis	CDS	10223467	10223937	.	+	0	ID=Chrom_5_13621;Name=nRPS_PKS=Domain:+Condensation_LCL
Chrom_5	artemis	CDS	10225429	10226352	.	+	0	ID=Chrom_5_13625;Name=nRPS_PKS=Domain:+PCP
Chrom_5	artemis	CDS	10226469	10227884	.	+	0	ID=Chrom_5_13626;Name=nRPS_PKS=Domain:+Condensation_LCL
Chrom_5	artemis	CDS	10231713	10232255	.	+	0	ID=Chrom_5_13630;Name=nRPS_PKS=Domain:+Condensation_LCL
Chrom_5	artemis	CDS	10232276	10233361	.	+	0	ID=Chrom_5_13631;Name=nRPS_PKS=Domain:+Condensation_LCL
Chrom_5	artemis	CDS	10234347	10235168	.	+	0	ID=Chrom_5_13634;Name=nRPS_PKS=Domain:+PCP
Chrom_5	artemis	CDS	10235285	10236700	.	+	0	ID=Chrom_5_13635;Name=nRPS_PKS=Domain:+Condensation_LCL
Chrom_5	artemis	CDS	10240533	10242182	.	+	0	ID=Chrom_5_13639;Name=nRPS_PKS=Domain:+Condensation_LCL
Chrom_5	artemis	CDS	10243067	10244242	.	+	0	ID=Chrom_5_13642;Name=nRPS_PKS=Domain:+PCP
Chrom_5	artemis	CDS	10244395	10245564	.	+	0	ID=Chrom_5_13643;Name=nRPS_PKS=Domain:+Condensation_LCL
Chrom_5	artemis	CDS	10250459	10251115	.	+	0	ID=Chrom_5_13648;Name=nRPS_PKS=Domain:+Condensation_LCL
Chrom_5	artemis	CDS	10251183	10252706	.	+	0	ID=Chrom_5_13649;Name=nRPS_PKS=Domain:+AMP-binding
Chrom_5	artemis	CDS	10252953	10255580	.	+	0	ID=Chrom_5_13650;Name=nRPS_PKS=Domain:+PCP
Chrom_5	artemis	CDS	10256551	10257087	.	+	0	ID=Chrom_5_13652;Name=nRPS_PKS=Domain:+Condensation_LCL
Chrom_5	artemis	CDS	10257039	10258184	.	+	0	ID=Chrom_5_13653;Name=nRPS_PKS=Domain:+Condensation_LCL
Chrom_5	artemis	CDS	10258996	10259997	.	+	0	ID=Chrom_5_13656;Name=nRPS_PKS=Domain:+PCP
Chrom_5	artemis	CDS	10260355	10261728	.	+	0	ID=Chrom_5_13657;Name=nRPS_PKS=Domain:+Condensation_LCL
Chrom_5	artemis	CDS	10261999	10265223	.	+	0	ID=Chrom_5_13659;Name=nRPS_PKS=Domain:+AMP-binding
Chrom_5	artemis	region	14628401	14648817	.	+	.	ID=region5.8:14628401..14648817	non-specific hit, biosynthetic CDS unclear	NA		NO	NO
Chrom_5	artemis	region	16903445	16930519	.	+	.	ID=region5.9:16903445..16930519	3'-incomplete	4234	Nitro_FMN	YES	YES	1
Chrom_5	artemis	CDS	16907446	16910025	.	+	0	ID=Chrom_5_23365;Name=nRPS_PKS=Domain:+AMP-binding
Chrom_5	artemis	CDS	16910022	16910738	.	+	0	ID=Chrom_5_23366;Name=nRPS_PKS=Domain:+PCP
Chrom_5	artemis	CDS	16910808	16912448	.	+	0	ID=Chrom_5_23367;Name=nRPS_PKS=Domain:+Condensation_LCL
Chrom_5	artemis	CDS	16921215	16921889	.	+	0	ID=Chrom_5_23375;Name=nRPS_PKS=Domain:+Condensation_LCL
Chrom_5	artemis	CDS	16921910	16923016	.	+	0	ID=Chrom_5_23376;Name=nRPS_PKS=Domain:+Condensation_LCL
Chrom_5	artemis	CDS	16923445	16924881	.	+	0	ID=Chrom_5_23378;Name=nRPS_PKS=Domain:+AMP-binding
Chrom_5	artemis	CDS	16925187	16926476	.	+	0	ID=Chrom_5_23379;Name=nRPS_PKS=Domain:+Condensation_LCL
Chrom_5	artemis	CDS	16927256	16927918	.	+	0	ID=Chrom_5_23380;Name=nRPS_PKS=Domain:+Condensation_LCL
Chrom_5	artemis	CDS	16927939	16929024	.	+	0	ID=Chrom_5_23381;Name=nRPS_PKS=Domain:+Condensation_LCL
Chrom_5	artemis	CDS	16929767	16930519	.	+	0	ID=Chrom_5_23384;Name=nRPS_PKS=Domain:+AMP-binding
Chrom_6	artemis	region	999703	1050019	.	-	.	ID=region6.1:999703..1050019	intact	7117		YES	YES	3
Chrom_6	artemis	CDS	1011884	1012198	.	-	0	ID=Chrom_6_1132;Name=nRPS_PKS=Domain:+PCP
Chrom_6	artemis	CDS	1012236	1013735	.	-	0	ID=Chrom_6_1133;Name=nRPS_PKS=Domain:+Condensation_LCL
Chrom_6	artemis	CDS	1013702	1014604	.	-	0	ID=Chrom_6_1134;Name=nRPS_PKS=Domain:+PCP
Chrom_6	artemis	CDS	1014694	1016967	.	-	0	ID=Chrom_6_1135;Name=nRPS_PKS=Domain:+Condensation_LCL
Chrom_6	artemis	CDS	1016925	1018649	.	-	0	ID=Chrom_6_1136;Name=nRPS_PKS=Domain:+AMP-binding
Chrom_6	artemis	CDS	1018724	1020292	.	-	0	ID=Chrom_6_1137;Name=nRPS_PKS=Domain:+Condensation_LCL
Chrom_6	artemis	CDS	1020325	1023504	.	-	0	ID=Chrom_6_1138;Name=nRPS_PKS=Domain:+Condensation_LCL
Chrom_6	artemis	CDS	1023447	1024658	.	-	0	ID=Chrom_6_1139;Name=nRPS_PKS=Domain:+PCP
Chrom_6	artemis	CDS	1024682	1026841	.	-	0	ID=Chrom_6_1140;Name=nRPS_PKS=Domain:+Condensation_LCL
Chrom_6	artemis	CDS	1026784	1027929	.	-	0	ID=Chrom_6_1141;Name=nRPS_PKS=Domain:+PCP
Chrom_6	artemis	CDS	1028000	1030165	.	-	0	ID=Chrom_6_1142;Name=nRPS_PKS=Domain:+Condensation_LCL
Chrom_6	artemis	CDS	1030108	1031148	.	-	0	ID=Chrom_6_1143;Name=nRPS_PKS=Domain:+PCP
Chrom_6	artemis	CDS	1031341	1031961	.	-	0	ID=Chrom_6_1144;Name=nRPS_PKS=Domain:+AMP-binding
Chrom_6	artemis	CDS	1032036	1033529	.	-	0	ID=Chrom_6_1145;Name=nRPS_PKS=Domain:+Condensation_LCL
Chrom_6	artemis	region	1119233	1156595	.	-	.	ID=region6.2:1119233..1156595	intact	2606	UbiH	YES	YES	2
Chrom_6	artemis	CDS	1134572	1136452	.	-	0	ID=Chrom_6_1253;Name=nRPS_PKS=Domain:+Condensation_LCL
Chrom_6	artemis	CDS	1136470	1137282	.	-	0	ID=Chrom_6_1254;Name=nRPS_PKS=Domain:+PCP
Chrom_6	artemis	CDS	1137462	1138097	.	-	0	ID=Chrom_6_1255;Name=nRPS_PKS=Domain:+AMP-binding
Chrom_6	artemis	CDS	1138122	1139762	.	-	0	ID=Chrom_6_1256;Name=nRPS_PKS=Domain:+Condensation_LCL
Chrom_6	artemis	CDS	1139786	1140595	.	-	0	ID=Chrom_6_1257;Name=nRPS_PKS=Domain:+PCP
Chrom_6	artemis	CDS	1140903	1141745	.	-	0	ID=Chrom_6_1259;Name=nRPS_PKS=Domain:+AMP-binding
Chrom_6	artemis	region	1768170	1789468	.	+	.	ID=region6.3:1768170..1789468	terpene cyclase	432	Isoprenoid_Biosyn_C1	NO	NO
Chrom_6	artemis	region	12744567	12785820	.	+	.	ID=region6.4:12744567..12785820	beta-ketoacyl synthase	417	cond_enzymes	NO	NO
Chrom_6	artemis	region	13216655	13238106	.	+	.	ID=region6.5:13216655..13238106	cyclodipeptide synthase and partial PKS_module	153	CDPS_superfamily	NO	NO
Chrom_6	artemis	region	13590957	13765161	.	+	.	ID=region6.6:13590957..13765161	intact	16531		YES	YES	4
Chrom_6	artemis	CDS	13594379	13595896	.	+	0	ID=Chrom_6_20723;Name=nRPS_PKS=Domain:+PKS_KS
Chrom_6	artemis	CDS	13595900	13601377	.	+	0	ID=Chrom_6_20724;Name=nRPS_PKS=Domain:+PKS_AT
Chrom_6	artemis	CDS	13601387	13603039	.	+	0	ID=Chrom_6_20725;Name=nRPS_PKS=Domain:+PKS_KR
Chrom_6	artemis	CDS	13605564	13608245	.	+	0	ID=Chrom_6_20726;Name=nRPS_PKS=Domain:+Condensation_LCL	2 frameshifts		NRPS_term
Chrom_6	artemis	CDS	13609046	13609468	.	+	0	ID=Chrom_6_20729;Name=nRPS_PKS=Domain:+PCP
Chrom_6	artemis	CDS	13609589	13611787	.	+	0	ID=Chrom_6_20730;Name=nRPS_PKS=Domain:+Condensation_LCL
Chrom_6	artemis	CDS	13611793	13612824	.	+	0	ID=Chrom_6_20731;Name=nRPS_PKS=Domain:+PCP
Chrom_6	artemis	CDS	13612978	13614465	.	+	0	ID=Chrom_6_20732;Name=nRPS_PKS=Domain:+Condensation_LCL
Chrom_6	artemis	CDS	13614526	13615140	.	+	0	ID=Chrom_6_20733;Name=nRPS_PKS=Domain:+AMP-binding
Chrom_6	artemis	CDS	13620617	13621606	.	+	0	ID=Chrom_6_20738;Name=nRPS_PKS=Domain:+PCP
Chrom_6	artemis	CDS	13621727	13623295	.	+	0	ID=Chrom_6_20739;Name=nRPS_PKS=Domain:+Condensation_LCL
Chrom_6	artemis	CDS	13625716	13626204	.	+	0	ID=Chrom_6_20743;Name=nRPS_PKS=Domain:+PCP
Chrom_6	artemis	CDS	13626358	13627845	.	+	0	ID=Chrom_6_20744;Name=nRPS_PKS=Domain:+Condensation_LCL
Chrom_6	artemis	CDS	13627906	13628520	.	+	0	ID=Chrom_6_20745;Name=nRPS_PKS=Domain:+AMP-binding
Chrom_6	artemis	CDS	13634028	13634984	.	+	0	ID=Chrom_6_20750;Name=nRPS_PKS=Domain:+PCP
Chrom_6	artemis	CDS	13635138	13636625	.	+	0	ID=Chrom_6_20751;Name=nRPS_PKS=Domain:+Condensation_LCL
Chrom_6	artemis	CDS	13636686	13637297	.	+	0	ID=Chrom_6_20752;Name=nRPS_PKS=Domain:+AMP-binding
Chrom_6	artemis	CDS	13642821	13643765	.	+	0	ID=Chrom_6_20757;Name=nRPS_PKS=Domain:+PCP
Chrom_6	artemis	CDS	13643919	13645406	.	+	0	ID=Chrom_6_20758;Name=nRPS_PKS=Domain:+Condensation_LCL
Chrom_6	artemis	CDS	13645467	13646081	.	+	0	ID=Chrom_6_20759;Name=nRPS_PKS=Domain:+AMP-binding
Chrom_6	artemis	CDS	13651556	13652545	.	+	0	ID=Chrom_6_20764;Name=nRPS_PKS=Domain:+PCP
Chrom_6	artemis	CDS	13652666	13653154	.	+	0	ID=Chrom_6_20765;Name=nRPS_PKS=Domain:+Condensation_LCL
Chrom_6	artemis	CDS	13653192	13654232	.	+	0	ID=Chrom_6_20766;Name=nRPS_PKS=Domain:+Condensation_LCL
Chrom_6	artemis	CDS	13656653	13657141	.	+	0	ID=Chrom_6_20770;Name=nRPS_PKS=Domain:+PCP
Chrom_6	artemis	CDS	13657262	13659160	.	+	0	ID=Chrom_6_20771;Name=nRPS_PKS=Domain:+Condensation_LCL
Chrom_6	artemis	CDS	13659465	13660496	.	+	0	ID=Chrom_6_20773;Name=nRPS_PKS=Domain:+PCP
Chrom_6	artemis	CDS	13660617	13662779	.	+	0	ID=Chrom_6_20774;Name=nRPS_PKS=Domain:+Condensation_LCL
Chrom_6	artemis	CDS	13668389	13669360	.	+	0	ID=Chrom_6_20780;Name=nRPS_PKS=Domain:+PCP
Chrom_6	artemis	CDS	13669481	13671658	.	+	0	ID=Chrom_6_20781;Name=nRPS_PKS=Domain:+Condensation_LCL
Chrom_6	artemis	CDS	13671740	13672684	.	+	0	ID=Chrom_6_20782;Name=nRPS_PKS=Domain:+PCP
Chrom_6	artemis	CDS	13673404	13675209	.	+	0	ID=Chrom_6_20783;Name=nRPS_PKS=Domain:+Condensation_LCL
Chrom_6	artemis	CDS	13685315	13687849	.	+	0	ID=Chrom_6_20798;Name=nRPS_PKS=Domain:+PCP
Chrom_6	artemis	region	13707536	13757685	.	-	.	ID=region6.7:13707536..13757685	intact	11508	NRPS_term; AdoMet	YES	YES	3
Chrom_6	artemis	CDS	13708981	13711671	.	-	0	ID=Chrom_6_20828;Name=nRPS_PKS=Domain:+PCP
Chrom_6	artemis	CDS	13712484	13713632	.	-	0	ID=Chrom_6_20831;Name=nRPS_PKS=Domain:+Condensation_LCL
Chrom_6	artemis	CDS	13713598	13714227	.	-	0	ID=Chrom_6_20832;Name=nRPS_PKS=Domain:+Condensation_LCL
Chrom_6	artemis	CDS	13718605	13721244	.	-	0	ID=Chrom_6_20836;Name=nRPS_PKS=Domain:+PCP
Chrom_6	artemis	CDS	13722307	13723086	.	-	0	ID=Chrom_6_20840;Name=nRPS_PKS=Domain:+Condensation_LCL
Chrom_6	artemis	CDS	13723052	13723843	.	-	0	ID=Chrom_6_20841;Name=nRPS_PKS=Domain:+Condensation_LCL
Chrom_6	artemis	CDS	13725950	13727278	.	-	0	ID=Chrom_6_20844;Name=nRPS_PKS=Domain:+Condensation_LCL
Chrom_6	artemis	CDS	13727443	13728468	.	-	0	ID=Chrom_6_20845;Name=nRPS_PKS=Domain:+PP-binding
Chrom_6	artemis	CDS	13729244	13730386	.	-	0	ID=Chrom_6_20848;Name=nRPS_PKS=Domain:+Condensation_LCL
Chrom_6	artemis	CDS	13730352	13731110	.	-	0	ID=Chrom_6_20849;Name=nRPS_PKS=Domain:+Condensation_LCL
Chrom_6	artemis	CDS	13733863	13735377	.	-	0	ID=Chrom_6_20850;Name=nRPS_PKS=Domain:+Condensation_LCL
Chrom_6	artemis	CDS	13735377	13736291	.	-	0	ID=Chrom_6_20851;Name=nRPS_PKS=Domain:+PCP
Chrom_6	artemis	CDS	13737175	13738311	.	-	0	ID=Chrom_6_20854;Name=nRPS_PKS=Domain:+Condensation_LCL
Chrom_6	artemis	CDS	13738277	13738909	.	-	0	ID=Chrom_6_20855;Name=nRPS_PKS=Domain:+Condensation_LCL
Chrom_6	artemis	CDS	13742710	13744239	.	-	0	ID=Chrom_6_20861;Name=nRPS_PKS=Domain:+Condensation_LCL
Chrom_6	artemis	CDS	13744181	13745161	.	-	0	ID=Chrom_6_20862;Name=nRPS_PKS=Domain:+PCP
Chrom_6	artemis	CDS	13746045	13748774	.	-	0	ID=Chrom_6_20865;Name=nRPS_PKS=Domain:+Condensation_LCL
Chrom_6	artemis	CDS	13749038	13750627	.	-	0	ID=Chrom_6_20866;Name=nRPS_PKS=Domain:+PKS_KR
Chrom_6	artemis	CDS	13750815	13755860	.	-	0	ID=Chrom_6_20867;Name=nRPS_PKS=Domain:+PKS_AT
Chrom_6	artemis	CDS	13756121	13756909	.	-	0	ID=Chrom_6_20868;Name=nRPS_PKS=Domain:+PKS_KS
Chrom_6	artemis	CDS	13756915	13757685	.	-	0	ID=Chrom_6_20869;Name=nRPS_PKS=Domain:+PKS_KS

## Sheet: chrom summary
##Chromosome and cluster summary tables
#chromosome names	GenBank	length	merged	reannotated	putative_defect
Chrom_1	CP075493.1	18146847	9	7	2
Chrom_2	CP075495.1	16274841	4	3	1
Chrom_3	CP075492.1	20354754	8	10	4
Chrom_4	CP075496.1	15224634	3	4	0
Chrom_5	CP075494.1	16930519	9	8	2
Chrom_6	CP075497.1	13893210	7	6	1
		SUM:	40	38
Summary type:	YES, NO	YES, NO	Mean, median	Mean, median	YES, NO
Yes or Mean:	21	18	2.53	5867	10
No or Median:	19	22	2	4290	30
#cluster_names	in_3_domain_set	C_domain_detected	Av13_model_hits	aa_length	putative_defect
Cluster 1.1	YES	YES	1	5604
Cluster 1.2	NO	NO		1330
Cluster 1.3	NO	NO		1113
Cluster 1.4	NO	NO		722
Cluster 1.5	NO	NO		1040
Cluster 1.6	NO	NO		NA
Cluster 1.7	YES	YES	3	6869
Cluster 1.8	YES	YES	2	10088	1 frameshift
Cluster 1.9	YES	YES	1	13683	3 frameshifts
Cluster 2.1	NO	NO		NA
Cluster 2.2	NO	NO		1113	2 frameshifts
Cluster 2.3	NO	NO		996
Cluster 2.4	YES	YES	3	6066
Cluster 3.1	YES	YES	3	20965
Cluster 3.2	YES	YES	8	17794	6 frameshifts
Cluster 3.3	YES	NO	4	4316	1 frameshift
Cluster 3.4	YES	NO	1	7164
Cluster 3.5	NO	NO		1348
Cluster 3.6	YES	YES	4	16259	1 stop codon
Cluster 3.7	NO	NO		2820
Cluster 3.8	YES	NO	3	4290	2 frameshifts, 1 stop codon
Cluster 4.1	YES	NO	1	4463
Cluster 4.2	NO	YES		2066
Cluster 4.3	YES	YES	1	6272
Cluster 5.1	YES	YES	2	4811
Cluster 5.2	YES	YES	1	8748
Cluster 5.3	NO	NO		1071
Cluster 5.4	NO	NO		1575	1 frameshift
Cluster 5.5	NO	NO		1108
Cluster 5.6	NO	NO		1123
Cluster 5.7	YES	YES	2	19229	2 frameshifts, but apparently expressed, as AVAG|g56482.t1
Cluster 5.8	NO	NO		NA
Cluster 5.9	YES	YES	1	4234
Cluster 6.1	YES	YES	3	7117
Cluster 6.2	YES	YES	2	2606
Cluster 6.3	NO	NO		432
Cluster 6.4	NO	NO		417
Cluster 6.5	NO	NO		153
Cluster 6.6	YES	YES	4	16531	2 frameshifts
Cluster 6.7	YES	YES	3	11508
