# Supplementary material for: Bdelloid rotifers deploy horizontally acquired biosynthetic genes against a fungal pathogen
Source: Nat Commun. 2024 Jul 18;15:5787. doi: 10.1038/s41467-024-49919-1 (PMC11258130; doi:10.1038/s41467-024-49919-1)
Supplement: Supplementary file 14 — Supplementary Data 10 [file 41467_2024_49919_MOESM14_ESM.xlsx]

## Sheet: README
INFO
This sheet contains information for selected genes discussed in the main text
Gene model	Gene ID
Enriched GO terms (FDR <0.001)	Description of enriched GO terms at FDR < 1e-3
Category of interest	Description of why gene has been selected for further discussion (see main text for context)
HGTc filter	Is gene HGTc?
Significant DE	Direction of significant DE (thresholds > 4-fold change in expression and FDR < 1e-3)
Top BLASTp hit (by BitScore) UniProt/RefProt	Description of top BLAST hit (UniProt/RefProt)
Top BLAST hit taxonomy	Description of top BLAST hit taxonomy

## Sheet: Ar18 focal gene models
Gene model	Enriched GO terms (FDR <0.001)	Category of interest	HGTc filter	Significant DE	Top BLASTp hit (by BitScore) UniProt/RefProt	Top BLAST hit taxonomy
ARIC|g37364.t1	catalytic activity; metabolic process	Fungal apoptosis	YES	UP	RecName: Full=Pheromone-processing carboxypeptidase KEX1; AltName: Full=Carboxypeptidase D; Flags: Precursor [Fusarium vanettenii 77-13-4]	Eukaryota; Fungi; Dikarya; Ascomycota; Pezizomycotina; Sordariomycetes; Hypocreomycetidae; Hypocreales; Nectriaceae; Fusarium; Fusarium solani species complex; Fusarium vanettenii
ARIC|g27738.t1	catalytic activity; metabolic process; licheninase activity	Glycoside hydrolase	YES	UP	RecName: Full=Beta-glucanase; AltName: Full=1,3-1,4-beta-D-glucan 4-glucanohydrolase; AltName: Full=Endo-beta-1,3-1,4 glucanase; AltName: Full=Lichenase; Flags: Precursor [Rhodothermus marinus]	Bacteria; Bacteroidetes; Bacteroidetes Order II. Incertae sedis; Rhodothermaceae; Rhodothermus
ARIC|g30821.t1	catalytic activity; metabolic process	Glycoside hydrolase	YES	UP	RecName: Full=Glucan 1,3-beta-glucosidase; AltName: Full=1,3-beta-D-glucanohydrolase; AltName: Full=Exo-beta 1,3 glucanase; Flags: Precursor [Bipolaris zeicola]	Eukaryota; Fungi; Dikarya; Ascomycota; Pezizomycotina; Dothideomycetes; Pleosporomycetidae; Pleosporales; Pleosporineae; Pleosporaceae; Bipolaris
ARIC|g31373.t1	catalytic activity; metabolic process; licheninase activity	Glycoside hydrolase	YES	UP	RecName: Full=Beta-glucanase; AltName: Full=1,3-1,4-beta-D-glucan 4-glucanohydrolase; AltName: Full=Endo-beta-1,3-1,4 glucanase; AltName: Full=Lichenase; Flags: Precursor [Rhodothermus marinus]	Bacteria; Bacteroidetes; Bacteroidetes Order II. Incertae sedis; Rhodothermaceae; Rhodothermus
ARIC|g34288.t1	catalytic activity; metabolic process	Glycoside hydrolase	YES	UP	RecName: Full=Alkali-sensitive linkage protein 1; Flags: Precursor [Schizosaccharomyces pombe 972h-]	Eukaryota; Fungi; Dikarya; Ascomycota; Taphrinomycotina; Schizosaccharomycetes; Schizosaccharomycetales; Schizosaccharomycetaceae; Schizosaccharomyces
ARIC|g35326.t1	catalytic activity; metabolic process; licheninase activity	Glycoside hydrolase	YES	UP	RecName: Full=Beta-glucanase; AltName: Full=1,3-1,4-beta-D-glucan 4-glucanohydrolase; AltName: Full=Endo-beta-1,3-1,4 glucanase; AltName: Full=Lichenase; Flags: Precursor [Rhodothermus marinus]
ARIC|g43249.t1	catalytic activity; metabolic process; licheninase activity	Glycoside hydrolase	YES	UP	RecName: Full=Beta-glucanase; AltName: Full=1,3-1,4-beta-D-glucan 4-glucanohydrolase; AltName: Full=Endo-beta-1,3-1,4 glucanase; AltName: Full=Lichenase; Flags: Precursor [Rhodothermus marinus]	Bacteria; Bacteroidetes; Bacteroidetes Order II. Incertae sedis; Rhodothermaceae; Rhodothermus
ARIC|g47117.t1	catalytic activity; metabolic process; licheninase activity	Glycoside hydrolase	YES	UP	RecName: Full=Beta-glucanase; AltName: Full=1,3-1,4-beta-D-glucan 4-glucanohydrolase; AltName: Full=Endo-beta-1,3-1,4 glucanase; AltName: Full=Lichenase; Flags: Precursor [Rhodothermus marinus]	Bacteria; Bacteroidetes; Bacteroidetes Order II. Incertae sedis; Rhodothermaceae; Rhodothermus
ARIC|g47364.t1	catalytic activity; metabolic process	Glycoside hydrolase	YES	UP	RecName: Full=Alkali-sensitive linkage protein 1; Flags: Precursor [Schizosaccharomyces pombe 972h-]	Eukaryota; Fungi; Dikarya; Ascomycota; Taphrinomycotina; Schizosaccharomycetes; Schizosaccharomycetales; Schizosaccharomycetaceae; Schizosaccharomyces
ARIC|g21582.t1	catalytic activity; transferase activity, transferring acyl groups	Plant immunity	YES	UP	RecName: Full=Hydroxycinnamoyltransferase 2; Short=OsHCT2; AltName: Full=BAHD-like hydroxycinnamoyl transferase HCT2 [Oryza sativa Japonica Group]	Eukaryota; Viridiplantae; Streptophyta; Embryophyta; Tracheophyta; Spermatophyta; Magnoliopsida; Liliopsida; Poales; Poaceae; BOP clade; Oryzoideae; Oryzeae; Oryzinae; Oryza; Oryza sativa
ARIC|g30698.t1	catalytic activity; transferase activity, transferring acyl groups	Plant immunity	YES	UP	RecName: Full=Hydroxycinnamoyltransferase 1; Short=OsHCT1; AltName: Full=BAHD-like hydroxycinnamoyl transferase HCT1 [Oryza sativa Japonica Group]	Eukaryota; Viridiplantae; Streptophyta; Embryophyta; Tracheophyta; Spermatophyta; Magnoliopsida; Liliopsida; Poales; Poaceae; BOP clade; Oryzoideae; Oryzeae; Oryzinae; Oryza; Oryza sativa
ARIC|g31364.t1	catalytic activity; transferase activity, transferring acyl groups	Plant immunity	YES	UP	RecName: Full=Shikimate O-hydroxycinnamoyltransferase; AltName: Full=Hydroxycinnamoyl transferase; AltName: Full=Hydroxycinnamoyl-Coenzyme A shikimate/quinate hydroxycinnamoyltransferase [Nicotiana tabacum]	Eukaryota; Viridiplantae; Streptophyta; Embryophyta; Tracheophyta; Spermatophyta; Magnoliopsida; eudicotyledons; Gunneridae; Pentapetalae; asterids; lamiids; Solanales; Solanaceae; Nicotianoideae; Nicotianeae; Nicotiana
ARIC|g44610.t1	catalytic activity; metabolic process; ubiquitin-protein transferase activity; ubiquitin-like protein transferase activity	Plant immunity	YES	UP	RecName: Full=Ubiquitin-conjugating enzyme E2 11; AltName: Full=E2 ubiquitin-conjugating enzyme 11; AltName: Full=Ubiquitin carrier protein 11; AltName: Full=Ubiquitin-conjugating enzyme E2-17 kDa 11; AltName: Full=Ubiquitin-protein ligase 11 [Arabidopsis thaliana]	Eukaryota; Viridiplantae; Streptophyta; Embryophyta; Tracheophyta; Spermatophyta; Magnoliopsida; eudicotyledons; Gunneridae; Pentapetalae; rosids; malvids; Brassicales; Brassicaceae; Camelineae; Arabidopsis
ARIC|g47768.t1	catalytic activity; metabolic process	Plant immunity	YES	UP	SGNH hydrolase-type esterase domain-containing protein	Eukaryota; Fungi; Dikarya; Ascomycota; Pezizomycotina; Leotiomycetes; Helotiales; Hyaloscyphaceae; Hyaloscypha; Hyaloscypha bicolor
ARIC|g45438.t1	catalytic activity; metabolic process	Plant immunity; Glycoside hydrolase	YES	UP	RecName: Full=Chitinase 5; AltName: Full=Class IV chitinase a; Short=OsChia4a; AltName: Full=Pathogenesis related (PR)-3 chitinase 5; Flags: Precursor [Oryza sativa Japonica Group]	Eukaryota; Viridiplantae; Streptophyta; Embryophyta; Tracheophyta; Spermatophyta; Magnoliopsida; Liliopsida; Poales; Poaceae; BOP clade; Oryzoideae; Oryzeae; Oryzinae; Oryza; Oryza sativa
ARIC|g15788.t1	catalytic activity; RNA ligase (ATP) activity; RNA ligase activity; ligase activity, forming phosphoric ester bonds; RNA repair; virus tail fiber assembly; metabolic process	RNA ligase activity	YES	UP	RecName: Full=RNA ligase 1; AltName: Full=Gene product 63; Short=gp63; AltName: Full=Rnl1 [Escherichia virus T4]	Viruses; Duplodnaviria; Heunggongvirae; Uroviricota; Caudoviricetes; Caudovirales; Myoviridae; Tevenvirinae; Tequatrovirus
ARIC|g30137.t1	catalytic activity; RNA ligase (ATP) activity; RNA ligase activity; ligase activity, forming phosphoric ester bonds; RNA repair; virus tail fiber assembly; metabolic process;	RNA ligase activity	YES	UP	RecName: Full=RNA ligase 1; AltName: Full=Gene product 63; Short=gp63; AltName: Full=Rnl1 [Escherichia virus T4]	Viruses; Duplodnaviria; Heunggongvirae; Uroviricota; Caudoviricetes; Caudovirales; Myoviridae; Tevenvirinae; Tequatrovirus
ARIC|g33926.t1	catalytic activity; RNA ligase (ATP) activity; RNA ligase activity; ligase activity, forming phosphoric ester bonds; metabolic process	RNA ligase activity	YES	UP	RecName: Full=RNA-editing ligase 2, mitochondrial; Short=RNA ligase 2; AltName: Full=TbMP48; Flags: Precursor [Trypanosoma brucei brucei TREU927]	Eukaryota; Discoba; Euglenozoa; Kinetoplastea; Metakinetoplastina; Trypanosomatida; Trypanosomatidae; Trypanosoma
ARIC|g35221.t1	catalytic activity; RNA ligase (ATP) activity; RNA ligase activity; ligase activity, forming phosphoric ester bonds; metabolic process	RNA ligase activity	YES	UP	RecName: Full=RNA-editing ligase 2, mitochondrial; Short=RNA ligase 2; AltName: Full=TbMP48; Flags: Precursor [Trypanosoma brucei brucei TREU927]	Eukaryota; Discoba; Euglenozoa; Kinetoplastea; Metakinetoplastina; Trypanosomatida; Trypanosomatidae; Trypanosoma
ARIC|g36236.t1	catalytic activity; RNA ligase (ATP) activity; RNA ligase activity; ligase activity, forming phosphoric ester bonds; RNA repair; metabolic process	RNA ligase activity	YES	UP	RecName: Full=Putative bifunctional polynucleotide kinase/RNA ligase; Includes: RecName: Full=Polynucleotide kinase; Short=PNK; AltName: Full=Polynucleotide 5'-hydroxy-kinase; Includes: RecName: Full=RNA ligase [Autographa californica nucleopolyhedrovirus]	Viruses; Naldaviricetes; Lefavirales; Baculoviridae; Alphabaculovirus
ARIC|g43506.t1	catalytic activity; RNA ligase (ATP) activity; RNA ligase activity; ligase activity, forming phosphoric ester bonds; RNA repair; virus tail fiber assembly; metabolic process	RNA ligase activity	YES	UP	RecName: Full=RNA ligase 1; AltName: Full=Gene product 63; Short=gp63; AltName: Full=Rnl1 [Escherichia virus T4]	Viruses; Duplodnaviria; Heunggongvirae; Uroviricota; Caudoviricetes; Caudovirales; Myoviridae; Tevenvirinae; Tequatrovirus
ARIC|g9962.t1	catalytic activity; RNA ligase (ATP) activity; RNA ligase activity; ligase activity, forming phosphoric ester bonds; RNA repair; virus tail fiber assembly; metabolic process	RNA ligase activity	YES	UP	RecName: Full=RNA ligase 1; AltName: Full=Gene product 63; Short=gp63; AltName: Full=Rnl1 [Escherichia virus T4]	Viruses; Duplodnaviria; Heunggongvirae; Uroviricota; Caudoviricetes; Caudovirales; Myoviridae; Tevenvirinae; Tequatrovirus
ARIC|g44127.t1	catalytic activity; metabolic process; ubiquitin-protein transferase activity; ubiquitin-like protein transferase activity	Caspase family protein; Fungal apoptosis	YES	UP	RecName: Full=Metacaspase-1A; Flags: Precursor [Neurospora crassa OR74A]	Eukaryota; Fungi; Dikarya; Ascomycota; Pezizomycotina; Sordariomycetes; Sordariomycetidae; Sordariales; Sordariaceae; Neurospora
ARIC|g35896.t1	not in GO analysis (correctly not flagged as HGTc)	Cytochrome P450: Xenobiotic detoxification function in metazoans, flanking an upregulated PKS-NRPS gene model in Ar21 and co-expressed. P450s also are associated with bacterial secondary metabolism, though this gene returns metazoan hits.	NO	UP	RecName: Full=Probable cytochrome P450 4aa1; AltName: Full=CYPIVAA1 [Drosophila melanogaster]	Eukaryota; Metazoa; Ecdysozoa; Arthropoda; Hexapoda; Insecta; Pterygota; Neoptera; Endopterygota; Diptera; Brachycera; Muscomorpha; Ephydroidea; Drosophilidae; Drosophila; Sophophora
ARIC|g35900.t1	not in GO analysis (correctly not flagged as HGTc)	Putative metazoan drug transporter flanking upregulated PKS-NRPS gene model in Ar21 and co-expressed	NO	UP	RecName: Full=ATP-dependent translocase ABCB1; AltName: Full=ATP-binding cassette sub-family B member 1; AltName: Full=Multidrug resistance protein 1; AltName: Full=P-glycoprotein 1; AltName: Full=Phospholipid transporter ABCB1; AltName: CD_antigen=CD243 [Cricetulus griseus]	Eukaryota; Metazoa; Chordata; Craniata; Vertebrata; Euteleostomi; Mammalia; Eutheria; Euarchontoglires; Glires; Rodentia; Myomorpha; Muroidea; Cricetidae; Cricetinae; Cricetulus
ARIC|g48115.t1	not in GO analysis (correctly not flagged as HGTc)	Putative metazoan drug transporter flanking upregulated PKS-NRPS gene model in Ar21 and co-expressed	NO	UP	RecName: Full=ATP-dependent translocase ABCB1; AltName: Full=ATP-binding cassette sub-family B member 1; AltName: Full=Multidrug resistance protein 1; AltName: Full=P-glycoprotein 1; AltName: Full=Phospholipid transporter ABCB1; AltName: CD_antigen=CD243 [Cricetulus griseus]	Eukaryota; Metazoa; Chordata; Craniata; Vertebrata; Euteleostomi; Mammalia; Eutheria; Euarchontoglires; Glires; Rodentia; Myomorpha; Muroidea; Cricetidae; Cricetinae; Cricetulus
ARIC|g48116.t1	not in GO analysis (correctly not flagged as HGTc)	Putative metazoan drug transporter flanking upregulated PKS-NRPS gene model in Ar21 and co-expressed	NO	UP	RecName: Full=ATP-dependent translocase ABCB1; AltName: Full=ATP-binding cassette sub-family B member 1; AltName: Full=Multidrug resistance protein 1; AltName: Full=P-glycoprotein 1; AltName: Full=Phospholipid transporter ABCB1; AltName: CD_antigen=CD243 [Homo sapiens]	Eukaryota; Metazoa; Chordata; Craniata; Vertebrata; Euteleostomi; Mammalia; Eutheria; Euarchontoglires; Primates; Haplorrhini; Catarrhini; Hominidae; Homo
ARIC|g48114.t1	not in GO analysis (not flagged as HGTc, likely false-negative)	Putative non-metazoan drug transporter flanking upregulated PKS-NRPS gene model in Ar21 and co-expressed	NO	UP	MFS transporter-like alpha/beta hydrolase domain containing protein [Dysgonomonas alginatilytica]	Bacteria; Bacteroidota; Bacteroidia; Bacteroidales; Dysgonomonadaceae; Dysgonomonas
ARIC|g51163.t1	not in GO analysis (not flagged as HGTc, likely false-negative)	Putative non-metazoan drug transporter flanking upregulated PKS-NRPS gene model in Ar21 and co-expressed	NO	UP	MFS transporter-like hypothetical protein (abhydrolase-domain-containing protein) [Chryseobacterium sp. T16E-39]	Bacteria; Bacteroidota; Flavobacteriia; Flavobacteriales; Weeksellaceae; Chryseobacterium group; Chryseobacterium
