# Supplementary material for: Bdelloid rotifers deploy horizontally acquired biosynthetic genes against a fungal pathogen
Source: Nat Commun. 2024 Jul 18;15:5787. doi: 10.1038/s41467-024-49919-1 (PMC11258130; doi:10.1038/s41467-024-49919-1)
Supplement: Supplementary file 15 — Supplementary Data 11 [file 41467_2024_49919_MOESM15_ESM.zip]

Archive with 482 entries (441 files):
- project AVAG00146 scaffold/
- project AVAG00146 scaffold/cluster_df.db
- project AVAG00146 scaffold/cluster_gbks/
- project AVAG00146 scaffold/cluster_gbks/cluster_1.0.gbk
- project AVAG00146 scaffold/cluster_gbks/cluster_2.0.gbk
- project AVAG00146 scaffold/cluster_scoring_df.db
- project AVAG00146 scaffold/figures/
- project AVAG00146 scaffold/figures/(7R,12R,13R)-13-formyl-12,14-dihydroxy-3,5,7-trimethyltetradeca-2,4-dienoic acid.svg
- project AVAG00146 scaffold/figures/1-alpha,3-beta-dihydroxy-7- alpha,11-beta-H-germacra-4Z,9Z-dien-12,6alpha-olide.svg
- project AVAG00146 scaffold/figures/1.0_1.0.svg
- project AVAG00146 scaffold/figures/15-hydroxy phaseic acid.svg
- project AVAG00146 scaffold/figures/17927 D.svg
- project AVAG00146 scaffold/figures/1alpha,3beta,10alpha-trihydroxy-7alpha,11betaH-germacra-4Z-en-12,6alpha-olide.svg
- project AVAG00146 scaffold/figures/1alpha,3beta-dihydroxy-7alpha,11betaH-germacra-4Z,9Z-dien-12,6alpha-olide.svg
- project AVAG00146 scaffold/figures/1alpha,6alpha,8alpha-trihydroxy-5alpha,7betaH-guaia-3,10(14),11(13)-trien-12-oic acid.svg
- project AVAG00146 scaffold/figures/1alpha,6alpha,8alpha-trihydroxy-5alpha,7betaH-guaia-3,9,11(13)-trien-12-oic acid.svg
- project AVAG00146 scaffold/figures/1beta,3beta-dihydroxy-7alpha,11betaH-germacra-4Z,9Z-dien-12,6alpha-olide.svg
- project AVAG00146 scaffold/figures/2-(11-{2-[Benzenesulfonyl-(3-Methyl-Butyl)-Amino]-1-Hydroxy-Ethyl}-6,9-Dioxo-2-Oxa-7,10-Diaza-Bicyclo[11.2.2]Heptadeca-1(16),13(17),14-Trien-8-Yl)-Acetamide, Inhibitor 2.svg
- project AVAG00146 scaffold/figures/2-(Carboxymethoxy)-5-[(2s)-2-({(2s)-2-[(3-Carboxypropanoyl)Amino] -3-Phenylpropanoyl}Amino)-3-Oxo-3-(Pentylamino)Propyl]Benzoic Acid.svg
- project AVAG00146 scaffold/figures/2-Deoxy-2,3-Dehydro-N-Acetyl-Neuraminic Acid.svg
- project AVAG00146 scaffold/figures/2-Propenyl-N-Acetyl-Neuramic Acid.svg
- project AVAG00146 scaffold/figures/2.0_1.0.svg
- project AVAG00146 scaffold/figures/2.0_2.0.svg
- project AVAG00146 scaffold/figures/3-alpha-hydroxycativic acid diol.svg
- project AVAG00146 scaffold/figures/5-ACETAMIDO-5,6-DIHYDRO-4-HYDROXY-6-ISOBUTOXY-4H-PYRAN-2-CARBOXYLIC ACID.svg
- project AVAG00146 scaffold/figures/7-hydroxy eucommic acid.svg
- project AVAG00146 scaffold/figures/Aceneuramic acid.svg
- project AVAG00146 scaffold/figures/acetylglucosamine.svg
- project AVAG00146 scaffold/figures/actinobolin.svg
- project AVAG00146 scaffold/figures/ACV.svg
- project AVAG00146 scaffold/figures/alpha-Mapi.svg
- project AVAG00146 scaffold/figures/alpha-N-Acetyl-D-galactosamine.svg
- project AVAG00146 scaffold/figures/alpiniamide.svg
- project AVAG00146 scaffold/figures/Ambactin.svg
- project AVAG00146 scaffold/figures/anabaenopeptin C.svg
- project AVAG00146 scaffold/figures/anabaenopeptin J.svg
- project AVAG00146 scaffold/figures/Antibiotic OA 6129D.svg
- project AVAG00146 scaffold/figures/Asparenomycin A.svg
- project AVAG00146 scaffold/figures/Asparenomycin.svg
- project AVAG00146 scaffold/figures/bactobolin.svg
- project AVAG00146 scaffold/figures/Biphenomycin C.svg
- project AVAG00146 scaffold/figures/BOC-GAMMA-D-GLU-L-LYS(CBZ)-D-BOROALA.svg
- project AVAG00146 scaffold/figures/botcinic acid.svg
- project AVAG00146 scaffold/figures/Carbaspirin calcium.svg
- project AVAG00146 scaffold/figures/Carpetimycin A.svg
- project AVAG00146 scaffold/figures/chamolol.svg
- project AVAG00146 scaffold/figures/Chymostatin A.svg
- project AVAG00146 scaffold/figures/Chymostatin.svg
- project AVAG00146 scaffold/figures/Conagenin.svg
- project AVAG00146 scaffold/figures/cyanostatin A.svg
- project AVAG00146 scaffold/figures/DADLE.svg
- project AVAG00146 scaffold/figures/delta-(L-a-Aminoadipyl)-L-cysteinyl-D-valine.svg
- project AVAG00146 scaffold/figures/dibenarthin.svg
- project AVAG00146 scaffold/figures/Difelikefalin.svg
- project AVAG00146 scaffold/figures/DPDPE.svg
- project AVAG00146 scaffold/figures/Elamipretide.svg
- project AVAG00146 scaffold/figures/Elobixibat.svg
- project AVAG00146 scaffold/figures/Ezatiostat.svg
- project AVAG00146 scaffold/figures/FK 156.svg
- project AVAG00146 scaffold/figures/frenolicin G.svg
- project AVAG00146 scaffold/figures/GE20372 A.svg
- project AVAG00146 scaffold/figures/GE20372 B.svg
- project AVAG00146 scaffold/figures/GSK-2330672.svg
- project AVAG00146 scaffold/figures/heterobactin S2.svg
- project AVAG00146 scaffold/figures/Hopantenic acid.svg
- project AVAG00146 scaffold/figures/ingenol.svg
- project AVAG00146 scaffold/figures/Kifunensine.svg
- project AVAG00146 scaffold/figures/L-D-(a-Aminoadipoyl)-L-Cysteinyl-D-Valine.svg
- project AVAG00146 scaffold/figures/lactacystin.svg
- project AVAG00146 scaffold/figures/Lapstatin.svg
- project AVAG00146 scaffold/figures/Mer N5075a.svg
- project AVAG00146 scaffold/figures/Metenkefalin.svg
- project AVAG00146 scaffold/figures/Mureidomycin B.svg
- project AVAG00146 scaffold/figures/N-(3-Propylcarbamoyloxirane-2-Carbonyl)-Isoleucyl-Proline.svg
- project AVAG00146 scaffold/figures/N-acetyl-alpha-neuraminic acid.svg
- project AVAG00146 scaffold/figures/N-acetyl-beta-neuraminic acid.svg
- project AVAG00146 scaffold/figures/N-Acetylglucosamine.svg
- project AVAG00146 scaffold/figures/N-acetylmannosamine.svg
- project AVAG00146 scaffold/figures/N-coronafacoyl-L-serine.svg
- project AVAG00146 scaffold/figures/N-coronafacoyl-L-threonine.svg
- project AVAG00146 scaffold/figures/N-[1-Hydroxycarboxyethyl-Carbonyl]Leucylamino-2-Methyl-Butane.svg
- project AVAG00146 scaffold/figures/N-[2-Hydroxy-2-(8-Isopropyl-6,9-Dioxo-2-Oxa-7,10-Diaza-Bicyclo[11.2.2]Heptadeca-1(16),13(17),14-Trien-11-Yl)-Ethyl]-N-(3-Methyl-Butyl)-Benzenesulfonamide,Inhibitor 3.svg
- project AVAG00146 scaffold/figures/nocardicin A.svg
- project AVAG00146 scaffold/figures/nocardicin C.svg
- project AVAG00146 scaffold/figures/nocardicin D.svg
- project AVAG00146 scaffold/figures/nodulapeptin A.svg
- project AVAG00146 scaffold/figures/nodulapeptin B.svg
- project AVAG00146 scaffold/figures/OA-6129D.svg
- project AVAG00146 scaffold/figures/Peramivir.svg
- project AVAG00146 scaffold/figures/pseudotheonamide D.svg
- project AVAG00146 scaffold/figures/renieramide.svg
- project AVAG00146 scaffold/figures/Reversin 121.svg
- project AVAG00146 scaffold/figures/Rpi-856 A.svg
- project AVAG00146 scaffold/figures/RPI-856 B.svg
- project AVAG00146 scaffold/figures/RPI-856 D.svg
- project AVAG00146 scaffold/figures/Sansanmycin .svg
- project AVAG00146 scaffold/figures/Sansanmycin D.svg
- project AVAG00146 scaffold/figures/talactoferrin alpha.svg
- project AVAG00146 scaffold/figures/tanacetolide C.svg
- project AVAG00146 scaffold/figures/Tavilermide.svg
- project AVAG00146 scaffold/figures/ustiloxin B.svg
- project AVAG00146 scaffold/figures/Xanthocidin.svg
- project AVAG00146 scaffold/figures/YM-51084.svg
- project AVAG00146 scaffold/figures/Zanamivir.svg
- project AVAG00146 scaffold/figures/[(3R,4S,5S,7R)-4,8-DIHYDROXY-3,5,7-TRIMETHYL-2-OXOOCTYL]PHOSPHONIC ACID.svg
- project AVAG00146 scaffold/figures/{4-[(2S)-2-Acetamido-3-({(1S)-1-[3-carbamoyl-4-(cyclohexylmethoxy)phenyl]ethyl}amino)-3-oxopropyl]-2-phosphonophenoxy}acetic acid.svg
- project AVAG00146 scaffold/final_genome.gbk
- project AVAG00146 scaffold/gbk_df.db
- project AVAG00146 scaffold/genes_domain.gbk
- project AVAG00146 scaffold/genome_browser/
- project AVAG00146 scaffold/genome_browser/cluster_1.0/
- project AVAG00146 scaffold/genome_browser/cluster_1.0/index.html
- project AVAG00146 scaffold/genome_browser/cluster_1.0/sequences/
- project AVAG00146 scaffold/genome_browser/cluster_1.0/sequences/AVAG00146wholescaffoldg23567.fa
- project AVAG00146 scaffold/genome_browser/cluster_1.0/Tracks.db
- project AVAG00146 scaffold/genome_browser/cluster_2.0/
- project AVAG00146 scaffold/genome_browser/cluster_2.0/index.html
- project AVAG00146 scaffold/genome_browser/cluster_2.0/sequences/
- project AVAG00146 scaffold/genome_browser/cluster_2.0/sequences/AVAG00146wholescaffoldg23567.fa
- project AVAG00146 scaffold/genome_browser/cluster_2.0/Tracks.db
- project AVAG00146 scaffold/genome_browser/main/
- project AVAG00146 scaffold/genome_browser/main/index.html
- project AVAG00146 scaffold/genome_browser/main/sequences/
- project AVAG00146 scaffold/genome_browser/main/sequences/AVAG00146wholescaffoldg23567.fa
- project AVAG00146 scaffold/genome_browser/main/Tracks.db
- project AVAG00146 scaffold/genome_digram.pdf
- project AVAG00146 scaffold/hmmer_output/
- project AVAG00146 scaffold/hmmer_output/ACP_hmmer.search
- project AVAG00146 scaffold/hmmer_output/AT_PKS_hmmer.search
- project AVAG00146 scaffold/hmmer_output/A_NRPS_hmmer.search
- project AVAG00146 scaffold/hmmer_output/bACP_hmmer.search
- project AVAG00146 scaffold/hmmer_output/CAL_hmmer.search
- project AVAG00146 scaffold/hmmer_output/cMT_hmmer.search
- project AVAG00146 scaffold/hmmer_output/C_NRPS_hmmer.search
- project AVAG00146 scaffold/hmmer_output/DH2_PKS_hmmer.search
- project AVAG00146 scaffold/hmmer_output/DHt_PKS_hmmer.search
- project AVAG00146 scaffold/hmmer_output/DH_PKS_hmmer.search
- project AVAG00146 scaffold/hmmer_output/ER_PKS_hmmer.search
- project AVAG00146 scaffold/hmmer_output/E_NRPS_hmmer.search
- project AVAG00146 scaffold/hmmer_output/KR_PKS_hmmer.search
- project AVAG00146 scaffold/hmmer_output/KSQ_PKS_hmmer.search
- project AVAG00146 scaffold/hmmer_output/KS_PKS_hmmer.search
- project AVAG00146 scaffold/hmmer_output/nMT_hmmer.search
- project AVAG00146 scaffold/hmmer_output/oMT_hmmer.search
- project AVAG00146 scaffold/hmmer_output/PCP_hmmer.search
- project AVAG00146 scaffold/hmmer_output/PF00109_5-Ring_PM_hmmer.search
- project AVAG00146 scaffold/hmmer_output/PF00135_Cycle_PM_hmmer.search
- project AVAG00146 scaffold/hmmer_output/PF00201_Glyco_PM_hmmer.search
- project AVAG00146 scaffold/hmmer_output/PF00486_5-Ring_PM_hmmer.search
- project AVAG00146 scaffold/hmmer_output/PF00685_SO4_PM_hmmer.search
- project AVAG00146 scaffold/hmmer_output/PF00728_Glyco_PM_hmmer.search
- project AVAG00146 scaffold/hmmer_output/PF00743_6-Ring_PM_hmmer.search
- project AVAG00146 scaffold/hmmer_output/PF00890_Sphingo#5-Ring_PM_hmmer.search
- project AVAG00146 scaffold/hmmer_output/PF00908_Glyco_PM_hmmer.search
- project AVAG00146 scaffold/hmmer_output/PF00933_Glyco_PM_hmmer.search
- project AVAG00146 scaffold/hmmer_output/PF00999_Cl_PM_hmmer.search
- project AVAG00146 scaffold/hmmer_output/PF01041_Glyco_PM_hmmer.search
- project AVAG00146 scaffold/hmmer_output/PF01075_Glyco_PM_hmmer.search
- project AVAG00146 scaffold/hmmer_output/PF01370_Glyco_PM_hmmer.search
- project AVAG00146 scaffold/hmmer_output/PF01551_5-Ring_PM_hmmer.search
- project AVAG00146 scaffold/hmmer_output/PF01678_NO2_PM_hmmer.search
- project AVAG00146 scaffold/hmmer_output/PF01915_Glyco_PM_hmmer.search
- project AVAG00146 scaffold/hmmer_output/PF01979_SO4_PM_hmmer.search
- project AVAG00146 scaffold/hmmer_output/PF02275_Br_PM_hmmer.search
- project AVAG00146 scaffold/hmmer_output/PF02388_SO4_PM_hmmer.search
- project AVAG00146 scaffold/hmmer_output/PF02801_6-Ring_PM_hmmer.search
- project AVAG00146 scaffold/hmmer_output/PF02838_Glyco_PM_hmmer.search
- project AVAG00146 scaffold/hmmer_output/PF03033_Glyco_PM_hmmer.search
- project AVAG00146 scaffold/hmmer_output/PF03328_Cycle_PM_hmmer.search
- project AVAG00146 scaffold/hmmer_output/PF03559_Glyco_PM_hmmer.search
- project AVAG00146 scaffold/hmmer_output/PF04101_Glyco_PM_hmmer.search
- project AVAG00146 scaffold/hmmer_output/PF04199_Cycle_PM_hmmer.search
- project AVAG00146 scaffold/hmmer_output/PF04820_Cl_PM_hmmer.search
- project AVAG00146 scaffold/hmmer_output/PF06722_N-Met#NO2_PM_hmmer.search
- project AVAG00146 scaffold/hmmer_output/PF07992_SS_PM_hmmer.search
- project AVAG00146 scaffold/hmmer_output/PF08421_Glyco_PM_hmmer.search
- project AVAG00146 scaffold/hmmer_output/PF08990_5-Ring#6-Ring_PM_hmmer.search
- project AVAG00146 scaffold/hmmer_output/PF12680_5-Ring#Sphingo_PM_hmmer.search
- project AVAG00146 scaffold/hmmer_output/PF13191_6-Ring_PM_hmmer.search
- project AVAG00146 scaffold/hmmer_output/PF13377_6-Ring_PM_hmmer.search
- project AVAG00146 scaffold/hmmer_output/PF13669_SO4_PM_hmmer.search
- project AVAG00146 scaffold/hmmer_output/PF13676_Br_PM_hmmer.search
- project AVAG00146 scaffold/hmmer_output/PF13732_N-Met#SS_PM_hmmer.search
- project AVAG00146 scaffold/hmmer_output/PF14885_Glyco_PM_hmmer.search
- project AVAG00146 scaffold/hmmer_output/PF16197_6-Ring#5-Ring_PM_hmmer.search
- project AVAG00146 scaffold/hmmer_output/PF16363_Glyco_PM_hmmer.search
- project AVAG00146 scaffold/hmmer_output/tAT_d_hmmer.search
- project AVAG00146 scaffold/hmmer_output/TD_hmmer.search
- project AVAG00146 scaffold/hmmer_output/TE_hmmer.search
- project AVAG00146 scaffold/meta_df.db
- project AVAG00146 scaffold/pm_df.db
- project AVAG00146 scaffold/prodigal_output/
- project AVAG00146 scaffold/prodigal_output/genes.gbk
- project AVAG00146 scaffold/prodigal_output/genes.txt
- project AVAG00146 scaffold/prodigal_output/proteins.fasta
- project AVAG00146 scaffold/prodigal_output/sequence.fasta
- project AVAG00146 scaffold/proteins.fasta
- project AVAG00146 scaffold/specificity/
- project AVAG00146 scaffold/specificity/nrps_ML/
- project AVAG00146 scaffold/specificity/nrps_ML/ali_added_seqs.fasta
- project AVAG00146 scaffold/specificity/nrps_ML/ali_original.fasta
- project AVAG00146 scaffold/specificity/nrps_ML/seqs2add.fasta
- project AVAG00146 scaffold/specificity/pks_ML/
- project AVAG00146 scaffold/specificity/pks_ML/ali_added_seqs.fasta
- project AVAG00146 scaffold/specificity/pks_ML/ali_original.fasta
- project AVAG00146 scaffold/specificity/pks_ML/seqs2add.fasta
- project AVAG00591 scaffold/
- project AVAG00591 scaffold/cluster_df.db
- project AVAG00591 scaffold/cluster_gbks/
- project AVAG00591 scaffold/cluster_gbks/cluster_1.gbk
- project AVAG00591 scaffold/cluster_scoring_df.db
- project AVAG00591 scaffold/figures/
- project AVAG00591 scaffold/figures/.svg
- project AVAG00591 scaffold/figures/1.0_1.0.svg
- project AVAG00591 scaffold/figures/Ceruletide.svg
- project AVAG00591 scaffold/figures/Felypressin.svg
- project AVAG00591 scaffold/figures/hymenamide J.svg
- project AVAG00591 scaffold/figures/NC_015957.1 Streptomyces violaceusniger Tu 4113, c ... (Cluster ID_ 9, Block ID_ 1).svg
- project AVAG00591 scaffold/figures/NZ_AP018517.1 Streptomyces rochei strain 7434AN4 ... (Cluster ID_ 3, Block ID_ 2).svg
- project AVAG00591 scaffold/figures/NZ_AP019620.1 Streptomyces antimycoticus strain NB ... (Cluster ID_ 17, Block ID_ 1).svg
- project AVAG00591 scaffold/figures/NZ_AP019620.1 Streptomyces antimycoticus strain NB ... (Cluster ID_ 29, Block ID_ 1).svg
- project AVAG00591 scaffold/figures/NZ_CP010407.1 Streptomyces vietnamensis strain GIM ... (Cluster ID_ 25, Block ID_ 1).svg
- project AVAG00591 scaffold/figures/NZ_CP010833.1 Streptomyces sp. Tue 6075 strain Tue ... (Cluster ID_ 27, Block ID_ 1).svg
- project AVAG00591 scaffold/figures/NZ_CP016559.1 Streptomyces clavuligerus strain F61 ... (Cluster ID_ 13, Block ID_ 1).svg
- project AVAG00591 scaffold/figures/NZ_CP020569.1 Streptomyces gilvosporeus strain F60 ... (Cluster ID_ 14, Block ID_ 1).svg
- project AVAG00591 scaffold/figures/NZ_CP021707.1 Streptomyces sp. S063 chromosome, co ... (Cluster ID_ 6, Block ID_ 1).svg
- project AVAG00591 scaffold/figures/NZ_CP021748.1 Streptomyces alboflavus strain MDJK4 ... (Cluster ID_ 39, Block ID_ 1).svg
- project AVAG00591 scaffold/figures/NZ_CP022438.1 Streptomyces peucetius subsp. caesiu ... (Cluster ID_ 18, Block ID_ 1).svg
- project AVAG00591 scaffold/figures/NZ_CP023407.1 Streptomyces fungicidicus strain TXX ... (Cluster ID_ 7, Block ID_ 1).svg
- project AVAG00591 scaffold/figures/NZ_CP023688.1 Streptomyces rimosus strain ATCC 109 ... (Cluster ID_ 23, Block ID_ 1).svg
- project AVAG00591 scaffold/figures/NZ_CP023692.1 Streptomyces vinaceus strain ATCC 27 ... (Cluster ID_ 24, Block ID_ 1).svg
- project AVAG00591 scaffold/figures/NZ_CP023697.1 Streptomyces prasinus strain ATCC 13 ... (Cluster ID_ 1, Block ID_ 1).svg
- project AVAG00591 scaffold/figures/NZ_CP025551.1 Streptomyces rimosus strain WT5260 c ... (Cluster ID_ 23, Block ID_ 1).svg
- project AVAG00591 scaffold/figures/NZ_CP026730.1 Streptomyces sp. CB09001 chromosome, ... (Cluster ID_ 10, Block ID_ 1).svg
- project AVAG00591 scaffold/figures/NZ_CP028719.1 Streptomyces sp. endophyte_N2 chromo ... (Cluster ID_ 40, Block ID_ 1).svg
- project AVAG00591 scaffold/figures/NZ_CP029617.1 Streptomyces sp. WAC 01529 chromosom ... (Cluster ID_ 26, Block ID_ 1).svg
- project AVAG00591 scaffold/figures/NZ_CP029823.1 Streptomyces malaysiensis strain DSM ... (Cluster ID_ 16, Block ID_ 2).svg
- project AVAG00591 scaffold/figures/NZ_CP033073.1 Streptomyces sp. Z022 chromosome, co ... (Cluster ID_ 12, Block ID_ 1).svg
- project AVAG00591 scaffold/figures/NZ_CP033073.1 Streptomyces sp. Z022 chromosome, co ... (Cluster ID_ 13, Block ID_ 1).svg
- project AVAG00591 scaffold/figures/NZ_CP038147.1 Streptomyces sp. S501 chromosome, co ... (Cluster ID_ 24, Block ID_ 2).svg
- project AVAG00591 scaffold/figures/NZ_CP039123.1 Streptomyces sp. SS52 chromosome, co ... (Cluster ID_ 22, Block ID_ 1).svg
- project AVAG00591 scaffold/figures/NZ_CP042278.1 Streptomyces sp. WAC6273 substr. del ... (Cluster ID_ 6, Block ID_ 1).svg
- project AVAG00591 scaffold/figures/NZ_CP045740.1 Streptomyces sp. SUK 48 chromosome,  ... (Cluster ID_ 17, Block ID_ 1).svg
- project AVAG00591 scaffold/figures/NZ_CP048641.1 Streptomyces aureoverticillatus stra ... (Cluster ID_ 4, Block ID_ 1).svg
- project AVAG00591 scaffold/figures/NZ_CP050974.1 Streptomyces sp. RLB1-33 chromosome, ... (Cluster ID_ 5, Block ID_ 1).svg
- project AVAG00591 scaffold/figures/NZ_CP050975.1 Streptomyces sp. RPA4-2 chromosome,  ... (Cluster ID_ 18, Block ID_ 1).svg
- project AVAG00591 scaffold/figures/NZ_CP054939.1 Streptomyces sp. NA02536 chromosome, ... (Cluster ID_ 6, Block ID_ 1).svg
- project AVAG00591 scaffold/figures/Sincalide.svg
- project AVAG00591 scaffold/figures/Streptocidin D.svg
- project AVAG00591 scaffold/figures/tyrocidine A.svg
- project AVAG00591 scaffold/figures/tyrocidine B.svg
- project AVAG00591 scaffold/figures/tyrocidine.svg
- project AVAG00591 scaffold/figures/Tyrothricin.svg
- project AVAG00591 scaffold/final_genome.gbk
- project AVAG00591 scaffold/gbk_df.db
- project AVAG00591 scaffold/genes_domain.gbk
- project AVAG00591 scaffold/genome_browser/
- project AVAG00591 scaffold/genome_browser/cluster_1/
- project AVAG00591 scaffold/genome_browser/cluster_1/index.html
- project AVAG00591 scaffold/genome_browser/cluster_1/sequences/
- project AVAG00591 scaffold/genome_browser/cluster_1/sequences/AVAG00591_full_contig.fa
- project AVAG00591 scaffold/genome_browser/cluster_1/Tracks.db
- project AVAG00591 scaffold/genome_browser/main/
- project AVAG00591 scaffold/genome_browser/main/index.html
- project AVAG00591 scaffold/genome_browser/main/sequences/
- project AVAG00591 scaffold/genome_browser/main/sequences/AVAG00591_full_contig.fa
- project AVAG00591 scaffold/genome_browser/main/Tracks.db
- project AVAG00591 scaffold/genome_digram.pdf
- project AVAG00591 scaffold/hmmer_output/
- project AVAG00591 scaffold/hmmer_output/ACP_hmmer.search
- project AVAG00591 scaffold/hmmer_output/AT_PKS_hmmer.search
- project AVAG00591 scaffold/hmmer_output/A_NRPS_hmmer.search
- project AVAG00591 scaffold/hmmer_output/bACP_hmmer.search
- project AVAG00591 scaffold/hmmer_output/CAL_hmmer.search
- project AVAG00591 scaffold/hmmer_output/cMT_hmmer.search
- project AVAG00591 scaffold/hmmer_output/C_NRPS_hmmer.search
- project AVAG00591 scaffold/hmmer_output/DH2_PKS_hmmer.search
- project AVAG00591 scaffold/hmmer_output/DHt_PKS_hmmer.search
- project AVAG00591 scaffold/hmmer_output/DH_PKS_hmmer.search
- project AVAG00591 scaffold/hmmer_output/ER_PKS_hmmer.search
- project AVAG00591 scaffold/hmmer_output/E_NRPS_hmmer.search
- project AVAG00591 scaffold/hmmer_output/KR_PKS_hmmer.search
- project AVAG00591 scaffold/hmmer_output/KSQ_PKS_hmmer.search
- project AVAG00591 scaffold/hmmer_output/KS_PKS_hmmer.search
- project AVAG00591 scaffold/hmmer_output/nMT_hmmer.search
- project AVAG00591 scaffold/hmmer_output/oMT_hmmer.search
- project AVAG00591 scaffold/hmmer_output/PCP_hmmer.search
- project AVAG00591 scaffold/hmmer_output/PF00109_5-Ring_PM_hmmer.search
- project AVAG00591 scaffold/hmmer_output/PF00135_Cycle_PM_hmmer.search
- project AVAG00591 scaffold/hmmer_output/PF00201_Glyco_PM_hmmer.search
- project AVAG00591 scaffold/hmmer_output/PF00486_5-Ring_PM_hmmer.search
- project AVAG00591 scaffold/hmmer_output/PF00685_SO4_PM_hmmer.search
- project AVAG00591 scaffold/hmmer_output/PF00728_Glyco_PM_hmmer.search
- project AVAG00591 scaffold/hmmer_output/PF00743_6-Ring_PM_hmmer.search
- project AVAG00591 scaffold/hmmer_output/PF00890_Sphingo#5-Ring_PM_hmmer.search
- project AVAG00591 scaffold/hmmer_output/PF00908_Glyco_PM_hmmer.search
- project AVAG00591 scaffold/hmmer_output/PF00933_Glyco_PM_hmmer.search
- project AVAG00591 scaffold/hmmer_output/PF00999_Cl_PM_hmmer.search
- project AVAG00591 scaffold/hmmer_output/PF01041_Glyco_PM_hmmer.search
- project AVAG00591 scaffold/hmmer_output/PF01075_Glyco_PM_hmmer.search
[truncated: 182 more entries]
