# Supplementary material for: Bdelloid rotifers deploy horizontally acquired biosynthetic genes against a fungal pathogen
Source: Nat Commun. 2024 Jul 18;15:5787. doi: 10.1038/s41467-024-49919-1 (PMC11258130; doi:10.1038/s41467-024-49919-1)
Supplement: Supplementary file 15 — Supplementary Data 11 [file 41467_2024_49919_MOESM15_ESM.zip › project AVAG00146 scaffold/cluster_gbks/cluster_2.0.gbk]

LOCUS       AVAG00146wholesc       66114 bp    DNA              UNK 01-JAN-1980
DEFINITION  AVAG00146wholescaffoldg23567 BGC Cluster: 2.0 Created with SeMPI
            2.0.
ACCESSION   AVAG00146wholescaffoldg23567
VERSION     AVAG00146wholescaffoldg23567
KEYWORDS    .
SOURCE      
  ORGANISM  .
            .
FEATURES             Location/Qualifiers
     CDS             complement(703..1305)
                     /note="ID=1_204;partial=00;start_type=ATG;rbs_motif=None;rb
                     s_spacer=None;gc_cont=0.345;conf=99.60;score=23.98;cscore=2
                     3.16;sscore=0.82;rscore=-1.10;uscore=-0.19;tscore=2.76;"
                     /locus_tag="AVAG00146wholescaffoldg23567_204"
                     /strand="-1"
                     /translation="MCFNVRQQFRALFFIFVLCNTSTTSRLMYDTNGYNSAFDCLHLVT
                     TSDNEFPAATNVDLKVTFEIVRYCRRLTEKTIGRLLNDNKTTANGRHLTFNQLREMNIS
                     SHQLLDWYVPLDTIEEYVSNKETGFVFICSNLWFGTQCEYTFDSNASFTNIVKERQMKK
                     QHPINDVLSITNGTCYIMHYEECKSVICLDWREICDG*"
     CDS             complement(3109..3330)
                     /note="ID=1_205;partial=00;start_type=ATG;rbs_motif=None;rb
                     s_spacer=None;gc_cont=0.414;conf=50.00;score=-0.36;cscore=1
                     .26;sscore=-1.62;rscore=-1.25;uscore=-2.79;tscore=2.42;"
                     /locus_tag="AVAG00146wholescaffoldg23567_205"
                     /strand="-1"
                     /translation="MMNSYISYKIRQKSNRDRGIGIFYSHTKSVPFEKTNGNSLIRFGN
                     ESKVDETMKGFMLTAGRKWPTGGRPWND*"
     CDS             complement(7189..7437)
                     /note="ID=1_206;partial=00;start_type=ATG;rbs_motif=GGA/GAG
                     /AGG;rbs_spacer=5-10bp;gc_cont=0.353;conf=73.15;score=4.36;
                     cscore=2.57;sscore=1.79;rscore=2.14;uscore=-2.42;tscore=2.7
                     2;"
                     /locus_tag="AVAG00146wholescaffoldg23567_206"
                     /strand="-1"
                     /translation="MIKISFETRNVKIYFNRVAVYMHTESNTAILRMTSHCRGYHCRQR
                     FENIHLSNVARIECKYIVISIIKRSLTQSFFNLDAEK*"
     CDS             7794..8153
                     /note="ID=1_207;partial=00;start_type=ATG;rbs_motif=GGA/GAG
                     /AGG;rbs_spacer=5-10bp;gc_cont=0.358;conf=67.39;score=3.16;
                     cscore=-1.87;sscore=5.03;rscore=2.17;uscore=0.60;tscore=2.7
                     6;"
                     /locus_tag="AVAG00146wholescaffoldg23567_207"
                     /strand="1"
                     /translation="MITLLKRICFIFFYLSVVQKFEKYRKAAKSVSITQQFLDHFSSDS
                     SHLYRAKGQAMPLVKCDRPKKKMLFSGFKPRTVCCMRRCCKPFRLEGTITLRLASECIF
                     TVANIKSFFSMTIIS*"
     CDS             11592..11975
                     /note="ID=1_208;partial=00;start_type=GTG;rbs_motif=None;rb
                     s_spacer=None;gc_cont=0.346;conf=62.55;score=2.23;cscore=5.
                     91;sscore=-3.68;rscore=-1.10;uscore=-0.76;tscore=-1.17;"
                     /locus_tag="AVAG00146wholescaffoldg23567_208"
                     /strand="1"
                     /translation="MYQKQSGTYSTHESEKRNTAEPFCGFCEWVLFRLFACPTSLLRRE
                     RIYIYISRKMEKTNITMNNRKFPTIYMKNTTYIERKGRSERKEYVSDASVDADPFVYSL
                     YLQTCICLYNIKQRKRLERNTII*"
     CDS             12083..12238
                     /note="ID=1_209;partial=00;start_type=GTG;rbs_motif=None;rb
                     s_spacer=None;gc_cont=0.314;conf=87.30;score=8.39;cscore=9.
                     95;sscore=-1.56;rscore=-1.79;uscore=2.15;tscore=-1.92;"
                     /locus_tag="AVAG00146wholescaffoldg23567_209"
                     /strand="1"
                     /translation="MRNEENFVNINVDLILMNDVDVDDIVNGNVDNDDELEMMFHYLLI
                     CCNVVL*"
     CDS             13545..15101
                     /note="ID=1_210;partial=00;start_type=ATG;rbs_motif=None;rb
                     s_spacer=None;gc_cont=0.426;conf=100.00;score=89.69;cscore=
                     92.51;sscore=-2.82;rscore=-1.10;uscore=-3.83;tscore=2.76;"
                     /locus_tag="AVAG00146wholescaffoldg23567_210"
                     /strand="1"
                     /translation="MNIIIFLWVFTSIVLMVVFMVYWLLVRPEKRSYNALHSQGVPGEP
                     YVPIIGQLLEINRARVKDRYMIYYEELARKHGPVFLMGFGPLTRLVVLEPNLLADILGR
                     SYAHYYKKTNFTATVFKSIIGTHNLLVSEGEKHERARKMLNPSFHFANLQSMVSVMIDQ
                     TRKMIDELFVMSDHRSVDLQTEFSALTLAIIASCAFGKGFETIHNAKDIVKRTFTVVLE
                     AIEYRTMCMINQLPFLAEMPFWRKRIVDKGAEEVARFVEQIIADRRHGRSQSLCSGCDI
                     LDLLLSAVDAHGQPFTDEEVKEEALTFVLAGHETTANLLAWALYVLMTNEQVMRACCDE
                     IDHVLPDGIEPTSENISNLPVCEAVLQETLRLYPPAPFFARNCIREHTIGSEGGYRLRI
                     PVNTTIFVNTYVLHRRSEFWSRPLEFDYTRWMRDPITGQKPKLAHPFCYLPFAAGPRNC
                     IGKNFALLEGKVLLAMLLKRCLFELEPGQTVTPDMRIAMRPKYGLRARVSKRQAAMSTE
                     D*"
     CDS             complement(16806..18179)
                     /note="ID=1_211;partial=00;start_type=ATG;rbs_motif=AGxAG;r
                     bs_spacer=5-10bp;gc_cont=0.424;conf=100.00;score=96.71;csco
                     re=91.16;sscore=5.56;rscore=2.94;uscore=0.50;tscore=2.76;"
                     /locus_tag="AVAG00146wholescaffoldg23567_211"
                     /strand="-1"
                     /translation="MIADFDVIIVGAGAAGIAAAIELQKTSLSFIVLEARNRPGGRAYT
                     DSETFAPTPVDLGASWIHQYGFHNPMYPYYQQFKAVAQAISENDEEEHLLNLSHDGKPL
                     SPDSEQQADMIYKHFITCLEKFASDTEELNDRSIQDVIQADYEQLADTHGHLKSIIDCC
                     LADIEMYEASDLAELSAKEWRTPQESARCDQWVSYGYGTLLERIVDQYKLAIRLNTLVT
                     HIDTRNSDQIAVKVADVDSPIFCRYVLITVPLGCLKRETIAFEPPLPEWKREAIGRMGF
                     GLLNKCILQFSDCFWNLMAITVLRTCNEPRSRFHYIVCLPPPANILILLLSGANAAELE
                     NAADSEILSHVMKFLQQIFPQYVVPDPIKYKFTRWSQDPLSFGSYSNFAVHSNQHTMEL
                     LARETDDGRLHWAGEHTYVNDDINESANGCVHGAFLTGGRAAAAIRARILLGKSSDTT*
                     "
     CDS             complement(19405..19683)
                     /note="ID=1_212;partial=00;start_type=ATG;rbs_motif=None;rb
                     s_spacer=None;gc_cont=0.373;conf=98.98;score=19.90;cscore=1
                     9.41;sscore=0.49;rscore=-1.10;uscore=-0.53;tscore=2.76;"
                     /locus_tag="AVAG00146wholescaffoldg23567_212"
                     /strand="-1"
                     /translation="MYCFVTLKDNIPETDELKKELVVVVRESIGAHVIPDIIHFASNLP
                     KTRSGKIMRRILRKIVEPDIANIGDTSTLIDPSVVQKLIKESSRTKL*"
     CDS             complement(19980..20288)
                     /note="ID=1_213;partial=00;start_type=ATG;rbs_motif=GGA/GAG
                     /AGG;rbs_spacer=5-10bp;gc_cont=0.434;conf=90.80;score=9.96;
                     cscore=7.20;sscore=2.76;rscore=2.17;uscore=-1.52;tscore=2.7
                     6;"
                     /locus_tag="AVAG00146wholescaffoldg23567_213"
                     /strand="-1"
                     /translation="MIAPISNVTELVPGSITLPFFGTQTQIFDPKTQAPLKPPCMGELC
                     IRESWPGQARTIFGDHKRFVDVYFTRYPGFYFTGDGCEIKENGYHWITGRVVSVRLS*"
     BGC_Domain      complement(20001..20252)
                     /index=36
                     /bitscore="25.4"
                     /evalue="1.4e-07"
                     /locus_id=213
                     /locus_tag="A_NRPS"
                     /prot_end=96
                     /prot_seq="PGSITLPFFGTQTQIFDPKTQAPLKPPCMGELCIRESWPGQARTIFGD
                     HKRFVDVYFTRYPGFYFTGDGCEIKENGYHWITGRV"
                     /prot_start=12
                     /type="A_NRPS"
                     /module=True
                     /module_type="nrps"
                     /reduction="ketone"
                     /module_index=2
                     /end_part=False
                     /start_part=False
                     /trans_AT=False
                     /epi="L"
                     /MT=False
                     /M_start="258182.0"
                     /M_end="258434.0"
                     /duplicate=False
                     /specificity="dhb"
                     /probability="0.244"
                     /specificity_all="dhb (0.244); E (0.152); F (0.116); aad
                     (0.105); L (0.088); D (0.062); A (0.044); C (0.021); P
                     (0.02); V (0.019); Y (0.016); S (0.015); orn (0.014); W
                     (0.013); N (0.012); dab (0.01); G (0.009); I (0.009); K
                     (0.007); pip (0.006); R (0.005); hpg (0.004); Q (0.003); T
                     (0.003); horn (0.002); bht (0.001); H (0.0); dhbu (0.0);
                     dhpg (0.0); "
                     /is_postmod=False
                     /pm_type
                     /pm_domain_type
                     /block_id="1.0"
                     /corr_domain_id=19
                     /cluster_id="2.0"
                     /substructure="C(=O)Oc1c(O)c(ccc1)"
                     /cluster_id_ori=2
                     /block_id_ori="4.0"
                     /CDS id="AVAG00146wholescaffoldg23567_213"
     BGC_Module      complement(20001..20252)
                     /block_id="1.0"
                     /block_id_ori="4.0"
                     /cluster_id="2.0"
                     /cluster_id_ori=2
                     /domain_id="18"
                     /end_part=False
                     /epi="L"
                     /locus_tag="nrps"
                     /module_index=2
                     /module_type="nrps"
                     /reduction="ketone"
                     /specificity="dhb"
                     /specificity_all="dhb (0.244); E (0.152); F (0.116); aad
                     (0.105); L (0.088); D (0.062); A (0.044); C (0.021); P
                     (0.02); V (0.019); Y (0.016); S (0.015); orn (0.014); W
                     (0.013); N (0.012); dab (0.01); G (0.009); I (0.009); K
                     (0.007); pip (0.006); R (0.005); hpg (0.004); Q (0.003); T
                     (0.003); horn (0.002); bht (0.001); H (0.0); dhbu (0.0);
                     dhpg (0.0); "
                     /start_part=False
                     /types="A_NRPS"
     BGC_Block       complement(20001..22517)
                     /block_id="1.0"
                     /block_id_ori="4.0"
                     /cluster_id="2.0"
                     /cluster_id_ori=2
                     /full_structure="N[C@H](CCCC(=O)O)C(=O)Oc1c(O)c(ccc1)"
                     /locus_tag="nrps"
                     /module_index="1 , 2"
                     /module_type="nrps"
     BGC_Cluster     complement(20001..46114)
                     /block_id="1 , 2"
                     /block_id_ori="4.0"
                     /cluster_id="2.0"
                     /full_structure="N[C@H](CCCC(=O)O)C(=O)Oc1c(O)c(ccc1) ,
                     CC(=O)N[C@H](CCCC(=O)O)C(=O)N[C@H](CCCC(=O)O)C(=O)Oc1c(O)c(
                     ccc1)"
                     /locus_tag="nrps , pks-nrps"
     CDS             complement(21852..22907)
                     /note="ID=1_214;partial=00;start_type=ATG;rbs_motif=None;rb
                     s_spacer=None;gc_cont=0.390;conf=100.00;score=69.76;cscore=
                     68.10;sscore=1.66;rscore=-1.10;uscore=0.65;tscore=2.76;"
                     /locus_tag="AVAG00146wholescaffoldg23567_214"
                     /strand="-1"
                     /translation="MSLSSAASISVLPLISSDTPLSSNKTEVEYSPIVTTSTDSSSSDW
                     VQLPDVISSFDEYQVLYNLSIKDPDRFWKMAADRLTWYHPPTKIKDYEFDYRSSHGVDI
                     KWFQDGVLNVCYNCLDRYIERDPTAAQQVALIFESDIPTAKFKNITYGQLLHQVKKVAN
                     VLKKHDVRKGDRVVIYMPMVAEVVIALLACTRIGAVHSVVFAAFSSKNLAERIVDSQAK
                     VVITSDVSTRGGKCHVLKHKVDEALNDKRCSVVQTVFIFQRKYFASDGLNDFIQSDSMA
                     WIDGRDFCMYAEMNLVDDECQPEPMKAEDSMFIVIRKKSNGKYSLPFGFSSTQVVLQAS
                     PKAFFTRLAAT*"
     BGC_Domain      complement(22218..22517)
                     /index=37
                     /bitscore="51.1"
                     /evalue="2.3e-15"
                     /locus_id=214
                     /locus_tag="A_NRPS"
                     /prot_end=230
                     /prot_seq="QQVALIFESDIPTAKFKNITYGQLLHQVKKVANVLKKHDVRKGDRVVI
                     YMPMVAEVVIALLACTRIGAVHSVVFAAFSSKNLAERIVDSQAKVVITSDVS"
                     /prot_start=130
                     /type="A_NRPS"
                     /module=True
                     /module_type="nrps"
                     /reduction="ketone"
                     /module_index=1
                     /end_part=False
                     /start_part=True
                     /trans_AT=False
                     /epi="L"
                     /MT=False
                     /M_start="260399.0"
                     /M_end="260699.0"
                     /duplicate=False
                     /specificity="aad"
                     /probability="0.162"
                     /specificity_all="aad (0.162); F (0.122); dhb (0.108); L
                     (0.1); D (0.09); E (0.089); A (0.076); P (0.036); V
                     (0.031); S (0.022); K (0.021); Y (0.021); W (0.02); R
                     (0.015); G (0.013); orn (0.013); C (0.012); dab (0.009); N
                     (0.007); hpg (0.007); I (0.006); T (0.005); H (0.003); Q
                     (0.003); bht (0.003); pip (0.003); dhbu (0.001); dhpg
                     (0.001); horn (0.001); "
                     /is_postmod=False
                     /pm_type
                     /pm_domain_type
                     /block_id="1.0"
                     /corr_domain_id=18
                     /cluster_id="2.0"
                     /substructure="N[C@H](CCCC(=O)O)"
                     /cluster_id_ori=2
                     /block_id_ori="4.0"
                     /CDS id="AVAG00146wholescaffoldg23567_214"
     BGC_Module      complement(22218..22517)
                     /block_id="1.0"
                     /block_id_ori="4.0"
                     /cluster_id="2.0"
                     /cluster_id_ori=2
                     /domain_id="19"
                     /end_part=False
                     /epi="L"
                     /locus_tag="nrps"
                     /module_index=1
                     /module_type="nrps"
                     /reduction="ketone"
                     /specificity="aad"
                     /specificity_all="aad (0.162); F (0.122); dhb (0.108); L
                     (0.1); D (0.09); E (0.089); A (0.076); P (0.036); V
                     (0.031); S (0.022); K (0.021); Y (0.021); W (0.02); R
                     (0.015); G (0.013); orn (0.013); C (0.012); dab (0.009); N
                     (0.007); hpg (0.007); I (0.006); T (0.005); H (0.003); Q
                     (0.003); bht (0.003); pip (0.003); dhbu (0.001); dhpg
                     (0.001); horn (0.001); "
                     /start_part=True
                     /types="A_NRPS"
     CDS             24837..25430
                     /note="ID=1_215;partial=00;start_type=ATG;rbs_motif=None;rb
                     s_spacer=None;gc_cont=0.367;conf=98.63;score=18.60;cscore=1
                     8.40;sscore=0.20;rscore=-1.10;uscore=-1.47;tscore=2.76;"
                     /locus_tag="AVAG00146wholescaffoldg23567_215"
                     /strand="1"
                     /translation="MENTLGIILTALFIFGCFLLHKRHRQQQYFKKRGIATPPFDLLFG
                     HLLTMWSAKSSADQLKEWTRKYGKIYGIFAGSSPIYIVSDVNFLEQVFIKQFSSFYSHQ
                     TDFSEHAVEKSKRGLLIASGNQWRRQKQIIGPIISTGIKQMSPLFDKCVDEMIHSLESL
                     NSNIQEEFNIYPLYKKTFWNMACKFFGCEKGFYN*"
     CDS             25473..25844
                     /note="ID=1_216;partial=00;start_type=GTG;rbs_motif=None;rb
                     s_spacer=None;gc_cont=0.390;conf=53.27;score=0.57;cscore=5.
                     42;sscore=-4.85;rscore=-1.10;uscore=-3.39;tscore=-1.17;"
                     /locus_tag="AVAG00146wholescaffoldg23567_216"
                     /strand="1"
                     /translation="MVEENAANKLFNEFEKFFMTDTKSYPLLRASELFPSFGTIFLYLF
                     EVYNEIGRLFLDIIWPKAWGPIWEGYALYRVKHQLFSLFNKRWRIPHNEHNIQGQKQDF
                     LTMMSATLTFDSIEVGRYL*"
     CDS             26500..26805
                     /note="ID=1_217;partial=00;start_type=ATG;rbs_motif=None;rb
                     s_spacer=None;gc_cont=0.392;conf=98.95;score=19.79;cscore=2
                     1.34;sscore=-1.55;rscore=-1.10;uscore=-2.57;tscore=2.76;"
                     /locus_tag="AVAG00146wholescaffoldg23567_217"
                     /strand="1"
                     /translation="MGAQYAGNAAVMACCSYILATNCDIQNKLVSEINQFASSADQDKL
                     NGDIVSQMPYLDMFILEILRMYPLSTLGIDRQCMRDTIVNGVHVSKGNYAIILVGI*"
     CDS             26795..27142
                     /note="ID=1_218;partial=00;start_type=TTG;rbs_motif=None;rb
                     s_spacer=None;gc_cont=0.420;conf=59.59;score=1.69;cscore=12
                     .80;sscore=-11.11;rscore=-1.10;uscore=-2.08;tscore=-9.15;"
                     /locus_tag="AVAG00146wholescaffoldg23567_218"
                     /strand="1"
                     /translation="MEFDVFFFLIGSVVQADVYSIHYDPDIWGPEDPEIFCPERHLTEN
                     RHPLALLFFGAGPRMCPGVRMALITVKVVLVRLLQQYNIVACESQEKTLGLEEKVIHLP
                     TESWVKLVPRK*"
     CDS             28440..29042
                     /note="ID=1_219;partial=00;start_type=ATG;rbs_motif=None;rb
                     s_spacer=None;gc_cont=0.408;conf=93.79;score=11.81;cscore=1
                     4.90;sscore=-3.09;rscore=-1.10;uscore=-4.10;tscore=2.76;"
                     /locus_tag="AVAG00146wholescaffoldg23567_219"
                     /strand="1"
                     /translation="MTEAHSDQTSINTIATETGPHYEGKEVEYSNELNTNTQRSKDKNE
                     NEVSENKHTMLRPPPHVYSCFVKNTTDHPIDMTLEWYGRPNEHEFDEFNQFTLGPGEEK
                     HIQRKIFQPDLPKNSAEEFDHQKHSYCSWVKILNRVTVDHRGERNRRKVEVCYPFKNVP
                     CPIRNWEFLVTDTSIESQFPTRPVNILKYENLTDFEK*"
     CDS             31766..32320
                     /note="ID=1_220;partial=00;start_type=ATG;rbs_motif=None;rb
                     s_spacer=None;gc_cont=0.346;conf=99.90;score=29.94;cscore=2
                     8.96;sscore=0.98;rscore=-1.10;uscore=-0.03;tscore=2.76;"
                     /locus_tag="AVAG00146wholescaffoldg23567_220"
                     /strand="1"
                     /translation="MYQIEEHLAPLPGVITNSLLDESSSDNDSSVEVMSIVDENEYELI
                     KWTNYLQLNSDSDDDSDDNYSSTQPALLVNYSSSESSSDEEELLQSSHQAASSNNNSIV
                     DTTSSSTSTTINKRKRRQWTVNEKLNAIIYFEKNNNKSKTANDIGCATKQLRMWIKNKD
                     ELIKLSSQKKGEESIFITFKK*"
     CDS             32357..32938
                     /note="ID=1_221;partial=00;start_type=ATG;rbs_motif=GGA/GAG
                     /AGG;rbs_spacer=5-10bp;gc_cont=0.376;conf=100.00;score=48.1
                     1;cscore=42.89;sscore=5.22;rscore=2.17;uscore=-0.60;tscore=
                     2.76;"
                     /locus_tag="AVAG00146wholescaffoldg23567_221"
                     /strand="1"
                     /translation="MRRNGAGKKLIYVDLDSRLLTWYRQKRTAPGSTTTPITDIRKEKV
                     TFRYLQRRGRQISQELNHPCPSSKWFGRFLVRHRLSLQRPKRQQKIPLDEVHQKATSFY
                     NYLRRASRWAPKRGPMGAFTPRDVFNMDESPLALFGDQAKRSINDINTCNEVEGCLSNK
                     VSTFLFLQYTTNLTCSFVVSFCIQLTKKFS*"
     CDS             complement(34807..37383)
                     /note="ID=1_222;partial=00;start_type=ATG;rbs_motif=None;rb
                     s_spacer=None;gc_cont=0.335;conf=100.00;score=121.19;cscore
                     =120.73;sscore=0.46;rscore=-1.10;uscore=-0.55;tscore=2.76;"
                     /locus_tag="AVAG00146wholescaffoldg23567_222"
                     /strand="-1"
                     /translation="MKLSSSGSPYSPCIAAIHNCLVMKVSHESKEQDFLVAYIHTIHDD
                     LEKRKKEIEKQIKTHCQKHLPVYMIPSFFILMKEFPLNQNGKVDRKQLPTLTRSLLINE
                     TLGFDDKHSDVVINTAIEQVLLKIFIESFDISADMANKINVDISFSALGASSLHAMKAL
                     TLIRKRLYPDMNIQLLFSNPSVRQLARVLETLVAVDTKFEKAKTVTEASVLSLKNEQQF
                     QKLEPSLVIETLSVLLLISVYILPILSLIRLHPFSVFILNITFWSVSIPSVHLIQYIVI
                     KKLLFSFDSQRQQGEYQLFSWAYYRWWILQRLWSLNTNILSILTGTSFYNSYLRLCGAH
                     IGQNAHLLTTSITVPDLIDVGDSVFIGKEVLLCNILYQQQTFRLDKIKIHNNCTIEARS
                     VLYGDVDIKEKVLVKSMSSVSGLIAPNSIVDGQNIIHGESSSVNTKMNSDQFTQFKIEH
                     KLYQFLCIIIIFLIHILSINIGSQVSTLFETSTGVVFGLIVYLFVSMCAALFLFFIIIG
                     SLKADTTYKLNTFAYLHKIWFRSLVSNSLFHSFSILPKKYHHYLCAKIGENVEIGITIP
                     DGFLGLPGSRNLVQIDSGVTVNCDYLLLPMEMTHEQECRINKIQISDNVFIGNMVTIHQ
                     GATIKAQTTVGSLTRITSLDNTVNNAYNPHQFYLGIPAANVPLISLTHTPAQYQASLTT
                     KTYKYWWNKCKIMARVQLRYLLSVIVPIILCSVSFLWFSSLTYYNTMYYLLLNWLLFLS
                     FIIYCALVCIYDEKCRYICKNDSEYTYSYNQLFSMNVYHTHVIDYFFSGTQWLIILLRI
                     MGAKIGHNVILNDFFTITDPQLTVIDNNVRIHCTASIQVSSSYLRV*"
     BGC_Domain      complement(36805..37020)
                     /index=38
                     /bitscore="33.3"
                     /evalue="8.9e-10"
                     /locus_id=222
                     /locus_tag="PCP"
                     /prot_end=193
                     /prot_seq="EQVLLKIFIESFDISADMANKINVDISFSALGASSLHAMKALTLIRKR
                     LYPDMNIQLLFSNPSVRQLARVLE"
                     /prot_start=121
                     /type="PCP"
                     /module=True
                     /module_type="nrps"
                     /reduction="ketone"
                     /module_index=4
                     /end_part=False
                     /start_part=False
                     /trans_AT=False
                     /epi="L"
                     /MT=False
                     /M_start="274986.0"
                     /M_end="276442.0"
                     /duplicate=False
                     /specificity="dhb"
                     /probability="0.0"
                     /specificity_all="dhb (0.191); F (0.146); E (0.144); L
                     (0.101); aad (0.058); A (0.05); D (0.038); P (0.038); V
                     (0.026); Y (0.025); C (0.022); orn (0.02); G (0.018); S
                     (0.017); W (0.016); N (0.013); I (0.012); K (0.011); dab
                     (0.011); hpg (0.008); Q (0.007); T (0.007); H (0.005); horn
                     (0.005); pip (0.005); R (0.003); dhpg (0.002); bht (0.001);
                     dhbu (0.0); "
                     /is_postmod=False
                     /pm_type
                     /pm_domain_type
                     /block_id="2.0"
                     /corr_domain_id=27
                     /cluster_id="2.0"
                     /substructure="C(=O)Oc1c(O)c(ccc1)"
                     /cluster_id_ori=2
                     /block_id_ori="5.0"
                     /CDS id="AVAG00146wholescaffoldg23567_222"
     BGC_Module      complement(36805..38260)
                     /block_id="2.0"
                     /block_id_ori="5.0"
                     /cluster_id="2.0"
                     /cluster_id_ori=2
                     /domain_id="21 , 20"
                     /end_part=False
                     /epi="L"
                     /locus_tag="nrps"
                     /module_index=4
                     /module_type="nrps"
                     /reduction="ketone"
                     /specificity="dhb"
                     /specificity_all="dhb (0.191); F (0.146); E (0.144); L
                     (0.101); aad (0.058); A (0.05); D (0.038); P (0.038); V
                     (0.026); Y (0.025); C (0.022); orn (0.02); G (0.018); S
                     (0.017); W (0.016); N (0.013); I (0.012); K (0.011); dab
                     (0.011); hpg (0.008); Q (0.007); T (0.007); H (0.005); horn
                     (0.005); pip (0.005); R (0.003); dhpg (0.002); bht (0.001);
                     dhbu (0.0); "
                     /start_part=False
                     /types="A_NRPS , PCP"
     BGC_Block       complement(36805..46114)
                     /block_id="2.0"
                     /block_id_ori="5.0"
                     /cluster_id="2.0"
                     /cluster_id_ori=2
                     /full_structure="CC(=O)N[C@H](CCCC(=O)O)C(=O)N[C@H](CCCC(=O
                     )O)C(=O)Oc1c(O)c(ccc1)"
                     /locus_tag="pks-nrps"
                     /module_index="1 , 2 , 3 , 4"
                     /module_type="pks-nrps"
     CDS             complement(37769..38302)
                     /note="ID=1_223;partial=00;start_type=TTG;rbs_motif=None;rb
                     s_spacer=None;gc_cont=0.315;conf=99.99;score=40.14;cscore=4
                     9.55;sscore=-9.41;rscore=-1.10;uscore=1.49;tscore=-9.15;"
                     /locus_tag="AVAG00146wholescaffoldg23567_223"
                     /strand="-1"
                     /translation="MIGDVSKPSLIFSLLQNLSLNSKIINQYGPAECSIVTTNLTIYRH
                     DINKYELAIPIGSPVKNYQCYILDNYLQFVSVGQVGELYIGSFGGMFQGYLNRPNLTEE
                     VMKELPGIVDEQKFYRSGDLVKINKWGTIEFVGRKDFQVKLSGQRIETGKKAIIEFIIS
                     EVFLKRSEDHCECG*"
     BGC_Domain      complement(37862..38260)
                     /index=40
                     /bitscore="109.3"
                     /evalue="4.5e-33"
                     /locus_id=223
                     /locus_tag="A_NRPS"
                     /prot_end=147
                     /prot_seq="LQNLSLNSKIINQYGPAECSIVTTNLTIYRHDINKYELAIPIGSPVKN
                     YQCYILDNYLQFVSVGQVGELYIGSFGGMFQGYLNRPNLTEEVMKELPGIVDEQKFYRS
                     GDLVKINKWGTIEFVGRKDFQVKLSG"
                     /prot_start=14
                     /type="A_NRPS"
                     /module=True
                     /module_type="nrps"
                     /reduction="ketone"
                     /module_index=4
                     /end_part=False
                     /start_part=False
                     /trans_AT=False
                     /epi="L"
                     /MT=False
                     /M_start="274986.0"
                     /M_end="276442.0"
                     /duplicate=False
                     /specificity="dhb"
                     /probability="0.0"
                     /specificity_all="dhb (0.191); F (0.146); E (0.144); L
                     (0.101); aad (0.058); A (0.05); D (0.038); P (0.038); V
                     (0.026); Y (0.025); C (0.022); orn (0.02); G (0.018); S
                     (0.017); W (0.016); N (0.013); I (0.012); K (0.011); dab
                     (0.011); hpg (0.008); Q (0.007); T (0.007); H (0.005); horn
                     (0.005); pip (0.005); R (0.003); dhpg (0.002); bht (0.001);
                     dhbu (0.0); "
                     /is_postmod=False
                     /pm_type
                     /pm_domain_type
                     /block_id="2.0"
                     /corr_domain_id=26
                     /cluster_id="2.0"
                     /substructure="C(=O)Oc1c(O)c(ccc1)"
                     /cluster_id_ori=2
                     /block_id_ori="5.0"
                     /CDS id="AVAG00146wholescaffoldg23567_223"
     CDS             complement(38549..38899)
                     /note="ID=1_224;partial=00;start_type=ATG;rbs_motif=None;rb
                     s_spacer=None;gc_cont=0.342;conf=78.87;score=5.73;cscore=4.
                     56;sscore=1.17;rscore=-1.10;uscore=-0.49;tscore=2.76;"
                     /locus_tag="AVAG00146wholescaffoldg23567_224"
                     /strand="-1"
                     /translation="MQSTACSFDYHMSEIAGTLLLGCTVVAIKPNGNKDLRYFTDIIAK
                     HNVTFVILLPSLMQLIYSYLEENQLFHKMDTIRVILTGGMCFYLFLNSKYSKLSIQSVE
                     RKSEINVITVLH*"
     BGC_Domain      complement(38645..38893)
                     /index=41
                     /bitscore="33.4"
                     /evalue="5.3e-10"
                     /locus_id=224
                     /locus_tag="A_NRPS"
                     /prot_end=85
                     /prot_seq="STACSFDYHMSEIAGTLLLGCTVVAIKPNGNKDLRYFTDIIAKHNVTF
                     VILLPSLMQLIYSYLEENQLFHKMDTIRVILTGGM"
                     /prot_start=2
                     /type="A_NRPS"
                     /module=True
                     /module_type="nrps"
                     /reduction="ketone"
                     /module_index=3
                     /end_part=False
                     /start_part=False
                     /trans_AT=False
                     /epi="L"
                     /MT=False
                     /M_start="276826.0"
                     /M_end="277075.0"
                     /duplicate=False
                     /specificity="aad"
                     /probability="0.161"
                     /specificity_all="aad (0.161); L (0.138); F (0.125); E
                     (0.084); dhb (0.071); A (0.062); D (0.056); Y (0.036); V
                     (0.034); S (0.031); C (0.027); orn (0.022); G (0.021); P
                     (0.018); W (0.017); Q (0.014); T (0.014); I (0.013); N
                     (0.013); K (0.011); R (0.006); dab (0.006); horn (0.006);
                     hpg (0.006); H (0.003); pip (0.003); bht (0.002); dhbu
                     (0.0); dhpg (0.0); "
                     /is_postmod=False
                     /pm_type
                     /pm_domain_type
                     /block_id="2.0"
                     /corr_domain_id=25
                     /cluster_id="2.0"
                     /substructure="C(=O)N[C@H](CCCC(=O)O)"
                     /cluster_id_ori=2
                     /block_id_ori="5.0"
                     /CDS id="AVAG00146wholescaffoldg23567_224"
     BGC_Module      complement(38645..38893)
                     /block_id="2.0"
                     /block_id_ori="5.0"
                     /cluster_id="2.0"
                     /cluster_id_ori=2
                     /domain_id="22"
                     /end_part=False
                     /epi="L"
                     /locus_tag="nrps"
                     /module_index=3
                     /module_type="nrps"
                     /reduction="ketone"
                     /specificity="aad"
                     /specificity_all="aad (0.161); L (0.138); F (0.125); E
                     (0.084); dhb (0.071); A (0.062); D (0.056); Y (0.036); V
                     (0.034); S (0.031); C (0.027); orn (0.022); G (0.021); P
                     (0.018); W (0.017); Q (0.014); T (0.014); I (0.013); N
                     (0.013); K (0.011); R (0.006); dab (0.006); horn (0.006);
                     hpg (0.006); H (0.003); pip (0.003); bht (0.002); dhbu
                     (0.0); dhpg (0.0); "
                     /start_part=False
                     /types="A_NRPS"
     CDS             complement(39025..40860)
                     /note="ID=1_225;partial=00;start_type=TTG;rbs_motif=None;rb
                     s_spacer=None;gc_cont=0.337;conf=100.00;score=112.65;cscore
                     =122.87;sscore=-10.22;rscore=-1.10;uscore=0.68;tscore=-9.15
                     ;"
                     /locus_tag="AVAG00146wholescaffoldg23567_225"
                     /strand="-1"
                     /translation="MRTSIKYDGNEDCLKQYITSTSDNEKQLLYSFNITFVSHEEEFRE
                     IVLNEQINASLLSLEEGILLHCHIIRCHTLDSHISQMAGCVDTLLNINDKIVFFFHHIA
                     FDGSSIKIFLDDLCLAYESDQCLPPLPLQYIDYSEYERSIDMYNAREYWKKTLDRWYLD
                     DEMLHRIDLPYDFKEQLNHSRSGKGFTVQFSLDTSLVDKITNYATQKQATLFHLYLTIY
                     YIYLFKLTGSNNRRIRITSLSANRYNLVLQSLIGMFVNTIPYYFEMDPSLSLEQQLKYV
                     QQLCFEILPHTHFPHQQLIHLNSQKAMPSDLISNLLQTCIQVEVSHLHKRQNWFTPITS
                     DITNIVAKCDLLLRIDYVPDQKQMTVSFTCATDLFEQETIHTMADRFHILLEQLFYSYS
                     NFQRDKQPVYELSILLPKEVQMIKRLNDTYADVSADHPLKPIHEEFFDRASQYSQKLAV
                     VLDEQSLTYSELMYYVQHIASYLIHEHYIKPKDVICLFVDRSIEMIVGILSILATGAVY
                     CPINPNDPWERISLLTHEVQPKLILYHSLTSLKFQHKNDFVSINIENSFHLGHDNDLTN
                     QQLDTLMKIRVSTSNIAYYLFTSGSTGTPKIVRTN*"
     BGC_Domain      complement(39034..39519)
                     /index=42
                     /bitscore="97.4"
                     /evalue="1.9e-29"
                     /locus_id=225
                     /locus_tag="A_NRPS"
                     /prot_end=609
                     /prot_seq="RASQYSQKLAVVLDEQSLTYSELMYYVQHIASYLIHEHYIKPKDVICL
                     FVDRSIEMIVGILSILATGAVYCPINPNDPWERISLLTHEVQPKLILYHSLTSLKFQHK
                     NDFVSINIENSFHLGHDNDLTNQQLDTLMKIRVSTSNIAYYLFTSGSTGTPKIVR"
                     /prot_start=447
                     /type="A_NRPS"
                     /module=True
                     /module_type="nrps"
                     /reduction="ketone"
                     /module_index=2
                     /end_part=False
                     /start_part=False
                     /trans_AT=False
                     /epi="L"
                     /MT=False
                     /M_start="277215.0"
                     /M_end="278925.0"
                     /duplicate=False
                     /specificity="aad"
                     /probability="0.129"
                     /specificity_all="aad (0.129); D (0.124); F (0.11); L
                     (0.103); A (0.101); E (0.07); dhb (0.057); V (0.043); Y
                     (0.035); P (0.031); S (0.022); W (0.021); orn (0.018); N
                     (0.016); C (0.015); G (0.015); I (0.015); K (0.015); R
                     (0.015); dab (0.012); pip (0.011); Q (0.006); T (0.004);
                     horn (0.004); hpg (0.004); H (0.002); bht (0.001); dhpg
                     (0.001); dhbu (0.0); "
                     /is_postmod=False
                     /pm_type
                     /pm_domain_type
                     /block_id="2.0"
                     /corr_domain_id=24
                     /cluster_id="2.0"
                     /substructure="C(=O)N[C@H](CCCC(=O)O)"
                     /cluster_id_ori=2
                     /block_id_ori="5.0"
                     /CDS id="AVAG00146wholescaffoldg23567_225"
     BGC_Module      complement(39034..40743)
                     /block_id="2.0"
                     /block_id_ori="5.0"
                     /cluster_id="2.0"
                     /cluster_id_ori=2
                     /domain_id="24 , 23"
                     /end_part=False
                     /epi="L"
                     /locus_tag="nrps"
                     /module_index=2
                     /module_type="nrps"
                     /reduction="ketone"
                     /specificity="aad"
                     /specificity_all="aad (0.129); D (0.124); F (0.11); L
                     (0.103); A (0.101); E (0.07); dhb (0.057); V (0.043); Y
                     (0.035); P (0.031); S (0.022); W (0.021); orn (0.018); N
                     (0.016); C (0.015); G (0.015); I (0.015); K (0.015); R
                     (0.015); dab (0.012); pip (0.011); Q (0.006); T (0.004);
                     horn (0.004); hpg (0.004); H (0.002); bht (0.001); dhpg
                     (0.001); dhbu (0.0); "
                     /start_part=False
                     /types="C_NRPS , A_NRPS"
     BGC_Domain      complement(40066..40743)
                     /index=43
                     /bitscore="98.4"
                     /evalue="1.2e-29"
                     /locus_id=225
                     /locus_tag="C_NRPS"
                     /prot_end=265
                     /prot_seq="EEEFREIVLNEQINASLLSLEEGILLHCHIIRCHTLDSHISQMAGCVD
                     TLLNINDKIVFFFHHIAFDGSSIKIFLDDLCLAYESDQCLPPLPLQYIDYSEYERSIDM
                     YNAREYWKKTLDRWYLDDEMLHRIDLPYDFKEQLNHSRSGKGFTVQFSLDTSLVDKITN
                     YATQKQATLFHLYLTIYYIYLFKLTGSNNRRIRITSLSANRYNLVLQSLIGMFVNTIPY
                     Y"
                     /prot_start=39
                     /type="C_NRPS"
                     /module=True
                     /module_type="nrps"
                     /reduction="ketone"
                     /module_index=2
                     /end_part=False
                     /start_part=False
                     /trans_AT=False
                     /epi="L"
                     /MT=False
                     /M_start="277215.0"
                     /M_end="278925.0"
                     /duplicate=False
                     /specificity="aad"
                     /probability="0.129"
                     /specificity_all="aad (0.129); D (0.124); F (0.11); L
                     (0.103); A (0.101); E (0.07); dhb (0.057); V (0.043); Y
                     (0.035); P (0.031); S (0.022); W (0.021); orn (0.018); N
                     (0.016); C (0.015); G (0.015); I (0.015); K (0.015); R
                     (0.015); dab (0.012); pip (0.011); Q (0.006); T (0.004);
                     horn (0.004); hpg (0.004); H (0.002); bht (0.001); dhpg
                     (0.001); dhbu (0.0); "
                     /is_postmod=False
                     /pm_type
                     /pm_domain_type
                     /block_id="2.0"
                     /corr_domain_id=23
                     /cluster_id="2.0"
                     /substructure="C(=O)N[C@H](CCCC(=O)O)"
                     /cluster_id_ori=2
                     /block_id_ori="5.0"
                     /CDS id="AVAG00146wholescaffoldg23567_225"
     CDS             complement(41998..42108)
                     /note="ID=1_226;partial=00;start_type=ATG;rbs_motif=None;rb
                     s_spacer=None;gc_cont=0.297;conf=58.76;score=1.54;cscore=-1
                     .35;sscore=2.89;rscore=-2.54;uscore=0.90;tscore=1.19;"
                     /locus_tag="AVAG00146wholescaffoldg23567_226"
                     /strand="-1"
                     /translation="MKYDTSSSILDIAIKHSMSYRIETDLTRTMQTTIRI*"
     CDS             complement(42105..43985)
                     /note="ID=1_227;partial=00;start_type=TTG;rbs_motif=None;rb
                     s_spacer=None;gc_cont=0.360;conf=100.00;score=105.75;cscore
                     =115.06;sscore=-9.31;rscore=-1.10;uscore=0.93;tscore=-9.15;
                     "
                     /locus_tag="AVAG00146wholescaffoldg23567_227"
                     /strand="-1"
                     /translation="MLLENQNHILPGLCYKLLLKRNTNFSHRASFIFSNNEEFKNQISV
                     SLPHVDTNNINGTPGSVFCQIKQSHASQVHQNICFVYCGTGPQWWKMGRELYNSEPVFR
                     KWIDKISKELQKLTTEWSLIEELINVQNEKSSHINETNIAQPAIFAVQVALTALWLSWG
                     IYPRVILGHSVGEIAAAYVSGRLTLEDACIVIYHYSRLQHRNTRQGGRMLAVMGLNETE
                     ARSFLKGIEHRVSFAAINSPTSVTYSGFSTELEQLHQLLTKTKPSVFKTWIRLENALHS
                     PLMDNFNIYQDLLTSLSSINGDYYKIHEDDRFDKVCANATLYSTVTGECKNLCFDCSYW
                     WKNLRNTAMFSQTIQTILHERLHTTHVFLEISPHPVLVSSIQECMDYLKCDSVPLIIHS
                     LKRKENEQQTILSSLCRLPNINWSKFLRTRSWNASSNDQTILCRLNQMPYYAFDNRKVY
                     DYRTTTIISLQNDIKSNDQLMLSIDIEKITKDVHSMVEKLFTLSNILEVIDTDRPLMAQ
                     GLDSLTAMSLAQSLCLKYSTRIPVTTLLQGKSLKNVAEHIYSHLLNQSRNTASTTTSIH
                     SLLEDANESKDSNTTKASSDYSSKYDGFNDISEFKNYQLVWKPLNLIEGK*"
     BGC_Domain      complement(42315..42473)
                     /index=44
                     /bitscore="30.3"
                     /evalue="9.3e-09"
                     /locus_id=227
                     /locus_tag="ACP"
                     /prot_end=557
                     /prot_seq="LEVIDTDRPLMAQGLDSLTAMSLAQSLCLKYSTRIPVTTLLQGKSLKN
                     VAEHI"
                     /prot_start=504
                     /type="ACP"
                     /module=True
                     /module_type="pks"
                     /reduction="ketone"
                     /module_index=1
                     /end_part=False
                     /start_part=True
                     /trans_AT=False
                     /epi="unknown"
                     /MT=False
                     /M_start="280496.0"
                     /M_end="284296.0"
                     /duplicate=False
                     /specificity="malonyl"
                     /probability="0.0"
                     /specificity_all="malonyl (0.693); methylmalonyl (0.225);
                     ethylmalonyl (0.048); methoxymalonyl (0.034); "
                     /is_postmod=False
                     /pm_type
                     /pm_domain_type
                     /block_id="2.0"
                     /corr_domain_id=22
                     /cluster_id="2.0"
                     /substructure="C"
                     /cluster_id_ori=2
                     /block_id_ori="5.0"
                     /CDS id="AVAG00146wholescaffoldg23567_227"
     BGC_Module      complement(42315..46114)
                     /block_id="2.0"
                     /block_id_ori="5.0"
                     /cluster_id="2.0"
                     /cluster_id_ori=2
                     /domain_id="27 , 26 , 25"
                     /end_part=False
                     /epi="unknown"
                     /locus_tag="pks"
                     /module_index=1
                     /module_type="pks"
                     /reduction="ketone"
                     /specificity="malonyl"
                     /specificity_all="malonyl (0.693); methylmalonyl (0.225);
                     ethylmalonyl (0.048); methoxymalonyl (0.034); "
                     /start_part=True
                     /types="KSQ_PKS , AT_PKS , ACP"
     BGC_Domain      complement(42810..43745)
                     /index=45
                     /bitscore="234.4"
                     /evalue="4.8e-71"
                     /locus_id=227
                     /locus_tag="AT_PKS"
                     /prot_end=392
                     /prot_seq="VYCGTGPQWWKMGRELYNSEPVFRKWIDKISKELQKLTTEWSLIEELI
                     NVQNEKSSHINETNIAQPAIFAVQVALTALWLSWGIYPRVILGHSVGEIAAAYVSGRLT
                     LEDACIVIYHYSRLQHRNTRQGGRMLAVMGLNETEARSFLKGIEHRVSFAAINSPTSVT
                     YSGFSTELEQLHQLLTKTKPSVFKTWIRLENALHSPLMDNFNIYQDLLTSLSSINGDYY
                     KIHEDDRFDKVCANATLYSTVTGECKNLCFDCSYWWKNLRNTAMFSQTIQTILHERLHT
                     THVFLEISPHPVLVSSIQECMDYLKCDS"
                     /prot_start=80
                     /type="AT_PKS"
                     /module=True
                     /module_type="pks"
                     /reduction="ketone"
                     /module_index=1
                     /end_part=False
                     /start_part=True
                     /trans_AT=False
                     /epi="unknown"
                     /MT=False
                     /M_start="280496.0"
                     /M_end="284296.0"
                     /duplicate=False
                     /specificity="malonyl"
                     /probability="0.0"
                     /specificity_all="malonyl (0.693); methylmalonyl (0.225);
                     ethylmalonyl (0.048); methoxymalonyl (0.034); "
                     /is_postmod=False
                     /pm_type
                     /pm_domain_type
                     /block_id="2.0"
                     /corr_domain_id=21
                     /cluster_id="2.0"
                     /substructure="C"
                     /cluster_id_ori=2
                     /block_id_ori="5.0"
                     /CDS id="AVAG00146wholescaffoldg23567_227"
     CDS             complement(44085..44651)
                     /note="ID=1_228;partial=00;start_type=ATG;rbs_motif=None;rb
                     s_spacer=None;gc_cont=0.337;conf=100.00;score=58.91;cscore=
                     57.26;sscore=1.64;rscore=-1.10;uscore=0.63;tscore=2.76;"
                     /locus_tag="AVAG00146wholescaffoldg23567_228"
                     /strand="-1"
                     /translation="MASHSAQLQLLNEIYITRNQIDLSEIFYIEELDGGTIDNELIKNN
                     AIGEFFHHDEASAPLLLGTIKSNIGDIGSAAGTAALINVALSMKNRIILPQRNYGHDNT
                     ITKSEKYNVQIAHQRTMFPQNRLALIGINGKNSHAIIEEWGNFSQSHSEKEISSKCLEA
                     NNSSTLEQQQYYLAVISGEFPSVFF*"
     Post-Mod_Domain complement(44355..44639)
                     /index=46
                     /bitscore="49.1"
                     /domain_id=11
                     /evalue="8.5e-15"
                     /locus_id=228
                     /locus_tag="PF02801_6-Ring_PM"
                     /prot_end=99
                     /prot_seq="SAQLQLLNEIYITRNQIDLSEIFYIEELDGGTIDNELIKNNAIGEFFH
                     HDEASAPLLLGTIKSNIGDIGSAAGTAALINVALSMKNRIILPQRNY"
                     /prot_start=4
                     /type="PF02801_6-Ring_PM"
                     /module=False
                     /module_type="unknown"
                     /reduction="unknown"
                     /module_index="nan"
                     /end_part=False
                     /start_part=False
                     /trans_AT=False
                     /epi="unknown"
                     /MT=False
                     /M_start="nan"
                     /M_end="nan"
                     /duplicate=False
                     /specificity
                     /probability=0
                     /specificity_all
                     /is_postmod=True
                     /pm_type="6-Ring"
                     /pm_domain_type="PF02801"
                     /cluster_id="2.0"
                     /CDS id="AVAG00146wholescaffoldg23567_228"
     CDS             complement(45539..46213)
                     /note="ID=1_229;partial=00;start_type=ATG;rbs_motif=GGA/GAG
                     /AGG;rbs_spacer=5-10bp;gc_cont=0.384;conf=100.00;score=55.7
                     4;cscore=53.61;sscore=2.13;rscore=2.17;uscore=-2.15;tscore=
                     2.76;"
                     /locus_tag="AVAG00146wholescaffoldg23567_229"
                     /strand="-1"
                     /translation="MATNAHHESEMETEQTDSPLDSVPLFGTGLNSSEESTQRRYFLKK
                     ELLDEFDRDFFGISDQEAQIIDPSDRILLEKFVHLLEDSNYTINQINGTKTAVFIEQTS
                     DKRPLIIAEKGFDSDTAPLVSNLHNCSASIRLAYHFNLRGPNLTLDTTHPSSLVSLSMA
                     VQALRTGEADYAVIGGTNVLQTNEQLLCDKQLQPVPSEGRNGYTKGKYINIFFLGKLFL
                     QY*"
     BGC_Domain      complement(45605..46114)
                     /index=47
                     /bitscore="114.7"
                     /evalue="8.2e-35"
                     /locus_id=229
                     /locus_tag="KSQ_PKS"
                     /prot_end=203
                     /prot_seq="EESTQRRYFLKKELLDEFDRDFFGISDQEAQIIDPSDRILLEKFVHLL
                     EDSNYTINQINGTKTAVFIEQTSDKRPLIIAEKGFDSDTAPLVSNLHNCSASIRLAYHF
                     NLRGPNLTLDTTHPSSLVSLSMAVQALRTGEADYAVIGGTNVLQTNEQLLCDKQLQPVP
                     SEGR"
                     /prot_start=33
                     /type="KSQ_PKS"
                     /module=True
                     /module_type="pks"
                     /reduction="ketone"
                     /module_index=1
                     /end_part=False
                     /start_part=True
                     /trans_AT=False
                     /epi="unknown"
                     /MT=False
                     /M_start="280496.0"
                     /M_end="284296.0"
                     /duplicate=False
                     /specificity="malonyl"
                     /probability="0.0"
                     /specificity_all="malonyl (0.693); methylmalonyl (0.225);
                     ethylmalonyl (0.048); methoxymalonyl (0.034); "
                     /is_postmod=False
                     /pm_type
                     /pm_domain_type
                     /block_id="2.0"
                     /corr_domain_id=20
                     /cluster_id="2.0"
                     /substructure="C"
                     /cluster_id_ori=2
                     /block_id_ori="5.0"
                     /CDS id="AVAG00146wholescaffoldg23567_229"
     Post-Mod_Domain complement(45626..46108)
                     /index=48
                     /bitscore="104.0"
                     /domain_id=12
                     /evalue="1.6e-31"
                     /locus_id=229
                     /locus_tag="PF00109_5-Ring_PM"
                     /prot_end=196
                     /prot_seq="STQRRYFLKKELLDEFDRDFFGISDQEAQIIDPSDRILLEKFVHLLED
                     SNYTINQINGTKTAVFIEQTSDKRPLIIAEKGFDSDTAPLVSNLHNCSASIRLAYHFNL
                     RGPNLTLDTTHPSSLVSLSMAVQALRTGEADYAVIGGTNVLQTNEQLLCDKQLQ"
                     /prot_start=35
                     /type="PF00109_5-Ring_PM"
                     /module=False
                     /module_type="unknown"
                     /reduction="unknown"
                     /module_index="nan"
                     /end_part=False
                     /start_part=False
                     /trans_AT=False
                     /epi="unknown"
                     /MT=False
                     /M_start="nan"
                     /M_end="nan"
                     /duplicate=False
                     /specificity
                     /probability=0
                     /specificity_all
                     /is_postmod=True
                     /pm_type="5-Ring"
                     /pm_domain_type="PF00109"
                     /cluster_id="2.0"
                     /CDS id="AVAG00146wholescaffoldg23567_229"
     CDS             complement(49320..49475)
                     /note="ID=1_230;partial=00;start_type=ATG;rbs_motif=None;rb
                     s_spacer=None;gc_cont=0.308;conf=71.58;score=4.02;cscore=3.
                     89;sscore=0.13;rscore=-1.79;uscore=0.89;tscore=1.69;"
                     /locus_tag="AVAG00146wholescaffoldg23567_230"
                     /strand="-1"
                     /translation="MKLVKNRLRTTMKDDRLHLLLMCTLEIPILDQIDNKDLLQKSSTN
                     KTGRRI*"
     CDS             49872..50132
                     /note="ID=1_231;partial=00;start_type=ATG;rbs_motif=None;rb
                     s_spacer=None;gc_cont=0.226;conf=90.47;score=9.79;cscore=7.
                     92;sscore=1.87;rscore=-1.10;uscore=0.20;tscore=2.76;"
                     /locus_tag="AVAG00146wholescaffoldg23567_231"
                     /strand="1"
                     /translation="MIKQIVILILMLLIFGIPYVSFIFMSFFTNPPKYHYRISHVFTVV
                     PYPLILITLFHFTEPLKNSFKKYFSRRRNSIGLSMTINNRQ*"
     CDS             complement(50712..51818)
                     /note="ID=1_232;partial=00;start_type=ATG;rbs_motif=GGA/GAG
                     /AGG;rbs_spacer=5-10bp;gc_cont=0.285;conf=100.00;score=116.
                     77;cscore=108.81;sscore=7.96;rscore=2.17;uscore=3.03;tscore
                     =2.76;"
                     /locus_tag="AVAG00146wholescaffoldg23567_232"
                     /strand="-1"
                     /translation="MNRFDIFDFDFTLVFFVFIFVQSFLNIINSMKMFTLFFFLHYLAS
                     TTQLVLSSLSCPIPITKAEWNRESTLFVNPLARCVSTENGLCEAQDLFIDNIHDNLYVV
                     DTDNNRIQKYSLIEPYDTQQGAIGITVASKGLIEPQSIFVDSQTEDMYILDHKTKITKL
                     TSDSAYRVQLWKKNEKIGRILFSEVGEYGFGKSLASYLTLDKEMNIYVGTRFSIRKWLS
                     SSNYTQRIIIAGKNDQGGNGTSDLFDPNAFYIDNDLTLYIADWQNKRIQKWLFNASEGV
                     TLVHNLTYIYGLTMGCNGHLYYTDTREQSISQLNLKTNEKTIIIGNENRLKNKKLFFPS
                     AMKFDKFGNIFVIVTDSTATQIRKFSII*"
     CDS             complement(51907..52191)
                     /note="ID=1_233;partial=00;start_type=ATG;rbs_motif=None;rb
                     s_spacer=None;gc_cont=0.253;conf=98.10;score=17.16;cscore=1
                     9.87;sscore=-2.71;rscore=-1.10;uscore=-3.73;tscore=2.76;"
                     /locus_tag="AVAG00146wholescaffoldg23567_233"
                     /strand="-1"
                     /translation="MNDNIEQDLPNTNSASGYVRLPSDDNQINRNYVILTYKQILTAVL
                     CVLTVIILLVIVILTILLKTNNQTIYISYNTTTTTSTKITTEFLSKIES*"
     CDS             complement(52390..52626)
                     /note="ID=1_234;partial=00;start_type=ATG;rbs_motif=None;rb
                     s_spacer=None;gc_cont=0.215;conf=99.34;score=21.79;cscore=1
                     7.49;sscore=4.30;rscore=-1.17;uscore=3.54;tscore=2.59;"
                     /locus_tag="AVAG00146wholescaffoldg23567_234"
                     /strand="-1"
                     /translation="MNIIQKSFEQEPILIDYLDQFMFNNNSIHLNNQSSSLQTFDNSSD
                     IELKTLNDQDDTKLNSNSSVHLSNNKFSSLSMI*"
     CDS             53767..53901
                     /note="ID=1_235;partial=00;start_type=ATG;rbs_motif=None;rb
                     s_spacer=None;gc_cont=0.319;conf=61.09;score=1.96;cscore=0.
                     25;sscore=1.71;rscore=-2.08;uscore=2.33;tscore=1.46;"
                     /locus_tag="AVAG00146wholescaffoldg23567_235"
                     /strand="1"
                     /translation="MSNFNRQNSHVVRDDEPFIENSMQFSFINISVEFEDEINPSRNS*
                     "
     CDS             54108..54305
                     /note="ID=1_236;partial=00;start_type=ATG;rbs_motif=None;rb
                     s_spacer=None;gc_cont=0.247;conf=97.57;score=16.07;cscore=1
                     9.09;sscore=-3.02;rscore=-1.41;uscore=-3.11;tscore=2.15;"
                     /locus_tag="AVAG00146wholescaffoldg23567_236"
                     /strand="1"
                     /translation="MKFEFLNIENVILSSYRLNPKYRKEGEIVVGVPSTSNDQLNKLKG
                     PTSLYLDNQKNIYVADMNRI*"
     CDS             54483..54644
                     /note="ID=1_237;partial=00;start_type=ATG;rbs_motif=None;rb
                     s_spacer=None;gc_cont=0.216;conf=89.92;score=9.52;cscore=7.
                     96;sscore=1.56;rscore=-1.72;uscore=1.53;tscore=1.76;"
                     /locus_tag="AVAG00146wholescaffoldg23567_237"
                     /strand="1"
                     /translation="MNEQSNTTEYLYYSEGIYLDKFNGDFYIADSGFNRIQKKYYHSLK
                     CTLKMIYL*"
     CDS             complement(54723..55316)
                     /note="ID=1_238;partial=00;start_type=TTG;rbs_motif=None;rb
                     s_spacer=None;gc_cont=0.340;conf=100.00;score=67.45;cscore=
                     76.55;sscore=-9.10;rscore=-1.10;uscore=0.13;tscore=-9.15;"
                     /locus_tag="AVAG00146wholescaffoldg23567_238"
                     /strand="-1"
                     /translation="MISLIGKSITTNERSIVFITRPNDTITSLYNTTAGESTSGFNGIY
                     PASNEGPCNAIDRNLATKYSNYGGTGGPARIVNGPGIGTGFFIIPSISNATIARAILFA
                     TANDYSPRDPLTVTLEGSNATTNTTLHLGSSWTLIYTGSTGIDCSNDPGRSKYVTQQNF
                     PNTMIFASYRLLITSQRGIEDSTQYAEAQILGYI*"
     CDS             complement(55341..55721)
                     /note="ID=1_239;partial=00;start_type=GTG;rbs_motif=None;rb
                     s_spacer=None;gc_cont=0.339;conf=99.94;score=32.40;cscore=3
                     7.19;sscore=-4.80;rscore=-1.10;uscore=-1.87;tscore=-1.17;"
                     /locus_tag="AVAG00146wholescaffoldg23567_239"
                     /strand="-1"
                     /translation="MNGPGIGTGFFVTPSISNATVAIGIIFATGNDDPERDPLTITLEG
                     SNAMTNTTLHLATSWTLIYNGSTGIDSTINNTRSAYAIQQNFNNTRIFASYRLLITSQR
                     SIASSVQYAEVQILGYYFFYML*"
     CDS             complement(56856..57284)
                     /note="ID=1_240;partial=00;start_type=ATG;rbs_motif=None;rb
                     s_spacer=None;gc_cont=0.296;conf=99.84;score=28.03;cscore=2
                     6.79;sscore=1.24;rscore=-1.10;uscore=0.23;tscore=2.76;"
                     /locus_tag="AVAG00146wholescaffoldg23567_240"
                     /strand="-1"
                     /translation="MIWRIVSLVFLLIFNALSLSKATQSVFMSIMTGWQFQCIQTTCLP
                     FSTKIVPNIIICQTTCLIDINCQAVSFHPSSSICEIFVNIPNPAGNMLSDMDTITMITI
                     VGMRNPFGKLLGQVNLKFFTALRLNEQDKSILLFEVSL*"
     CDS             complement(57838..57978)
                     /note="ID=1_241;partial=00;start_type=ATG;rbs_motif=None;rb
                     s_spacer=None;gc_cont=0.277;conf=63.86;score=2.48;cscore=2.
                     37;sscore=0.11;rscore=-1.99;uscore=1.22;tscore=1.52;"
                     /locus_tag="AVAG00146wholescaffoldg23567_241"
                     /strand="-1"
                     /translation="MENQIQILLLLLDLNDNKECDVAMAYHNLNNIEFYLSIHLNGILD
                     S*"
     CDS             complement(58179..58403)
                     /note="ID=1_242;partial=00;start_type=TTG;rbs_motif=None;rb
                     s_spacer=None;gc_cont=0.307;conf=87.55;score=8.48;cscore=19
                     .84;sscore=-11.35;rscore=-1.23;uscore=0.83;tscore=-10.30;"
                     /locus_tag="AVAG00146wholescaffoldg23567_242"
                     /strand="-1"
                     /translation="MKNYKDTKNESEQIFSTTGDVNEDGKVDFIFANNRMGTVDIFLNI
                     DTRKFGNQTTYLVGRYAKSYTIVAAHCKQ*"
     CDS             58710..58931
                     /note="ID=1_243;partial=00;start_type=ATG;rbs_motif=None;rb
                     s_spacer=None;gc_cont=0.266;conf=65.99;score=2.88;cscore=2.
                     52;sscore=0.36;rscore=-1.25;uscore=-0.80;tscore=2.42;"
                     /locus_tag="AVAG00146wholescaffoldg23567_243"
                     /strand="1"
                     /translation="MTNDDTADFKMKIFRKFKSLEWDYFESLSNDEKKLLSYNGRLENY
                     NPSHLLECKYFFIIIEIINSYTNHYFRW*"
     CDS             58987..59148
                     /note="ID=1_244;partial=00;start_type=ATG;rbs_motif=AGGA;rb
                     s_spacer=5-10bp;gc_cont=0.352;conf=85.72;score=7.80;cscore=
                     7.96;sscore=-0.16;rscore=3.50;uscore=-6.09;tscore=1.76;"
                     /locus_tag="AVAG00146wholescaffoldg23567_244"
                     /strand="1"
                     /translation="MPEYATGLVEKAPKPMFDEFQLEKEGFELWKLKPPLTELYKGGWI
                     FANKVSTT*"
     CDS             59359..59526
                     /note="ID=1_245;partial=00;start_type=ATG;rbs_motif=None;rb
                     s_spacer=None;gc_cont=0.262;conf=91.26;score=10.20;cscore=1
                     0.44;sscore=-0.24;rscore=-1.66;uscore=-0.40;tscore=1.82;"
                     /locus_tag="AVAG00146wholescaffoldg23567_245"
                     /strand="1"
                     /translation="MIEYNVGEGNFHIILQHFDQYAKLWKKFGRNLTIDFSKHPSMEKW
                     FMDIKNEQNK*"
     CDS             complement(60001..60681)
                     /note="ID=1_246;partial=00;start_type=ATG;rbs_motif=None;rb
                     s_spacer=None;gc_cont=0.424;conf=99.99;score=42.29;cscore=4
                     3.28;sscore=-0.99;rscore=-1.10;uscore=-2.00;tscore=2.76;"
                     /locus_tag="AVAG00146wholescaffoldg23567_246"
                     /strand="-1"
                     /translation="MEIVLLVALSKPNNAHIFENICQTQRAPEKLRTALCRCCAWSKAD
                     RPPFSTIVNELASISEEDLRQVNEGGGGEEEKPKQPMSSNVQQSTSVGKRSTKGTSSIS
                     IANDNYTSEDGDHHEIERKSSTNSTQHKKYPSQMGQASAYDEPPKNVRGRRPKASSSSA
                     RSKNNSDDAQHVRNFFEQSTMDCFLGGKSDPLEIAFGLRPKGIQHRKGSSFMNSFAEDH
                     DFDN*"
     CDS             complement(60912..61433)
                     /note="ID=1_247;partial=00;start_type=ATG;rbs_motif=None;rb
                     s_spacer=None;gc_cont=0.410;conf=99.76;score=26.24;cscore=3
                     0.97;sscore=-4.72;rscore=-1.10;uscore=-5.74;tscore=2.76;"
                     /locus_tag="AVAG00146wholescaffoldg23567_247"
                     /strand="-1"
                     /translation="MAEKSEPLIKRTNEVGRGGFGIVYRGLYNGSQVVAIKDIAAKLST
                     DALVEANLLKILRHPYIVRFIDVITTITNTSLITEYVDGGSVADYIQKTIRQTVAYWKA
                     ARQIMLDVAYGMSYLHEKRVVHADLKSFNILLRRDKRAVICDFGLAKTRIDSKAQTTGG
                     VAGKIIRTLK*"
     CDS             complement(62275..62418)
                     /note="ID=1_248;partial=00;start_type=ATG;rbs_motif=None;rb
                     s_spacer=None;gc_cont=0.333;conf=66.89;score=3.06;cscore=4.
                     57;sscore=-1.51;rscore=-1.94;uscore=-1.13;tscore=1.56;"
                     /locus_tag="AVAG00146wholescaffoldg23567_248"
                     /strand="-1"
                     /translation="MKGHMNKKKRFRVRVKFQMLNLLFIILVVVSVEDENHSTITDGEQ
                     WV*"
     CDS             complement(62507..63538)
                     /note="ID=1_249;partial=00;start_type=ATG;rbs_motif=None;rb
                     s_spacer=None;gc_cont=0.250;conf=100.00;score=108.02;cscore
                     =105.66;sscore=2.37;rscore=-1.10;uscore=-0.07;tscore=2.76;"
                     /locus_tag="AVAG00146wholescaffoldg23567_249"
                     /strand="-1"
                     /translation="MSFERMKNISENVRISTANRENFRSDFIKIETFEQLRKINSSKKY
                     FWLEDQWKFGYEHIPHRKWIFDRMSYKSKMFVYYNSSIDILMNHTFEHIYYDPNIKFDL
                     NKWQPRNLPPVNSTIHLNYNYTITWKDKVFTSFLRYMFTLFFHQFAPRIEASKNLLTKY
                     WSSYLADKKHQSYEYALSSMAVVYARRGDHGFEDPFYRKFGKWRGISLFIKNIYNEEKD
                     LNQTFSSIFFLSDDPNFVNSAIEFSSKYSLSLNERFARKYLFGRDVIYNIYAPDNCRNP
                     LSRFDFDQYLVNVHLIIRHSTLIVTQILSNLGTYLEAFLYAEKQLLPNHQTNTRIKYVK
                     DNF*"
     CDS             complement(63585..64295)
                     /note="ID=1_250;partial=00;start_type=ATG;rbs_motif=None;rb
                     s_spacer=None;gc_cont=0.255;conf=100.00;score=85.99;cscore=
                     83.72;sscore=2.27;rscore=-1.10;uscore=1.26;tscore=2.76;"
                     /locus_tag="AVAG00146wholescaffoldg23567_250"
                     /strand="-1"
                     /translation="MIEYKYISRILYMYILLVVMVGIYVIIIFVVNWHHKIDHLPFFYV
                     NHETSIKRMPIRSANLIYYRDSRYYNECRLLYPSKTNECDMNPLLYYFSKYDYIEKTND
                     SIIDDNINQYLKPLSYSEENFRHASYPILWLDVFGDVHWNEPAERQMYEFLIDKQFPKS
                     PNIHDEKYKIEDYVNDCESRHLILLEQWTSGGFFSRVNCFIEQFGQTLYSPFMAILLPR
                     KFNMGSAGKEDFFK*"
ORIGIN
        1 tatcgtcgaa cttaacatat gtttcattag taaatgtatt gaataatcga catgttaaac
       61 tattatgtgt ttgagtcatt gtcattttgt tctcaatggc aagatatgga cataatgtct
      121 gattaaaaca gattgcttct ggtttagtat cattataaat caaatgtata tgtgaatata
      181 atatgagtgt tgatggtggc atttggttaa aatagagacg atctcgttca gttatacatc
      241 gaccatcatg ttgaacattc ggtccatcat aacaatgacc atcgccacac gaaaacaata
      301 atgaagcgca tgcatgattt tcacagcccg tcaaataatc gaatacttta caatatttaa
      361 ttggccacgt gatctcatca gatgcatcca tacagtcaga attaaagttt ccatagagtt
      421 tattatcgat acattgtgca ttgagacaac gatattcagt ttttggatca cattcattca
      481 tttcaagttc atgacaataa tactcatcga atccattact acagtcgatt ttacctgtag
      541 tcaaaaaaaa gaacgaatta gtttttactg agaatatgag tgagaattaa agaattaaat
      601 gtaagctata ctcctataat acgataattg atttctatat actcgtactg gtgtagtttt
      661 ctcgtaattt gtggaattcg gatagatctc agaatttatt tactaaccgt cacatatttc
      721 acgccagtcc aaacaaatga cagatttaca ttcttcatag tgcatgatat aacaagtacc
      781 atttgtaata gataagacat cgttaatcgg gtgttgtttc ttcatttgtc gttctttgac
      841 aatatttgta aaggatgcat ttgagtcgaa cgtatattca cattgtgttc cgaaccaaag
      901 attagaacaa atgaaaacga agcccgtttc tttgtttgat acgtattctt caatggtatc
      961 caatggtaca taccagtcaa gtaattgatg acttgaaata ttcatttcac gcaattgatt
     1021 gaatgttaaa tgtcgaccat tagcggtagt tttattatca ttaagtaacc gaccaatagt
     1081 tttttctgtc aatcgacgac aatatcgcac tatctcaaag gttactttaa gatcgacatt
     1141 cgtagcagct gggaattcat tatcgctagt tgtcacaaga tgtaaacaat cgaatgcgct
     1201 attataacca tttgtgtcgt acattaaacg agaagtagta cttgtgttgc ataaaacgaa
     1261 tatgaaaaac aaagctctaa attgttgcct gacgttaaaa cacatttgat tgagctagat
     1321 aaattaattg agtgattttt tgtcacaaat aaactgaagt aattaagcgg gagaaactct
     1381 gcatcatatc atccttctat ctatagaggt agaaaaggta gaaaaattat tgaacttata
     1441 aaataactga aaatcaagaa tattctgctt ctacactatt aggagatctc aagagatgtt
     1501 catcacacta ccaaagaact acgtcgtcat tccatacaga ttttctcttt atttctcgag
     1561 cagtaggctt tttagtttta agcctctgtc aaaaaggaat attctacgga tatcctttta
     1621 gtagtaaaaa cgttttgtta ttatcgcctt tcattcgtat ttattgaaca tttggcaaac
     1681 cttgggggtc catctgtatg taaaattata cttttaattt agttctttct ctcttattca
     1741 accagtaaga tatgattgtt aaaacggaaa acatagaaaa cgttttttgt tgttgatata
     1801 aagacatgct atgatgcatt cataatattt tataatctct ttttcacttt aaattatcaa
     1861 aatttgaatc aatttttgat cattaatata aaagaagaaa atacagattt ggatgaggac
     1921 gacagtgaag atagctgtga aaaaaattgt gtaataaaca tccgttttct cagctttgtc
     1981 tccttatatc gcaggaataa gcaactcaat tcttaagctg atatcgattg aattgaactg
     2041 aatccaaaaa aatgttctat ttattaatca actactcaaa aagtctatta agcaatttcc
     2101 atacgtcata acttcattct tcagctcaaa acaactctat acagtttatg agctaagttg
     2161 aattggattg tccagctcta acacccacac tcaaatcttc atcgtctatc tcatcctgtg
     2221 attcttcaaa gttccctcca ttttcacaat cataagtaca attggaaaat aactaatctt
     2281 ttgtaaaaaa aaagccgaga atatcatact atatatttta ctctattacg gattttacaa
     2341 taaatgcatt tgatcattaa aaaatggaat agaaaatcgt atatcctaaa gccattcata
     2401 ctgacgttaa tataccatca atagccgtta ttagaatcat gtgcagttta tgccaaaatt
     2461 atagatcccc cgtatacact agtaacgctc atcctctgga ttcgctgacc cttttctgaa
     2521 agaatgataa cagtgctcag taaaacccac aagctgtacc tggatttgac aagatctcgg
     2581 tccaagcaaa ctttatacat aaaacctttt taaaagtgtt tttcatattt tcaccatttc
     2641 aaagtatcat taaatcattt attgaaagag aagagcaaaa ataagtgctg tttgtaaatg
     2701 ttcatgcatc tgatcgcttg atacttctaa aaaaaacgtt acccatgttt attttccttc
     2761 tataaggctc ataaataaac gtctaatcgt tcgtcggcct ccctccggtc ggccactcgc
     2821 gactagtcgc tagcacgcat gacccttttt ctatttttct tttaatcata tgagagtaat
     2881 gtgagagatt cgttcaacat agtagatcat ttcataaccg aagacttgcg aaatttgcat
     2941 gatcgcgtcg tatccagtat aggtttcatc ctgcttttca ttttcaggaa acagaacttt
     3001 gtccgattcg ttctggtaga tcatcaatta agtgcctgcg aagacacgtc cgaagcacgt
     3061 gaaagtcact ccatccttat tctgaagaat cattctctaa attcacgtct agtcgttcca
     3121 cggcctccct ccggtcggcc acttacggcc agctgttaac atgaacccct tcattgtctc
     3181 gtccactttc gattcatttc caaaacgaat aagtgaattt ccgttggtct tttcaaaagg
     3241 cactgatttt gtatgactat agaagattcc aattccccga tctcgattac tcttctgtcg
     3301 aattttatac gaaatataag aattcatcat ttgttaacta gataattaac taataagtaa
     3361 tcaagtgaaa ccgacgtcgg gttcgagttt cccatccaca aaaacccttc ggtcaaccct
     3421 tatatgacaa tataataaca atttactgaa tgctgaattc tgattggatg gaccggacag
     3481 acagacaaac tttttgcatt tcaagccgct gattttaacg ctgtataacc ctttcttacg
     3541 gaaaagggaa taaatcttta gtttatttta ggaacaaaag acaatgatca gtctacgata
     3601 ccgcaatgtg tgagtataca agtactatct gccaacctag catcacattt ccgttcgctg
     3661 atagaagaag aaaaatcaat acaagtttgt gaaaattagc tgttccataa ttatagacct
     3721 ctatacaaag aatacatttc tcgatttttt ggagctgatc aaccgttaaa ttttggcatt
     3781 tttttatgat ccaaataaca tcctatgtat ttctccaaat tttgaggaat tactgatgtt
     3841 ttatcgccga ctacttgatc ttgattaggg gatgctgttt tcatagtttt atctattcaa
     3901 aactaacctg gtagacatat ttactcgaaa tagtatcatt gtagttgaaa ttatatcgat
     3961 caaagtgtag ttaggaagag tttgagaaga tacctatcgt ggtgcctcac tcgtatgtag
     4021 tctacccgtt agaaaatcgc agaatatctt taaagatttc aaccgatgaa tctaatttga
     4081 tgttccagtt agaagaagca catcaagttg cactagaaaa tcaccaaata gaatagagaa
     4141 aacgcattcc gcacaataaa gacccatgac atcgaagatt aaccaattca acaacgatat
     4201 aaatgtgcag gcgatggtaa gtttcttcat gagttactat gatataattc gacgacgaac
     4261 gtgaattttt caaagtttac ggattagcca atatttggtg tcatgagtct aaattttagg
     4321 aaaagatttt ctagtgcaac ttgatgcgct tctcctaact gtatcattag attggattca
     4381 gcgcgtcgaa taaccaaaga atgctgtagc tttccagata agagctcaca taacagttaa
     4441 ttaccacgac aggtatcttc tcaaactctt cctaactaca ctttgatcga tataatttca
     4501 actacaatga tactatttcg agtaaatatg tctaccaggt tagttttgaa tagataaaac
     4561 tatgaaaaca gcatccccta atcaagatca agtagtcggc gataaaacat cagtaattcc
     4621 tcaaaatttg gagaaataca taggatgtta tttggatcat aaaaaaatgc caaaatttaa
     4681 cggttgatca gctccaaaaa atcgagaaat gtattcttcg tgtaggagat tataattttg
     4741 atacacccta tataatataa caaagtcttt tcaagattat tgatcagtat attgagttga
     4801 tatcaataat caagttgaga gttaagcgag tcagcctcgc tgagtatttt ttaccaatcg
     4861 gtacgcatat caactttcaa tcaaattttg taatctcgac tttatcgagt gctgaaaaac
     4921 gaagcccggt ctatagcaga ttggacttat tttttctgta aaggataggt caaacgattt
     4981 tctagtttat attttgtatg agcgcgaaca caagacaata tcagatcata ggagtttgtt
     5041 caactgtttc gatatcggag tgtaatttgt gactttccaa tatttcagat tcctaatcaa
     5101 gacaaaaaag tgaattaatc agagaattga gtgtcactgt aagattgctc accggtttcg
     5161 agcagaaaca gaatagtgtc ttccatgaca ctagtaacga tttgtcgata ttgttggaat
     5221 ttttagtacc tgtcaaataa aatcaccgat agagggattt caatgttctg agagtcttac
     5281 aaaatacgaa tgatcctagt acaccaagaa taaatgtcag tacaacacca ttcaacgagt
     5341 accaaaacgg agacattgaa tacagtaaaa ataaaggatt tgaactaatt aacaaagaaa
     5401 tatagtcttt tcaaatgtat atggttcttc gtacctggca gcagttgaaa aagaagtttg
     5461 agttacgtta aatggtggta cacatccttc aattgaagta ggtaatcgtc cattatgtct
     5521 gatatgtgtc ttcattgtta aattagatcc gatgagtatc catatttgga acgtcaggca
     5581 aagaaagaaa gctacgagaa cactctacaa acaaaataca gatcatattt tttattctcc
     5641 gagatcgatt tattgactta ctcgactgtt cactcgtggt acaaaaaatc ccaggaaaaa
     5701 catgccaaga ataggagcca caaatgcacc agcaatttga aaaacaatct atagacagat
     5761 gagtgaagca aaagaatcgt tcaacaagat ccaaattgta attaccacaa taatgttatc
     5821 tttaagataa gatacggcaa aagccagaaa gattgtaatg aaaccaatag cgaatgcttt
     5881 gaaacgaaca gtcaaaatcg aatcaatatt ataatgaacc tgagcttaca taaaactttc
     5941 gacagctttg tttgttgttc atcagacatt gcgtgtgcta ctgatgttcg cttgtaaatg
     6001 tcttcgagaa tcacggttgc tgcactgttc attccgcttg agactgtact caacgaagcg
     6061 ctcaagatgc atgcaatgaa caaaccagtt acgccaggaa atctgccgag tgtttcaatg
     6121 acaaataagg gatagagcta agagtactca ataagaacaa gactttcaaa taaacgaaaa
     6181 tcatcaaact tggtctggtt tcgagatgcg tttggctcga agaggatcac aatccttgta
     6241 ttttacgtag agaagacacc cgacgattcc gcacagagaa attatcagca cacatagaac
     6301 ataattaatc caagccgctc tagaatttgg cacaaaagta ttttgaaaaa tacgagattt
     6361 tcgaagagca ataccgttga gcagattttg tatctttaac acacatgtat ctttgtcctt
     6421 gtgtttgtac acatgaaaat attgcaatac cataaaagct accagcaaac cagagactcc
     6481 ataaagtata tcgaattgag gggttgagtg taactctaaa attaatcatg tatgtcggtt
     6541 gatatattcc atgactgaat tttggtagaa aacatcgaaa agaaaaatgt cgactccttt
     6601 cttggacatt tttcttctcg gtgtttccca ccaaatccct attacttact tttgaagacc
     6661 ttaatcaact ttcgatatga tatggagaaa gaaactttaa agatagcact aacactcgct
     6721 tcaaaaatta ttattctgtt ctcataaaat tagatttatt ctgaacgtag ttccataaat
     6781 gcagtttttg ctaagagtat tttctttaaa tttgaaaatc ttactgtacg tacatctgag
     6841 aatggttaat tttgaatgtt ttgtgtctgt atctatgcca tgaacatata tacaaaagag
     6901 ttgcgcctca atttcctggt ctcgtcttct gtatcacaaa caaccaccag atgtttagtt
     6961 ctactaacaa cgaaagagca tgcactatca tatattctct taaaatctta gaatatgtta
     7021 ccttgtactg ttatgtgcta aaatacagta cccataaaac cctagaatag gtcacattgc
     7081 gtagatcaag tctcaaaatt cgtccaaaag tgtttggttg cgcttttatt gttttgtcgt
     7141 atatttcatt cgtttatatt ctcggatgaa tgtggatggg taaatcgtct atttctctgc
     7201 atcgagatta aaaaatgatt gagtgagtga ccgttttata atggatatta caatatattt
     7261 acactcgatt cgagcaacat tagataaatg aatattttca aagcgttgac gacagtgata
     7321 ccctcgacag tgagaagtca tacggaggat ggctgtattg ctctcagtat gcatatacac
     7381 agcgacacga ttaaaatata tcttcacgtt tcgtgtctca aaactaattt taatcattgt
     7441 actttactct ttaataccca agtgtaatca gtatgtgttt caacaccaga catcttagat
     7501 ttctgttaga tctggcgatt gaacaatcaa ctctgatcaa atttttgact tatttcaaaa
     7561 ttattattcc ataaacaatc tcgtgagcga gaaacgatac ctatgatatt tagtacgtat
     7621 tacaagtaac aatcattctt tccgttttca ttgcttacat gcagaggtca gaaaagtact
     7681 cgatacttga caaatgtaga atatgatcac gttatctttg acagttttct gctatttggt
     7741 gtactcacaa agagccttag aaatttcgtg tttttatacg agtggataaa gcaatgatta
     7801 ctctgttaaa gcgtatatgt ttcatctttt tttatttgag tgtagttcaa aaatttgaaa
     7861 agtatcgaaa agcggccaaa agcgtttcta tcacacagca atttttagat catttttcaa
     7921 gtgatagttc tcatctgtat agagctaaag gccaagcaat gccactggtc aaatgtgaca
     7981 gaccgaagaa aaagatgtta ttctcaggat tcaaaccacg taccgtttgc tgtatgagaa
     8041 gatgttgtaa gccatttaga ctagaaggga caattactct ccgtttagcg tcagagtgta
     8101 tctttactgt cgccaacata aagtcatttt tctctatgac tattatctcc taaggtacat
     8161 aaacctttta tttttataca aaagaataga tctttcgttt ctctgacgca tatttgacta
     8221 tagtgttcat ttttctaatg attcaaatgg tttaaatcag ttttgattgg tcgtataagt
     8281 aaatttttgt gaaaaatagt acacatttga tttttaattg agacagaaat aagatatagt
     8341 tcaaaagtaa atatcacttt tcttctcagt ctcgtactct ctctatttag tatttctgca
     8401 caagaaatta taatggactt cttctatttt taccgatggg caaagtgtgg gcatttgagc
     8461 acctggaaaa tttgataggt gctgaggtgc tggtgatccc tgcgtggaaa gttccccttg
     8521 atttttactg attttcatta ttatttagct tactggcact gagatctggc agtaaaaaag
     8581 gttcgtgtca gtgctctctg gatcttatca aacttttgaa ctagactcaa aacaaaagaa
     8641 aatgcataat atatagttta atagagtact cgatgtttta tccagtcata tcaaaacaat
     8701 aaacttttaa ggttctatgc gaatacagca aaactgtaaa gaatacaacg tgaatatggc
     8761 gtactttgta cttttacttg aatacagttg cttagtacca ctgaaaatct ttgcgcgttt
     8821 cgaaatatat cgatacttat acttaagtat aaacgaaaag tacaagcaaa tgttgttgtt
     8881 gtactaaaaa aatgtactca gcgttcaact tttacttaca cccagaattg cgaccgatcg
     8941 ctagcaatta tggtgttaaa tacttttgtt gggcctccag catcgatgaa acctaaattt
     9001 tgttttacaa atgaaaatct aatagtagaa gatataatat ataccaaaaa taatcgatag
     9061 aacaattcca agaaacatca ttatcgtttg tgttacatcg gtccaaataa ctgctttcat
     9121 tccaccctgc aaaatttcta ttgtcattat atgattttga ttgttatgaa actcacaata
     9181 ctcgtataga atgtacaaat tatgccacat gatccgatcg ctagccaaac attgagacca
     9241 gtaacttggc tcaatgccaa actaggtccg tagagaataa cagccatgta taatgtctag
     9301 attaatagaa gtcgacgtat ggatgaacta gtttctactt taatgtcact tacgtaattg
     9361 aaaatgaaag taattgtaac tgtaatacga actggcaatg aaaagcgatg ctccagatac
     9421 ttcgaatcga tacatgtaca atagtgatta tataacttta tattcaagac ttacagcata
     9481 gatactgacg ctaccaatat gacgaaagat aggtatgaat aacttcactg ttacatatgt
     9541 gccgataaac catgcgaata ctgttaaaat aacgatgatc ataaaagaaa agaagaatga
     9601 gcaagagttt actcacaaag atgaatatac actattccaa atgcataaac ttcggtggga
     9661 gctcctagaa ttgttgccgc tgataaattc gatgctaaca aactcattgc cgttggtaag
     9721 acctgtcaga caatctagtt ttttcattta aaaatgacga aatgaaataa agcaatacct
     9781 tcattttacc attggctgcg aagaattcgc tagttgttgt ttgttttgac cgaatacagc
     9841 cttgatatat accaatgacc gctgatatac ctatcgatag taattaaaca atactaaata
     9901 ttcgatgaat ttctttatct tacatagaag aataataaga acagcatagt cagtccaacc
     9961 gagatacatc tagaagaaga tattcatcaa ttagaccgat taagtttcgg aatatcctat
    10021 atctacaatc tcattgctac tgcagtctct atttctttta ttgatatccc aatgacaaag
    10081 tagaagggta accataatgc tgttcttaat gtagatcata ttcgctgcac tcttacatta
    10141 gccattcgtg tgttctatat tacgcacggt aatacacaat aaacaggagc acgaagaaaa
    10201 atgaaagatg aagaaatgca cgaacgcaac gtacataata ggacatcccc atcggtggac
    10261 cagctacggt gcgaaagggg ggcaagtact ctccttaaaa atgttttaca aggcaacaaa
    10321 tctttattgt ctctgacatt gtaaacgttt tttgaacact catggctcca tccgtagtat
    10381 tacacaatcg tattgacatc tatcataacc tttaaatgaa tctttgaatg acataaaact
    10441 tataaataat agtaaagctt attccaagaa aaagcgcaaa taacttctag taaaaacatt
    10501 cggatttaat aagtgaggat aatgatgtga cgatttttgt gggagagatg tttgcgctgt
    10561 tggaactaca tcttcgttta tttcttcctg ccaataatcg catcgttctg atacggagca
    10621 cacgcttata tactcgtcca tcaaagaaaa cgaaataata tagaaaaaaa attgattttt
    10681 gagaaagatt cattttcagt tcgtaatcac cgtttatatt caatggcttt atcgacattc
    10741 gaaagatact catactctct ttatacaccc ttaatatgaa aatctttaga attttttcaa
    10801 atgatttaga aattttttga taaacgcaag aattttgttg ccaacctaat atttacaaaa
    10861 cttcaataaa tacagaccac tcaagtcgga cgattgggtg tggaaacggt tggttccagc
    10921 cggaaaatta cggtatactg cttcgggaat catcatcctg ggcagaggtt ctaatagaaa
    10981 ctactgaacc caaccgaacc gaacaaagaa ccagaaaaac ccagttctat tcgattctgc
    11041 taccaatgaa aaaagaaaag acggtaagtt ggaaagttgg aagcagagta aagaaagtga
    11101 ataaaaattt gtcgttcgtc gtcagtacca aatgtatttc ttagaatatg atgaataatc
    11161 acaagaaaaa aatattaata gtaaaacgtc tgctttgaat acagtgttct cttttttctg
    11221 tctttgatgt tttatgttct gtactgcttc tttctatcgt ccgataatca caaaaaacaa
    11281 aatttctttc ttttttctac ttctctcacg tgttggtaaa gatttgctta cgtatatgag
    11341 tgtgtgtgtt agtctcaaaa agaattctaa atcagatgca tcttgaaggt gaagatgtga
    11401 gtgtagatgg tggtctaaga ctgagcatct aacgatacag gcaagggtgt gtaaaagtgt
    11461 tttgagagtg gtgtgtggat gggcgattca agcagactac aacgggttct cacctggctg
    11521 aacggtcgta ctaggtagtt aaaactctgc aactatatga aatgatgcaa gtatcgtaga
    11581 tcagcgtgtg agtgtatcaa aagcagagtg ggacgtattc tactcacgag tcagaaaaaa
    11641 ggaatactgc agaacctttt tgcggattct gcgagtgggt actatttaga ttgtttgctt
    11701 gtcctacctc tcttctgaga agagaacgca tatatatata tatatcgaga aaaatggaaa
    11761 aaaccaacat aacgatgaac aataggaaat tcccaactat atatatgaaa aataccacat
    11821 acatagaaag gaaaggaaga agcgaaagaa aagaatatgt gtcagatgcc tcggtcgatg
    11881 cagacccttt cgtttattcc ctgtatcttc aaacatgtat atgtttatat aacattaaac
    11941 agagaaagag actagaaaga aatacaataa tataaatcta tactgaaatg gtatgtgaga
    12001 caaaaaaaat aaaaaaaacg agatcacaat gtgagaaaca aaaatcgaaa aagaaaagag
    12061 aaactcaaca acaataaaaa aagtgagaaa cgaggaaaat tttgtaaata ttaatgttga
    12121 tttgattttg atgaatgatg tcgatgttga tgatattgtg aacggtaacg tggataatga
    12181 tgacgagcta gagatgatgt tccactattt gttaatttgt tgtaatgttg tcttgtaaaa
    12241 atatgtcgag attaatcttc ataaattgat aatgattccg gttgacgaac ggcgacgaac
    12301 catcttatct tgtgtgttcg tttcgatact gttgtgttga cgatgtaaac cggtatttga
    12361 tgttgtttca ggattaattt gatttttgta attgtaaaac gtgaatcaat atcttcgaag
    12421 atcaacttgt tgcggttata tcgtcgacgt tgttagactt tctgtttcta ttaaaataag
    12481 tgtgcagtta attctgtttg attttgattg gtttgcagcg attccacatt ctttgcgtat
    12541 ctaggtgaac caaaactaat ggaatttcct gttctggatg atatataatc gattaatctt
    12601 gaactgttaa tgcataatta tgctcaagaa ttaagataga ttgagcattt aattcattta
    12661 tagaaatagt ttcattcgat gattttgttc gagatttctt cggtaaagtt gttcgttgtt
    12721 cagagatatt atcgtaaggg tgtgggaatg ggtggtagta gtatatcact ctaacaccca
    12781 cccttgtata gcagcgtgat ggttaaatat cgctgatcat tataagaata aggatcatca
    12841 attgtctata cacatagctt aactaattgt gttacttttg ttctgacttc tatcaattac
    12901 aattgaacaa ttatcgcatt tgcgatcaaa cgtcataacg agcaaatgcc ctaaacccga
    12961 atcatccttt acatactact acatagccag tcatatttct gattgtttcc ctgatgcaaa
    13021 aatttcaaaa aatgtttttc gaaaaaaaat ggggaaactc ttgaatttac ttttatccgt
    13081 tccatttttg tgcttttaca tcattaataa caaagctcga acaagtattt gtcttgcact
    13141 tgtcaattac aactattttt atcaatattt acaaattata tttaatcgct cagacaatgt
    13201 agacgtatca tctcagatat tttctaaaaa attaaaaagc tgcatcagga ttcatacttt
    13261 cttaatgatt ttttttcaat agcgacgcat tgtattagtt ttttgtttat ctcgtgtgtg
    13321 cctgataacg caacaaaagg tcaaataatc actctacaca tatatgtcta cgcaaggaga
    13381 tcgacagaag gctacacgta ttttttctct tcttcagtca aagacgcttc gcggacgaga
    13441 aaaagaaaaa ataatattgt tatataccta ctttctatgt caataatcaa caagctactt
    13501 gcttctatca gcacattact ttctatgcgt gcgaacgaca catcatgaat attattattt
    13561 ttttatgggt atttacttct atcgtcctga tggttgtttt catggtgtac tggttattag
    13621 tgcgacctga aaagcgctcc tataatgcat tacattctca aggtgtgcct ggggaaccat
    13681 atgtacctat cattggtcaa ctgctcgaaa ttaatcgtgc tcgagttaag gatcgataca
    13741 tgatttatta tgaagaactg gcgcgaaaac atggacctgt ttttctgatg ggcttcggtc
    13801 cattgacacg tcttgtcgtt ctcgaaccta atttgctcgc cgatattctt ggtcgatcat
    13861 atgctcacta ttataagaaa acaaacttca ctgcaactgt gttcaaatca ataatcggca
    13921 ctcacaatct tcttgtaagt gaaggagaaa aacatgagcg agctcgaaag atgctgaatc
    13981 caagttttca ttttgccaat cttcaatcga tggtgtctgt catgattgat cagacgagaa
    14041 agatgatcga cgaacttttt gtgatgagcg accatcgatc tgttgatttg cagacagaat
    14101 tcagtgcatt gacattggcg attatcgctt cgtgtgcctt tggcaaaggc tttgaaacca
    14161 ttcacaatgc caaagatatt gtgaaacgga catttactgt cgtactagaa gcgattgaat
    14221 atcggacgat gtgtatgatc aaccaacttc ctttcttagc agaaatgcct ttctggcgca
    14281 agcgaatcgt cgataaaggt gctgaagaag tagcgcgttt tgttgagcag attattgctg
    14341 atcgtcgaca tggtcgttcg caaagtttat gctcgggatg tgatattcta gacctacttc
    14401 tatcagcagt cgatgcgcat ggtcaaccgt tcaccgatga agaagttaaa gaagaagctc
    14461 ttacttttgt actagccggc catgagacaa ccgcaaatct tttagcttgg gctttgtacg
    14521 tattaatgac caacgagcaa gtgatgcgtg catgttgcga tgaaatcgat catgtgcttc
    14581 ccgatggtat tgagcccact tctgaaaaca tcagtaatct gccggtatgc gaagctgtct
    14641 tgcaagaaac tctgcgtctc tatccaccag caccattttt cgcacgaaat tgcatacgtg
    14701 aacatactat cggtagcgaa ggtgggtatc gattgcgtat cccagtaaac acgactattt
    14761 tcgtcaatac ttatgttctc catcgaagat ccgaattctg gtctcgacca cttgagtttg
    14821 attatactcg ttggatgcgg gatcctatca ctggtcaaaa accaaagtta gctcatcctt
    14881 tttgttattt accattcgct gctgggccac gcaattgcat tggaaagaat tttgcattgc
    14941 ttgaaggcaa agttttatta gcgatgttat tgaaacgatg tcttttcgaa cttgaaccag
    15001 ggcaaacagt gacacctgat atgcgcattg ccatgcgacc taaatacggt ttgcgggcac
    15061 gagtcagcaa acgacaggct gctatgtcta ctgaagatta aagaaagtta cttgaggtag
    15121 tttgagtgta gtggtgcgtt gtgcaggatg ttagaaaacg tttaggcttc ctttttgcaa
    15181 ctcaaagaat aaataatgta ctcgaacatt ttgtaccagt cgatgtaata catagcgctc
    15241 gtcaaggatg actcgtgaca tatcaatcga tagactatta gacaataagt aacactaatt
    15301 caatgcattg gcgtagtctt ttctgaaata gttagacgag tattctgagc gttcttatat
    15361 tcaataacat catgatttca cacactatca ttattatcac gtaatattat ttttatttca
    15421 tcattttctt gtaaatattt aaaaaccatt acttcgtgaa ttgtatggtg tacacaacta
    15481 agattcagac atggatacga aaagcacagt aatcagtatg cagaaaatat taaagaaaca
    15541 agccaacatc tatgcaactt tctaaacaca atcatcatgg ctatatcgtt gtttgtacaa
    15601 gaaaccgaaa tgagatctct cgaatgcttc gttgcatatt gcacgttgat tggtgtagtt
    15661 agatgaatgg catacggctg agatcacatc cacgcactac cttaaaggat aatagttttt
    15721 cgaaatgcaa ctcagatatt ttagatccac gtaatcagat aaatatcagg aagtaacgtt
    15781 accttcgcgt taaccaaaca cactccatta tgtccacatt gtcactaaga gttattttta
    15841 cctgatagat tgattcattc gatagctctt caagcatcaa gactctcaca tattgcatca
    15901 atgataagtc tctcaaatca acgtctaatc gtttgatgac ctccctccgg tcggtcggtc
    15961 attcacaatc agccgtttcg attcacggtt tattcttagg ttcaccataa gttaaattcg
    16021 agttgtaaca cacgagaacg aattcatctt tcatacattg ataggtatct aaacaactga
    16081 gacttagtaa caaataaaaa tatatgtgta tttcacataa caatctgaag tgaatatagt
    16141 ccacgcaatt cgcacataga tatagaaaga tcgactaaag cagcaactcc aattacatcc
    16201 aacatcccgc tcttcaacac atgcatataa tgacatgtta ggatctaata gtaccctccc
    16261 cctaatacag aaatcgatta gctacggatg tcctgataaa atcggttttc tgaaagactt
    16321 acgtttttcg ttgaagatct ttgaactttg acatggtaca cattcaaatc atggatttca
    16381 gtcaataaac gctgtgtaaa agtgcataac cgtatgaatg agaattgatt ggattggatt
    16441 cagttcgaat gagatccaga gaactatatt gatatttctt catctgacaa atttgctgta
    16501 aactgttctg tatattatta ccaatcttca caatcttata ctgattatag aactactctt
    16561 atgtaagaaa attttctctt tcagaggaat tttttacttt aatttctctc gctcactcca
    16621 tactcagcta agttctcatg tccactgtga aacatgtatt gctaaaaggc aagaatgtga
    16681 ttagtaaact tatttatatt ttacgatttt agatcagttt gccttttaat tgatttatct
    16741 ttaatctcga taaattacaa aaaatttgtt ttatagtcaa tcaattcata gtttgattcg
    16801 aagggttatg tagtatcact cgacttgccc aaaagaattc gcgcccgaat ggctgccgcg
    16861 gctcgcccac cagttaaaaa agcaccatga acacatccat ttgccgattc attgatatca
    16921 tcgttgacgt acgtgtgttc accggcccaa tgcaatcgac catcgtctgt ctctctagcc
    16981 aataattcca tagtgtgctg attcgaatgt actgcaaagt ttgaataaga accgaacgac
    17041 agaggatctt gagaccatcg agtaaatttg tacttgatcg gatctggtac gacatattga
    17101 ggaaaaattt gttgaagaaa cttcattaca tgtgaaagta tctcactatc cgcggcattc
    17161 tccagttcag cggcgttagc acctgatagt agaagaatga gtatattggc aggtggtggg
    17221 agacatacaa tataatgaaa gcgacttcga ggttcattgc atgtacgcaa tacagttatt
    17281 gccattaaat tccagaaaca atcggagaat tgtagaatac atttatttaa taaaccaaaa
    17341 cccatacgac caatggcctc acgtttccat tcaggcaatg gaggttcaaa tgcaatagtc
    17401 tctcgtttta aacagccgag tggaacagtt ataagaacgt atcgacagaa tatcggtgaa
    17461 tcaacgtctg ctactttaac ggctatttga tcggaattac gagtatcaat atgtgtcacg
    17521 agtgtattca gtcgaatggc taatttatat tgatcaacga tgcgttcgag aagggttcca
    17581 taaccatatg atacccattg atcacaccta gcactttctt gaggagttct ccattcttta
    17641 gccgagagtt cggcaagatc tgacgcttca tacatttcta tgtcagcgag acaacaatct
    17701 ataatcgatt tgagatgccc atgagtatca gctagttgtt cataatccgc ctgaatcaca
    17761 tcttggatgc ttcgatcgtt tagttcctca gtatcagaag caaatttctc taagcatgta
    17821 ataaagtgct tatatatcat atcggcttgc tgttcggagt caggagacag tggttttcca
    17881 tcatgactaa gattgagcaa atgttcttct tcgtcatttt ccgaaatagc ctgtgccact
    17941 gctttgaatt gttgataata gggatacatt ggattatgga atccatactg atgaatccaa
    18001 ctggcgccaa gatcgacagg agttggtgcg aacgtttcac tatccgtata agctcggcca
    18061 ccaggacgat tccgtgcctc tagcacgata aatgacaatg acgtcttctg taactcaata
    18121 gctgccgcaa tacctgctgc acctgcgcca acaatgataa catcgaagtc ggcaatcatt
    18181 ctcgtgactt ctcgcaaaaa atattcgttt tatcttttaa taaaagaaaa aaacacttgt
    18241 tatactggtt gattttcaga atttctcaaa gcttgggaaa ttttgagaaa aatcaaaagt
    18301 cccgaaaata ctaggaaagc tgactaatca tcaaaaattg tgataaaccg aagtattatg
    18361 agtttatgcg gttacaaaag gtatgaatgc tatgatcgga agtctcaaaa aattttaata
    18421 cgtgaaatga gtgtctaatg aaagtaccat acataacgta atattcggat tagagtgata
    18481 accaataatg gtactttttc gattctaaaa ggatcaaaca gagccccgtt atcagcgatg
    18541 attatcattt actaaaagga taagctcgat tcaaagtgag actaactggc acattgataa
    18601 gatcaacgag aaaacggcag acttttcgat ctgatgttgt tttagactac tttaaattga
    18661 ttgcacttca aaatttccga aaaacagaat acttttattc tgtgtgtggg aatttgtggc
    18721 atgtaacata gtcgacttgt ttaggagcga caactttcaa aacaacaagt ttttagtaga
    18781 taatctcatg aacattcaat cgaaaaaacg tcaagtacag tctagaaaag atgtttcaac
    18841 gaactgcccc aaaatgctct ctacccaggc aaaccttttt cctctttaga acttaaaaaa
    18901 gacttcatat tggatgatac ctaatttgca tcctagaaaa aaccatttaa aggtttcgta
    18961 agtatgtaaa tctgtttctt cgaatttgtg tatcatggag agcattttgg aacaattcgt
    19021 tgaaacatct ttttcagact gtacttgacg ttttatcgat tgaatgttca tgagattatc
    19081 tactaaacac ttgttgtttg aaagttgtcg ttcctaaaca aggcgattat gtcacatgct
    19141 acaaattcat gaacattatt ttcgatacta acaatatcta ccctctccag agtgtttcgc
    19201 aagtaatttt tccgttaaaa acgtttcgtt attatgccaa attgtctatg aaaatatgca
    19261 gatacgaaaa ggcccatcca agatgcacca tgcattagtt gaatgatttc aataaacata
    19321 tgattatgaa aatttagaca atttatataa cagtaattaa tatagttagt tggaaatggg
    19381 atcaaagcaa tgaatacaag attgttacaa tttcgttcgt gaactttctt tgattagttt
    19441 ctgaaccact gatggatcga taagcgttga tgtatctcca atattagcaa tatccggctc
    19501 aacaatcttg cgcaatattc gtctcatgat tttaccgctc cgtgttttag gtaagttaga
    19561 tgcaaaatga ataatatcag gaataacatg tgcgccaatg ctttcacgga cgactaccac
    19621 aagttctttc ttgagttcat ctgtttctgg tatattgtct ttgagcgtaa caaaacaata
    19681 cataccttga ttctttatag gatcctattt ttcaaaaaga aaatatagta ttcatcattt
    19741 agcattagaa agtagtgtgg gtagcagact taagttgcgc tcatctaccc cgtacctcgg
    19801 cccaatcatc tagtaaacaa ttatgatact gcaactatta gaaagcttac cggatatcct
    19861 acaacagctg cttctgagac ggcccgatgc gatacaagag ctgattcgac ttctgccgtg
    19921 ccaatattgt gcccggagat tatgagaaca tcgtcctaca ttacatatgt ttttagaaat
    19981 tatgacagtc gaacactcac cactcgaccc gtgatccaat gatatccatt ttcttttatt
    20041 tcacaaccat ctccagtaaa ataaaaccct ggataccgtg tgaagtaaac atcaacaaaa
    20101 cgtttatgat caccaaatat agtgcgcgct tgacctggcc acgattcacg tatgcataac
    20161 tcccccatac atggcggttt cagtggagct tgtgttttgg gatcaaaaat ctgtgtttga
    20221 gtgccgaaaa acggtagtgt aatcgagcct ggcaccagtt ctgtgacgtt cgaaattggt
    20281 gctatcatga ggccacctgt ttctgtctgt aatgaactca agtgaaagat acttaaaaaa
    20341 caagaactta cttgaaacca agtatcaaca ataaagcatc gtttgtcgcc tagaaaacaa
    20401 aacaggttaa tttatccgat tgcggcacat tgtaaaaatc aactgtagaa cacaaaactt
    20461 ttcctagctt tctcaacatc tatatgccct cgagagcttt agaccacgtg ataaattcta
    20521 aaaaaggatt ttcagttgaa aggtttatag aaacaatagt atcttataat agctagggtt
    20581 tattaccatg aaaaccagtg agaaagattt tttgcttaac ggataagatt atcttaaata
    20641 taaatggctt acgttggatt ccgtaatcta cgatcaagag ctttctgatt cacagttatg
    20701 catctatcac tgtaaaaaat atcgttccaa gggtcgttga agaaaagggt atttgtaaaa
    20761 gtttattatt cgacgcccat tgtttacaat aaatatagaa taaccatgtt agaaatatat
    20821 atatatatat atatatgttt aatgaacgcg gtcagagaga tttcttgagg ataaagttag
    20881 ttacgtttcg actcttgctg agtttatttc ttcctcaaat tttaagatca agatattgag
    20941 ctgaaaattt aaccacaccc ttcctacacc agctataaca tttgttccca gtttcagctc
    21001 atctgagcat actgctgggc tgagattcag ttttgagaga gtgagtgacc tttcgcgcac
    21061 atgacttcaa atctctcata atttctggat ctcatgagct attttatagc tttcctaggg
    21121 ttattcgagg attattcttt taagtttctt aagcatacat aacgatggca gctcgaatgt
    21181 tactctaagc cagacatgaa gagatcagaa gacctattgc aatagctcca taagagttat
    21241 gtgagcgact ctgaacagcc ttcaaaaaag taataaaaac tgtctctcga tattttttga
    21301 aaagttttga agaccaccta tattcatggg agctgaaatg gatgttcaac ttcaacacac
    21361 gtaaacaaag ccgatcatta agttcgagtt atgcgagctg aacaatagct gtcctattct
    21421 tacttaccaa cgacattatg ataccagcgc catgcttctg gatttatggg ttctccgata
    21481 gttcctaaaa gtcgaagaga ttttcgactt gtgcatgtga caaaagagtc gctgtgagcc
    21541 atgagtgagc ggataactgt gggtgccgta tagaatatgt taactttgtg cttatcgaca
    21601 atttgccaaa agcgcgatgc atcaggatag gaaggagtgc cttcgaagat aagacttgta
    21661 gctcgattga ctagcggtcc atacacgaca tctattttaa tcgcacaatt ttatatttta
    21721 ccactagaat agattgagaa ggaaaagttg cttacatgaa tgacctgtaa tccaaccaat
    21781 gtcggccgta cacatatata cttcgtcagg tttgtaagag aagatatatt tgaatgtaag
    21841 actaacatgc gttaggtagc cgccagtcgt gtgaagaatg cctttgggct tgcctgtaga
    21901 accacttgtg tagagctaaa accaaaaggc aatgaatatt ttccattact tttttttctg
    21961 attactatga acattgaatc ttcagccttc atcggctcag gttgacattc atcatcgact
    22021 agattcattt ctgcgtacat gcaaaaatca cgtccatcaa tccatgccat cgaatcggac
    22081 tggataaagt catttaatcc atcgctcgcg aaatattttc gttgaaagat aaacactgtt
    22141 tgaacaacag aacacctttt atcgttcaat gcttcatcga ctttatgctt cagcacatgg
    22201 catttaccac cacgagtgct aacatcacta gtaataacga cttttgcctg cgaatcaaca
    22261 attcgttcag ctaagttttt actactaaaa gcagcaaata caactgaatg aacagcgcca
    22321 attctggtac aggcaagaag agcaataacc acttcagcca ccatcggcat gtaaataaca
    22381 acccgatcac cctttctaac atcatgcttc ttgagtacat tagcaacttt tttgacttga
    22441 tgcagtagtt gaccgtacgt tatattttta aactttgctg ttggtatgtc agactcgaaa
    22501 atcagtgcaa cttgttgtgc tgcagtcgga tctcgttcaa tatatctgtc caagcaattg
    22561 tagcacacat ttaaaacgcc atcttggaac catttgatat cgacaccatg agatgaacgg
    22621 taatcgaatt cgtaatcctt gatttttgtt ggtggatgat accaagttaa acgatctgct
    22681 gccattttcc aaaatcgatc gggatcttta attgacaaat tatacagaac ttgatattca
    22741 tcgaacgatg agattacatc gggtagttgt acccaatcag atgaagatga gtcagttgaa
    22801 gtggtaacaa ttggcgagta ctccacttct gttttattag atgataaagg agtatctgaa
    22861 gatatcaatg gaagaacact aatactggcc gcacttgaca atgacatatt tgttgaatgt
    22921 agtatatggt ttacaatttc taaaatgcaa gaggcaatca gaaagaaaaa gttctttgct
    22981 gagttctgaa atagattata gaaatgtttc acattctgtc gatgtcagtg ggcgtaaacc
    23041 aagacggcag gaaacactaa ttaccaagcg tgtcatatat actttagccc ttcaacagtt
    23101 tcagtatgca atttccatca aaccatacag agatatatgg tacggaaaca aaaaaaaaca
    23161 aggtaaaaga atgcagggtc cggcgaaatc aagttttttt ctcccgattg ttctaggttt
    23221 tctagaagca cttttcagac acatgtgacg agtttgacag tattattcct ttttatttgt
    23281 gttattcgtg agtagaaagc tcgtattaaa gtttatatgt caatgctcta ccttctacta
    23341 attacaagat atactagact agcccatcaa atagataaca gtatgcttac ttaaagttaa
    23401 aaatactcat acaatattta tatgccgtaa aaaagaaacg aacacaaata aaaggtccgg
    23461 tataagtttg ataacgacaa tttaatcata tagttatgga tatcggggaa agaaaacgat
    23521 catatggttc tagaaaaact tgtgcagcta tgtaatatcc tattatttct atgtacgcca
    23581 attttacgtg gagcagagtt atgcttttct tctcaacatt gaatttcttt gttgactgat
    23641 tggatttttc tgttaattac gatacttcgg ctatatttga ccactttcat ttcctttcgt
    23701 ttcatgattt catatttcga ggagtaactc tatgttttct gtaaatcaat cttctcttca
    23761 agtctcccgg cgcacatata atagctttct ctttattctt atgatagcca tccttatttt
    23821 ctacaaaaaa ctatatcgta gcaagtcgta attaaacacg cctgtaatag acatatcctg
    23881 caccaatctc gattcaaacg ggtttcggca tcgagatcgg aagaaaaaaa agggattagg
    23941 atgatcccgt tgaaccttac aatacccagc acaattatac ttaatatatt ttaagtagat
    24001 gaaattccaa ggtacatcta ttgagtatag agtagtttta cttttacacg gcgtactcga
    24061 atttgcccag tctctggaaa agaacacaaa aacagaattt cggcctattt tgtaatcgct
    24121 gcaagtcagg gaaaatatgt cgtacaaagg tagaagctgt ttcatcttga agagagttct
    24181 tcactatacc ataatacact ctaaaaaaaa ataaagcagt gtggccgaac ccatcaaaaa
    24241 ggtttcgtac atgtctaaaa tttttgaaat gaaatgctac tcacaatccc taattctact
    24301 acattcacta aaattgatat gcaaccttcg tcgctttatc taactagtga aacgcacgtc
    24361 gatattatca atatttgttc tgacgaagca ttctaaatgt aacattattg aagataagaa
    24421 aaaaaaaact ttctgtatca aagagacaca gtcagaatct gtctgcttca ggtgtaataa
    24481 atgtttccaa cttcaaagtt tttttcatgc atgcatgccc tcacccacat ccttcaccgc
    24541 tctcctcgcc attgaaaatg acaaatgagt gagaccgata catttcgacg atcgttatga
    24601 gtgtataggt gtcggtatga gaatgtaagg atgagttgtg aacgtgggtg attaatgtac
    24661 gtgaaatccg cacattcatc taggttcact cgcccacacg ctcgggatca gagggtagat
    24721 caacttcata aatggattta gcagccataa cccgtttctc aaggtttatt attcttgaaa
    24781 aatgtttttc tgtgcagtct atttttagaa aagtctctta atccacacat tatttaatgg
    24841 aaaacacgtt aggtataata ctgactgctc ttttcatatt tggatgtttt ctacttcaca
    24901 aaagacatcg gcagcagcaa tatttcaaga aacgtggcat cgcaacgccg ccgtttgatt
    24961 tattattcgg gcatttactg acgatgtggt ctgcaaaatc gtctgctgat caattaaaag
    25021 aatggactcg aaaatacggg aaaatatatg gaatttttgc cggtagttca cctatttaca
    25081 ttgtatcaga tgttaatttt ctcgaacaag tttttatcaa acaattttca agtttttaca
    25141 gtcatcaaac ggatttttct gagcatgctg tagaaaaatc gaagcgtggt ctcttaattg
    25201 ctagtggaaa tcagtggcga aggcagaagc aaattattgg accgatcata tctacaggta
    25261 taaagcaaat gagcccactg tttgataagt gcgtcgatga aatgatacat tcgctggagt
    25321 cgttaaatag caacatacaa gaagagttta atatatatcc attatacaag aaaacgttct
    25381 ggaatatggc atgtaagttc tttggatgtg agaagggctt ttacaattga catgtttctt
    25441 atctttcagg tggctcattt ggtatcgatg ttgtggtaga agaaaatgcg gcgaataagc
    25501 ttttcaatga atttgagaaa tttttcatga cggacactaa aagttatcca ttgctgagag
    25561 catcagagct attcccttcc tttgggacta tttttcttta cttgttcgag gtgtataacg
    25621 aaataggtcg tttattcctt gatattattt ggccaaaggc atggggtccg atttgggaag
    25681 ggtatgctct ttatcgcgtc aaacatcagc tgttttcgct ctttaacaag cgctggcgga
    25741 tcccacataa tgaacacaat attcagggac aaaaacaaga ttttcttacg atgatgagtg
    25801 caacattaac tttcgattca atcgaagtag gacgttatct ttaaaactcc atctatttct
    25861 acctaaaaca gcatgaagat tctcgtagaa ggtgtatatt aataatcaat ctgcgtccgc
    25921 aagtacagca attacttaat taagggtgag atgcgctaat attagtacta ataatgtcat
    25981 ttactgtcac tgtgactagt gatcgatcga ccagagtcat gagatcgtca atgaatttgt
    26041 tggttatgta aagattattt tcagataatc ggactattag ccagttagca ccattttaag
    26101 ttattccttg tgtcaggtgc agaactaaat tatacggcta acgataatat atttcaccag
    26161 gatcatcgga caaaaataaa cttgaatagg gcactagctt tacctacgca tattcttctg
    26221 tttcatctat tctctagaag catcttgagg gtgaacgtgg gtctgaatat aacaaagaca
    26281 cccacaccca cacccggcaa tcgactaagc tagaaacaca taagagtggt ctgaaactat
    26341 tggcaaattt gaacttttga aataaattct acttcttcat ctttcacgaa ccgagtttca
    26401 cttctttgcg tataggacga gaacaatgtc gctggcagac aatcacatca accacgaccg
    26461 attaatgctc atgagattat cgacaacgca tttcttttca tgggagctca gtatgctgga
    26521 aacgcggcag taatggcctg ttgttcttac atactggcta ctaattgtga tatacagaat
    26581 aagcttgtat ctgaaattaa tcaatttgct tcgtccgcag accaggacaa gctcaatggt
    26641 gatattgtct cacagatgcc ttatttagat atgttcatac ttgaaattct tcgtatgtac
    26701 ccactttcca cattaggcat cgatcgacaa tgcatgagag acactatagt taacggcgtc
    26761 catgtgtcta aaggtaatta tgccataatt ttagttggaa tttgatgtct tcttttttct
    26821 gataggttct gtagttcaag ccgatgtata ttcaattcat tatgatcctg atatatgggg
    26881 acctgaagat ccggagattt tctgcccaga acgtcatcta accgaaaacc gacatcctct
    26941 tgctctctta ttcttcggcg ctggaccaag aatgtgtcca ggcgttcgaa tggctctcat
    27001 tactgtgaaa gtcgttctag tccgtcttct tcaacagtac aatattgttg cctgtgaaag
    27061 tcaagagaaa acgctgggtc tcgaagaaaa agtcattcat ctgccaactg aatcatgggt
    27121 aaagttggtt ccgagaaaat aaaatacaac ggcgttggtt ttgattacac tttaaataat
    27181 taatcctgaa actatacttc taatttgcga ttgtgactga ttttattctc tctactgaaa
    27241 gaaggagcat atgagaaaga acagtttgta tgtatatata tttgctcgtg tcgagatcaa
    27301 agaaagatat tgaatgttac acttcctcat tattaatcga gcaatgccat gtagaatttc
    27361 agagaaacat ctgactgagc gattctagag tttttatgaa cctttttctc acaaaaattt
    27421 gttgcgaacg aagggtgtga gtataggttc aaatatgatt gattgtctca ttaaatatct
    27481 gtacttattt tagcgggcct atactctaaa catgtttctg gagatgtaca aaatcattat
    27541 aggttctttt cgtatgccag tggaaagaac ctttaatata aaggcgatac caggattatc
    27601 attttggtgg ggctgaggcc ccttcgaaaa cgttgtattt ttgtaagata attatcagtt
    27661 ttctacgaaa atttgtaaaa atctggagag gactgaatct tctgtagccc acctctgacg
    27721 tcgccatcac tttaatggtt ttgtagaaat ttttattgtt tttcaaaagt atggacatct
    27781 ttggactttt tttatacatc tccggcacct tttttagggg gatcggtaaa acagcatttt
    27841 tttgaatgaa gtatcaacat gatcgagtat cattatattc ttccagcagt cgtgagagta
    27901 tgagtgtaaa tgaacgtgcg aatattatat ccaccactcg cagggacatt ctcatattca
    27961 tacttataca ctcatctcac tcgttcgttc tttataatgt tgaagcgcta tgcttgtgga
    28021 aaaaattttg aaagttcgaa atatttttta cacttggtgc agacacattc tgacggtgtc
    28081 tgtgttataa gagttttttt cttatcttca ttaatgttgc atttaacgtg tttcgtcaga
    28141 ataaatattg cttatatcga cgcgcgtttc actagttaga taaagcgaca aaggttgcct
    28201 atcagtttta gtgactgcag cagaagttgg gattgtgtgg gtgtgggtgt aactttattc
    28261 gaaaataaaa agaactctcc accctaagcg ccatctactc tgactctcat atttttcaag
    28321 atgataaact ctttttctgg gatgacttat gagattcgtg tgttacatta tacaattcaa
    28381 cagaaaggct gacgagttta cttcctcata gctgctctta tttttacttt cagacaacta
    28441 tgactgaagc ccacagtgat caaacatcaa tcaacacaat agcaacggaa actggacccc
    28501 attacgaagg taaagaagta gaatattcga acgaactcaa cacaaataca caaagaagca
    28561 aagacaagaa cgagaatgaa gtgtccgaga acaagcatac aatgttgcgg cctccaccgc
    28621 atgtctactc gtgtttcgtg aaaaatacca cagatcatcc aatagatatg actctcgagt
    28681 ggtacggccg tcctaatgaa catgaattcg atgaattcaa tcaatttact cttggacctg
    28741 gtgaagaaaa gcatattcag agaaagatct ttcaaccaga tctaccaaaa aactcggcag
    28801 aagaatttga tcatcaaaag cattcctatt gtagttgggt caagattctc aatagagtga
    28861 cagttgatca tagaggcgag cgaaacagaa gaaaggtaga agtgtgctat ccgtttaaga
    28921 atgtaccatg tccaattcgg aactgggagt ttctggtgac cgacacgagc attgaatcac
    28981 aatttccgac gagaccggtg aatattttga aatatgagaa tttaacggac tttgagaagt
    29041 gaaagttagt gaataaatca gaaacgcaaa tacttacatg aacgatacgt ttctttttca
    29101 caaagttgtt ttttaaatta ataaatattt tttacaacag gtaggatgat gtgcactacg
    29161 aaaaatgccc cttaacaacc aaccttattg tcattaagaa atttgtcaat aaacccttcc
    29221 aatgtttact attccatgat atcgagatga tagtcagttc tacaactaaa atcgatagat
    29281 tattgaacac tttcagagta agagtatctt attattctct tttttattta tcgcactact
    29341 ttttatgtga acacgtatgt atttctgttt tctgtgaaag aacattttat acgtccaatc
    29401 cgcagtccat tattctacag acaagaataa tccttgtata ctttctctca gtacatatat
    29461 tactagacgt ataaaggttg atcaatctgc gtattaatca caataagtaa cgtccatcgt
    29521 ttcaactcac ttgatcctcg actgcggaaa acaagacatt ttctttcaga aatctcttct
    29581 caatgttgag ggcatggagt tccctgtgcc tatcgatgag attctattct agatacacca
    29641 cacaccctcg cccagctctc ccaaccttag taagtcgaca tgataagttt cgtgacgtta
    29701 gctcatagaa aacgacttgg gtgaaatttc acccagaacc ctcatcctac acctatttcc
    29761 aaagactaac accatattcg agttccctgg ccccaattac ccttcggtca acccttatat
    29821 taattattga aatatctaat ttatgacctt tgactctgac ataaacaaat ccacaaagta
    29881 actattcttt tcatatcatc ctgcttacaa tcgggggaaa gatgattcat tattctttgt
    29941 aaaagggtgt gggtgagagt ttttatatag catagtcaca tctgactaaa ctctcacccg
    30001 tatttttcgg tccggagtag ctttttgatt ttttttaaac gttctgtaaa taaacgaacg
    30061 gtatgacatc catatgaaag tcaacttagt accatcgaaa cgaatgctta gtgatcaata
    30121 cagaccgagt agtgattatt atagcatctc attattttgc aagttggaaa tattgtcaag
    30181 gaaatcaaat gaggctggtg tataagttaa aatatcatat tagatcctct tgctcagctt
    30241 ttgaacctct actctctacc ataattcttc acaaattcag ttcgaactgc ccttgcgtta
    30301 aatattgcac ttttcaagaa ttattgagta ccttatagtg aaaccgatgt agtttcctca
    30361 cagtttaact taatcagcca agaatttgca cttaaagatt gtcgatgacg ttgaattcaa
    30421 tagttatctc aaataagaat attagaatta caaagtatcc ccgatatgaa gaatgaaaat
    30481 atttattctt gtatatcttc ttaagattga caataaaaca atttttatgt agtacattta
    30541 aatttagtac agaaaaatct aagaatttta acgttctcac tatcaagatg taagtatcaa
    30601 tccaaacgat tagtacatta tatgtgttat tgtgtggaaa aggcgcaatt gtcatccgtt
    30661 ttggagttta gacataactt ggctggtgat ccaatccagt tggtatgcat tgccaaataa
    30721 tcatttgtca ttaaatatgt taagggaaat atttgattat tcccttctaa tttgcaaccg
    30781 cgatgaatta aaacatatgg cattataatc gttccagatc caattgatat tggcgataaa
    30841 tgaatttttc gtttttcata tgtatgtgcc taagtgatat agaggagaaa tgttacaata
    30901 tatacttaaa tatcttggtc gttatccaaa atgatttaat ctatcgatga tagatttcta
    30961 ttgtctcatt ggacttaata ataataactt tttttaataa tcttattaat aagagatcgt
    31021 tagaaagtat ttttaatttt cagatttgat gaacaactaa aacaagcgtt taaatttaac
    31081 aacattgaaa taatgttcat atttaagtat attttgcatt tgtctccaac aaataaccaa
    31141 agcgcgccgc catgaacatc tccaatagtc gctgtgcttt ttataccatt cgattctaga
    31201 tttcgtgctg aattttattt gaacgaaatg ccgaggctta gaatctattt ttatgtttgt
    31261 tattcatagt gagagaaaaa gctttcctgc ggcagtagtg ttaaataaac ccccccccct
    31321 ataatagaag cccccccgta ttagaagccc cctttggaag gagcaatatg aaagatgtat
    31381 tagaagccca tgggcttgta ttaagtccga gatttagaat tttttttcaa aatttatcaa
    31441 ttttcttctg aacattcata cattcgaact tcgaatgtat gaatgtaaag taaagtcaaa
    31501 gcaattcaat gttgaaatta gatatcaaac aagcattgat gtacatgaca gaacaattct
    31561 ttgatcttat ttaacaacga caaaattaat acataacaat caatcggaca catcttcaga
    31621 tgtttcataa tctaatcttt tgaaagagag aaatgcacag aatgaatagg ctgaatagac
    31681 atattcatac aaagtatatt ccgacggcat tgttcacatg tcattcaatt aaaatatttt
    31741 ttcttgaatt gtatatccat taactatgta tcaaatcgaa gagcatctag cgccgttacc
    31801 aggcgttatt acaaactcac tattagacga atccagttcc gataatgatt ccagcgttga
    31861 agttatgtct attgtcgatg aaaatgaata tgaattaatc aaatggacta attatttaca
    31921 acttaattcg gacagtgacg atgatagcga tgataattat tcttcgactc aacctgcatt
    31981 actcgttaat tattcgtcgt cagagtcatc cagtgatgaa gaagaattat tacaatcatc
    32041 tcatcaagct gcatcttcta ataacaacag cattgtcgat actacgtctt cgtcaacatc
    32101 aaccaccatt aataaacgta agcgacgtca atggaccgta aatgaaaaat taaatgcgat
    32161 catctacttc gaaaaaaaca acaacaaatc taaaacagcc aacgatatcg gatgtgctac
    32221 aaaacaactt cgtatgtgga tcaagaacaa agatgaatta ataaaattgt catctcaaaa
    32281 gaaaggtgag gagtccattt ttattacatt taaaaagtaa aacaatctct attttttttc
    32341 ttcaggtaaa aaacgcatgc gtcgtaatgg agctggtaaa aaattaattt atgtggacct
    32401 tgattctcgt ttacttacct ggtatcgtca aaaacgtact gctcctggat caacaacaac
    32461 acctattact gatattcgta aagaaaaagt gacatttcgt tatcttcaac gtcgtggacg
    32521 acaaataagc caagaattaa atcacccatg tccatcatca aaatggtttg gtcgttttct
    32581 cgttcgccat cgactttctc ttcaacgtcc aaaacgacaa caaaaaattc cactcgacga
    32641 agttcatcaa aaagctactt cattctataa ttatctacga cgagctagtc gatgggctcc
    32701 aaaacgtggc ccaatggggg cctttactcc acgtgacgtt tttaacatgg atgaatctcc
    32761 actggcatta ttcggcgatc aagcaaaacg ctcaattaat gatatcaaca cttgtaatga
    32821 agtagaagga tgtttaagta ataaagtgag tacttttctt tttttacaat acacaacaaa
    32881 tttaacttgt tcattcgtcg tgagtttttg tatacaactt acaaagaagt tttcgtagat
    32941 ctttacaacg ctgacctgac aggcttcaga cctagttaaa gtttgcgtta tcagatctac
    33001 atattcttct ccaagaacaa ctaaatataa tcacaagtct tcgttaagtt tcagaagcta
    33061 gcggtagaca cgtcatattt ttagaaaagg tatataaaaa attattctat ttgttatttt
    33121 atttcgtttc ttcatttaga gattttgcac ggttattctt acagtctcag gcgaagatca
    33181 acgtgttgat cctgtgttgt tattcaaagg aaagggtcat atttcgccta atgaacaaaa
    33241 acaatatgct aatggtatta aagtgttctt tactccagaa agtgttatta acactataac
    33301 aatgaacaaa tataatgaat ggtttatttc gaaagtaaga catttctaag ttttttttaa
    33361 taagaactct tcaaaattat acgtatgatc catctgtagt cgattgtcta tcattaaata
    33421 ttaatgaaga cgatgatgaa gaacaaattc aaaatgcagc tacattagct gcagaacaag
    33481 ataaaattat attaaatgaa aaaaataaac aattaaaatt aactgactta tggaaaaagt
    33541 aggtaaagta aactagttac tttcaaacta ctttcttttt tttttttttg taacttataa
    33601 tttataaaag tatttatttg tgcttatatt tatcttaaga agattttgtg taattaattt
    33661 tgaacttatt ctaaataaaa ctcgagataa ctgaaacaac aattttctta tgttttttca
    33721 aaaaaattta acacaaaagt cgtattagaa gccccccaca atagaagccc acttagaaaa
    33781 ttataagtaa tagacagttt agaagcccag tgggcttcta atatgggggg ggggtttacg
    33841 aaatttgaat acttctagtt tcaaatattc aaatgttcca ctctccgcat acccacaatc
    33901 agctgctaca aacgttgcac ccaaactcat gcccagaaaa agtcttaaaa ctagtaccgg
    33961 atctctgaag aaaccggact tccgtgcgac gtctgtagta ggttgatggc gtcaccatgc
    34021 gttccgaggg agtgcataac gctacctaca acctcctcaa tgacacctac ctgaaaccgg
    34081 gttcttcgta taatgaaagt ctatctgtag gggaaagggg tcgacggaga gcgattctaa
    34141 aattctttag cttgaaactt acaatcacgt attcttgttg gaaaagtata tgcgagttcc
    34201 acaaattctt ttagcgcaat ccttgtagga ttaaagattt gatactcgat agaacttgtt
    34261 atataaatag ctaagctcac taatacagat atcaacgaat gctaaacgat aaaataccca
    34321 tacccacccc tcacccatct tcaatttata tttttcagga agttctaatt aaaaaatcaa
    34381 tcggttgtac attgcgtctg tgctttcgta ctctttcatt tagttagtaa cacttttatt
    34441 gctaatattc agaaaatatt gctgatcttg tctttgagac ttgactttaa tttctctcaa
    34501 ctataagaag catcaaacga atatttatga ttaaatcatt ctattcatgg gacaaggtca
    34561 tttggttttg ttattaacta ctgtatgtag tcaagaaaat caaacaaata tagaaatctt
    34621 tcttcgattc gactcaatct atttctaaaa aattatgaat atgttcattt tcggtctttg
    34681 attccacagt cacgctcaac cctagctagt ttctgcttca ctgactctca aatctgaaaa
    34741 tttgaaacac gaacaaaaac actacctttt gtttctgtga aaaaataatc tcttaatgat
    34801 tggtaattac acgcgtagat aagaagaact tacttgaata ctagcggtac aatgaattcg
    34861 aacattattg tcgattacag ttaattgtgg atctgttatt gtaaaaaaat cgttaagaat
    34921 cacgttatga ccaattttag cgcccatgat acgtagaaga attatgagcc attgcgtacc
    34981 agagaagaaa taatcaatta catgtgtatg atatacgttc atcgaaaata gctggttata
    35041 gctatatgta tattcactat cgtttttaca tatataacga catttttcat cgtaaataca
    35101 cactaaagcg cagtagatga tgaaagataa gaataaaagc cagttcaata atagatagta
    35161 catagtattg tagtacgtca atgatgaaaa ccagagaaag cttacagaac ataagattat
    35221 gggaactatt actgaaagca aatatcgtaa ttgcacacgt gccataatct tacacttatt
    35281 ccaccagtat ttataagttt ttgttgttag cgatgcttgg tactgtgctg gcgtatgcgt
    35341 tagagatatc aatggcacat ttgctgctgg tatacctaag taaaattgat ggggattgta
    35401 ggcgttattt accgtattgt ctaaagatgt aatacgcgtt aagctaccga cagttgtttg
    35461 tgctttaatt gttgcacctt gatgtattgt aaccatgtta ccaatgaaaa cattatcaga
    35521 aatttgtatt ttattgatcc gacactcttg ctcatgtgtc atttccattg gtaatagtaa
    35581 atagtcacaa ttaacggtga caccactatc aatttgtaca aggttacgcg aacctggtaa
    35641 accaaggaaa ccatccggga tagtgattcc aatctctaca ttttcgccga tcttagcaca
    35701 taaataatga tgatatttct ttggtaaaat tgaaaaagaa tgaaataatg aatttgaaac
    35761 caaactacga aaccatattt tatgtaagta tgcaaatgta ttcaatttat acgtagtgtc
    35821 tgcttttaag cttccaatta taataaagaa gagaaaaagg gcggcgcaca ttgacacaaa
    35881 taagtaaact attaaaccaa atacgacgcc agtagaagtt tcaaataaag ttgatacttg
    35941 agatccaata ttaattgaca atatatgtat taagaatatt ataatgatac acaaaaactg
    36001 ataaagtttg tgttcaattt taaattgtgt gaactggtca ctgttcattt tagtgttcac
    36061 agaggatgat tctccgtgta ttatattttg tccatcgaca atactatttg gtgcaattaa
    36121 tccactaaca gatgacatcg atttaactag aactttttct ttgatgtcaa catcaccgta
    36181 aagtacagat cttgcctcga ttgtgcaatt attatgtatt tttattttat ccaatcgaaa
    36241 tgtttgctgt tgataaagta tattgcatag cagcacttct tttccgataa atactgaatc
    36301 acccacgtct atcaagtccg gaacagtaat tgacgttgtt aacaaatgag cattttgtcc
    36361 gatatgtgca ccacacagtc ttaaatagga attataaaat gatgtacctg ttaatatact
    36421 taaaatattc gtgtttaagg accacaaccg ttgtaaaatc caccagcgat aatacgccca
    36481 tgaaaataat tgatattctc cttgttgcct ttggctgtca aaagaaaata gtagcttttt
    36541 gataacgata tattgtatca aatgtacaga tggtattgat acagaccaga acgtaatatt
    36601 tagaataaac acagagaaag gatgtaaccg tatcaaactt aagattggta atatgtatac
    36661 tgaaattagt aaaagtacac tcaatgtttc aataactaat gaaggttcca atttttgaaa
    36721 ctgttgttcg ttcttaagag agagaacact tgcctctgtt actgttttcg ctttctcaaa
    36781 ctttgtatcg actgctacta gcgtttccaa aactctagct aattgtcgta cacttgggtt
    36841 ggagaacaac agttgaatat tcatgtctgg atagagacgt ttacgaatca atgttagtgc
    36901 tttcatagca tgtaatgatg atgcgcccag tgcagaaaat gagatgtcta cattgatctt
    36961 atttgccata tcggcagaaa tatcaaatga ttcgatgaat attttcaata gcacttgttc
    37021 gatagctgta tttatcacaa catcactatg tttatcatca aatccaagtg tttcgttgat
    37081 aagtaaagat ctggtaagtg ttggtaattg ttttcgatct acttttccat tttgattcag
    37141 tggaaattcc ttcattagaa taaagaatga tggtatcatg tagactggta aatgcttttg
    37201 acaatgtgtt ttgatttgtt tttcgatttc ttttttccgt ttttccaaat catcgtggat
    37261 agtatggata taggccacaa gaaaatcttg ttccttcgat tcgtgtgaaa ctttcataac
    37321 aagacaattg tgaattgctg caatgcaagg cgaatatggt gagccgctgg acgatagttt
    37381 cataatggta ttttctattt cacctaaata aaaagtaatt ggcgattcat gtttggtagg
    37441 tgttcatacg acacttagaa ccaattttgg aaaagattct aatagtgtga agatgtaatt
    37501 gagtttcaga aattgccaac tactgggatt attaaagaca gtggagttac tcagttgtga
    37561 taagactaga gaatcttgag agtatggttc aagatatatg ttcttcatcc acacccttca
    37621 aaactaaatc gaattttgaa gtacacctca ggttttcgta gaagtgaaag atttttgtat
    37681 aagaatatgc ttagattaag cagctcttga caacagatgg aacgtgagtg cgagtgtgac
    37741 taagggtgag gatgaatagg agagagtatc acccacactc gcaatgatct tctgaccttt
    37801 tcaaaaaaac ctcgctaata atgaattcaa ttattgcctt cttacctgtt tctattcgtt
    37861 gtccgcttaa ttttacttgg aaatcttttc ttcctacaaa ctcaattgta ccccatttgt
    37921 taattttaac caaatcacca cttctataaa atttctgttc atcaacgata ccaggtagtt
    37981 ctttcataac ttcttcagtt aaatttggac gatttaaata accttgaaac attcctccaa
    38041 aacttccaat ataaagttct ccaacttgac caacacttac aaactgtaaa taattgtcca
    38101 atatataaca ctggtagttt tttacaggag aaccaatagg aatcgctagt tcatatttgt
    38161 taatatcgtg tctataaatg gtaaggtttg tggtaacaat tgagcattca gctggaccat
    38221 attgattaat tattttggaa tttaaagaga gattttgtaa taaagagaaa atcaatgatg
    38281 gttttgagac atctcctatc aaatgaaaaa cacatatttg tattaaattt taactaattt
    38341 atattttata aaaaaccaag acgtctaaaa agtattcttt gacaatcctt tctttgaatc
    38401 tagcaatgca tctagaaggt tttgcgtacg tatcaaatcg ttgcaatgac ctcggtcaca
    38461 ttatttcgtt tgtttagagt cgagagttca tcacaatcta taaaaatgta ggatctatct
    38521 atctatccac tgggaagact aaaaccaact agtgcagtac tgttattaca tttatttcgc
    38581 ttttcctttc tacactctgt attgacagct tcgaatattt agagtttaag aataagtaaa
    38641 aacacatacc accggtcaat attactctaa tggtatccat tttgtggaat aattgattct
    38701 cttctaaata cgaatagata agctgcatta gcgatgggag caagataaca aatgtaacat
    38761 tatgtttggc aattatgtca gtaaaatatc tcagatcttt atttccattc ggctttatcg
    38821 ccacgactgt gcagcccaaa agtaatgtac ccgctatttc agacatatga taatcgaaac
    38881 tacaagctgt tgattgcatt acaagatcat agctgctatt agtctgatca gcaagagttg
    38941 atttgatgta acagagaaaa ttttcatgcg aaaatgtcgc ctaaaacaac ttgtaagcaa
    39001 ttacaaccta agtagaattc aaaactaatt ggtacgtacg atttttggtg tccctgtgga
    39061 gccggaagta aataaataat aagctatgtt cgaagttgaa actcggatct tcatgagtgt
    39121 atcgagttgt tggttcgtta aatcgttgtc atgaccaaga tgaaaactgt tttcaatatt
    39181 gatacttacg aagtcgtttt tatgttgaaa tttcaaactt gttagtgagt gatataatat
    39241 caactttggc tgtacttcat gagtcaataa actaattcgt tcccaaggat catttggatt
    39301 tattggacaa taaacagcac ctgtagctaa gatcgataaa attcctacaa tcatttctat
    39361 agatctgtca acaaacagac aaattacatc tttaggtttg atatagtgct catggattaa
    39421 atacgatgct atgtgttgta cataatacat taattcagaa tatgttagcg attgttcatc
    39481 taatacaaca gctagcttct gtgaatattg actggcacga tcaaaaaact cttcatgtat
    39541 tggttttaac ggatgatctg cgctgacatc tgcatatgtg tcattaagtc tctttatcat
    39601 ttgtacttct tttggtagta gaattgacag ttcataaact ggttgtttat ctcgttgaaa
    39661 atttgaataa gaataaaaaa gctgttctag aagaatatga aatcgatctg ccatcgtatg
    39721 aatagtttct tgttcaaata aatctgtggc acatgtgaac gatactgtca tttgtttttg
    39781 atccggaacg taatctatcc ttaacagcaa gtcacacttt gccactatgt tggttatatc
    39841 ggaggttatg ggcgtgaacc aattctgacg tttatgcagg tgggatactt cgacttgaat
    39901 acaagtttgc aacaagttgc ttatcaagtc acttggcatg gctttttgac tattcaaatg
    39961 aataagttgt tggtgaggaa aatgtgtatg tggtagtatc tcaaagcata gttgttgaac
    40021 atattttaac tgttgctcca atgatagcga aggatccatc tcgaagtagt atggtattgt
    40081 gtttacgaac attccaatta atgattgcaa cacaagattg taacgatttg cgctaagact
    40141 tgtaatacgt attcttcgat tattacttcc cgttagttta aacagataga tataataaat
    40201 cgttagatac aagtgaaata gggttgcttg cttttgagta gcataatttg ttattttatc
    40261 aacaagtgat gtatctaaac taaactgcac tgtgaaacct ttaccgcttc gagaatggtt
    40321 taactgttct ttaaaatcat atggcaaatc tattcgatga agcatttcgt cgtcaagata
    40381 ccatcgatcc aatgtttttt tccaatattc tcttgcatta tacatatcaa tactacgttc
    40441 atactctgaa tagtctatat attgtagagg caatggaggt aaacattgat cactttcgta
    40501 agccagacac aggtcatcca ggaatatctt tattgaactt ccatcaaatg caatgtgatg
    40561 aaagaaaaat acaattttat cattaatatt tagtagagta tcaacacatc ctgccatttg
    40621 actaatgtga ctatccaaag tatgacaacg aataatatga caatgaagaa gaatgccttc
    40681 ttccaaagaa agtaacgatg cattgatttg ttcattcaga acaatttctc gaaattcttc
    40741 ttcatgtgaa acaaatgtaa tgttgaatga ataaagcaac tgcttttcgt tatctgacgt
    40801 tgatgtaatg tattgtttta gacagtcttc attaccatca tatttaattg atgttctcaa
    40861 aatactgtgt tttcttacaa ccttactgac agctcgctga agacgattta gtgagatgcc
    40921 gctttttgaa acttttaata agagtaattc attgtaaatt gcagtttgac cattgaatcg
    40981 aacttttgta tcgaaccata ttctttcttg agcatacgat gctctagcta taaatataac
    41041 gaataagaga taatgatcag aaatatccga atagatttat ttcactggcg gagaagacta
    41101 ggtcatatat tatgcagatt gtgaaaacag caaattctgt aggcttacat atttaatatg
    41161 ctgtaagaaa cgcgacatat atatatatat atatatatac cacttctttt tctgaggatc
    41221 agaatatgtt cctgtcacat atacctcaga ctgtcaccga tgcactattg gattgcagtc
    41281 tcttcagctt ccagcgtttc tattcttcgc atgtcagaca ataaagttta gacatgacca
    41341 cttaaggtta ccagtatcaa tctatagact cctttgtttt tctcatcgtc aaatttatgt
    41401 tacccatcta agagtcaaaa aatgagaaaa gaaattataa tgcaatgctt aaaaaactga
    41461 acaaggttca taattcgagc cctttttttc gagagaaaac gtctttgatc agaaagagaa
    41521 cgtatcgaga taatttcttc ctactttgaa tatgcactat caaattgtct ggacttatat
    41581 cgggtacttc cactagtgtc gtcataaaga gaatgttata cgcatattga ctacagaaaa
    41641 cttgtatggt gactgttaat attaatacga aagaacaatc atattaatgt ctttaggtaa
    41701 gcaagttaat acacagtatt tttagtgtaa aaatgtgccg aatagctttt gttttacgta
    41761 ctgaataaga aaattattga atgctgtata aacatgaagt gtgcaatatt tgatttgcat
    41821 atattatctc atacatagac gttaaactgc gcaacagata tgcatgacag ttccatatta
    41881 ataactatag gatcctgtat ggatacgagg tgataattat actatttcaa aataatctta
    41941 atttatgttt gtaatagttc aagaataatc ggtaatattc tttgtctctt tatactgcta
    42001 gattctaata gttgtttgca tagttcttgt caaatctgtt tcaattctgt aactcatact
    42061 atgttttatt gctatgtcta aaatggacga actcgtatca tacttcattt accttcgatt
    42121 aagtttaaag gtttccatac taattgataa tttttaaatt ctgaaatatc gttgaagcca
    42181 tcatacttgc tcgaataatc gcttgatgct tttgtagtat tgctgtcttt cgattcattc
    42241 gcatcttcta gcagagaatg tatgctcgta gtagtagaag cagtgtttct tgattgattt
    42301 agtagatgag aataaatatg ttcagctaca ttttttagtg atttaccttg caagagtgtg
    42361 gttactggaa tgcgagtgga gtacttaaga cacaatgact gagcaagtga catggctgta
    42421 agtgaatcta acccttgtgc catcagcggt ctgtccgtat caattacttc taatatattt
    42481 gataaagtga ataatttctc taccatggag tgaacatcct tggtaatttt ttcaatatca
    42541 atacttaaca taagctgatc attcgattta atgtcatttt ggagcgatat aatagtcgta
    42601 gttcggtaat catacacttt tcgattatca aatgcataat aaggcatctg atttagtcgg
    42661 caaagaatcg tttgatcatt agaactcgca ttccaagagc gagtgcgcaa gaattttgac
    42721 cagttaatat tcggtagacg acataatgat gaaagaattg tttgttgttc attttctttt
    42781 cgtttaagag agtgtatgat caatggcact gaatcacatt tcaaatagtc catacattct
    42841 tgaatagagc taactaacac ggggtgtggt gatatttcta agaatacatg tgtagtgtga
    42901 agacgctcgt gcaaaatagt ttgtatagtc tggctgaaca ttgcggtatt tcttaaattt
    42961 ttccaccaat agctacaatc gaagcataaa tttttacatt cgccagttac cgtcgagtat
    43021 aatgtagcat ttgcgcaaac tttatcgaac ctatcatctt catgaatttt ataataatcg
    43081 ccattaatac tgcttagaga tgttaataaa tcttgataaa tattaaagtt atccattaaa
    43141 ggactatgta atgcattttc gagtcgtatc cacgttttaa aaacgctggg cttcgttttt
    43201 gttagtaatt ggtgtagttg ctcgagctct gtgctaaaac cactgtatgt cactgaagta
    43261 ggactgttga tagcggcaaa tgagacacga tgttcaattc ctttgagaaa tgaacgtgct
    43321 tctgtttcgt tcaaacccat aactgctagc atgcgcccac cttgacgtgt attacggtgc
    43381 tgaagacgtg aataatgata tattactatg cacgcatctt ccagtgttaa tcgtccacta
    43441 acgtaagctg ctgctatctc tccaactgaa tgtccgagaa ttactcgcgg ataaataccc
    43501 catgataacc aaagtgcagt aagtgcaact tgcacagcga agattgcggg ttgagcaatg
    43561 tttgtttcat taatatgcga tgatttttcg ttctgcacgt taataagctc ctcgatcaat
    43621 gaccattcag ttgttaattt ttgaagttct ttactaattt tatcaatcca tttcctaaat
    43681 acaggttcgg aattgtatag ttctcgtccc attttccacc attgcggtcc tgttccacaa
    43741 taaacaaaac atatattttg atgaacttgg gatgcatgcg attgtttgat ttgacagaat
    43801 acagaaccag gtgtaccatt aatattgttc gtatcaacgt gtggtaagga gactgatatt
    43861 tggtttttga attcttcatt attagaaaag atgaatgatg ctcgatgtga aaagtttgta
    43921 tttcgtttga gtaataattt atagcataag ccagggagta tatggttttg attttctaaa
    43981 agcaacgatg aataccattt tgaaaaatta tttaattgac taattaacga tagttgacat
    44041 ttagctaata acagacaaat ttattaaaac aataataata tcatttaaaa aaaaacagat
    44101 ggaaactcac cggaaataac tgcaagataa tattgttgct gttccaatgt acttgaatta
    44161 tttgcttcta agcatttaga tgatatttcc ttctctgaat gagattgaga aaaattgccc
    44221 cattcctcaa taattgcatg agaatttttg ccattaattc caattagggc caaccgattt
    44281 tgtggaaaca ttgttcgttg atgtgcaatc tgtacgttat atttttcaga tttagttatc
    44341 gtattatcat gtccataatt tctttgtggt aggattatac gatttttcat cgataatgca
    44401 acattaatta aagctgcagt acccgctgca ctaccaatat cgcctatatt agacttgatt
    44461 gtaccgagca aaagaggcgc actggcttca tcatgatgaa aaaattcacc gattgcattg
    44521 tttttgataa gctcattatc tattgtccca ccatcaagtt cttcaatata aaatatttca
    44581 gataagtcaa tttgatttct tgtaatataa atttcattca atagctgcag ttgagcacta
    44641 tgggatgcca ttgaaaaatc ttttataact atgtcattat tacagtgaaa aactacatca
    44701 cgaataacac aataaatttg atcacaatca cgaatagcat ccgataatcg ttttaacaga
    44761 ataagtgcaa caccttcacc tttaatgaaa agataagaat ggcagaatac tttcgatttt
    44821 cgtggactat aaggatataa actatgcttt atcttacttc actttgacaa agtagactaa
    44881 attagaagtg taacatcttg tgcggacttt ttgttttgat tcgtacttta gaaatgcacc
    44941 gcaaaatctc aggattcttt tatcgtccac taacagagtt cgaatactat atgtatgcat
    45001 ctgtatgaaa taagtaattc agagcactat aaaaaaagac aaatccaaca ttgcataaag
    45061 acgatggaaa aagccatttc tatgcgccta atttaatatt gactaagacc tatagccctg
    45121 tactggattc cgaaactcgt cttcgaccct ggtggaatcg aaatctaagt atgcaaacaa
    45181 cttttttttt gagttccagt cggaggcgag aatacttttt gcaatctaac acaaagtaac
    45241 ataactgaag taagaaaatt tgtttttact ctgggacaat atcaatatta tttcttgcat
    45301 atgaactgac tctaaaatac ttgcactaat gtcagctcga gttctagatc gtactccaaa
    45361 gcttattatg atggaatcgg agccgaagtt aaacaatttt tttcgagttt tgagtcgaaa
    45421 tagaaacaaa tttttcttat ctaacctaaa aaaagtctaa ttatcgtcgt aagatgaaat
    45481 aatggctcac taacttagct taggagctca ctatttgcga atatcctaat acagtggact
    45541 agtattgtaa aaagagcttt cctaaaaaga atatatttat gtacttgcct ttggtgtacc
    45601 cgtttcgtcc ctctgacggt accggttgaa gctgcttatc acataacaat tgttcatttg
    45661 tttgcagtac atttgtacca ccaatcacag cataatcagc ttcaccagtt ctaagtgctt
    45721 gcacagccat agaaagtgac accaaactgg acggatgcgt cgtatcaagt gtcaaatttg
    45781 gtccgcgtag attgaaatga tatgctaaac gtattgacgc actgcagtta tgcaggtttg
    45841 ataccaaagg agctgtgtca gaatcaaatc ctttttctgc aattatcaat ggacgtttat
    45901 ccgaagtttg ttcaataaat acagcggttt ttgtcccatt aatttggtta atcgtataat
    45961 ttgaatcctc tagcaagtga acaaattttt caagtaaaat acgatctgat ggatctatta
    46021 tttgcgcttc ttgatcggaa atgccaaaaa aatctcgatc aaattcatcc aatagttctt
    46081 tcttcaaaaa ataacgacgt tgggttgatt cttcactcga attcagacca gtaccaaaca
    46141 acggcacaga atctaatggc gaatctgttt gctctgtttc catttcgctt tcatggtgag
    46201 cattggttgc catgaaactc cataatgagt gtggtgaatg aatgtcatta gaaaattcac
    46261 acgaaatacc gattagagcg atccgatcca tagttagcta ttcgaatcta taataagacg
    46321 aaacacttaa caaccgtact aatattttct cagaaacttg attttgggtg tgggtatggg
    46381 tagatttaag ggcgtgggtt ggagttttga tcgtgtctcc attcgaaacc cactctggca
    46441 ttaacacagc cactgtctat atccgttttt gggtatgcgc gtggaaaaag gggatgatcc
    46501 aaaatccaat tcacactcac cccatactct aatgagttca atatataata aacacgttcc
    46561 atgaaactac taattacaaa aaaatggaaa tgacattttg ggcggtactc gttagagtat
    46621 tttggttatg gagaaagcaa cgaataaaat tcgcagagta tttgtgacaa ataatttctt
    46681 gcacctgctg ggttttttat tcagatactt acctgtgtta cttcataaag aaatatggtt
    46741 atcaacgtcg tttttatgaa gaagataata ggatactttg aagttacaga atacctatct
    46801 aaagttatat agagacattg aaggatctcg tctgttcgtt tagagttgtt gcgttttatc
    46861 ttcagtaaac aatctcttta aaaaagatca cagttttcga aaaattgtaa actcatggat
    46921 actgcatttg catacagtat gcagacctaa aacaaattta gacaataacc ccccaaacaa
    46981 taagaaatgt tggtctttac taccatagct gcagggtatt agtgtgaata agaacaatga
    47041 ggcaaggcaa cactaaatac taatgaaaca aagaattaat gaacaaacaa atcgtttttc
    47101 atgcaatttt caaagctcca attttgtgaa atactatatg aaagaaattt aaagtctaga
    47161 aagataaaat ttgcactgaa tactcttctc acccaccgcc tgccacagaa cacttggtga
    47221 tcccttcaca tcccttcgca gatagattca atgatcagat cagaaccatg atctacagac
    47281 taagtaactt catcagtcat cgctgaaggt gtgggtgcgg gtatatctta ttgacgcata
    47341 tctaaacgta cacccaccct caggaaccaa tatacgtcgt attcgaaatc aatttattaa
    47401 aatgatcttt gcacaaattc ttgcaatagc tcttatttca ttacaatgga tgattatgta
    47461 tttattgtgg acagtttttt taaatagtgc accaaatatt gaacaacggt acataatatt
    47521 ttttttatgc tcttataaat cgattttatt atttaaacaa tgttaaatct ttttatgttt
    47581 cactactaac atcgcatcta tttcggagaa catttattaa agcattgatt gcattattac
    47641 tgtgtcatgt ccaacatcga tgacaaacaa gtcaagcaat tattttgatg ataactatca
    47701 tgagtatatc agattcaaaa ttatggatat attcattaaa ttcttctata ttttatgatt
    47761 tacttttata tatacaagag aaataaattt attagatttg agaaggaata ttaacccagt
    47821 atgatatcat aaaactccta atattaaaaa cacttcgtct ccatcaatca aacaaaaaac
    47881 ttaatttcaa tattgacgaa gtattatttg caaaaaatcc cttgtctatt ctttctctta
    47941 tcccagtcct tgtgtttttg catgtggaaa tgagaaagtt attaaaattg atggcaattt
    48001 agctgccaac aaaaatagtc tagttgtata caaagttttt ctcagaaaaa ataaatctac
    48061 aatgaaagaa aggaatgaaa tgtaaattaa tacgtactgg tttacctctc taggtctcgt
    48121 tatcttcgta atttaccaaa tttcttccat cattgtgtaa atatgattat tgaatggata
    48181 ttttctttga agaacttggc gttttcgtac ttttctaccg tgcagactga gagacgaaaa
    48241 atttctttgt aatactgaag cgatcacctt taggagggtg tgggtgaaca agaagtacca
    48301 tcaccctcaa ccttttcttc tgtcttttcc catccattct gcttctactt tttctcacag
    48361 attttctctc tatttttcaa acaaaacgtt ctttagtttt ttttaagtct tcatctaaaa
    48421 agaattcgaa tctaaaaaac agatttctca tttacagttt tcatcagtat ttatcgaaca
    48481 tttggaaaac cttgaaattc atctgtatgt aaaactatac tttgaattta gttctttctt
    48541 ttttatataa tcattgagat gtggttgtta gaaaagtaaa aactgaaaat gttttttttt
    48601 gtctacgcat aatgacatat tttaatgtat ggataataat ttaaaacgtt ttattttatt
    48661 ttctgtttgg aagttgatta atgaagaaag ttcttgtata taatttgatc aaataaatca
    48721 ctgataattg ataaataata ggtttaaatt ttaatataag ttctctcaac cttcaaccac
    48781 atactcaccc tatttatgag ataaaatatt tcgttctcag cattcttttt actgatttat
    48841 tcttactttt ttgaaaaaca catcaacatt agaactaaat tcaagatttg catttataaa
    48901 gtgagaaaac aattcatgat gaataaaatt tctaaaaatt cattgataaa ctaaagacaa
    48961 caataattcc aacctataga gaaaaagaca tcaaacaata tgaacaacaa gattttaatt
    49021 aatgacaaaa ttttatttat atttaataaa tttatttgta cgaataacat taaatgtatt
    49081 tagtagaaaa attgaaattg aaaaataacg atttattgat gaaaacagtg gcggcgcgaa
    49141 gagataaaag cagagggagg gtattttcca aaatggaaga aaatttgcaa aatcgttgga
    49201 aatgtaagaa attaaactat taatatataa tgataaaaaa agtgaaatat atcactttgt
    49261 ctgttcatca tatatttaat taaaactaat tttcataaaa caaaaagcaa acaaaaaagc
    49321 taaattcgac gaccagtttt atttgttgac gacttttgaa gcaagtcttt attatcaatt
    49381 tgatctaaga ttggtatttc taatgtgcac atgagcaaca aatgtaaacg atcatccttc
    49441 attgtcgttc gtaatctatt ttttactaat ttcattttac tgaaagatct ctctacactt
    49501 gctacactaa ctgatattag cgatatctat aaagtgaatg taaatttgaa tgtgacttat
    49561 gttgttgtca gtagtcgtgg catattctgt agcaaaaaaa ttgttaaatg taaattatat
    49621 catttctttt ttgtttatta tttccattca ttgctttatt tactggttat attatttata
    49681 atgttgacaa tcaaaattgt gaaatatatt tttcatttaa ttttcctgtt atttggatat
    49741 catcttgtac ttatatatta cctgtttcaa taattatatt tctttatttt cgtttaatat
    49801 tttatgtaaa atcaattaaa aatacaacaa tatctctaaa tcttttaaat cgtgcacgac
    49861 aagaattaaa aatgataaaa caaattgtta tacttatatt aatgctctta atatttggta
    49921 ttccatatgt atcatttata tttatgtcat tttttacaaa tcctccaaaa tatcattatc
    49981 gaatttcaca tgtatttact gtcgttccat atccattaat tctgattact ttatttcatt
    50041 ttactgaacc attgaaaaat tcttttaaaa aatatttttc tcgacgaaga aattcaatag
    50101 gattaagtat gacaataaat aatcgtcaat aaattcgatg aaatattttc tctataatct
    50161 ataattattc attttttctt tttcatgaat aaatatgtgt aagaacattt cttactaatt
    50221 tctcatttaa taattctaaa gtgacaattc ttattgtacg tatcggtttt atgggtaaat
    50281 agatagagaa gtcttttagg acgtgaatat gctcgattga aaacggaagg tatgacttca
    50341 ggtggttcac tcgtgagtat attttgatgt actttccttt ttatttgatg aatgagtata
    50401 taaccgtatg ttttgcatca gaaagacgcg attcttaaag aggaagaaat acctaaaagg
    50461 tgtaatatca tccgcgtgta cttgtctttc atgagaaatc atcataggtg tggctactcc
    50521 aatcttctgt cacccacacc cacctcaact aattttttag aattgaatat ttatttcgat
    50581 aggaaaaaag atctgataat ctatatttaa aatcgtaaac atcaaataaa aatattaaaa
    50641 gaagattatt tattagtttt atagaaaatg tttttgaaaa aaagtctttt attaagatga
    50701 aaaaattagt ttcatatgat cgaaaatttt cgtatttgtg tcgctgtact atcagtgacg
    50761 atgacgaaaa tattcccaaa tttatcaaat ttcatcgctg agggaaaaaa caatttcttg
    50821 ttttttaagc gattttcatt cccaataata attgtctttt cattagtttt taaatttaat
    50881 tgagaaattg attgctccct tgtatcagta taataaagat gtccattaca acccattgtt
    50941 aatccataaa tatatgttaa attatgtacc agggtgacac cttcacttgc attaaacaac
    51001 catttttgta ttcgtttatt ttgccaatca gcaatatata atgttaaatc attatcaata
    51061 taaaaagcat taggatcgaa caaatcactt gttccatttc caccttgatc attctttcct
    51121 gctattatta ttcgttgagt ataattactg gatgataacc attttcttat agaaaatctt
    51181 gttccaacgt aaatattcat ttccttatct aatgttaagt atgatgcgag actctttcca
    51241 aatccgtatt cacctacttc actgaataat attcttccaa ttttttcatt ttttttccat
    51301 aattgaacac gataggctga atcggatgtc aactttgtta ttttagtttt atgatctaat
    51361 atatacatat cttctgtttg actatcaaca aatatacttt gaggttcaat aagacctttt
    51421 gaagcaacag ttataccaat tgcaccttgt tgtgtatcat atggttcaat taaggaatat
    51481 ttttgtatac gattattgtc tgtatcaaca acataaagat tatcatgaat attatcaata
    51541 aataaatctt gtgcttcaca aagtccattt tcagttgata cacatcgagc aagaggattt
    51601 acgaaaagag tactttctcg attccattca gcttttgtaa ttggaatagg acaagataat
    51661 gatgataata cgagttgagt tgttgatgct aaataatgaa gaaagaaaaa taaagtaaac
    51721 attttcatac tattaatgat attcaaaaaa gattgaacga aaataaaaac aaaaaaaact
    51781 aacgtaaaat cgaaatcgaa aatgtcaaat ctattcatat tatttctcat tcattttttt
    51841 ttataaaact taatagatat cttaattaac aatattagaa ttctattcaa ataaaaaaat
    51901 atctttctaa ctttcaattt ttgagagaaa ttcagttgtt attttcgttg atgttgttgt
    51961 tgttgtgtta tatgatatat aaatagtttg attgtttgtt tttaataaaa ttgttagaat
    52021 tacaatcact aaaagaataa ttactgttaa tacacataaa acagcagtta agatttgttt
    52081 gtaagttaaa atcacatagt ttctatttat ttgattatca tcacttggaa gacgaacata
    52141 accagacgct gaattagtat tcggtaaatc ttgttcgata ttatcattca tctaaaaatt
    52201 ttaagaaaag aaatatattt agtagaaaca attaaataaa aacaaaatca taaaagacaa
    52261 attaaaaatt tcaaatcaat tttcttctta tagataatca cataaattct tttactaatg
    52321 taattgttcc ctcgactgta gggaggagtc ttatggaaaa aaatagtttt attccttcta
    52381 aataatgatt taaatcatcg ataatgatga gaatttatta tttgataaat gaacagaaga
    52441 atttgaatta agttttgtat catcttgatc atttaatgtt ttaagttcga tatcggatga
    52501 attgtcaaat gtttgaagtg aagaagattg attatttaaa tgaatagaat tattattaaa
    52561 cataaattga tctaaataat caataagaat tggttcctgt tcaaaagatt tttgaataat
    52621 attcattttt ttaaaattat ttatttgttt ttgtgtatta attattaatg aatgattttt
    52681 tagataagtt tttttatata attcatttgc ttaaatataa caatatattc taaagctctt
    52741 ctataagaat ttttatcatt taataaattg ttgataacaa aaatataaag cataagaagt
    52801 attaccttgt ttttgataaa aatttgctca tgcatttata caattaatta aacgagaatc
    52861 accaaaaaag aaatattttt ttagccatat caaatgaaac ataataaaaa ctttcagctt
    52921 gttgatattg ttttctttct aatgaaatct catctaatat actttgacat caaagtattt
    52981 ctccataaga aggataggtt ctaattcatg aaaaatttta tgcgcatcta attatattat
    53041 ttcagtttta tcaaataaac tcatatgaat taataatcga ccaaataaaa gattaatatt
    53101 tgttttttca aatttcattt gtaccttcat caattgcatg aattttaatt cgccaaaatt
    53161 cttcttcttt ttcaattgaa tcaattttaa aaatagttcc aatattaaaa agtatttctt
    53221 cttcttgaga atttaaatat ttttaacata taatctttac cttgatcact ttgtggaact
    53281 tcttttaata tttcaacaaa taacataaaa gaataaattg catttgtatt tgaataagat
    53341 tttgttttta aaaaacgaat tgtattaaat gaacgatctt catctaattc atcttttaat
    53401 ggtaataata tatgttcaat tgaatttttt aatgaattat catcagcaca aatatcgata
    53461 acatgacttg atttagaaaa agaaaatctt tttttctaaa aacgaaaata aaaatattcg
    53521 atatgcttca ataagtttct tttcatggga aatcaatgtt gaataagcaa ttatttaaaa
    53581 taaattaaga aaaaaaaaca ttcgacaatg actcatctct ttttcgtccg atcattacct
    53641 ttgagagaaa attatcacga ctaatgaata ttttttagat tattttgtac aaagtcacat
    53701 gataaaatga tacctctttt tctttatcga aaaaaagatt tcatatattc attgattttt
    53761 taggttatgt caaattttaa tagacaaaat tcacatgttg tacgtgatga cgaacctttt
    53821 attgaaaatt ctatgcagtt cagtttcatc aatatctcgg ttgagttcga agatgaaatc
    53881 aatccgtcaa gaaatagttg agttattgaa aaaaaaaatg tgattataca tcagaccatc
    53941 gctgaggggg agtacaggaa ttttaacttt ttttctcaaa attatttaaa acatatatga
    54001 atcgtctcag ttagatgcat agttttcctg ttaataaaaa gccctatcaa atgataaaaa
    54061 ttcatgtcca tctctcataa actttttgta gtatacataa ctctcgaatg aaattcgaat
    54121 ttttgaatat agaaaatgta attttgtcaa gttatcgatt aaatccaaaa tatcgaaaag
    54181 aaggagaaat agtagttgga gttccttcta catcaaatga tcaattaaat aaacttaaag
    54241 gaccaacatc tctttatctt gataatcaaa aaaatattta tgttgctgat atgaatcgaa
    54301 tttaacattg gtcattaaat tcaactcaag gtaaaattat aatgcgtgat gtatgtccaa
    54361 atggaattga atgtgattgt catggaaata tttatgtttc tcaagataaa acaataaaat
    54421 gaattaatca atatactgga ttaaaaggta ctgttatcat tggaatacca tataatgcgt
    54481 ctatgaatga acaatcaaat acaactgaat atttatatta ttcagaagga atttatctcg
    54541 ataaatttaa tggagatttt tatatagctg attcaggttt taatcgtatt caaaaaaaat
    54601 actatcattc attaaaatgc actcttaaga tgatttattt ataatccgta tgagaaacta
    54661 agaataaagc acaataaaaa gagttcttct caaaagaaaa gaaaaaaaaa tatgatttta
    54721 gtttaaatat aacctaaaat ttgagcttct gcatattgag ttgagtcttc gataccacgt
    54781 tgtgaagtaa ttaaaagtcg ataacttgca aatatcattg tatttggaaa attttgttga
    54841 gtaacatatt ttgaacgacc aggatcattt gaacaatcga tacctgttga tcctgtatag
    54901 attaatgtcc aacttgaacc taaatgtagt gtagtatttg ttgttgcatt tgaaccttca
    54961 agtgtaactg taagtggatc acgaggacta taatcatttg cagtagcaaa tagtattgca
    55021 cgagctatag ttgcattgct aatagatggt attataaaaa agcctgtacc tatacctggc
    55081 ccattaacaa tacgagccgg accaccagta ccaccataat tagaatattt ggtagctaga
    55141 ttacgatcaa ttgcattaca aggaccttca ttagaggctg gataaatacc attgaagcca
    55201 cttgtagatt cgccagctgt tgtattatac aaactagtaa tagtatcatt tggtcgtgta
    55261 ataaaaacaa tggatcgttc atttgttgtt atagatttac ctattaatga tatcaaatcg
    55321 aatatttaat gaaaataaat tcataacata tagaaaaaat aataacctag aatttgaact
    55381 tcggcatatt gcactgaact agcaatactt ctttgtgatg taattagaag tctgtaactt
    55441 gcaaaaattc ttgtattatt aaagttttgt tgaatagcat aagctgaacg agtattgtta
    55501 attgtagaat caatacctgt cgatccatta tagattaatg tccaacttgt agctaaatga
    55561 agtgtagtat tagtcattgc atttgatcct tcaagagtaa ttgtaagtgg atcacgttcg
    55621 ggatcgtcat ttccagtagc aaaaatgatt ccaatagcta cagtagcatt gctgatagac
    55681 ggtgtaacaa aaaaacctgt acctattcct ggtccattca ccgaacaacc actacaacct
    55741 gttataccaa aattaagata ttttgttgtt agattacgat caattgcagc acgtggatct
    55801 tcgttactat ttgaataaat accattgaag ttaccggtag atttgccagc tgttgtattg
    55861 tataacccaa caatattatc atctggttgt aagagtaaag ttataggttg ttcagttgca
    55921 gttgttgttg tcgacgtgcc tactgagttg ttttaagaaa caaacatgtt tatatagata
    55981 cattgtactt cttaatattt atattcgaca gattatatca tccatacgtg agaatggtac
    56041 gataaagata gaaactgttc ttatttagtt attaatgatt aaataagttt gctgagtgtc
    56101 tgtttacgca ttgtctttgc tcgcttatct ggcaacagta gaaaaatgat aacagcgata
    56161 ggatgttttc tttagctttc tcgtttatct ctaattcaag gtagtcccat cagttagaag
    56221 agtttaaaca gtaatgaaaa cgatctacta tatcacttac tcgttgttgt tgtagttgtt
    56281 gttgaagacg atgttgatga tgacgttgtt gaagacgatg atgatgaaga tgaagaagtt
    56341 gttgttgagg acgttgtcaa ttctgttcaa aagatcagtt atcgtattcc acgatgttaa
    56401 acattacaga aacatttctt agaattcgat catgtcataa tatatctgat acattagaaa
    56461 ccgattgagt tctcataacc agtcacaact gtttctacaa tctcaacaat taacaatatc
    56521 tttatagaca tatagtttaa tgaattcaaa agcgcagaat tctaatgtat attcaacagc
    56581 ttcggtgatt atcgcgatga taatgtgcta ttttacatat aaaagtgaat ggatgcggaa
    56641 gatgtgactg tcattaaaat caatttattt caagagtaac atctccaaag cacttttcag
    56701 tgaacttgag cttttgaata tagtgtagta gctgtataac ggactccatc atgttatact
    56761 atattacaaa tactttttaa aattctaata atttctatga aaagatttat ctatgcattt
    56821 tataaatggt tattttttca aaagctgaga tatgttcaaa gagaaacttc gaatagtagt
    56881 atcgatttat cttgttcatt taatcttaat gcagtaaaga attttaggtt gacttgacct
    56941 aataacttac cgaaaggatt tcgcattcca acaatagtaa tcatagtaat cgtatccata
    57001 tccgacaaca tattaccagc tggattcgga atattgacaa atatttcaca aatagaagat
    57061 gagggatgaa aactaacggc ttgacaatta atatcaatta aacaagttgt ttgacatatg
    57121 ataatatttg gtacaatttt agtagaaaat ggtaaacaag ttgtctgaat acattgaaat
    57181 tgccatccag tcataataga cataaaaaca gattgtgtag cttttgataa tgataatgca
    57241 ttaaaaatca aaagaaatac tagagaaacg attctccaaa tcataactaa caaaactttt
    57301 agttacaaca atgaatttaa ctggaaatgt aatcaaataa acgagttaac agctataaat
    57361 actattacat ttctctctct ctctttcttt ttttttcctt tttttctttc ttttccattt
    57421 aaataataaa aatatagaaa aatgtgtatt taataagtta aatgtatata ctttgaaaaa
    57481 aaaaacactt tgtcatcatg gtattagaaa tttgcacaac aacattgttg acatcgttat
    57541 attatgacaa tacaatttat atatgagaag taattatttt gaaatagtct atattcaaat
    57601 atatcaatta ctttctattt cgtttttgta tcttttaatt ctgacttaac attatgataa
    57661 caattgaata tattagttac tgaataatta tgtcgatata tatttttttg ttttctattt
    57721 gatataatag aatggaatgg gaaaaattgt ggatgctaaa tactttaata tttaaataca
    57781 cattgttaaa gattagaaat aattgattag ataaaaaaaa attgaaaatc tttgtatcta
    57841 tgaatctaat attccattaa ggtgtataga gagataaaat tcaatattat tcagattgtg
    57901 atatgccata gcaacgtcac attctttgtt atcattcaaa tcaagcaata gcaatagaat
    57961 ttgtatctga ttttccatta cctaaattca agaaaatacc gaaatttttt gtaccaccat
    58021 ttcctcaaac aagatctgtt ttgcatcgtt atttaaatca actaatgcaa gcgaatatgg
    58081 ataagatttc taactgataa tggacaagtt agtcggaaag agaaggtatc cgtgcataaa
    58141 ttaagaagaa caactaacga caatgccaat ttcttatatc attgtttaca atgtgctgct
    58201 acaattgtat atgatttagc ataacgacca accaaataag tagtctgatt tccaaatttt
    58261 ctagtatcaa tattgagaaa gatatccaca gttcccatac gattattagc aaagataaaa
    58321 tcaacttttc catcttcatt aacatcaccg gtagtagaaa aaatttgttc gctttcgttt
    58381 ttggtatctt tgtagttttt caattgttaa ttcaagaata tcgatgtgat tttcagttga
    58441 tattctacaa aacctcatca gattatcttt ctattttcaa aacaattgaa ttctaatcaa
    58501 tataactttt aagatttcaa atatttaaat cgattttcta attagaattt gaaatttcaa
    58561 gaaaactttt actatttagt tcttatattc tatgtatata acatatgaga acgccatctt
    58621 ctaagacaag tagaaatcaa gcgcgaacta tatttgatca ttatttaatt catacgatat
    58681 aaagataggc aaaacgaaaa acaagtcaga tgaccaatga tgatacagcc gattttaaga
    58741 tgaaaatttt ccgtaaattt aaatcgttag aatgggatta tttcgaatca ttatcaaatg
    58801 acgagaagaa acttctcagt tataatggtc gattagaaaa ttataatcca tctcatttac
    58861 ttgaatgtaa gtatttcttt atcattattg aaattataaa ctcatataca aatcattact
    58921 ttagatggtg aaattgttgc tacattattc tgtctcaaac cgtgtactct attaggacat
    58981 tatgaaatgc ctgaatatgc aacaggtctt gttgagaaag caccaaaacc aatgtttgat
    59041 gagtttcaat tagaaaaaga aggatttgaa ttatggaaat tgaaaccacc attgacagaa
    59101 ctttacaaag gtggttggat ctttgcgaat aaagtaagca cgacataatt tgttttacca
    59161 aagatttatt cttatacttg atttgtttag aaacacgaac aatattcact tgtaaaacaa
    59221 atttttacga ctacctcttc atctatcaat acgatcgata ttggacgtgc acttggttat
    59281 ccactaccaa atgatgaaaa tacgattcaa tatatagatg atatagaatc gaaggaacgt
    59341 aatacatgtt gtgtgccaat gatagaatat aacgttggtg aaggaaattt tcatattatt
    59401 ctacagcatt ttgatcaata tgcaaaatta tggaaaaaat ttggcagaaa tctgactatt
    59461 gatttttcta aacatccatc aatggaaaaa tggtttatgg acatcaaaaa tgaacaaaat
    59521 aaatagacat ttttttctca ataaattgcg cttagcttca tcattataga aaaaattgtt
    59581 atattatatt gggacaaagg tattttaaaa tcatgggatg ggaagggatc gtctcatctc
    59641 atgcggagcc ttgcattgta ctgtatggtt gaactattga aaagaaccat acttaactta
    59701 tttttctcag ttggcatgtg attattgaat acaatttctt gtacatattt tattcttctt
    59761 ttagttgatg ctctcgcact attccattca aatgtgagta gcaaaaaatt cggctaagtt
    59821 ttcttcgtga cgaaacactg gaaacatcat ttacaaacaa aacgatcttt attttaaagc
    59881 atacactcgt aatctagtaa taataagacg aagacgatca ttgattattg gctttcatgt
    59941 agtgctgctc atcactaaaa gctagctaat aaaatcgacc agagattaca taagaggtga
    60001 ctagttgtcg aagtcatgat cctctgcgaa tgaattcatg aaagatgaac cttttcgatg
    60061 ttgtatccct tttggacgta atccaaaggc aatttctagt ggatcagatt tccctcctag
    60121 aaaacaatcc atcgtgcttt gctcgaaaaa attacgcaca tgctgagcat catcggaatt
    60181 gtttttcgat cttgcacttg atgacgaagc ttttggccga cgtccccgaa cattcttcgg
    60241 cggttcatca tatgccgatg cttgtcccat ttgggatgga tattttttgt gttgcgtcga
    60301 gtttgtgctt gatttacgct cgatttcatg atggtctccg tcttcactcg tataattatc
    60361 attcgcaatg ctaattgaac tggtaccttt tgtcgatcgc tttccaacac tagtggattg
    60421 ttgaacgttt gatgacattg gttgctttgg tttttcctct tctcctcctc ctccttcatt
    60481 gacttgtcga agatcttctt cggagatcga agctaactcg ttaactatag ttgaaaaagg
    60541 gggtcgatca gctttagacc acgcacaaca tcgacaaaga gcagtacgaa gtttttcggg
    60601 agctcgttga gtttgacaaa tgttttcgaa aatatgagca ttgttgggct tgcttaaagc
    60661 gaccagtagg actatttcca tttgatactg atctgcccaa ggtactttct ttgtgatcag
    60721 ttcgagtaaa acacatccaa atgcccagac atccgacgga aaagaatgtc tttcaggacg
    60781 atccagacaa agttctggag caaaccatct tacagtgcct agaaaaacgg agacaaataa
    60841 atatgaacag ctgagagtaa atgattttga tacttttttt tatttaacat caactttcga
    60901 gaacaaatgt gctatttgag agttcgtatg atcttacctg cgacaccacc tgttgtttgt
    60961 gctttagagt cgattcttgt cttagctaaa ccaaaatcgc aaataactgc acgcttatca
    61021 cgtcgcaaca agatgttgaa actcttcaga tcggcatgaa ctacccgttt ttcatgtaaa
    61081 taactcattc cataggcgac atcgagcatt atttgtcgag cggctttcca ataggcaacc
    61141 gtctgtcgta tcgtcttctg aatgtaatca gcgacagaac cgccatcgac atattccgtg
    61201 attaatgatg tgttagttat cgtagtaata acgtcaataa aacgaacaat atatggatga
    61261 cgtagtattt tcaggagatt agcttcgact agagcatcgg tagatagttt tgctgcaata
    61321 tctttaatgg ccactacttg agatccatta tatagtcctc gatagactat tccaaaacct
    61381 ccacgtccaa cttcgttagt acgcttgatc agcggttctg atttttcagc catcttgccg
    61441 aataacaact ctcaaatgca acgtgtggag acgttgataa gataggtttt cgaagaacgc
    61501 aaaaaacagg catacaaaat ttttcttttt ttttcttgtt ctacgtcacg ttttattcaa
    61561 aaaaaagttt atctgcgttc tgtaaaaata tgagatgacg attttgtctg caaggaaaaa
    61621 tccaacgtga caaccattga gtttttgaat cgatgtgtcg tgatcttgtg taattctctt
    61681 cttggttacg caattacatc acattgaatt tttagctttg gaaagtttaa atgaaattat
    61741 atcaaaaaat atcttgaatt gtttaggaaa aaaaacagaa atgaaaaaag tcaaaggttg
    61801 actttggtta tgaatatact gcgattttga cagcaaggta tttgttgtgg tgctctgaac
    61861 tgagtacatt cgcatggggt gtagatgttt tttcttctct tatccacatc cacacccttc
    61921 tctaaaaaag aaacagaatt ttcatttgtt aaattggtcg ttcatactat tttgttcaac
    61981 ttattgatat tattcaaata aacttcactc ccatcgatgc attaacgggc cggaccattc
    62041 ttgagggtgg gtgtgggtgt gggtatagct gggtgtctct cttctttgcc cacgcccaca
    62101 ccctcataca ggtttttatt tactgatgag aaacgataga aatacatact catatattga
    62161 tagtaaaact taaagtaaac tactcaaacc ataatatacg actaaatata tataaaaaaa
    62221 tatagtaaat tataattttt ggaatccttc aatctaactg gtcaatttta gcttctatac
    62281 ccactgttcg ccgtcagtta tagtcgagtg attttcatcc tcaacactca ctacaactag
    62341 aattatgaat aataaattta acatttgaaa tttgactcgg acacgaaatc gttttttttt
    62401 attcatatga cctttcatac agttgagaaa attgatagaa caagaacctt tatatgaata
    62461 agactactct aattttaaga tatacatgtg tctacttttt aattatttaa aaattatctt
    62521 ttacatattt aattcgtgta ttagtttgat gatttggtaa taattgtttt tcagcataaa
    62581 gaaatgcttc taaataagtg ccaagatttg ataatatttg cgtgacaatg agtgttgaat
    62641 gacgaataat taaatgaaca ttaactaaat attgatcaaa atcaaatcga ctaagtgggt
    62701 ttcgacaatt atctggtgca taaatattat aaataacatc acgaccaaaa agatattttc
    62761 gtgcaaatct ttcatttaaa cttaatgaat atttcgatga aaattcaata gctgaattaa
    62821 caaaatttgg atcatcactt agaaaaaata ttgatgaaaa agtctgattt aagtcttttt
    62881 cttcattata aatatttttg ataaataatg atatacctct ccattttcca aattttctat
    62941 aaaatggatc ttcaaatcca tgatctccac gacgtgcata aacaacagcc atagaagata
    63001 aagcatattc atatgattga tgttttttat cagctaagta acttgaccaa tattttgtta
    63061 aaagattttt tgatgcttca attcttggag caaattgatg aaagaaaagt gtaaacatat
    63121 atcttaaaaa tgaagtaaat actttatctt tccatgttat tgtataatta taattaagat
    63181 gaattgtcga attaacagga ggtaaatttc gtggttgcca tttattaaga tcaaatttta
    63241 tatttggatc ataataaata tgttcaaatg tatgattcat aagaatatca atagatgaat
    63301 tataataaac aaacattttt gatttatatg acattcgatc aaatatccat ttacgatgtg
    63361 gtatatgttc atatccaaat ttccattgat cttctaacca gaaatatttt ttcgatgaat
    63421 ttatttttcg aagttgttca aatgtttcga ttttaataaa atctgatcga aaattttcac
    63481 gatttgctgt tgatattcgt acattttcac taatattttt cattctttca aatgacatat
    63541 atgttgaaca tagagacatt ggagcataat atccaagaat accttcattt aaaaaaatct
    63601 tcttttccag ctgatcccat attaaatttt cttggaagta atattgccat aaatggacta
    63661 tataatgttt gtccaaattg ttcaataaaa caattaacac gactgaaaaa tccaccactt
    63721 gtccattgtt ccaataaaat aagatgacga gattcacaat cattaacata atcttctatt
    63781 ttatattttt catcgtgaat attaggagat tttggaaatt gtttatcaat aagaaattca
    63841 tacatttgac gttcagctgg ttcattccaa tgaacatcac caaaaacatc caaccataat
    63901 attggatatg aagcatgtcg aaaattttct tctgaatatg ataatggttt gagatattga
    63961 tttatattat catctattat agaatcatta gttttctcta tataatcata tttactaaaa
    64021 taatataaaa gtggattcat atcacattca tttgttttac ttggatataa taatcgacat
    64081 tcattataat aacgagaatc tcgataatat attaaatttg cagaacgaat aggcattcgt
    64141 tttattgatg tttcatgatt aacatagaaa aatggtaaat gatcaatttt atgatgccaa
    64201 ttgacaacga atataattat tacatagatt cctaccatta caactaatag aatatacata
    64261 tataatatac gagaaatgta tttatattca atcattattt tgataataat attaatcagt
    64321 ctaattgaaa tatgagtatc tattcaataa atttaataaa gaaaacgttt ataacacata
    64381 tactaaaatc taatagaaaa aaaaacagaa aaatgaattt tcggaaatct tacaatttga
    64441 agcataaatc gatgagacaa aagaacaaat ttttaattct tcatataaat ttttttttgt
    64501 atttgtgaac ttattcgaaa taagaaaaat tgaatatttt ttagtttcta cgggaaaaaa
    64561 tgatatgaaa ctcattctat gcattaattg atacatttac ttatagttag aagaagaatt
    64621 ttttttcttc cgataaggaa ctgtgagaac gcgagtaacg atttttttct ttcgcttgaa
    64681 cggacacaga aatcgataaa attgccccta taacactaat gaataggtac gtatgttcag
    64741 ttatacgatg ataatttgta ttgactttaa gaagttcact ttattccgta aaaataaagt
    64801 atgtatactt tacttttacc gagtagagta aaagcaatta taatgtttta aatttcttat
    64861 tcatttttca cttcaacaat atacattgca aatgttacta tgaattaaaa tattttcaga
    64921 attacttctc aataaattaa ttgacaaatt acgtaagcta tatatttata tattctattt
    64981 cattttgttt taatttatta aagttttgta cttacttctt ttttccaaag caaaataaag
    65041 aaaacatttt tcctgtacta acgagaaaat gtttttaatg tctaatgtct tttcaatttg
    65101 aattctatgc atatggtggt agatcccagt gagttatgaa acattccaaa aagagtaatt
    65161 gattttaggt tttaacctct tattgcgtag tagatgtcga gaaatcgaat gacagtattt
    65221 cgatgtgagc gtttgtctag aaataaatct ctttatgagt agattcttct gtaaatttca
    65281 gatcaataga atattttctt ccatagttga taaagttcaa aaactgattc atatcctacg
    65341 atgaatgcta gaattttccg ttttctgaaa ctttaatatc tccaaaagaa aacgttctaa
    65401 cgaactaaaa ttttggtggt atccttgaaa aaaatagatt tatttgttgg ccgaagttta
    65461 agtcaaaata atgttattca acttctcgat atttactatg atagaggcta aaacctaaga
    65521 gtaattatcc tttttgggat tttctatgat taatccacag aactcaccag gaatattact
    65581 tgaaaacgaa ccagtattct cgcatagaaa tcatcgaatt gtatccttcc aattctttcc
    65641 taatccattt ccctgattca tcataaaata tctgtcctat gattgtttct attcatattc
    65701 cataatgaat tgaaattccc aattattcac aatcgataag attttcaatt attcttaacc
    65761 aatatcatta ctgaaatcta tttttctaaa tattattttt cttttatttt cactcgttgg
    65821 ttacctgtta aataccactg tcttgaggct gaagataagt agaacgaaag aattctcttt
    65881 ttgttctttc atttcgatag actatatcac gtgtatacaa ctgattaact atgattgaac
    65941 gcaagagtga gtgatttttc aaatgtattc catgttcata cagaatgtaa aaattacccg
    66001 gtattcagaa agttagcaat atcattgata aaagcttttt tttgtgaata ggattttgat
    66061 tatctgaaat gattttgtca tacatgtcaa attcgaagat tctactcgag tttt
//
