# Supplementary material for: Bdelloid rotifers deploy horizontally acquired biosynthetic genes against a fungal pathogen
Source: Nat Commun. 2024 Jul 18;15:5787. doi: 10.1038/s41467-024-49919-1 (PMC11258130; doi:10.1038/s41467-024-49919-1)
Supplement: Supplementary file 15 — Supplementary Data 11 [file 41467_2024_49919_MOESM15_ESM.zip › project AVAG00146 scaffold/genes_domain.gbk]

LOCUS       AVAG00146wholesc      365143 bp    DNA              UNK 01-JAN-1980
DEFINITION  AVAG00146wholescaffoldg23567 <unknown description>.
ACCESSION   AVAG00146wholescaffoldg23567
VERSION     AVAG00146wholescaffoldg23567
KEYWORDS    .
SOURCE      
  ORGANISM  .
            .
FEATURES             Location/Qualifiers
     CDS             453..623
                     /note="ID=1_1;partial=00;start_type=ATG;rbs_motif=None;rbs_
                     spacer=None;gc_cont=0.327;conf=72.64;score=4.25;cscore=2.02
                     ;sscore=2.23;rscore=-1.63;uscore=2.01;tscore=1.86;"
                     /locus_tag="AVAG00146wholescaffoldg23567_1"
                     /strand="1"
                     /translation="MQHKKVRQNNTSIGVMYSKLSYYTVQFTWRSIEDIRFIWRIQENA
                     SEYISRAKRTC*"
     CDS             883..1146
                     /note="ID=1_2;partial=00;start_type=TTG;rbs_motif=None;rbs_
                     spacer=None;gc_cont=0.394;conf=76.85;score=5.22;cscore=18.3
                     4;sscore=-13.12;rscore=-1.10;uscore=-2.22;tscore=-9.15;"
                     /locus_tag="AVAG00146wholescaffoldg23567_2"
                     /strand="1"
                     /translation="MFDLIDVQTSFVRTLGSKGPGGDNNPSGGYGGSDPNFQSSGNHGG
                     SSGNKNSPASQSSSGDFNKDKSTSTKAREGTCLYIYQMIIIP*"
     CDS             complement(2812..3849)
                     /note="ID=1_3;partial=00;start_type=TTG;rbs_motif=None;rbs_
                     spacer=None;gc_cont=0.267;conf=100.00;score=57.11;cscore=69
                     .81;sscore=-12.70;rscore=-1.10;uscore=-1.80;tscore=-9.15;"
                     /locus_tag="AVAG00146wholescaffoldg23567_3"
                     /strand="-1"
                     /translation="MFSILDTCLLLYWIIETLLNYLHKIQRIEFLSLMHMSAFLCYFSY
                     MMNRLCAALCSWLLTCFTFIRFINIFHKFNTIRSNIILLISLIVIFSIANSYSFIVLEY
                     NPKQISHRNSTHKNGTVVDYRSVCTIRSKYAEDRLTLLMNILVAGVLSLAIPALLISIV
                     NITILCVIKRIYSTQIDDKTKRRSDITNYRSTRSTLLVISITYALFYLPYIIFYFLMII
                     LEDHDGTLYYWSEITYILRHVSHSVNFYAYMFTSLSFRHECILLVRSLFQPCLYFKKRR
                     QYKRKKKRSQLILIDKSPLPPPVPFYSSLNGKSLRITTNQRLEQFNFNQQEEHRNTSGK
                     TETWM*"
     CDS             complement(5335..5667)
                     /note="ID=1_4;partial=00;start_type=ATG;rbs_motif=None;rbs_
                     spacer=None;gc_cont=0.318;conf=72.34;score=4.18;cscore=4.59
                     ;sscore=-0.41;rscore=-1.10;uscore=-2.07;tscore=2.76;"
                     /locus_tag="AVAG00146wholescaffoldg23567_4"
                     /strand="-1"
                     /translation="MKYYNSCLSLDNATMNFLHIVDYRSAERRREREREKKKRKDSLGF
                     SSLVALVYLSRLIFSSVVNTHHFVDISMEMLIEFSMPSDVNRNLCKIIGKSLSNRLHIL
                     IRQHFL*"
     CDS             complement(5801..6136)
                     /note="ID=1_5;partial=00;start_type=GTG;rbs_motif=None;rbs_
                     spacer=None;gc_cont=0.307;conf=72.75;score=4.27;cscore=3.62
                     ;sscore=0.65;rscore=-1.10;uscore=3.57;tscore=-1.17;"
                     /locus_tag="AVAG00146wholescaffoldg23567_5"
                     /strand="-1"
                     /translation="MIILWKVSFFRIIHIFGICKQIECLKIACLIDVYERVLKEKCKYR
                     PVLFFLNYYYYYYSEKGEEFRFIIKQRLTALLPSLLFFFFFYMFFFSIETYKQTAKVGK
                     INNDVQN*"
     CDS             complement(6454..6543)
                     /note="ID=1_6;partial=00;start_type=ATG;rbs_motif=GGA/GAG/A
                     GG;rbs_spacer=5-10bp;gc_cont=0.411;conf=52.61;score=0.45;cs
                     core=-0.19;sscore=0.64;rscore=0.76;uscore=0.08;tscore=0.96;
                     "
                     /locus_tag="AVAG00146wholescaffoldg23567_6"
                     /strand="-1"
                     /translation="MENDLVTSVFDERGAEERGTSLGELLIFD*"
     CDS             7559..7822
                     /note="ID=1_7;partial=00;start_type=TTG;rbs_motif=GGA/GAG/A
                     GG;rbs_spacer=5-10bp;gc_cont=0.330;conf=91.94;score=10.59;c
                     score=15.31;sscore=-4.72;rscore=2.17;uscore=2.25;tscore=-9.
                     15;"
                     /locus_tag="AVAG00146wholescaffoldg23567_7"
                     /strand="1"
                     /translation="MIVCIDPNKEPQQVFNIIPQQNLYEPWGRPGAGAPLIHQETGQKF
                     TRYAGTLEDKLVKFFFFLRMSNVNYVIRIEYSWTIEFLSRTI*"
     CDS             complement(8891..9292)
                     /note="ID=1_8;partial=00;start_type=GTG;rbs_motif=None;rbs_
                     spacer=None;gc_cont=0.303;conf=99.99;score=41.54;cscore=43.
                     89;sscore=-2.35;rscore=-1.10;uscore=-0.07;tscore=-1.17;"
                     /locus_tag="AVAG00146wholescaffoldg23567_8"
                     /strand="-1"
                     /translation="MSCAYTDVIVNACKAIWESVDIENKESVAYYQIMGVRDNIASLNT
                     LLKQSSTTFFYDQTEPTIADYFAFEAYLTARDIHSVFLPTDCEALVKLEQTMKQRPALA
                     EYFKNNRLFKRFTAASHEEEYLEKISKIK*"
     CDS             complement(9418..9708)
                     /note="ID=1_9;partial=00;start_type=ATG;rbs_motif=None;rbs_
                     spacer=None;gc_cont=0.333;conf=99.91;score=30.65;cscore=32.
                     58;sscore=-1.93;rscore=-1.10;uscore=-2.94;tscore=2.76;"
                     /locus_tag="AVAG00146wholescaffoldg23567_9"
                     /strand="-1"
                     /translation="MSKTVDSNNIKLQLHYWDVRGRAQACRYILEDIAYANKNVDYKED
                     FELIESMMTTWAEHKADQTISGPFRTLPVLHWNDKQVFGQTLTIGNTFNVK*"
     CDS             complement(10012..10560)
                     /note="ID=1_10;partial=00;start_type=ATG;rbs_motif=None;rbs
                     _spacer=None;gc_cont=0.304;conf=100.00;score=48.43;cscore=5
                     0.56;sscore=-2.13;rscore=-1.10;uscore=-4.95;tscore=2.76;"
                     /locus_tag="AVAG00146wholescaffoldg23567_10"
                     /strand="-1"
                     /translation="MIINFRYFLSLLFFTGQYLARKFDLYGKLTSSIDEEDVLHGYIDG
                     VVSCAYTDIISNVLTCIWSAADFVTESNPMNRMTKKVPNDLKALNNLLKKSSTSFFYDQ
                     TEPTIADYFVFEAFTLARDYTEKMLPGEDDRQALVKLEKVMLERPGISNYFNKGLLFKR
                     FTGSPKEDEYLAKLAETLK*"
     CDS             complement(10544..10840)
                     /note="ID=1_11;partial=00;start_type=ATG;rbs_motif=None;rbs
                     _spacer=None;gc_cont=0.333;conf=99.80;score=27.06;cscore=28
                     .10;sscore=-1.03;rscore=-1.10;uscore=-2.05;tscore=2.76;"
                     /locus_tag="AVAG00146wholescaffoldg23567_11"
                     /strand="-1"
                     /translation="MSTKTSEPIKIRLRYWNARGRVQSVRYMLADIAATNKNVDYQEDF
                     ELIEKALESWVQHKADENISGPFRNLPVLHWNDKHIFAQTLPIGTFNTYDYKL*"
     CDS             complement(11906..12757)
                     /note="ID=1_12;partial=00;start_type=TTG;rbs_motif=None;rbs
                     _spacer=None;gc_cont=0.297;conf=100.00;score=50.15;cscore=6
                     1.19;sscore=-11.05;rscore=-1.10;uscore=-0.80;tscore=-9.15;"
                     /locus_tag="AVAG00146wholescaffoldg23567_12"
                     /strand="-1"
                     /translation="MYIYITDEDSGDNGRVSCTLNDTRLNLIYLTTNAYSLQTTNSSSF
                     DYESEQSVVIHLQCVDFGIPSLSSSTLLHLLIEDCNDNPPEIISSLPVNQSLLIPYETT
                     DVPFILTQFIIQDRDHSQSNIFSYSYTVSPSLDINLINNGTLILRSMPDMPGTFIINVT
                     VYDSGNLTNTISIPIRIHSINETMLTKSLPMENTTLVLFITFFIIIFLAAILISVCFLI
                     AFILRRKQRNPSNKSIPNSSSNGSTTSSNERTGSSQKTTIEIFDDRLVSYSICYWEKKK
                     NK*"
     CDS             complement(12819..12968)
                     /note="ID=1_13;partial=00;start_type=GTG;rbs_motif=None;rbs
                     _spacer=None;gc_cont=0.307;conf=89.43;score=9.29;cscore=12.
                     12;sscore=-2.83;rscore=-1.86;uscore=0.30;tscore=-2.00;"
                     /locus_tag="AVAG00146wholescaffoldg23567_13"
                     /strand="-1"
                     /translation="MPQLTNYATLIIDVTDVNDHSPDVLLTEVNGTKMNNRLINLPECT
                     LKGT*"
     CDS             complement(13019..13279)
                     /note="ID=1_14;partial=00;start_type=ATG;rbs_motif=None;rbs
                     _spacer=None;gc_cont=0.268;conf=97.78;score=16.47;cscore=14
                     .69;sscore=1.78;rscore=-1.10;uscore=0.77;tscore=2.76;"
                     /locus_tag="AVAG00146wholescaffoldg23567_14"
                     /strand="-1"
                     /translation="MNNNATIFEQMIYQKSLPENYLIDSIILKIHATDRDENENARITY
                     SIDDHSSTFIINQQTGEIYLKKSLDYEKIRTYSFTIKGRFF*"
     CDS             complement(13878..14642)
                     /note="ID=1_15;partial=00;start_type=ATG;rbs_motif=None;rbs
                     _spacer=None;gc_cont=0.339;conf=100.00;score=83.37;cscore=8
                     4.06;sscore=-0.69;rscore=-1.10;uscore=-1.70;tscore=2.76;"
                     /locus_tag="AVAG00146wholescaffoldg23567_15"
                     /strand="-1"
                     /translation="MSEIKPKESEEISSGKSSKPTKRKTETEKVAGSNDKKDEGSMESK
                     VKKQKILPSINEQKKQLEKLSKTNEQAGPSDVSEKNYEDGFRKHPDLHLSYKLVYEPYG
                     ISSASKPKNEPESDEYGAFDFSINKVHIKFRVAKTTPTKVGQFVTLWKRIGKGPIMPYD
                     INDPIDIYVICVREGEKFGQFIFTKSVLASQNILSKNGKGGKRAIRIYAPWVKTESTQA
                     TTTKTWQVRHFINLSDTKKIDLKRVRELYRFK*"
     CDS             complement(17555..37447)
                     /note="ID=1_16;partial=00;start_type=ATG;rbs_motif=None;rbs
                     _spacer=None;gc_cont=0.381;conf=99.99;score=2060.28;cscore=
                     2058.41;sscore=1.88;rscore=-1.10;uscore=0.86;tscore=2.76;"
                     /locus_tag="AVAG00146wholescaffoldg23567_16"
                     /strand="-1"
                     /translation="MNTSKKTQTGNSVLVNKLTEILKISREEILGSFNTKLVDFGIDSL
                     QISILQNLLDSSPSLLELYNLTLQNISDLWQNNGTESVAYEKKTIETKQLKFLEMQESY
                     YIGRFESDRFLPCQVYSEFDFDQIDIPAFNQAIHYVIEKHPMLRAHIVDDQYQEIRDVE
                     EFNVSFSGIRVERSEINLEKRRFECMNSFKKEPNCFWKIEATILPEGKTRLHVLLDMIF
                     LDAASSFLVIRDLVYAYNNIQNGSFIKSVDDNGLSFFEYCTNIQSSSESAASRKYWHDR
                     LDSMPGPPQLPRVQFEKTVLEPSFERISLALDSTKWRALKMRAQELQITPTALILTAFS
                     EVLRTYSDEPNFTLTITITNRHVGGKNFSEVVGDFTNVLLLSILECSNFQDKVKKVHTD
                     MANALNHKDMSGLKVMRLLREKMSNPSFILPIVFTSLLGIDVMPFIDINGLVPCLVYQQ
                     TMTPQVWLDHQVYEIGPNDGKELRINWDYDSMFYSPVLIKEMMEAYRLLLESLSQDTWP
                     KETIEVALPASVQNLRFEINATKRDFGNNLLLHTRFETSAVQFSENIAVIDQEVQFTYK
                     KLDQMVSAAMAVLKKNNVKQGDLVGVVMEKGWEQIVAILGILRAGAAYLPINPSDPDLR
                     ISTILKLAETPVVLSHSKVMNTGRNWKSSEDQIIIQISIASLEDVKDTETKLIHVDPDS
                     LAYIIFTSGTEGTPKGVEITHRGAMNTCLDINERLGLSANDSVFSISSLSFDLSVWDIF
                     GILSVGGKVVICKSDATRDPEYWWSQLQKHQITIWNSVPTSFEMLIETIPVNNESGSVQ
                     FLKSIMLSGDAIKMDFVRLVKQVHPTVRILCLGGATEASIWSNIHEIFPCKSPKGYLVP
                     YGVPLSNQTMHILDERGLYRPANVLGEIYIGGIGLARGYFRNSEKTSEKFINHRVLGRL
                     YNTGDVGYYLSNGEIQIVGRRRDAQIKIGGYRVELTEIENCAEQVNCVKKVAVIFVPGS
                     VQRLIGFVEVDDGIPEDQVKQELIDRIVSCLPDYMWTRTWIVLNSMPLNSNGKIDRVIL
                     ATLVPNQVPISTKTESLQRNELEIKILRIAQELLNDSQQSLKTTTSLIEFGMTSLTAIR
                     FSKNLSDEINKKLPYTLVFNHPTVKQIAEMITGHPIDSLRKRQNFSSEPRERSISHNVS
                     IAVIGMACRLPGGVSSAEEFWTMLMEKRNCVTEVPSSRFDINEIYSPNPKTIGKSYTKK
                     GAFINDVEWFDNDFFNIPLAEARTMDPQQRLILEVAYEAFLNAGLDKSALKDSNTGVFI
                     GQMNYDWMLVTDSPHSYAGTGNSPSITANRISFALGLHGASMTVDTACSSSLVAVDLAI
                     EKLRNKKCSVALAGGVNIILHPEPYLITCAAEMLSVDSRCATFDSKANGIVRGEGIGCV
                     VLKCLDQAVFDGDKIFAVIKGSAVNQDGRSATLTAPNGIAQEAALCSALEDAGIDGKDL
                     DYVECHGTGTDLGDPIEVEALAKVLGKERSKPIVLGAVKTNIGHLEGAAGIVGLIKTVL
                     VLQNGQAPPNIHFEKLNPKIDLQQLKGIIPTQTIKIGTDGGKELFAGVSSFGFGGTNAH
                     IILQSYPQKQNTERIASIGPTFVNKKCIPWKLPVPIQSISSHKVEQDEISGSVYEIKWI
                     PLNEISNNEASLNNLIKSRCLILSVESVSTNGTKWVNIIHAVNSNFFTLEDTLQQKRSA
                     NLHDTKYLEKLLVNESWSSIILVATSGHGQIVFEIGVRLLKAIQKSYIEKNQQSIPDIW
                     FLDDSQFDEMGLWALARTARIEMPELDLRCVEYNKLNTASHIAELCYKVRKEVKNGEKE
                     LKLSNMFYVRRLVKLSQTYKNIRQRVIHENCTYVISGGLGALGLVVAEWLVNSGATHIV
                     LLSRKMKATNPIEQIRRQKENISIEWIQCDISNIEEVKRVDKKLKIDMRWPVIKGIFHT
                     AGELFDSTVKNLEPKCIYSSFSAKVDGAKHLHTVLSPSDFMVLFSSITGVFGSAGQALY
                     SAANAALDSLAESWSNNGNLKVLSIQWGAWSEVGMAARSKDLIQRLENQGFGSISNSFG
                     KRVLERLLEENRTGTVCVQPINWSRMSPISHLPLLDQLRSTSVSKSNESKQSKTYANVD
                     EIRAVLRSIVHEVLGNEVEESIPLMDAGLSSLEMVSLHHTLAREFTNINIPSSIIFNYP
                     TIKDLADFIFTQLEQSTKKKRESSTEEYTGQDWQKLNLTTNGRSVFLVGGVLGTAEGTF
                     GKLANMLPSPVYATIPDLSDENATVENIAKKLIRSARRIQPDGKYIVGGLSFGALIALE
                     MVCQLEQFDQVEALLLLDPRHTPPFTIPEKNPAKFEKLVAAYTPKAIVHSRTVLVQAVL
                     PDFSGLSSLLQEASRSFQGNEQVELNCRSWCSKISKIPSEGHHFKFLNQNHEALARALT
                     SLSINWKMEKIDNIKHEDDPIAVISMSCRFPGGASNPEDFWDILIRGHDCVTEVPISRF
                     DMDDDVYYPERGYEGKSYSNRAAFIENVEWFDHEFFNISRAEALIMDPQQRILLEVAYE
                     AFYKAGYNKERLKGCNAGVFVGQANYDWMTSNEDVDFSSPYYGAGSSASITANRISYTL
                     GLEGPSITMDTACSSSLVALDIAHSKLRDGKCSIALVAGVNLILNSRFFVTASAMQALS
                     LKGRCATFDALADGYCRGEGVGCVILKPLSQAKADGNKILALIKGTAVNHDGRSASLTA
                     PNGLAQQKVIRKGLEMAGLKGKDIDYIECHGTGTKLGDPIEVDALKNVLSEGRKKPIIL
                     GALKTNTGHLEGAAGIAGFIKAVLVIQHKKVPPNIHINELNPKIDLTGFNAIIPYKEVL
                     FENDVLNAYSEEDEKPLIGAVSSFGFGGTNAHVIIESWETKEEHLETAQSKNLILFNPK
                     FLPWRRLTHPLIYRKEETNDKKTCFISRLSGERSHLWDDHVINNEIWIPAASHLTMLAG
                     AKLEKENRESIATSKVSKVVQLDDVIIQKRLLVKENMKIRCVLEENGKGEXSSFNFMVL
                     FSSAAAVFGSPGQANYSAANATMDAIAKSWNRSGESILSIQWGAWSEAGMAANRGTLRR
                     IEMQGFGGISNHLGIEILEYLFSTGKVGVVCATPIDWSRMSLTNNPLVSFKGKDKQISK
                     KKKSQTVSIPTEDVKQKLIKIAVEVLNAEKIDENVSLIEFGLDSLGAVEFRNLLVAEIN
                     IELPSIFVYNHPSISDMVSYLSSLSSPKIVEFAPTQFSNEPIAVISMACRFPGEAHNPE
                     EFWSMLRNGHNCVTEVPFSRFDIDEFYDPVRGSMGKTYTKNAALINSIEWFDNEFFNIP
                     SAEAIVMDPQQRVLLEVSYEAFSRAGYDKSSLKGSNTGVFVGQANYDWMTMNQHDITSP
                     YFGAGSSAAITSNRLSFILGLRGPSMTIDTACSSSLVAMDIATANLRSDKCSLALVAGV
                     NIILSHVNFVGSCSANMLSAKGRCATFDSTADGYCRGEGVGCVVLKKLSRAQADGDEIL
                     AIIKGTAVNQDGRSATMTAPSGVAQESVIRRALVEAGVFGKDIDYVECHGTGTELGDPI
                     EVEALKSVLNVEREKRLILGAVKSNIGHLEGAAGIAGFIKTVLVLRNKMVPPNIHFETL
                     NPKINIENFNIDIPITNTDLRITNPSRKVIAGISSFGFGGTNAHIIIESWETKEEHLET
                     AQSKNLILFNPKFLPWRRLTHPLIYRKEETNDKKTCFISRLSGERSHLWDDHVINNEIW
                     IPAASHLTMLAGAKLEKENRESIATSKVSKVVQLDDVIIQKRLLVKENMKIRCVLEENG
                     KGEIQTEDSDGAKETNVIVTQISLVAQTSLPNPLQLDVLKSQCSVSMDVDSIYKTFESL
                     GVKFGDTFRTVIEAWRGKDEALARVGIARRVLAPWERSLSLLHPAILDGAFQLMGMSAL
                     SSSGVFVPFHVQRAVFSTQNEQEDQWVYVQLKQMTSSSLTADVILMNSSGKITGFVENL
                     TSRRLSSLEISPIECLYQTEWSTVSLRSDLVVTKRSELSRCVLISFAPISFDHKNWLNV
                     IHNQNSTISPVEKNYRVVDLRIEIGNILNQEKWDSIIFIANGEDSFLALEFGLLLLKEI
                     QNRIISGQWNQTDLWFITKSLIHSTTNDDLLGSSVAGLWALARTARIEMSELKLKCIEI
                     EQDINSSGQISNICNVVESFEDENEFQLSYNGLLKVLRLVKLNNLSPEMKTSQQLKINP
                     GETHVISGGLGALGLVIAKWLIDSGATHILLLSRTRKTEMSIELNSLKEKETAVIEWVQ
                     CDVSEKESVTSVRKVLEESLKWPPVTGIFHTAGVLADGTIRTLDSEALRKSYSAKVYGA
                     INLHNVFSSFNFMVLFSSAAAVFGSPGQANYSAANATMDAIAKSWNRSGESILSIQWGA
                     WSEAGMAANRGTLRRIEMQGFGGISNHLGIEILEYLFSTGKVGVVCAAPIDWTRIDNYY
                     NPFLEYYRSHLAISRTKIANTVKKVTIDNVDIMNILTQVSMEVLGSKIDENSSLVTSGL
                     DSLGAVEFRNRLSAILDIQLSSIFVYNYPTLAEMASALSTKDSKVSSTIKKERQIESVT
                     DSIAVIGMACRLPGGVASPEEFWSMLIQECDCVTEIPKTRFDIEDVYSPIRGVTTGKSY
                     TKHGAFMSDLEWFDAACFNISNSEARQMDPQQRLILEVGYEAFVRAGYDISKLKGLDAG
                     VFVGQMNYDWMMMNAGTPPSYGGTGMAPSITANRFSYTFGLTGPSFTIDSACSSSLVAL
                     DYAIEKIRANRCSLALVGGVNVMLQSMNFVGSSAANMLSPAGRCATFDETADGYCRGEG
                     IGCVVLKSFRKAIADGDNVLAVIKGSAVNHVGKSSSLTAPNGPSQEAVIRNALEQANLK
                     GKDVDYVECHGTGTQLGDPIEVEALKNVLNDGGRIKSVILGAVKTNIGHLEGAAGIIGL
                     IKTVLVLQHEEVPSNLHFKKLNANIDLTGFKAIFPQNCIKLDTHEKNQVHSERRWIAGV
                     SSFGFGGTNAHVVLESWPAARVLRDSAVELEVDRNFVWLFTGQGSQFSGMGQELYQSEE
                     AFRMALDICAEHLNNLIDVPLLTLMFNPDMESRLNETRYSQAAILSFEYAMSEMWKNRG
                     VTPKIVLGHSIGEYTAAVVSGVMKLKDALSLVTARGRLMDERCQKGSMVAVFALADTIR
                     SELKLVDDVSISALNGPKMTVLSGKKESLQSLLARLKLPHTFLPVKHGFHSHLMHPMQA
                     EFQKNFENVALNSPRKDITFVSTVTGTILVGKELMNTDYWVNQVAQPVNFFDAMNAITS
                     YTKDMEVSYIEIGPKQILIPMAKRFVTVNTYTWDPSNDTRVKTIKDKTITQNNRTTNLQ
                     NLFNKKHLPWKVKDAKYNEETVDSVNENYFYEIEWETLIYTEARNIIGKLPRYLIFSHH
                     YLSVTSSDGTYVIHTDETSGNHGHENKNITWLDLSDKDNVKTILMRDEWEAILLFGHGE
                     ETLQTIQIALTVLQNSQLQKLKHVWFITSDNEKGEALRALARTARQEIYSVRIWSLEFL
                     YRTSNMNFAKVYETISCTRKQEDYDFRLTGNFEVQVPRLVHMKPYSEINSKPFEIHPYT
                     TYVISGGLGALGLVAAKWIIDSGATNLVLLSRKKPNHIANEKLELLQQSGKVFIECFEC
                     DVGDLNSVKKVHLNLKELQWPPVKGVIHSAGVLFDSTISNLDQEKLVNSFKPKVLGAAN
                     LRSVFLPLDFFVQFSSVASVFGSAGQANYAISNAVMDGMAMTWKNQGEPVLSIQWAAWS
                     DGGMAVHNKTALKRSERIGFGNISNKLGTAVLDKLFAEGRLGVVCVAPADWSRAIPHLK
                     TTLVERLNQQNKNAMNEKLNFESSEIKNKNVISLIRQVAEDVIGTEIQDDQALLEAGMD
                     SLGAVEFRNQLSEKLNIPLSTGILFDFPTVHTLANHLESIVQIPAVQQQIVVPLSFPSS
                     GRPTLIIGAGLGGLSFARMLVQAKEKVIIMESKSEIGGVWKLWANSSSKLQIDSPSYDF
                     GCSDSRELKTWPSTYPNRDDVLKGAQDMVSTFAGENVSILMNTHVDRVHSVLGHSSEYL
                     IDYTINGKPSQMRVGGVAAFTGGLHEPRQLNIPGENIFKGKLGFGTNDDITPATFENSR
                     VVILGHGAFAVENMRTALENGAEHVTILCRKRNMVFSTFCNWLLNSCEGNMSIKTVMEV
                     MRPMYQAAGVDIEALSCFSSENGDFMFDQDTVPPASDLYFLAQATGRLEVIQDIPESLE
                     QDEVVTRGGRRIRANILLKCLGFNTNDALVKEIFGSDCNIQGLWVNEDPNIFVYNDGVQ
                     RSRAVHSLLCSSYLFFAQTFASVYLHFKRRPNDLRSALVKMRQVSETETHGRLMVLLWD
                     FLSPAKRTLSERTLRICPFNTFIREREVEWNKYQQVLKLSSKLNLHSLLKPTIDEIRRR
                     EPVKLLEERSIFANKSTSIYRSKPKYRILFLHGQGTDGAIACNLLERCGWITQFSNCLE
                     FIVPDAPYEMPAFTNKQQLSEIGLDTLVEQRLYNLNSNYREWRADFDWFAQIFHGNKAL
                     LISDTENEKIKQSWKQNFEYIRHITEKYGQFDGLAGFCEGASVASVALHLQALFNKGNQ
                     DGIDLGLVNVCFLIAMSPWRSPYFEMQQLFNHESPLDVPSLHISGQNDMEMFKQAVPIF
                     MNDFLNPRRYEHNGKHEYPVVTPSLKNIVSELLNQL*"
     BGC_Domain      complement(19856..20011)
                     /type="bACP"
                     /locus_tag="AVAG00146wholescaffoldg23567_16"
                     /detection_type="HMMER3 PFAM SEED"
                     /bitscore="34.5"
                     /evalue="2.2e-10"
                     /strand=-1
                     /translation="TEIQDDQALLEAGMDSLGAVEFRNQLSEKLNIPLSTGILFDFPTV
                     HTLANHL"
                     /prot_start=5812
                     /prot_end=5864
                     /overlap_start="MNTSKKTQTGNSVLVNKLTEILKISREEILGSFNTKLVDFGID
                     SLQISILQNLLDSSPSLLELYNLTLQNISDLWQNNGTESVAYEKKTIETKQLKFLEMQE
                     SYYIGRFESDRFLPCQVYSEFDFDQIDIPAFNQAIHYVIEKHPMLRAHIVDDQYQEIRD
                     VEEFNVSFSGIRVERSEINLEKRRFECMNSFKKEPNCFWKIEATILPEGKTRLHVLLDM
                     IFLDAASSFLVIRDLVYAYNNIQNGSFIKSVDDNGLSFFEYCTNIQSSSESAASRKYWH
                     DRLDSMPGPPQLPRVQFEKTVLEPSFERISLALDSTKWRALKMRAQELQITPTALILTA
                     FSEVLRTYSDEPNFTLTITITNRHVGGKNFSEVVGDFTNVLLLSILECSNFQDKVKKVH
                     TDMANALNHKDMSGLKVMRLLREKMSNPSFILPIVFTSLLGIDVMPFIDINGLVPCLVY
                     QQTMTPQVWLDHQVYEIGPNDGKELRINWDYDSMFYSPVLIKEMMEAYRLLLESLSQDT
                     WPKETIEVALPASVQNLRFEINATKRDFGNNLLLHTRFETSAVQFSENIAVIDQEVQFT
                     YKKLDQMVSAAMAVLKKNNVKQGDLVGVVMEKGWEQIVAILGILRAGAAYLPINPSDPD
                     LRISTILKLAETPVVLSHSKVMNTGRNWKSSEDQIIIQISIASLEDVKDTETKLIHVDP
                     DSLAYIIFTSGTEGTPKGVEITHRGAMNTCLDINERLGLSANDSVFSISSLSFDLSVWD
                     IFGILSVGGKVVICKSDATRDPEYWWSQLQKHQITIWNSVPTSFEMLIETIPVNNESGS
                     VQFLKSIMLSGDAIKMDFVRLVKQVHPTVRILCLGGATEASIWSNIHEIFPCKSPKGYL
                     VPYGVPLSNQTMHILDERGLYRPANVLGEIYIGGIGLARGYFRNSEKTSEKFINHRVLG
                     RLYNTGDVGYYLSNGEIQIVGRRRDAQIKIGGYRVELTEIENCAEQVNCVKKVAVIFVP
                     GSVQRLIGFVEVDDGIPEDQVKQELIDRIVSCLPDYMWTRTWIVLNSMPLNSNGKIDRV
                     ILATLVPNQVPISTKTESLQRNELEIKILRIAQELLNDSQQSLKTTTSLIEFGMTSLTA
                     IRFSKNLSDEINKKLPYTLVFNHPTVKQIAEMITGHPIDSLRKRQNFSSEPRERSISHN
                     VSIAVIGMACRLPGGVSSAEEFWTMLMEKRNCVTEVPSSRFDINEIYSPNPKTIGKSYT
                     KKGAFINDVEWFDNDFFNIPLAEARTMDPQQRLILEVAYEAFLNAGLDKSALKDSNTGV
                     FIGQMNYDWMLVTDSPHSYAGTGNSPSITANRISFALGLHGASMTVDTACSSSLVAVDL
                     AIEKLRNKKCSVALAGGVNIILHPEPYLITCAAEMLSVDSRCATFDSKANGIVRGEGIG
                     CVVLKCLDQAVFDGDKIFAVIKGSAVNQDGRSATLTAPNGIAQEAALCSALEDAGIDGK
                     DLDYVECHGTGTDLGDPIEVEALAKVLGKERSKPIVLGAVKTNIGHLEGAAGIVGLIKT
                     VLVLQNGQAPPNIHFEKLNPKIDLQQLKGIIPTQTIKIGTDGGKELFAGVSSFGFGGTN
                     AHIILQSYPQKQNTERIASIGPTFVNKKCIPWKLPVPIQSISSHKVEQDEISGSVYEIK
                     WIPLNEISNNEASLNNLIKSRCLILSVESVSTNGTKWVNIIHAVNSNFFTLEDTLQQKR
                     SANLHDTKYLEKLLVNESWSSIILVATSGHGQIVFEIGVRLLKAIQKSYIEKNQQSIPD
                     IWFLDDSQFDEMGLWALARTARIEMPELDLRCVEYNKLNTASHIAELCYKVRKEVKNGE
                     KELKLSNMFYVRRLVKLSQTYKNIRQRVIHENCTYVISGGLGALGLVVAEWLVNSGATH
                     IVLLSRKMKATNPIEQIRRQKENISIEWIQCDISNIEEVKRVDKKLKIDMRWPVIKGIF
                     HTAGELFDSTVKNLEPKCIYSSFSAKVDGAKHLHTVLSPSDFMVLFSSITGVFGSAGQA
                     LYSAANAALDSLAESWSNNGNLKVLSIQWGAWSEVGMAARSKDLIQRLENQGFGSISNS
                     FGKRVLERLLEENRTGTVCVQPINWSRMSPISHLPLLDQLRSTSVSKSNESKQSKTYAN
                     VDEIRAVLRSIVHEVLGNEVEESIPLMDAGLSSLEMVSLHHTLAREFTNINIPSSIIFN
                     YPTIKDLADFIFTQLEQSTKKKRESSTEEYTGQDWQKLNLTTNGRSVFLVGGVLGTAEG
                     TFGKLANMLPSPVYATIPDLSDENATVENIAKKLIRSARRIQPDGKYIVGGLSFGALIA
                     LEMVCQLEQFDQVEALLLLDPRHTPPFTIPEKNPAKFEKLVAAYTPKAIVHSRTVLVQA
                     VLPDFSGLSSLLQEASRSFQGNEQVELNCRSWCSKISKIPSEGHHFKFLNQNHEALARA
                     LTSLSINWKMEKIDNIKHEDDPIAVISMSCRFPGGASNPEDFWDILIRGHDCVTEVPIS
                     RFDMDDDVYYPERGYEGKSYSNRAAFIENVEWFDHEFFNISRAEALIMDPQQRILLEVA
                     YEAFYKAGYNKERLKGCNAGVFVGQANYDWMTSNEDVDFSSPYYGAGSSASITANRISY
                     TLGLEGPSITMDTACSSSLVALDIAHSKLRDGKCSIALVAGVNLILNSRFFVTASAMQA
                     LSLKGRCATFDALADGYCRGEGVGCVILKPLSQAKADGNKILALIKGTAVNHDGRSASL
                     TAPNGLAQQKVIRKGLEMAGLKGKDIDYIECHGTGTKLGDPIEVDALKNVLSEGRKKPI
                     ILGALKTNTGHLEGAAGIAGFIKAVLVIQHKKVPPNIHINELNPKIDLTGFNAIIPYKE
                     VLFENDVLNAYSEEDEKPLIGAVSSFGFGGTNAHVIIESWETKEEHLETAQSKNLILFN
                     PKFLPWRRLTHPLIYRKEETNDKKTCFISRLSGERSHLWDDHVINNEIWIPAASHLTML
                     AGAKLEKENRESIATSKVSKVVQLDDVIIQKRLLVKENMKIRCVLEENGKGEXSSFNFM
                     VLFSSAAAVFGSPGQANYSAANATMDAIAKSWNRSGESILSIQWGAWSEAGMAANRGTL
                     RRIEMQGFGGISNHLGIEILEYLFSTGKVGVVCATPIDWSRMSLTNNPLVSFKGKDKQI
                     SKKKKSQTVSIPTEDVKQKLIKIAVEVLNAEKIDENVSLIEFGLDSLGAVEFRNLLVAE
                     INIELPSIFVYNHPSISDMVSYLSSLSSPKIVEFAPTQFSNEPIAVISMACRFPGEAHN
                     PEEFWSMLRNGHNCVTEVPFSRFDIDEFYDPVRGSMGKTYTKNAALINSIEWFDNEFFN
                     IPSAEAIVMDPQQRVLLEVSYEAFSRAGYDKSSLKGSNTGVFVGQANYDWMTMNQHDIT
                     SPYFGAGSSAAITSNRLSFILGLRGPSMTIDTACSSSLVAMDIATANLRSDKCSLALVA
                     GVNIILSHVNFVGSCSANMLSAKGRCATFDSTADGYCRGEGVGCVVLKKLSRAQADGDE
                     ILAIIKGTAVNQDGRSATMTAPSGVAQESVIRRALVEAGVFGKDIDYVECHGTGTELGD
                     PIEVEALKSVLNVEREKRLILGAVKSNIGHLEGAAGIAGFIKTVLVLRNKMVPPNIHFE
                     TLNPKINIENFNIDIPITNTDLRITNPSRKVIAGISSFGFGGTNAHIIIESWETKEEHL
                     ETAQSKNLILFNPKFLPWRRLTHPLIYRKEETNDKKTCFISRLSGERSHLWDDHVINNE
                     IWIPAASHLTMLAGAKLEKENRESIATSKVSKVVQLDDVIIQKRLLVKENMKIRCVLEE
                     NGKGEIQTEDSDGAKETNVIVTQISLVAQTSLPNPLQLDVLKSQCSVSMDVDSIYKTFE
                     SLGVKFGDTFRTVIEAWRGKDEALARVGIARRVLAPWERSLSLLHPAILDGAFQLMGMS
                     ALSSSGVFVPFHVQRAVFSTQNEQEDQWVYVQLKQMTSSSLTADVILMNSSGKITGFVE
                     NLTSRRLSSLEISPIECLYQTEWSTVSLRSDLVVTKRSELSRCVLISFAPISFDHKNWL
                     NVIHNQNSTISPVEKNYRVVDLRIEIGNILNQEKWDSIIFIANGEDSFLALEFGLLLLK
                     EIQNRIISGQWNQTDLWFITKSLIHSTTNDDLLGSSVAGLWALARTARIEMSELKLKCI
                     EIEQDINSSGQISNICNVVESFEDENEFQLSYNGLLKVLRLVKLNNLSPEMKTSQQLKI
                     NPGETHVISGGLGALGLVIAKWLIDSGATHILLLSRTRKTEMSIELNSLKEKETAVIEW
                     VQCDVSEKESVTSVRKVLEESLKWPPVTGIFHTAGVLADGTIRTLDSEALRKSYSAKVY
                     GAINLHNVFSSFNFMVLFSSAAAVFGSPGQANYSAANATMDAIAKSWNRSGESILSIQW
                     GAWSEAGMAANRGTLRRIEMQGFGGISNHLGIEILEYLFSTGKVGVVCAAPIDWTRIDN
                     YYNPFLEYYRSHLAISRTKIANTVKKVTIDNVDIMNILTQVSMEVLGSKIDENSSLVTS
                     GLDSLGAVEFRNRLSAILDIQLSSIFVYNYPTLAEMASALSTKDSKVSSTIKKERQIES
                     VTDSIAVIGMACRLPGGVASPEEFWSMLIQECDCVTEIPKTRFDIEDVYSPIRGVTTGK
                     SYTKHGAFMSDLEWFDAACFNISNSEARQMDPQQRLILEVGYEAFVRAGYDISKLKGLD
                     AGVFVGQMNYDWMMMNAGTPPSYGGTGMAPSITANRFSYTFGLTGPSFTIDSACSSSLV
                     ALDYAIEKIRANRCSLALVGGVNVMLQSMNFVGSSAANMLSPAGRCATFDETADGYCRG
                     EGIGCVVLKSFRKAIADGDNVLAVIKGSAVNHVGKSSSLTAPNGPSQEAVIRNALEQAN
                     LKGKDVDYVECHGTGTQLGDPIEVEALKNVLNDGGRIKSVILGAVKTNIGHLEGAAGII
                     GLIKTVLVLQHEEVPSNLHFKKLNANIDLTGFKAIFPQNCIKLDTHEKNQVHSERRWIA
                     GVSSFGFGGTNAHVVLESWPAARVLRDSAVELEVDRNFVWLFTGQGSQFSGMGQELYQS
                     EEAFRMALDICAEHLNNLIDVPLLTLMFNPDMESRLNETRYSQAAILSFEYAMSEMWKN
                     RGVTPKIVLGHSIGEYTAAVVSGVMKLKDALSLVTARGRLMDERCQKGSMVAVFALADT
                     IRSELKLVDDVSISALNGPKMTVLSGKKESLQSLLARLKLPHTFLPVKHGFHSHLMHPM
                     QAEFQKNFENVALNSPRKDITFVSTVTGTILVGKELMNTDYWVNQVAQPVNFFDAMNAI
                     TSYTKDMEVSYIEIGPKQILIPMAKRFVTVNTYTWDPSNDTRVKTIKDKTITQNNRTTN
                     LQNLFNKKHLPWKVKDAKYNEETVDSVNENYFYEIEWETLIYTEARNIIGKLPRYLIFS
                     HHYLSVTSSDGTYVIHTDETSGNHGHENKNITWLDLSDKDNVKTILMRDEWEAILLFGH
                     GEETLQTIQIALTVLQNSQLQKLKHVWFITSDNEKGEALRALARTARQEIYSVRIWSLE
                     FLYRTSNMNFAKVYETISCTRKQEDYDFRLTGNFEVQVPRLVHMKPYSEINSKPFEIHP
                     YTTYVISGGLGALGLVAAKWIIDSGATNLVLLSRKKPNHIANEKLELLQQSGKVFIECF
                     ECDVGDLNSVKKVHLNLKELQWPPVKGVIHSAGVLFDSTISNLDQEKLVNSFKPKVLGA
                     ANLRSVFLPLDFFVQFSSVASVFGSAGQANYAISNAVMDGMAMTWKNQGEPVLSIQWAA
                     WSDGGMAVHNKTALKRSERIGFGNISNKLGTAVLDKLFAEGRLGVVCVAPADWSRAIPH
                     LKTTLVERLNQQNKNAMNEKLNFESSEIKNKNVISLIRQVAEDVIG"
                     /overlap_end="ESIVQIPAVQQQIVVPLSFPSSGRPTLIIGAGLGGLSFARMLVQA
                     KEKVIIMESKSEIGGVWKLWANSSSKLQIDSPSYDFGCSDSRELKTWPSTYPNRDDVLK
                     GAQDMVSTFAGENVSILMNTHVDRVHSVLGHSSEYLIDYTINGKPSQMRVGGVAAFTGG
                     LHEPRQLNIPGENIFKGKLGFGTNDDITPATFENSRVVILGHGAFAVENMRTALENGAE
                     HVTILCRKRNMVFSTFCNWLLNSCEGNMSIKTVMEVMRPMYQAAGVDIEALSCFSSENG
                     DFMFDQDTVPPASDLYFLAQATGRLEVIQDIPESLEQDEVVTRGGRRIRANILLKCLGF
                     NTNDALVKEIFGSDCNIQGLWVNEDPNIFVYNDGVQRSRAVHSLLCSSYLFFAQTFASV
                     YLHFKRRPNDLRSALVKMRQVSETETHGRLMVLLWDFLSPAKRTLSERTLRICPFNTFI
                     REREVEWNKYQQVLKLSSKLNLHSLLKPTIDEIRRREPVKLLEERSIFANKSTSIYRSK
                     PKYRILFLHGQGTDGAIACNLLERCGWITQFSNCLEFIVPDAPYEMPAFTNKQQLSEIG
                     LDTLVEQRLYNLNSNYREWRADFDWFAQIFHGNKALLISDTENEKIKQSWKQNFEYIRH
                     ITEKYGQFDGLAGFCEGASVASVALHLQALFNKGNQDGIDLGLVNVCFLIAMSPWRSPY
                     FEMQQLFNHESPLDVPSLHISGQNDMEMFKQAVPIFMNDFLNPRRYEHNGKHEYPVVTP
                     SLKNIVSELLNQL*"
                     /total_prot_seq="MNTSKKTQTGNSVLVNKLTEILKISREEILGSFNTKLVDFGI
                     DSLQISILQNLLDSSPSLLELYNLTLQNISDLWQNNGTESVAYEKKTIETKQLKFLEMQ
                     ESYYIGRFESDRFLPCQVYSEFDFDQIDIPAFNQAIHYVIEKHPMLRAHIVDDQYQEIR
                     DVEEFNVSFSGIRVERSEINLEKRRFECMNSFKKEPNCFWKIEATILPEGKTRLHVLLD
                     MIFLDAASSFLVIRDLVYAYNNIQNGSFIKSVDDNGLSFFEYCTNIQSSSESAASRKYW
                     HDRLDSMPGPPQLPRVQFEKTVLEPSFERISLALDSTKWRALKMRAQELQITPTALILT
                     AFSEVLRTYSDEPNFTLTITITNRHVGGKNFSEVVGDFTNVLLLSILECSNFQDKVKKV
                     HTDMANALNHKDMSGLKVMRLLREKMSNPSFILPIVFTSLLGIDVMPFIDINGLVPCLV
                     YQQTMTPQVWLDHQVYEIGPNDGKELRINWDYDSMFYSPVLIKEMMEAYRLLLESLSQD
                     TWPKETIEVALPASVQNLRFEINATKRDFGNNLLLHTRFETSAVQFSENIAVIDQEVQF
                     TYKKLDQMVSAAMAVLKKNNVKQGDLVGVVMEKGWEQIVAILGILRAGAAYLPINPSDP
                     DLRISTILKLAETPVVLSHSKVMNTGRNWKSSEDQIIIQISIASLEDVKDTETKLIHVD
                     PDSLAYIIFTSGTEGTPKGVEITHRGAMNTCLDINERLGLSANDSVFSISSLSFDLSVW
                     DIFGILSVGGKVVICKSDATRDPEYWWSQLQKHQITIWNSVPTSFEMLIETIPVNNESG
                     SVQFLKSIMLSGDAIKMDFVRLVKQVHPTVRILCLGGATEASIWSNIHEIFPCKSPKGY
                     LVPYGVPLSNQTMHILDERGLYRPANVLGEIYIGGIGLARGYFRNSEKTSEKFINHRVL
                     GRLYNTGDVGYYLSNGEIQIVGRRRDAQIKIGGYRVELTEIENCAEQVNCVKKVAVIFV
                     PGSVQRLIGFVEVDDGIPEDQVKQELIDRIVSCLPDYMWTRTWIVLNSMPLNSNGKIDR
                     VILATLVPNQVPISTKTESLQRNELEIKILRIAQELLNDSQQSLKTTTSLIEFGMTSLT
                     AIRFSKNLSDEINKKLPYTLVFNHPTVKQIAEMITGHPIDSLRKRQNFSSEPRERSISH
                     NVSIAVIGMACRLPGGVSSAEEFWTMLMEKRNCVTEVPSSRFDINEIYSPNPKTIGKSY
                     TKKGAFINDVEWFDNDFFNIPLAEARTMDPQQRLILEVAYEAFLNAGLDKSALKDSNTG
                     VFIGQMNYDWMLVTDSPHSYAGTGNSPSITANRISFALGLHGASMTVDTACSSSLVAVD
                     LAIEKLRNKKCSVALAGGVNIILHPEPYLITCAAEMLSVDSRCATFDSKANGIVRGEGI
                     GCVVLKCLDQAVFDGDKIFAVIKGSAVNQDGRSATLTAPNGIAQEAALCSALEDAGIDG
                     KDLDYVECHGTGTDLGDPIEVEALAKVLGKERSKPIVLGAVKTNIGHLEGAAGIVGLIK
                     TVLVLQNGQAPPNIHFEKLNPKIDLQQLKGIIPTQTIKIGTDGGKELFAGVSSFGFGGT
                     NAHIILQSYPQKQNTERIASIGPTFVNKKCIPWKLPVPIQSISSHKVEQDEISGSVYEI
                     KWIPLNEISNNEASLNNLIKSRCLILSVESVSTNGTKWVNIIHAVNSNFFTLEDTLQQK
                     RSANLHDTKYLEKLLVNESWSSIILVATSGHGQIVFEIGVRLLKAIQKSYIEKNQQSIP
                     DIWFLDDSQFDEMGLWALARTARIEMPELDLRCVEYNKLNTASHIAELCYKVRKEVKNG
                     EKELKLSNMFYVRRLVKLSQTYKNIRQRVIHENCTYVISGGLGALGLVVAEWLVNSGAT
                     HIVLLSRKMKATNPIEQIRRQKENISIEWIQCDISNIEEVKRVDKKLKIDMRWPVIKGI
                     FHTAGELFDSTVKNLEPKCIYSSFSAKVDGAKHLHTVLSPSDFMVLFSSITGVFGSAGQ
                     ALYSAANAALDSLAESWSNNGNLKVLSIQWGAWSEVGMAARSKDLIQRLENQGFGSISN
                     SFGKRVLERLLEENRTGTVCVQPINWSRMSPISHLPLLDQLRSTSVSKSNESKQSKTYA
                     NVDEIRAVLRSIVHEVLGNEVEESIPLMDAGLSSLEMVSLHHTLAREFTNINIPSSIIF
                     NYPTIKDLADFIFTQLEQSTKKKRESSTEEYTGQDWQKLNLTTNGRSVFLVGGVLGTAE
                     GTFGKLANMLPSPVYATIPDLSDENATVENIAKKLIRSARRIQPDGKYIVGGLSFGALI
                     ALEMVCQLEQFDQVEALLLLDPRHTPPFTIPEKNPAKFEKLVAAYTPKAIVHSRTVLVQ
                     AVLPDFSGLSSLLQEASRSFQGNEQVELNCRSWCSKISKIPSEGHHFKFLNQNHEALAR
                     ALTSLSINWKMEKIDNIKHEDDPIAVISMSCRFPGGASNPEDFWDILIRGHDCVTEVPI
                     SRFDMDDDVYYPERGYEGKSYSNRAAFIENVEWFDHEFFNISRAEALIMDPQQRILLEV
                     AYEAFYKAGYNKERLKGCNAGVFVGQANYDWMTSNEDVDFSSPYYGAGSSASITANRIS
                     YTLGLEGPSITMDTACSSSLVALDIAHSKLRDGKCSIALVAGVNLILNSRFFVTASAMQ
                     ALSLKGRCATFDALADGYCRGEGVGCVILKPLSQAKADGNKILALIKGTAVNHDGRSAS
                     LTAPNGLAQQKVIRKGLEMAGLKGKDIDYIECHGTGTKLGDPIEVDALKNVLSEGRKKP
                     IILGALKTNTGHLEGAAGIAGFIKAVLVIQHKKVPPNIHINELNPKIDLTGFNAIIPYK
                     EVLFENDVLNAYSEEDEKPLIGAVSSFGFGGTNAHVIIESWETKEEHLETAQSKNLILF
                     NPKFLPWRRLTHPLIYRKEETNDKKTCFISRLSGERSHLWDDHVINNEIWIPAASHLTM
                     LAGAKLEKENRESIATSKVSKVVQLDDVIIQKRLLVKENMKIRCVLEENGKGEXSSFNF
                     MVLFSSAAAVFGSPGQANYSAANATMDAIAKSWNRSGESILSIQWGAWSEAGMAANRGT
                     LRRIEMQGFGGISNHLGIEILEYLFSTGKVGVVCATPIDWSRMSLTNNPLVSFKGKDKQ
                     ISKKKKSQTVSIPTEDVKQKLIKIAVEVLNAEKIDENVSLIEFGLDSLGAVEFRNLLVA
                     EINIELPSIFVYNHPSISDMVSYLSSLSSPKIVEFAPTQFSNEPIAVISMACRFPGEAH
                     NPEEFWSMLRNGHNCVTEVPFSRFDIDEFYDPVRGSMGKTYTKNAALINSIEWFDNEFF
                     NIPSAEAIVMDPQQRVLLEVSYEAFSRAGYDKSSLKGSNTGVFVGQANYDWMTMNQHDI
                     TSPYFGAGSSAAITSNRLSFILGLRGPSMTIDTACSSSLVAMDIATANLRSDKCSLALV
                     AGVNIILSHVNFVGSCSANMLSAKGRCATFDSTADGYCRGEGVGCVVLKKLSRAQADGD
                     EILAIIKGTAVNQDGRSATMTAPSGVAQESVIRRALVEAGVFGKDIDYVECHGTGTELG
                     DPIEVEALKSVLNVEREKRLILGAVKSNIGHLEGAAGIAGFIKTVLVLRNKMVPPNIHF
                     ETLNPKINIENFNIDIPITNTDLRITNPSRKVIAGISSFGFGGTNAHIIIESWETKEEH
                     LETAQSKNLILFNPKFLPWRRLTHPLIYRKEETNDKKTCFISRLSGERSHLWDDHVINN
                     EIWIPAASHLTMLAGAKLEKENRESIATSKVSKVVQLDDVIIQKRLLVKENMKIRCVLE
                     ENGKGEIQTEDSDGAKETNVIVTQISLVAQTSLPNPLQLDVLKSQCSVSMDVDSIYKTF
                     ESLGVKFGDTFRTVIEAWRGKDEALARVGIARRVLAPWERSLSLLHPAILDGAFQLMGM
                     SALSSSGVFVPFHVQRAVFSTQNEQEDQWVYVQLKQMTSSSLTADVILMNSSGKITGFV
                     ENLTSRRLSSLEISPIECLYQTEWSTVSLRSDLVVTKRSELSRCVLISFAPISFDHKNW
                     LNVIHNQNSTISPVEKNYRVVDLRIEIGNILNQEKWDSIIFIANGEDSFLALEFGLLLL
                     KEIQNRIISGQWNQTDLWFITKSLIHSTTNDDLLGSSVAGLWALARTARIEMSELKLKC
                     IEIEQDINSSGQISNICNVVESFEDENEFQLSYNGLLKVLRLVKLNNLSPEMKTSQQLK
                     INPGETHVISGGLGALGLVIAKWLIDSGATHILLLSRTRKTEMSIELNSLKEKETAVIE
                     WVQCDVSEKESVTSVRKVLEESLKWPPVTGIFHTAGVLADGTIRTLDSEALRKSYSAKV
                     YGAINLHNVFSSFNFMVLFSSAAAVFGSPGQANYSAANATMDAIAKSWNRSGESILSIQ
                     WGAWSEAGMAANRGTLRRIEMQGFGGISNHLGIEILEYLFSTGKVGVVCAAPIDWTRID
                     NYYNPFLEYYRSHLAISRTKIANTVKKVTIDNVDIMNILTQVSMEVLGSKIDENSSLVT
                     SGLDSLGAVEFRNRLSAILDIQLSSIFVYNYPTLAEMASALSTKDSKVSSTIKKERQIE
                     SVTDSIAVIGMACRLPGGVASPEEFWSMLIQECDCVTEIPKTRFDIEDVYSPIRGVTTG
                     KSYTKHGAFMSDLEWFDAACFNISNSEARQMDPQQRLILEVGYEAFVRAGYDISKLKGL
                     DAGVFVGQMNYDWMMMNAGTPPSYGGTGMAPSITANRFSYTFGLTGPSFTIDSACSSSL
                     VALDYAIEKIRANRCSLALVGGVNVMLQSMNFVGSSAANMLSPAGRCATFDETADGYCR
                     GEGIGCVVLKSFRKAIADGDNVLAVIKGSAVNHVGKSSSLTAPNGPSQEAVIRNALEQA
                     NLKGKDVDYVECHGTGTQLGDPIEVEALKNVLNDGGRIKSVILGAVKTNIGHLEGAAGI
                     IGLIKTVLVLQHEEVPSNLHFKKLNANIDLTGFKAIFPQNCIKLDTHEKNQVHSERRWI
                     AGVSSFGFGGTNAHVVLESWPAARVLRDSAVELEVDRNFVWLFTGQGSQFSGMGQELYQ
                     SEEAFRMALDICAEHLNNLIDVPLLTLMFNPDMESRLNETRYSQAAILSFEYAMSEMWK
                     NRGVTPKIVLGHSIGEYTAAVVSGVMKLKDALSLVTARGRLMDERCQKGSMVAVFALAD
                     TIRSELKLVDDVSISALNGPKMTVLSGKKESLQSLLARLKLPHTFLPVKHGFHSHLMHP
                     MQAEFQKNFENVALNSPRKDITFVSTVTGTILVGKELMNTDYWVNQVAQPVNFFDAMNA
                     ITSYTKDMEVSYIEIGPKQILIPMAKRFVTVNTYTWDPSNDTRVKTIKDKTITQNNRTT
                     NLQNLFNKKHLPWKVKDAKYNEETVDSVNENYFYEIEWETLIYTEARNIIGKLPRYLIF
                     SHHYLSVTSSDGTYVIHTDETSGNHGHENKNITWLDLSDKDNVKTILMRDEWEAILLFG
                     HGEETLQTIQIALTVLQNSQLQKLKHVWFITSDNEKGEALRALARTARQEIYSVRIWSL
                     EFLYRTSNMNFAKVYETISCTRKQEDYDFRLTGNFEVQVPRLVHMKPYSEINSKPFEIH
                     PYTTYVISGGLGALGLVAAKWIIDSGATNLVLLSRKKPNHIANEKLELLQQSGKVFIEC
                     FECDVGDLNSVKKVHLNLKELQWPPVKGVIHSAGVLFDSTISNLDQEKLVNSFKPKVLG
                     AANLRSVFLPLDFFVQFSSVASVFGSAGQANYAISNAVMDGMAMTWKNQGEPVLSIQWA
                     AWSDGGMAVHNKTALKRSERIGFGNISNKLGTAVLDKLFAEGRLGVVCVAPADWSRAIP
                     HLKTTLVERLNQQNKNAMNEKLNFESSEIKNKNVISLIRQVAEDVIGTEIQDDQALLEA
                     GMDSLGAVEFRNQLSEKLNIPLSTGILFDFPTVHTLANHLESIVQIPAVQQQIVVPLSF
                     PSSGRPTLIIGAGLGGLSFARMLVQAKEKVIIMESKSEIGGVWKLWANSSSKLQIDSPS
                     YDFGCSDSRELKTWPSTYPNRDDVLKGAQDMVSTFAGENVSILMNTHVDRVHSVLGHSS
                     EYLIDYTINGKPSQMRVGGVAAFTGGLHEPRQLNIPGENIFKGKLGFGTNDDITPATFE
                     NSRVVILGHGAFAVENMRTALENGAEHVTILCRKRNMVFSTFCNWLLNSCEGNMSIKTV
                     MEVMRPMYQAAGVDIEALSCFSSENGDFMFDQDTVPPASDLYFLAQATGRLEVIQDIPE
                     SLEQDEVVTRGGRRIRANILLKCLGFNTNDALVKEIFGSDCNIQGLWVNEDPNIFVYND
                     GVQRSRAVHSLLCSSYLFFAQTFASVYLHFKRRPNDLRSALVKMRQVSETETHGRLMVL
                     LWDFLSPAKRTLSERTLRICPFNTFIREREVEWNKYQQVLKLSSKLNLHSLLKPTIDEI
                     RRREPVKLLEERSIFANKSTSIYRSKPKYRILFLHGQGTDGAIACNLLERCGWITQFSN
                     CLEFIVPDAPYEMPAFTNKQQLSEIGLDTLVEQRLYNLNSNYREWRADFDWFAQIFHGN
                     KALLISDTENEKIKQSWKQNFEYIRHITEKYGQFDGLAGFCEGASVASVALHLQALFNK
                     GNQDGIDLGLVNVCFLIAMSPWRSPYFEMQQLFNHESPLDVPSLHISGQNDMEMFKQAV
                     PIFMNDFLNPRRYEHNGKHEYPVVTPSLKNIVSELLNQL*"
                     /DNA="AAGATGGTTAGCTAAAGTATGAACAGTAGGAAAATCAAAGAGTATTCCGGTTG
                     ATAATGGAATATTAAGTTTCTCTGAAAGTTGATTTCTAAACTCGACGGCACCTAACGAA
                     TCCATTCCAGCTTCTAGTAGTGCTTGATCATCTTGAATTTCTGT"
                     /domain_id=1
     BGC_Domain      complement(19856..20041)
                     /type="ACP"
                     /locus_tag="AVAG00146wholescaffoldg23567_16"
                     /detection_type="HMMER3 PFAM SEED"
                     /bitscore="47.5"
                     /evalue="4e-14"
                     /strand=-1
                     /translation="IRQVAEDVIGTEIQDDQALLEAGMDSLGAVEFRNQLSEKLNIPLS
                     TGILFDFPTVHTLANHL"
                     /prot_start=5802
                     /prot_end=5864
                     /overlap_start="MNTSKKTQTGNSVLVNKLTEILKISREEILGSFNTKLVDFGID
                     SLQISILQNLLDSSPSLLELYNLTLQNISDLWQNNGTESVAYEKKTIETKQLKFLEMQE
                     SYYIGRFESDRFLPCQVYSEFDFDQIDIPAFNQAIHYVIEKHPMLRAHIVDDQYQEIRD
                     VEEFNVSFSGIRVERSEINLEKRRFECMNSFKKEPNCFWKIEATILPEGKTRLHVLLDM
                     IFLDAASSFLVIRDLVYAYNNIQNGSFIKSVDDNGLSFFEYCTNIQSSSESAASRKYWH
                     DRLDSMPGPPQLPRVQFEKTVLEPSFERISLALDSTKWRALKMRAQELQITPTALILTA
                     FSEVLRTYSDEPNFTLTITITNRHVGGKNFSEVVGDFTNVLLLSILECSNFQDKVKKVH
                     TDMANALNHKDMSGLKVMRLLREKMSNPSFILPIVFTSLLGIDVMPFIDINGLVPCLVY
                     QQTMTPQVWLDHQVYEIGPNDGKELRINWDYDSMFYSPVLIKEMMEAYRLLLESLSQDT
                     WPKETIEVALPASVQNLRFEINATKRDFGNNLLLHTRFETSAVQFSENIAVIDQEVQFT
                     YKKLDQMVSAAMAVLKKNNVKQGDLVGVVMEKGWEQIVAILGILRAGAAYLPINPSDPD
                     LRISTILKLAETPVVLSHSKVMNTGRNWKSSEDQIIIQISIASLEDVKDTETKLIHVDP
                     DSLAYIIFTSGTEGTPKGVEITHRGAMNTCLDINERLGLSANDSVFSISSLSFDLSVWD
                     IFGILSVGGKVVICKSDATRDPEYWWSQLQKHQITIWNSVPTSFEMLIETIPVNNESGS
                     VQFLKSIMLSGDAIKMDFVRLVKQVHPTVRILCLGGATEASIWSNIHEIFPCKSPKGYL
                     VPYGVPLSNQTMHILDERGLYRPANVLGEIYIGGIGLARGYFRNSEKTSEKFINHRVLG
                     RLYNTGDVGYYLSNGEIQIVGRRRDAQIKIGGYRVELTEIENCAEQVNCVKKVAVIFVP
                     GSVQRLIGFVEVDDGIPEDQVKQELIDRIVSCLPDYMWTRTWIVLNSMPLNSNGKIDRV
                     ILATLVPNQVPISTKTESLQRNELEIKILRIAQELLNDSQQSLKTTTSLIEFGMTSLTA
                     IRFSKNLSDEINKKLPYTLVFNHPTVKQIAEMITGHPIDSLRKRQNFSSEPRERSISHN
                     VSIAVIGMACRLPGGVSSAEEFWTMLMEKRNCVTEVPSSRFDINEIYSPNPKTIGKSYT
                     KKGAFINDVEWFDNDFFNIPLAEARTMDPQQRLILEVAYEAFLNAGLDKSALKDSNTGV
                     FIGQMNYDWMLVTDSPHSYAGTGNSPSITANRISFALGLHGASMTVDTACSSSLVAVDL
                     AIEKLRNKKCSVALAGGVNIILHPEPYLITCAAEMLSVDSRCATFDSKANGIVRGEGIG
                     CVVLKCLDQAVFDGDKIFAVIKGSAVNQDGRSATLTAPNGIAQEAALCSALEDAGIDGK
                     DLDYVECHGTGTDLGDPIEVEALAKVLGKERSKPIVLGAVKTNIGHLEGAAGIVGLIKT
                     VLVLQNGQAPPNIHFEKLNPKIDLQQLKGIIPTQTIKIGTDGGKELFAGVSSFGFGGTN
                     AHIILQSYPQKQNTERIASIGPTFVNKKCIPWKLPVPIQSISSHKVEQDEISGSVYEIK
                     WIPLNEISNNEASLNNLIKSRCLILSVESVSTNGTKWVNIIHAVNSNFFTLEDTLQQKR
                     SANLHDTKYLEKLLVNESWSSIILVATSGHGQIVFEIGVRLLKAIQKSYIEKNQQSIPD
                     IWFLDDSQFDEMGLWALARTARIEMPELDLRCVEYNKLNTASHIAELCYKVRKEVKNGE
                     KELKLSNMFYVRRLVKLSQTYKNIRQRVIHENCTYVISGGLGALGLVVAEWLVNSGATH
                     IVLLSRKMKATNPIEQIRRQKENISIEWIQCDISNIEEVKRVDKKLKIDMRWPVIKGIF
                     HTAGELFDSTVKNLEPKCIYSSFSAKVDGAKHLHTVLSPSDFMVLFSSITGVFGSAGQA
                     LYSAANAALDSLAESWSNNGNLKVLSIQWGAWSEVGMAARSKDLIQRLENQGFGSISNS
                     FGKRVLERLLEENRTGTVCVQPINWSRMSPISHLPLLDQLRSTSVSKSNESKQSKTYAN
                     VDEIRAVLRSIVHEVLGNEVEESIPLMDAGLSSLEMVSLHHTLAREFTNINIPSSIIFN
                     YPTIKDLADFIFTQLEQSTKKKRESSTEEYTGQDWQKLNLTTNGRSVFLVGGVLGTAEG
                     TFGKLANMLPSPVYATIPDLSDENATVENIAKKLIRSARRIQPDGKYIVGGLSFGALIA
                     LEMVCQLEQFDQVEALLLLDPRHTPPFTIPEKNPAKFEKLVAAYTPKAIVHSRTVLVQA
                     VLPDFSGLSSLLQEASRSFQGNEQVELNCRSWCSKISKIPSEGHHFKFLNQNHEALARA
                     LTSLSINWKMEKIDNIKHEDDPIAVISMSCRFPGGASNPEDFWDILIRGHDCVTEVPIS
                     RFDMDDDVYYPERGYEGKSYSNRAAFIENVEWFDHEFFNISRAEALIMDPQQRILLEVA
                     YEAFYKAGYNKERLKGCNAGVFVGQANYDWMTSNEDVDFSSPYYGAGSSASITANRISY
                     TLGLEGPSITMDTACSSSLVALDIAHSKLRDGKCSIALVAGVNLILNSRFFVTASAMQA
                     LSLKGRCATFDALADGYCRGEGVGCVILKPLSQAKADGNKILALIKGTAVNHDGRSASL
                     TAPNGLAQQKVIRKGLEMAGLKGKDIDYIECHGTGTKLGDPIEVDALKNVLSEGRKKPI
                     ILGALKTNTGHLEGAAGIAGFIKAVLVIQHKKVPPNIHINELNPKIDLTGFNAIIPYKE
                     VLFENDVLNAYSEEDEKPLIGAVSSFGFGGTNAHVIIESWETKEEHLETAQSKNLILFN
                     PKFLPWRRLTHPLIYRKEETNDKKTCFISRLSGERSHLWDDHVINNEIWIPAASHLTML
                     AGAKLEKENRESIATSKVSKVVQLDDVIIQKRLLVKENMKIRCVLEENGKGEXSSFNFM
                     VLFSSAAAVFGSPGQANYSAANATMDAIAKSWNRSGESILSIQWGAWSEAGMAANRGTL
                     RRIEMQGFGGISNHLGIEILEYLFSTGKVGVVCATPIDWSRMSLTNNPLVSFKGKDKQI
                     SKKKKSQTVSIPTEDVKQKLIKIAVEVLNAEKIDENVSLIEFGLDSLGAVEFRNLLVAE
                     INIELPSIFVYNHPSISDMVSYLSSLSSPKIVEFAPTQFSNEPIAVISMACRFPGEAHN
                     PEEFWSMLRNGHNCVTEVPFSRFDIDEFYDPVRGSMGKTYTKNAALINSIEWFDNEFFN
                     IPSAEAIVMDPQQRVLLEVSYEAFSRAGYDKSSLKGSNTGVFVGQANYDWMTMNQHDIT
                     SPYFGAGSSAAITSNRLSFILGLRGPSMTIDTACSSSLVAMDIATANLRSDKCSLALVA
                     GVNIILSHVNFVGSCSANMLSAKGRCATFDSTADGYCRGEGVGCVVLKKLSRAQADGDE
                     ILAIIKGTAVNQDGRSATMTAPSGVAQESVIRRALVEAGVFGKDIDYVECHGTGTELGD
                     PIEVEALKSVLNVEREKRLILGAVKSNIGHLEGAAGIAGFIKTVLVLRNKMVPPNIHFE
                     TLNPKINIENFNIDIPITNTDLRITNPSRKVIAGISSFGFGGTNAHIIIESWETKEEHL
                     ETAQSKNLILFNPKFLPWRRLTHPLIYRKEETNDKKTCFISRLSGERSHLWDDHVINNE
                     IWIPAASHLTMLAGAKLEKENRESIATSKVSKVVQLDDVIIQKRLLVKENMKIRCVLEE
                     NGKGEIQTEDSDGAKETNVIVTQISLVAQTSLPNPLQLDVLKSQCSVSMDVDSIYKTFE
                     SLGVKFGDTFRTVIEAWRGKDEALARVGIARRVLAPWERSLSLLHPAILDGAFQLMGMS
                     ALSSSGVFVPFHVQRAVFSTQNEQEDQWVYVQLKQMTSSSLTADVILMNSSGKITGFVE
                     NLTSRRLSSLEISPIECLYQTEWSTVSLRSDLVVTKRSELSRCVLISFAPISFDHKNWL
                     NVIHNQNSTISPVEKNYRVVDLRIEIGNILNQEKWDSIIFIANGEDSFLALEFGLLLLK
                     EIQNRIISGQWNQTDLWFITKSLIHSTTNDDLLGSSVAGLWALARTARIEMSELKLKCI
                     EIEQDINSSGQISNICNVVESFEDENEFQLSYNGLLKVLRLVKLNNLSPEMKTSQQLKI
                     NPGETHVISGGLGALGLVIAKWLIDSGATHILLLSRTRKTEMSIELNSLKEKETAVIEW
                     VQCDVSEKESVTSVRKVLEESLKWPPVTGIFHTAGVLADGTIRTLDSEALRKSYSAKVY
                     GAINLHNVFSSFNFMVLFSSAAAVFGSPGQANYSAANATMDAIAKSWNRSGESILSIQW
                     GAWSEAGMAANRGTLRRIEMQGFGGISNHLGIEILEYLFSTGKVGVVCAAPIDWTRIDN
                     YYNPFLEYYRSHLAISRTKIANTVKKVTIDNVDIMNILTQVSMEVLGSKIDENSSLVTS
                     GLDSLGAVEFRNRLSAILDIQLSSIFVYNYPTLAEMASALSTKDSKVSSTIKKERQIES
                     VTDSIAVIGMACRLPGGVASPEEFWSMLIQECDCVTEIPKTRFDIEDVYSPIRGVTTGK
                     SYTKHGAFMSDLEWFDAACFNISNSEARQMDPQQRLILEVGYEAFVRAGYDISKLKGLD
                     AGVFVGQMNYDWMMMNAGTPPSYGGTGMAPSITANRFSYTFGLTGPSFTIDSACSSSLV
                     ALDYAIEKIRANRCSLALVGGVNVMLQSMNFVGSSAANMLSPAGRCATFDETADGYCRG
                     EGIGCVVLKSFRKAIADGDNVLAVIKGSAVNHVGKSSSLTAPNGPSQEAVIRNALEQAN
                     LKGKDVDYVECHGTGTQLGDPIEVEALKNVLNDGGRIKSVILGAVKTNIGHLEGAAGII
                     GLIKTVLVLQHEEVPSNLHFKKLNANIDLTGFKAIFPQNCIKLDTHEKNQVHSERRWIA
                     GVSSFGFGGTNAHVVLESWPAARVLRDSAVELEVDRNFVWLFTGQGSQFSGMGQELYQS
                     EEAFRMALDICAEHLNNLIDVPLLTLMFNPDMESRLNETRYSQAAILSFEYAMSEMWKN
                     RGVTPKIVLGHSIGEYTAAVVSGVMKLKDALSLVTARGRLMDERCQKGSMVAVFALADT
                     IRSELKLVDDVSISALNGPKMTVLSGKKESLQSLLARLKLPHTFLPVKHGFHSHLMHPM
                     QAEFQKNFENVALNSPRKDITFVSTVTGTILVGKELMNTDYWVNQVAQPVNFFDAMNAI
                     TSYTKDMEVSYIEIGPKQILIPMAKRFVTVNTYTWDPSNDTRVKTIKDKTITQNNRTTN
                     LQNLFNKKHLPWKVKDAKYNEETVDSVNENYFYEIEWETLIYTEARNIIGKLPRYLIFS
                     HHYLSVTSSDGTYVIHTDETSGNHGHENKNITWLDLSDKDNVKTILMRDEWEAILLFGH
                     GEETLQTIQIALTVLQNSQLQKLKHVWFITSDNEKGEALRALARTARQEIYSVRIWSLE
                     FLYRTSNMNFAKVYETISCTRKQEDYDFRLTGNFEVQVPRLVHMKPYSEINSKPFEIHP
                     YTTYVISGGLGALGLVAAKWIIDSGATNLVLLSRKKPNHIANEKLELLQQSGKVFIECF
                     ECDVGDLNSVKKVHLNLKELQWPPVKGVIHSAGVLFDSTISNLDQEKLVNSFKPKVLGA
                     ANLRSVFLPLDFFVQFSSVASVFGSAGQANYAISNAVMDGMAMTWKNQGEPVLSIQWAA
                     WSDGGMAVHNKTALKRSERIGFGNISNKLGTAVLDKLFAEGRLGVVCVAPADWSRAIPH
                     LKTTLVERLNQQNKNAMNEKLNFESSEIKNKNVISL"
                     /overlap_end="ESIVQIPAVQQQIVVPLSFPSSGRPTLIIGAGLGGLSFARMLVQA
                     KEKVIIMESKSEIGGVWKLWANSSSKLQIDSPSYDFGCSDSRELKTWPSTYPNRDDVLK
                     GAQDMVSTFAGENVSILMNTHVDRVHSVLGHSSEYLIDYTINGKPSQMRVGGVAAFTGG
                     LHEPRQLNIPGENIFKGKLGFGTNDDITPATFENSRVVILGHGAFAVENMRTALENGAE
                     HVTILCRKRNMVFSTFCNWLLNSCEGNMSIKTVMEVMRPMYQAAGVDIEALSCFSSENG
                     DFMFDQDTVPPASDLYFLAQATGRLEVIQDIPESLEQDEVVTRGGRRIRANILLKCLGF
                     NTNDALVKEIFGSDCNIQGLWVNEDPNIFVYNDGVQRSRAVHSLLCSSYLFFAQTFASV
                     YLHFKRRPNDLRSALVKMRQVSETETHGRLMVLLWDFLSPAKRTLSERTLRICPFNTFI
                     REREVEWNKYQQVLKLSSKLNLHSLLKPTIDEIRRREPVKLLEERSIFANKSTSIYRSK
                     PKYRILFLHGQGTDGAIACNLLERCGWITQFSNCLEFIVPDAPYEMPAFTNKQQLSEIG
                     LDTLVEQRLYNLNSNYREWRADFDWFAQIFHGNKALLISDTENEKIKQSWKQNFEYIRH
                     ITEKYGQFDGLAGFCEGASVASVALHLQALFNKGNQDGIDLGLVNVCFLIAMSPWRSPY
                     FEMQQLFNHESPLDVPSLHISGQNDMEMFKQAVPIFMNDFLNPRRYEHNGKHEYPVVTP
                     SLKNIVSELLNQL*"
                     /total_prot_seq="MNTSKKTQTGNSVLVNKLTEILKISREEILGSFNTKLVDFGI
                     DSLQISILQNLLDSSPSLLELYNLTLQNISDLWQNNGTESVAYEKKTIETKQLKFLEMQ
                     ESYYIGRFESDRFLPCQVYSEFDFDQIDIPAFNQAIHYVIEKHPMLRAHIVDDQYQEIR
                     DVEEFNVSFSGIRVERSEINLEKRRFECMNSFKKEPNCFWKIEATILPEGKTRLHVLLD
                     MIFLDAASSFLVIRDLVYAYNNIQNGSFIKSVDDNGLSFFEYCTNIQSSSESAASRKYW
                     HDRLDSMPGPPQLPRVQFEKTVLEPSFERISLALDSTKWRALKMRAQELQITPTALILT
                     AFSEVLRTYSDEPNFTLTITITNRHVGGKNFSEVVGDFTNVLLLSILECSNFQDKVKKV
                     HTDMANALNHKDMSGLKVMRLLREKMSNPSFILPIVFTSLLGIDVMPFIDINGLVPCLV
                     YQQTMTPQVWLDHQVYEIGPNDGKELRINWDYDSMFYSPVLIKEMMEAYRLLLESLSQD
                     TWPKETIEVALPASVQNLRFEINATKRDFGNNLLLHTRFETSAVQFSENIAVIDQEVQF
                     TYKKLDQMVSAAMAVLKKNNVKQGDLVGVVMEKGWEQIVAILGILRAGAAYLPINPSDP
                     DLRISTILKLAETPVVLSHSKVMNTGRNWKSSEDQIIIQISIASLEDVKDTETKLIHVD
                     PDSLAYIIFTSGTEGTPKGVEITHRGAMNTCLDINERLGLSANDSVFSISSLSFDLSVW
                     DIFGILSVGGKVVICKSDATRDPEYWWSQLQKHQITIWNSVPTSFEMLIETIPVNNESG
                     SVQFLKSIMLSGDAIKMDFVRLVKQVHPTVRILCLGGATEASIWSNIHEIFPCKSPKGY
                     LVPYGVPLSNQTMHILDERGLYRPANVLGEIYIGGIGLARGYFRNSEKTSEKFINHRVL
                     GRLYNTGDVGYYLSNGEIQIVGRRRDAQIKIGGYRVELTEIENCAEQVNCVKKVAVIFV
                     PGSVQRLIGFVEVDDGIPEDQVKQELIDRIVSCLPDYMWTRTWIVLNSMPLNSNGKIDR
                     VILATLVPNQVPISTKTESLQRNELEIKILRIAQELLNDSQQSLKTTTSLIEFGMTSLT
                     AIRFSKNLSDEINKKLPYTLVFNHPTVKQIAEMITGHPIDSLRKRQNFSSEPRERSISH
                     NVSIAVIGMACRLPGGVSSAEEFWTMLMEKRNCVTEVPSSRFDINEIYSPNPKTIGKSY
                     TKKGAFINDVEWFDNDFFNIPLAEARTMDPQQRLILEVAYEAFLNAGLDKSALKDSNTG
                     VFIGQMNYDWMLVTDSPHSYAGTGNSPSITANRISFALGLHGASMTVDTACSSSLVAVD
                     LAIEKLRNKKCSVALAGGVNIILHPEPYLITCAAEMLSVDSRCATFDSKANGIVRGEGI
                     GCVVLKCLDQAVFDGDKIFAVIKGSAVNQDGRSATLTAPNGIAQEAALCSALEDAGIDG
                     KDLDYVECHGTGTDLGDPIEVEALAKVLGKERSKPIVLGAVKTNIGHLEGAAGIVGLIK
                     TVLVLQNGQAPPNIHFEKLNPKIDLQQLKGIIPTQTIKIGTDGGKELFAGVSSFGFGGT
                     NAHIILQSYPQKQNTERIASIGPTFVNKKCIPWKLPVPIQSISSHKVEQDEISGSVYEI
                     KWIPLNEISNNEASLNNLIKSRCLILSVESVSTNGTKWVNIIHAVNSNFFTLEDTLQQK
                     RSANLHDTKYLEKLLVNESWSSIILVATSGHGQIVFEIGVRLLKAIQKSYIEKNQQSIP
                     DIWFLDDSQFDEMGLWALARTARIEMPELDLRCVEYNKLNTASHIAELCYKVRKEVKNG
                     EKELKLSNMFYVRRLVKLSQTYKNIRQRVIHENCTYVISGGLGALGLVVAEWLVNSGAT
                     HIVLLSRKMKATNPIEQIRRQKENISIEWIQCDISNIEEVKRVDKKLKIDMRWPVIKGI
                     FHTAGELFDSTVKNLEPKCIYSSFSAKVDGAKHLHTVLSPSDFMVLFSSITGVFGSAGQ
                     ALYSAANAALDSLAESWSNNGNLKVLSIQWGAWSEVGMAARSKDLIQRLENQGFGSISN
                     SFGKRVLERLLEENRTGTVCVQPINWSRMSPISHLPLLDQLRSTSVSKSNESKQSKTYA
                     NVDEIRAVLRSIVHEVLGNEVEESIPLMDAGLSSLEMVSLHHTLAREFTNINIPSSIIF
                     NYPTIKDLADFIFTQLEQSTKKKRESSTEEYTGQDWQKLNLTTNGRSVFLVGGVLGTAE
                     GTFGKLANMLPSPVYATIPDLSDENATVENIAKKLIRSARRIQPDGKYIVGGLSFGALI
                     ALEMVCQLEQFDQVEALLLLDPRHTPPFTIPEKNPAKFEKLVAAYTPKAIVHSRTVLVQ
                     AVLPDFSGLSSLLQEASRSFQGNEQVELNCRSWCSKISKIPSEGHHFKFLNQNHEALAR
                     ALTSLSINWKMEKIDNIKHEDDPIAVISMSCRFPGGASNPEDFWDILIRGHDCVTEVPI
                     SRFDMDDDVYYPERGYEGKSYSNRAAFIENVEWFDHEFFNISRAEALIMDPQQRILLEV
                     AYEAFYKAGYNKERLKGCNAGVFVGQANYDWMTSNEDVDFSSPYYGAGSSASITANRIS
                     YTLGLEGPSITMDTACSSSLVALDIAHSKLRDGKCSIALVAGVNLILNSRFFVTASAMQ
                     ALSLKGRCATFDALADGYCRGEGVGCVILKPLSQAKADGNKILALIKGTAVNHDGRSAS
                     LTAPNGLAQQKVIRKGLEMAGLKGKDIDYIECHGTGTKLGDPIEVDALKNVLSEGRKKP
                     IILGALKTNTGHLEGAAGIAGFIKAVLVIQHKKVPPNIHINELNPKIDLTGFNAIIPYK
                     EVLFENDVLNAYSEEDEKPLIGAVSSFGFGGTNAHVIIESWETKEEHLETAQSKNLILF
                     NPKFLPWRRLTHPLIYRKEETNDKKTCFISRLSGERSHLWDDHVINNEIWIPAASHLTM
                     LAGAKLEKENRESIATSKVSKVVQLDDVIIQKRLLVKENMKIRCVLEENGKGEXSSFNF
                     MVLFSSAAAVFGSPGQANYSAANATMDAIAKSWNRSGESILSIQWGAWSEAGMAANRGT
                     LRRIEMQGFGGISNHLGIEILEYLFSTGKVGVVCATPIDWSRMSLTNNPLVSFKGKDKQ
                     ISKKKKSQTVSIPTEDVKQKLIKIAVEVLNAEKIDENVSLIEFGLDSLGAVEFRNLLVA
                     EINIELPSIFVYNHPSISDMVSYLSSLSSPKIVEFAPTQFSNEPIAVISMACRFPGEAH
                     NPEEFWSMLRNGHNCVTEVPFSRFDIDEFYDPVRGSMGKTYTKNAALINSIEWFDNEFF
                     NIPSAEAIVMDPQQRVLLEVSYEAFSRAGYDKSSLKGSNTGVFVGQANYDWMTMNQHDI
                     TSPYFGAGSSAAITSNRLSFILGLRGPSMTIDTACSSSLVAMDIATANLRSDKCSLALV
                     AGVNIILSHVNFVGSCSANMLSAKGRCATFDSTADGYCRGEGVGCVVLKKLSRAQADGD
                     EILAIIKGTAVNQDGRSATMTAPSGVAQESVIRRALVEAGVFGKDIDYVECHGTGTELG
                     DPIEVEALKSVLNVEREKRLILGAVKSNIGHLEGAAGIAGFIKTVLVLRNKMVPPNIHF
                     ETLNPKINIENFNIDIPITNTDLRITNPSRKVIAGISSFGFGGTNAHIIIESWETKEEH
                     LETAQSKNLILFNPKFLPWRRLTHPLIYRKEETNDKKTCFISRLSGERSHLWDDHVINN
                     EIWIPAASHLTMLAGAKLEKENRESIATSKVSKVVQLDDVIIQKRLLVKENMKIRCVLE
                     ENGKGEIQTEDSDGAKETNVIVTQISLVAQTSLPNPLQLDVLKSQCSVSMDVDSIYKTF
                     ESLGVKFGDTFRTVIEAWRGKDEALARVGIARRVLAPWERSLSLLHPAILDGAFQLMGM
                     SALSSSGVFVPFHVQRAVFSTQNEQEDQWVYVQLKQMTSSSLTADVILMNSSGKITGFV
                     ENLTSRRLSSLEISPIECLYQTEWSTVSLRSDLVVTKRSELSRCVLISFAPISFDHKNW
                     LNVIHNQNSTISPVEKNYRVVDLRIEIGNILNQEKWDSIIFIANGEDSFLALEFGLLLL
                     KEIQNRIISGQWNQTDLWFITKSLIHSTTNDDLLGSSVAGLWALARTARIEMSELKLKC
                     IEIEQDINSSGQISNICNVVESFEDENEFQLSYNGLLKVLRLVKLNNLSPEMKTSQQLK
                     INPGETHVISGGLGALGLVIAKWLIDSGATHILLLSRTRKTEMSIELNSLKEKETAVIE
                     WVQCDVSEKESVTSVRKVLEESLKWPPVTGIFHTAGVLADGTIRTLDSEALRKSYSAKV
                     YGAINLHNVFSSFNFMVLFSSAAAVFGSPGQANYSAANATMDAIAKSWNRSGESILSIQ
                     WGAWSEAGMAANRGTLRRIEMQGFGGISNHLGIEILEYLFSTGKVGVVCAAPIDWTRID
                     NYYNPFLEYYRSHLAISRTKIANTVKKVTIDNVDIMNILTQVSMEVLGSKIDENSSLVT
                     SGLDSLGAVEFRNRLSAILDIQLSSIFVYNYPTLAEMASALSTKDSKVSSTIKKERQIE
                     SVTDSIAVIGMACRLPGGVASPEEFWSMLIQECDCVTEIPKTRFDIEDVYSPIRGVTTG
                     KSYTKHGAFMSDLEWFDAACFNISNSEARQMDPQQRLILEVGYEAFVRAGYDISKLKGL
                     DAGVFVGQMNYDWMMMNAGTPPSYGGTGMAPSITANRFSYTFGLTGPSFTIDSACSSSL
                     VALDYAIEKIRANRCSLALVGGVNVMLQSMNFVGSSAANMLSPAGRCATFDETADGYCR
                     GEGIGCVVLKSFRKAIADGDNVLAVIKGSAVNHVGKSSSLTAPNGPSQEAVIRNALEQA
                     NLKGKDVDYVECHGTGTQLGDPIEVEALKNVLNDGGRIKSVILGAVKTNIGHLEGAAGI
                     IGLIKTVLVLQHEEVPSNLHFKKLNANIDLTGFKAIFPQNCIKLDTHEKNQVHSERRWI
                     AGVSSFGFGGTNAHVVLESWPAARVLRDSAVELEVDRNFVWLFTGQGSQFSGMGQELYQ
                     SEEAFRMALDICAEHLNNLIDVPLLTLMFNPDMESRLNETRYSQAAILSFEYAMSEMWK
                     NRGVTPKIVLGHSIGEYTAAVVSGVMKLKDALSLVTARGRLMDERCQKGSMVAVFALAD
                     TIRSELKLVDDVSISALNGPKMTVLSGKKESLQSLLARLKLPHTFLPVKHGFHSHLMHP
                     MQAEFQKNFENVALNSPRKDITFVSTVTGTILVGKELMNTDYWVNQVAQPVNFFDAMNA
                     ITSYTKDMEVSYIEIGPKQILIPMAKRFVTVNTYTWDPSNDTRVKTIKDKTITQNNRTT
                     NLQNLFNKKHLPWKVKDAKYNEETVDSVNENYFYEIEWETLIYTEARNIIGKLPRYLIF
                     SHHYLSVTSSDGTYVIHTDETSGNHGHENKNITWLDLSDKDNVKTILMRDEWEAILLFG
                     HGEETLQTIQIALTVLQNSQLQKLKHVWFITSDNEKGEALRALARTARQEIYSVRIWSL
                     EFLYRTSNMNFAKVYETISCTRKQEDYDFRLTGNFEVQVPRLVHMKPYSEINSKPFEIH
                     PYTTYVISGGLGALGLVAAKWIIDSGATNLVLLSRKKPNHIANEKLELLQQSGKVFIEC
                     FECDVGDLNSVKKVHLNLKELQWPPVKGVIHSAGVLFDSTISNLDQEKLVNSFKPKVLG
                     AANLRSVFLPLDFFVQFSSVASVFGSAGQANYAISNAVMDGMAMTWKNQGEPVLSIQWA
                     AWSDGGMAVHNKTALKRSERIGFGNISNKLGTAVLDKLFAEGRLGVVCVAPADWSRAIP
                     HLKTTLVERLNQQNKNAMNEKLNFESSEIKNKNVISLIRQVAEDVIGTEIQDDQALLEA
                     GMDSLGAVEFRNQLSEKLNIPLSTGILFDFPTVHTLANHLESIVQIPAVQQQIVVPLSF
                     PSSGRPTLIIGAGLGGLSFARMLVQAKEKVIIMESKSEIGGVWKLWANSSSKLQIDSPS
                     YDFGCSDSRELKTWPSTYPNRDDVLKGAQDMVSTFAGENVSILMNTHVDRVHSVLGHSS
                     EYLIDYTINGKPSQMRVGGVAAFTGGLHEPRQLNIPGENIFKGKLGFGTNDDITPATFE
                     NSRVVILGHGAFAVENMRTALENGAEHVTILCRKRNMVFSTFCNWLLNSCEGNMSIKTV
                     MEVMRPMYQAAGVDIEALSCFSSENGDFMFDQDTVPPASDLYFLAQATGRLEVIQDIPE
                     SLEQDEVVTRGGRRIRANILLKCLGFNTNDALVKEIFGSDCNIQGLWVNEDPNIFVYND
                     GVQRSRAVHSLLCSSYLFFAQTFASVYLHFKRRPNDLRSALVKMRQVSETETHGRLMVL
                     LWDFLSPAKRTLSERTLRICPFNTFIREREVEWNKYQQVLKLSSKLNLHSLLKPTIDEI
                     RRREPVKLLEERSIFANKSTSIYRSKPKYRILFLHGQGTDGAIACNLLERCGWITQFSN
                     CLEFIVPDAPYEMPAFTNKQQLSEIGLDTLVEQRLYNLNSNYREWRADFDWFAQIFHGN
                     KALLISDTENEKIKQSWKQNFEYIRHITEKYGQFDGLAGFCEGASVASVALHLQALFNK
                     GNQDGIDLGLVNVCFLIAMSPWRSPYFEMQQLFNHESPLDVPSLHISGQNDMEMFKQAV
                     PIFMNDFLNPRRYEHNGKHEYPVVTPSLKNIVSELLNQL*"
                     /DNA="AAGATGGTTAGCTAAAGTATGAACAGTAGGAAAATCAAAGAGTATTCCGGTTG
                     ATAATGGAATATTAAGTTTCTCTGAAAGTTGATTTCTAAACTCGACGGCACCTAACGAA
                     TCCATTCCAGCTTCTAGTAGTGCTTGATCATCTTGAATTTCTGTACCGATGACATCCTC
                     TGCAACTTGACGAAT"
                     /domain_id=2
     BGC_Domain      complement(20321..20851)
                     /type="KR_PKS"
                     /locus_tag="AVAG00146wholescaffoldg23567_16"
                     /detection_type="HMMER3 PFAM SEED"
                     /bitscore="124.3"
                     /evalue="1.4e-37"
                     /strand=-1
                     /translation="TYVISGGLGALGLVAAKWIIDSGATNLVLLSRKKPNHIANEKLEL
                     LQQSGKVFIECFECDVGDLNSVKKVHLNLKELQWPPVKGVIHSAGVLFDSTISNLDQEK
                     LVNSFKPKVLGAANLRSVFLPLDFFVQFSSVASVFGSAGQANYAISNAVMDGMAMTWKN
                     QGEPVLSIQWAAWS"
                     /prot_start=5532
                     /prot_end=5709
                     /overlap_start="MNTSKKTQTGNSVLVNKLTEILKISREEILGSFNTKLVDFGID
                     SLQISILQNLLDSSPSLLELYNLTLQNISDLWQNNGTESVAYEKKTIETKQLKFLEMQE
                     SYYIGRFESDRFLPCQVYSEFDFDQIDIPAFNQAIHYVIEKHPMLRAHIVDDQYQEIRD
                     VEEFNVSFSGIRVERSEINLEKRRFECMNSFKKEPNCFWKIEATILPEGKTRLHVLLDM
                     IFLDAASSFLVIRDLVYAYNNIQNGSFIKSVDDNGLSFFEYCTNIQSSSESAASRKYWH
                     DRLDSMPGPPQLPRVQFEKTVLEPSFERISLALDSTKWRALKMRAQELQITPTALILTA
                     FSEVLRTYSDEPNFTLTITITNRHVGGKNFSEVVGDFTNVLLLSILECSNFQDKVKKVH
                     TDMANALNHKDMSGLKVMRLLREKMSNPSFILPIVFTSLLGIDVMPFIDINGLVPCLVY
                     QQTMTPQVWLDHQVYEIGPNDGKELRINWDYDSMFYSPVLIKEMMEAYRLLLESLSQDT
                     WPKETIEVALPASVQNLRFEINATKRDFGNNLLLHTRFETSAVQFSENIAVIDQEVQFT
                     YKKLDQMVSAAMAVLKKNNVKQGDLVGVVMEKGWEQIVAILGILRAGAAYLPINPSDPD
                     LRISTILKLAETPVVLSHSKVMNTGRNWKSSEDQIIIQISIASLEDVKDTETKLIHVDP
                     DSLAYIIFTSGTEGTPKGVEITHRGAMNTCLDINERLGLSANDSVFSISSLSFDLSVWD
                     IFGILSVGGKVVICKSDATRDPEYWWSQLQKHQITIWNSVPTSFEMLIETIPVNNESGS
                     VQFLKSIMLSGDAIKMDFVRLVKQVHPTVRILCLGGATEASIWSNIHEIFPCKSPKGYL
                     VPYGVPLSNQTMHILDERGLYRPANVLGEIYIGGIGLARGYFRNSEKTSEKFINHRVLG
                     RLYNTGDVGYYLSNGEIQIVGRRRDAQIKIGGYRVELTEIENCAEQVNCVKKVAVIFVP
                     GSVQRLIGFVEVDDGIPEDQVKQELIDRIVSCLPDYMWTRTWIVLNSMPLNSNGKIDRV
                     ILATLVPNQVPISTKTESLQRNELEIKILRIAQELLNDSQQSLKTTTSLIEFGMTSLTA
                     IRFSKNLSDEINKKLPYTLVFNHPTVKQIAEMITGHPIDSLRKRQNFSSEPRERSISHN
                     VSIAVIGMACRLPGGVSSAEEFWTMLMEKRNCVTEVPSSRFDINEIYSPNPKTIGKSYT
                     KKGAFINDVEWFDNDFFNIPLAEARTMDPQQRLILEVAYEAFLNAGLDKSALKDSNTGV
                     FIGQMNYDWMLVTDSPHSYAGTGNSPSITANRISFALGLHGASMTVDTACSSSLVAVDL
                     AIEKLRNKKCSVALAGGVNIILHPEPYLITCAAEMLSVDSRCATFDSKANGIVRGEGIG
                     CVVLKCLDQAVFDGDKIFAVIKGSAVNQDGRSATLTAPNGIAQEAALCSALEDAGIDGK
                     DLDYVECHGTGTDLGDPIEVEALAKVLGKERSKPIVLGAVKTNIGHLEGAAGIVGLIKT
                     VLVLQNGQAPPNIHFEKLNPKIDLQQLKGIIPTQTIKIGTDGGKELFAGVSSFGFGGTN
                     AHIILQSYPQKQNTERIASIGPTFVNKKCIPWKLPVPIQSISSHKVEQDEISGSVYEIK
                     WIPLNEISNNEASLNNLIKSRCLILSVESVSTNGTKWVNIIHAVNSNFFTLEDTLQQKR
                     SANLHDTKYLEKLLVNESWSSIILVATSGHGQIVFEIGVRLLKAIQKSYIEKNQQSIPD
                     IWFLDDSQFDEMGLWALARTARIEMPELDLRCVEYNKLNTASHIAELCYKVRKEVKNGE
                     KELKLSNMFYVRRLVKLSQTYKNIRQRVIHENCTYVISGGLGALGLVVAEWLVNSGATH
                     IVLLSRKMKATNPIEQIRRQKENISIEWIQCDISNIEEVKRVDKKLKIDMRWPVIKGIF
                     HTAGELFDSTVKNLEPKCIYSSFSAKVDGAKHLHTVLSPSDFMVLFSSITGVFGSAGQA
                     LYSAANAALDSLAESWSNNGNLKVLSIQWGAWSEVGMAARSKDLIQRLENQGFGSISNS
                     FGKRVLERLLEENRTGTVCVQPINWSRMSPISHLPLLDQLRSTSVSKSNESKQSKTYAN
                     VDEIRAVLRSIVHEVLGNEVEESIPLMDAGLSSLEMVSLHHTLAREFTNINIPSSIIFN
                     YPTIKDLADFIFTQLEQSTKKKRESSTEEYTGQDWQKLNLTTNGRSVFLVGGVLGTAEG
                     TFGKLANMLPSPVYATIPDLSDENATVENIAKKLIRSARRIQPDGKYIVGGLSFGALIA
                     LEMVCQLEQFDQVEALLLLDPRHTPPFTIPEKNPAKFEKLVAAYTPKAIVHSRTVLVQA
                     VLPDFSGLSSLLQEASRSFQGNEQVELNCRSWCSKISKIPSEGHHFKFLNQNHEALARA
                     LTSLSINWKMEKIDNIKHEDDPIAVISMSCRFPGGASNPEDFWDILIRGHDCVTEVPIS
                     RFDMDDDVYYPERGYEGKSYSNRAAFIENVEWFDHEFFNISRAEALIMDPQQRILLEVA
                     YEAFYKAGYNKERLKGCNAGVFVGQANYDWMTSNEDVDFSSPYYGAGSSASITANRISY
                     TLGLEGPSITMDTACSSSLVALDIAHSKLRDGKCSIALVAGVNLILNSRFFVTASAMQA
                     LSLKGRCATFDALADGYCRGEGVGCVILKPLSQAKADGNKILALIKGTAVNHDGRSASL
                     TAPNGLAQQKVIRKGLEMAGLKGKDIDYIECHGTGTKLGDPIEVDALKNVLSEGRKKPI
                     ILGALKTNTGHLEGAAGIAGFIKAVLVIQHKKVPPNIHINELNPKIDLTGFNAIIPYKE
                     VLFENDVLNAYSEEDEKPLIGAVSSFGFGGTNAHVIIESWETKEEHLETAQSKNLILFN
                     PKFLPWRRLTHPLIYRKEETNDKKTCFISRLSGERSHLWDDHVINNEIWIPAASHLTML
                     AGAKLEKENRESIATSKVSKVVQLDDVIIQKRLLVKENMKIRCVLEENGKGEXSSFNFM
                     VLFSSAAAVFGSPGQANYSAANATMDAIAKSWNRSGESILSIQWGAWSEAGMAANRGTL
                     RRIEMQGFGGISNHLGIEILEYLFSTGKVGVVCATPIDWSRMSLTNNPLVSFKGKDKQI
                     SKKKKSQTVSIPTEDVKQKLIKIAVEVLNAEKIDENVSLIEFGLDSLGAVEFRNLLVAE
                     INIELPSIFVYNHPSISDMVSYLSSLSSPKIVEFAPTQFSNEPIAVISMACRFPGEAHN
                     PEEFWSMLRNGHNCVTEVPFSRFDIDEFYDPVRGSMGKTYTKNAALINSIEWFDNEFFN
                     IPSAEAIVMDPQQRVLLEVSYEAFSRAGYDKSSLKGSNTGVFVGQANYDWMTMNQHDIT
                     SPYFGAGSSAAITSNRLSFILGLRGPSMTIDTACSSSLVAMDIATANLRSDKCSLALVA
                     GVNIILSHVNFVGSCSANMLSAKGRCATFDSTADGYCRGEGVGCVVLKKLSRAQADGDE
                     ILAIIKGTAVNQDGRSATMTAPSGVAQESVIRRALVEAGVFGKDIDYVECHGTGTELGD
                     PIEVEALKSVLNVEREKRLILGAVKSNIGHLEGAAGIAGFIKTVLVLRNKMVPPNIHFE
                     TLNPKINIENFNIDIPITNTDLRITNPSRKVIAGISSFGFGGTNAHIIIESWETKEEHL
                     ETAQSKNLILFNPKFLPWRRLTHPLIYRKEETNDKKTCFISRLSGERSHLWDDHVINNE
                     IWIPAASHLTMLAGAKLEKENRESIATSKVSKVVQLDDVIIQKRLLVKENMKIRCVLEE
                     NGKGEIQTEDSDGAKETNVIVTQISLVAQTSLPNPLQLDVLKSQCSVSMDVDSIYKTFE
                     SLGVKFGDTFRTVIEAWRGKDEALARVGIARRVLAPWERSLSLLHPAILDGAFQLMGMS
                     ALSSSGVFVPFHVQRAVFSTQNEQEDQWVYVQLKQMTSSSLTADVILMNSSGKITGFVE
                     NLTSRRLSSLEISPIECLYQTEWSTVSLRSDLVVTKRSELSRCVLISFAPISFDHKNWL
                     NVIHNQNSTISPVEKNYRVVDLRIEIGNILNQEKWDSIIFIANGEDSFLALEFGLLLLK
                     EIQNRIISGQWNQTDLWFITKSLIHSTTNDDLLGSSVAGLWALARTARIEMSELKLKCI
                     EIEQDINSSGQISNICNVVESFEDENEFQLSYNGLLKVLRLVKLNNLSPEMKTSQQLKI
                     NPGETHVISGGLGALGLVIAKWLIDSGATHILLLSRTRKTEMSIELNSLKEKETAVIEW
                     VQCDVSEKESVTSVRKVLEESLKWPPVTGIFHTAGVLADGTIRTLDSEALRKSYSAKVY
                     GAINLHNVFSSFNFMVLFSSAAAVFGSPGQANYSAANATMDAIAKSWNRSGESILSIQW
                     GAWSEAGMAANRGTLRRIEMQGFGGISNHLGIEILEYLFSTGKVGVVCAAPIDWTRIDN
                     YYNPFLEYYRSHLAISRTKIANTVKKVTIDNVDIMNILTQVSMEVLGSKIDENSSLVTS
                     GLDSLGAVEFRNRLSAILDIQLSSIFVYNYPTLAEMASALSTKDSKVSSTIKKERQIES
                     VTDSIAVIGMACRLPGGVASPEEFWSMLIQECDCVTEIPKTRFDIEDVYSPIRGVTTGK
                     SYTKHGAFMSDLEWFDAACFNISNSEARQMDPQQRLILEVGYEAFVRAGYDISKLKGLD
                     AGVFVGQMNYDWMMMNAGTPPSYGGTGMAPSITANRFSYTFGLTGPSFTIDSACSSSLV
                     ALDYAIEKIRANRCSLALVGGVNVMLQSMNFVGSSAANMLSPAGRCATFDETADGYCRG
                     EGIGCVVLKSFRKAIADGDNVLAVIKGSAVNHVGKSSSLTAPNGPSQEAVIRNALEQAN
                     LKGKDVDYVECHGTGTQLGDPIEVEALKNVLNDGGRIKSVILGAVKTNIGHLEGAAGII
                     GLIKTVLVLQHEEVPSNLHFKKLNANIDLTGFKAIFPQNCIKLDTHEKNQVHSERRWIA
                     GVSSFGFGGTNAHVVLESWPAARVLRDSAVELEVDRNFVWLFTGQGSQFSGMGQELYQS
                     EEAFRMALDICAEHLNNLIDVPLLTLMFNPDMESRLNETRYSQAAILSFEYAMSEMWKN
                     RGVTPKIVLGHSIGEYTAAVVSGVMKLKDALSLVTARGRLMDERCQKGSMVAVFALADT
                     IRSELKLVDDVSISALNGPKMTVLSGKKESLQSLLARLKLPHTFLPVKHGFHSHLMHPM
                     QAEFQKNFENVALNSPRKDITFVSTVTGTILVGKELMNTDYWVNQVAQPVNFFDAMNAI
                     TSYTKDMEVSYIEIGPKQILIPMAKRFVTVNTYTWDPSNDTRVKTIKDKTITQNNRTTN
                     LQNLFNKKHLPWKVKDAKYNEETVDSVNENYFYEIEWETLIYTEARNIIGKLPRYLIFS
                     HHYLSVTSSDGTYVIHTDETSGNHGHENKNITWLDLSDKDNVKTILMRDEWEAILLFGH
                     GEETLQTIQIALTVLQNSQLQKLKHVWFITSDNEKGEALRALARTARQEIYSVRIWSLE
                     FLYRTSNMNFAKVYETISCTRKQEDYDFRLTGNFEVQVPRLVHMKPYSEINSKPFEIHP
                     YT"
                     /overlap_end="DGGMAVHNKTALKRSERIGFGNISNKLGTAVLDKLFAEGRLGVVC
                     VAPADWSRAIPHLKTTLVERLNQQNKNAMNEKLNFESSEIKNKNVISLIRQVAEDVIGT
                     EIQDDQALLEAGMDSLGAVEFRNQLSEKLNIPLSTGILFDFPTVHTLANHLESIVQIPA
                     VQQQIVVPLSFPSSGRPTLIIGAGLGGLSFARMLVQAKEKVIIMESKSEIGGVWKLWAN
                     SSSKLQIDSPSYDFGCSDSRELKTWPSTYPNRDDVLKGAQDMVSTFAGENVSILMNTHV
                     DRVHSVLGHSSEYLIDYTINGKPSQMRVGGVAAFTGGLHEPRQLNIPGENIFKGKLGFG
                     TNDDITPATFENSRVVILGHGAFAVENMRTALENGAEHVTILCRKRNMVFSTFCNWLLN
                     SCEGNMSIKTVMEVMRPMYQAAGVDIEALSCFSSENGDFMFDQDTVPPASDLYFLAQAT
                     GRLEVIQDIPESLEQDEVVTRGGRRIRANILLKCLGFNTNDALVKEIFGSDCNIQGLWV
                     NEDPNIFVYNDGVQRSRAVHSLLCSSYLFFAQTFASVYLHFKRRPNDLRSALVKMRQVS
                     ETETHGRLMVLLWDFLSPAKRTLSERTLRICPFNTFIREREVEWNKYQQVLKLSSKLNL
                     HSLLKPTIDEIRRREPVKLLEERSIFANKSTSIYRSKPKYRILFLHGQGTDGAIACNLL
                     ERCGWITQFSNCLEFIVPDAPYEMPAFTNKQQLSEIGLDTLVEQRLYNLNSNYREWRAD
                     FDWFAQIFHGNKALLISDTENEKIKQSWKQNFEYIRHITEKYGQFDGLAGFCEGASVAS
                     VALHLQALFNKGNQDGIDLGLVNVCFLIAMSPWRSPYFEMQQLFNHESPLDVPSLHISG
                     QNDMEMFKQAVPIFMNDFLNPRRYEHNGKHEYPVVTPSLKNIVSELLNQL*"
                     /total_prot_seq="MNTSKKTQTGNSVLVNKLTEILKISREEILGSFNTKLVDFGI
                     DSLQISILQNLLDSSPSLLELYNLTLQNISDLWQNNGTESVAYEKKTIETKQLKFLEMQ
                     ESYYIGRFESDRFLPCQVYSEFDFDQIDIPAFNQAIHYVIEKHPMLRAHIVDDQYQEIR
                     DVEEFNVSFSGIRVERSEINLEKRRFECMNSFKKEPNCFWKIEATILPEGKTRLHVLLD
                     MIFLDAASSFLVIRDLVYAYNNIQNGSFIKSVDDNGLSFFEYCTNIQSSSESAASRKYW
                     HDRLDSMPGPPQLPRVQFEKTVLEPSFERISLALDSTKWRALKMRAQELQITPTALILT
                     AFSEVLRTYSDEPNFTLTITITNRHVGGKNFSEVVGDFTNVLLLSILECSNFQDKVKKV
                     HTDMANALNHKDMSGLKVMRLLREKMSNPSFILPIVFTSLLGIDVMPFIDINGLVPCLV
                     YQQTMTPQVWLDHQVYEIGPNDGKELRINWDYDSMFYSPVLIKEMMEAYRLLLESLSQD
                     TWPKETIEVALPASVQNLRFEINATKRDFGNNLLLHTRFETSAVQFSENIAVIDQEVQF
                     TYKKLDQMVSAAMAVLKKNNVKQGDLVGVVMEKGWEQIVAILGILRAGAAYLPINPSDP
                     DLRISTILKLAETPVVLSHSKVMNTGRNWKSSEDQIIIQISIASLEDVKDTETKLIHVD
                     PDSLAYIIFTSGTEGTPKGVEITHRGAMNTCLDINERLGLSANDSVFSISSLSFDLSVW
                     DIFGILSVGGKVVICKSDATRDPEYWWSQLQKHQITIWNSVPTSFEMLIETIPVNNESG
                     SVQFLKSIMLSGDAIKMDFVRLVKQVHPTVRILCLGGATEASIWSNIHEIFPCKSPKGY
                     LVPYGVPLSNQTMHILDERGLYRPANVLGEIYIGGIGLARGYFRNSEKTSEKFINHRVL
                     GRLYNTGDVGYYLSNGEIQIVGRRRDAQIKIGGYRVELTEIENCAEQVNCVKKVAVIFV
                     PGSVQRLIGFVEVDDGIPEDQVKQELIDRIVSCLPDYMWTRTWIVLNSMPLNSNGKIDR
                     VILATLVPNQVPISTKTESLQRNELEIKILRIAQELLNDSQQSLKTTTSLIEFGMTSLT
                     AIRFSKNLSDEINKKLPYTLVFNHPTVKQIAEMITGHPIDSLRKRQNFSSEPRERSISH
                     NVSIAVIGMACRLPGGVSSAEEFWTMLMEKRNCVTEVPSSRFDINEIYSPNPKTIGKSY
                     TKKGAFINDVEWFDNDFFNIPLAEARTMDPQQRLILEVAYEAFLNAGLDKSALKDSNTG
                     VFIGQMNYDWMLVTDSPHSYAGTGNSPSITANRISFALGLHGASMTVDTACSSSLVAVD
                     LAIEKLRNKKCSVALAGGVNIILHPEPYLITCAAEMLSVDSRCATFDSKANGIVRGEGI
                     GCVVLKCLDQAVFDGDKIFAVIKGSAVNQDGRSATLTAPNGIAQEAALCSALEDAGIDG
                     KDLDYVECHGTGTDLGDPIEVEALAKVLGKERSKPIVLGAVKTNIGHLEGAAGIVGLIK
                     TVLVLQNGQAPPNIHFEKLNPKIDLQQLKGIIPTQTIKIGTDGGKELFAGVSSFGFGGT
                     NAHIILQSYPQKQNTERIASIGPTFVNKKCIPWKLPVPIQSISSHKVEQDEISGSVYEI
                     KWIPLNEISNNEASLNNLIKSRCLILSVESVSTNGTKWVNIIHAVNSNFFTLEDTLQQK
                     RSANLHDTKYLEKLLVNESWSSIILVATSGHGQIVFEIGVRLLKAIQKSYIEKNQQSIP
                     DIWFLDDSQFDEMGLWALARTARIEMPELDLRCVEYNKLNTASHIAELCYKVRKEVKNG
                     EKELKLSNMFYVRRLVKLSQTYKNIRQRVIHENCTYVISGGLGALGLVVAEWLVNSGAT
                     HIVLLSRKMKATNPIEQIRRQKENISIEWIQCDISNIEEVKRVDKKLKIDMRWPVIKGI
                     FHTAGELFDSTVKNLEPKCIYSSFSAKVDGAKHLHTVLSPSDFMVLFSSITGVFGSAGQ
                     ALYSAANAALDSLAESWSNNGNLKVLSIQWGAWSEVGMAARSKDLIQRLENQGFGSISN
                     SFGKRVLERLLEENRTGTVCVQPINWSRMSPISHLPLLDQLRSTSVSKSNESKQSKTYA
                     NVDEIRAVLRSIVHEVLGNEVEESIPLMDAGLSSLEMVSLHHTLAREFTNINIPSSIIF
                     NYPTIKDLADFIFTQLEQSTKKKRESSTEEYTGQDWQKLNLTTNGRSVFLVGGVLGTAE
                     GTFGKLANMLPSPVYATIPDLSDENATVENIAKKLIRSARRIQPDGKYIVGGLSFGALI
                     ALEMVCQLEQFDQVEALLLLDPRHTPPFTIPEKNPAKFEKLVAAYTPKAIVHSRTVLVQ
                     AVLPDFSGLSSLLQEASRSFQGNEQVELNCRSWCSKISKIPSEGHHFKFLNQNHEALAR
                     ALTSLSINWKMEKIDNIKHEDDPIAVISMSCRFPGGASNPEDFWDILIRGHDCVTEVPI
                     SRFDMDDDVYYPERGYEGKSYSNRAAFIENVEWFDHEFFNISRAEALIMDPQQRILLEV
                     AYEAFYKAGYNKERLKGCNAGVFVGQANYDWMTSNEDVDFSSPYYGAGSSASITANRIS
                     YTLGLEGPSITMDTACSSSLVALDIAHSKLRDGKCSIALVAGVNLILNSRFFVTASAMQ
                     ALSLKGRCATFDALADGYCRGEGVGCVILKPLSQAKADGNKILALIKGTAVNHDGRSAS
                     LTAPNGLAQQKVIRKGLEMAGLKGKDIDYIECHGTGTKLGDPIEVDALKNVLSEGRKKP
                     IILGALKTNTGHLEGAAGIAGFIKAVLVIQHKKVPPNIHINELNPKIDLTGFNAIIPYK
                     EVLFENDVLNAYSEEDEKPLIGAVSSFGFGGTNAHVIIESWETKEEHLETAQSKNLILF
                     NPKFLPWRRLTHPLIYRKEETNDKKTCFISRLSGERSHLWDDHVINNEIWIPAASHLTM
                     LAGAKLEKENRESIATSKVSKVVQLDDVIIQKRLLVKENMKIRCVLEENGKGEXSSFNF
                     MVLFSSAAAVFGSPGQANYSAANATMDAIAKSWNRSGESILSIQWGAWSEAGMAANRGT
                     LRRIEMQGFGGISNHLGIEILEYLFSTGKVGVVCATPIDWSRMSLTNNPLVSFKGKDKQ
                     ISKKKKSQTVSIPTEDVKQKLIKIAVEVLNAEKIDENVSLIEFGLDSLGAVEFRNLLVA
                     EINIELPSIFVYNHPSISDMVSYLSSLSSPKIVEFAPTQFSNEPIAVISMACRFPGEAH
                     NPEEFWSMLRNGHNCVTEVPFSRFDIDEFYDPVRGSMGKTYTKNAALINSIEWFDNEFF
                     NIPSAEAIVMDPQQRVLLEVSYEAFSRAGYDKSSLKGSNTGVFVGQANYDWMTMNQHDI
                     TSPYFGAGSSAAITSNRLSFILGLRGPSMTIDTACSSSLVAMDIATANLRSDKCSLALV
                     AGVNIILSHVNFVGSCSANMLSAKGRCATFDSTADGYCRGEGVGCVVLKKLSRAQADGD
                     EILAIIKGTAVNQDGRSATMTAPSGVAQESVIRRALVEAGVFGKDIDYVECHGTGTELG
                     DPIEVEALKSVLNVEREKRLILGAVKSNIGHLEGAAGIAGFIKTVLVLRNKMVPPNIHF
                     ETLNPKINIENFNIDIPITNTDLRITNPSRKVIAGISSFGFGGTNAHIIIESWETKEEH
                     LETAQSKNLILFNPKFLPWRRLTHPLIYRKEETNDKKTCFISRLSGERSHLWDDHVINN
                     EIWIPAASHLTMLAGAKLEKENRESIATSKVSKVVQLDDVIIQKRLLVKENMKIRCVLE
                     ENGKGEIQTEDSDGAKETNVIVTQISLVAQTSLPNPLQLDVLKSQCSVSMDVDSIYKTF
                     ESLGVKFGDTFRTVIEAWRGKDEALARVGIARRVLAPWERSLSLLHPAILDGAFQLMGM
                     SALSSSGVFVPFHVQRAVFSTQNEQEDQWVYVQLKQMTSSSLTADVILMNSSGKITGFV
                     ENLTSRRLSSLEISPIECLYQTEWSTVSLRSDLVVTKRSELSRCVLISFAPISFDHKNW
                     LNVIHNQNSTISPVEKNYRVVDLRIEIGNILNQEKWDSIIFIANGEDSFLALEFGLLLL
                     KEIQNRIISGQWNQTDLWFITKSLIHSTTNDDLLGSSVAGLWALARTARIEMSELKLKC
                     IEIEQDINSSGQISNICNVVESFEDENEFQLSYNGLLKVLRLVKLNNLSPEMKTSQQLK
                     INPGETHVISGGLGALGLVIAKWLIDSGATHILLLSRTRKTEMSIELNSLKEKETAVIE
                     WVQCDVSEKESVTSVRKVLEESLKWPPVTGIFHTAGVLADGTIRTLDSEALRKSYSAKV
                     YGAINLHNVFSSFNFMVLFSSAAAVFGSPGQANYSAANATMDAIAKSWNRSGESILSIQ
                     WGAWSEAGMAANRGTLRRIEMQGFGGISNHLGIEILEYLFSTGKVGVVCAAPIDWTRID
                     NYYNPFLEYYRSHLAISRTKIANTVKKVTIDNVDIMNILTQVSMEVLGSKIDENSSLVT
                     SGLDSLGAVEFRNRLSAILDIQLSSIFVYNYPTLAEMASALSTKDSKVSSTIKKERQIE
                     SVTDSIAVIGMACRLPGGVASPEEFWSMLIQECDCVTEIPKTRFDIEDVYSPIRGVTTG
                     KSYTKHGAFMSDLEWFDAACFNISNSEARQMDPQQRLILEVGYEAFVRAGYDISKLKGL
                     DAGVFVGQMNYDWMMMNAGTPPSYGGTGMAPSITANRFSYTFGLTGPSFTIDSACSSSL
                     VALDYAIEKIRANRCSLALVGGVNVMLQSMNFVGSSAANMLSPAGRCATFDETADGYCR
                     GEGIGCVVLKSFRKAIADGDNVLAVIKGSAVNHVGKSSSLTAPNGPSQEAVIRNALEQA
                     NLKGKDVDYVECHGTGTQLGDPIEVEALKNVLNDGGRIKSVILGAVKTNIGHLEGAAGI
                     IGLIKTVLVLQHEEVPSNLHFKKLNANIDLTGFKAIFPQNCIKLDTHEKNQVHSERRWI
                     AGVSSFGFGGTNAHVVLESWPAARVLRDSAVELEVDRNFVWLFTGQGSQFSGMGQELYQ
                     SEEAFRMALDICAEHLNNLIDVPLLTLMFNPDMESRLNETRYSQAAILSFEYAMSEMWK
                     NRGVTPKIVLGHSIGEYTAAVVSGVMKLKDALSLVTARGRLMDERCQKGSMVAVFALAD
                     TIRSELKLVDDVSISALNGPKMTVLSGKKESLQSLLARLKLPHTFLPVKHGFHSHLMHP
                     MQAEFQKNFENVALNSPRKDITFVSTVTGTILVGKELMNTDYWVNQVAQPVNFFDAMNA
                     ITSYTKDMEVSYIEIGPKQILIPMAKRFVTVNTYTWDPSNDTRVKTIKDKTITQNNRTT
                     NLQNLFNKKHLPWKVKDAKYNEETVDSVNENYFYEIEWETLIYTEARNIIGKLPRYLIF
                     SHHYLSVTSSDGTYVIHTDETSGNHGHENKNITWLDLSDKDNVKTILMRDEWEAILLFG
                     HGEETLQTIQIALTVLQNSQLQKLKHVWFITSDNEKGEALRALARTARQEIYSVRIWSL
                     EFLYRTSNMNFAKVYETISCTRKQEDYDFRLTGNFEVQVPRLVHMKPYSEINSKPFEIH
                     PYTTYVISGGLGALGLVAAKWIIDSGATNLVLLSRKKPNHIANEKLELLQQSGKVFIEC
                     FECDVGDLNSVKKVHLNLKELQWPPVKGVIHSAGVLFDSTISNLDQEKLVNSFKPKVLG
                     AANLRSVFLPLDFFVQFSSVASVFGSAGQANYAISNAVMDGMAMTWKNQGEPVLSIQWA
                     AWSDGGMAVHNKTALKRSERIGFGNISNKLGTAVLDKLFAEGRLGVVCVAPADWSRAIP
                     HLKTTLVERLNQQNKNAMNEKLNFESSEIKNKNVISLIRQVAEDVIGTEIQDDQALLEA
                     GMDSLGAVEFRNQLSEKLNIPLSTGILFDFPTVHTLANHLESIVQIPAVQQQIVVPLSF
                     PSSGRPTLIIGAGLGGLSFARMLVQAKEKVIIMESKSEIGGVWKLWANSSSKLQIDSPS
                     YDFGCSDSRELKTWPSTYPNRDDVLKGAQDMVSTFAGENVSILMNTHVDRVHSVLGHSS
                     EYLIDYTINGKPSQMRVGGVAAFTGGLHEPRQLNIPGENIFKGKLGFGTNDDITPATFE
                     NSRVVILGHGAFAVENMRTALENGAEHVTILCRKRNMVFSTFCNWLLNSCEGNMSIKTV
                     MEVMRPMYQAAGVDIEALSCFSSENGDFMFDQDTVPPASDLYFLAQATGRLEVIQDIPE
                     SLEQDEVVTRGGRRIRANILLKCLGFNTNDALVKEIFGSDCNIQGLWVNEDPNIFVYND
                     GVQRSRAVHSLLCSSYLFFAQTFASVYLHFKRRPNDLRSALVKMRQVSETETHGRLMVL
                     LWDFLSPAKRTLSERTLRICPFNTFIREREVEWNKYQQVLKLSSKLNLHSLLKPTIDEI
                     RRREPVKLLEERSIFANKSTSIYRSKPKYRILFLHGQGTDGAIACNLLERCGWITQFSN
                     CLEFIVPDAPYEMPAFTNKQQLSEIGLDTLVEQRLYNLNSNYREWRADFDWFAQIFHGN
                     KALLISDTENEKIKQSWKQNFEYIRHITEKYGQFDGLAGFCEGASVASVALHLQALFNK
                     GNQDGIDLGLVNVCFLIAMSPWRSPYFEMQQLFNHESPLDVPSLHISGQNDMEMFKQAV
                     PIFMNDFLNPRRYEHNGKHEYPVVTPSLKNIVSELLNQL*"
                     /DNA="CGACCATGCGGCCCACTGAATGCTCAAAACTGGTTCTCCTTGATTTTTCCATG
                     TCATAGCCATACCGTCCATAACAGCGTTCGATATAGCATAATTAGCTTGTCCCGCCGAA
                     CCAAAGACTGATGCAACTGAGGAAAACTGGACGAAAAAGTCCAATGGCAAGAAGACCGA
                     GCGGAGATTTGCAGCTCCTAGGACTTTCGGTTTAAACGAGTTTACTAATTTTTCTTGGT
                     CCAAATTACTAATAGTGCTATCGAACAAAACACCTGCAGAATGAATAACTCCTTTAACA
                     GGCGGCCACTGTAGTTCTTTGAGGTTGAGATGAACCTTCTTTACGCTGTTTAGATCTCC
                     AACATCACATTCAAAACATTCTATAAATACTTTTCCTGATTGTTGTAATAATTCTAACT
                     TTTCGTTGGCAATGTGATTCGGCTTTTTGCGTGATAAAAGAACTAAATTTGTTGCTCCA
                     GAATCAATTATCCATTTAGCTGCAACTAGACCAAGAGCACCTAATCCTCCACTGATTAC
                     ATATGT"
                     /domain_id=3
     BGC_Domain      complement(21662..22507)
                     /type="AT_PKS"
                     /locus_tag="AVAG00146wholescaffoldg23567_16"
                     /detection_type="HMMER3 PFAM SEED"
                     /bitscore="260.0"
                     /evalue="7.4e-79"
                     /strand=-1
                     /translation="LFTGQGSQFSGMGQELYQSEEAFRMALDICAEHLNNLIDVPLLTL
                     MFNPDMESRLNETRYSQAAILSFEYAMSEMWKNRGVTPKIVLGHSIGEYTAAVVSGVMK
                     LKDALSLVTARGRLMDERCQKGSMVAVFALADTIRSELKLVDDVSISALNGPKMTVLSG
                     KKESLQSLLARLKLPHTFLPVKHGFHSHLMHPMQAEFQKNFENVALNSPRKDITFVSTV
                     TGTILVGKELMNTDYWVNQVAQPVNFFDAMNAITSYTKDMEVSYIEIGPKQILIPMAKR
                     F"
                     /prot_start=4980
                     /prot_end=5262
                     /overlap_start="MNTSKKTQTGNSVLVNKLTEILKISREEILGSFNTKLVDFGID
                     SLQISILQNLLDSSPSLLELYNLTLQNISDLWQNNGTESVAYEKKTIETKQLKFLEMQE
                     SYYIGRFESDRFLPCQVYSEFDFDQIDIPAFNQAIHYVIEKHPMLRAHIVDDQYQEIRD
                     VEEFNVSFSGIRVERSEINLEKRRFECMNSFKKEPNCFWKIEATILPEGKTRLHVLLDM
                     IFLDAASSFLVIRDLVYAYNNIQNGSFIKSVDDNGLSFFEYCTNIQSSSESAASRKYWH
                     DRLDSMPGPPQLPRVQFEKTVLEPSFERISLALDSTKWRALKMRAQELQITPTALILTA
                     FSEVLRTYSDEPNFTLTITITNRHVGGKNFSEVVGDFTNVLLLSILECSNFQDKVKKVH
                     TDMANALNHKDMSGLKVMRLLREKMSNPSFILPIVFTSLLGIDVMPFIDINGLVPCLVY
                     QQTMTPQVWLDHQVYEIGPNDGKELRINWDYDSMFYSPVLIKEMMEAYRLLLESLSQDT
                     WPKETIEVALPASVQNLRFEINATKRDFGNNLLLHTRFETSAVQFSENIAVIDQEVQFT
                     YKKLDQMVSAAMAVLKKNNVKQGDLVGVVMEKGWEQIVAILGILRAGAAYLPINPSDPD
                     LRISTILKLAETPVVLSHSKVMNTGRNWKSSEDQIIIQISIASLEDVKDTETKLIHVDP
                     DSLAYIIFTSGTEGTPKGVEITHRGAMNTCLDINERLGLSANDSVFSISSLSFDLSVWD
                     IFGILSVGGKVVICKSDATRDPEYWWSQLQKHQITIWNSVPTSFEMLIETIPVNNESGS
                     VQFLKSIMLSGDAIKMDFVRLVKQVHPTVRILCLGGATEASIWSNIHEIFPCKSPKGYL
                     VPYGVPLSNQTMHILDERGLYRPANVLGEIYIGGIGLARGYFRNSEKTSEKFINHRVLG
                     RLYNTGDVGYYLSNGEIQIVGRRRDAQIKIGGYRVELTEIENCAEQVNCVKKVAVIFVP
                     GSVQRLIGFVEVDDGIPEDQVKQELIDRIVSCLPDYMWTRTWIVLNSMPLNSNGKIDRV
                     ILATLVPNQVPISTKTESLQRNELEIKILRIAQELLNDSQQSLKTTTSLIEFGMTSLTA
                     IRFSKNLSDEINKKLPYTLVFNHPTVKQIAEMITGHPIDSLRKRQNFSSEPRERSISHN
                     VSIAVIGMACRLPGGVSSAEEFWTMLMEKRNCVTEVPSSRFDINEIYSPNPKTIGKSYT
                     KKGAFINDVEWFDNDFFNIPLAEARTMDPQQRLILEVAYEAFLNAGLDKSALKDSNTGV
                     FIGQMNYDWMLVTDSPHSYAGTGNSPSITANRISFALGLHGASMTVDTACSSSLVAVDL
                     AIEKLRNKKCSVALAGGVNIILHPEPYLITCAAEMLSVDSRCATFDSKANGIVRGEGIG
                     CVVLKCLDQAVFDGDKIFAVIKGSAVNQDGRSATLTAPNGIAQEAALCSALEDAGIDGK
                     DLDYVECHGTGTDLGDPIEVEALAKVLGKERSKPIVLGAVKTNIGHLEGAAGIVGLIKT
                     VLVLQNGQAPPNIHFEKLNPKIDLQQLKGIIPTQTIKIGTDGGKELFAGVSSFGFGGTN
                     AHIILQSYPQKQNTERIASIGPTFVNKKCIPWKLPVPIQSISSHKVEQDEISGSVYEIK
                     WIPLNEISNNEASLNNLIKSRCLILSVESVSTNGTKWVNIIHAVNSNFFTLEDTLQQKR
                     SANLHDTKYLEKLLVNESWSSIILVATSGHGQIVFEIGVRLLKAIQKSYIEKNQQSIPD
                     IWFLDDSQFDEMGLWALARTARIEMPELDLRCVEYNKLNTASHIAELCYKVRKEVKNGE
                     KELKLSNMFYVRRLVKLSQTYKNIRQRVIHENCTYVISGGLGALGLVVAEWLVNSGATH
                     IVLLSRKMKATNPIEQIRRQKENISIEWIQCDISNIEEVKRVDKKLKIDMRWPVIKGIF
                     HTAGELFDSTVKNLEPKCIYSSFSAKVDGAKHLHTVLSPSDFMVLFSSITGVFGSAGQA
                     LYSAANAALDSLAESWSNNGNLKVLSIQWGAWSEVGMAARSKDLIQRLENQGFGSISNS
                     FGKRVLERLLEENRTGTVCVQPINWSRMSPISHLPLLDQLRSTSVSKSNESKQSKTYAN
                     VDEIRAVLRSIVHEVLGNEVEESIPLMDAGLSSLEMVSLHHTLAREFTNINIPSSIIFN
                     YPTIKDLADFIFTQLEQSTKKKRESSTEEYTGQDWQKLNLTTNGRSVFLVGGVLGTAEG
                     TFGKLANMLPSPVYATIPDLSDENATVENIAKKLIRSARRIQPDGKYIVGGLSFGALIA
                     LEMVCQLEQFDQVEALLLLDPRHTPPFTIPEKNPAKFEKLVAAYTPKAIVHSRTVLVQA
                     VLPDFSGLSSLLQEASRSFQGNEQVELNCRSWCSKISKIPSEGHHFKFLNQNHEALARA
                     LTSLSINWKMEKIDNIKHEDDPIAVISMSCRFPGGASNPEDFWDILIRGHDCVTEVPIS
                     RFDMDDDVYYPERGYEGKSYSNRAAFIENVEWFDHEFFNISRAEALIMDPQQRILLEVA
                     YEAFYKAGYNKERLKGCNAGVFVGQANYDWMTSNEDVDFSSPYYGAGSSASITANRISY
                     TLGLEGPSITMDTACSSSLVALDIAHSKLRDGKCSIALVAGVNLILNSRFFVTASAMQA
                     LSLKGRCATFDALADGYCRGEGVGCVILKPLSQAKADGNKILALIKGTAVNHDGRSASL
                     TAPNGLAQQKVIRKGLEMAGLKGKDIDYIECHGTGTKLGDPIEVDALKNVLSEGRKKPI
                     ILGALKTNTGHLEGAAGIAGFIKAVLVIQHKKVPPNIHINELNPKIDLTGFNAIIPYKE
                     VLFENDVLNAYSEEDEKPLIGAVSSFGFGGTNAHVIIESWETKEEHLETAQSKNLILFN
                     PKFLPWRRLTHPLIYRKEETNDKKTCFISRLSGERSHLWDDHVINNEIWIPAASHLTML
                     AGAKLEKENRESIATSKVSKVVQLDDVIIQKRLLVKENMKIRCVLEENGKGEXSSFNFM
                     VLFSSAAAVFGSPGQANYSAANATMDAIAKSWNRSGESILSIQWGAWSEAGMAANRGTL
                     RRIEMQGFGGISNHLGIEILEYLFSTGKVGVVCATPIDWSRMSLTNNPLVSFKGKDKQI
                     SKKKKSQTVSIPTEDVKQKLIKIAVEVLNAEKIDENVSLIEFGLDSLGAVEFRNLLVAE
                     INIELPSIFVYNHPSISDMVSYLSSLSSPKIVEFAPTQFSNEPIAVISMACRFPGEAHN
                     PEEFWSMLRNGHNCVTEVPFSRFDIDEFYDPVRGSMGKTYTKNAALINSIEWFDNEFFN
                     IPSAEAIVMDPQQRVLLEVSYEAFSRAGYDKSSLKGSNTGVFVGQANYDWMTMNQHDIT
                     SPYFGAGSSAAITSNRLSFILGLRGPSMTIDTACSSSLVAMDIATANLRSDKCSLALVA
                     GVNIILSHVNFVGSCSANMLSAKGRCATFDSTADGYCRGEGVGCVVLKKLSRAQADGDE
                     ILAIIKGTAVNQDGRSATMTAPSGVAQESVIRRALVEAGVFGKDIDYVECHGTGTELGD
                     PIEVEALKSVLNVEREKRLILGAVKSNIGHLEGAAGIAGFIKTVLVLRNKMVPPNIHFE
                     TLNPKINIENFNIDIPITNTDLRITNPSRKVIAGISSFGFGGTNAHIIIESWETKEEHL
                     ETAQSKNLILFNPKFLPWRRLTHPLIYRKEETNDKKTCFISRLSGERSHLWDDHVINNE
                     IWIPAASHLTMLAGAKLEKENRESIATSKVSKVVQLDDVIIQKRLLVKENMKIRCVLEE
                     NGKGEIQTEDSDGAKETNVIVTQISLVAQTSLPNPLQLDVLKSQCSVSMDVDSIYKTFE
                     SLGVKFGDTFRTVIEAWRGKDEALARVGIARRVLAPWERSLSLLHPAILDGAFQLMGMS
                     ALSSSGVFVPFHVQRAVFSTQNEQEDQWVYVQLKQMTSSSLTADVILMNSSGKITGFVE
                     NLTSRRLSSLEISPIECLYQTEWSTVSLRSDLVVTKRSELSRCVLISFAPISFDHKNWL
                     NVIHNQNSTISPVEKNYRVVDLRIEIGNILNQEKWDSIIFIANGEDSFLALEFGLLLLK
                     EIQNRIISGQWNQTDLWFITKSLIHSTTNDDLLGSSVAGLWALARTARIEMSELKLKCI
                     EIEQDINSSGQISNICNVVESFEDENEFQLSYNGLLKVLRLVKLNNLSPEMKTSQQLKI
                     NPGETHVISGGLGALGLVIAKWLIDSGATHILLLSRTRKTEMSIELNSLKEKETAVIEW
                     VQCDVSEKESVTSVRKVLEESLKWPPVTGIFHTAGVLADGTIRTLDSEALRKSYSAKVY
                     GAINLHNVFSSFNFMVLFSSAAAVFGSPGQANYSAANATMDAIAKSWNRSGESILSIQW
                     GAWSEAGMAANRGTLRRIEMQGFGGISNHLGIEILEYLFSTGKVGVVCAAPIDWTRIDN
                     YYNPFLEYYRSHLAISRTKIANTVKKVTIDNVDIMNILTQVSMEVLGSKIDENSSLVTS
                     GLDSLGAVEFRNRLSAILDIQLSSIFVYNYPTLAEMASALSTKDSKVSSTIKKERQIES
                     VTDSIAVIGMACRLPGGVASPEEFWSMLIQECDCVTEIPKTRFDIEDVYSPIRGVTTGK
                     SYTKHGAFMSDLEWFDAACFNISNSEARQMDPQQRLILEVGYEAFVRAGYDISKLKGLD
                     AGVFVGQMNYDWMMMNAGTPPSYGGTGMAPSITANRFSYTFGLTGPSFTIDSACSSSLV
                     ALDYAIEKIRANRCSLALVGGVNVMLQSMNFVGSSAANMLSPAGRCATFDETADGYCRG
                     EGIGCVVLKSFRKAIADGDNVLAVIKGSAVNHVGKSSSLTAPNGPSQEAVIRNALEQAN
                     LKGKDVDYVECHGTGTQLGDPIEVEALKNVLNDGGRIKSVILGAVKTNIGHLEGAAGII
                     GLIKTVLVLQHEEVPSNLHFKKLNANIDLTGFKAIFPQNCIKLDTHEKNQVHSERRWIA
                     GVSSFGFGGTNAHVVLESWPAARVLRDSAVELEVDRNFVW"
                     /overlap_end="VTVNTYTWDPSNDTRVKTIKDKTITQNNRTTNLQNLFNKKHLPWK
                     VKDAKYNEETVDSVNENYFYEIEWETLIYTEARNIIGKLPRYLIFSHHYLSVTSSDGTY
                     VIHTDETSGNHGHENKNITWLDLSDKDNVKTILMRDEWEAILLFGHGEETLQTIQIALT
                     VLQNSQLQKLKHVWFITSDNEKGEALRALARTARQEIYSVRIWSLEFLYRTSNMNFAKV
                     YETISCTRKQEDYDFRLTGNFEVQVPRLVHMKPYSEINSKPFEIHPYTTYVISGGLGAL
                     GLVAAKWIIDSGATNLVLLSRKKPNHIANEKLELLQQSGKVFIECFECDVGDLNSVKKV
                     HLNLKELQWPPVKGVIHSAGVLFDSTISNLDQEKLVNSFKPKVLGAANLRSVFLPLDFF
                     VQFSSVASVFGSAGQANYAISNAVMDGMAMTWKNQGEPVLSIQWAAWSDGGMAVHNKTA
                     LKRSERIGFGNISNKLGTAVLDKLFAEGRLGVVCVAPADWSRAIPHLKTTLVERLNQQN
                     KNAMNEKLNFESSEIKNKNVISLIRQVAEDVIGTEIQDDQALLEAGMDSLGAVEFRNQL
                     SEKLNIPLSTGILFDFPTVHTLANHLESIVQIPAVQQQIVVPLSFPSSGRPTLIIGAGL
                     GGLSFARMLVQAKEKVIIMESKSEIGGVWKLWANSSSKLQIDSPSYDFGCSDSRELKTW
                     PSTYPNRDDVLKGAQDMVSTFAGENVSILMNTHVDRVHSVLGHSSEYLIDYTINGKPSQ
                     MRVGGVAAFTGGLHEPRQLNIPGENIFKGKLGFGTNDDITPATFENSRVVILGHGAFAV
                     ENMRTALENGAEHVTILCRKRNMVFSTFCNWLLNSCEGNMSIKTVMEVMRPMYQAAGVD
                     IEALSCFSSENGDFMFDQDTVPPASDLYFLAQATGRLEVIQDIPESLEQDEVVTRGGRR
                     IRANILLKCLGFNTNDALVKEIFGSDCNIQGLWVNEDPNIFVYNDGVQRSRAVHSLLCS
                     SYLFFAQTFASVYLHFKRRPNDLRSALVKMRQVSETETHGRLMVLLWDFLSPAKRTLSE
                     RTLRICPFNTFIREREVEWNKYQQVLKLSSKLNLHSLLKPTIDEIRRREPVKLLEERSI
                     FANKSTSIYRSKPKYRILFLHGQGTDGAIACNLLERCGWITQFSNCLEFIVPDAPYEMP
                     AFTNKQQLSEIGLDTLVEQRLYNLNSNYREWRADFDWFAQIFHGNKALLISDTENEKIK
                     QSWKQNFEYIRHITEKYGQFDGLAGFCEGASVASVALHLQALFNKGNQDGIDLGLVNVC
                     FLIAMSPWRSPYFEMQQLFNHESPLDVPSLHISGQNDMEMFKQAVPIFMNDFLNPRRYE
                     HNGKHEYPVVTPSLKNIVSELLNQL*"
                     /total_prot_seq="MNTSKKTQTGNSVLVNKLTEILKISREEILGSFNTKLVDFGI
                     DSLQISILQNLLDSSPSLLELYNLTLQNISDLWQNNGTESVAYEKKTIETKQLKFLEMQ
                     ESYYIGRFESDRFLPCQVYSEFDFDQIDIPAFNQAIHYVIEKHPMLRAHIVDDQYQEIR
                     DVEEFNVSFSGIRVERSEINLEKRRFECMNSFKKEPNCFWKIEATILPEGKTRLHVLLD
                     MIFLDAASSFLVIRDLVYAYNNIQNGSFIKSVDDNGLSFFEYCTNIQSSSESAASRKYW
                     HDRLDSMPGPPQLPRVQFEKTVLEPSFERISLALDSTKWRALKMRAQELQITPTALILT
                     AFSEVLRTYSDEPNFTLTITITNRHVGGKNFSEVVGDFTNVLLLSILECSNFQDKVKKV
                     HTDMANALNHKDMSGLKVMRLLREKMSNPSFILPIVFTSLLGIDVMPFIDINGLVPCLV
                     YQQTMTPQVWLDHQVYEIGPNDGKELRINWDYDSMFYSPVLIKEMMEAYRLLLESLSQD
                     TWPKETIEVALPASVQNLRFEINATKRDFGNNLLLHTRFETSAVQFSENIAVIDQEVQF
                     TYKKLDQMVSAAMAVLKKNNVKQGDLVGVVMEKGWEQIVAILGILRAGAAYLPINPSDP
                     DLRISTILKLAETPVVLSHSKVMNTGRNWKSSEDQIIIQISIASLEDVKDTETKLIHVD
                     PDSLAYIIFTSGTEGTPKGVEITHRGAMNTCLDINERLGLSANDSVFSISSLSFDLSVW
                     DIFGILSVGGKVVICKSDATRDPEYWWSQLQKHQITIWNSVPTSFEMLIETIPVNNESG
                     SVQFLKSIMLSGDAIKMDFVRLVKQVHPTVRILCLGGATEASIWSNIHEIFPCKSPKGY
                     LVPYGVPLSNQTMHILDERGLYRPANVLGEIYIGGIGLARGYFRNSEKTSEKFINHRVL
                     GRLYNTGDVGYYLSNGEIQIVGRRRDAQIKIGGYRVELTEIENCAEQVNCVKKVAVIFV
                     PGSVQRLIGFVEVDDGIPEDQVKQELIDRIVSCLPDYMWTRTWIVLNSMPLNSNGKIDR
                     VILATLVPNQVPISTKTESLQRNELEIKILRIAQELLNDSQQSLKTTTSLIEFGMTSLT
                     AIRFSKNLSDEINKKLPYTLVFNHPTVKQIAEMITGHPIDSLRKRQNFSSEPRERSISH
                     NVSIAVIGMACRLPGGVSSAEEFWTMLMEKRNCVTEVPSSRFDINEIYSPNPKTIGKSY
                     TKKGAFINDVEWFDNDFFNIPLAEARTMDPQQRLILEVAYEAFLNAGLDKSALKDSNTG
                     VFIGQMNYDWMLVTDSPHSYAGTGNSPSITANRISFALGLHGASMTVDTACSSSLVAVD
                     LAIEKLRNKKCSVALAGGVNIILHPEPYLITCAAEMLSVDSRCATFDSKANGIVRGEGI
                     GCVVLKCLDQAVFDGDKIFAVIKGSAVNQDGRSATLTAPNGIAQEAALCSALEDAGIDG
                     KDLDYVECHGTGTDLGDPIEVEALAKVLGKERSKPIVLGAVKTNIGHLEGAAGIVGLIK
                     TVLVLQNGQAPPNIHFEKLNPKIDLQQLKGIIPTQTIKIGTDGGKELFAGVSSFGFGGT
                     NAHIILQSYPQKQNTERIASIGPTFVNKKCIPWKLPVPIQSISSHKVEQDEISGSVYEI
                     KWIPLNEISNNEASLNNLIKSRCLILSVESVSTNGTKWVNIIHAVNSNFFTLEDTLQQK
                     RSANLHDTKYLEKLLVNESWSSIILVATSGHGQIVFEIGVRLLKAIQKSYIEKNQQSIP
                     DIWFLDDSQFDEMGLWALARTARIEMPELDLRCVEYNKLNTASHIAELCYKVRKEVKNG
                     EKELKLSNMFYVRRLVKLSQTYKNIRQRVIHENCTYVISGGLGALGLVVAEWLVNSGAT
                     HIVLLSRKMKATNPIEQIRRQKENISIEWIQCDISNIEEVKRVDKKLKIDMRWPVIKGI
                     FHTAGELFDSTVKNLEPKCIYSSFSAKVDGAKHLHTVLSPSDFMVLFSSITGVFGSAGQ
                     ALYSAANAALDSLAESWSNNGNLKVLSIQWGAWSEVGMAARSKDLIQRLENQGFGSISN
                     SFGKRVLERLLEENRTGTVCVQPINWSRMSPISHLPLLDQLRSTSVSKSNESKQSKTYA
                     NVDEIRAVLRSIVHEVLGNEVEESIPLMDAGLSSLEMVSLHHTLAREFTNINIPSSIIF
                     NYPTIKDLADFIFTQLEQSTKKKRESSTEEYTGQDWQKLNLTTNGRSVFLVGGVLGTAE
                     GTFGKLANMLPSPVYATIPDLSDENATVENIAKKLIRSARRIQPDGKYIVGGLSFGALI
                     ALEMVCQLEQFDQVEALLLLDPRHTPPFTIPEKNPAKFEKLVAAYTPKAIVHSRTVLVQ
                     AVLPDFSGLSSLLQEASRSFQGNEQVELNCRSWCSKISKIPSEGHHFKFLNQNHEALAR
                     ALTSLSINWKMEKIDNIKHEDDPIAVISMSCRFPGGASNPEDFWDILIRGHDCVTEVPI
                     SRFDMDDDVYYPERGYEGKSYSNRAAFIENVEWFDHEFFNISRAEALIMDPQQRILLEV
                     AYEAFYKAGYNKERLKGCNAGVFVGQANYDWMTSNEDVDFSSPYYGAGSSASITANRIS
                     YTLGLEGPSITMDTACSSSLVALDIAHSKLRDGKCSIALVAGVNLILNSRFFVTASAMQ
                     ALSLKGRCATFDALADGYCRGEGVGCVILKPLSQAKADGNKILALIKGTAVNHDGRSAS
                     LTAPNGLAQQKVIRKGLEMAGLKGKDIDYIECHGTGTKLGDPIEVDALKNVLSEGRKKP
                     IILGALKTNTGHLEGAAGIAGFIKAVLVIQHKKVPPNIHINELNPKIDLTGFNAIIPYK
                     EVLFENDVLNAYSEEDEKPLIGAVSSFGFGGTNAHVIIESWETKEEHLETAQSKNLILF
                     NPKFLPWRRLTHPLIYRKEETNDKKTCFISRLSGERSHLWDDHVINNEIWIPAASHLTM
                     LAGAKLEKENRESIATSKVSKVVQLDDVIIQKRLLVKENMKIRCVLEENGKGEXSSFNF
                     MVLFSSAAAVFGSPGQANYSAANATMDAIAKSWNRSGESILSIQWGAWSEAGMAANRGT
                     LRRIEMQGFGGISNHLGIEILEYLFSTGKVGVVCATPIDWSRMSLTNNPLVSFKGKDKQ
                     ISKKKKSQTVSIPTEDVKQKLIKIAVEVLNAEKIDENVSLIEFGLDSLGAVEFRNLLVA
                     EINIELPSIFVYNHPSISDMVSYLSSLSSPKIVEFAPTQFSNEPIAVISMACRFPGEAH
                     NPEEFWSMLRNGHNCVTEVPFSRFDIDEFYDPVRGSMGKTYTKNAALINSIEWFDNEFF
                     NIPSAEAIVMDPQQRVLLEVSYEAFSRAGYDKSSLKGSNTGVFVGQANYDWMTMNQHDI
                     TSPYFGAGSSAAITSNRLSFILGLRGPSMTIDTACSSSLVAMDIATANLRSDKCSLALV
                     AGVNIILSHVNFVGSCSANMLSAKGRCATFDSTADGYCRGEGVGCVVLKKLSRAQADGD
                     EILAIIKGTAVNQDGRSATMTAPSGVAQESVIRRALVEAGVFGKDIDYVECHGTGTELG
                     DPIEVEALKSVLNVEREKRLILGAVKSNIGHLEGAAGIAGFIKTVLVLRNKMVPPNIHF
                     ETLNPKINIENFNIDIPITNTDLRITNPSRKVIAGISSFGFGGTNAHIIIESWETKEEH
                     LETAQSKNLILFNPKFLPWRRLTHPLIYRKEETNDKKTCFISRLSGERSHLWDDHVINN
                     EIWIPAASHLTMLAGAKLEKENRESIATSKVSKVVQLDDVIIQKRLLVKENMKIRCVLE
                     ENGKGEIQTEDSDGAKETNVIVTQISLVAQTSLPNPLQLDVLKSQCSVSMDVDSIYKTF
                     ESLGVKFGDTFRTVIEAWRGKDEALARVGIARRVLAPWERSLSLLHPAILDGAFQLMGM
                     SALSSSGVFVPFHVQRAVFSTQNEQEDQWVYVQLKQMTSSSLTADVILMNSSGKITGFV
                     ENLTSRRLSSLEISPIECLYQTEWSTVSLRSDLVVTKRSELSRCVLISFAPISFDHKNW
                     LNVIHNQNSTISPVEKNYRVVDLRIEIGNILNQEKWDSIIFIANGEDSFLALEFGLLLL
                     KEIQNRIISGQWNQTDLWFITKSLIHSTTNDDLLGSSVAGLWALARTARIEMSELKLKC
                     IEIEQDINSSGQISNICNVVESFEDENEFQLSYNGLLKVLRLVKLNNLSPEMKTSQQLK
                     INPGETHVISGGLGALGLVIAKWLIDSGATHILLLSRTRKTEMSIELNSLKEKETAVIE
                     WVQCDVSEKESVTSVRKVLEESLKWPPVTGIFHTAGVLADGTIRTLDSEALRKSYSAKV
                     YGAINLHNVFSSFNFMVLFSSAAAVFGSPGQANYSAANATMDAIAKSWNRSGESILSIQ
                     WGAWSEAGMAANRGTLRRIEMQGFGGISNHLGIEILEYLFSTGKVGVVCAAPIDWTRID
                     NYYNPFLEYYRSHLAISRTKIANTVKKVTIDNVDIMNILTQVSMEVLGSKIDENSSLVT
                     SGLDSLGAVEFRNRLSAILDIQLSSIFVYNYPTLAEMASALSTKDSKVSSTIKKERQIE
                     SVTDSIAVIGMACRLPGGVASPEEFWSMLIQECDCVTEIPKTRFDIEDVYSPIRGVTTG
                     KSYTKHGAFMSDLEWFDAACFNISNSEARQMDPQQRLILEVGYEAFVRAGYDISKLKGL
                     DAGVFVGQMNYDWMMMNAGTPPSYGGTGMAPSITANRFSYTFGLTGPSFTIDSACSSSL
                     VALDYAIEKIRANRCSLALVGGVNVMLQSMNFVGSSAANMLSPAGRCATFDETADGYCR
                     GEGIGCVVLKSFRKAIADGDNVLAVIKGSAVNHVGKSSSLTAPNGPSQEAVIRNALEQA
                     NLKGKDVDYVECHGTGTQLGDPIEVEALKNVLNDGGRIKSVILGAVKTNIGHLEGAAGI
                     IGLIKTVLVLQHEEVPSNLHFKKLNANIDLTGFKAIFPQNCIKLDTHEKNQVHSERRWI
                     AGVSSFGFGGTNAHVVLESWPAARVLRDSAVELEVDRNFVWLFTGQGSQFSGMGQELYQ
                     SEEAFRMALDICAEHLNNLIDVPLLTLMFNPDMESRLNETRYSQAAILSFEYAMSEMWK
                     NRGVTPKIVLGHSIGEYTAAVVSGVMKLKDALSLVTARGRLMDERCQKGSMVAVFALAD
                     TIRSELKLVDDVSISALNGPKMTVLSGKKESLQSLLARLKLPHTFLPVKHGFHSHLMHP
                     MQAEFQKNFENVALNSPRKDITFVSTVTGTILVGKELMNTDYWVNQVAQPVNFFDAMNA
                     ITSYTKDMEVSYIEIGPKQILIPMAKRFVTVNTYTWDPSNDTRVKTIKDKTITQNNRTT
                     NLQNLFNKKHLPWKVKDAKYNEETVDSVNENYFYEIEWETLIYTEARNIIGKLPRYLIF
                     SHHYLSVTSSDGTYVIHTDETSGNHGHENKNITWLDLSDKDNVKTILMRDEWEAILLFG
                     HGEETLQTIQIALTVLQNSQLQKLKHVWFITSDNEKGEALRALARTARQEIYSVRIWSL
                     EFLYRTSNMNFAKVYETISCTRKQEDYDFRLTGNFEVQVPRLVHMKPYSEINSKPFEIH
                     PYTTYVISGGLGALGLVAAKWIIDSGATNLVLLSRKKPNHIANEKLELLQQSGKVFIEC
                     FECDVGDLNSVKKVHLNLKELQWPPVKGVIHSAGVLFDSTISNLDQEKLVNSFKPKVLG
                     AANLRSVFLPLDFFVQFSSVASVFGSAGQANYAISNAVMDGMAMTWKNQGEPVLSIQWA
                     AWSDGGMAVHNKTALKRSERIGFGNISNKLGTAVLDKLFAEGRLGVVCVAPADWSRAIP
                     HLKTTLVERLNQQNKNAMNEKLNFESSEIKNKNVISLIRQVAEDVIGTEIQDDQALLEA
                     GMDSLGAVEFRNQLSEKLNIPLSTGILFDFPTVHTLANHLESIVQIPAVQQQIVVPLSF
                     PSSGRPTLIIGAGLGGLSFARMLVQAKEKVIIMESKSEIGGVWKLWANSSSKLQIDSPS
                     YDFGCSDSRELKTWPSTYPNRDDVLKGAQDMVSTFAGENVSILMNTHVDRVHSVLGHSS
                     EYLIDYTINGKPSQMRVGGVAAFTGGLHEPRQLNIPGENIFKGKLGFGTNDDITPATFE
                     NSRVVILGHGAFAVENMRTALENGAEHVTILCRKRNMVFSTFCNWLLNSCEGNMSIKTV
                     MEVMRPMYQAAGVDIEALSCFSSENGDFMFDQDTVPPASDLYFLAQATGRLEVIQDIPE
                     SLEQDEVVTRGGRRIRANILLKCLGFNTNDALVKEIFGSDCNIQGLWVNEDPNIFVYND
                     GVQRSRAVHSLLCSSYLFFAQTFASVYLHFKRRPNDLRSALVKMRQVSETETHGRLMVL
                     LWDFLSPAKRTLSERTLRICPFNTFIREREVEWNKYQQVLKLSSKLNLHSLLKPTIDEI
                     RRREPVKLLEERSIFANKSTSIYRSKPKYRILFLHGQGTDGAIACNLLERCGWITQFSN
                     CLEFIVPDAPYEMPAFTNKQQLSEIGLDTLVEQRLYNLNSNYREWRADFDWFAQIFHGN
                     KALLISDTENEKIKQSWKQNFEYIRHITEKYGQFDGLAGFCEGASVASVALHLQALFNK
                     GNQDGIDLGLVNVCFLIAMSPWRSPYFEMQQLFNHESPLDVPSLHISGQNDMEMFKQAV
                     PIFMNDFLNPRRYEHNGKHEYPVVTPSLKNIVSELLNQL*"
                     /DNA="AAATCTTTTAGCCATCGGAATTAATATTTGCTTGGGACCGATTTCAATGTAAG
                     ATACTTCCATATCTTTTGTATAAGATGTAATGGCGTTCATAGCGTCGAAAAAGTTCACT
                     GGTTGAGCGACCTGATTTACCCAATAGTCAGTGTTCATTAATTCTTTTCCTACTAAAAT
                     CGTACCAGTAACAGTAGATACGAAAGTTATGTCCTTTCTAGGAGAATTAAGAGCAACGT
                     TTTCAAAATTTTTCTGGAATTCCGCTTGCATTGGATGCATAAGATGAGAATGAAAGCCA
                     TGTTTAACCGGTAAAAATGTATGCGGTAGTTTCAGACGAGCCAAAAGAGACTGTAGTGA
                     TTCTTTTTTGCCAGATAAAACTGTCATTTTCGGTCCATTTAAAGCTGATATACTCACGT
                     CGTCAACTAATTTTAATTCGGATCGTATCGTATCTGCCAGAGCGAAGACAGCCACCATT
                     GAACCTTTTTGACAACGCTCATCCATCAATCGTCCACGAGCAGTTACTAGAGAAAGAGC
                     GTCTTTTAATTTCATAACTCCACTAACGACGGCAGCAGTATATTCTCCTATAGAATGGC
                     CTAATACAATCTTCGGCGTGACTCCTCTATTTTTCCACATTTCAGACATCGCGTATTCG
                     AACGATAAGATCGCGGCTTGAGAATAACGAGTTTCGTTTAATCGTGATTCCATATCAGG
                     ATTAAACATAAGGGTTAAAAGTGGTACATCGATAAGATTATTTAAATGCTCCGCACAAA
                     TATCTAGTGCCATGCGAAATGCTTCTTCGGATTGGTAAAGTTCTTGACCCATTCCAGAA
                     AATTGTGAACCTTGACCCGTGAAAAG"
                     /domain_id=4
     BGC_Domain      complement(22496..22642)
                     /type="PF16197_6-Ring#5-Ring_PM"
                     /locus_tag="AVAG00146wholescaffoldg23567_16"
                     /detection_type="HMMER3 PFAM SEED"
                     /bitscore="30.4"
                     /evalue="7.4e-09"
                     /strand=-1
                     /translation="RRWIAGVSSFGFGGTNAHVVLESWPAARVLRDSAVELEVDRNFVW
                     LFTG"
                     /prot_start=4935
                     /prot_end=4984
                     /overlap_start="MNTSKKTQTGNSVLVNKLTEILKISREEILGSFNTKLVDFGID
                     SLQISILQNLLDSSPSLLELYNLTLQNISDLWQNNGTESVAYEKKTIETKQLKFLEMQE
                     SYYIGRFESDRFLPCQVYSEFDFDQIDIPAFNQAIHYVIEKHPMLRAHIVDDQYQEIRD
                     VEEFNVSFSGIRVERSEINLEKRRFECMNSFKKEPNCFWKIEATILPEGKTRLHVLLDM
                     IFLDAASSFLVIRDLVYAYNNIQNGSFIKSVDDNGLSFFEYCTNIQSSSESAASRKYWH
                     DRLDSMPGPPQLPRVQFEKTVLEPSFERISLALDSTKWRALKMRAQELQITPTALILTA
                     FSEVLRTYSDEPNFTLTITITNRHVGGKNFSEVVGDFTNVLLLSILECSNFQDKVKKVH
                     TDMANALNHKDMSGLKVMRLLREKMSNPSFILPIVFTSLLGIDVMPFIDINGLVPCLVY
                     QQTMTPQVWLDHQVYEIGPNDGKELRINWDYDSMFYSPVLIKEMMEAYRLLLESLSQDT
                     WPKETIEVALPASVQNLRFEINATKRDFGNNLLLHTRFETSAVQFSENIAVIDQEVQFT
                     YKKLDQMVSAAMAVLKKNNVKQGDLVGVVMEKGWEQIVAILGILRAGAAYLPINPSDPD
                     LRISTILKLAETPVVLSHSKVMNTGRNWKSSEDQIIIQISIASLEDVKDTETKLIHVDP
                     DSLAYIIFTSGTEGTPKGVEITHRGAMNTCLDINERLGLSANDSVFSISSLSFDLSVWD
                     IFGILSVGGKVVICKSDATRDPEYWWSQLQKHQITIWNSVPTSFEMLIETIPVNNESGS
                     VQFLKSIMLSGDAIKMDFVRLVKQVHPTVRILCLGGATEASIWSNIHEIFPCKSPKGYL
                     VPYGVPLSNQTMHILDERGLYRPANVLGEIYIGGIGLARGYFRNSEKTSEKFINHRVLG
                     RLYNTGDVGYYLSNGEIQIVGRRRDAQIKIGGYRVELTEIENCAEQVNCVKKVAVIFVP
                     GSVQRLIGFVEVDDGIPEDQVKQELIDRIVSCLPDYMWTRTWIVLNSMPLNSNGKIDRV
                     ILATLVPNQVPISTKTESLQRNELEIKILRIAQELLNDSQQSLKTTTSLIEFGMTSLTA
                     IRFSKNLSDEINKKLPYTLVFNHPTVKQIAEMITGHPIDSLRKRQNFSSEPRERSISHN
                     VSIAVIGMACRLPGGVSSAEEFWTMLMEKRNCVTEVPSSRFDINEIYSPNPKTIGKSYT
                     KKGAFINDVEWFDNDFFNIPLAEARTMDPQQRLILEVAYEAFLNAGLDKSALKDSNTGV
                     FIGQMNYDWMLVTDSPHSYAGTGNSPSITANRISFALGLHGASMTVDTACSSSLVAVDL
                     AIEKLRNKKCSVALAGGVNIILHPEPYLITCAAEMLSVDSRCATFDSKANGIVRGEGIG
                     CVVLKCLDQAVFDGDKIFAVIKGSAVNQDGRSATLTAPNGIAQEAALCSALEDAGIDGK
                     DLDYVECHGTGTDLGDPIEVEALAKVLGKERSKPIVLGAVKTNIGHLEGAAGIVGLIKT
                     VLVLQNGQAPPNIHFEKLNPKIDLQQLKGIIPTQTIKIGTDGGKELFAGVSSFGFGGTN
                     AHIILQSYPQKQNTERIASIGPTFVNKKCIPWKLPVPIQSISSHKVEQDEISGSVYEIK
                     WIPLNEISNNEASLNNLIKSRCLILSVESVSTNGTKWVNIIHAVNSNFFTLEDTLQQKR
                     SANLHDTKYLEKLLVNESWSSIILVATSGHGQIVFEIGVRLLKAIQKSYIEKNQQSIPD
                     IWFLDDSQFDEMGLWALARTARIEMPELDLRCVEYNKLNTASHIAELCYKVRKEVKNGE
                     KELKLSNMFYVRRLVKLSQTYKNIRQRVIHENCTYVISGGLGALGLVVAEWLVNSGATH
                     IVLLSRKMKATNPIEQIRRQKENISIEWIQCDISNIEEVKRVDKKLKIDMRWPVIKGIF
                     HTAGELFDSTVKNLEPKCIYSSFSAKVDGAKHLHTVLSPSDFMVLFSSITGVFGSAGQA
                     LYSAANAALDSLAESWSNNGNLKVLSIQWGAWSEVGMAARSKDLIQRLENQGFGSISNS
                     FGKRVLERLLEENRTGTVCVQPINWSRMSPISHLPLLDQLRSTSVSKSNESKQSKTYAN
                     VDEIRAVLRSIVHEVLGNEVEESIPLMDAGLSSLEMVSLHHTLAREFTNINIPSSIIFN
                     YPTIKDLADFIFTQLEQSTKKKRESSTEEYTGQDWQKLNLTTNGRSVFLVGGVLGTAEG
                     TFGKLANMLPSPVYATIPDLSDENATVENIAKKLIRSARRIQPDGKYIVGGLSFGALIA
                     LEMVCQLEQFDQVEALLLLDPRHTPPFTIPEKNPAKFEKLVAAYTPKAIVHSRTVLVQA
                     VLPDFSGLSSLLQEASRSFQGNEQVELNCRSWCSKISKIPSEGHHFKFLNQNHEALARA
                     LTSLSINWKMEKIDNIKHEDDPIAVISMSCRFPGGASNPEDFWDILIRGHDCVTEVPIS
                     RFDMDDDVYYPERGYEGKSYSNRAAFIENVEWFDHEFFNISRAEALIMDPQQRILLEVA
                     YEAFYKAGYNKERLKGCNAGVFVGQANYDWMTSNEDVDFSSPYYGAGSSASITANRISY
                     TLGLEGPSITMDTACSSSLVALDIAHSKLRDGKCSIALVAGVNLILNSRFFVTASAMQA
                     LSLKGRCATFDALADGYCRGEGVGCVILKPLSQAKADGNKILALIKGTAVNHDGRSASL
                     TAPNGLAQQKVIRKGLEMAGLKGKDIDYIECHGTGTKLGDPIEVDALKNVLSEGRKKPI
                     ILGALKTNTGHLEGAAGIAGFIKAVLVIQHKKVPPNIHINELNPKIDLTGFNAIIPYKE
                     VLFENDVLNAYSEEDEKPLIGAVSSFGFGGTNAHVIIESWETKEEHLETAQSKNLILFN
                     PKFLPWRRLTHPLIYRKEETNDKKTCFISRLSGERSHLWDDHVINNEIWIPAASHLTML
                     AGAKLEKENRESIATSKVSKVVQLDDVIIQKRLLVKENMKIRCVLEENGKGEXSSFNFM
                     VLFSSAAAVFGSPGQANYSAANATMDAIAKSWNRSGESILSIQWGAWSEAGMAANRGTL
                     RRIEMQGFGGISNHLGIEILEYLFSTGKVGVVCATPIDWSRMSLTNNPLVSFKGKDKQI
                     SKKKKSQTVSIPTEDVKQKLIKIAVEVLNAEKIDENVSLIEFGLDSLGAVEFRNLLVAE
                     INIELPSIFVYNHPSISDMVSYLSSLSSPKIVEFAPTQFSNEPIAVISMACRFPGEAHN
                     PEEFWSMLRNGHNCVTEVPFSRFDIDEFYDPVRGSMGKTYTKNAALINSIEWFDNEFFN
                     IPSAEAIVMDPQQRVLLEVSYEAFSRAGYDKSSLKGSNTGVFVGQANYDWMTMNQHDIT
                     SPYFGAGSSAAITSNRLSFILGLRGPSMTIDTACSSSLVAMDIATANLRSDKCSLALVA
                     GVNIILSHVNFVGSCSANMLSAKGRCATFDSTADGYCRGEGVGCVVLKKLSRAQADGDE
                     ILAIIKGTAVNQDGRSATMTAPSGVAQESVIRRALVEAGVFGKDIDYVECHGTGTELGD
                     PIEVEALKSVLNVEREKRLILGAVKSNIGHLEGAAGIAGFIKTVLVLRNKMVPPNIHFE
                     TLNPKINIENFNIDIPITNTDLRITNPSRKVIAGISSFGFGGTNAHIIIESWETKEEHL
                     ETAQSKNLILFNPKFLPWRRLTHPLIYRKEETNDKKTCFISRLSGERSHLWDDHVINNE
                     IWIPAASHLTMLAGAKLEKENRESIATSKVSKVVQLDDVIIQKRLLVKENMKIRCVLEE
                     NGKGEIQTEDSDGAKETNVIVTQISLVAQTSLPNPLQLDVLKSQCSVSMDVDSIYKTFE
                     SLGVKFGDTFRTVIEAWRGKDEALARVGIARRVLAPWERSLSLLHPAILDGAFQLMGMS
                     ALSSSGVFVPFHVQRAVFSTQNEQEDQWVYVQLKQMTSSSLTADVILMNSSGKITGFVE
                     NLTSRRLSSLEISPIECLYQTEWSTVSLRSDLVVTKRSELSRCVLISFAPISFDHKNWL
                     NVIHNQNSTISPVEKNYRVVDLRIEIGNILNQEKWDSIIFIANGEDSFLALEFGLLLLK
                     EIQNRIISGQWNQTDLWFITKSLIHSTTNDDLLGSSVAGLWALARTARIEMSELKLKCI
                     EIEQDINSSGQISNICNVVESFEDENEFQLSYNGLLKVLRLVKLNNLSPEMKTSQQLKI
                     NPGETHVISGGLGALGLVIAKWLIDSGATHILLLSRTRKTEMSIELNSLKEKETAVIEW
                     VQCDVSEKESVTSVRKVLEESLKWPPVTGIFHTAGVLADGTIRTLDSEALRKSYSAKVY
                     GAINLHNVFSSFNFMVLFSSAAAVFGSPGQANYSAANATMDAIAKSWNRSGESILSIQW
                     GAWSEAGMAANRGTLRRIEMQGFGGISNHLGIEILEYLFSTGKVGVVCAAPIDWTRIDN
                     YYNPFLEYYRSHLAISRTKIANTVKKVTIDNVDIMNILTQVSMEVLGSKIDENSSLVTS
                     GLDSLGAVEFRNRLSAILDIQLSSIFVYNYPTLAEMASALSTKDSKVSSTIKKERQIES
                     VTDSIAVIGMACRLPGGVASPEEFWSMLIQECDCVTEIPKTRFDIEDVYSPIRGVTTGK
                     SYTKHGAFMSDLEWFDAACFNISNSEARQMDPQQRLILEVGYEAFVRAGYDISKLKGLD
                     AGVFVGQMNYDWMMMNAGTPPSYGGTGMAPSITANRFSYTFGLTGPSFTIDSACSSSLV
                     ALDYAIEKIRANRCSLALVGGVNVMLQSMNFVGSSAANMLSPAGRCATFDETADGYCRG
                     EGIGCVVLKSFRKAIADGDNVLAVIKGSAVNHVGKSSSLTAPNGPSQEAVIRNALEQAN
                     LKGKDVDYVECHGTGTQLGDPIEVEALKNVLNDGGRIKSVILGAVKTNIGHLEGAAGII
                     GLIKTVLVLQHEEVPSNLHFKKLNANIDLTGFKAIFPQNCIKLDTHEKNQVHSE"
                     /overlap_end="QGSQFSGMGQELYQSEEAFRMALDICAEHLNNLIDVPLLTLMFNP
                     DMESRLNETRYSQAAILSFEYAMSEMWKNRGVTPKIVLGHSIGEYTAAVVSGVMKLKDA
                     LSLVTARGRLMDERCQKGSMVAVFALADTIRSELKLVDDVSISALNGPKMTVLSGKKES
                     LQSLLARLKLPHTFLPVKHGFHSHLMHPMQAEFQKNFENVALNSPRKDITFVSTVTGTI
                     LVGKELMNTDYWVNQVAQPVNFFDAMNAITSYTKDMEVSYIEIGPKQILIPMAKRFVTV
                     NTYTWDPSNDTRVKTIKDKTITQNNRTTNLQNLFNKKHLPWKVKDAKYNEETVDSVNEN
                     YFYEIEWETLIYTEARNIIGKLPRYLIFSHHYLSVTSSDGTYVIHTDETSGNHGHENKN
                     ITWLDLSDKDNVKTILMRDEWEAILLFGHGEETLQTIQIALTVLQNSQLQKLKHVWFIT
                     SDNEKGEALRALARTARQEIYSVRIWSLEFLYRTSNMNFAKVYETISCTRKQEDYDFRL
                     TGNFEVQVPRLVHMKPYSEINSKPFEIHPYTTYVISGGLGALGLVAAKWIIDSGATNLV
                     LLSRKKPNHIANEKLELLQQSGKVFIECFECDVGDLNSVKKVHLNLKELQWPPVKGVIH
                     SAGVLFDSTISNLDQEKLVNSFKPKVLGAANLRSVFLPLDFFVQFSSVASVFGSAGQAN
                     YAISNAVMDGMAMTWKNQGEPVLSIQWAAWSDGGMAVHNKTALKRSERIGFGNISNKLG
                     TAVLDKLFAEGRLGVVCVAPADWSRAIPHLKTTLVERLNQQNKNAMNEKLNFESSEIKN
                     KNVISLIRQVAEDVIGTEIQDDQALLEAGMDSLGAVEFRNQLSEKLNIPLSTGILFDFP
                     TVHTLANHLESIVQIPAVQQQIVVPLSFPSSGRPTLIIGAGLGGLSFARMLVQAKEKVI
                     IMESKSEIGGVWKLWANSSSKLQIDSPSYDFGCSDSRELKTWPSTYPNRDDVLKGAQDM
                     VSTFAGENVSILMNTHVDRVHSVLGHSSEYLIDYTINGKPSQMRVGGVAAFTGGLHEPR
                     QLNIPGENIFKGKLGFGTNDDITPATFENSRVVILGHGAFAVENMRTALENGAEHVTIL
                     CRKRNMVFSTFCNWLLNSCEGNMSIKTVMEVMRPMYQAAGVDIEALSCFSSENGDFMFD
                     QDTVPPASDLYFLAQATGRLEVIQDIPESLEQDEVVTRGGRRIRANILLKCLGFNTNDA
                     LVKEIFGSDCNIQGLWVNEDPNIFVYNDGVQRSRAVHSLLCSSYLFFAQTFASVYLHFK
                     RRPNDLRSALVKMRQVSETETHGRLMVLLWDFLSPAKRTLSERTLRICPFNTFIREREV
                     EWNKYQQVLKLSSKLNLHSLLKPTIDEIRRREPVKLLEERSIFANKSTSIYRSKPKYRI
                     LFLHGQGTDGAIACNLLERCGWITQFSNCLEFIVPDAPYEMPAFTNKQQLSEIGLDTLV
                     EQRLYNLNSNYREWRADFDWFAQIFHGNKALLISDTENEKIKQSWKQNFEYIRHITEKY
                     GQFDGLAGFCEGASVASVALHLQALFNKGNQDGIDLGLVNVCFLIAMSPWRSPYFEMQQ
                     LFNHESPLDVPSLHISGQNDMEMFKQAVPIFMNDFLNPRRYEHNGKHEYPVVTPSLKNI
                     VSELLNQL*"
                     /total_prot_seq="MNTSKKTQTGNSVLVNKLTEILKISREEILGSFNTKLVDFGI
                     DSLQISILQNLLDSSPSLLELYNLTLQNISDLWQNNGTESVAYEKKTIETKQLKFLEMQ
                     ESYYIGRFESDRFLPCQVYSEFDFDQIDIPAFNQAIHYVIEKHPMLRAHIVDDQYQEIR
                     DVEEFNVSFSGIRVERSEINLEKRRFECMNSFKKEPNCFWKIEATILPEGKTRLHVLLD
                     MIFLDAASSFLVIRDLVYAYNNIQNGSFIKSVDDNGLSFFEYCTNIQSSSESAASRKYW
                     HDRLDSMPGPPQLPRVQFEKTVLEPSFERISLALDSTKWRALKMRAQELQITPTALILT
                     AFSEVLRTYSDEPNFTLTITITNRHVGGKNFSEVVGDFTNVLLLSILECSNFQDKVKKV
                     HTDMANALNHKDMSGLKVMRLLREKMSNPSFILPIVFTSLLGIDVMPFIDINGLVPCLV
                     YQQTMTPQVWLDHQVYEIGPNDGKELRINWDYDSMFYSPVLIKEMMEAYRLLLESLSQD
                     TWPKETIEVALPASVQNLRFEINATKRDFGNNLLLHTRFETSAVQFSENIAVIDQEVQF
                     TYKKLDQMVSAAMAVLKKNNVKQGDLVGVVMEKGWEQIVAILGILRAGAAYLPINPSDP
                     DLRISTILKLAETPVVLSHSKVMNTGRNWKSSEDQIIIQISIASLEDVKDTETKLIHVD
                     PDSLAYIIFTSGTEGTPKGVEITHRGAMNTCLDINERLGLSANDSVFSISSLSFDLSVW
                     DIFGILSVGGKVVICKSDATRDPEYWWSQLQKHQITIWNSVPTSFEMLIETIPVNNESG
                     SVQFLKSIMLSGDAIKMDFVRLVKQVHPTVRILCLGGATEASIWSNIHEIFPCKSPKGY
                     LVPYGVPLSNQTMHILDERGLYRPANVLGEIYIGGIGLARGYFRNSEKTSEKFINHRVL
                     GRLYNTGDVGYYLSNGEIQIVGRRRDAQIKIGGYRVELTEIENCAEQVNCVKKVAVIFV
                     PGSVQRLIGFVEVDDGIPEDQVKQELIDRIVSCLPDYMWTRTWIVLNSMPLNSNGKIDR
                     VILATLVPNQVPISTKTESLQRNELEIKILRIAQELLNDSQQSLKTTTSLIEFGMTSLT
                     AIRFSKNLSDEINKKLPYTLVFNHPTVKQIAEMITGHPIDSLRKRQNFSSEPRERSISH
                     NVSIAVIGMACRLPGGVSSAEEFWTMLMEKRNCVTEVPSSRFDINEIYSPNPKTIGKSY
                     TKKGAFINDVEWFDNDFFNIPLAEARTMDPQQRLILEVAYEAFLNAGLDKSALKDSNTG
                     VFIGQMNYDWMLVTDSPHSYAGTGNSPSITANRISFALGLHGASMTVDTACSSSLVAVD
                     LAIEKLRNKKCSVALAGGVNIILHPEPYLITCAAEMLSVDSRCATFDSKANGIVRGEGI
                     GCVVLKCLDQAVFDGDKIFAVIKGSAVNQDGRSATLTAPNGIAQEAALCSALEDAGIDG
                     KDLDYVECHGTGTDLGDPIEVEALAKVLGKERSKPIVLGAVKTNIGHLEGAAGIVGLIK
                     TVLVLQNGQAPPNIHFEKLNPKIDLQQLKGIIPTQTIKIGTDGGKELFAGVSSFGFGGT
                     NAHIILQSYPQKQNTERIASIGPTFVNKKCIPWKLPVPIQSISSHKVEQDEISGSVYEI
                     KWIPLNEISNNEASLNNLIKSRCLILSVESVSTNGTKWVNIIHAVNSNFFTLEDTLQQK
                     RSANLHDTKYLEKLLVNESWSSIILVATSGHGQIVFEIGVRLLKAIQKSYIEKNQQSIP
                     DIWFLDDSQFDEMGLWALARTARIEMPELDLRCVEYNKLNTASHIAELCYKVRKEVKNG
                     EKELKLSNMFYVRRLVKLSQTYKNIRQRVIHENCTYVISGGLGALGLVVAEWLVNSGAT
                     HIVLLSRKMKATNPIEQIRRQKENISIEWIQCDISNIEEVKRVDKKLKIDMRWPVIKGI
                     FHTAGELFDSTVKNLEPKCIYSSFSAKVDGAKHLHTVLSPSDFMVLFSSITGVFGSAGQ
                     ALYSAANAALDSLAESWSNNGNLKVLSIQWGAWSEVGMAARSKDLIQRLENQGFGSISN
                     SFGKRVLERLLEENRTGTVCVQPINWSRMSPISHLPLLDQLRSTSVSKSNESKQSKTYA
                     NVDEIRAVLRSIVHEVLGNEVEESIPLMDAGLSSLEMVSLHHTLAREFTNINIPSSIIF
                     NYPTIKDLADFIFTQLEQSTKKKRESSTEEYTGQDWQKLNLTTNGRSVFLVGGVLGTAE
                     GTFGKLANMLPSPVYATIPDLSDENATVENIAKKLIRSARRIQPDGKYIVGGLSFGALI
                     ALEMVCQLEQFDQVEALLLLDPRHTPPFTIPEKNPAKFEKLVAAYTPKAIVHSRTVLVQ
                     AVLPDFSGLSSLLQEASRSFQGNEQVELNCRSWCSKISKIPSEGHHFKFLNQNHEALAR
                     ALTSLSINWKMEKIDNIKHEDDPIAVISMSCRFPGGASNPEDFWDILIRGHDCVTEVPI
                     SRFDMDDDVYYPERGYEGKSYSNRAAFIENVEWFDHEFFNISRAEALIMDPQQRILLEV
                     AYEAFYKAGYNKERLKGCNAGVFVGQANYDWMTSNEDVDFSSPYYGAGSSASITANRIS
                     YTLGLEGPSITMDTACSSSLVALDIAHSKLRDGKCSIALVAGVNLILNSRFFVTASAMQ
                     ALSLKGRCATFDALADGYCRGEGVGCVILKPLSQAKADGNKILALIKGTAVNHDGRSAS
                     LTAPNGLAQQKVIRKGLEMAGLKGKDIDYIECHGTGTKLGDPIEVDALKNVLSEGRKKP
                     IILGALKTNTGHLEGAAGIAGFIKAVLVIQHKKVPPNIHINELNPKIDLTGFNAIIPYK
                     EVLFENDVLNAYSEEDEKPLIGAVSSFGFGGTNAHVIIESWETKEEHLETAQSKNLILF
                     NPKFLPWRRLTHPLIYRKEETNDKKTCFISRLSGERSHLWDDHVINNEIWIPAASHLTM
                     LAGAKLEKENRESIATSKVSKVVQLDDVIIQKRLLVKENMKIRCVLEENGKGEXSSFNF
                     MVLFSSAAAVFGSPGQANYSAANATMDAIAKSWNRSGESILSIQWGAWSEAGMAANRGT
                     LRRIEMQGFGGISNHLGIEILEYLFSTGKVGVVCATPIDWSRMSLTNNPLVSFKGKDKQ
                     ISKKKKSQTVSIPTEDVKQKLIKIAVEVLNAEKIDENVSLIEFGLDSLGAVEFRNLLVA
                     EINIELPSIFVYNHPSISDMVSYLSSLSSPKIVEFAPTQFSNEPIAVISMACRFPGEAH
                     NPEEFWSMLRNGHNCVTEVPFSRFDIDEFYDPVRGSMGKTYTKNAALINSIEWFDNEFF
                     NIPSAEAIVMDPQQRVLLEVSYEAFSRAGYDKSSLKGSNTGVFVGQANYDWMTMNQHDI
                     TSPYFGAGSSAAITSNRLSFILGLRGPSMTIDTACSSSLVAMDIATANLRSDKCSLALV
                     AGVNIILSHVNFVGSCSANMLSAKGRCATFDSTADGYCRGEGVGCVVLKKLSRAQADGD
                     EILAIIKGTAVNQDGRSATMTAPSGVAQESVIRRALVEAGVFGKDIDYVECHGTGTELG
                     DPIEVEALKSVLNVEREKRLILGAVKSNIGHLEGAAGIAGFIKTVLVLRNKMVPPNIHF
                     ETLNPKINIENFNIDIPITNTDLRITNPSRKVIAGISSFGFGGTNAHIIIESWETKEEH
                     LETAQSKNLILFNPKFLPWRRLTHPLIYRKEETNDKKTCFISRLSGERSHLWDDHVINN
                     EIWIPAASHLTMLAGAKLEKENRESIATSKVSKVVQLDDVIIQKRLLVKENMKIRCVLE
                     ENGKGEIQTEDSDGAKETNVIVTQISLVAQTSLPNPLQLDVLKSQCSVSMDVDSIYKTF
                     ESLGVKFGDTFRTVIEAWRGKDEALARVGIARRVLAPWERSLSLLHPAILDGAFQLMGM
                     SALSSSGVFVPFHVQRAVFSTQNEQEDQWVYVQLKQMTSSSLTADVILMNSSGKITGFV
                     ENLTSRRLSSLEISPIECLYQTEWSTVSLRSDLVVTKRSELSRCVLISFAPISFDHKNW
                     LNVIHNQNSTISPVEKNYRVVDLRIEIGNILNQEKWDSIIFIANGEDSFLALEFGLLLL
                     KEIQNRIISGQWNQTDLWFITKSLIHSTTNDDLLGSSVAGLWALARTARIEMSELKLKC
                     IEIEQDINSSGQISNICNVVESFEDENEFQLSYNGLLKVLRLVKLNNLSPEMKTSQQLK
                     INPGETHVISGGLGALGLVIAKWLIDSGATHILLLSRTRKTEMSIELNSLKEKETAVIE
                     WVQCDVSEKESVTSVRKVLEESLKWPPVTGIFHTAGVLADGTIRTLDSEALRKSYSAKV
                     YGAINLHNVFSSFNFMVLFSSAAAVFGSPGQANYSAANATMDAIAKSWNRSGESILSIQ
                     WGAWSEAGMAANRGTLRRIEMQGFGGISNHLGIEILEYLFSTGKVGVVCAAPIDWTRID
                     NYYNPFLEYYRSHLAISRTKIANTVKKVTIDNVDIMNILTQVSMEVLGSKIDENSSLVT
                     SGLDSLGAVEFRNRLSAILDIQLSSIFVYNYPTLAEMASALSTKDSKVSSTIKKERQIE
                     SVTDSIAVIGMACRLPGGVASPEEFWSMLIQECDCVTEIPKTRFDIEDVYSPIRGVTTG
                     KSYTKHGAFMSDLEWFDAACFNISNSEARQMDPQQRLILEVGYEAFVRAGYDISKLKGL
                     DAGVFVGQMNYDWMMMNAGTPPSYGGTGMAPSITANRFSYTFGLTGPSFTIDSACSSSL
                     VALDYAIEKIRANRCSLALVGGVNVMLQSMNFVGSSAANMLSPAGRCATFDETADGYCR
                     GEGIGCVVLKSFRKAIADGDNVLAVIKGSAVNHVGKSSSLTAPNGPSQEAVIRNALEQA
                     NLKGKDVDYVECHGTGTQLGDPIEVEALKNVLNDGGRIKSVILGAVKTNIGHLEGAAGI
                     IGLIKTVLVLQHEEVPSNLHFKKLNANIDLTGFKAIFPQNCIKLDTHEKNQVHSERRWI
                     AGVSSFGFGGTNAHVVLESWPAARVLRDSAVELEVDRNFVWLFTGQGSQFSGMGQELYQ
                     SEEAFRMALDICAEHLNNLIDVPLLTLMFNPDMESRLNETRYSQAAILSFEYAMSEMWK
                     NRGVTPKIVLGHSIGEYTAAVVSGVMKLKDALSLVTARGRLMDERCQKGSMVAVFALAD
                     TIRSELKLVDDVSISALNGPKMTVLSGKKESLQSLLARLKLPHTFLPVKHGFHSHLMHP
                     MQAEFQKNFENVALNSPRKDITFVSTVTGTILVGKELMNTDYWVNQVAQPVNFFDAMNA
                     ITSYTKDMEVSYIEIGPKQILIPMAKRFVTVNTYTWDPSNDTRVKTIKDKTITQNNRTT
                     NLQNLFNKKHLPWKVKDAKYNEETVDSVNENYFYEIEWETLIYTEARNIIGKLPRYLIF
                     SHHYLSVTSSDGTYVIHTDETSGNHGHENKNITWLDLSDKDNVKTILMRDEWEAILLFG
                     HGEETLQTIQIALTVLQNSQLQKLKHVWFITSDNEKGEALRALARTARQEIYSVRIWSL
                     EFLYRTSNMNFAKVYETISCTRKQEDYDFRLTGNFEVQVPRLVHMKPYSEINSKPFEIH
                     PYTTYVISGGLGALGLVAAKWIIDSGATNLVLLSRKKPNHIANEKLELLQQSGKVFIEC
                     FECDVGDLNSVKKVHLNLKELQWPPVKGVIHSAGVLFDSTISNLDQEKLVNSFKPKVLG
                     AANLRSVFLPLDFFVQFSSVASVFGSAGQANYAISNAVMDGMAMTWKNQGEPVLSIQWA
                     AWSDGGMAVHNKTALKRSERIGFGNISNKLGTAVLDKLFAEGRLGVVCVAPADWSRAIP
                     HLKTTLVERLNQQNKNAMNEKLNFESSEIKNKNVISLIRQVAEDVIGTEIQDDQALLEA
                     GMDSLGAVEFRNQLSEKLNIPLSTGILFDFPTVHTLANHLESIVQIPAVQQQIVVPLSF
                     PSSGRPTLIIGAGLGGLSFARMLVQAKEKVIIMESKSEIGGVWKLWANSSSKLQIDSPS
                     YDFGCSDSRELKTWPSTYPNRDDVLKGAQDMVSTFAGENVSILMNTHVDRVHSVLGHSS
                     EYLIDYTINGKPSQMRVGGVAAFTGGLHEPRQLNIPGENIFKGKLGFGTNDDITPATFE
                     NSRVVILGHGAFAVENMRTALENGAEHVTILCRKRNMVFSTFCNWLLNSCEGNMSIKTV
                     MEVMRPMYQAAGVDIEALSCFSSENGDFMFDQDTVPPASDLYFLAQATGRLEVIQDIPE
                     SLEQDEVVTRGGRRIRANILLKCLGFNTNDALVKEIFGSDCNIQGLWVNEDPNIFVYND
                     GVQRSRAVHSLLCSSYLFFAQTFASVYLHFKRRPNDLRSALVKMRQVSETETHGRLMVL
                     LWDFLSPAKRTLSERTLRICPFNTFIREREVEWNKYQQVLKLSSKLNLHSLLKPTIDEI
                     RRREPVKLLEERSIFANKSTSIYRSKPKYRILFLHGQGTDGAIACNLLERCGWITQFSN
                     CLEFIVPDAPYEMPAFTNKQQLSEIGLDTLVEQRLYNLNSNYREWRADFDWFAQIFHGN
                     KALLISDTENEKIKQSWKQNFEYIRHITEKYGQFDGLAGFCEGASVASVALHLQALFNK
                     GNQDGIDLGLVNVCFLIAMSPWRSPYFEMQQLFNHESPLDVPSLHISGQNDMEMFKQAV
                     PIFMNDFLNPRRYEHNGKHEYPVVTPSLKNIVSELLNQL*"
                     /DNA="ACCCGTGAAAAGCCATACGAAATTCCGATCAACTTCTAATTCAACAGCCGAAT
                     CACGTAGTACTCGAGCTGCAGGCCAGGACTCTAAAACAACATGTGCATTTGTGCCTCCG
                     AAACCAAAAGAAGAAACTCCAGCTATCCATCTTCT"
                     /domain_id=5
     BGC_Domain      complement(22568..23860)
                     /type="KSQ_PKS"
                     /locus_tag="AVAG00146wholescaffoldg23567_16"
                     /detection_type="HMMER3 PFAM SEED"
                     /bitscore="523.0"
                     /evalue="9.4e-159"
                     /strand=-1
                     /translation="DSIAVIGMACRLPGGVASPEEFWSMLIQECDCVTEIPKTRFDIED
                     VYSPIRGVTTGKSYTKHGAFMSDLEWFDAACFNISNSEARQMDPQQRLILEVGYEAFVR
                     AGYDISKLKGLDAGVFVGQMNYDWMMMNAGTPPSYGGTGMAPSITANRFSYTFGLTGPS
                     FTIDSACSSSLVALDYAIEKIRANRCSLALVGGVNVMLQSMNFVGSSAANMLSPAGRCA
                     TFDETADGYCRGEGIGCVVLKSFRKAIADGDNVLAVIKGSAVNHVGKSSSLTAPNGPSQ
                     EAVIRNALEQANLKGKDVDYVECHGTGTQLGDPIEVEALKNVLNDGGRIKSVILGAVKT
                     NIGHLEGAAGIIGLIKTVLVLQHEEVPSNLHFKKLNANIDLTGFKAIFPQNCIKLDTHE
                     KNQVHSERRWIAGVSSFGFGGTNAHVVLESWP"
                     /prot_start=4529
                     /prot_end=4960
                     /overlap_start="MNTSKKTQTGNSVLVNKLTEILKISREEILGSFNTKLVDFGID
                     SLQISILQNLLDSSPSLLELYNLTLQNISDLWQNNGTESVAYEKKTIETKQLKFLEMQE
                     SYYIGRFESDRFLPCQVYSEFDFDQIDIPAFNQAIHYVIEKHPMLRAHIVDDQYQEIRD
                     VEEFNVSFSGIRVERSEINLEKRRFECMNSFKKEPNCFWKIEATILPEGKTRLHVLLDM
                     IFLDAASSFLVIRDLVYAYNNIQNGSFIKSVDDNGLSFFEYCTNIQSSSESAASRKYWH
                     DRLDSMPGPPQLPRVQFEKTVLEPSFERISLALDSTKWRALKMRAQELQITPTALILTA
                     FSEVLRTYSDEPNFTLTITITNRHVGGKNFSEVVGDFTNVLLLSILECSNFQDKVKKVH
                     TDMANALNHKDMSGLKVMRLLREKMSNPSFILPIVFTSLLGIDVMPFIDINGLVPCLVY
                     QQTMTPQVWLDHQVYEIGPNDGKELRINWDYDSMFYSPVLIKEMMEAYRLLLESLSQDT
                     WPKETIEVALPASVQNLRFEINATKRDFGNNLLLHTRFETSAVQFSENIAVIDQEVQFT
                     YKKLDQMVSAAMAVLKKNNVKQGDLVGVVMEKGWEQIVAILGILRAGAAYLPINPSDPD
                     LRISTILKLAETPVVLSHSKVMNTGRNWKSSEDQIIIQISIASLEDVKDTETKLIHVDP
                     DSLAYIIFTSGTEGTPKGVEITHRGAMNTCLDINERLGLSANDSVFSISSLSFDLSVWD
                     IFGILSVGGKVVICKSDATRDPEYWWSQLQKHQITIWNSVPTSFEMLIETIPVNNESGS
                     VQFLKSIMLSGDAIKMDFVRLVKQVHPTVRILCLGGATEASIWSNIHEIFPCKSPKGYL
                     VPYGVPLSNQTMHILDERGLYRPANVLGEIYIGGIGLARGYFRNSEKTSEKFINHRVLG
                     RLYNTGDVGYYLSNGEIQIVGRRRDAQIKIGGYRVELTEIENCAEQVNCVKKVAVIFVP
                     GSVQRLIGFVEVDDGIPEDQVKQELIDRIVSCLPDYMWTRTWIVLNSMPLNSNGKIDRV
                     ILATLVPNQVPISTKTESLQRNELEIKILRIAQELLNDSQQSLKTTTSLIEFGMTSLTA
                     IRFSKNLSDEINKKLPYTLVFNHPTVKQIAEMITGHPIDSLRKRQNFSSEPRERSISHN
                     VSIAVIGMACRLPGGVSSAEEFWTMLMEKRNCVTEVPSSRFDINEIYSPNPKTIGKSYT
                     KKGAFINDVEWFDNDFFNIPLAEARTMDPQQRLILEVAYEAFLNAGLDKSALKDSNTGV
                     FIGQMNYDWMLVTDSPHSYAGTGNSPSITANRISFALGLHGASMTVDTACSSSLVAVDL
                     AIEKLRNKKCSVALAGGVNIILHPEPYLITCAAEMLSVDSRCATFDSKANGIVRGEGIG
                     CVVLKCLDQAVFDGDKIFAVIKGSAVNQDGRSATLTAPNGIAQEAALCSALEDAGIDGK
                     DLDYVECHGTGTDLGDPIEVEALAKVLGKERSKPIVLGAVKTNIGHLEGAAGIVGLIKT
                     VLVLQNGQAPPNIHFEKLNPKIDLQQLKGIIPTQTIKIGTDGGKELFAGVSSFGFGGTN
                     AHIILQSYPQKQNTERIASIGPTFVNKKCIPWKLPVPIQSISSHKVEQDEISGSVYEIK
                     WIPLNEISNNEASLNNLIKSRCLILSVESVSTNGTKWVNIIHAVNSNFFTLEDTLQQKR
                     SANLHDTKYLEKLLVNESWSSIILVATSGHGQIVFEIGVRLLKAIQKSYIEKNQQSIPD
                     IWFLDDSQFDEMGLWALARTARIEMPELDLRCVEYNKLNTASHIAELCYKVRKEVKNGE
                     KELKLSNMFYVRRLVKLSQTYKNIRQRVIHENCTYVISGGLGALGLVVAEWLVNSGATH
                     IVLLSRKMKATNPIEQIRRQKENISIEWIQCDISNIEEVKRVDKKLKIDMRWPVIKGIF
                     HTAGELFDSTVKNLEPKCIYSSFSAKVDGAKHLHTVLSPSDFMVLFSSITGVFGSAGQA
                     LYSAANAALDSLAESWSNNGNLKVLSIQWGAWSEVGMAARSKDLIQRLENQGFGSISNS
                     FGKRVLERLLEENRTGTVCVQPINWSRMSPISHLPLLDQLRSTSVSKSNESKQSKTYAN
                     VDEIRAVLRSIVHEVLGNEVEESIPLMDAGLSSLEMVSLHHTLAREFTNINIPSSIIFN
                     YPTIKDLADFIFTQLEQSTKKKRESSTEEYTGQDWQKLNLTTNGRSVFLVGGVLGTAEG
                     TFGKLANMLPSPVYATIPDLSDENATVENIAKKLIRSARRIQPDGKYIVGGLSFGALIA
                     LEMVCQLEQFDQVEALLLLDPRHTPPFTIPEKNPAKFEKLVAAYTPKAIVHSRTVLVQA
                     VLPDFSGLSSLLQEASRSFQGNEQVELNCRSWCSKISKIPSEGHHFKFLNQNHEALARA
                     LTSLSINWKMEKIDNIKHEDDPIAVISMSCRFPGGASNPEDFWDILIRGHDCVTEVPIS
                     RFDMDDDVYYPERGYEGKSYSNRAAFIENVEWFDHEFFNISRAEALIMDPQQRILLEVA
                     YEAFYKAGYNKERLKGCNAGVFVGQANYDWMTSNEDVDFSSPYYGAGSSASITANRISY
                     TLGLEGPSITMDTACSSSLVALDIAHSKLRDGKCSIALVAGVNLILNSRFFVTASAMQA
                     LSLKGRCATFDALADGYCRGEGVGCVILKPLSQAKADGNKILALIKGTAVNHDGRSASL
                     TAPNGLAQQKVIRKGLEMAGLKGKDIDYIECHGTGTKLGDPIEVDALKNVLSEGRKKPI
                     ILGALKTNTGHLEGAAGIAGFIKAVLVIQHKKVPPNIHINELNPKIDLTGFNAIIPYKE
                     VLFENDVLNAYSEEDEKPLIGAVSSFGFGGTNAHVIIESWETKEEHLETAQSKNLILFN
                     PKFLPWRRLTHPLIYRKEETNDKKTCFISRLSGERSHLWDDHVINNEIWIPAASHLTML
                     AGAKLEKENRESIATSKVSKVVQLDDVIIQKRLLVKENMKIRCVLEENGKGEXSSFNFM
                     VLFSSAAAVFGSPGQANYSAANATMDAIAKSWNRSGESILSIQWGAWSEAGMAANRGTL
                     RRIEMQGFGGISNHLGIEILEYLFSTGKVGVVCATPIDWSRMSLTNNPLVSFKGKDKQI
                     SKKKKSQTVSIPTEDVKQKLIKIAVEVLNAEKIDENVSLIEFGLDSLGAVEFRNLLVAE
                     INIELPSIFVYNHPSISDMVSYLSSLSSPKIVEFAPTQFSNEPIAVISMACRFPGEAHN
                     PEEFWSMLRNGHNCVTEVPFSRFDIDEFYDPVRGSMGKTYTKNAALINSIEWFDNEFFN
                     IPSAEAIVMDPQQRVLLEVSYEAFSRAGYDKSSLKGSNTGVFVGQANYDWMTMNQHDIT
                     SPYFGAGSSAAITSNRLSFILGLRGPSMTIDTACSSSLVAMDIATANLRSDKCSLALVA
                     GVNIILSHVNFVGSCSANMLSAKGRCATFDSTADGYCRGEGVGCVVLKKLSRAQADGDE
                     ILAIIKGTAVNQDGRSATMTAPSGVAQESVIRRALVEAGVFGKDIDYVECHGTGTELGD
                     PIEVEALKSVLNVEREKRLILGAVKSNIGHLEGAAGIAGFIKTVLVLRNKMVPPNIHFE
                     TLNPKINIENFNIDIPITNTDLRITNPSRKVIAGISSFGFGGTNAHIIIESWETKEEHL
                     ETAQSKNLILFNPKFLPWRRLTHPLIYRKEETNDKKTCFISRLSGERSHLWDDHVINNE
                     IWIPAASHLTMLAGAKLEKENRESIATSKVSKVVQLDDVIIQKRLLVKENMKIRCVLEE
                     NGKGEIQTEDSDGAKETNVIVTQISLVAQTSLPNPLQLDVLKSQCSVSMDVDSIYKTFE
                     SLGVKFGDTFRTVIEAWRGKDEALARVGIARRVLAPWERSLSLLHPAILDGAFQLMGMS
                     ALSSSGVFVPFHVQRAVFSTQNEQEDQWVYVQLKQMTSSSLTADVILMNSSGKITGFVE
                     NLTSRRLSSLEISPIECLYQTEWSTVSLRSDLVVTKRSELSRCVLISFAPISFDHKNWL
                     NVIHNQNSTISPVEKNYRVVDLRIEIGNILNQEKWDSIIFIANGEDSFLALEFGLLLLK
                     EIQNRIISGQWNQTDLWFITKSLIHSTTNDDLLGSSVAGLWALARTARIEMSELKLKCI
                     EIEQDINSSGQISNICNVVESFEDENEFQLSYNGLLKVLRLVKLNNLSPEMKTSQQLKI
                     NPGETHVISGGLGALGLVIAKWLIDSGATHILLLSRTRKTEMSIELNSLKEKETAVIEW
                     VQCDVSEKESVTSVRKVLEESLKWPPVTGIFHTAGVLADGTIRTLDSEALRKSYSAKVY
                     GAINLHNVFSSFNFMVLFSSAAAVFGSPGQANYSAANATMDAIAKSWNRSGESILSIQW
                     GAWSEAGMAANRGTLRRIEMQGFGGISNHLGIEILEYLFSTGKVGVVCAAPIDWTRIDN
                     YYNPFLEYYRSHLAISRTKIANTVKKVTIDNVDIMNILTQVSMEVLGSKIDENSSLVTS
                     GLDSLGAVEFRNRLSAILDIQLSSIFVYNYPTLAEMASALSTKDSKVSSTIKKERQIES
                     VT"
                     /overlap_end="AARVLRDSAVELEVDRNFVWLFTGQGSQFSGMGQELYQSEEAFRM
                     ALDICAEHLNNLIDVPLLTLMFNPDMESRLNETRYSQAAILSFEYAMSEMWKNRGVTPK
                     IVLGHSIGEYTAAVVSGVMKLKDALSLVTARGRLMDERCQKGSMVAVFALADTIRSELK
                     LVDDVSISALNGPKMTVLSGKKESLQSLLARLKLPHTFLPVKHGFHSHLMHPMQAEFQK
                     NFENVALNSPRKDITFVSTVTGTILVGKELMNTDYWVNQVAQPVNFFDAMNAITSYTKD
                     MEVSYIEIGPKQILIPMAKRFVTVNTYTWDPSNDTRVKTIKDKTITQNNRTTNLQNLFN
                     KKHLPWKVKDAKYNEETVDSVNENYFYEIEWETLIYTEARNIIGKLPRYLIFSHHYLSV
                     TSSDGTYVIHTDETSGNHGHENKNITWLDLSDKDNVKTILMRDEWEAILLFGHGEETLQ
                     TIQIALTVLQNSQLQKLKHVWFITSDNEKGEALRALARTARQEIYSVRIWSLEFLYRTS
                     NMNFAKVYETISCTRKQEDYDFRLTGNFEVQVPRLVHMKPYSEINSKPFEIHPYTTYVI
                     SGGLGALGLVAAKWIIDSGATNLVLLSRKKPNHIANEKLELLQQSGKVFIECFECDVGD
                     LNSVKKVHLNLKELQWPPVKGVIHSAGVLFDSTISNLDQEKLVNSFKPKVLGAANLRSV
                     FLPLDFFVQFSSVASVFGSAGQANYAISNAVMDGMAMTWKNQGEPVLSIQWAAWSDGGM
                     AVHNKTALKRSERIGFGNISNKLGTAVLDKLFAEGRLGVVCVAPADWSRAIPHLKTTLV
                     ERLNQQNKNAMNEKLNFESSEIKNKNVISLIRQVAEDVIGTEIQDDQALLEAGMDSLGA
                     VEFRNQLSEKLNIPLSTGILFDFPTVHTLANHLESIVQIPAVQQQIVVPLSFPSSGRPT
                     LIIGAGLGGLSFARMLVQAKEKVIIMESKSEIGGVWKLWANSSSKLQIDSPSYDFGCSD
                     SRELKTWPSTYPNRDDVLKGAQDMVSTFAGENVSILMNTHVDRVHSVLGHSSEYLIDYT
                     INGKPSQMRVGGVAAFTGGLHEPRQLNIPGENIFKGKLGFGTNDDITPATFENSRVVIL
                     GHGAFAVENMRTALENGAEHVTILCRKRNMVFSTFCNWLLNSCEGNMSIKTVMEVMRPM
                     YQAAGVDIEALSCFSSENGDFMFDQDTVPPASDLYFLAQATGRLEVIQDIPESLEQDEV
                     VTRGGRRIRANILLKCLGFNTNDALVKEIFGSDCNIQGLWVNEDPNIFVYNDGVQRSRA
                     VHSLLCSSYLFFAQTFASVYLHFKRRPNDLRSALVKMRQVSETETHGRLMVLLWDFLSP
                     AKRTLSERTLRICPFNTFIREREVEWNKYQQVLKLSSKLNLHSLLKPTIDEIRRREPVK
                     LLEERSIFANKSTSIYRSKPKYRILFLHGQGTDGAIACNLLERCGWITQFSNCLEFIVP
                     DAPYEMPAFTNKQQLSEIGLDTLVEQRLYNLNSNYREWRADFDWFAQIFHGNKALLISD
                     TENEKIKQSWKQNFEYIRHITEKYGQFDGLAGFCEGASVASVALHLQALFNKGNQDGID
                     LGLVNVCFLIAMSPWRSPYFEMQQLFNHESPLDVPSLHISGQNDMEMFKQAVPIFMNDF
                     LNPRRYEHNGKHEYPVVTPSLKNIVSELLNQL*"
                     /total_prot_seq="MNTSKKTQTGNSVLVNKLTEILKISREEILGSFNTKLVDFGI
                     DSLQISILQNLLDSSPSLLELYNLTLQNISDLWQNNGTESVAYEKKTIETKQLKFLEMQ
                     ESYYIGRFESDRFLPCQVYSEFDFDQIDIPAFNQAIHYVIEKHPMLRAHIVDDQYQEIR
                     DVEEFNVSFSGIRVERSEINLEKRRFECMNSFKKEPNCFWKIEATILPEGKTRLHVLLD
                     MIFLDAASSFLVIRDLVYAYNNIQNGSFIKSVDDNGLSFFEYCTNIQSSSESAASRKYW
                     HDRLDSMPGPPQLPRVQFEKTVLEPSFERISLALDSTKWRALKMRAQELQITPTALILT
                     AFSEVLRTYSDEPNFTLTITITNRHVGGKNFSEVVGDFTNVLLLSILECSNFQDKVKKV
                     HTDMANALNHKDMSGLKVMRLLREKMSNPSFILPIVFTSLLGIDVMPFIDINGLVPCLV
                     YQQTMTPQVWLDHQVYEIGPNDGKELRINWDYDSMFYSPVLIKEMMEAYRLLLESLSQD
                     TWPKETIEVALPASVQNLRFEINATKRDFGNNLLLHTRFETSAVQFSENIAVIDQEVQF
                     TYKKLDQMVSAAMAVLKKNNVKQGDLVGVVMEKGWEQIVAILGILRAGAAYLPINPSDP
                     DLRISTILKLAETPVVLSHSKVMNTGRNWKSSEDQIIIQISIASLEDVKDTETKLIHVD
                     PDSLAYIIFTSGTEGTPKGVEITHRGAMNTCLDINERLGLSANDSVFSISSLSFDLSVW
                     DIFGILSVGGKVVICKSDATRDPEYWWSQLQKHQITIWNSVPTSFEMLIETIPVNNESG
                     SVQFLKSIMLSGDAIKMDFVRLVKQVHPTVRILCLGGATEASIWSNIHEIFPCKSPKGY
                     LVPYGVPLSNQTMHILDERGLYRPANVLGEIYIGGIGLARGYFRNSEKTSEKFINHRVL
                     GRLYNTGDVGYYLSNGEIQIVGRRRDAQIKIGGYRVELTEIENCAEQVNCVKKVAVIFV
                     PGSVQRLIGFVEVDDGIPEDQVKQELIDRIVSCLPDYMWTRTWIVLNSMPLNSNGKIDR
                     VILATLVPNQVPISTKTESLQRNELEIKILRIAQELLNDSQQSLKTTTSLIEFGMTSLT
                     AIRFSKNLSDEINKKLPYTLVFNHPTVKQIAEMITGHPIDSLRKRQNFSSEPRERSISH
                     NVSIAVIGMACRLPGGVSSAEEFWTMLMEKRNCVTEVPSSRFDINEIYSPNPKTIGKSY
                     TKKGAFINDVEWFDNDFFNIPLAEARTMDPQQRLILEVAYEAFLNAGLDKSALKDSNTG
                     VFIGQMNYDWMLVTDSPHSYAGTGNSPSITANRISFALGLHGASMTVDTACSSSLVAVD
                     LAIEKLRNKKCSVALAGGVNIILHPEPYLITCAAEMLSVDSRCATFDSKANGIVRGEGI
                     GCVVLKCLDQAVFDGDKIFAVIKGSAVNQDGRSATLTAPNGIAQEAALCSALEDAGIDG
                     KDLDYVECHGTGTDLGDPIEVEALAKVLGKERSKPIVLGAVKTNIGHLEGAAGIVGLIK
                     TVLVLQNGQAPPNIHFEKLNPKIDLQQLKGIIPTQTIKIGTDGGKELFAGVSSFGFGGT
                     NAHIILQSYPQKQNTERIASIGPTFVNKKCIPWKLPVPIQSISSHKVEQDEISGSVYEI
                     KWIPLNEISNNEASLNNLIKSRCLILSVESVSTNGTKWVNIIHAVNSNFFTLEDTLQQK
                     RSANLHDTKYLEKLLVNESWSSIILVATSGHGQIVFEIGVRLLKAIQKSYIEKNQQSIP
                     DIWFLDDSQFDEMGLWALARTARIEMPELDLRCVEYNKLNTASHIAELCYKVRKEVKNG
                     EKELKLSNMFYVRRLVKLSQTYKNIRQRVIHENCTYVISGGLGALGLVVAEWLVNSGAT
                     HIVLLSRKMKATNPIEQIRRQKENISIEWIQCDISNIEEVKRVDKKLKIDMRWPVIKGI
                     FHTAGELFDSTVKNLEPKCIYSSFSAKVDGAKHLHTVLSPSDFMVLFSSITGVFGSAGQ
                     ALYSAANAALDSLAESWSNNGNLKVLSIQWGAWSEVGMAARSKDLIQRLENQGFGSISN
                     SFGKRVLERLLEENRTGTVCVQPINWSRMSPISHLPLLDQLRSTSVSKSNESKQSKTYA
                     NVDEIRAVLRSIVHEVLGNEVEESIPLMDAGLSSLEMVSLHHTLAREFTNINIPSSIIF
                     NYPTIKDLADFIFTQLEQSTKKKRESSTEEYTGQDWQKLNLTTNGRSVFLVGGVLGTAE
                     GTFGKLANMLPSPVYATIPDLSDENATVENIAKKLIRSARRIQPDGKYIVGGLSFGALI
                     ALEMVCQLEQFDQVEALLLLDPRHTPPFTIPEKNPAKFEKLVAAYTPKAIVHSRTVLVQ
                     AVLPDFSGLSSLLQEASRSFQGNEQVELNCRSWCSKISKIPSEGHHFKFLNQNHEALAR
                     ALTSLSINWKMEKIDNIKHEDDPIAVISMSCRFPGGASNPEDFWDILIRGHDCVTEVPI
                     SRFDMDDDVYYPERGYEGKSYSNRAAFIENVEWFDHEFFNISRAEALIMDPQQRILLEV
                     AYEAFYKAGYNKERLKGCNAGVFVGQANYDWMTSNEDVDFSSPYYGAGSSASITANRIS
                     YTLGLEGPSITMDTACSSSLVALDIAHSKLRDGKCSIALVAGVNLILNSRFFVTASAMQ
                     ALSLKGRCATFDALADGYCRGEGVGCVILKPLSQAKADGNKILALIKGTAVNHDGRSAS
                     LTAPNGLAQQKVIRKGLEMAGLKGKDIDYIECHGTGTKLGDPIEVDALKNVLSEGRKKP
                     IILGALKTNTGHLEGAAGIAGFIKAVLVIQHKKVPPNIHINELNPKIDLTGFNAIIPYK
                     EVLFENDVLNAYSEEDEKPLIGAVSSFGFGGTNAHVIIESWETKEEHLETAQSKNLILF
                     NPKFLPWRRLTHPLIYRKEETNDKKTCFISRLSGERSHLWDDHVINNEIWIPAASHLTM
                     LAGAKLEKENRESIATSKVSKVVQLDDVIIQKRLLVKENMKIRCVLEENGKGEXSSFNF
                     MVLFSSAAAVFGSPGQANYSAANATMDAIAKSWNRSGESILSIQWGAWSEAGMAANRGT
                     LRRIEMQGFGGISNHLGIEILEYLFSTGKVGVVCATPIDWSRMSLTNNPLVSFKGKDKQ
                     ISKKKKSQTVSIPTEDVKQKLIKIAVEVLNAEKIDENVSLIEFGLDSLGAVEFRNLLVA
                     EINIELPSIFVYNHPSISDMVSYLSSLSSPKIVEFAPTQFSNEPIAVISMACRFPGEAH
                     NPEEFWSMLRNGHNCVTEVPFSRFDIDEFYDPVRGSMGKTYTKNAALINSIEWFDNEFF
                     NIPSAEAIVMDPQQRVLLEVSYEAFSRAGYDKSSLKGSNTGVFVGQANYDWMTMNQHDI
                     TSPYFGAGSSAAITSNRLSFILGLRGPSMTIDTACSSSLVAMDIATANLRSDKCSLALV
                     AGVNIILSHVNFVGSCSANMLSAKGRCATFDSTADGYCRGEGVGCVVLKKLSRAQADGD
                     EILAIIKGTAVNQDGRSATMTAPSGVAQESVIRRALVEAGVFGKDIDYVECHGTGTELG
                     DPIEVEALKSVLNVEREKRLILGAVKSNIGHLEGAAGIAGFIKTVLVLRNKMVPPNIHF
                     ETLNPKINIENFNIDIPITNTDLRITNPSRKVIAGISSFGFGGTNAHIIIESWETKEEH
                     LETAQSKNLILFNPKFLPWRRLTHPLIYRKEETNDKKTCFISRLSGERSHLWDDHVINN
                     EIWIPAASHLTMLAGAKLEKENRESIATSKVSKVVQLDDVIIQKRLLVKENMKIRCVLE
                     ENGKGEIQTEDSDGAKETNVIVTQISLVAQTSLPNPLQLDVLKSQCSVSMDVDSIYKTF
                     ESLGVKFGDTFRTVIEAWRGKDEALARVGIARRVLAPWERSLSLLHPAILDGAFQLMGM
                     SALSSSGVFVPFHVQRAVFSTQNEQEDQWVYVQLKQMTSSSLTADVILMNSSGKITGFV
                     ENLTSRRLSSLEISPIECLYQTEWSTVSLRSDLVVTKRSELSRCVLISFAPISFDHKNW
                     LNVIHNQNSTISPVEKNYRVVDLRIEIGNILNQEKWDSIIFIANGEDSFLALEFGLLLL
                     KEIQNRIISGQWNQTDLWFITKSLIHSTTNDDLLGSSVAGLWALARTARIEMSELKLKC
                     IEIEQDINSSGQISNICNVVESFEDENEFQLSYNGLLKVLRLVKLNNLSPEMKTSQQLK
                     INPGETHVISGGLGALGLVIAKWLIDSGATHILLLSRTRKTEMSIELNSLKEKETAVIE
                     WVQCDVSEKESVTSVRKVLEESLKWPPVTGIFHTAGVLADGTIRTLDSEALRKSYSAKV
                     YGAINLHNVFSSFNFMVLFSSAAAVFGSPGQANYSAANATMDAIAKSWNRSGESILSIQ
                     WGAWSEAGMAANRGTLRRIEMQGFGGISNHLGIEILEYLFSTGKVGVVCAAPIDWTRID
                     NYYNPFLEYYRSHLAISRTKIANTVKKVTIDNVDIMNILTQVSMEVLGSKIDENSSLVT
                     SGLDSLGAVEFRNRLSAILDIQLSSIFVYNYPTLAEMASALSTKDSKVSSTIKKERQIE
                     SVTDSIAVIGMACRLPGGVASPEEFWSMLIQECDCVTEIPKTRFDIEDVYSPIRGVTTG
                     KSYTKHGAFMSDLEWFDAACFNISNSEARQMDPQQRLILEVGYEAFVRAGYDISKLKGL
                     DAGVFVGQMNYDWMMMNAGTPPSYGGTGMAPSITANRFSYTFGLTGPSFTIDSACSSSL
                     VALDYAIEKIRANRCSLALVGGVNVMLQSMNFVGSSAANMLSPAGRCATFDETADGYCR
                     GEGIGCVVLKSFRKAIADGDNVLAVIKGSAVNHVGKSSSLTAPNGPSQEAVIRNALEQA
                     NLKGKDVDYVECHGTGTQLGDPIEVEALKNVLNDGGRIKSVILGAVKTNIGHLEGAAGI
                     IGLIKTVLVLQHEEVPSNLHFKKLNANIDLTGFKAIFPQNCIKLDTHEKNQVHSERRWI
                     AGVSSFGFGGTNAHVVLESWPAARVLRDSAVELEVDRNFVWLFTGQGSQFSGMGQELYQ
                     SEEAFRMALDICAEHLNNLIDVPLLTLMFNPDMESRLNETRYSQAAILSFEYAMSEMWK
                     NRGVTPKIVLGHSIGEYTAAVVSGVMKLKDALSLVTARGRLMDERCQKGSMVAVFALAD
                     TIRSELKLVDDVSISALNGPKMTVLSGKKESLQSLLARLKLPHTFLPVKHGFHSHLMHP
                     MQAEFQKNFENVALNSPRKDITFVSTVTGTILVGKELMNTDYWVNQVAQPVNFFDAMNA
                     ITSYTKDMEVSYIEIGPKQILIPMAKRFVTVNTYTWDPSNDTRVKTIKDKTITQNNRTT
                     NLQNLFNKKHLPWKVKDAKYNEETVDSVNENYFYEIEWETLIYTEARNIIGKLPRYLIF
                     SHHYLSVTSSDGTYVIHTDETSGNHGHENKNITWLDLSDKDNVKTILMRDEWEAILLFG
                     HGEETLQTIQIALTVLQNSQLQKLKHVWFITSDNEKGEALRALARTARQEIYSVRIWSL
                     EFLYRTSNMNFAKVYETISCTRKQEDYDFRLTGNFEVQVPRLVHMKPYSEINSKPFEIH
                     PYTTYVISGGLGALGLVAAKWIIDSGATNLVLLSRKKPNHIANEKLELLQQSGKVFIEC
                     FECDVGDLNSVKKVHLNLKELQWPPVKGVIHSAGVLFDSTISNLDQEKLVNSFKPKVLG
                     AANLRSVFLPLDFFVQFSSVASVFGSAGQANYAISNAVMDGMAMTWKNQGEPVLSIQWA
                     AWSDGGMAVHNKTALKRSERIGFGNISNKLGTAVLDKLFAEGRLGVVCVAPADWSRAIP
                     HLKTTLVERLNQQNKNAMNEKLNFESSEIKNKNVISLIRQVAEDVIGTEIQDDQALLEA
                     GMDSLGAVEFRNQLSEKLNIPLSTGILFDFPTVHTLANHLESIVQIPAVQQQIVVPLSF
                     PSSGRPTLIIGAGLGGLSFARMLVQAKEKVIIMESKSEIGGVWKLWANSSSKLQIDSPS
                     YDFGCSDSRELKTWPSTYPNRDDVLKGAQDMVSTFAGENVSILMNTHVDRVHSVLGHSS
                     EYLIDYTINGKPSQMRVGGVAAFTGGLHEPRQLNIPGENIFKGKLGFGTNDDITPATFE
                     NSRVVILGHGAFAVENMRTALENGAEHVTILCRKRNMVFSTFCNWLLNSCEGNMSIKTV
                     MEVMRPMYQAAGVDIEALSCFSSENGDFMFDQDTVPPASDLYFLAQATGRLEVIQDIPE
                     SLEQDEVVTRGGRRIRANILLKCLGFNTNDALVKEIFGSDCNIQGLWVNEDPNIFVYND
                     GVQRSRAVHSLLCSSYLFFAQTFASVYLHFKRRPNDLRSALVKMRQVSETETHGRLMVL
                     LWDFLSPAKRTLSERTLRICPFNTFIREREVEWNKYQQVLKLSSKLNLHSLLKPTIDEI
                     RRREPVKLLEERSIFANKSTSIYRSKPKYRILFLHGQGTDGAIACNLLERCGWITQFSN
                     CLEFIVPDAPYEMPAFTNKQQLSEIGLDTLVEQRLYNLNSNYREWRADFDWFAQIFHGN
                     KALLISDTENEKIKQSWKQNFEYIRHITEKYGQFDGLAGFCEGASVASVALHLQALFNK
                     GNQDGIDLGLVNVCFLIAMSPWRSPYFEMQQLFNHESPLDVPSLHISGQNDMEMFKQAV
                     PIFMNDFLNPRRYEHNGKHEYPVVTPSLKNIVSELLNQL*"
                     /DNA="AGGCCAGGACTCTAAAACAACATGTGCATTTGTGCCTCCGAAACCAAAAGAAG
                     AAACTCCAGCTATCCATCTTCTCTCTGAGTGGACTTGATTTTTCTCATGTGTGTCGAGT
                     TTGATACAATTTTGTGGAAAGATAGCTTTGAATCCAGTTAAATCAATATTTGCATTTAA
                     TTTCTTGAAATGTAAGTTGCTAGGTACTTCTTCGTGTTGGAGTACAAGTACTGTTTTGA
                     TTAGTCCAATAATACCCGCTGCACCTTCTAGATGTCCTATATTTGTCTTCACAGCACCT
                     AGAATGACAGATTTAATTCGACCACCATCATTAAGCACGTTTTTCAAAGCTTCCACTTC
                     TATTGGATCTCCAAGTTGAGTTCCTGTCCCGTGACATTCTACGTAATCTACGTCCTTTC
                     CTTTTAGATTAGCTTGTTCTAGAGCATTTCGAATAACAGCTTCTTGTGAGGGTCCGTTA
                     GGAGCTGTTAGCGAAGAACTTTTTCCGACATGATTCACTGCTGATCCTTTGATAACGGC
                     TAGAACGTTATCACCATCTGCTATAGCTTTTCTAAAACTTTTTAAAACTACGCAACCAA
                     TTCCTTCACCACGACAGTAGCCATCTGCAGTTTCATCAAAGGTTGCACAACGACCAGCT
                     GGTGAGAGCATGTTCGCTGCGCTTGATCCGACAAAATTCATCGACTGAAGCATAACATT
                     AACTCCACCTACTAATGCTAAGGAGCATCGGTTAGCTCGAATTTTTTCAATAGCATAAT
                     CAAGAGCGACTAATGATGAGGAACACGCAGAATCGATCGTAAAACTAGGACCAGTTAAT
                     CCAAAAGTGTAAGAAAACCGATTCGCTGTTATCGAAGGAGCCATACCAGTACCACCATA
                     TGAAGGAGGGGTGCCTGCATTCATCATCATCCAATCATAATTCATCTGGCCCACAAAAA
                     CTCCTGCGTCAAGTCCCTTTAACTTTGATATATCATATCCAGCTCTAACGAACGCTTCA
                     TAACCAACTTCCAATATTAGCCGCTGTTGTGGGTCCATTTGTCGAGCTTCTGAATTTGA
                     AATATTGAAACATGCTGCATCGAACCATTCCAAATCAGACATAAACGCACCATGTTTAG
                     TGTAACTTTTACCAGTAGTGACACCACGGATCGGAGAATAGACATCTTCTATGTCGAAT
                     CTAGTTTTTGGAATTTCAGTTACACAGTCACACTCTTGAATGAGCATTGACCAAAACTC
                     CTCTGGCGAAGCGACTCCACCCGGAAGACGACATGCCATACCTATCACAGCGATTGAAT
                     C"
                     /domain_id=6
     BGC_Domain      complement(22571..23854)
                     /type="KS_PKS"
                     /locus_tag="AVAG00146wholescaffoldg23567_16"
                     /detection_type="HMMER3 PFAM SEED"
                     /bitscore="508.9"
                     /evalue="1.9e-154"
                     /strand=-1
                     /translation="IAVIGMACRLPGGVASPEEFWSMLIQECDCVTEIPKTRFDIEDVY
                     SPIRGVTTGKSYTKHGAFMSDLEWFDAACFNISNSEARQMDPQQRLILEVGYEAFVRAG
                     YDISKLKGLDAGVFVGQMNYDWMMMNAGTPPSYGGTGMAPSITANRFSYTFGLTGPSFT
                     IDSACSSSLVALDYAIEKIRANRCSLALVGGVNVMLQSMNFVGSSAANMLSPAGRCATF
                     DETADGYCRGEGIGCVVLKSFRKAIADGDNVLAVIKGSAVNHVGKSSSLTAPNGPSQEA
                     VIRNALEQANLKGKDVDYVECHGTGTQLGDPIEVEALKNVLNDGGRIKSVILGAVKTNI
                     GHLEGAAGIIGLIKTVLVLQHEEVPSNLHFKKLNANIDLTGFKAIFPQNCIKLDTHEKN
                     QVHSERRWIAGVSSFGFGGTNAHVVLESW"
                     /prot_start=4531
                     /prot_end=4959
                     /overlap_start="MNTSKKTQTGNSVLVNKLTEILKISREEILGSFNTKLVDFGID
                     SLQISILQNLLDSSPSLLELYNLTLQNISDLWQNNGTESVAYEKKTIETKQLKFLEMQE
                     SYYIGRFESDRFLPCQVYSEFDFDQIDIPAFNQAIHYVIEKHPMLRAHIVDDQYQEIRD
                     VEEFNVSFSGIRVERSEINLEKRRFECMNSFKKEPNCFWKIEATILPEGKTRLHVLLDM
                     IFLDAASSFLVIRDLVYAYNNIQNGSFIKSVDDNGLSFFEYCTNIQSSSESAASRKYWH
                     DRLDSMPGPPQLPRVQFEKTVLEPSFERISLALDSTKWRALKMRAQELQITPTALILTA
                     FSEVLRTYSDEPNFTLTITITNRHVGGKNFSEVVGDFTNVLLLSILECSNFQDKVKKVH
                     TDMANALNHKDMSGLKVMRLLREKMSNPSFILPIVFTSLLGIDVMPFIDINGLVPCLVY
                     QQTMTPQVWLDHQVYEIGPNDGKELRINWDYDSMFYSPVLIKEMMEAYRLLLESLSQDT
                     WPKETIEVALPASVQNLRFEINATKRDFGNNLLLHTRFETSAVQFSENIAVIDQEVQFT
                     YKKLDQMVSAAMAVLKKNNVKQGDLVGVVMEKGWEQIVAILGILRAGAAYLPINPSDPD
                     LRISTILKLAETPVVLSHSKVMNTGRNWKSSEDQIIIQISIASLEDVKDTETKLIHVDP
                     DSLAYIIFTSGTEGTPKGVEITHRGAMNTCLDINERLGLSANDSVFSISSLSFDLSVWD
                     IFGILSVGGKVVICKSDATRDPEYWWSQLQKHQITIWNSVPTSFEMLIETIPVNNESGS
                     VQFLKSIMLSGDAIKMDFVRLVKQVHPTVRILCLGGATEASIWSNIHEIFPCKSPKGYL
                     VPYGVPLSNQTMHILDERGLYRPANVLGEIYIGGIGLARGYFRNSEKTSEKFINHRVLG
                     RLYNTGDVGYYLSNGEIQIVGRRRDAQIKIGGYRVELTEIENCAEQVNCVKKVAVIFVP
                     GSVQRLIGFVEVDDGIPEDQVKQELIDRIVSCLPDYMWTRTWIVLNSMPLNSNGKIDRV
                     ILATLVPNQVPISTKTESLQRNELEIKILRIAQELLNDSQQSLKTTTSLIEFGMTSLTA
                     IRFSKNLSDEINKKLPYTLVFNHPTVKQIAEMITGHPIDSLRKRQNFSSEPRERSISHN
                     VSIAVIGMACRLPGGVSSAEEFWTMLMEKRNCVTEVPSSRFDINEIYSPNPKTIGKSYT
                     KKGAFINDVEWFDNDFFNIPLAEARTMDPQQRLILEVAYEAFLNAGLDKSALKDSNTGV
                     FIGQMNYDWMLVTDSPHSYAGTGNSPSITANRISFALGLHGASMTVDTACSSSLVAVDL
                     AIEKLRNKKCSVALAGGVNIILHPEPYLITCAAEMLSVDSRCATFDSKANGIVRGEGIG
                     CVVLKCLDQAVFDGDKIFAVIKGSAVNQDGRSATLTAPNGIAQEAALCSALEDAGIDGK
                     DLDYVECHGTGTDLGDPIEVEALAKVLGKERSKPIVLGAVKTNIGHLEGAAGIVGLIKT
                     VLVLQNGQAPPNIHFEKLNPKIDLQQLKGIIPTQTIKIGTDGGKELFAGVSSFGFGGTN
                     AHIILQSYPQKQNTERIASIGPTFVNKKCIPWKLPVPIQSISSHKVEQDEISGSVYEIK
                     WIPLNEISNNEASLNNLIKSRCLILSVESVSTNGTKWVNIIHAVNSNFFTLEDTLQQKR
                     SANLHDTKYLEKLLVNESWSSIILVATSGHGQIVFEIGVRLLKAIQKSYIEKNQQSIPD
                     IWFLDDSQFDEMGLWALARTARIEMPELDLRCVEYNKLNTASHIAELCYKVRKEVKNGE
                     KELKLSNMFYVRRLVKLSQTYKNIRQRVIHENCTYVISGGLGALGLVVAEWLVNSGATH
                     IVLLSRKMKATNPIEQIRRQKENISIEWIQCDISNIEEVKRVDKKLKIDMRWPVIKGIF
                     HTAGELFDSTVKNLEPKCIYSSFSAKVDGAKHLHTVLSPSDFMVLFSSITGVFGSAGQA
                     LYSAANAALDSLAESWSNNGNLKVLSIQWGAWSEVGMAARSKDLIQRLENQGFGSISNS
                     FGKRVLERLLEENRTGTVCVQPINWSRMSPISHLPLLDQLRSTSVSKSNESKQSKTYAN
                     VDEIRAVLRSIVHEVLGNEVEESIPLMDAGLSSLEMVSLHHTLAREFTNINIPSSIIFN
                     YPTIKDLADFIFTQLEQSTKKKRESSTEEYTGQDWQKLNLTTNGRSVFLVGGVLGTAEG
                     TFGKLANMLPSPVYATIPDLSDENATVENIAKKLIRSARRIQPDGKYIVGGLSFGALIA
                     LEMVCQLEQFDQVEALLLLDPRHTPPFTIPEKNPAKFEKLVAAYTPKAIVHSRTVLVQA
                     VLPDFSGLSSLLQEASRSFQGNEQVELNCRSWCSKISKIPSEGHHFKFLNQNHEALARA
                     LTSLSINWKMEKIDNIKHEDDPIAVISMSCRFPGGASNPEDFWDILIRGHDCVTEVPIS
                     RFDMDDDVYYPERGYEGKSYSNRAAFIENVEWFDHEFFNISRAEALIMDPQQRILLEVA
                     YEAFYKAGYNKERLKGCNAGVFVGQANYDWMTSNEDVDFSSPYYGAGSSASITANRISY
                     TLGLEGPSITMDTACSSSLVALDIAHSKLRDGKCSIALVAGVNLILNSRFFVTASAMQA
                     LSLKGRCATFDALADGYCRGEGVGCVILKPLSQAKADGNKILALIKGTAVNHDGRSASL
                     TAPNGLAQQKVIRKGLEMAGLKGKDIDYIECHGTGTKLGDPIEVDALKNVLSEGRKKPI
                     ILGALKTNTGHLEGAAGIAGFIKAVLVIQHKKVPPNIHINELNPKIDLTGFNAIIPYKE
                     VLFENDVLNAYSEEDEKPLIGAVSSFGFGGTNAHVIIESWETKEEHLETAQSKNLILFN
                     PKFLPWRRLTHPLIYRKEETNDKKTCFISRLSGERSHLWDDHVINNEIWIPAASHLTML
                     AGAKLEKENRESIATSKVSKVVQLDDVIIQKRLLVKENMKIRCVLEENGKGEXSSFNFM
                     VLFSSAAAVFGSPGQANYSAANATMDAIAKSWNRSGESILSIQWGAWSEAGMAANRGTL
                     RRIEMQGFGGISNHLGIEILEYLFSTGKVGVVCATPIDWSRMSLTNNPLVSFKGKDKQI
                     SKKKKSQTVSIPTEDVKQKLIKIAVEVLNAEKIDENVSLIEFGLDSLGAVEFRNLLVAE
                     INIELPSIFVYNHPSISDMVSYLSSLSSPKIVEFAPTQFSNEPIAVISMACRFPGEAHN
                     PEEFWSMLRNGHNCVTEVPFSRFDIDEFYDPVRGSMGKTYTKNAALINSIEWFDNEFFN
                     IPSAEAIVMDPQQRVLLEVSYEAFSRAGYDKSSLKGSNTGVFVGQANYDWMTMNQHDIT
                     SPYFGAGSSAAITSNRLSFILGLRGPSMTIDTACSSSLVAMDIATANLRSDKCSLALVA
                     GVNIILSHVNFVGSCSANMLSAKGRCATFDSTADGYCRGEGVGCVVLKKLSRAQADGDE
                     ILAIIKGTAVNQDGRSATMTAPSGVAQESVIRRALVEAGVFGKDIDYVECHGTGTELGD
                     PIEVEALKSVLNVEREKRLILGAVKSNIGHLEGAAGIAGFIKTVLVLRNKMVPPNIHFE
                     TLNPKINIENFNIDIPITNTDLRITNPSRKVIAGISSFGFGGTNAHIIIESWETKEEHL
                     ETAQSKNLILFNPKFLPWRRLTHPLIYRKEETNDKKTCFISRLSGERSHLWDDHVINNE
                     IWIPAASHLTMLAGAKLEKENRESIATSKVSKVVQLDDVIIQKRLLVKENMKIRCVLEE
                     NGKGEIQTEDSDGAKETNVIVTQISLVAQTSLPNPLQLDVLKSQCSVSMDVDSIYKTFE
                     SLGVKFGDTFRTVIEAWRGKDEALARVGIARRVLAPWERSLSLLHPAILDGAFQLMGMS
                     ALSSSGVFVPFHVQRAVFSTQNEQEDQWVYVQLKQMTSSSLTADVILMNSSGKITGFVE
                     NLTSRRLSSLEISPIECLYQTEWSTVSLRSDLVVTKRSELSRCVLISFAPISFDHKNWL
                     NVIHNQNSTISPVEKNYRVVDLRIEIGNILNQEKWDSIIFIANGEDSFLALEFGLLLLK
                     EIQNRIISGQWNQTDLWFITKSLIHSTTNDDLLGSSVAGLWALARTARIEMSELKLKCI
                     EIEQDINSSGQISNICNVVESFEDENEFQLSYNGLLKVLRLVKLNNLSPEMKTSQQLKI
                     NPGETHVISGGLGALGLVIAKWLIDSGATHILLLSRTRKTEMSIELNSLKEKETAVIEW
                     VQCDVSEKESVTSVRKVLEESLKWPPVTGIFHTAGVLADGTIRTLDSEALRKSYSAKVY
                     GAINLHNVFSSFNFMVLFSSAAAVFGSPGQANYSAANATMDAIAKSWNRSGESILSIQW
                     GAWSEAGMAANRGTLRRIEMQGFGGISNHLGIEILEYLFSTGKVGVVCAAPIDWTRIDN
                     YYNPFLEYYRSHLAISRTKIANTVKKVTIDNVDIMNILTQVSMEVLGSKIDENSSLVTS
                     GLDSLGAVEFRNRLSAILDIQLSSIFVYNYPTLAEMASALSTKDSKVSSTIKKERQIES
                     VTDS"
                     /overlap_end="PAARVLRDSAVELEVDRNFVWLFTGQGSQFSGMGQELYQSEEAFR
                     MALDICAEHLNNLIDVPLLTLMFNPDMESRLNETRYSQAAILSFEYAMSEMWKNRGVTP
                     KIVLGHSIGEYTAAVVSGVMKLKDALSLVTARGRLMDERCQKGSMVAVFALADTIRSEL
                     KLVDDVSISALNGPKMTVLSGKKESLQSLLARLKLPHTFLPVKHGFHSHLMHPMQAEFQ
                     KNFENVALNSPRKDITFVSTVTGTILVGKELMNTDYWVNQVAQPVNFFDAMNAITSYTK
                     DMEVSYIEIGPKQILIPMAKRFVTVNTYTWDPSNDTRVKTIKDKTITQNNRTTNLQNLF
                     NKKHLPWKVKDAKYNEETVDSVNENYFYEIEWETLIYTEARNIIGKLPRYLIFSHHYLS
                     VTSSDGTYVIHTDETSGNHGHENKNITWLDLSDKDNVKTILMRDEWEAILLFGHGEETL
                     QTIQIALTVLQNSQLQKLKHVWFITSDNEKGEALRALARTARQEIYSVRIWSLEFLYRT
                     SNMNFAKVYETISCTRKQEDYDFRLTGNFEVQVPRLVHMKPYSEINSKPFEIHPYTTYV
                     ISGGLGALGLVAAKWIIDSGATNLVLLSRKKPNHIANEKLELLQQSGKVFIECFECDVG
                     DLNSVKKVHLNLKELQWPPVKGVIHSAGVLFDSTISNLDQEKLVNSFKPKVLGAANLRS
                     VFLPLDFFVQFSSVASVFGSAGQANYAISNAVMDGMAMTWKNQGEPVLSIQWAAWSDGG
                     MAVHNKTALKRSERIGFGNISNKLGTAVLDKLFAEGRLGVVCVAPADWSRAIPHLKTTL
                     VERLNQQNKNAMNEKLNFESSEIKNKNVISLIRQVAEDVIGTEIQDDQALLEAGMDSLG
                     AVEFRNQLSEKLNIPLSTGILFDFPTVHTLANHLESIVQIPAVQQQIVVPLSFPSSGRP
                     TLIIGAGLGGLSFARMLVQAKEKVIIMESKSEIGGVWKLWANSSSKLQIDSPSYDFGCS
                     DSRELKTWPSTYPNRDDVLKGAQDMVSTFAGENVSILMNTHVDRVHSVLGHSSEYLIDY
                     TINGKPSQMRVGGVAAFTGGLHEPRQLNIPGENIFKGKLGFGTNDDITPATFENSRVVI
                     LGHGAFAVENMRTALENGAEHVTILCRKRNMVFSTFCNWLLNSCEGNMSIKTVMEVMRP
                     MYQAAGVDIEALSCFSSENGDFMFDQDTVPPASDLYFLAQATGRLEVIQDIPESLEQDE
                     VVTRGGRRIRANILLKCLGFNTNDALVKEIFGSDCNIQGLWVNEDPNIFVYNDGVQRSR
                     AVHSLLCSSYLFFAQTFASVYLHFKRRPNDLRSALVKMRQVSETETHGRLMVLLWDFLS
                     PAKRTLSERTLRICPFNTFIREREVEWNKYQQVLKLSSKLNLHSLLKPTIDEIRRREPV
                     KLLEERSIFANKSTSIYRSKPKYRILFLHGQGTDGAIACNLLERCGWITQFSNCLEFIV
                     PDAPYEMPAFTNKQQLSEIGLDTLVEQRLYNLNSNYREWRADFDWFAQIFHGNKALLIS
                     DTENEKIKQSWKQNFEYIRHITEKYGQFDGLAGFCEGASVASVALHLQALFNKGNQDGI
                     DLGLVNVCFLIAMSPWRSPYFEMQQLFNHESPLDVPSLHISGQNDMEMFKQAVPIFMND
                     FLNPRRYEHNGKHEYPVVTPSLKNIVSELLNQL*"
                     /total_prot_seq="MNTSKKTQTGNSVLVNKLTEILKISREEILGSFNTKLVDFGI
                     DSLQISILQNLLDSSPSLLELYNLTLQNISDLWQNNGTESVAYEKKTIETKQLKFLEMQ
                     ESYYIGRFESDRFLPCQVYSEFDFDQIDIPAFNQAIHYVIEKHPMLRAHIVDDQYQEIR
                     DVEEFNVSFSGIRVERSEINLEKRRFECMNSFKKEPNCFWKIEATILPEGKTRLHVLLD
                     MIFLDAASSFLVIRDLVYAYNNIQNGSFIKSVDDNGLSFFEYCTNIQSSSESAASRKYW
                     HDRLDSMPGPPQLPRVQFEKTVLEPSFERISLALDSTKWRALKMRAQELQITPTALILT
                     AFSEVLRTYSDEPNFTLTITITNRHVGGKNFSEVVGDFTNVLLLSILECSNFQDKVKKV
                     HTDMANALNHKDMSGLKVMRLLREKMSNPSFILPIVFTSLLGIDVMPFIDINGLVPCLV
                     YQQTMTPQVWLDHQVYEIGPNDGKELRINWDYDSMFYSPVLIKEMMEAYRLLLESLSQD
                     TWPKETIEVALPASVQNLRFEINATKRDFGNNLLLHTRFETSAVQFSENIAVIDQEVQF
                     TYKKLDQMVSAAMAVLKKNNVKQGDLVGVVMEKGWEQIVAILGILRAGAAYLPINPSDP
                     DLRISTILKLAETPVVLSHSKVMNTGRNWKSSEDQIIIQISIASLEDVKDTETKLIHVD
                     PDSLAYIIFTSGTEGTPKGVEITHRGAMNTCLDINERLGLSANDSVFSISSLSFDLSVW
                     DIFGILSVGGKVVICKSDATRDPEYWWSQLQKHQITIWNSVPTSFEMLIETIPVNNESG
                     SVQFLKSIMLSGDAIKMDFVRLVKQVHPTVRILCLGGATEASIWSNIHEIFPCKSPKGY
                     LVPYGVPLSNQTMHILDERGLYRPANVLGEIYIGGIGLARGYFRNSEKTSEKFINHRVL
                     GRLYNTGDVGYYLSNGEIQIVGRRRDAQIKIGGYRVELTEIENCAEQVNCVKKVAVIFV
                     PGSVQRLIGFVEVDDGIPEDQVKQELIDRIVSCLPDYMWTRTWIVLNSMPLNSNGKIDR
                     VILATLVPNQVPISTKTESLQRNELEIKILRIAQELLNDSQQSLKTTTSLIEFGMTSLT
                     AIRFSKNLSDEINKKLPYTLVFNHPTVKQIAEMITGHPIDSLRKRQNFSSEPRERSISH
                     NVSIAVIGMACRLPGGVSSAEEFWTMLMEKRNCVTEVPSSRFDINEIYSPNPKTIGKSY
                     TKKGAFINDVEWFDNDFFNIPLAEARTMDPQQRLILEVAYEAFLNAGLDKSALKDSNTG
                     VFIGQMNYDWMLVTDSPHSYAGTGNSPSITANRISFALGLHGASMTVDTACSSSLVAVD
                     LAIEKLRNKKCSVALAGGVNIILHPEPYLITCAAEMLSVDSRCATFDSKANGIVRGEGI
                     GCVVLKCLDQAVFDGDKIFAVIKGSAVNQDGRSATLTAPNGIAQEAALCSALEDAGIDG
                     KDLDYVECHGTGTDLGDPIEVEALAKVLGKERSKPIVLGAVKTNIGHLEGAAGIVGLIK
                     TVLVLQNGQAPPNIHFEKLNPKIDLQQLKGIIPTQTIKIGTDGGKELFAGVSSFGFGGT
                     NAHIILQSYPQKQNTERIASIGPTFVNKKCIPWKLPVPIQSISSHKVEQDEISGSVYEI
                     KWIPLNEISNNEASLNNLIKSRCLILSVESVSTNGTKWVNIIHAVNSNFFTLEDTLQQK
                     RSANLHDTKYLEKLLVNESWSSIILVATSGHGQIVFEIGVRLLKAIQKSYIEKNQQSIP
                     DIWFLDDSQFDEMGLWALARTARIEMPELDLRCVEYNKLNTASHIAELCYKVRKEVKNG
                     EKELKLSNMFYVRRLVKLSQTYKNIRQRVIHENCTYVISGGLGALGLVVAEWLVNSGAT
                     HIVLLSRKMKATNPIEQIRRQKENISIEWIQCDISNIEEVKRVDKKLKIDMRWPVIKGI
                     FHTAGELFDSTVKNLEPKCIYSSFSAKVDGAKHLHTVLSPSDFMVLFSSITGVFGSAGQ
                     ALYSAANAALDSLAESWSNNGNLKVLSIQWGAWSEVGMAARSKDLIQRLENQGFGSISN
                     SFGKRVLERLLEENRTGTVCVQPINWSRMSPISHLPLLDQLRSTSVSKSNESKQSKTYA
                     NVDEIRAVLRSIVHEVLGNEVEESIPLMDAGLSSLEMVSLHHTLAREFTNINIPSSIIF
                     NYPTIKDLADFIFTQLEQSTKKKRESSTEEYTGQDWQKLNLTTNGRSVFLVGGVLGTAE
                     GTFGKLANMLPSPVYATIPDLSDENATVENIAKKLIRSARRIQPDGKYIVGGLSFGALI
                     ALEMVCQLEQFDQVEALLLLDPRHTPPFTIPEKNPAKFEKLVAAYTPKAIVHSRTVLVQ
                     AVLPDFSGLSSLLQEASRSFQGNEQVELNCRSWCSKISKIPSEGHHFKFLNQNHEALAR
                     ALTSLSINWKMEKIDNIKHEDDPIAVISMSCRFPGGASNPEDFWDILIRGHDCVTEVPI
                     SRFDMDDDVYYPERGYEGKSYSNRAAFIENVEWFDHEFFNISRAEALIMDPQQRILLEV
                     AYEAFYKAGYNKERLKGCNAGVFVGQANYDWMTSNEDVDFSSPYYGAGSSASITANRIS
                     YTLGLEGPSITMDTACSSSLVALDIAHSKLRDGKCSIALVAGVNLILNSRFFVTASAMQ
                     ALSLKGRCATFDALADGYCRGEGVGCVILKPLSQAKADGNKILALIKGTAVNHDGRSAS
                     LTAPNGLAQQKVIRKGLEMAGLKGKDIDYIECHGTGTKLGDPIEVDALKNVLSEGRKKP
                     IILGALKTNTGHLEGAAGIAGFIKAVLVIQHKKVPPNIHINELNPKIDLTGFNAIIPYK
                     EVLFENDVLNAYSEEDEKPLIGAVSSFGFGGTNAHVIIESWETKEEHLETAQSKNLILF
                     NPKFLPWRRLTHPLIYRKEETNDKKTCFISRLSGERSHLWDDHVINNEIWIPAASHLTM
                     LAGAKLEKENRESIATSKVSKVVQLDDVIIQKRLLVKENMKIRCVLEENGKGEXSSFNF
                     MVLFSSAAAVFGSPGQANYSAANATMDAIAKSWNRSGESILSIQWGAWSEAGMAANRGT
                     LRRIEMQGFGGISNHLGIEILEYLFSTGKVGVVCATPIDWSRMSLTNNPLVSFKGKDKQ
                     ISKKKKSQTVSIPTEDVKQKLIKIAVEVLNAEKIDENVSLIEFGLDSLGAVEFRNLLVA
                     EINIELPSIFVYNHPSISDMVSYLSSLSSPKIVEFAPTQFSNEPIAVISMACRFPGEAH
                     NPEEFWSMLRNGHNCVTEVPFSRFDIDEFYDPVRGSMGKTYTKNAALINSIEWFDNEFF
                     NIPSAEAIVMDPQQRVLLEVSYEAFSRAGYDKSSLKGSNTGVFVGQANYDWMTMNQHDI
                     TSPYFGAGSSAAITSNRLSFILGLRGPSMTIDTACSSSLVAMDIATANLRSDKCSLALV
                     AGVNIILSHVNFVGSCSANMLSAKGRCATFDSTADGYCRGEGVGCVVLKKLSRAQADGD
                     EILAIIKGTAVNQDGRSATMTAPSGVAQESVIRRALVEAGVFGKDIDYVECHGTGTELG
                     DPIEVEALKSVLNVEREKRLILGAVKSNIGHLEGAAGIAGFIKTVLVLRNKMVPPNIHF
                     ETLNPKINIENFNIDIPITNTDLRITNPSRKVIAGISSFGFGGTNAHIIIESWETKEEH
                     LETAQSKNLILFNPKFLPWRRLTHPLIYRKEETNDKKTCFISRLSGERSHLWDDHVINN
                     EIWIPAASHLTMLAGAKLEKENRESIATSKVSKVVQLDDVIIQKRLLVKENMKIRCVLE
                     ENGKGEIQTEDSDGAKETNVIVTQISLVAQTSLPNPLQLDVLKSQCSVSMDVDSIYKTF
                     ESLGVKFGDTFRTVIEAWRGKDEALARVGIARRVLAPWERSLSLLHPAILDGAFQLMGM
                     SALSSSGVFVPFHVQRAVFSTQNEQEDQWVYVQLKQMTSSSLTADVILMNSSGKITGFV
                     ENLTSRRLSSLEISPIECLYQTEWSTVSLRSDLVVTKRSELSRCVLISFAPISFDHKNW
                     LNVIHNQNSTISPVEKNYRVVDLRIEIGNILNQEKWDSIIFIANGEDSFLALEFGLLLL
                     KEIQNRIISGQWNQTDLWFITKSLIHSTTNDDLLGSSVAGLWALARTARIEMSELKLKC
                     IEIEQDINSSGQISNICNVVESFEDENEFQLSYNGLLKVLRLVKLNNLSPEMKTSQQLK
                     INPGETHVISGGLGALGLVIAKWLIDSGATHILLLSRTRKTEMSIELNSLKEKETAVIE
                     WVQCDVSEKESVTSVRKVLEESLKWPPVTGIFHTAGVLADGTIRTLDSEALRKSYSAKV
                     YGAINLHNVFSSFNFMVLFSSAAAVFGSPGQANYSAANATMDAIAKSWNRSGESILSIQ
                     WGAWSEAGMAANRGTLRRIEMQGFGGISNHLGIEILEYLFSTGKVGVVCAAPIDWTRID
                     NYYNPFLEYYRSHLAISRTKIANTVKKVTIDNVDIMNILTQVSMEVLGSKIDENSSLVT
                     SGLDSLGAVEFRNRLSAILDIQLSSIFVYNYPTLAEMASALSTKDSKVSSTIKKERQIE
                     SVTDSIAVIGMACRLPGGVASPEEFWSMLIQECDCVTEIPKTRFDIEDVYSPIRGVTTG
                     KSYTKHGAFMSDLEWFDAACFNISNSEARQMDPQQRLILEVGYEAFVRAGYDISKLKGL
                     DAGVFVGQMNYDWMMMNAGTPPSYGGTGMAPSITANRFSYTFGLTGPSFTIDSACSSSL
                     VALDYAIEKIRANRCSLALVGGVNVMLQSMNFVGSSAANMLSPAGRCATFDETADGYCR
                     GEGIGCVVLKSFRKAIADGDNVLAVIKGSAVNHVGKSSSLTAPNGPSQEAVIRNALEQA
                     NLKGKDVDYVECHGTGTQLGDPIEVEALKNVLNDGGRIKSVILGAVKTNIGHLEGAAGI
                     IGLIKTVLVLQHEEVPSNLHFKKLNANIDLTGFKAIFPQNCIKLDTHEKNQVHSERRWI
                     AGVSSFGFGGTNAHVVLESWPAARVLRDSAVELEVDRNFVWLFTGQGSQFSGMGQELYQ
                     SEEAFRMALDICAEHLNNLIDVPLLTLMFNPDMESRLNETRYSQAAILSFEYAMSEMWK
                     NRGVTPKIVLGHSIGEYTAAVVSGVMKLKDALSLVTARGRLMDERCQKGSMVAVFALAD
                     TIRSELKLVDDVSISALNGPKMTVLSGKKESLQSLLARLKLPHTFLPVKHGFHSHLMHP
                     MQAEFQKNFENVALNSPRKDITFVSTVTGTILVGKELMNTDYWVNQVAQPVNFFDAMNA
                     ITSYTKDMEVSYIEIGPKQILIPMAKRFVTVNTYTWDPSNDTRVKTIKDKTITQNNRTT
                     NLQNLFNKKHLPWKVKDAKYNEETVDSVNENYFYEIEWETLIYTEARNIIGKLPRYLIF
                     SHHYLSVTSSDGTYVIHTDETSGNHGHENKNITWLDLSDKDNVKTILMRDEWEAILLFG
                     HGEETLQTIQIALTVLQNSQLQKLKHVWFITSDNEKGEALRALARTARQEIYSVRIWSL
                     EFLYRTSNMNFAKVYETISCTRKQEDYDFRLTGNFEVQVPRLVHMKPYSEINSKPFEIH
                     PYTTYVISGGLGALGLVAAKWIIDSGATNLVLLSRKKPNHIANEKLELLQQSGKVFIEC
                     FECDVGDLNSVKKVHLNLKELQWPPVKGVIHSAGVLFDSTISNLDQEKLVNSFKPKVLG
                     AANLRSVFLPLDFFVQFSSVASVFGSAGQANYAISNAVMDGMAMTWKNQGEPVLSIQWA
                     AWSDGGMAVHNKTALKRSERIGFGNISNKLGTAVLDKLFAEGRLGVVCVAPADWSRAIP
                     HLKTTLVERLNQQNKNAMNEKLNFESSEIKNKNVISLIRQVAEDVIGTEIQDDQALLEA
                     GMDSLGAVEFRNQLSEKLNIPLSTGILFDFPTVHTLANHLESIVQIPAVQQQIVVPLSF
                     PSSGRPTLIIGAGLGGLSFARMLVQAKEKVIIMESKSEIGGVWKLWANSSSKLQIDSPS
                     YDFGCSDSRELKTWPSTYPNRDDVLKGAQDMVSTFAGENVSILMNTHVDRVHSVLGHSS
                     EYLIDYTINGKPSQMRVGGVAAFTGGLHEPRQLNIPGENIFKGKLGFGTNDDITPATFE
                     NSRVVILGHGAFAVENMRTALENGAEHVTILCRKRNMVFSTFCNWLLNSCEGNMSIKTV
                     MEVMRPMYQAAGVDIEALSCFSSENGDFMFDQDTVPPASDLYFLAQATGRLEVIQDIPE
                     SLEQDEVVTRGGRRIRANILLKCLGFNTNDALVKEIFGSDCNIQGLWVNEDPNIFVYND
                     GVQRSRAVHSLLCSSYLFFAQTFASVYLHFKRRPNDLRSALVKMRQVSETETHGRLMVL
                     LWDFLSPAKRTLSERTLRICPFNTFIREREVEWNKYQQVLKLSSKLNLHSLLKPTIDEI
                     RRREPVKLLEERSIFANKSTSIYRSKPKYRILFLHGQGTDGAIACNLLERCGWITQFSN
                     CLEFIVPDAPYEMPAFTNKQQLSEIGLDTLVEQRLYNLNSNYREWRADFDWFAQIFHGN
                     KALLISDTENEKIKQSWKQNFEYIRHITEKYGQFDGLAGFCEGASVASVALHLQALFNK
                     GNQDGIDLGLVNVCFLIAMSPWRSPYFEMQQLFNHESPLDVPSLHISGQNDMEMFKQAV
                     PIFMNDFLNPRRYEHNGKHEYPVVTPSLKNIVSELLNQL*"
                     /DNA="CCAGGACTCTAAAACAACATGTGCATTTGTGCCTCCGAAACCAAAAGAAGAAA
                     CTCCAGCTATCCATCTTCTCTCTGAGTGGACTTGATTTTTCTCATGTGTGTCGAGTTTG
                     ATACAATTTTGTGGAAAGATAGCTTTGAATCCAGTTAAATCAATATTTGCATTTAATTT
                     CTTGAAATGTAAGTTGCTAGGTACTTCTTCGTGTTGGAGTACAAGTACTGTTTTGATTA
                     GTCCAATAATACCCGCTGCACCTTCTAGATGTCCTATATTTGTCTTCACAGCACCTAGA
                     ATGACAGATTTAATTCGACCACCATCATTAAGCACGTTTTTCAAAGCTTCCACTTCTAT
                     TGGATCTCCAAGTTGAGTTCCTGTCCCGTGACATTCTACGTAATCTACGTCCTTTCCTT
                     TTAGATTAGCTTGTTCTAGAGCATTTCGAATAACAGCTTCTTGTGAGGGTCCGTTAGGA
                     GCTGTTAGCGAAGAACTTTTTCCGACATGATTCACTGCTGATCCTTTGATAACGGCTAG
                     AACGTTATCACCATCTGCTATAGCTTTTCTAAAACTTTTTAAAACTACGCAACCAATTC
                     CTTCACCACGACAGTAGCCATCTGCAGTTTCATCAAAGGTTGCACAACGACCAGCTGGT
                     GAGAGCATGTTCGCTGCGCTTGATCCGACAAAATTCATCGACTGAAGCATAACATTAAC
                     TCCACCTACTAATGCTAAGGAGCATCGGTTAGCTCGAATTTTTTCAATAGCATAATCAA
                     GAGCGACTAATGATGAGGAACACGCAGAATCGATCGTAAAACTAGGACCAGTTAATCCA
                     AAAGTGTAAGAAAACCGATTCGCTGTTATCGAAGGAGCCATACCAGTACCACCATATGA
                     AGGAGGGGTGCCTGCATTCATCATCATCCAATCATAATTCATCTGGCCCACAAAAACTC
                     CTGCGTCAAGTCCCTTTAACTTTGATATATCATATCCAGCTCTAACGAACGCTTCATAA
                     CCAACTTCCAATATTAGCCGCTGTTGTGGGTCCATTTGTCGAGCTTCTGAATTTGAAAT
                     ATTGAAACATGCTGCATCGAACCATTCCAAATCAGACATAAACGCACCATGTTTAGTGT
                     AACTTTTACCAGTAGTGACACCACGGATCGGAGAATAGACATCTTCTATGTCGAATCTA
                     GTTTTTGGAATTTCAGTTACACAGTCACACTCTTGAATGAGCATTGACCAAAACTCCTC
                     TGGCGAAGCGACTCCACCCGGAAGACGACATGCCATACCTATCACAGCGAT"
                     /domain_id=7
     BGC_Domain      complement(22745..23095)
                     /type="PF02801_6-Ring_PM"
                     /locus_tag="AVAG00146wholescaffoldg23567_16"
                     /detection_type="HMMER3 PFAM SEED"
                     /bitscore="143.0"
                     /evalue="6.5e-44"
                     /strand=-1
                     /translation="LAVIKGSAVNHVGKSSSLTAPNGPSQEAVIRNALEQANLKGKDVD
                     YVECHGTGTQLGDPIEVEALKNVLNDGGRIKSVILGAVKTNIGHLEGAAGIIGLIKTVL
                     VLQHEEVPSNLHF"
                     /prot_start=4784
                     /prot_end=4901
                     /overlap_start="MNTSKKTQTGNSVLVNKLTEILKISREEILGSFNTKLVDFGID
                     SLQISILQNLLDSSPSLLELYNLTLQNISDLWQNNGTESVAYEKKTIETKQLKFLEMQE
                     SYYIGRFESDRFLPCQVYSEFDFDQIDIPAFNQAIHYVIEKHPMLRAHIVDDQYQEIRD
                     VEEFNVSFSGIRVERSEINLEKRRFECMNSFKKEPNCFWKIEATILPEGKTRLHVLLDM
                     IFLDAASSFLVIRDLVYAYNNIQNGSFIKSVDDNGLSFFEYCTNIQSSSESAASRKYWH
                     DRLDSMPGPPQLPRVQFEKTVLEPSFERISLALDSTKWRALKMRAQELQITPTALILTA
                     FSEVLRTYSDEPNFTLTITITNRHVGGKNFSEVVGDFTNVLLLSILECSNFQDKVKKVH
                     TDMANALNHKDMSGLKVMRLLREKMSNPSFILPIVFTSLLGIDVMPFIDINGLVPCLVY
                     QQTMTPQVWLDHQVYEIGPNDGKELRINWDYDSMFYSPVLIKEMMEAYRLLLESLSQDT
                     WPKETIEVALPASVQNLRFEINATKRDFGNNLLLHTRFETSAVQFSENIAVIDQEVQFT
                     YKKLDQMVSAAMAVLKKNNVKQGDLVGVVMEKGWEQIVAILGILRAGAAYLPINPSDPD
                     LRISTILKLAETPVVLSHSKVMNTGRNWKSSEDQIIIQISIASLEDVKDTETKLIHVDP
                     DSLAYIIFTSGTEGTPKGVEITHRGAMNTCLDINERLGLSANDSVFSISSLSFDLSVWD
                     IFGILSVGGKVVICKSDATRDPEYWWSQLQKHQITIWNSVPTSFEMLIETIPVNNESGS
                     VQFLKSIMLSGDAIKMDFVRLVKQVHPTVRILCLGGATEASIWSNIHEIFPCKSPKGYL
                     VPYGVPLSNQTMHILDERGLYRPANVLGEIYIGGIGLARGYFRNSEKTSEKFINHRVLG
                     RLYNTGDVGYYLSNGEIQIVGRRRDAQIKIGGYRVELTEIENCAEQVNCVKKVAVIFVP
                     GSVQRLIGFVEVDDGIPEDQVKQELIDRIVSCLPDYMWTRTWIVLNSMPLNSNGKIDRV
                     ILATLVPNQVPISTKTESLQRNELEIKILRIAQELLNDSQQSLKTTTSLIEFGMTSLTA
                     IRFSKNLSDEINKKLPYTLVFNHPTVKQIAEMITGHPIDSLRKRQNFSSEPRERSISHN
                     VSIAVIGMACRLPGGVSSAEEFWTMLMEKRNCVTEVPSSRFDINEIYSPNPKTIGKSYT
                     KKGAFINDVEWFDNDFFNIPLAEARTMDPQQRLILEVAYEAFLNAGLDKSALKDSNTGV
                     FIGQMNYDWMLVTDSPHSYAGTGNSPSITANRISFALGLHGASMTVDTACSSSLVAVDL
                     AIEKLRNKKCSVALAGGVNIILHPEPYLITCAAEMLSVDSRCATFDSKANGIVRGEGIG
                     CVVLKCLDQAVFDGDKIFAVIKGSAVNQDGRSATLTAPNGIAQEAALCSALEDAGIDGK
                     DLDYVECHGTGTDLGDPIEVEALAKVLGKERSKPIVLGAVKTNIGHLEGAAGIVGLIKT
                     VLVLQNGQAPPNIHFEKLNPKIDLQQLKGIIPTQTIKIGTDGGKELFAGVSSFGFGGTN
                     AHIILQSYPQKQNTERIASIGPTFVNKKCIPWKLPVPIQSISSHKVEQDEISGSVYEIK
                     WIPLNEISNNEASLNNLIKSRCLILSVESVSTNGTKWVNIIHAVNSNFFTLEDTLQQKR
                     SANLHDTKYLEKLLVNESWSSIILVATSGHGQIVFEIGVRLLKAIQKSYIEKNQQSIPD
                     IWFLDDSQFDEMGLWALARTARIEMPELDLRCVEYNKLNTASHIAELCYKVRKEVKNGE
                     KELKLSNMFYVRRLVKLSQTYKNIRQRVIHENCTYVISGGLGALGLVVAEWLVNSGATH
                     IVLLSRKMKATNPIEQIRRQKENISIEWIQCDISNIEEVKRVDKKLKIDMRWPVIKGIF
                     HTAGELFDSTVKNLEPKCIYSSFSAKVDGAKHLHTVLSPSDFMVLFSSITGVFGSAGQA
                     LYSAANAALDSLAESWSNNGNLKVLSIQWGAWSEVGMAARSKDLIQRLENQGFGSISNS
                     FGKRVLERLLEENRTGTVCVQPINWSRMSPISHLPLLDQLRSTSVSKSNESKQSKTYAN
                     VDEIRAVLRSIVHEVLGNEVEESIPLMDAGLSSLEMVSLHHTLAREFTNINIPSSIIFN
                     YPTIKDLADFIFTQLEQSTKKKRESSTEEYTGQDWQKLNLTTNGRSVFLVGGVLGTAEG
                     TFGKLANMLPSPVYATIPDLSDENATVENIAKKLIRSARRIQPDGKYIVGGLSFGALIA
                     LEMVCQLEQFDQVEALLLLDPRHTPPFTIPEKNPAKFEKLVAAYTPKAIVHSRTVLVQA
                     VLPDFSGLSSLLQEASRSFQGNEQVELNCRSWCSKISKIPSEGHHFKFLNQNHEALARA
                     LTSLSINWKMEKIDNIKHEDDPIAVISMSCRFPGGASNPEDFWDILIRGHDCVTEVPIS
                     RFDMDDDVYYPERGYEGKSYSNRAAFIENVEWFDHEFFNISRAEALIMDPQQRILLEVA
                     YEAFYKAGYNKERLKGCNAGVFVGQANYDWMTSNEDVDFSSPYYGAGSSASITANRISY
                     TLGLEGPSITMDTACSSSLVALDIAHSKLRDGKCSIALVAGVNLILNSRFFVTASAMQA
                     LSLKGRCATFDALADGYCRGEGVGCVILKPLSQAKADGNKILALIKGTAVNHDGRSASL
                     TAPNGLAQQKVIRKGLEMAGLKGKDIDYIECHGTGTKLGDPIEVDALKNVLSEGRKKPI
                     ILGALKTNTGHLEGAAGIAGFIKAVLVIQHKKVPPNIHINELNPKIDLTGFNAIIPYKE
                     VLFENDVLNAYSEEDEKPLIGAVSSFGFGGTNAHVIIESWETKEEHLETAQSKNLILFN
                     PKFLPWRRLTHPLIYRKEETNDKKTCFISRLSGERSHLWDDHVINNEIWIPAASHLTML
                     AGAKLEKENRESIATSKVSKVVQLDDVIIQKRLLVKENMKIRCVLEENGKGEXSSFNFM
                     VLFSSAAAVFGSPGQANYSAANATMDAIAKSWNRSGESILSIQWGAWSEAGMAANRGTL
                     RRIEMQGFGGISNHLGIEILEYLFSTGKVGVVCATPIDWSRMSLTNNPLVSFKGKDKQI
                     SKKKKSQTVSIPTEDVKQKLIKIAVEVLNAEKIDENVSLIEFGLDSLGAVEFRNLLVAE
                     INIELPSIFVYNHPSISDMVSYLSSLSSPKIVEFAPTQFSNEPIAVISMACRFPGEAHN
                     PEEFWSMLRNGHNCVTEVPFSRFDIDEFYDPVRGSMGKTYTKNAALINSIEWFDNEFFN
                     IPSAEAIVMDPQQRVLLEVSYEAFSRAGYDKSSLKGSNTGVFVGQANYDWMTMNQHDIT
                     SPYFGAGSSAAITSNRLSFILGLRGPSMTIDTACSSSLVAMDIATANLRSDKCSLALVA
                     GVNIILSHVNFVGSCSANMLSAKGRCATFDSTADGYCRGEGVGCVVLKKLSRAQADGDE
                     ILAIIKGTAVNQDGRSATMTAPSGVAQESVIRRALVEAGVFGKDIDYVECHGTGTELGD
                     PIEVEALKSVLNVEREKRLILGAVKSNIGHLEGAAGIAGFIKTVLVLRNKMVPPNIHFE
                     TLNPKINIENFNIDIPITNTDLRITNPSRKVIAGISSFGFGGTNAHIIIESWETKEEHL
                     ETAQSKNLILFNPKFLPWRRLTHPLIYRKEETNDKKTCFISRLSGERSHLWDDHVINNE
                     IWIPAASHLTMLAGAKLEKENRESIATSKVSKVVQLDDVIIQKRLLVKENMKIRCVLEE
                     NGKGEIQTEDSDGAKETNVIVTQISLVAQTSLPNPLQLDVLKSQCSVSMDVDSIYKTFE
                     SLGVKFGDTFRTVIEAWRGKDEALARVGIARRVLAPWERSLSLLHPAILDGAFQLMGMS
                     ALSSSGVFVPFHVQRAVFSTQNEQEDQWVYVQLKQMTSSSLTADVILMNSSGKITGFVE
                     NLTSRRLSSLEISPIECLYQTEWSTVSLRSDLVVTKRSELSRCVLISFAPISFDHKNWL
                     NVIHNQNSTISPVEKNYRVVDLRIEIGNILNQEKWDSIIFIANGEDSFLALEFGLLLLK
                     EIQNRIISGQWNQTDLWFITKSLIHSTTNDDLLGSSVAGLWALARTARIEMSELKLKCI
                     EIEQDINSSGQISNICNVVESFEDENEFQLSYNGLLKVLRLVKLNNLSPEMKTSQQLKI
                     NPGETHVISGGLGALGLVIAKWLIDSGATHILLLSRTRKTEMSIELNSLKEKETAVIEW
                     VQCDVSEKESVTSVRKVLEESLKWPPVTGIFHTAGVLADGTIRTLDSEALRKSYSAKVY
                     GAINLHNVFSSFNFMVLFSSAAAVFGSPGQANYSAANATMDAIAKSWNRSGESILSIQW
                     GAWSEAGMAANRGTLRRIEMQGFGGISNHLGIEILEYLFSTGKVGVVCAAPIDWTRIDN
                     YYNPFLEYYRSHLAISRTKIANTVKKVTIDNVDIMNILTQVSMEVLGSKIDENSSLVTS
                     GLDSLGAVEFRNRLSAILDIQLSSIFVYNYPTLAEMASALSTKDSKVSSTIKKERQIES
                     VTDSIAVIGMACRLPGGVASPEEFWSMLIQECDCVTEIPKTRFDIEDVYSPIRGVTTGK
                     SYTKHGAFMSDLEWFDAACFNISNSEARQMDPQQRLILEVGYEAFVRAGYDISKLKGLD
                     AGVFVGQMNYDWMMMNAGTPPSYGGTGMAPSITANRFSYTFGLTGPSFTIDSACSSSLV
                     ALDYAIEKIRANRCSLALVGGVNVMLQSMNFVGSSAANMLSPAGRCATFDETADGYCRG
                     EGIGCVVLKSFRKAIADGDNV"
                     /overlap_end="KKLNANIDLTGFKAIFPQNCIKLDTHEKNQVHSERRWIAGVSSFG
                     FGGTNAHVVLESWPAARVLRDSAVELEVDRNFVWLFTGQGSQFSGMGQELYQSEEAFRM
                     ALDICAEHLNNLIDVPLLTLMFNPDMESRLNETRYSQAAILSFEYAMSEMWKNRGVTPK
                     IVLGHSIGEYTAAVVSGVMKLKDALSLVTARGRLMDERCQKGSMVAVFALADTIRSELK
                     LVDDVSISALNGPKMTVLSGKKESLQSLLARLKLPHTFLPVKHGFHSHLMHPMQAEFQK
                     NFENVALNSPRKDITFVSTVTGTILVGKELMNTDYWVNQVAQPVNFFDAMNAITSYTKD
                     MEVSYIEIGPKQILIPMAKRFVTVNTYTWDPSNDTRVKTIKDKTITQNNRTTNLQNLFN
                     KKHLPWKVKDAKYNEETVDSVNENYFYEIEWETLIYTEARNIIGKLPRYLIFSHHYLSV
                     TSSDGTYVIHTDETSGNHGHENKNITWLDLSDKDNVKTILMRDEWEAILLFGHGEETLQ
                     TIQIALTVLQNSQLQKLKHVWFITSDNEKGEALRALARTARQEIYSVRIWSLEFLYRTS
                     NMNFAKVYETISCTRKQEDYDFRLTGNFEVQVPRLVHMKPYSEINSKPFEIHPYTTYVI
                     SGGLGALGLVAAKWIIDSGATNLVLLSRKKPNHIANEKLELLQQSGKVFIECFECDVGD
                     LNSVKKVHLNLKELQWPPVKGVIHSAGVLFDSTISNLDQEKLVNSFKPKVLGAANLRSV
                     FLPLDFFVQFSSVASVFGSAGQANYAISNAVMDGMAMTWKNQGEPVLSIQWAAWSDGGM
                     AVHNKTALKRSERIGFGNISNKLGTAVLDKLFAEGRLGVVCVAPADWSRAIPHLKTTLV
                     ERLNQQNKNAMNEKLNFESSEIKNKNVISLIRQVAEDVIGTEIQDDQALLEAGMDSLGA
                     VEFRNQLSEKLNIPLSTGILFDFPTVHTLANHLESIVQIPAVQQQIVVPLSFPSSGRPT
                     LIIGAGLGGLSFARMLVQAKEKVIIMESKSEIGGVWKLWANSSSKLQIDSPSYDFGCSD
                     SRELKTWPSTYPNRDDVLKGAQDMVSTFAGENVSILMNTHVDRVHSVLGHSSEYLIDYT
                     INGKPSQMRVGGVAAFTGGLHEPRQLNIPGENIFKGKLGFGTNDDITPATFENSRVVIL
                     GHGAFAVENMRTALENGAEHVTILCRKRNMVFSTFCNWLLNSCEGNMSIKTVMEVMRPM
                     YQAAGVDIEALSCFSSENGDFMFDQDTVPPASDLYFLAQATGRLEVIQDIPESLEQDEV
                     VTRGGRRIRANILLKCLGFNTNDALVKEIFGSDCNIQGLWVNEDPNIFVYNDGVQRSRA
                     VHSLLCSSYLFFAQTFASVYLHFKRRPNDLRSALVKMRQVSETETHGRLMVLLWDFLSP
                     AKRTLSERTLRICPFNTFIREREVEWNKYQQVLKLSSKLNLHSLLKPTIDEIRRREPVK
                     LLEERSIFANKSTSIYRSKPKYRILFLHGQGTDGAIACNLLERCGWITQFSNCLEFIVP
                     DAPYEMPAFTNKQQLSEIGLDTLVEQRLYNLNSNYREWRADFDWFAQIFHGNKALLISD
                     TENEKIKQSWKQNFEYIRHITEKYGQFDGLAGFCEGASVASVALHLQALFNKGNQDGID
                     LGLVNVCFLIAMSPWRSPYFEMQQLFNHESPLDVPSLHISGQNDMEMFKQAVPIFMNDF
                     LNPRRYEHNGKHEYPVVTPSLKNIVSELLNQL*"
                     /total_prot_seq="MNTSKKTQTGNSVLVNKLTEILKISREEILGSFNTKLVDFGI
                     DSLQISILQNLLDSSPSLLELYNLTLQNISDLWQNNGTESVAYEKKTIETKQLKFLEMQ
                     ESYYIGRFESDRFLPCQVYSEFDFDQIDIPAFNQAIHYVIEKHPMLRAHIVDDQYQEIR
                     DVEEFNVSFSGIRVERSEINLEKRRFECMNSFKKEPNCFWKIEATILPEGKTRLHVLLD
                     MIFLDAASSFLVIRDLVYAYNNIQNGSFIKSVDDNGLSFFEYCTNIQSSSESAASRKYW
                     HDRLDSMPGPPQLPRVQFEKTVLEPSFERISLALDSTKWRALKMRAQELQITPTALILT
                     AFSEVLRTYSDEPNFTLTITITNRHVGGKNFSEVVGDFTNVLLLSILECSNFQDKVKKV
                     HTDMANALNHKDMSGLKVMRLLREKMSNPSFILPIVFTSLLGIDVMPFIDINGLVPCLV
                     YQQTMTPQVWLDHQVYEIGPNDGKELRINWDYDSMFYSPVLIKEMMEAYRLLLESLSQD
                     TWPKETIEVALPASVQNLRFEINATKRDFGNNLLLHTRFETSAVQFSENIAVIDQEVQF
                     TYKKLDQMVSAAMAVLKKNNVKQGDLVGVVMEKGWEQIVAILGILRAGAAYLPINPSDP
                     DLRISTILKLAETPVVLSHSKVMNTGRNWKSSEDQIIIQISIASLEDVKDTETKLIHVD
                     PDSLAYIIFTSGTEGTPKGVEITHRGAMNTCLDINERLGLSANDSVFSISSLSFDLSVW
                     DIFGILSVGGKVVICKSDATRDPEYWWSQLQKHQITIWNSVPTSFEMLIETIPVNNESG
                     SVQFLKSIMLSGDAIKMDFVRLVKQVHPTVRILCLGGATEASIWSNIHEIFPCKSPKGY
                     LVPYGVPLSNQTMHILDERGLYRPANVLGEIYIGGIGLARGYFRNSEKTSEKFINHRVL
                     GRLYNTGDVGYYLSNGEIQIVGRRRDAQIKIGGYRVELTEIENCAEQVNCVKKVAVIFV
                     PGSVQRLIGFVEVDDGIPEDQVKQELIDRIVSCLPDYMWTRTWIVLNSMPLNSNGKIDR
                     VILATLVPNQVPISTKTESLQRNELEIKILRIAQELLNDSQQSLKTTTSLIEFGMTSLT
                     AIRFSKNLSDEINKKLPYTLVFNHPTVKQIAEMITGHPIDSLRKRQNFSSEPRERSISH
                     NVSIAVIGMACRLPGGVSSAEEFWTMLMEKRNCVTEVPSSRFDINEIYSPNPKTIGKSY
                     TKKGAFINDVEWFDNDFFNIPLAEARTMDPQQRLILEVAYEAFLNAGLDKSALKDSNTG
                     VFIGQMNYDWMLVTDSPHSYAGTGNSPSITANRISFALGLHGASMTVDTACSSSLVAVD
                     LAIEKLRNKKCSVALAGGVNIILHPEPYLITCAAEMLSVDSRCATFDSKANGIVRGEGI
                     GCVVLKCLDQAVFDGDKIFAVIKGSAVNQDGRSATLTAPNGIAQEAALCSALEDAGIDG
                     KDLDYVECHGTGTDLGDPIEVEALAKVLGKERSKPIVLGAVKTNIGHLEGAAGIVGLIK
                     TVLVLQNGQAPPNIHFEKLNPKIDLQQLKGIIPTQTIKIGTDGGKELFAGVSSFGFGGT
                     NAHIILQSYPQKQNTERIASIGPTFVNKKCIPWKLPVPIQSISSHKVEQDEISGSVYEI
                     KWIPLNEISNNEASLNNLIKSRCLILSVESVSTNGTKWVNIIHAVNSNFFTLEDTLQQK
                     RSANLHDTKYLEKLLVNESWSSIILVATSGHGQIVFEIGVRLLKAIQKSYIEKNQQSIP
                     DIWFLDDSQFDEMGLWALARTARIEMPELDLRCVEYNKLNTASHIAELCYKVRKEVKNG
                     EKELKLSNMFYVRRLVKLSQTYKNIRQRVIHENCTYVISGGLGALGLVVAEWLVNSGAT
                     HIVLLSRKMKATNPIEQIRRQKENISIEWIQCDISNIEEVKRVDKKLKIDMRWPVIKGI
                     FHTAGELFDSTVKNLEPKCIYSSFSAKVDGAKHLHTVLSPSDFMVLFSSITGVFGSAGQ
                     ALYSAANAALDSLAESWSNNGNLKVLSIQWGAWSEVGMAARSKDLIQRLENQGFGSISN
                     SFGKRVLERLLEENRTGTVCVQPINWSRMSPISHLPLLDQLRSTSVSKSNESKQSKTYA
                     NVDEIRAVLRSIVHEVLGNEVEESIPLMDAGLSSLEMVSLHHTLAREFTNINIPSSIIF
                     NYPTIKDLADFIFTQLEQSTKKKRESSTEEYTGQDWQKLNLTTNGRSVFLVGGVLGTAE
                     GTFGKLANMLPSPVYATIPDLSDENATVENIAKKLIRSARRIQPDGKYIVGGLSFGALI
                     ALEMVCQLEQFDQVEALLLLDPRHTPPFTIPEKNPAKFEKLVAAYTPKAIVHSRTVLVQ
                     AVLPDFSGLSSLLQEASRSFQGNEQVELNCRSWCSKISKIPSEGHHFKFLNQNHEALAR
                     ALTSLSINWKMEKIDNIKHEDDPIAVISMSCRFPGGASNPEDFWDILIRGHDCVTEVPI
                     SRFDMDDDVYYPERGYEGKSYSNRAAFIENVEWFDHEFFNISRAEALIMDPQQRILLEV
                     AYEAFYKAGYNKERLKGCNAGVFVGQANYDWMTSNEDVDFSSPYYGAGSSASITANRIS
                     YTLGLEGPSITMDTACSSSLVALDIAHSKLRDGKCSIALVAGVNLILNSRFFVTASAMQ
                     ALSLKGRCATFDALADGYCRGEGVGCVILKPLSQAKADGNKILALIKGTAVNHDGRSAS
                     LTAPNGLAQQKVIRKGLEMAGLKGKDIDYIECHGTGTKLGDPIEVDALKNVLSEGRKKP
                     IILGALKTNTGHLEGAAGIAGFIKAVLVIQHKKVPPNIHINELNPKIDLTGFNAIIPYK
                     EVLFENDVLNAYSEEDEKPLIGAVSSFGFGGTNAHVIIESWETKEEHLETAQSKNLILF
                     NPKFLPWRRLTHPLIYRKEETNDKKTCFISRLSGERSHLWDDHVINNEIWIPAASHLTM
                     LAGAKLEKENRESIATSKVSKVVQLDDVIIQKRLLVKENMKIRCVLEENGKGEXSSFNF
                     MVLFSSAAAVFGSPGQANYSAANATMDAIAKSWNRSGESILSIQWGAWSEAGMAANRGT
                     LRRIEMQGFGGISNHLGIEILEYLFSTGKVGVVCATPIDWSRMSLTNNPLVSFKGKDKQ
                     ISKKKKSQTVSIPTEDVKQKLIKIAVEVLNAEKIDENVSLIEFGLDSLGAVEFRNLLVA
                     EINIELPSIFVYNHPSISDMVSYLSSLSSPKIVEFAPTQFSNEPIAVISMACRFPGEAH
                     NPEEFWSMLRNGHNCVTEVPFSRFDIDEFYDPVRGSMGKTYTKNAALINSIEWFDNEFF
                     NIPSAEAIVMDPQQRVLLEVSYEAFSRAGYDKSSLKGSNTGVFVGQANYDWMTMNQHDI
                     TSPYFGAGSSAAITSNRLSFILGLRGPSMTIDTACSSSLVAMDIATANLRSDKCSLALV
                     AGVNIILSHVNFVGSCSANMLSAKGRCATFDSTADGYCRGEGVGCVVLKKLSRAQADGD
                     EILAIIKGTAVNQDGRSATMTAPSGVAQESVIRRALVEAGVFGKDIDYVECHGTGTELG
                     DPIEVEALKSVLNVEREKRLILGAVKSNIGHLEGAAGIAGFIKTVLVLRNKMVPPNIHF
                     ETLNPKINIENFNIDIPITNTDLRITNPSRKVIAGISSFGFGGTNAHIIIESWETKEEH
                     LETAQSKNLILFNPKFLPWRRLTHPLIYRKEETNDKKTCFISRLSGERSHLWDDHVINN
                     EIWIPAASHLTMLAGAKLEKENRESIATSKVSKVVQLDDVIIQKRLLVKENMKIRCVLE
                     ENGKGEIQTEDSDGAKETNVIVTQISLVAQTSLPNPLQLDVLKSQCSVSMDVDSIYKTF
                     ESLGVKFGDTFRTVIEAWRGKDEALARVGIARRVLAPWERSLSLLHPAILDGAFQLMGM
                     SALSSSGVFVPFHVQRAVFSTQNEQEDQWVYVQLKQMTSSSLTADVILMNSSGKITGFV
                     ENLTSRRLSSLEISPIECLYQTEWSTVSLRSDLVVTKRSELSRCVLISFAPISFDHKNW
                     LNVIHNQNSTISPVEKNYRVVDLRIEIGNILNQEKWDSIIFIANGEDSFLALEFGLLLL
                     KEIQNRIISGQWNQTDLWFITKSLIHSTTNDDLLGSSVAGLWALARTARIEMSELKLKC
                     IEIEQDINSSGQISNICNVVESFEDENEFQLSYNGLLKVLRLVKLNNLSPEMKTSQQLK
                     INPGETHVISGGLGALGLVIAKWLIDSGATHILLLSRTRKTEMSIELNSLKEKETAVIE
                     WVQCDVSEKESVTSVRKVLEESLKWPPVTGIFHTAGVLADGTIRTLDSEALRKSYSAKV
                     YGAINLHNVFSSFNFMVLFSSAAAVFGSPGQANYSAANATMDAIAKSWNRSGESILSIQ
                     WGAWSEAGMAANRGTLRRIEMQGFGGISNHLGIEILEYLFSTGKVGVVCAAPIDWTRID
                     NYYNPFLEYYRSHLAISRTKIANTVKKVTIDNVDIMNILTQVSMEVLGSKIDENSSLVT
                     SGLDSLGAVEFRNRLSAILDIQLSSIFVYNYPTLAEMASALSTKDSKVSSTIKKERQIE
                     SVTDSIAVIGMACRLPGGVASPEEFWSMLIQECDCVTEIPKTRFDIEDVYSPIRGVTTG
                     KSYTKHGAFMSDLEWFDAACFNISNSEARQMDPQQRLILEVGYEAFVRAGYDISKLKGL
                     DAGVFVGQMNYDWMMMNAGTPPSYGGTGMAPSITANRFSYTFGLTGPSFTIDSACSSSL
                     VALDYAIEKIRANRCSLALVGGVNVMLQSMNFVGSSAANMLSPAGRCATFDETADGYCR
                     GEGIGCVVLKSFRKAIADGDNVLAVIKGSAVNHVGKSSSLTAPNGPSQEAVIRNALEQA
                     NLKGKDVDYVECHGTGTQLGDPIEVEALKNVLNDGGRIKSVILGAVKTNIGHLEGAAGI
                     IGLIKTVLVLQHEEVPSNLHFKKLNANIDLTGFKAIFPQNCIKLDTHEKNQVHSERRWI
                     AGVSSFGFGGTNAHVVLESWPAARVLRDSAVELEVDRNFVWLFTGQGSQFSGMGQELYQ
                     SEEAFRMALDICAEHLNNLIDVPLLTLMFNPDMESRLNETRYSQAAILSFEYAMSEMWK
                     NRGVTPKIVLGHSIGEYTAAVVSGVMKLKDALSLVTARGRLMDERCQKGSMVAVFALAD
                     TIRSELKLVDDVSISALNGPKMTVLSGKKESLQSLLARLKLPHTFLPVKHGFHSHLMHP
                     MQAEFQKNFENVALNSPRKDITFVSTVTGTILVGKELMNTDYWVNQVAQPVNFFDAMNA
                     ITSYTKDMEVSYIEIGPKQILIPMAKRFVTVNTYTWDPSNDTRVKTIKDKTITQNNRTT
                     NLQNLFNKKHLPWKVKDAKYNEETVDSVNENYFYEIEWETLIYTEARNIIGKLPRYLIF
                     SHHYLSVTSSDGTYVIHTDETSGNHGHENKNITWLDLSDKDNVKTILMRDEWEAILLFG
                     HGEETLQTIQIALTVLQNSQLQKLKHVWFITSDNEKGEALRALARTARQEIYSVRIWSL
                     EFLYRTSNMNFAKVYETISCTRKQEDYDFRLTGNFEVQVPRLVHMKPYSEINSKPFEIH
                     PYTTYVISGGLGALGLVAAKWIIDSGATNLVLLSRKKPNHIANEKLELLQQSGKVFIEC
                     FECDVGDLNSVKKVHLNLKELQWPPVKGVIHSAGVLFDSTISNLDQEKLVNSFKPKVLG
                     AANLRSVFLPLDFFVQFSSVASVFGSAGQANYAISNAVMDGMAMTWKNQGEPVLSIQWA
                     AWSDGGMAVHNKTALKRSERIGFGNISNKLGTAVLDKLFAEGRLGVVCVAPADWSRAIP
                     HLKTTLVERLNQQNKNAMNEKLNFESSEIKNKNVISLIRQVAEDVIGTEIQDDQALLEA
                     GMDSLGAVEFRNQLSEKLNIPLSTGILFDFPTVHTLANHLESIVQIPAVQQQIVVPLSF
                     PSSGRPTLIIGAGLGGLSFARMLVQAKEKVIIMESKSEIGGVWKLWANSSSKLQIDSPS
                     YDFGCSDSRELKTWPSTYPNRDDVLKGAQDMVSTFAGENVSILMNTHVDRVHSVLGHSS
                     EYLIDYTINGKPSQMRVGGVAAFTGGLHEPRQLNIPGENIFKGKLGFGTNDDITPATFE
                     NSRVVILGHGAFAVENMRTALENGAEHVTILCRKRNMVFSTFCNWLLNSCEGNMSIKTV
                     MEVMRPMYQAAGVDIEALSCFSSENGDFMFDQDTVPPASDLYFLAQATGRLEVIQDIPE
                     SLEQDEVVTRGGRRIRANILLKCLGFNTNDALVKEIFGSDCNIQGLWVNEDPNIFVYND
                     GVQRSRAVHSLLCSSYLFFAQTFASVYLHFKRRPNDLRSALVKMRQVSETETHGRLMVL
                     LWDFLSPAKRTLSERTLRICPFNTFIREREVEWNKYQQVLKLSSKLNLHSLLKPTIDEI
                     RRREPVKLLEERSIFANKSTSIYRSKPKYRILFLHGQGTDGAIACNLLERCGWITQFSN
                     CLEFIVPDAPYEMPAFTNKQQLSEIGLDTLVEQRLYNLNSNYREWRADFDWFAQIFHGN
                     KALLISDTENEKIKQSWKQNFEYIRHITEKYGQFDGLAGFCEGASVASVALHLQALFNK
                     GNQDGIDLGLVNVCFLIAMSPWRSPYFEMQQLFNHESPLDVPSLHISGQNDMEMFKQAV
                     PIFMNDFLNPRRYEHNGKHEYPVVTPSLKNIVSELLNQL*"
                     /DNA="GAAATGTAAGTTGCTAGGTACTTCTTCGTGTTGGAGTACAAGTACTGTTTTGA
                     TTAGTCCAATAATACCCGCTGCACCTTCTAGATGTCCTATATTTGTCTTCACAGCACCT
                     AGAATGACAGATTTAATTCGACCACCATCATTAAGCACGTTTTTCAAAGCTTCCACTTC
                     TATTGGATCTCCAAGTTGAGTTCCTGTCCCGTGACATTCTACGTAATCTACGTCCTTTC
                     CTTTTAGATTAGCTTGTTCTAGAGCATTTCGAATAACAGCTTCTTGTGAGGGTCCGTTA
                     GGAGCTGTTAGCGAAGAACTTTTTCCGACATGATTCACTGCTGATCCTTTGATAACGGC
                     TAG"
                     /domain_id=8
     BGC_Domain      complement(23123..23860)
                     /type="PF00109_5-Ring_PM"
                     /locus_tag="AVAG00146wholescaffoldg23567_16"
                     /detection_type="HMMER3 PFAM SEED"
                     /bitscore="256.2"
                     /evalue="5.7e-78"
                     /strand=-1
                     /translation="DSIAVIGMACRLPGGVASPEEFWSMLIQECDCVTEIPKTRFDIED
                     VYSPIRGVTTGKSYTKHGAFMSDLEWFDAACFNISNSEARQMDPQQRLILEVGYEAFVR
                     AGYDISKLKGLDAGVFVGQMNYDWMMMNAGTPPSYGGTGMAPSITANRFSYTFGLTGPS
                     FTIDSACSSSLVALDYAIEKIRANRCSLALVGGVNVMLQSMNFVGSSAANMLSPAGRCA
                     TFDETADGYCRGEGIGCVVLKSFR"
                     /prot_start=4529
                     /prot_end=4775
                     /overlap_start="MNTSKKTQTGNSVLVNKLTEILKISREEILGSFNTKLVDFGID
                     SLQISILQNLLDSSPSLLELYNLTLQNISDLWQNNGTESVAYEKKTIETKQLKFLEMQE
                     SYYIGRFESDRFLPCQVYSEFDFDQIDIPAFNQAIHYVIEKHPMLRAHIVDDQYQEIRD
                     VEEFNVSFSGIRVERSEINLEKRRFECMNSFKKEPNCFWKIEATILPEGKTRLHVLLDM
                     IFLDAASSFLVIRDLVYAYNNIQNGSFIKSVDDNGLSFFEYCTNIQSSSESAASRKYWH
                     DRLDSMPGPPQLPRVQFEKTVLEPSFERISLALDSTKWRALKMRAQELQITPTALILTA
                     FSEVLRTYSDEPNFTLTITITNRHVGGKNFSEVVGDFTNVLLLSILECSNFQDKVKKVH
                     TDMANALNHKDMSGLKVMRLLREKMSNPSFILPIVFTSLLGIDVMPFIDINGLVPCLVY
                     QQTMTPQVWLDHQVYEIGPNDGKELRINWDYDSMFYSPVLIKEMMEAYRLLLESLSQDT
                     WPKETIEVALPASVQNLRFEINATKRDFGNNLLLHTRFETSAVQFSENIAVIDQEVQFT
                     YKKLDQMVSAAMAVLKKNNVKQGDLVGVVMEKGWEQIVAILGILRAGAAYLPINPSDPD
                     LRISTILKLAETPVVLSHSKVMNTGRNWKSSEDQIIIQISIASLEDVKDTETKLIHVDP
                     DSLAYIIFTSGTEGTPKGVEITHRGAMNTCLDINERLGLSANDSVFSISSLSFDLSVWD
                     IFGILSVGGKVVICKSDATRDPEYWWSQLQKHQITIWNSVPTSFEMLIETIPVNNESGS
                     VQFLKSIMLSGDAIKMDFVRLVKQVHPTVRILCLGGATEASIWSNIHEIFPCKSPKGYL
                     VPYGVPLSNQTMHILDERGLYRPANVLGEIYIGGIGLARGYFRNSEKTSEKFINHRVLG
                     RLYNTGDVGYYLSNGEIQIVGRRRDAQIKIGGYRVELTEIENCAEQVNCVKKVAVIFVP
                     GSVQRLIGFVEVDDGIPEDQVKQELIDRIVSCLPDYMWTRTWIVLNSMPLNSNGKIDRV
                     ILATLVPNQVPISTKTESLQRNELEIKILRIAQELLNDSQQSLKTTTSLIEFGMTSLTA
                     IRFSKNLSDEINKKLPYTLVFNHPTVKQIAEMITGHPIDSLRKRQNFSSEPRERSISHN
                     VSIAVIGMACRLPGGVSSAEEFWTMLMEKRNCVTEVPSSRFDINEIYSPNPKTIGKSYT
                     KKGAFINDVEWFDNDFFNIPLAEARTMDPQQRLILEVAYEAFLNAGLDKSALKDSNTGV
                     FIGQMNYDWMLVTDSPHSYAGTGNSPSITANRISFALGLHGASMTVDTACSSSLVAVDL
                     AIEKLRNKKCSVALAGGVNIILHPEPYLITCAAEMLSVDSRCATFDSKANGIVRGEGIG
                     CVVLKCLDQAVFDGDKIFAVIKGSAVNQDGRSATLTAPNGIAQEAALCSALEDAGIDGK
                     DLDYVECHGTGTDLGDPIEVEALAKVLGKERSKPIVLGAVKTNIGHLEGAAGIVGLIKT
                     VLVLQNGQAPPNIHFEKLNPKIDLQQLKGIIPTQTIKIGTDGGKELFAGVSSFGFGGTN
                     AHIILQSYPQKQNTERIASIGPTFVNKKCIPWKLPVPIQSISSHKVEQDEISGSVYEIK
                     WIPLNEISNNEASLNNLIKSRCLILSVESVSTNGTKWVNIIHAVNSNFFTLEDTLQQKR
                     SANLHDTKYLEKLLVNESWSSIILVATSGHGQIVFEIGVRLLKAIQKSYIEKNQQSIPD
                     IWFLDDSQFDEMGLWALARTARIEMPELDLRCVEYNKLNTASHIAELCYKVRKEVKNGE
                     KELKLSNMFYVRRLVKLSQTYKNIRQRVIHENCTYVISGGLGALGLVVAEWLVNSGATH
                     IVLLSRKMKATNPIEQIRRQKENISIEWIQCDISNIEEVKRVDKKLKIDMRWPVIKGIF
                     HTAGELFDSTVKNLEPKCIYSSFSAKVDGAKHLHTVLSPSDFMVLFSSITGVFGSAGQA
                     LYSAANAALDSLAESWSNNGNLKVLSIQWGAWSEVGMAARSKDLIQRLENQGFGSISNS
                     FGKRVLERLLEENRTGTVCVQPINWSRMSPISHLPLLDQLRSTSVSKSNESKQSKTYAN
                     VDEIRAVLRSIVHEVLGNEVEESIPLMDAGLSSLEMVSLHHTLAREFTNINIPSSIIFN
                     YPTIKDLADFIFTQLEQSTKKKRESSTEEYTGQDWQKLNLTTNGRSVFLVGGVLGTAEG
                     TFGKLANMLPSPVYATIPDLSDENATVENIAKKLIRSARRIQPDGKYIVGGLSFGALIA
                     LEMVCQLEQFDQVEALLLLDPRHTPPFTIPEKNPAKFEKLVAAYTPKAIVHSRTVLVQA
                     VLPDFSGLSSLLQEASRSFQGNEQVELNCRSWCSKISKIPSEGHHFKFLNQNHEALARA
                     LTSLSINWKMEKIDNIKHEDDPIAVISMSCRFPGGASNPEDFWDILIRGHDCVTEVPIS
                     RFDMDDDVYYPERGYEGKSYSNRAAFIENVEWFDHEFFNISRAEALIMDPQQRILLEVA
                     YEAFYKAGYNKERLKGCNAGVFVGQANYDWMTSNEDVDFSSPYYGAGSSASITANRISY
                     TLGLEGPSITMDTACSSSLVALDIAHSKLRDGKCSIALVAGVNLILNSRFFVTASAMQA
                     LSLKGRCATFDALADGYCRGEGVGCVILKPLSQAKADGNKILALIKGTAVNHDGRSASL
                     TAPNGLAQQKVIRKGLEMAGLKGKDIDYIECHGTGTKLGDPIEVDALKNVLSEGRKKPI
                     ILGALKTNTGHLEGAAGIAGFIKAVLVIQHKKVPPNIHINELNPKIDLTGFNAIIPYKE
                     VLFENDVLNAYSEEDEKPLIGAVSSFGFGGTNAHVIIESWETKEEHLETAQSKNLILFN
                     PKFLPWRRLTHPLIYRKEETNDKKTCFISRLSGERSHLWDDHVINNEIWIPAASHLTML
                     AGAKLEKENRESIATSKVSKVVQLDDVIIQKRLLVKENMKIRCVLEENGKGEXSSFNFM
                     VLFSSAAAVFGSPGQANYSAANATMDAIAKSWNRSGESILSIQWGAWSEAGMAANRGTL
                     RRIEMQGFGGISNHLGIEILEYLFSTGKVGVVCATPIDWSRMSLTNNPLVSFKGKDKQI
                     SKKKKSQTVSIPTEDVKQKLIKIAVEVLNAEKIDENVSLIEFGLDSLGAVEFRNLLVAE
                     INIELPSIFVYNHPSISDMVSYLSSLSSPKIVEFAPTQFSNEPIAVISMACRFPGEAHN
                     PEEFWSMLRNGHNCVTEVPFSRFDIDEFYDPVRGSMGKTYTKNAALINSIEWFDNEFFN
                     IPSAEAIVMDPQQRVLLEVSYEAFSRAGYDKSSLKGSNTGVFVGQANYDWMTMNQHDIT
                     SPYFGAGSSAAITSNRLSFILGLRGPSMTIDTACSSSLVAMDIATANLRSDKCSLALVA
                     GVNIILSHVNFVGSCSANMLSAKGRCATFDSTADGYCRGEGVGCVVLKKLSRAQADGDE
                     ILAIIKGTAVNQDGRSATMTAPSGVAQESVIRRALVEAGVFGKDIDYVECHGTGTELGD
                     PIEVEALKSVLNVEREKRLILGAVKSNIGHLEGAAGIAGFIKTVLVLRNKMVPPNIHFE
                     TLNPKINIENFNIDIPITNTDLRITNPSRKVIAGISSFGFGGTNAHIIIESWETKEEHL
                     ETAQSKNLILFNPKFLPWRRLTHPLIYRKEETNDKKTCFISRLSGERSHLWDDHVINNE
                     IWIPAASHLTMLAGAKLEKENRESIATSKVSKVVQLDDVIIQKRLLVKENMKIRCVLEE
                     NGKGEIQTEDSDGAKETNVIVTQISLVAQTSLPNPLQLDVLKSQCSVSMDVDSIYKTFE
                     SLGVKFGDTFRTVIEAWRGKDEALARVGIARRVLAPWERSLSLLHPAILDGAFQLMGMS
                     ALSSSGVFVPFHVQRAVFSTQNEQEDQWVYVQLKQMTSSSLTADVILMNSSGKITGFVE
                     NLTSRRLSSLEISPIECLYQTEWSTVSLRSDLVVTKRSELSRCVLISFAPISFDHKNWL
                     NVIHNQNSTISPVEKNYRVVDLRIEIGNILNQEKWDSIIFIANGEDSFLALEFGLLLLK
                     EIQNRIISGQWNQTDLWFITKSLIHSTTNDDLLGSSVAGLWALARTARIEMSELKLKCI
                     EIEQDINSSGQISNICNVVESFEDENEFQLSYNGLLKVLRLVKLNNLSPEMKTSQQLKI
                     NPGETHVISGGLGALGLVIAKWLIDSGATHILLLSRTRKTEMSIELNSLKEKETAVIEW
                     VQCDVSEKESVTSVRKVLEESLKWPPVTGIFHTAGVLADGTIRTLDSEALRKSYSAKVY
                     GAINLHNVFSSFNFMVLFSSAAAVFGSPGQANYSAANATMDAIAKSWNRSGESILSIQW
                     GAWSEAGMAANRGTLRRIEMQGFGGISNHLGIEILEYLFSTGKVGVVCAAPIDWTRIDN
                     YYNPFLEYYRSHLAISRTKIANTVKKVTIDNVDIMNILTQVSMEVLGSKIDENSSLVTS
                     GLDSLGAVEFRNRLSAILDIQLSSIFVYNYPTLAEMASALSTKDSKVSSTIKKERQIES
                     VT"
                     /overlap_end="KAIADGDNVLAVIKGSAVNHVGKSSSLTAPNGPSQEAVIRNALEQ
                     ANLKGKDVDYVECHGTGTQLGDPIEVEALKNVLNDGGRIKSVILGAVKTNIGHLEGAAG
                     IIGLIKTVLVLQHEEVPSNLHFKKLNANIDLTGFKAIFPQNCIKLDTHEKNQVHSERRW
                     IAGVSSFGFGGTNAHVVLESWPAARVLRDSAVELEVDRNFVWLFTGQGSQFSGMGQELY
                     QSEEAFRMALDICAEHLNNLIDVPLLTLMFNPDMESRLNETRYSQAAILSFEYAMSEMW
                     KNRGVTPKIVLGHSIGEYTAAVVSGVMKLKDALSLVTARGRLMDERCQKGSMVAVFALA
                     DTIRSELKLVDDVSISALNGPKMTVLSGKKESLQSLLARLKLPHTFLPVKHGFHSHLMH
                     PMQAEFQKNFENVALNSPRKDITFVSTVTGTILVGKELMNTDYWVNQVAQPVNFFDAMN
                     AITSYTKDMEVSYIEIGPKQILIPMAKRFVTVNTYTWDPSNDTRVKTIKDKTITQNNRT
                     TNLQNLFNKKHLPWKVKDAKYNEETVDSVNENYFYEIEWETLIYTEARNIIGKLPRYLI
                     FSHHYLSVTSSDGTYVIHTDETSGNHGHENKNITWLDLSDKDNVKTILMRDEWEAILLF
                     GHGEETLQTIQIALTVLQNSQLQKLKHVWFITSDNEKGEALRALARTARQEIYSVRIWS
                     LEFLYRTSNMNFAKVYETISCTRKQEDYDFRLTGNFEVQVPRLVHMKPYSEINSKPFEI
                     HPYTTYVISGGLGALGLVAAKWIIDSGATNLVLLSRKKPNHIANEKLELLQQSGKVFIE
                     CFECDVGDLNSVKKVHLNLKELQWPPVKGVIHSAGVLFDSTISNLDQEKLVNSFKPKVL
                     GAANLRSVFLPLDFFVQFSSVASVFGSAGQANYAISNAVMDGMAMTWKNQGEPVLSIQW
                     AAWSDGGMAVHNKTALKRSERIGFGNISNKLGTAVLDKLFAEGRLGVVCVAPADWSRAI
                     PHLKTTLVERLNQQNKNAMNEKLNFESSEIKNKNVISLIRQVAEDVIGTEIQDDQALLE
                     AGMDSLGAVEFRNQLSEKLNIPLSTGILFDFPTVHTLANHLESIVQIPAVQQQIVVPLS
                     FPSSGRPTLIIGAGLGGLSFARMLVQAKEKVIIMESKSEIGGVWKLWANSSSKLQIDSP
                     SYDFGCSDSRELKTWPSTYPNRDDVLKGAQDMVSTFAGENVSILMNTHVDRVHSVLGHS
                     SEYLIDYTINGKPSQMRVGGVAAFTGGLHEPRQLNIPGENIFKGKLGFGTNDDITPATF
                     ENSRVVILGHGAFAVENMRTALENGAEHVTILCRKRNMVFSTFCNWLLNSCEGNMSIKT
                     VMEVMRPMYQAAGVDIEALSCFSSENGDFMFDQDTVPPASDLYFLAQATGRLEVIQDIP
                     ESLEQDEVVTRGGRRIRANILLKCLGFNTNDALVKEIFGSDCNIQGLWVNEDPNIFVYN
                     DGVQRSRAVHSLLCSSYLFFAQTFASVYLHFKRRPNDLRSALVKMRQVSETETHGRLMV
                     LLWDFLSPAKRTLSERTLRICPFNTFIREREVEWNKYQQVLKLSSKLNLHSLLKPTIDE
                     IRRREPVKLLEERSIFANKSTSIYRSKPKYRILFLHGQGTDGAIACNLLERCGWITQFS
                     NCLEFIVPDAPYEMPAFTNKQQLSEIGLDTLVEQRLYNLNSNYREWRADFDWFAQIFHG
                     NKALLISDTENEKIKQSWKQNFEYIRHITEKYGQFDGLAGFCEGASVASVALHLQALFN
                     KGNQDGIDLGLVNVCFLIAMSPWRSPYFEMQQLFNHESPLDVPSLHISGQNDMEMFKQA
                     VPIFMNDFLNPRRYEHNGKHEYPVVTPSLKNIVSELLNQL*"
                     /total_prot_seq="MNTSKKTQTGNSVLVNKLTEILKISREEILGSFNTKLVDFGI
                     DSLQISILQNLLDSSPSLLELYNLTLQNISDLWQNNGTESVAYEKKTIETKQLKFLEMQ
                     ESYYIGRFESDRFLPCQVYSEFDFDQIDIPAFNQAIHYVIEKHPMLRAHIVDDQYQEIR
                     DVEEFNVSFSGIRVERSEINLEKRRFECMNSFKKEPNCFWKIEATILPEGKTRLHVLLD
                     MIFLDAASSFLVIRDLVYAYNNIQNGSFIKSVDDNGLSFFEYCTNIQSSSESAASRKYW
                     HDRLDSMPGPPQLPRVQFEKTVLEPSFERISLALDSTKWRALKMRAQELQITPTALILT
                     AFSEVLRTYSDEPNFTLTITITNRHVGGKNFSEVVGDFTNVLLLSILECSNFQDKVKKV
                     HTDMANALNHKDMSGLKVMRLLREKMSNPSFILPIVFTSLLGIDVMPFIDINGLVPCLV
                     YQQTMTPQVWLDHQVYEIGPNDGKELRINWDYDSMFYSPVLIKEMMEAYRLLLESLSQD
                     TWPKETIEVALPASVQNLRFEINATKRDFGNNLLLHTRFETSAVQFSENIAVIDQEVQF
                     TYKKLDQMVSAAMAVLKKNNVKQGDLVGVVMEKGWEQIVAILGILRAGAAYLPINPSDP
                     DLRISTILKLAETPVVLSHSKVMNTGRNWKSSEDQIIIQISIASLEDVKDTETKLIHVD
                     PDSLAYIIFTSGTEGTPKGVEITHRGAMNTCLDINERLGLSANDSVFSISSLSFDLSVW
                     DIFGILSVGGKVVICKSDATRDPEYWWSQLQKHQITIWNSVPTSFEMLIETIPVNNESG
                     SVQFLKSIMLSGDAIKMDFVRLVKQVHPTVRILCLGGATEASIWSNIHEIFPCKSPKGY
                     LVPYGVPLSNQTMHILDERGLYRPANVLGEIYIGGIGLARGYFRNSEKTSEKFINHRVL
                     GRLYNTGDVGYYLSNGEIQIVGRRRDAQIKIGGYRVELTEIENCAEQVNCVKKVAVIFV
                     PGSVQRLIGFVEVDDGIPEDQVKQELIDRIVSCLPDYMWTRTWIVLNSMPLNSNGKIDR
                     VILATLVPNQVPISTKTESLQRNELEIKILRIAQELLNDSQQSLKTTTSLIEFGMTSLT
                     AIRFSKNLSDEINKKLPYTLVFNHPTVKQIAEMITGHPIDSLRKRQNFSSEPRERSISH
                     NVSIAVIGMACRLPGGVSSAEEFWTMLMEKRNCVTEVPSSRFDINEIYSPNPKTIGKSY
                     TKKGAFINDVEWFDNDFFNIPLAEARTMDPQQRLILEVAYEAFLNAGLDKSALKDSNTG
                     VFIGQMNYDWMLVTDSPHSYAGTGNSPSITANRISFALGLHGASMTVDTACSSSLVAVD
                     LAIEKLRNKKCSVALAGGVNIILHPEPYLITCAAEMLSVDSRCATFDSKANGIVRGEGI
                     GCVVLKCLDQAVFDGDKIFAVIKGSAVNQDGRSATLTAPNGIAQEAALCSALEDAGIDG
                     KDLDYVECHGTGTDLGDPIEVEALAKVLGKERSKPIVLGAVKTNIGHLEGAAGIVGLIK
                     TVLVLQNGQAPPNIHFEKLNPKIDLQQLKGIIPTQTIKIGTDGGKELFAGVSSFGFGGT
                     NAHIILQSYPQKQNTERIASIGPTFVNKKCIPWKLPVPIQSISSHKVEQDEISGSVYEI
                     KWIPLNEISNNEASLNNLIKSRCLILSVESVSTNGTKWVNIIHAVNSNFFTLEDTLQQK
                     RSANLHDTKYLEKLLVNESWSSIILVATSGHGQIVFEIGVRLLKAIQKSYIEKNQQSIP
                     DIWFLDDSQFDEMGLWALARTARIEMPELDLRCVEYNKLNTASHIAELCYKVRKEVKNG
                     EKELKLSNMFYVRRLVKLSQTYKNIRQRVIHENCTYVISGGLGALGLVVAEWLVNSGAT
                     HIVLLSRKMKATNPIEQIRRQKENISIEWIQCDISNIEEVKRVDKKLKIDMRWPVIKGI
                     FHTAGELFDSTVKNLEPKCIYSSFSAKVDGAKHLHTVLSPSDFMVLFSSITGVFGSAGQ
                     ALYSAANAALDSLAESWSNNGNLKVLSIQWGAWSEVGMAARSKDLIQRLENQGFGSISN
                     SFGKRVLERLLEENRTGTVCVQPINWSRMSPISHLPLLDQLRSTSVSKSNESKQSKTYA
                     NVDEIRAVLRSIVHEVLGNEVEESIPLMDAGLSSLEMVSLHHTLAREFTNINIPSSIIF
                     NYPTIKDLADFIFTQLEQSTKKKRESSTEEYTGQDWQKLNLTTNGRSVFLVGGVLGTAE
                     GTFGKLANMLPSPVYATIPDLSDENATVENIAKKLIRSARRIQPDGKYIVGGLSFGALI
                     ALEMVCQLEQFDQVEALLLLDPRHTPPFTIPEKNPAKFEKLVAAYTPKAIVHSRTVLVQ
                     AVLPDFSGLSSLLQEASRSFQGNEQVELNCRSWCSKISKIPSEGHHFKFLNQNHEALAR
                     ALTSLSINWKMEKIDNIKHEDDPIAVISMSCRFPGGASNPEDFWDILIRGHDCVTEVPI
                     SRFDMDDDVYYPERGYEGKSYSNRAAFIENVEWFDHEFFNISRAEALIMDPQQRILLEV
                     AYEAFYKAGYNKERLKGCNAGVFVGQANYDWMTSNEDVDFSSPYYGAGSSASITANRIS
                     YTLGLEGPSITMDTACSSSLVALDIAHSKLRDGKCSIALVAGVNLILNSRFFVTASAMQ
                     ALSLKGRCATFDALADGYCRGEGVGCVILKPLSQAKADGNKILALIKGTAVNHDGRSAS
                     LTAPNGLAQQKVIRKGLEMAGLKGKDIDYIECHGTGTKLGDPIEVDALKNVLSEGRKKP
                     IILGALKTNTGHLEGAAGIAGFIKAVLVIQHKKVPPNIHINELNPKIDLTGFNAIIPYK
                     EVLFENDVLNAYSEEDEKPLIGAVSSFGFGGTNAHVIIESWETKEEHLETAQSKNLILF
                     NPKFLPWRRLTHPLIYRKEETNDKKTCFISRLSGERSHLWDDHVINNEIWIPAASHLTM
                     LAGAKLEKENRESIATSKVSKVVQLDDVIIQKRLLVKENMKIRCVLEENGKGEXSSFNF
                     MVLFSSAAAVFGSPGQANYSAANATMDAIAKSWNRSGESILSIQWGAWSEAGMAANRGT
                     LRRIEMQGFGGISNHLGIEILEYLFSTGKVGVVCATPIDWSRMSLTNNPLVSFKGKDKQ
                     ISKKKKSQTVSIPTEDVKQKLIKIAVEVLNAEKIDENVSLIEFGLDSLGAVEFRNLLVA
                     EINIELPSIFVYNHPSISDMVSYLSSLSSPKIVEFAPTQFSNEPIAVISMACRFPGEAH
                     NPEEFWSMLRNGHNCVTEVPFSRFDIDEFYDPVRGSMGKTYTKNAALINSIEWFDNEFF
                     NIPSAEAIVMDPQQRVLLEVSYEAFSRAGYDKSSLKGSNTGVFVGQANYDWMTMNQHDI
                     TSPYFGAGSSAAITSNRLSFILGLRGPSMTIDTACSSSLVAMDIATANLRSDKCSLALV
                     AGVNIILSHVNFVGSCSANMLSAKGRCATFDSTADGYCRGEGVGCVVLKKLSRAQADGD
                     EILAIIKGTAVNQDGRSATMTAPSGVAQESVIRRALVEAGVFGKDIDYVECHGTGTELG
                     DPIEVEALKSVLNVEREKRLILGAVKSNIGHLEGAAGIAGFIKTVLVLRNKMVPPNIHF
                     ETLNPKINIENFNIDIPITNTDLRITNPSRKVIAGISSFGFGGTNAHIIIESWETKEEH
                     LETAQSKNLILFNPKFLPWRRLTHPLIYRKEETNDKKTCFISRLSGERSHLWDDHVINN
                     EIWIPAASHLTMLAGAKLEKENRESIATSKVSKVVQLDDVIIQKRLLVKENMKIRCVLE
                     ENGKGEIQTEDSDGAKETNVIVTQISLVAQTSLPNPLQLDVLKSQCSVSMDVDSIYKTF
                     ESLGVKFGDTFRTVIEAWRGKDEALARVGIARRVLAPWERSLSLLHPAILDGAFQLMGM
                     SALSSSGVFVPFHVQRAVFSTQNEQEDQWVYVQLKQMTSSSLTADVILMNSSGKITGFV
                     ENLTSRRLSSLEISPIECLYQTEWSTVSLRSDLVVTKRSELSRCVLISFAPISFDHKNW
                     LNVIHNQNSTISPVEKNYRVVDLRIEIGNILNQEKWDSIIFIANGEDSFLALEFGLLLL
                     KEIQNRIISGQWNQTDLWFITKSLIHSTTNDDLLGSSVAGLWALARTARIEMSELKLKC
                     IEIEQDINSSGQISNICNVVESFEDENEFQLSYNGLLKVLRLVKLNNLSPEMKTSQQLK
                     INPGETHVISGGLGALGLVIAKWLIDSGATHILLLSRTRKTEMSIELNSLKEKETAVIE
                     WVQCDVSEKESVTSVRKVLEESLKWPPVTGIFHTAGVLADGTIRTLDSEALRKSYSAKV
                     YGAINLHNVFSSFNFMVLFSSAAAVFGSPGQANYSAANATMDAIAKSWNRSGESILSIQ
                     WGAWSEAGMAANRGTLRRIEMQGFGGISNHLGIEILEYLFSTGKVGVVCAAPIDWTRID
                     NYYNPFLEYYRSHLAISRTKIANTVKKVTIDNVDIMNILTQVSMEVLGSKIDENSSLVT
                     SGLDSLGAVEFRNRLSAILDIQLSSIFVYNYPTLAEMASALSTKDSKVSSTIKKERQIE
                     SVTDSIAVIGMACRLPGGVASPEEFWSMLIQECDCVTEIPKTRFDIEDVYSPIRGVTTG
                     KSYTKHGAFMSDLEWFDAACFNISNSEARQMDPQQRLILEVGYEAFVRAGYDISKLKGL
                     DAGVFVGQMNYDWMMMNAGTPPSYGGTGMAPSITANRFSYTFGLTGPSFTIDSACSSSL
                     VALDYAIEKIRANRCSLALVGGVNVMLQSMNFVGSSAANMLSPAGRCATFDETADGYCR
                     GEGIGCVVLKSFRKAIADGDNVLAVIKGSAVNHVGKSSSLTAPNGPSQEAVIRNALEQA
                     NLKGKDVDYVECHGTGTQLGDPIEVEALKNVLNDGGRIKSVILGAVKTNIGHLEGAAGI
                     IGLIKTVLVLQHEEVPSNLHFKKLNANIDLTGFKAIFPQNCIKLDTHEKNQVHSERRWI
                     AGVSSFGFGGTNAHVVLESWPAARVLRDSAVELEVDRNFVWLFTGQGSQFSGMGQELYQ
                     SEEAFRMALDICAEHLNNLIDVPLLTLMFNPDMESRLNETRYSQAAILSFEYAMSEMWK
                     NRGVTPKIVLGHSIGEYTAAVVSGVMKLKDALSLVTARGRLMDERCQKGSMVAVFALAD
                     TIRSELKLVDDVSISALNGPKMTVLSGKKESLQSLLARLKLPHTFLPVKHGFHSHLMHP
                     MQAEFQKNFENVALNSPRKDITFVSTVTGTILVGKELMNTDYWVNQVAQPVNFFDAMNA
                     ITSYTKDMEVSYIEIGPKQILIPMAKRFVTVNTYTWDPSNDTRVKTIKDKTITQNNRTT
                     NLQNLFNKKHLPWKVKDAKYNEETVDSVNENYFYEIEWETLIYTEARNIIGKLPRYLIF
                     SHHYLSVTSSDGTYVIHTDETSGNHGHENKNITWLDLSDKDNVKTILMRDEWEAILLFG
                     HGEETLQTIQIALTVLQNSQLQKLKHVWFITSDNEKGEALRALARTARQEIYSVRIWSL
                     EFLYRTSNMNFAKVYETISCTRKQEDYDFRLTGNFEVQVPRLVHMKPYSEINSKPFEIH
                     PYTTYVISGGLGALGLVAAKWIIDSGATNLVLLSRKKPNHIANEKLELLQQSGKVFIEC
                     FECDVGDLNSVKKVHLNLKELQWPPVKGVIHSAGVLFDSTISNLDQEKLVNSFKPKVLG
                     AANLRSVFLPLDFFVQFSSVASVFGSAGQANYAISNAVMDGMAMTWKNQGEPVLSIQWA
                     AWSDGGMAVHNKTALKRSERIGFGNISNKLGTAVLDKLFAEGRLGVVCVAPADWSRAIP
                     HLKTTLVERLNQQNKNAMNEKLNFESSEIKNKNVISLIRQVAEDVIGTEIQDDQALLEA
                     GMDSLGAVEFRNQLSEKLNIPLSTGILFDFPTVHTLANHLESIVQIPAVQQQIVVPLSF
                     PSSGRPTLIIGAGLGGLSFARMLVQAKEKVIIMESKSEIGGVWKLWANSSSKLQIDSPS
                     YDFGCSDSRELKTWPSTYPNRDDVLKGAQDMVSTFAGENVSILMNTHVDRVHSVLGHSS
                     EYLIDYTINGKPSQMRVGGVAAFTGGLHEPRQLNIPGENIFKGKLGFGTNDDITPATFE
                     NSRVVILGHGAFAVENMRTALENGAEHVTILCRKRNMVFSTFCNWLLNSCEGNMSIKTV
                     MEVMRPMYQAAGVDIEALSCFSSENGDFMFDQDTVPPASDLYFLAQATGRLEVIQDIPE
                     SLEQDEVVTRGGRRIRANILLKCLGFNTNDALVKEIFGSDCNIQGLWVNEDPNIFVYND
                     GVQRSRAVHSLLCSSYLFFAQTFASVYLHFKRRPNDLRSALVKMRQVSETETHGRLMVL
                     LWDFLSPAKRTLSERTLRICPFNTFIREREVEWNKYQQVLKLSSKLNLHSLLKPTIDEI
                     RRREPVKLLEERSIFANKSTSIYRSKPKYRILFLHGQGTDGAIACNLLERCGWITQFSN
                     CLEFIVPDAPYEMPAFTNKQQLSEIGLDTLVEQRLYNLNSNYREWRADFDWFAQIFHGN
                     KALLISDTENEKIKQSWKQNFEYIRHITEKYGQFDGLAGFCEGASVASVALHLQALFNK
                     GNQDGIDLGLVNVCFLIAMSPWRSPYFEMQQLFNHESPLDVPSLHISGQNDMEMFKQAV
                     PIFMNDFLNPRRYEHNGKHEYPVVTPSLKNIVSELLNQL*"
                     /DNA="TCTAAAACTTTTTAAAACTACGCAACCAATTCCTTCACCACGACAGTAGCCAT
                     CTGCAGTTTCATCAAAGGTTGCACAACGACCAGCTGGTGAGAGCATGTTCGCTGCGCTT
                     GATCCGACAAAATTCATCGACTGAAGCATAACATTAACTCCACCTACTAATGCTAAGGA
                     GCATCGGTTAGCTCGAATTTTTTCAATAGCATAATCAAGAGCGACTAATGATGAGGAAC
                     ACGCAGAATCGATCGTAAAACTAGGACCAGTTAATCCAAAAGTGTAAGAAAACCGATTC
                     GCTGTTATCGAAGGAGCCATACCAGTACCACCATATGAAGGAGGGGTGCCTGCATTCAT
                     CATCATCCAATCATAATTCATCTGGCCCACAAAAACTCCTGCGTCAAGTCCCTTTAACT
                     TTGATATATCATATCCAGCTCTAACGAACGCTTCATAACCAACTTCCAATATTAGCCGC
                     TGTTGTGGGTCCATTTGTCGAGCTTCTGAATTTGAAATATTGAAACATGCTGCATCGAA
                     CCATTCCAAATCAGACATAAACGCACCATGTTTAGTGTAACTTTTACCAGTAGTGACAC
                     CACGGATCGGAGAATAGACATCTTCTATGTCGAATCTAGTTTTTGGAATTTCAGTTACA
                     CAGTCACACTCTTGAATGAGCATTGACCAAAACTCCTCTGGCGAAGCGACTCCACCCGG
                     AAGACGACATGCCATACCTATCACAGCGATTGAATC"
                     /domain_id=9
     BGC_Domain      complement(23924..24091)
                     /type="ACP"
                     /locus_tag="AVAG00146wholescaffoldg23567_16"
                     /detection_type="HMMER3 PFAM SEED"
                     /bitscore="35.4"
                     /evalue="2.4e-10"
                     /strand=-1
                     /translation="EVLGSKIDENSSLVTSGLDSLGAVEFRNRLSAILDIQLSSIFVYN
                     YPTLAEMASAL"
                     /prot_start=4452
                     /prot_end=4508
                     /overlap_start="MNTSKKTQTGNSVLVNKLTEILKISREEILGSFNTKLVDFGID
                     SLQISILQNLLDSSPSLLELYNLTLQNISDLWQNNGTESVAYEKKTIETKQLKFLEMQE
                     SYYIGRFESDRFLPCQVYSEFDFDQIDIPAFNQAIHYVIEKHPMLRAHIVDDQYQEIRD
                     VEEFNVSFSGIRVERSEINLEKRRFECMNSFKKEPNCFWKIEATILPEGKTRLHVLLDM
                     IFLDAASSFLVIRDLVYAYNNIQNGSFIKSVDDNGLSFFEYCTNIQSSSESAASRKYWH
                     DRLDSMPGPPQLPRVQFEKTVLEPSFERISLALDSTKWRALKMRAQELQITPTALILTA
                     FSEVLRTYSDEPNFTLTITITNRHVGGKNFSEVVGDFTNVLLLSILECSNFQDKVKKVH
                     TDMANALNHKDMSGLKVMRLLREKMSNPSFILPIVFTSLLGIDVMPFIDINGLVPCLVY
                     QQTMTPQVWLDHQVYEIGPNDGKELRINWDYDSMFYSPVLIKEMMEAYRLLLESLSQDT
                     WPKETIEVALPASVQNLRFEINATKRDFGNNLLLHTRFETSAVQFSENIAVIDQEVQFT
                     YKKLDQMVSAAMAVLKKNNVKQGDLVGVVMEKGWEQIVAILGILRAGAAYLPINPSDPD
                     LRISTILKLAETPVVLSHSKVMNTGRNWKSSEDQIIIQISIASLEDVKDTETKLIHVDP
                     DSLAYIIFTSGTEGTPKGVEITHRGAMNTCLDINERLGLSANDSVFSISSLSFDLSVWD
                     IFGILSVGGKVVICKSDATRDPEYWWSQLQKHQITIWNSVPTSFEMLIETIPVNNESGS
                     VQFLKSIMLSGDAIKMDFVRLVKQVHPTVRILCLGGATEASIWSNIHEIFPCKSPKGYL
                     VPYGVPLSNQTMHILDERGLYRPANVLGEIYIGGIGLARGYFRNSEKTSEKFINHRVLG
                     RLYNTGDVGYYLSNGEIQIVGRRRDAQIKIGGYRVELTEIENCAEQVNCVKKVAVIFVP
                     GSVQRLIGFVEVDDGIPEDQVKQELIDRIVSCLPDYMWTRTWIVLNSMPLNSNGKIDRV
                     ILATLVPNQVPISTKTESLQRNELEIKILRIAQELLNDSQQSLKTTTSLIEFGMTSLTA
                     IRFSKNLSDEINKKLPYTLVFNHPTVKQIAEMITGHPIDSLRKRQNFSSEPRERSISHN
                     VSIAVIGMACRLPGGVSSAEEFWTMLMEKRNCVTEVPSSRFDINEIYSPNPKTIGKSYT
                     KKGAFINDVEWFDNDFFNIPLAEARTMDPQQRLILEVAYEAFLNAGLDKSALKDSNTGV
                     FIGQMNYDWMLVTDSPHSYAGTGNSPSITANRISFALGLHGASMTVDTACSSSLVAVDL
                     AIEKLRNKKCSVALAGGVNIILHPEPYLITCAAEMLSVDSRCATFDSKANGIVRGEGIG
                     CVVLKCLDQAVFDGDKIFAVIKGSAVNQDGRSATLTAPNGIAQEAALCSALEDAGIDGK
                     DLDYVECHGTGTDLGDPIEVEALAKVLGKERSKPIVLGAVKTNIGHLEGAAGIVGLIKT
                     VLVLQNGQAPPNIHFEKLNPKIDLQQLKGIIPTQTIKIGTDGGKELFAGVSSFGFGGTN
                     AHIILQSYPQKQNTERIASIGPTFVNKKCIPWKLPVPIQSISSHKVEQDEISGSVYEIK
                     WIPLNEISNNEASLNNLIKSRCLILSVESVSTNGTKWVNIIHAVNSNFFTLEDTLQQKR
                     SANLHDTKYLEKLLVNESWSSIILVATSGHGQIVFEIGVRLLKAIQKSYIEKNQQSIPD
                     IWFLDDSQFDEMGLWALARTARIEMPELDLRCVEYNKLNTASHIAELCYKVRKEVKNGE
                     KELKLSNMFYVRRLVKLSQTYKNIRQRVIHENCTYVISGGLGALGLVVAEWLVNSGATH
                     IVLLSRKMKATNPIEQIRRQKENISIEWIQCDISNIEEVKRVDKKLKIDMRWPVIKGIF
                     HTAGELFDSTVKNLEPKCIYSSFSAKVDGAKHLHTVLSPSDFMVLFSSITGVFGSAGQA
                     LYSAANAALDSLAESWSNNGNLKVLSIQWGAWSEVGMAARSKDLIQRLENQGFGSISNS
                     FGKRVLERLLEENRTGTVCVQPINWSRMSPISHLPLLDQLRSTSVSKSNESKQSKTYAN
                     VDEIRAVLRSIVHEVLGNEVEESIPLMDAGLSSLEMVSLHHTLAREFTNINIPSSIIFN
                     YPTIKDLADFIFTQLEQSTKKKRESSTEEYTGQDWQKLNLTTNGRSVFLVGGVLGTAEG
                     TFGKLANMLPSPVYATIPDLSDENATVENIAKKLIRSARRIQPDGKYIVGGLSFGALIA
                     LEMVCQLEQFDQVEALLLLDPRHTPPFTIPEKNPAKFEKLVAAYTPKAIVHSRTVLVQA
                     VLPDFSGLSSLLQEASRSFQGNEQVELNCRSWCSKISKIPSEGHHFKFLNQNHEALARA
                     LTSLSINWKMEKIDNIKHEDDPIAVISMSCRFPGGASNPEDFWDILIRGHDCVTEVPIS
                     RFDMDDDVYYPERGYEGKSYSNRAAFIENVEWFDHEFFNISRAEALIMDPQQRILLEVA
                     YEAFYKAGYNKERLKGCNAGVFVGQANYDWMTSNEDVDFSSPYYGAGSSASITANRISY
                     TLGLEGPSITMDTACSSSLVALDIAHSKLRDGKCSIALVAGVNLILNSRFFVTASAMQA
                     LSLKGRCATFDALADGYCRGEGVGCVILKPLSQAKADGNKILALIKGTAVNHDGRSASL
                     TAPNGLAQQKVIRKGLEMAGLKGKDIDYIECHGTGTKLGDPIEVDALKNVLSEGRKKPI
                     ILGALKTNTGHLEGAAGIAGFIKAVLVIQHKKVPPNIHINELNPKIDLTGFNAIIPYKE
                     VLFENDVLNAYSEEDEKPLIGAVSSFGFGGTNAHVIIESWETKEEHLETAQSKNLILFN
                     PKFLPWRRLTHPLIYRKEETNDKKTCFISRLSGERSHLWDDHVINNEIWIPAASHLTML
                     AGAKLEKENRESIATSKVSKVVQLDDVIIQKRLLVKENMKIRCVLEENGKGEXSSFNFM
                     VLFSSAAAVFGSPGQANYSAANATMDAIAKSWNRSGESILSIQWGAWSEAGMAANRGTL
                     RRIEMQGFGGISNHLGIEILEYLFSTGKVGVVCATPIDWSRMSLTNNPLVSFKGKDKQI
                     SKKKKSQTVSIPTEDVKQKLIKIAVEVLNAEKIDENVSLIEFGLDSLGAVEFRNLLVAE
                     INIELPSIFVYNHPSISDMVSYLSSLSSPKIVEFAPTQFSNEPIAVISMACRFPGEAHN
                     PEEFWSMLRNGHNCVTEVPFSRFDIDEFYDPVRGSMGKTYTKNAALINSIEWFDNEFFN
                     IPSAEAIVMDPQQRVLLEVSYEAFSRAGYDKSSLKGSNTGVFVGQANYDWMTMNQHDIT
                     SPYFGAGSSAAITSNRLSFILGLRGPSMTIDTACSSSLVAMDIATANLRSDKCSLALVA
                     GVNIILSHVNFVGSCSANMLSAKGRCATFDSTADGYCRGEGVGCVVLKKLSRAQADGDE
                     ILAIIKGTAVNQDGRSATMTAPSGVAQESVIRRALVEAGVFGKDIDYVECHGTGTELGD
                     PIEVEALKSVLNVEREKRLILGAVKSNIGHLEGAAGIAGFIKTVLVLRNKMVPPNIHFE
                     TLNPKINIENFNIDIPITNTDLRITNPSRKVIAGISSFGFGGTNAHIIIESWETKEEHL
                     ETAQSKNLILFNPKFLPWRRLTHPLIYRKEETNDKKTCFISRLSGERSHLWDDHVINNE
                     IWIPAASHLTMLAGAKLEKENRESIATSKVSKVVQLDDVIIQKRLLVKENMKIRCVLEE
                     NGKGEIQTEDSDGAKETNVIVTQISLVAQTSLPNPLQLDVLKSQCSVSMDVDSIYKTFE
                     SLGVKFGDTFRTVIEAWRGKDEALARVGIARRVLAPWERSLSLLHPAILDGAFQLMGMS
                     ALSSSGVFVPFHVQRAVFSTQNEQEDQWVYVQLKQMTSSSLTADVILMNSSGKITGFVE
                     NLTSRRLSSLEISPIECLYQTEWSTVSLRSDLVVTKRSELSRCVLISFAPISFDHKNWL
                     NVIHNQNSTISPVEKNYRVVDLRIEIGNILNQEKWDSIIFIANGEDSFLALEFGLLLLK
                     EIQNRIISGQWNQTDLWFITKSLIHSTTNDDLLGSSVAGLWALARTARIEMSELKLKCI
                     EIEQDINSSGQISNICNVVESFEDENEFQLSYNGLLKVLRLVKLNNLSPEMKTSQQLKI
                     NPGETHVISGGLGALGLVIAKWLIDSGATHILLLSRTRKTEMSIELNSLKEKETAVIEW
                     VQCDVSEKESVTSVRKVLEESLKWPPVTGIFHTAGVLADGTIRTLDSEALRKSYSAKVY
                     GAINLHNVFSSFNFMVLFSSAAAVFGSPGQANYSAANATMDAIAKSWNRSGESILSIQW
                     GAWSEAGMAANRGTLRRIEMQGFGGISNHLGIEILEYLFSTGKVGVVCAAPIDWTRIDN
                     YYNPFLEYYRSHLAISRTKIANTVKKVTIDNVDIMNILTQVSM"
                     /overlap_end="STKDSKVSSTIKKERQIESVTDSIAVIGMACRLPGGVASPEEFWS
                     MLIQECDCVTEIPKTRFDIEDVYSPIRGVTTGKSYTKHGAFMSDLEWFDAACFNISNSE
                     ARQMDPQQRLILEVGYEAFVRAGYDISKLKGLDAGVFVGQMNYDWMMMNAGTPPSYGGT
                     GMAPSITANRFSYTFGLTGPSFTIDSACSSSLVALDYAIEKIRANRCSLALVGGVNVML
                     QSMNFVGSSAANMLSPAGRCATFDETADGYCRGEGIGCVVLKSFRKAIADGDNVLAVIK
                     GSAVNHVGKSSSLTAPNGPSQEAVIRNALEQANLKGKDVDYVECHGTGTQLGDPIEVEA
                     LKNVLNDGGRIKSVILGAVKTNIGHLEGAAGIIGLIKTVLVLQHEEVPSNLHFKKLNAN
                     IDLTGFKAIFPQNCIKLDTHEKNQVHSERRWIAGVSSFGFGGTNAHVVLESWPAARVLR
                     DSAVELEVDRNFVWLFTGQGSQFSGMGQELYQSEEAFRMALDICAEHLNNLIDVPLLTL
                     MFNPDMESRLNETRYSQAAILSFEYAMSEMWKNRGVTPKIVLGHSIGEYTAAVVSGVMK
                     LKDALSLVTARGRLMDERCQKGSMVAVFALADTIRSELKLVDDVSISALNGPKMTVLSG
                     KKESLQSLLARLKLPHTFLPVKHGFHSHLMHPMQAEFQKNFENVALNSPRKDITFVSTV
                     TGTILVGKELMNTDYWVNQVAQPVNFFDAMNAITSYTKDMEVSYIEIGPKQILIPMAKR
                     FVTVNTYTWDPSNDTRVKTIKDKTITQNNRTTNLQNLFNKKHLPWKVKDAKYNEETVDS
                     VNENYFYEIEWETLIYTEARNIIGKLPRYLIFSHHYLSVTSSDGTYVIHTDETSGNHGH
                     ENKNITWLDLSDKDNVKTILMRDEWEAILLFGHGEETLQTIQIALTVLQNSQLQKLKHV
                     WFITSDNEKGEALRALARTARQEIYSVRIWSLEFLYRTSNMNFAKVYETISCTRKQEDY
                     DFRLTGNFEVQVPRLVHMKPYSEINSKPFEIHPYTTYVISGGLGALGLVAAKWIIDSGA
                     TNLVLLSRKKPNHIANEKLELLQQSGKVFIECFECDVGDLNSVKKVHLNLKELQWPPVK
                     GVIHSAGVLFDSTISNLDQEKLVNSFKPKVLGAANLRSVFLPLDFFVQFSSVASVFGSA
                     GQANYAISNAVMDGMAMTWKNQGEPVLSIQWAAWSDGGMAVHNKTALKRSERIGFGNIS
                     NKLGTAVLDKLFAEGRLGVVCVAPADWSRAIPHLKTTLVERLNQQNKNAMNEKLNFESS
                     EIKNKNVISLIRQVAEDVIGTEIQDDQALLEAGMDSLGAVEFRNQLSEKLNIPLSTGIL
                     FDFPTVHTLANHLESIVQIPAVQQQIVVPLSFPSSGRPTLIIGAGLGGLSFARMLVQAK
                     EKVIIMESKSEIGGVWKLWANSSSKLQIDSPSYDFGCSDSRELKTWPSTYPNRDDVLKG
                     AQDMVSTFAGENVSILMNTHVDRVHSVLGHSSEYLIDYTINGKPSQMRVGGVAAFTGGL
                     HEPRQLNIPGENIFKGKLGFGTNDDITPATFENSRVVILGHGAFAVENMRTALENGAEH
                     VTILCRKRNMVFSTFCNWLLNSCEGNMSIKTVMEVMRPMYQAAGVDIEALSCFSSENGD
                     FMFDQDTVPPASDLYFLAQATGRLEVIQDIPESLEQDEVVTRGGRRIRANILLKCLGFN
                     TNDALVKEIFGSDCNIQGLWVNEDPNIFVYNDGVQRSRAVHSLLCSSYLFFAQTFASVY
                     LHFKRRPNDLRSALVKMRQVSETETHGRLMVLLWDFLSPAKRTLSERTLRICPFNTFIR
                     EREVEWNKYQQVLKLSSKLNLHSLLKPTIDEIRRREPVKLLEERSIFANKSTSIYRSKP
                     KYRILFLHGQGTDGAIACNLLERCGWITQFSNCLEFIVPDAPYEMPAFTNKQQLSEIGL
                     DTLVEQRLYNLNSNYREWRADFDWFAQIFHGNKALLISDTENEKIKQSWKQNFEYIRHI
                     TEKYGQFDGLAGFCEGASVASVALHLQALFNKGNQDGIDLGLVNVCFLIAMSPWRSPYF
                     EMQQLFNHESPLDVPSLHISGQNDMEMFKQAVPIFMNDFLNPRRYEHNGKHEYPVVTPS
                     LKNIVSELLNQL*"
                     /total_prot_seq="MNTSKKTQTGNSVLVNKLTEILKISREEILGSFNTKLVDFGI
                     DSLQISILQNLLDSSPSLLELYNLTLQNISDLWQNNGTESVAYEKKTIETKQLKFLEMQ
                     ESYYIGRFESDRFLPCQVYSEFDFDQIDIPAFNQAIHYVIEKHPMLRAHIVDDQYQEIR
                     DVEEFNVSFSGIRVERSEINLEKRRFECMNSFKKEPNCFWKIEATILPEGKTRLHVLLD
                     MIFLDAASSFLVIRDLVYAYNNIQNGSFIKSVDDNGLSFFEYCTNIQSSSESAASRKYW
                     HDRLDSMPGPPQLPRVQFEKTVLEPSFERISLALDSTKWRALKMRAQELQITPTALILT
                     AFSEVLRTYSDEPNFTLTITITNRHVGGKNFSEVVGDFTNVLLLSILECSNFQDKVKKV
                     HTDMANALNHKDMSGLKVMRLLREKMSNPSFILPIVFTSLLGIDVMPFIDINGLVPCLV
                     YQQTMTPQVWLDHQVYEIGPNDGKELRINWDYDSMFYSPVLIKEMMEAYRLLLESLSQD
                     TWPKETIEVALPASVQNLRFEINATKRDFGNNLLLHTRFETSAVQFSENIAVIDQEVQF
                     TYKKLDQMVSAAMAVLKKNNVKQGDLVGVVMEKGWEQIVAILGILRAGAAYLPINPSDP
                     DLRISTILKLAETPVVLSHSKVMNTGRNWKSSEDQIIIQISIASLEDVKDTETKLIHVD
                     PDSLAYIIFTSGTEGTPKGVEITHRGAMNTCLDINERLGLSANDSVFSISSLSFDLSVW
                     DIFGILSVGGKVVICKSDATRDPEYWWSQLQKHQITIWNSVPTSFEMLIETIPVNNESG
                     SVQFLKSIMLSGDAIKMDFVRLVKQVHPTVRILCLGGATEASIWSNIHEIFPCKSPKGY
                     LVPYGVPLSNQTMHILDERGLYRPANVLGEIYIGGIGLARGYFRNSEKTSEKFINHRVL
                     GRLYNTGDVGYYLSNGEIQIVGRRRDAQIKIGGYRVELTEIENCAEQVNCVKKVAVIFV
                     PGSVQRLIGFVEVDDGIPEDQVKQELIDRIVSCLPDYMWTRTWIVLNSMPLNSNGKIDR
                     VILATLVPNQVPISTKTESLQRNELEIKILRIAQELLNDSQQSLKTTTSLIEFGMTSLT
                     AIRFSKNLSDEINKKLPYTLVFNHPTVKQIAEMITGHPIDSLRKRQNFSSEPRERSISH
                     NVSIAVIGMACRLPGGVSSAEEFWTMLMEKRNCVTEVPSSRFDINEIYSPNPKTIGKSY
                     TKKGAFINDVEWFDNDFFNIPLAEARTMDPQQRLILEVAYEAFLNAGLDKSALKDSNTG
                     VFIGQMNYDWMLVTDSPHSYAGTGNSPSITANRISFALGLHGASMTVDTACSSSLVAVD
                     LAIEKLRNKKCSVALAGGVNIILHPEPYLITCAAEMLSVDSRCATFDSKANGIVRGEGI
                     GCVVLKCLDQAVFDGDKIFAVIKGSAVNQDGRSATLTAPNGIAQEAALCSALEDAGIDG
                     KDLDYVECHGTGTDLGDPIEVEALAKVLGKERSKPIVLGAVKTNIGHLEGAAGIVGLIK
                     TVLVLQNGQAPPNIHFEKLNPKIDLQQLKGIIPTQTIKIGTDGGKELFAGVSSFGFGGT
                     NAHIILQSYPQKQNTERIASIGPTFVNKKCIPWKLPVPIQSISSHKVEQDEISGSVYEI
                     KWIPLNEISNNEASLNNLIKSRCLILSVESVSTNGTKWVNIIHAVNSNFFTLEDTLQQK
                     RSANLHDTKYLEKLLVNESWSSIILVATSGHGQIVFEIGVRLLKAIQKSYIEKNQQSIP
                     DIWFLDDSQFDEMGLWALARTARIEMPELDLRCVEYNKLNTASHIAELCYKVRKEVKNG
                     EKELKLSNMFYVRRLVKLSQTYKNIRQRVIHENCTYVISGGLGALGLVVAEWLVNSGAT
                     HIVLLSRKMKATNPIEQIRRQKENISIEWIQCDISNIEEVKRVDKKLKIDMRWPVIKGI
                     FHTAGELFDSTVKNLEPKCIYSSFSAKVDGAKHLHTVLSPSDFMVLFSSITGVFGSAGQ
                     ALYSAANAALDSLAESWSNNGNLKVLSIQWGAWSEVGMAARSKDLIQRLENQGFGSISN
                     SFGKRVLERLLEENRTGTVCVQPINWSRMSPISHLPLLDQLRSTSVSKSNESKQSKTYA
                     NVDEIRAVLRSIVHEVLGNEVEESIPLMDAGLSSLEMVSLHHTLAREFTNINIPSSIIF
                     NYPTIKDLADFIFTQLEQSTKKKRESSTEEYTGQDWQKLNLTTNGRSVFLVGGVLGTAE
                     GTFGKLANMLPSPVYATIPDLSDENATVENIAKKLIRSARRIQPDGKYIVGGLSFGALI
                     ALEMVCQLEQFDQVEALLLLDPRHTPPFTIPEKNPAKFEKLVAAYTPKAIVHSRTVLVQ
                     AVLPDFSGLSSLLQEASRSFQGNEQVELNCRSWCSKISKIPSEGHHFKFLNQNHEALAR
                     ALTSLSINWKMEKIDNIKHEDDPIAVISMSCRFPGGASNPEDFWDILIRGHDCVTEVPI
                     SRFDMDDDVYYPERGYEGKSYSNRAAFIENVEWFDHEFFNISRAEALIMDPQQRILLEV
                     AYEAFYKAGYNKERLKGCNAGVFVGQANYDWMTSNEDVDFSSPYYGAGSSASITANRIS
                     YTLGLEGPSITMDTACSSSLVALDIAHSKLRDGKCSIALVAGVNLILNSRFFVTASAMQ
                     ALSLKGRCATFDALADGYCRGEGVGCVILKPLSQAKADGNKILALIKGTAVNHDGRSAS
                     LTAPNGLAQQKVIRKGLEMAGLKGKDIDYIECHGTGTKLGDPIEVDALKNVLSEGRKKP
                     IILGALKTNTGHLEGAAGIAGFIKAVLVIQHKKVPPNIHINELNPKIDLTGFNAIIPYK
                     EVLFENDVLNAYSEEDEKPLIGAVSSFGFGGTNAHVIIESWETKEEHLETAQSKNLILF
                     NPKFLPWRRLTHPLIYRKEETNDKKTCFISRLSGERSHLWDDHVINNEIWIPAASHLTM
                     LAGAKLEKENRESIATSKVSKVVQLDDVIIQKRLLVKENMKIRCVLEENGKGEXSSFNF
                     MVLFSSAAAVFGSPGQANYSAANATMDAIAKSWNRSGESILSIQWGAWSEAGMAANRGT
                     LRRIEMQGFGGISNHLGIEILEYLFSTGKVGVVCATPIDWSRMSLTNNPLVSFKGKDKQ
                     ISKKKKSQTVSIPTEDVKQKLIKIAVEVLNAEKIDENVSLIEFGLDSLGAVEFRNLLVA
                     EINIELPSIFVYNHPSISDMVSYLSSLSSPKIVEFAPTQFSNEPIAVISMACRFPGEAH
                     NPEEFWSMLRNGHNCVTEVPFSRFDIDEFYDPVRGSMGKTYTKNAALINSIEWFDNEFF
                     NIPSAEAIVMDPQQRVLLEVSYEAFSRAGYDKSSLKGSNTGVFVGQANYDWMTMNQHDI
                     TSPYFGAGSSAAITSNRLSFILGLRGPSMTIDTACSSSLVAMDIATANLRSDKCSLALV
                     AGVNIILSHVNFVGSCSANMLSAKGRCATFDSTADGYCRGEGVGCVVLKKLSRAQADGD
                     EILAIIKGTAVNQDGRSATMTAPSGVAQESVIRRALVEAGVFGKDIDYVECHGTGTELG
                     DPIEVEALKSVLNVEREKRLILGAVKSNIGHLEGAAGIAGFIKTVLVLRNKMVPPNIHF
                     ETLNPKINIENFNIDIPITNTDLRITNPSRKVIAGISSFGFGGTNAHIIIESWETKEEH
                     LETAQSKNLILFNPKFLPWRRLTHPLIYRKEETNDKKTCFISRLSGERSHLWDDHVINN
                     EIWIPAASHLTMLAGAKLEKENRESIATSKVSKVVQLDDVIIQKRLLVKENMKIRCVLE
                     ENGKGEIQTEDSDGAKETNVIVTQISLVAQTSLPNPLQLDVLKSQCSVSMDVDSIYKTF
                     ESLGVKFGDTFRTVIEAWRGKDEALARVGIARRVLAPWERSLSLLHPAILDGAFQLMGM
                     SALSSSGVFVPFHVQRAVFSTQNEQEDQWVYVQLKQMTSSSLTADVILMNSSGKITGFV
                     ENLTSRRLSSLEISPIECLYQTEWSTVSLRSDLVVTKRSELSRCVLISFAPISFDHKNW
                     LNVIHNQNSTISPVEKNYRVVDLRIEIGNILNQEKWDSIIFIANGEDSFLALEFGLLLL
                     KEIQNRIISGQWNQTDLWFITKSLIHSTTNDDLLGSSVAGLWALARTARIEMSELKLKC
                     IEIEQDINSSGQISNICNVVESFEDENEFQLSYNGLLKVLRLVKLNNLSPEMKTSQQLK
                     INPGETHVISGGLGALGLVIAKWLIDSGATHILLLSRTRKTEMSIELNSLKEKETAVIE
                     WVQCDVSEKESVTSVRKVLEESLKWPPVTGIFHTAGVLADGTIRTLDSEALRKSYSAKV
                     YGAINLHNVFSSFNFMVLFSSAAAVFGSPGQANYSAANATMDAIAKSWNRSGESILSIQ
                     WGAWSEAGMAANRGTLRRIEMQGFGGISNHLGIEILEYLFSTGKVGVVCAAPIDWTRID
                     NYYNPFLEYYRSHLAISRTKIANTVKKVTIDNVDIMNILTQVSMEVLGSKIDENSSLVT
                     SGLDSLGAVEFRNRLSAILDIQLSSIFVYNYPTLAEMASALSTKDSKVSSTIKKERQIE
                     SVTDSIAVIGMACRLPGGVASPEEFWSMLIQECDCVTEIPKTRFDIEDVYSPIRGVTTG
                     KSYTKHGAFMSDLEWFDAACFNISNSEARQMDPQQRLILEVGYEAFVRAGYDISKLKGL
                     DAGVFVGQMNYDWMMMNAGTPPSYGGTGMAPSITANRFSYTFGLTGPSFTIDSACSSSL
                     VALDYAIEKIRANRCSLALVGGVNVMLQSMNFVGSSAANMLSPAGRCATFDETADGYCR
                     GEGIGCVVLKSFRKAIADGDNVLAVIKGSAVNHVGKSSSLTAPNGPSQEAVIRNALEQA
                     NLKGKDVDYVECHGTGTQLGDPIEVEALKNVLNDGGRIKSVILGAVKTNIGHLEGAAGI
                     IGLIKTVLVLQHEEVPSNLHFKKLNANIDLTGFKAIFPQNCIKLDTHEKNQVHSERRWI
                     AGVSSFGFGGTNAHVVLESWPAARVLRDSAVELEVDRNFVWLFTGQGSQFSGMGQELYQ
                     SEEAFRMALDICAEHLNNLIDVPLLTLMFNPDMESRLNETRYSQAAILSFEYAMSEMWK
                     NRGVTPKIVLGHSIGEYTAAVVSGVMKLKDALSLVTARGRLMDERCQKGSMVAVFALAD
                     TIRSELKLVDDVSISALNGPKMTVLSGKKESLQSLLARLKLPHTFLPVKHGFHSHLMHP
                     MQAEFQKNFENVALNSPRKDITFVSTVTGTILVGKELMNTDYWVNQVAQPVNFFDAMNA
                     ITSYTKDMEVSYIEIGPKQILIPMAKRFVTVNTYTWDPSNDTRVKTIKDKTITQNNRTT
                     NLQNLFNKKHLPWKVKDAKYNEETVDSVNENYFYEIEWETLIYTEARNIIGKLPRYLIF
                     SHHYLSVTSSDGTYVIHTDETSGNHGHENKNITWLDLSDKDNVKTILMRDEWEAILLFG
                     HGEETLQTIQIALTVLQNSQLQKLKHVWFITSDNEKGEALRALARTARQEIYSVRIWSL
                     EFLYRTSNMNFAKVYETISCTRKQEDYDFRLTGNFEVQVPRLVHMKPYSEINSKPFEIH
                     PYTTYVISGGLGALGLVAAKWIIDSGATNLVLLSRKKPNHIANEKLELLQQSGKVFIEC
                     FECDVGDLNSVKKVHLNLKELQWPPVKGVIHSAGVLFDSTISNLDQEKLVNSFKPKVLG
                     AANLRSVFLPLDFFVQFSSVASVFGSAGQANYAISNAVMDGMAMTWKNQGEPVLSIQWA
                     AWSDGGMAVHNKTALKRSERIGFGNISNKLGTAVLDKLFAEGRLGVVCVAPADWSRAIP
                     HLKTTLVERLNQQNKNAMNEKLNFESSEIKNKNVISLIRQVAEDVIGTEIQDDQALLEA
                     GMDSLGAVEFRNQLSEKLNIPLSTGILFDFPTVHTLANHLESIVQIPAVQQQIVVPLSF
                     PSSGRPTLIIGAGLGGLSFARMLVQAKEKVIIMESKSEIGGVWKLWANSSSKLQIDSPS
                     YDFGCSDSRELKTWPSTYPNRDDVLKGAQDMVSTFAGENVSILMNTHVDRVHSVLGHSS
                     EYLIDYTINGKPSQMRVGGVAAFTGGLHEPRQLNIPGENIFKGKLGFGTNDDITPATFE
                     NSRVVILGHGAFAVENMRTALENGAEHVTILCRKRNMVFSTFCNWLLNSCEGNMSIKTV
                     MEVMRPMYQAAGVDIEALSCFSSENGDFMFDQDTVPPASDLYFLAQATGRLEVIQDIPE
                     SLEQDEVVTRGGRRIRANILLKCLGFNTNDALVKEIFGSDCNIQGLWVNEDPNIFVYND
                     GVQRSRAVHSLLCSSYLFFAQTFASVYLHFKRRPNDLRSALVKMRQVSETETHGRLMVL
                     LWDFLSPAKRTLSERTLRICPFNTFIREREVEWNKYQQVLKLSSKLNLHSLLKPTIDEI
                     RRREPVKLLEERSIFANKSTSIYRSKPKYRILFLHGQGTDGAIACNLLERCGWITQFSN
                     CLEFIVPDAPYEMPAFTNKQQLSEIGLDTLVEQRLYNLNSNYREWRADFDWFAQIFHGN
                     KALLISDTENEKIKQSWKQNFEYIRHITEKYGQFDGLAGFCEGASVASVALHLQALFNK
                     GNQDGIDLGLVNVCFLIAMSPWRSPYFEMQQLFNHESPLDVPSLHISGQNDMEMFKQAV
                     PIFMNDFLNPRRYEHNGKHEYPVVTPSLKNIVSELLNQL*"
                     /DNA="AAGAGCTGATGCCATTTCGGCCAAAGTTGGGTAGTTATAAACAAAAATACTTG
                     AAAGCTGAATATCCAATATAGCTGAAAGACGATTCCGAAACTCGACGGCGCCCAAAGAG
                     TCCAAACCAGAAGTTACTAATGATGAATTTTCGTCTATTTTAGATCCAAGTACTTC"
                     /domain_id=10
     BGC_Domain      complement(24386..24913)
                     /type="KR_PKS"
                     /locus_tag="AVAG00146wholescaffoldg23567_16"
                     /detection_type="HMMER3 PFAM SEED"
                     /bitscore="136.2"
                     /evalue="3.2e-41"
                     /strand=-1
                     /translation="HVISGGLGALGLVIAKWLIDSGATHILLLSRTRKTEMSIELNSLK
                     EKETAVIEWVQCDVSEKESVTSVRKVLEESLKWPPVTGIFHTAGVLADGTIRTLDSEAL
                     RKSYSAKVYGAINLHNVFSSFNFMVLFSSAAAVFGSPGQANYSAANATMDAIAKSWNRS
                     GESILSIQWGAWS"
                     /prot_start=4178
                     /prot_end=4354
                     /overlap_start="MNTSKKTQTGNSVLVNKLTEILKISREEILGSFNTKLVDFGID
                     SLQISILQNLLDSSPSLLELYNLTLQNISDLWQNNGTESVAYEKKTIETKQLKFLEMQE
                     SYYIGRFESDRFLPCQVYSEFDFDQIDIPAFNQAIHYVIEKHPMLRAHIVDDQYQEIRD
                     VEEFNVSFSGIRVERSEINLEKRRFECMNSFKKEPNCFWKIEATILPEGKTRLHVLLDM
                     IFLDAASSFLVIRDLVYAYNNIQNGSFIKSVDDNGLSFFEYCTNIQSSSESAASRKYWH
                     DRLDSMPGPPQLPRVQFEKTVLEPSFERISLALDSTKWRALKMRAQELQITPTALILTA
                     FSEVLRTYSDEPNFTLTITITNRHVGGKNFSEVVGDFTNVLLLSILECSNFQDKVKKVH
                     TDMANALNHKDMSGLKVMRLLREKMSNPSFILPIVFTSLLGIDVMPFIDINGLVPCLVY
                     QQTMTPQVWLDHQVYEIGPNDGKELRINWDYDSMFYSPVLIKEMMEAYRLLLESLSQDT
                     WPKETIEVALPASVQNLRFEINATKRDFGNNLLLHTRFETSAVQFSENIAVIDQEVQFT
                     YKKLDQMVSAAMAVLKKNNVKQGDLVGVVMEKGWEQIVAILGILRAGAAYLPINPSDPD
                     LRISTILKLAETPVVLSHSKVMNTGRNWKSSEDQIIIQISIASLEDVKDTETKLIHVDP
                     DSLAYIIFTSGTEGTPKGVEITHRGAMNTCLDINERLGLSANDSVFSISSLSFDLSVWD
                     IFGILSVGGKVVICKSDATRDPEYWWSQLQKHQITIWNSVPTSFEMLIETIPVNNESGS
                     VQFLKSIMLSGDAIKMDFVRLVKQVHPTVRILCLGGATEASIWSNIHEIFPCKSPKGYL
                     VPYGVPLSNQTMHILDERGLYRPANVLGEIYIGGIGLARGYFRNSEKTSEKFINHRVLG
                     RLYNTGDVGYYLSNGEIQIVGRRRDAQIKIGGYRVELTEIENCAEQVNCVKKVAVIFVP
                     GSVQRLIGFVEVDDGIPEDQVKQELIDRIVSCLPDYMWTRTWIVLNSMPLNSNGKIDRV
                     ILATLVPNQVPISTKTESLQRNELEIKILRIAQELLNDSQQSLKTTTSLIEFGMTSLTA
                     IRFSKNLSDEINKKLPYTLVFNHPTVKQIAEMITGHPIDSLRKRQNFSSEPRERSISHN
                     VSIAVIGMACRLPGGVSSAEEFWTMLMEKRNCVTEVPSSRFDINEIYSPNPKTIGKSYT
                     KKGAFINDVEWFDNDFFNIPLAEARTMDPQQRLILEVAYEAFLNAGLDKSALKDSNTGV
                     FIGQMNYDWMLVTDSPHSYAGTGNSPSITANRISFALGLHGASMTVDTACSSSLVAVDL
                     AIEKLRNKKCSVALAGGVNIILHPEPYLITCAAEMLSVDSRCATFDSKANGIVRGEGIG
                     CVVLKCLDQAVFDGDKIFAVIKGSAVNQDGRSATLTAPNGIAQEAALCSALEDAGIDGK
                     DLDYVECHGTGTDLGDPIEVEALAKVLGKERSKPIVLGAVKTNIGHLEGAAGIVGLIKT
                     VLVLQNGQAPPNIHFEKLNPKIDLQQLKGIIPTQTIKIGTDGGKELFAGVSSFGFGGTN
                     AHIILQSYPQKQNTERIASIGPTFVNKKCIPWKLPVPIQSISSHKVEQDEISGSVYEIK
                     WIPLNEISNNEASLNNLIKSRCLILSVESVSTNGTKWVNIIHAVNSNFFTLEDTLQQKR
                     SANLHDTKYLEKLLVNESWSSIILVATSGHGQIVFEIGVRLLKAIQKSYIEKNQQSIPD
                     IWFLDDSQFDEMGLWALARTARIEMPELDLRCVEYNKLNTASHIAELCYKVRKEVKNGE
                     KELKLSNMFYVRRLVKLSQTYKNIRQRVIHENCTYVISGGLGALGLVVAEWLVNSGATH
                     IVLLSRKMKATNPIEQIRRQKENISIEWIQCDISNIEEVKRVDKKLKIDMRWPVIKGIF
                     HTAGELFDSTVKNLEPKCIYSSFSAKVDGAKHLHTVLSPSDFMVLFSSITGVFGSAGQA
                     LYSAANAALDSLAESWSNNGNLKVLSIQWGAWSEVGMAARSKDLIQRLENQGFGSISNS
                     FGKRVLERLLEENRTGTVCVQPINWSRMSPISHLPLLDQLRSTSVSKSNESKQSKTYAN
                     VDEIRAVLRSIVHEVLGNEVEESIPLMDAGLSSLEMVSLHHTLAREFTNINIPSSIIFN
                     YPTIKDLADFIFTQLEQSTKKKRESSTEEYTGQDWQKLNLTTNGRSVFLVGGVLGTAEG
                     TFGKLANMLPSPVYATIPDLSDENATVENIAKKLIRSARRIQPDGKYIVGGLSFGALIA
                     LEMVCQLEQFDQVEALLLLDPRHTPPFTIPEKNPAKFEKLVAAYTPKAIVHSRTVLVQA
                     VLPDFSGLSSLLQEASRSFQGNEQVELNCRSWCSKISKIPSEGHHFKFLNQNHEALARA
                     LTSLSINWKMEKIDNIKHEDDPIAVISMSCRFPGGASNPEDFWDILIRGHDCVTEVPIS
                     RFDMDDDVYYPERGYEGKSYSNRAAFIENVEWFDHEFFNISRAEALIMDPQQRILLEVA
                     YEAFYKAGYNKERLKGCNAGVFVGQANYDWMTSNEDVDFSSPYYGAGSSASITANRISY
                     TLGLEGPSITMDTACSSSLVALDIAHSKLRDGKCSIALVAGVNLILNSRFFVTASAMQA
                     LSLKGRCATFDALADGYCRGEGVGCVILKPLSQAKADGNKILALIKGTAVNHDGRSASL
                     TAPNGLAQQKVIRKGLEMAGLKGKDIDYIECHGTGTKLGDPIEVDALKNVLSEGRKKPI
                     ILGALKTNTGHLEGAAGIAGFIKAVLVIQHKKVPPNIHINELNPKIDLTGFNAIIPYKE
                     VLFENDVLNAYSEEDEKPLIGAVSSFGFGGTNAHVIIESWETKEEHLETAQSKNLILFN
                     PKFLPWRRLTHPLIYRKEETNDKKTCFISRLSGERSHLWDDHVINNEIWIPAASHLTML
                     AGAKLEKENRESIATSKVSKVVQLDDVIIQKRLLVKENMKIRCVLEENGKGEXSSFNFM
                     VLFSSAAAVFGSPGQANYSAANATMDAIAKSWNRSGESILSIQWGAWSEAGMAANRGTL
                     RRIEMQGFGGISNHLGIEILEYLFSTGKVGVVCATPIDWSRMSLTNNPLVSFKGKDKQI
                     SKKKKSQTVSIPTEDVKQKLIKIAVEVLNAEKIDENVSLIEFGLDSLGAVEFRNLLVAE
                     INIELPSIFVYNHPSISDMVSYLSSLSSPKIVEFAPTQFSNEPIAVISMACRFPGEAHN
                     PEEFWSMLRNGHNCVTEVPFSRFDIDEFYDPVRGSMGKTYTKNAALINSIEWFDNEFFN
                     IPSAEAIVMDPQQRVLLEVSYEAFSRAGYDKSSLKGSNTGVFVGQANYDWMTMNQHDIT
                     SPYFGAGSSAAITSNRLSFILGLRGPSMTIDTACSSSLVAMDIATANLRSDKCSLALVA
                     GVNIILSHVNFVGSCSANMLSAKGRCATFDSTADGYCRGEGVGCVVLKKLSRAQADGDE
                     ILAIIKGTAVNQDGRSATMTAPSGVAQESVIRRALVEAGVFGKDIDYVECHGTGTELGD
                     PIEVEALKSVLNVEREKRLILGAVKSNIGHLEGAAGIAGFIKTVLVLRNKMVPPNIHFE
                     TLNPKINIENFNIDIPITNTDLRITNPSRKVIAGISSFGFGGTNAHIIIESWETKEEHL
                     ETAQSKNLILFNPKFLPWRRLTHPLIYRKEETNDKKTCFISRLSGERSHLWDDHVINNE
                     IWIPAASHLTMLAGAKLEKENRESIATSKVSKVVQLDDVIIQKRLLVKENMKIRCVLEE
                     NGKGEIQTEDSDGAKETNVIVTQISLVAQTSLPNPLQLDVLKSQCSVSMDVDSIYKTFE
                     SLGVKFGDTFRTVIEAWRGKDEALARVGIARRVLAPWERSLSLLHPAILDGAFQLMGMS
                     ALSSSGVFVPFHVQRAVFSTQNEQEDQWVYVQLKQMTSSSLTADVILMNSSGKITGFVE
                     NLTSRRLSSLEISPIECLYQTEWSTVSLRSDLVVTKRSELSRCVLISFAPISFDHKNWL
                     NVIHNQNSTISPVEKNYRVVDLRIEIGNILNQEKWDSIIFIANGEDSFLALEFGLLLLK
                     EIQNRIISGQWNQTDLWFITKSLIHSTTNDDLLGSSVAGLWALARTARIEMSELKLKCI
                     EIEQDINSSGQISNICNVVESFEDENEFQLSYNGLLKVLRLVKLNNLSPEMKTSQQLKI
                     NPGET"
                     /overlap_end="EAGMAANRGTLRRIEMQGFGGISNHLGIEILEYLFSTGKVGVVCA
                     APIDWTRIDNYYNPFLEYYRSHLAISRTKIANTVKKVTIDNVDIMNILTQVSMEVLGSK
                     IDENSSLVTSGLDSLGAVEFRNRLSAILDIQLSSIFVYNYPTLAEMASALSTKDSKVSS
                     TIKKERQIESVTDSIAVIGMACRLPGGVASPEEFWSMLIQECDCVTEIPKTRFDIEDVY
                     SPIRGVTTGKSYTKHGAFMSDLEWFDAACFNISNSEARQMDPQQRLILEVGYEAFVRAG
                     YDISKLKGLDAGVFVGQMNYDWMMMNAGTPPSYGGTGMAPSITANRFSYTFGLTGPSFT
                     IDSACSSSLVALDYAIEKIRANRCSLALVGGVNVMLQSMNFVGSSAANMLSPAGRCATF
                     DETADGYCRGEGIGCVVLKSFRKAIADGDNVLAVIKGSAVNHVGKSSSLTAPNGPSQEA
                     VIRNALEQANLKGKDVDYVECHGTGTQLGDPIEVEALKNVLNDGGRIKSVILGAVKTNI
                     GHLEGAAGIIGLIKTVLVLQHEEVPSNLHFKKLNANIDLTGFKAIFPQNCIKLDTHEKN
                     QVHSERRWIAGVSSFGFGGTNAHVVLESWPAARVLRDSAVELEVDRNFVWLFTGQGSQF
                     SGMGQELYQSEEAFRMALDICAEHLNNLIDVPLLTLMFNPDMESRLNETRYSQAAILSF
                     EYAMSEMWKNRGVTPKIVLGHSIGEYTAAVVSGVMKLKDALSLVTARGRLMDERCQKGS
                     MVAVFALADTIRSELKLVDDVSISALNGPKMTVLSGKKESLQSLLARLKLPHTFLPVKH
                     GFHSHLMHPMQAEFQKNFENVALNSPRKDITFVSTVTGTILVGKELMNTDYWVNQVAQP
                     VNFFDAMNAITSYTKDMEVSYIEIGPKQILIPMAKRFVTVNTYTWDPSNDTRVKTIKDK
                     TITQNNRTTNLQNLFNKKHLPWKVKDAKYNEETVDSVNENYFYEIEWETLIYTEARNII
                     GKLPRYLIFSHHYLSVTSSDGTYVIHTDETSGNHGHENKNITWLDLSDKDNVKTILMRD
                     EWEAILLFGHGEETLQTIQIALTVLQNSQLQKLKHVWFITSDNEKGEALRALARTARQE
                     IYSVRIWSLEFLYRTSNMNFAKVYETISCTRKQEDYDFRLTGNFEVQVPRLVHMKPYSE
                     INSKPFEIHPYTTYVISGGLGALGLVAAKWIIDSGATNLVLLSRKKPNHIANEKLELLQ
                     QSGKVFIECFECDVGDLNSVKKVHLNLKELQWPPVKGVIHSAGVLFDSTISNLDQEKLV
                     NSFKPKVLGAANLRSVFLPLDFFVQFSSVASVFGSAGQANYAISNAVMDGMAMTWKNQG
                     EPVLSIQWAAWSDGGMAVHNKTALKRSERIGFGNISNKLGTAVLDKLFAEGRLGVVCVA
                     PADWSRAIPHLKTTLVERLNQQNKNAMNEKLNFESSEIKNKNVISLIRQVAEDVIGTEI
                     QDDQALLEAGMDSLGAVEFRNQLSEKLNIPLSTGILFDFPTVHTLANHLESIVQIPAVQ
                     QQIVVPLSFPSSGRPTLIIGAGLGGLSFARMLVQAKEKVIIMESKSEIGGVWKLWANSS
                     SKLQIDSPSYDFGCSDSRELKTWPSTYPNRDDVLKGAQDMVSTFAGENVSILMNTHVDR
                     VHSVLGHSSEYLIDYTINGKPSQMRVGGVAAFTGGLHEPRQLNIPGENIFKGKLGFGTN
                     DDITPATFENSRVVILGHGAFAVENMRTALENGAEHVTILCRKRNMVFSTFCNWLLNSC
                     EGNMSIKTVMEVMRPMYQAAGVDIEALSCFSSENGDFMFDQDTVPPASDLYFLAQATGR
                     LEVIQDIPESLEQDEVVTRGGRRIRANILLKCLGFNTNDALVKEIFGSDCNIQGLWVNE
                     DPNIFVYNDGVQRSRAVHSLLCSSYLFFAQTFASVYLHFKRRPNDLRSALVKMRQVSET
                     ETHGRLMVLLWDFLSPAKRTLSERTLRICPFNTFIREREVEWNKYQQVLKLSSKLNLHS
                     LLKPTIDEIRRREPVKLLEERSIFANKSTSIYRSKPKYRILFLHGQGTDGAIACNLLER
                     CGWITQFSNCLEFIVPDAPYEMPAFTNKQQLSEIGLDTLVEQRLYNLNSNYREWRADFD
                     WFAQIFHGNKALLISDTENEKIKQSWKQNFEYIRHITEKYGQFDGLAGFCEGASVASVA
                     LHLQALFNKGNQDGIDLGLVNVCFLIAMSPWRSPYFEMQQLFNHESPLDVPSLHISGQN
                     DMEMFKQAVPIFMNDFLNPRRYEHNGKHEYPVVTPSLKNIVSELLNQL*"
                     /total_prot_seq="MNTSKKTQTGNSVLVNKLTEILKISREEILGSFNTKLVDFGI
                     DSLQISILQNLLDSSPSLLELYNLTLQNISDLWQNNGTESVAYEKKTIETKQLKFLEMQ
                     ESYYIGRFESDRFLPCQVYSEFDFDQIDIPAFNQAIHYVIEKHPMLRAHIVDDQYQEIR
                     DVEEFNVSFSGIRVERSEINLEKRRFECMNSFKKEPNCFWKIEATILPEGKTRLHVLLD
                     MIFLDAASSFLVIRDLVYAYNNIQNGSFIKSVDDNGLSFFEYCTNIQSSSESAASRKYW
                     HDRLDSMPGPPQLPRVQFEKTVLEPSFERISLALDSTKWRALKMRAQELQITPTALILT
                     AFSEVLRTYSDEPNFTLTITITNRHVGGKNFSEVVGDFTNVLLLSILECSNFQDKVKKV
                     HTDMANALNHKDMSGLKVMRLLREKMSNPSFILPIVFTSLLGIDVMPFIDINGLVPCLV
                     YQQTMTPQVWLDHQVYEIGPNDGKELRINWDYDSMFYSPVLIKEMMEAYRLLLESLSQD
                     TWPKETIEVALPASVQNLRFEINATKRDFGNNLLLHTRFETSAVQFSENIAVIDQEVQF
                     TYKKLDQMVSAAMAVLKKNNVKQGDLVGVVMEKGWEQIVAILGILRAGAAYLPINPSDP
                     DLRISTILKLAETPVVLSHSKVMNTGRNWKSSEDQIIIQISIASLEDVKDTETKLIHVD
                     PDSLAYIIFTSGTEGTPKGVEITHRGAMNTCLDINERLGLSANDSVFSISSLSFDLSVW
                     DIFGILSVGGKVVICKSDATRDPEYWWSQLQKHQITIWNSVPTSFEMLIETIPVNNESG
                     SVQFLKSIMLSGDAIKMDFVRLVKQVHPTVRILCLGGATEASIWSNIHEIFPCKSPKGY
                     LVPYGVPLSNQTMHILDERGLYRPANVLGEIYIGGIGLARGYFRNSEKTSEKFINHRVL
                     GRLYNTGDVGYYLSNGEIQIVGRRRDAQIKIGGYRVELTEIENCAEQVNCVKKVAVIFV
                     PGSVQRLIGFVEVDDGIPEDQVKQELIDRIVSCLPDYMWTRTWIVLNSMPLNSNGKIDR
                     VILATLVPNQVPISTKTESLQRNELEIKILRIAQELLNDSQQSLKTTTSLIEFGMTSLT
                     AIRFSKNLSDEINKKLPYTLVFNHPTVKQIAEMITGHPIDSLRKRQNFSSEPRERSISH
                     NVSIAVIGMACRLPGGVSSAEEFWTMLMEKRNCVTEVPSSRFDINEIYSPNPKTIGKSY
                     TKKGAFINDVEWFDNDFFNIPLAEARTMDPQQRLILEVAYEAFLNAGLDKSALKDSNTG
                     VFIGQMNYDWMLVTDSPHSYAGTGNSPSITANRISFALGLHGASMTVDTACSSSLVAVD
                     LAIEKLRNKKCSVALAGGVNIILHPEPYLITCAAEMLSVDSRCATFDSKANGIVRGEGI
                     GCVVLKCLDQAVFDGDKIFAVIKGSAVNQDGRSATLTAPNGIAQEAALCSALEDAGIDG
                     KDLDYVECHGTGTDLGDPIEVEALAKVLGKERSKPIVLGAVKTNIGHLEGAAGIVGLIK
                     TVLVLQNGQAPPNIHFEKLNPKIDLQQLKGIIPTQTIKIGTDGGKELFAGVSSFGFGGT
                     NAHIILQSYPQKQNTERIASIGPTFVNKKCIPWKLPVPIQSISSHKVEQDEISGSVYEI
                     KWIPLNEISNNEASLNNLIKSRCLILSVESVSTNGTKWVNIIHAVNSNFFTLEDTLQQK
                     RSANLHDTKYLEKLLVNESWSSIILVATSGHGQIVFEIGVRLLKAIQKSYIEKNQQSIP
                     DIWFLDDSQFDEMGLWALARTARIEMPELDLRCVEYNKLNTASHIAELCYKVRKEVKNG
                     EKELKLSNMFYVRRLVKLSQTYKNIRQRVIHENCTYVISGGLGALGLVVAEWLVNSGAT
                     HIVLLSRKMKATNPIEQIRRQKENISIEWIQCDISNIEEVKRVDKKLKIDMRWPVIKGI
                     FHTAGELFDSTVKNLEPKCIYSSFSAKVDGAKHLHTVLSPSDFMVLFSSITGVFGSAGQ
                     ALYSAANAALDSLAESWSNNGNLKVLSIQWGAWSEVGMAARSKDLIQRLENQGFGSISN
                     SFGKRVLERLLEENRTGTVCVQPINWSRMSPISHLPLLDQLRSTSVSKSNESKQSKTYA
                     NVDEIRAVLRSIVHEVLGNEVEESIPLMDAGLSSLEMVSLHHTLAREFTNINIPSSIIF
                     NYPTIKDLADFIFTQLEQSTKKKRESSTEEYTGQDWQKLNLTTNGRSVFLVGGVLGTAE
                     GTFGKLANMLPSPVYATIPDLSDENATVENIAKKLIRSARRIQPDGKYIVGGLSFGALI
                     ALEMVCQLEQFDQVEALLLLDPRHTPPFTIPEKNPAKFEKLVAAYTPKAIVHSRTVLVQ
                     AVLPDFSGLSSLLQEASRSFQGNEQVELNCRSWCSKISKIPSEGHHFKFLNQNHEALAR
                     ALTSLSINWKMEKIDNIKHEDDPIAVISMSCRFPGGASNPEDFWDILIRGHDCVTEVPI
                     SRFDMDDDVYYPERGYEGKSYSNRAAFIENVEWFDHEFFNISRAEALIMDPQQRILLEV
                     AYEAFYKAGYNKERLKGCNAGVFVGQANYDWMTSNEDVDFSSPYYGAGSSASITANRIS
                     YTLGLEGPSITMDTACSSSLVALDIAHSKLRDGKCSIALVAGVNLILNSRFFVTASAMQ
                     ALSLKGRCATFDALADGYCRGEGVGCVILKPLSQAKADGNKILALIKGTAVNHDGRSAS
                     LTAPNGLAQQKVIRKGLEMAGLKGKDIDYIECHGTGTKLGDPIEVDALKNVLSEGRKKP
                     IILGALKTNTGHLEGAAGIAGFIKAVLVIQHKKVPPNIHINELNPKIDLTGFNAIIPYK
                     EVLFENDVLNAYSEEDEKPLIGAVSSFGFGGTNAHVIIESWETKEEHLETAQSKNLILF
                     NPKFLPWRRLTHPLIYRKEETNDKKTCFISRLSGERSHLWDDHVINNEIWIPAASHLTM
                     LAGAKLEKENRESIATSKVSKVVQLDDVIIQKRLLVKENMKIRCVLEENGKGEXSSFNF
                     MVLFSSAAAVFGSPGQANYSAANATMDAIAKSWNRSGESILSIQWGAWSEAGMAANRGT
                     LRRIEMQGFGGISNHLGIEILEYLFSTGKVGVVCATPIDWSRMSLTNNPLVSFKGKDKQ
                     ISKKKKSQTVSIPTEDVKQKLIKIAVEVLNAEKIDENVSLIEFGLDSLGAVEFRNLLVA
                     EINIELPSIFVYNHPSISDMVSYLSSLSSPKIVEFAPTQFSNEPIAVISMACRFPGEAH
                     NPEEFWSMLRNGHNCVTEVPFSRFDIDEFYDPVRGSMGKTYTKNAALINSIEWFDNEFF
                     NIPSAEAIVMDPQQRVLLEVSYEAFSRAGYDKSSLKGSNTGVFVGQANYDWMTMNQHDI
                     TSPYFGAGSSAAITSNRLSFILGLRGPSMTIDTACSSSLVAMDIATANLRSDKCSLALV
                     AGVNIILSHVNFVGSCSANMLSAKGRCATFDSTADGYCRGEGVGCVVLKKLSRAQADGD
                     EILAIIKGTAVNQDGRSATMTAPSGVAQESVIRRALVEAGVFGKDIDYVECHGTGTELG
                     DPIEVEALKSVLNVEREKRLILGAVKSNIGHLEGAAGIAGFIKTVLVLRNKMVPPNIHF
                     ETLNPKINIENFNIDIPITNTDLRITNPSRKVIAGISSFGFGGTNAHIIIESWETKEEH
                     LETAQSKNLILFNPKFLPWRRLTHPLIYRKEETNDKKTCFISRLSGERSHLWDDHVINN
                     EIWIPAASHLTMLAGAKLEKENRESIATSKVSKVVQLDDVIIQKRLLVKENMKIRCVLE
                     ENGKGEIQTEDSDGAKETNVIVTQISLVAQTSLPNPLQLDVLKSQCSVSMDVDSIYKTF
                     ESLGVKFGDTFRTVIEAWRGKDEALARVGIARRVLAPWERSLSLLHPAILDGAFQLMGM
                     SALSSSGVFVPFHVQRAVFSTQNEQEDQWVYVQLKQMTSSSLTADVILMNSSGKITGFV
                     ENLTSRRLSSLEISPIECLYQTEWSTVSLRSDLVVTKRSELSRCVLISFAPISFDHKNW
                     LNVIHNQNSTISPVEKNYRVVDLRIEIGNILNQEKWDSIIFIANGEDSFLALEFGLLLL
                     KEIQNRIISGQWNQTDLWFITKSLIHSTTNDDLLGSSVAGLWALARTARIEMSELKLKC
                     IEIEQDINSSGQISNICNVVESFEDENEFQLSYNGLLKVLRLVKLNNLSPEMKTSQQLK
                     INPGETHVISGGLGALGLVIAKWLIDSGATHILLLSRTRKTEMSIELNSLKEKETAVIE
                     WVQCDVSEKESVTSVRKVLEESLKWPPVTGIFHTAGVLADGTIRTLDSEALRKSYSAKV
                     YGAINLHNVFSSFNFMVLFSSAAAVFGSPGQANYSAANATMDAIAKSWNRSGESILSIQ
                     WGAWSEAGMAANRGTLRRIEMQGFGGISNHLGIEILEYLFSTGKVGVVCAAPIDWTRID
                     NYYNPFLEYYRSHLAISRTKIANTVKKVTIDNVDIMNILTQVSMEVLGSKIDENSSLVT
                     SGLDSLGAVEFRNRLSAILDIQLSSIFVYNYPTLAEMASALSTKDSKVSSTIKKERQIE
                     SVTDSIAVIGMACRLPGGVASPEEFWSMLIQECDCVTEIPKTRFDIEDVYSPIRGVTTG
                     KSYTKHGAFMSDLEWFDAACFNISNSEARQMDPQQRLILEVGYEAFVRAGYDISKLKGL
                     DAGVFVGQMNYDWMMMNAGTPPSYGGTGMAPSITANRFSYTFGLTGPSFTIDSACSSSL
                     VALDYAIEKIRANRCSLALVGGVNVMLQSMNFVGSSAANMLSPAGRCATFDETADGYCR
                     GEGIGCVVLKSFRKAIADGDNVLAVIKGSAVNHVGKSSSLTAPNGPSQEAVIRNALEQA
                     NLKGKDVDYVECHGTGTQLGDPIEVEALKNVLNDGGRIKSVILGAVKTNIGHLEGAAGI
                     IGLIKTVLVLQHEEVPSNLHFKKLNANIDLTGFKAIFPQNCIKLDTHEKNQVHSERRWI
                     AGVSSFGFGGTNAHVVLESWPAARVLRDSAVELEVDRNFVWLFTGQGSQFSGMGQELYQ
                     SEEAFRMALDICAEHLNNLIDVPLLTLMFNPDMESRLNETRYSQAAILSFEYAMSEMWK
                     NRGVTPKIVLGHSIGEYTAAVVSGVMKLKDALSLVTARGRLMDERCQKGSMVAVFALAD
                     TIRSELKLVDDVSISALNGPKMTVLSGKKESLQSLLARLKLPHTFLPVKHGFHSHLMHP
                     MQAEFQKNFENVALNSPRKDITFVSTVTGTILVGKELMNTDYWVNQVAQPVNFFDAMNA
                     ITSYTKDMEVSYIEIGPKQILIPMAKRFVTVNTYTWDPSNDTRVKTIKDKTITQNNRTT
                     NLQNLFNKKHLPWKVKDAKYNEETVDSVNENYFYEIEWETLIYTEARNIIGKLPRYLIF
                     SHHYLSVTSSDGTYVIHTDETSGNHGHENKNITWLDLSDKDNVKTILMRDEWEAILLFG
                     HGEETLQTIQIALTVLQNSQLQKLKHVWFITSDNEKGEALRALARTARQEIYSVRIWSL
                     EFLYRTSNMNFAKVYETISCTRKQEDYDFRLTGNFEVQVPRLVHMKPYSEINSKPFEIH
                     PYTTYVISGGLGALGLVAAKWIIDSGATNLVLLSRKKPNHIANEKLELLQQSGKVFIEC
                     FECDVGDLNSVKKVHLNLKELQWPPVKGVIHSAGVLFDSTISNLDQEKLVNSFKPKVLG
                     AANLRSVFLPLDFFVQFSSVASVFGSAGQANYAISNAVMDGMAMTWKNQGEPVLSIQWA
                     AWSDGGMAVHNKTALKRSERIGFGNISNKLGTAVLDKLFAEGRLGVVCVAPADWSRAIP
                     HLKTTLVERLNQQNKNAMNEKLNFESSEIKNKNVISLIRQVAEDVIGTEIQDDQALLEA
                     GMDSLGAVEFRNQLSEKLNIPLSTGILFDFPTVHTLANHLESIVQIPAVQQQIVVPLSF
                     PSSGRPTLIIGAGLGGLSFARMLVQAKEKVIIMESKSEIGGVWKLWANSSSKLQIDSPS
                     YDFGCSDSRELKTWPSTYPNRDDVLKGAQDMVSTFAGENVSILMNTHVDRVHSVLGHSS
                     EYLIDYTINGKPSQMRVGGVAAFTGGLHEPRQLNIPGENIFKGKLGFGTNDDITPATFE
                     NSRVVILGHGAFAVENMRTALENGAEHVTILCRKRNMVFSTFCNWLLNSCEGNMSIKTV
                     MEVMRPMYQAAGVDIEALSCFSSENGDFMFDQDTVPPASDLYFLAQATGRLEVIQDIPE
                     SLEQDEVVTRGGRRIRANILLKCLGFNTNDALVKEIFGSDCNIQGLWVNEDPNIFVYND
                     GVQRSRAVHSLLCSSYLFFAQTFASVYLHFKRRPNDLRSALVKMRQVSETETHGRLMVL
                     LWDFLSPAKRTLSERTLRICPFNTFIREREVEWNKYQQVLKLSSKLNLHSLLKPTIDEI
                     RRREPVKLLEERSIFANKSTSIYRSKPKYRILFLHGQGTDGAIACNLLERCGWITQFSN
                     CLEFIVPDAPYEMPAFTNKQQLSEIGLDTLVEQRLYNLNSNYREWRADFDWFAQIFHGN
                     KALLISDTENEKIKQSWKQNFEYIRHITEKYGQFDGLAGFCEGASVASVALHLQALFNK
                     GNQDGIDLGLVNVCFLIAMSPWRSPYFEMQQLFNHESPLDVPSLHISGQNDMEMFKQAV
                     PIFMNDFLNPRRYEHNGKHEYPVVTPSLKNIVSELLNQL*"
                     /DNA="TGACCATGCACCCCATTGGATACTCAAGATACTCTCTCCACTTCTGTTCCATG
                     ACTTAGCGATCGCATCCATTGTAGCATTTGCAGCTGAATAGTTAGCTTGTCCAGGTGAA
                     CCGAATACAGCTGCTGCTGAAGAGAATAATACCATAAAATTGAACGAAGAAAACACATT
                     ATGTAAGTTAATTGCCCCGTATACTTTTGCACTGTACGACTTTCGAAGTGCTTCTGAGT
                     CGAGTGTACGGATAGTTCCATCTGCTAGTACACCCGCTGTATGAAATATTCCCGTAACT
                     GGTGGCCATTTCAATGATTCTTCCAAAACTTTACGAACTGACGTAACAGATTCTTTTTC
                     CGATACATCACACTGGACCCATTCAATCACTGCAGTTTCTTTTTCTTTTAGTGAATTTA
                     GTTCTATGGACATTTCTGTTTTCCTAGTCCTTGATAAAAGTAAGATATGAGTAGCACCT
                     GAATCGATGAGCCATTTTGCAATAACAAGACCTAAAGCACCTAAGCCACCACTGATTAC
                     ATG"
                     /domain_id=11
     BGC_Domain      complement(25724..26368)
                     /type="DH2_PKS"
                     /locus_tag="AVAG00146wholescaffoldg23567_16"
                     /detection_type="HMMER3 PFAM SEED"
                     /bitscore="93.8"
                     /evalue="2.2e-28"
                     /strand=-1
                     /translation="DDHVINNEIWIPAASHLTMLAGAKLEKENRESIATSKVSKVVQLD
                     DVIIQKRLLVKENMKIRCVLEENGKGEIQTEDSDGAKETNVIVTQISLVAQTSLPNPLQ
                     LDVLKSQCSVSMDVDSIYKTFESLGVKFGDTFRTVIEAWRGKDEALARVGIARRVLAPW
                     ERSLSLLHPAILDGAFQLMGMSALSSSGVFVPFHVQRAVFSTQNEQEDQWVY"
                     /prot_start=3693
                     /prot_end=3908
                     /overlap_start="MNTSKKTQTGNSVLVNKLTEILKISREEILGSFNTKLVDFGID
                     SLQISILQNLLDSSPSLLELYNLTLQNISDLWQNNGTESVAYEKKTIETKQLKFLEMQE
                     SYYIGRFESDRFLPCQVYSEFDFDQIDIPAFNQAIHYVIEKHPMLRAHIVDDQYQEIRD
                     VEEFNVSFSGIRVERSEINLEKRRFECMNSFKKEPNCFWKIEATILPEGKTRLHVLLDM
                     IFLDAASSFLVIRDLVYAYNNIQNGSFIKSVDDNGLSFFEYCTNIQSSSESAASRKYWH
                     DRLDSMPGPPQLPRVQFEKTVLEPSFERISLALDSTKWRALKMRAQELQITPTALILTA
                     FSEVLRTYSDEPNFTLTITITNRHVGGKNFSEVVGDFTNVLLLSILECSNFQDKVKKVH
                     TDMANALNHKDMSGLKVMRLLREKMSNPSFILPIVFTSLLGIDVMPFIDINGLVPCLVY
                     QQTMTPQVWLDHQVYEIGPNDGKELRINWDYDSMFYSPVLIKEMMEAYRLLLESLSQDT
                     WPKETIEVALPASVQNLRFEINATKRDFGNNLLLHTRFETSAVQFSENIAVIDQEVQFT
                     YKKLDQMVSAAMAVLKKNNVKQGDLVGVVMEKGWEQIVAILGILRAGAAYLPINPSDPD
                     LRISTILKLAETPVVLSHSKVMNTGRNWKSSEDQIIIQISIASLEDVKDTETKLIHVDP
                     DSLAYIIFTSGTEGTPKGVEITHRGAMNTCLDINERLGLSANDSVFSISSLSFDLSVWD
                     IFGILSVGGKVVICKSDATRDPEYWWSQLQKHQITIWNSVPTSFEMLIETIPVNNESGS
                     VQFLKSIMLSGDAIKMDFVRLVKQVHPTVRILCLGGATEASIWSNIHEIFPCKSPKGYL
                     VPYGVPLSNQTMHILDERGLYRPANVLGEIYIGGIGLARGYFRNSEKTSEKFINHRVLG
                     RLYNTGDVGYYLSNGEIQIVGRRRDAQIKIGGYRVELTEIENCAEQVNCVKKVAVIFVP
                     GSVQRLIGFVEVDDGIPEDQVKQELIDRIVSCLPDYMWTRTWIVLNSMPLNSNGKIDRV
                     ILATLVPNQVPISTKTESLQRNELEIKILRIAQELLNDSQQSLKTTTSLIEFGMTSLTA
                     IRFSKNLSDEINKKLPYTLVFNHPTVKQIAEMITGHPIDSLRKRQNFSSEPRERSISHN
                     VSIAVIGMACRLPGGVSSAEEFWTMLMEKRNCVTEVPSSRFDINEIYSPNPKTIGKSYT
                     KKGAFINDVEWFDNDFFNIPLAEARTMDPQQRLILEVAYEAFLNAGLDKSALKDSNTGV
                     FIGQMNYDWMLVTDSPHSYAGTGNSPSITANRISFALGLHGASMTVDTACSSSLVAVDL
                     AIEKLRNKKCSVALAGGVNIILHPEPYLITCAAEMLSVDSRCATFDSKANGIVRGEGIG
                     CVVLKCLDQAVFDGDKIFAVIKGSAVNQDGRSATLTAPNGIAQEAALCSALEDAGIDGK
                     DLDYVECHGTGTDLGDPIEVEALAKVLGKERSKPIVLGAVKTNIGHLEGAAGIVGLIKT
                     VLVLQNGQAPPNIHFEKLNPKIDLQQLKGIIPTQTIKIGTDGGKELFAGVSSFGFGGTN
                     AHIILQSYPQKQNTERIASIGPTFVNKKCIPWKLPVPIQSISSHKVEQDEISGSVYEIK
                     WIPLNEISNNEASLNNLIKSRCLILSVESVSTNGTKWVNIIHAVNSNFFTLEDTLQQKR
                     SANLHDTKYLEKLLVNESWSSIILVATSGHGQIVFEIGVRLLKAIQKSYIEKNQQSIPD
                     IWFLDDSQFDEMGLWALARTARIEMPELDLRCVEYNKLNTASHIAELCYKVRKEVKNGE
                     KELKLSNMFYVRRLVKLSQTYKNIRQRVIHENCTYVISGGLGALGLVVAEWLVNSGATH
                     IVLLSRKMKATNPIEQIRRQKENISIEWIQCDISNIEEVKRVDKKLKIDMRWPVIKGIF
                     HTAGELFDSTVKNLEPKCIYSSFSAKVDGAKHLHTVLSPSDFMVLFSSITGVFGSAGQA
                     LYSAANAALDSLAESWSNNGNLKVLSIQWGAWSEVGMAARSKDLIQRLENQGFGSISNS
                     FGKRVLERLLEENRTGTVCVQPINWSRMSPISHLPLLDQLRSTSVSKSNESKQSKTYAN
                     VDEIRAVLRSIVHEVLGNEVEESIPLMDAGLSSLEMVSLHHTLAREFTNINIPSSIIFN
                     YPTIKDLADFIFTQLEQSTKKKRESSTEEYTGQDWQKLNLTTNGRSVFLVGGVLGTAEG
                     TFGKLANMLPSPVYATIPDLSDENATVENIAKKLIRSARRIQPDGKYIVGGLSFGALIA
                     LEMVCQLEQFDQVEALLLLDPRHTPPFTIPEKNPAKFEKLVAAYTPKAIVHSRTVLVQA
                     VLPDFSGLSSLLQEASRSFQGNEQVELNCRSWCSKISKIPSEGHHFKFLNQNHEALARA
                     LTSLSINWKMEKIDNIKHEDDPIAVISMSCRFPGGASNPEDFWDILIRGHDCVTEVPIS
                     RFDMDDDVYYPERGYEGKSYSNRAAFIENVEWFDHEFFNISRAEALIMDPQQRILLEVA
                     YEAFYKAGYNKERLKGCNAGVFVGQANYDWMTSNEDVDFSSPYYGAGSSASITANRISY
                     TLGLEGPSITMDTACSSSLVALDIAHSKLRDGKCSIALVAGVNLILNSRFFVTASAMQA
                     LSLKGRCATFDALADGYCRGEGVGCVILKPLSQAKADGNKILALIKGTAVNHDGRSASL
                     TAPNGLAQQKVIRKGLEMAGLKGKDIDYIECHGTGTKLGDPIEVDALKNVLSEGRKKPI
                     ILGALKTNTGHLEGAAGIAGFIKAVLVIQHKKVPPNIHINELNPKIDLTGFNAIIPYKE
                     VLFENDVLNAYSEEDEKPLIGAVSSFGFGGTNAHVIIESWETKEEHLETAQSKNLILFN
                     PKFLPWRRLTHPLIYRKEETNDKKTCFISRLSGERSHLWDDHVINNEIWIPAASHLTML
                     AGAKLEKENRESIATSKVSKVVQLDDVIIQKRLLVKENMKIRCVLEENGKGEXSSFNFM
                     VLFSSAAAVFGSPGQANYSAANATMDAIAKSWNRSGESILSIQWGAWSEAGMAANRGTL
                     RRIEMQGFGGISNHLGIEILEYLFSTGKVGVVCATPIDWSRMSLTNNPLVSFKGKDKQI
                     SKKKKSQTVSIPTEDVKQKLIKIAVEVLNAEKIDENVSLIEFGLDSLGAVEFRNLLVAE
                     INIELPSIFVYNHPSISDMVSYLSSLSSPKIVEFAPTQFSNEPIAVISMACRFPGEAHN
                     PEEFWSMLRNGHNCVTEVPFSRFDIDEFYDPVRGSMGKTYTKNAALINSIEWFDNEFFN
                     IPSAEAIVMDPQQRVLLEVSYEAFSRAGYDKSSLKGSNTGVFVGQANYDWMTMNQHDIT
                     SPYFGAGSSAAITSNRLSFILGLRGPSMTIDTACSSSLVAMDIATANLRSDKCSLALVA
                     GVNIILSHVNFVGSCSANMLSAKGRCATFDSTADGYCRGEGVGCVVLKKLSRAQADGDE
                     ILAIIKGTAVNQDGRSATMTAPSGVAQESVIRRALVEAGVFGKDIDYVECHGTGTELGD
                     PIEVEALKSVLNVEREKRLILGAVKSNIGHLEGAAGIAGFIKTVLVLRNKMVPPNIHFE
                     TLNPKINIENFNIDIPITNTDLRITNPSRKVIAGISSFGFGGTNAHIIIESWETKEEHL
                     ETAQSKNLILFNPKFLPWRRLTHPLIYRKEETNDKKTCFISRLSGERSHLW"
                     /overlap_end="VQLKQMTSSSLTADVILMNSSGKITGFVENLTSRRLSSLEISPIE
                     CLYQTEWSTVSLRSDLVVTKRSELSRCVLISFAPISFDHKNWLNVIHNQNSTISPVEKN
                     YRVVDLRIEIGNILNQEKWDSIIFIANGEDSFLALEFGLLLLKEIQNRIISGQWNQTDL
                     WFITKSLIHSTTNDDLLGSSVAGLWALARTARIEMSELKLKCIEIEQDINSSGQISNIC
                     NVVESFEDENEFQLSYNGLLKVLRLVKLNNLSPEMKTSQQLKINPGETHVISGGLGALG
                     LVIAKWLIDSGATHILLLSRTRKTEMSIELNSLKEKETAVIEWVQCDVSEKESVTSVRK
                     VLEESLKWPPVTGIFHTAGVLADGTIRTLDSEALRKSYSAKVYGAINLHNVFSSFNFMV
                     LFSSAAAVFGSPGQANYSAANATMDAIAKSWNRSGESILSIQWGAWSEAGMAANRGTLR
                     RIEMQGFGGISNHLGIEILEYLFSTGKVGVVCAAPIDWTRIDNYYNPFLEYYRSHLAIS
                     RTKIANTVKKVTIDNVDIMNILTQVSMEVLGSKIDENSSLVTSGLDSLGAVEFRNRLSA
                     ILDIQLSSIFVYNYPTLAEMASALSTKDSKVSSTIKKERQIESVTDSIAVIGMACRLPG
                     GVASPEEFWSMLIQECDCVTEIPKTRFDIEDVYSPIRGVTTGKSYTKHGAFMSDLEWFD
                     AACFNISNSEARQMDPQQRLILEVGYEAFVRAGYDISKLKGLDAGVFVGQMNYDWMMMN
                     AGTPPSYGGTGMAPSITANRFSYTFGLTGPSFTIDSACSSSLVALDYAIEKIRANRCSL
                     ALVGGVNVMLQSMNFVGSSAANMLSPAGRCATFDETADGYCRGEGIGCVVLKSFRKAIA
                     DGDNVLAVIKGSAVNHVGKSSSLTAPNGPSQEAVIRNALEQANLKGKDVDYVECHGTGT
                     QLGDPIEVEALKNVLNDGGRIKSVILGAVKTNIGHLEGAAGIIGLIKTVLVLQHEEVPS
                     NLHFKKLNANIDLTGFKAIFPQNCIKLDTHEKNQVHSERRWIAGVSSFGFGGTNAHVVL
                     ESWPAARVLRDSAVELEVDRNFVWLFTGQGSQFSGMGQELYQSEEAFRMALDICAEHLN
                     NLIDVPLLTLMFNPDMESRLNETRYSQAAILSFEYAMSEMWKNRGVTPKIVLGHSIGEY
                     TAAVVSGVMKLKDALSLVTARGRLMDERCQKGSMVAVFALADTIRSELKLVDDVSISAL
                     NGPKMTVLSGKKESLQSLLARLKLPHTFLPVKHGFHSHLMHPMQAEFQKNFENVALNSP
                     RKDITFVSTVTGTILVGKELMNTDYWVNQVAQPVNFFDAMNAITSYTKDMEVSYIEIGP
                     KQILIPMAKRFVTVNTYTWDPSNDTRVKTIKDKTITQNNRTTNLQNLFNKKHLPWKVKD
                     AKYNEETVDSVNENYFYEIEWETLIYTEARNIIGKLPRYLIFSHHYLSVTSSDGTYVIH
                     TDETSGNHGHENKNITWLDLSDKDNVKTILMRDEWEAILLFGHGEETLQTIQIALTVLQ
                     NSQLQKLKHVWFITSDNEKGEALRALARTARQEIYSVRIWSLEFLYRTSNMNFAKVYET
                     ISCTRKQEDYDFRLTGNFEVQVPRLVHMKPYSEINSKPFEIHPYTTYVISGGLGALGLV
                     AAKWIIDSGATNLVLLSRKKPNHIANEKLELLQQSGKVFIECFECDVGDLNSVKKVHLN
                     LKELQWPPVKGVIHSAGVLFDSTISNLDQEKLVNSFKPKVLGAANLRSVFLPLDFFVQF
                     SSVASVFGSAGQANYAISNAVMDGMAMTWKNQGEPVLSIQWAAWSDGGMAVHNKTALKR
                     SERIGFGNISNKLGTAVLDKLFAEGRLGVVCVAPADWSRAIPHLKTTLVERLNQQNKNA
                     MNEKLNFESSEIKNKNVISLIRQVAEDVIGTEIQDDQALLEAGMDSLGAVEFRNQLSEK
                     LNIPLSTGILFDFPTVHTLANHLESIVQIPAVQQQIVVPLSFPSSGRPTLIIGAGLGGL
                     SFARMLVQAKEKVIIMESKSEIGGVWKLWANSSSKLQIDSPSYDFGCSDSRELKTWPST
                     YPNRDDVLKGAQDMVSTFAGENVSILMNTHVDRVHSVLGHSSEYLIDYTINGKPSQMRV
                     GGVAAFTGGLHEPRQLNIPGENIFKGKLGFGTNDDITPATFENSRVVILGHGAFAVENM
                     RTALENGAEHVTILCRKRNMVFSTFCNWLLNSCEGNMSIKTVMEVMRPMYQAAGVDIEA
                     LSCFSSENGDFMFDQDTVPPASDLYFLAQATGRLEVIQDIPESLEQDEVVTRGGRRIRA
                     NILLKCLGFNTNDALVKEIFGSDCNIQGLWVNEDPNIFVYNDGVQRSRAVHSLLCSSYL
                     FFAQTFASVYLHFKRRPNDLRSALVKMRQVSETETHGRLMVLLWDFLSPAKRTLSERTL
                     RICPFNTFIREREVEWNKYQQVLKLSSKLNLHSLLKPTIDEIRRREPVKLLEERSIFAN
                     KSTSIYRSKPKYRILFLHGQGTDGAIACNLLERCGWITQFSNCLEFIVPDAPYEMPAFT
                     NKQQLSEIGLDTLVEQRLYNLNSNYREWRADFDWFAQIFHGNKALLISDTENEKIKQSW
                     KQNFEYIRHITEKYGQFDGLAGFCEGASVASVALHLQALFNKGNQDGIDLGLVNVCFLI
                     AMSPWRSPYFEMQQLFNHESPLDVPSLHISGQNDMEMFKQAVPIFMNDFLNPRRYEHNG
                     KHEYPVVTPSLKNIVSELLNQL*"
                     /total_prot_seq="MNTSKKTQTGNSVLVNKLTEILKISREEILGSFNTKLVDFGI
                     DSLQISILQNLLDSSPSLLELYNLTLQNISDLWQNNGTESVAYEKKTIETKQLKFLEMQ
                     ESYYIGRFESDRFLPCQVYSEFDFDQIDIPAFNQAIHYVIEKHPMLRAHIVDDQYQEIR
                     DVEEFNVSFSGIRVERSEINLEKRRFECMNSFKKEPNCFWKIEATILPEGKTRLHVLLD
                     MIFLDAASSFLVIRDLVYAYNNIQNGSFIKSVDDNGLSFFEYCTNIQSSSESAASRKYW
                     HDRLDSMPGPPQLPRVQFEKTVLEPSFERISLALDSTKWRALKMRAQELQITPTALILT
                     AFSEVLRTYSDEPNFTLTITITNRHVGGKNFSEVVGDFTNVLLLSILECSNFQDKVKKV
                     HTDMANALNHKDMSGLKVMRLLREKMSNPSFILPIVFTSLLGIDVMPFIDINGLVPCLV
                     YQQTMTPQVWLDHQVYEIGPNDGKELRINWDYDSMFYSPVLIKEMMEAYRLLLESLSQD
                     TWPKETIEVALPASVQNLRFEINATKRDFGNNLLLHTRFETSAVQFSENIAVIDQEVQF
                     TYKKLDQMVSAAMAVLKKNNVKQGDLVGVVMEKGWEQIVAILGILRAGAAYLPINPSDP
                     DLRISTILKLAETPVVLSHSKVMNTGRNWKSSEDQIIIQISIASLEDVKDTETKLIHVD
                     PDSLAYIIFTSGTEGTPKGVEITHRGAMNTCLDINERLGLSANDSVFSISSLSFDLSVW
                     DIFGILSVGGKVVICKSDATRDPEYWWSQLQKHQITIWNSVPTSFEMLIETIPVNNESG
                     SVQFLKSIMLSGDAIKMDFVRLVKQVHPTVRILCLGGATEASIWSNIHEIFPCKSPKGY
                     LVPYGVPLSNQTMHILDERGLYRPANVLGEIYIGGIGLARGYFRNSEKTSEKFINHRVL
                     GRLYNTGDVGYYLSNGEIQIVGRRRDAQIKIGGYRVELTEIENCAEQVNCVKKVAVIFV
                     PGSVQRLIGFVEVDDGIPEDQVKQELIDRIVSCLPDYMWTRTWIVLNSMPLNSNGKIDR
                     VILATLVPNQVPISTKTESLQRNELEIKILRIAQELLNDSQQSLKTTTSLIEFGMTSLT
                     AIRFSKNLSDEINKKLPYTLVFNHPTVKQIAEMITGHPIDSLRKRQNFSSEPRERSISH
                     NVSIAVIGMACRLPGGVSSAEEFWTMLMEKRNCVTEVPSSRFDINEIYSPNPKTIGKSY
                     TKKGAFINDVEWFDNDFFNIPLAEARTMDPQQRLILEVAYEAFLNAGLDKSALKDSNTG
                     VFIGQMNYDWMLVTDSPHSYAGTGNSPSITANRISFALGLHGASMTVDTACSSSLVAVD
                     LAIEKLRNKKCSVALAGGVNIILHPEPYLITCAAEMLSVDSRCATFDSKANGIVRGEGI
                     GCVVLKCLDQAVFDGDKIFAVIKGSAVNQDGRSATLTAPNGIAQEAALCSALEDAGIDG
                     KDLDYVECHGTGTDLGDPIEVEALAKVLGKERSKPIVLGAVKTNIGHLEGAAGIVGLIK
                     TVLVLQNGQAPPNIHFEKLNPKIDLQQLKGIIPTQTIKIGTDGGKELFAGVSSFGFGGT
                     NAHIILQSYPQKQNTERIASIGPTFVNKKCIPWKLPVPIQSISSHKVEQDEISGSVYEI
                     KWIPLNEISNNEASLNNLIKSRCLILSVESVSTNGTKWVNIIHAVNSNFFTLEDTLQQK
                     RSANLHDTKYLEKLLVNESWSSIILVATSGHGQIVFEIGVRLLKAIQKSYIEKNQQSIP
                     DIWFLDDSQFDEMGLWALARTARIEMPELDLRCVEYNKLNTASHIAELCYKVRKEVKNG
                     EKELKLSNMFYVRRLVKLSQTYKNIRQRVIHENCTYVISGGLGALGLVVAEWLVNSGAT
                     HIVLLSRKMKATNPIEQIRRQKENISIEWIQCDISNIEEVKRVDKKLKIDMRWPVIKGI
                     FHTAGELFDSTVKNLEPKCIYSSFSAKVDGAKHLHTVLSPSDFMVLFSSITGVFGSAGQ
                     ALYSAANAALDSLAESWSNNGNLKVLSIQWGAWSEVGMAARSKDLIQRLENQGFGSISN
                     SFGKRVLERLLEENRTGTVCVQPINWSRMSPISHLPLLDQLRSTSVSKSNESKQSKTYA
                     NVDEIRAVLRSIVHEVLGNEVEESIPLMDAGLSSLEMVSLHHTLAREFTNINIPSSIIF
                     NYPTIKDLADFIFTQLEQSTKKKRESSTEEYTGQDWQKLNLTTNGRSVFLVGGVLGTAE
                     GTFGKLANMLPSPVYATIPDLSDENATVENIAKKLIRSARRIQPDGKYIVGGLSFGALI
                     ALEMVCQLEQFDQVEALLLLDPRHTPPFTIPEKNPAKFEKLVAAYTPKAIVHSRTVLVQ
                     AVLPDFSGLSSLLQEASRSFQGNEQVELNCRSWCSKISKIPSEGHHFKFLNQNHEALAR
                     ALTSLSINWKMEKIDNIKHEDDPIAVISMSCRFPGGASNPEDFWDILIRGHDCVTEVPI
                     SRFDMDDDVYYPERGYEGKSYSNRAAFIENVEWFDHEFFNISRAEALIMDPQQRILLEV
                     AYEAFYKAGYNKERLKGCNAGVFVGQANYDWMTSNEDVDFSSPYYGAGSSASITANRIS
                     YTLGLEGPSITMDTACSSSLVALDIAHSKLRDGKCSIALVAGVNLILNSRFFVTASAMQ
                     ALSLKGRCATFDALADGYCRGEGVGCVILKPLSQAKADGNKILALIKGTAVNHDGRSAS
                     LTAPNGLAQQKVIRKGLEMAGLKGKDIDYIECHGTGTKLGDPIEVDALKNVLSEGRKKP
                     IILGALKTNTGHLEGAAGIAGFIKAVLVIQHKKVPPNIHINELNPKIDLTGFNAIIPYK
                     EVLFENDVLNAYSEEDEKPLIGAVSSFGFGGTNAHVIIESWETKEEHLETAQSKNLILF
                     NPKFLPWRRLTHPLIYRKEETNDKKTCFISRLSGERSHLWDDHVINNEIWIPAASHLTM
                     LAGAKLEKENRESIATSKVSKVVQLDDVIIQKRLLVKENMKIRCVLEENGKGEXSSFNF
                     MVLFSSAAAVFGSPGQANYSAANATMDAIAKSWNRSGESILSIQWGAWSEAGMAANRGT
                     LRRIEMQGFGGISNHLGIEILEYLFSTGKVGVVCATPIDWSRMSLTNNPLVSFKGKDKQ
                     ISKKKKSQTVSIPTEDVKQKLIKIAVEVLNAEKIDENVSLIEFGLDSLGAVEFRNLLVA
                     EINIELPSIFVYNHPSISDMVSYLSSLSSPKIVEFAPTQFSNEPIAVISMACRFPGEAH
                     NPEEFWSMLRNGHNCVTEVPFSRFDIDEFYDPVRGSMGKTYTKNAALINSIEWFDNEFF
                     NIPSAEAIVMDPQQRVLLEVSYEAFSRAGYDKSSLKGSNTGVFVGQANYDWMTMNQHDI
                     TSPYFGAGSSAAITSNRLSFILGLRGPSMTIDTACSSSLVAMDIATANLRSDKCSLALV
                     AGVNIILSHVNFVGSCSANMLSAKGRCATFDSTADGYCRGEGVGCVVLKKLSRAQADGD
                     EILAIIKGTAVNQDGRSATMTAPSGVAQESVIRRALVEAGVFGKDIDYVECHGTGTELG
                     DPIEVEALKSVLNVEREKRLILGAVKSNIGHLEGAAGIAGFIKTVLVLRNKMVPPNIHF
                     ETLNPKINIENFNIDIPITNTDLRITNPSRKVIAGISSFGFGGTNAHIIIESWETKEEH
                     LETAQSKNLILFNPKFLPWRRLTHPLIYRKEETNDKKTCFISRLSGERSHLWDDHVINN
                     EIWIPAASHLTMLAGAKLEKENRESIATSKVSKVVQLDDVIIQKRLLVKENMKIRCVLE
                     ENGKGEIQTEDSDGAKETNVIVTQISLVAQTSLPNPLQLDVLKSQCSVSMDVDSIYKTF
                     ESLGVKFGDTFRTVIEAWRGKDEALARVGIARRVLAPWERSLSLLHPAILDGAFQLMGM
                     SALSSSGVFVPFHVQRAVFSTQNEQEDQWVYVQLKQMTSSSLTADVILMNSSGKITGFV
                     ENLTSRRLSSLEISPIECLYQTEWSTVSLRSDLVVTKRSELSRCVLISFAPISFDHKNW
                     LNVIHNQNSTISPVEKNYRVVDLRIEIGNILNQEKWDSIIFIANGEDSFLALEFGLLLL
                     KEIQNRIISGQWNQTDLWFITKSLIHSTTNDDLLGSSVAGLWALARTARIEMSELKLKC
                     IEIEQDINSSGQISNICNVVESFEDENEFQLSYNGLLKVLRLVKLNNLSPEMKTSQQLK
                     INPGETHVISGGLGALGLVIAKWLIDSGATHILLLSRTRKTEMSIELNSLKEKETAVIE
                     WVQCDVSEKESVTSVRKVLEESLKWPPVTGIFHTAGVLADGTIRTLDSEALRKSYSAKV
                     YGAINLHNVFSSFNFMVLFSSAAAVFGSPGQANYSAANATMDAIAKSWNRSGESILSIQ
                     WGAWSEAGMAANRGTLRRIEMQGFGGISNHLGIEILEYLFSTGKVGVVCAAPIDWTRID
                     NYYNPFLEYYRSHLAISRTKIANTVKKVTIDNVDIMNILTQVSMEVLGSKIDENSSLVT
                     SGLDSLGAVEFRNRLSAILDIQLSSIFVYNYPTLAEMASALSTKDSKVSSTIKKERQIE
                     SVTDSIAVIGMACRLPGGVASPEEFWSMLIQECDCVTEIPKTRFDIEDVYSPIRGVTTG
                     KSYTKHGAFMSDLEWFDAACFNISNSEARQMDPQQRLILEVGYEAFVRAGYDISKLKGL
                     DAGVFVGQMNYDWMMMNAGTPPSYGGTGMAPSITANRFSYTFGLTGPSFTIDSACSSSL
                     VALDYAIEKIRANRCSLALVGGVNVMLQSMNFVGSSAANMLSPAGRCATFDETADGYCR
                     GEGIGCVVLKSFRKAIADGDNVLAVIKGSAVNHVGKSSSLTAPNGPSQEAVIRNALEQA
                     NLKGKDVDYVECHGTGTQLGDPIEVEALKNVLNDGGRIKSVILGAVKTNIGHLEGAAGI
                     IGLIKTVLVLQHEEVPSNLHFKKLNANIDLTGFKAIFPQNCIKLDTHEKNQVHSERRWI
                     AGVSSFGFGGTNAHVVLESWPAARVLRDSAVELEVDRNFVWLFTGQGSQFSGMGQELYQ
                     SEEAFRMALDICAEHLNNLIDVPLLTLMFNPDMESRLNETRYSQAAILSFEYAMSEMWK
                     NRGVTPKIVLGHSIGEYTAAVVSGVMKLKDALSLVTARGRLMDERCQKGSMVAVFALAD
                     TIRSELKLVDDVSISALNGPKMTVLSGKKESLQSLLARLKLPHTFLPVKHGFHSHLMHP
                     MQAEFQKNFENVALNSPRKDITFVSTVTGTILVGKELMNTDYWVNQVAQPVNFFDAMNA
                     ITSYTKDMEVSYIEIGPKQILIPMAKRFVTVNTYTWDPSNDTRVKTIKDKTITQNNRTT
                     NLQNLFNKKHLPWKVKDAKYNEETVDSVNENYFYEIEWETLIYTEARNIIGKLPRYLIF
                     SHHYLSVTSSDGTYVIHTDETSGNHGHENKNITWLDLSDKDNVKTILMRDEWEAILLFG
                     HGEETLQTIQIALTVLQNSQLQKLKHVWFITSDNEKGEALRALARTARQEIYSVRIWSL
                     EFLYRTSNMNFAKVYETISCTRKQEDYDFRLTGNFEVQVPRLVHMKPYSEINSKPFEIH
                     PYTTYVISGGLGALGLVAAKWIIDSGATNLVLLSRKKPNHIANEKLELLQQSGKVFIEC
                     FECDVGDLNSVKKVHLNLKELQWPPVKGVIHSAGVLFDSTISNLDQEKLVNSFKPKVLG
                     AANLRSVFLPLDFFVQFSSVASVFGSAGQANYAISNAVMDGMAMTWKNQGEPVLSIQWA
                     AWSDGGMAVHNKTALKRSERIGFGNISNKLGTAVLDKLFAEGRLGVVCVAPADWSRAIP
                     HLKTTLVERLNQQNKNAMNEKLNFESSEIKNKNVISLIRQVAEDVIGTEIQDDQALLEA
                     GMDSLGAVEFRNQLSEKLNIPLSTGILFDFPTVHTLANHLESIVQIPAVQQQIVVPLSF
                     PSSGRPTLIIGAGLGGLSFARMLVQAKEKVIIMESKSEIGGVWKLWANSSSKLQIDSPS
                     YDFGCSDSRELKTWPSTYPNRDDVLKGAQDMVSTFAGENVSILMNTHVDRVHSVLGHSS
                     EYLIDYTINGKPSQMRVGGVAAFTGGLHEPRQLNIPGENIFKGKLGFGTNDDITPATFE
                     NSRVVILGHGAFAVENMRTALENGAEHVTILCRKRNMVFSTFCNWLLNSCEGNMSIKTV
                     MEVMRPMYQAAGVDIEALSCFSSENGDFMFDQDTVPPASDLYFLAQATGRLEVIQDIPE
                     SLEQDEVVTRGGRRIRANILLKCLGFNTNDALVKEIFGSDCNIQGLWVNEDPNIFVYND
                     GVQRSRAVHSLLCSSYLFFAQTFASVYLHFKRRPNDLRSALVKMRQVSETETHGRLMVL
                     LWDFLSPAKRTLSERTLRICPFNTFIREREVEWNKYQQVLKLSSKLNLHSLLKPTIDEI
                     RRREPVKLLEERSIFANKSTSIYRSKPKYRILFLHGQGTDGAIACNLLERCGWITQFSN
                     CLEFIVPDAPYEMPAFTNKQQLSEIGLDTLVEQRLYNLNSNYREWRADFDWFAQIFHGN
                     KALLISDTENEKIKQSWKQNFEYIRHITEKYGQFDGLAGFCEGASVASVALHLQALFNK
                     GNQDGIDLGLVNVCFLIAMSPWRSPYFEMQQLFNHESPLDVPSLHISGQNDMEMFKQAV
                     PIFMNDFLNPRRYEHNGKHEYPVVTPSLKNIVSELLNQL*"
                     /DNA="ATAAACCCATTGATCTTCTTGTTCATTCTGAGTAGAAAAAACTGCTCTTTGAA
                     CATGAAACGGAACAAAAACTCCGCTTGAACTTAATGCAGACATACCCATCAATTGAAAA
                     GCTCCATCTAATATAGCTGGATGTAAAAGACTAAGTGAACGTTCCCAAGGAGCTAAGAC
                     ACGTCGAGCAATACCAACACGAGCTAAAGCTTCGTCTTTTCCTCGCCATGCCTCGATCA
                     CAGTTCGAAATGTGTCTCCGAATTTAACACCAAGTGACTCAAATGTTTTGTATATCGAA
                     TCAACATCCATCGATACAGAGCATTGGCTTTTGAGTACATCTAACTGAAGTGGATTGGG
                     AAGACTTGTCTGTGCTACTAGAGATATTTGAGTAACAATAACATTAGTTTCTTTGGCGC
                     CATCTGAATCTTCAGTTTGGATTTCGCCTTTGCCGTTTTCTTCTAACACACATCGAATC
                     TTCATATTTTCTTTGACTAACAGCCGTTTTTGAATGATAACGTCATCAAGTTGTACTAC
                     TTTTGAAACTTTCGAAGTCGCAATACTCTCGCGGTTTTCTTTTTCCAATTTAGCTCCAG
                     CTAACATAGTAAGATGGCTTGCTGCTGGTATCCATATTTCATTGTTGATGACATGATCA
                     TC"
                     /domain_id=12
     BGC_Domain      complement(26492..26692)
                     /type="PF16197_6-Ring#5-Ring_PM"
                     /locus_tag="AVAG00146wholescaffoldg23567_16"
                     /detection_type="HMMER3 PFAM SEED"
                     /bitscore="35.2"
                     /evalue="2.4e-10"
                     /strand=-1
                     /translation="NPKINIENFNIDIPITNTDLRITNPSRKVIAGISSFGFGGTNAHI
                     IIESWETKEEHLETAQSKNLIL"
                     /prot_start=3585
                     /prot_end=3652
                     /overlap_start="MNTSKKTQTGNSVLVNKLTEILKISREEILGSFNTKLVDFGID
                     SLQISILQNLLDSSPSLLELYNLTLQNISDLWQNNGTESVAYEKKTIETKQLKFLEMQE
                     SYYIGRFESDRFLPCQVYSEFDFDQIDIPAFNQAIHYVIEKHPMLRAHIVDDQYQEIRD
                     VEEFNVSFSGIRVERSEINLEKRRFECMNSFKKEPNCFWKIEATILPEGKTRLHVLLDM
                     IFLDAASSFLVIRDLVYAYNNIQNGSFIKSVDDNGLSFFEYCTNIQSSSESAASRKYWH
                     DRLDSMPGPPQLPRVQFEKTVLEPSFERISLALDSTKWRALKMRAQELQITPTALILTA
                     FSEVLRTYSDEPNFTLTITITNRHVGGKNFSEVVGDFTNVLLLSILECSNFQDKVKKVH
                     TDMANALNHKDMSGLKVMRLLREKMSNPSFILPIVFTSLLGIDVMPFIDINGLVPCLVY
                     QQTMTPQVWLDHQVYEIGPNDGKELRINWDYDSMFYSPVLIKEMMEAYRLLLESLSQDT
                     WPKETIEVALPASVQNLRFEINATKRDFGNNLLLHTRFETSAVQFSENIAVIDQEVQFT
                     YKKLDQMVSAAMAVLKKNNVKQGDLVGVVMEKGWEQIVAILGILRAGAAYLPINPSDPD
                     LRISTILKLAETPVVLSHSKVMNTGRNWKSSEDQIIIQISIASLEDVKDTETKLIHVDP
                     DSLAYIIFTSGTEGTPKGVEITHRGAMNTCLDINERLGLSANDSVFSISSLSFDLSVWD
                     IFGILSVGGKVVICKSDATRDPEYWWSQLQKHQITIWNSVPTSFEMLIETIPVNNESGS
                     VQFLKSIMLSGDAIKMDFVRLVKQVHPTVRILCLGGATEASIWSNIHEIFPCKSPKGYL
                     VPYGVPLSNQTMHILDERGLYRPANVLGEIYIGGIGLARGYFRNSEKTSEKFINHRVLG
                     RLYNTGDVGYYLSNGEIQIVGRRRDAQIKIGGYRVELTEIENCAEQVNCVKKVAVIFVP
                     GSVQRLIGFVEVDDGIPEDQVKQELIDRIVSCLPDYMWTRTWIVLNSMPLNSNGKIDRV
                     ILATLVPNQVPISTKTESLQRNELEIKILRIAQELLNDSQQSLKTTTSLIEFGMTSLTA
                     IRFSKNLSDEINKKLPYTLVFNHPTVKQIAEMITGHPIDSLRKRQNFSSEPRERSISHN
                     VSIAVIGMACRLPGGVSSAEEFWTMLMEKRNCVTEVPSSRFDINEIYSPNPKTIGKSYT
                     KKGAFINDVEWFDNDFFNIPLAEARTMDPQQRLILEVAYEAFLNAGLDKSALKDSNTGV
                     FIGQMNYDWMLVTDSPHSYAGTGNSPSITANRISFALGLHGASMTVDTACSSSLVAVDL
                     AIEKLRNKKCSVALAGGVNIILHPEPYLITCAAEMLSVDSRCATFDSKANGIVRGEGIG
                     CVVLKCLDQAVFDGDKIFAVIKGSAVNQDGRSATLTAPNGIAQEAALCSALEDAGIDGK
                     DLDYVECHGTGTDLGDPIEVEALAKVLGKERSKPIVLGAVKTNIGHLEGAAGIVGLIKT
                     VLVLQNGQAPPNIHFEKLNPKIDLQQLKGIIPTQTIKIGTDGGKELFAGVSSFGFGGTN
                     AHIILQSYPQKQNTERIASIGPTFVNKKCIPWKLPVPIQSISSHKVEQDEISGSVYEIK
                     WIPLNEISNNEASLNNLIKSRCLILSVESVSTNGTKWVNIIHAVNSNFFTLEDTLQQKR
                     SANLHDTKYLEKLLVNESWSSIILVATSGHGQIVFEIGVRLLKAIQKSYIEKNQQSIPD
                     IWFLDDSQFDEMGLWALARTARIEMPELDLRCVEYNKLNTASHIAELCYKVRKEVKNGE
                     KELKLSNMFYVRRLVKLSQTYKNIRQRVIHENCTYVISGGLGALGLVVAEWLVNSGATH
                     IVLLSRKMKATNPIEQIRRQKENISIEWIQCDISNIEEVKRVDKKLKIDMRWPVIKGIF
                     HTAGELFDSTVKNLEPKCIYSSFSAKVDGAKHLHTVLSPSDFMVLFSSITGVFGSAGQA
                     LYSAANAALDSLAESWSNNGNLKVLSIQWGAWSEVGMAARSKDLIQRLENQGFGSISNS
                     FGKRVLERLLEENRTGTVCVQPINWSRMSPISHLPLLDQLRSTSVSKSNESKQSKTYAN
                     VDEIRAVLRSIVHEVLGNEVEESIPLMDAGLSSLEMVSLHHTLAREFTNINIPSSIIFN
                     YPTIKDLADFIFTQLEQSTKKKRESSTEEYTGQDWQKLNLTTNGRSVFLVGGVLGTAEG
                     TFGKLANMLPSPVYATIPDLSDENATVENIAKKLIRSARRIQPDGKYIVGGLSFGALIA
                     LEMVCQLEQFDQVEALLLLDPRHTPPFTIPEKNPAKFEKLVAAYTPKAIVHSRTVLVQA
                     VLPDFSGLSSLLQEASRSFQGNEQVELNCRSWCSKISKIPSEGHHFKFLNQNHEALARA
                     LTSLSINWKMEKIDNIKHEDDPIAVISMSCRFPGGASNPEDFWDILIRGHDCVTEVPIS
                     RFDMDDDVYYPERGYEGKSYSNRAAFIENVEWFDHEFFNISRAEALIMDPQQRILLEVA
                     YEAFYKAGYNKERLKGCNAGVFVGQANYDWMTSNEDVDFSSPYYGAGSSASITANRISY
                     TLGLEGPSITMDTACSSSLVALDIAHSKLRDGKCSIALVAGVNLILNSRFFVTASAMQA
                     LSLKGRCATFDALADGYCRGEGVGCVILKPLSQAKADGNKILALIKGTAVNHDGRSASL
                     TAPNGLAQQKVIRKGLEMAGLKGKDIDYIECHGTGTKLGDPIEVDALKNVLSEGRKKPI
                     ILGALKTNTGHLEGAAGIAGFIKAVLVIQHKKVPPNIHINELNPKIDLTGFNAIIPYKE
                     VLFENDVLNAYSEEDEKPLIGAVSSFGFGGTNAHVIIESWETKEEHLETAQSKNLILFN
                     PKFLPWRRLTHPLIYRKEETNDKKTCFISRLSGERSHLWDDHVINNEIWIPAASHLTML
                     AGAKLEKENRESIATSKVSKVVQLDDVIIQKRLLVKENMKIRCVLEENGKGEXSSFNFM
                     VLFSSAAAVFGSPGQANYSAANATMDAIAKSWNRSGESILSIQWGAWSEAGMAANRGTL
                     RRIEMQGFGGISNHLGIEILEYLFSTGKVGVVCATPIDWSRMSLTNNPLVSFKGKDKQI
                     SKKKKSQTVSIPTEDVKQKLIKIAVEVLNAEKIDENVSLIEFGLDSLGAVEFRNLLVAE
                     INIELPSIFVYNHPSISDMVSYLSSLSSPKIVEFAPTQFSNEPIAVISMACRFPGEAHN
                     PEEFWSMLRNGHNCVTEVPFSRFDIDEFYDPVRGSMGKTYTKNAALINSIEWFDNEFFN
                     IPSAEAIVMDPQQRVLLEVSYEAFSRAGYDKSSLKGSNTGVFVGQANYDWMTMNQHDIT
                     SPYFGAGSSAAITSNRLSFILGLRGPSMTIDTACSSSLVAMDIATANLRSDKCSLALVA
                     GVNIILSHVNFVGSCSANMLSAKGRCATFDSTADGYCRGEGVGCVVLKKLSRAQADGDE
                     ILAIIKGTAVNQDGRSATMTAPSGVAQESVIRRALVEAGVFGKDIDYVECHGTGTELGD
                     PIEVEALKSVLNVEREKRLILGAVKSNIGHLEGAAGIAGFIKTVLVLRNKMVPPNIHFE
                     TL"
                     /overlap_end="FNPKFLPWRRLTHPLIYRKEETNDKKTCFISRLSGERSHLWDDHV
                     INNEIWIPAASHLTMLAGAKLEKENRESIATSKVSKVVQLDDVIIQKRLLVKENMKIRC
                     VLEENGKGEIQTEDSDGAKETNVIVTQISLVAQTSLPNPLQLDVLKSQCSVSMDVDSIY
                     KTFESLGVKFGDTFRTVIEAWRGKDEALARVGIARRVLAPWERSLSLLHPAILDGAFQL
                     MGMSALSSSGVFVPFHVQRAVFSTQNEQEDQWVYVQLKQMTSSSLTADVILMNSSGKIT
                     GFVENLTSRRLSSLEISPIECLYQTEWSTVSLRSDLVVTKRSELSRCVLISFAPISFDH
                     KNWLNVIHNQNSTISPVEKNYRVVDLRIEIGNILNQEKWDSIIFIANGEDSFLALEFGL
                     LLLKEIQNRIISGQWNQTDLWFITKSLIHSTTNDDLLGSSVAGLWALARTARIEMSELK
                     LKCIEIEQDINSSGQISNICNVVESFEDENEFQLSYNGLLKVLRLVKLNNLSPEMKTSQ
                     QLKINPGETHVISGGLGALGLVIAKWLIDSGATHILLLSRTRKTEMSIELNSLKEKETA
                     VIEWVQCDVSEKESVTSVRKVLEESLKWPPVTGIFHTAGVLADGTIRTLDSEALRKSYS
                     AKVYGAINLHNVFSSFNFMVLFSSAAAVFGSPGQANYSAANATMDAIAKSWNRSGESIL
                     SIQWGAWSEAGMAANRGTLRRIEMQGFGGISNHLGIEILEYLFSTGKVGVVCAAPIDWT
                     RIDNYYNPFLEYYRSHLAISRTKIANTVKKVTIDNVDIMNILTQVSMEVLGSKIDENSS
                     LVTSGLDSLGAVEFRNRLSAILDIQLSSIFVYNYPTLAEMASALSTKDSKVSSTIKKER
                     QIESVTDSIAVIGMACRLPGGVASPEEFWSMLIQECDCVTEIPKTRFDIEDVYSPIRGV
                     TTGKSYTKHGAFMSDLEWFDAACFNISNSEARQMDPQQRLILEVGYEAFVRAGYDISKL
                     KGLDAGVFVGQMNYDWMMMNAGTPPSYGGTGMAPSITANRFSYTFGLTGPSFTIDSACS
                     SSLVALDYAIEKIRANRCSLALVGGVNVMLQSMNFVGSSAANMLSPAGRCATFDETADG
                     YCRGEGIGCVVLKSFRKAIADGDNVLAVIKGSAVNHVGKSSSLTAPNGPSQEAVIRNAL
                     EQANLKGKDVDYVECHGTGTQLGDPIEVEALKNVLNDGGRIKSVILGAVKTNIGHLEGA
                     AGIIGLIKTVLVLQHEEVPSNLHFKKLNANIDLTGFKAIFPQNCIKLDTHEKNQVHSER
                     RWIAGVSSFGFGGTNAHVVLESWPAARVLRDSAVELEVDRNFVWLFTGQGSQFSGMGQE
                     LYQSEEAFRMALDICAEHLNNLIDVPLLTLMFNPDMESRLNETRYSQAAILSFEYAMSE
                     MWKNRGVTPKIVLGHSIGEYTAAVVSGVMKLKDALSLVTARGRLMDERCQKGSMVAVFA
                     LADTIRSELKLVDDVSISALNGPKMTVLSGKKESLQSLLARLKLPHTFLPVKHGFHSHL
                     MHPMQAEFQKNFENVALNSPRKDITFVSTVTGTILVGKELMNTDYWVNQVAQPVNFFDA
                     MNAITSYTKDMEVSYIEIGPKQILIPMAKRFVTVNTYTWDPSNDTRVKTIKDKTITQNN
                     RTTNLQNLFNKKHLPWKVKDAKYNEETVDSVNENYFYEIEWETLIYTEARNIIGKLPRY
                     LIFSHHYLSVTSSDGTYVIHTDETSGNHGHENKNITWLDLSDKDNVKTILMRDEWEAIL
                     LFGHGEETLQTIQIALTVLQNSQLQKLKHVWFITSDNEKGEALRALARTARQEIYSVRI
                     WSLEFLYRTSNMNFAKVYETISCTRKQEDYDFRLTGNFEVQVPRLVHMKPYSEINSKPF
                     EIHPYTTYVISGGLGALGLVAAKWIIDSGATNLVLLSRKKPNHIANEKLELLQQSGKVF
                     IECFECDVGDLNSVKKVHLNLKELQWPPVKGVIHSAGVLFDSTISNLDQEKLVNSFKPK
                     VLGAANLRSVFLPLDFFVQFSSVASVFGSAGQANYAISNAVMDGMAMTWKNQGEPVLSI
                     QWAAWSDGGMAVHNKTALKRSERIGFGNISNKLGTAVLDKLFAEGRLGVVCVAPADWSR
                     AIPHLKTTLVERLNQQNKNAMNEKLNFESSEIKNKNVISLIRQVAEDVIGTEIQDDQAL
                     LEAGMDSLGAVEFRNQLSEKLNIPLSTGILFDFPTVHTLANHLESIVQIPAVQQQIVVP
                     LSFPSSGRPTLIIGAGLGGLSFARMLVQAKEKVIIMESKSEIGGVWKLWANSSSKLQID
                     SPSYDFGCSDSRELKTWPSTYPNRDDVLKGAQDMVSTFAGENVSILMNTHVDRVHSVLG
                     HSSEYLIDYTINGKPSQMRVGGVAAFTGGLHEPRQLNIPGENIFKGKLGFGTNDDITPA
                     TFENSRVVILGHGAFAVENMRTALENGAEHVTILCRKRNMVFSTFCNWLLNSCEGNMSI
                     KTVMEVMRPMYQAAGVDIEALSCFSSENGDFMFDQDTVPPASDLYFLAQATGRLEVIQD
                     IPESLEQDEVVTRGGRRIRANILLKCLGFNTNDALVKEIFGSDCNIQGLWVNEDPNIFV
                     YNDGVQRSRAVHSLLCSSYLFFAQTFASVYLHFKRRPNDLRSALVKMRQVSETETHGRL
                     MVLLWDFLSPAKRTLSERTLRICPFNTFIREREVEWNKYQQVLKLSSKLNLHSLLKPTI
                     DEIRRREPVKLLEERSIFANKSTSIYRSKPKYRILFLHGQGTDGAIACNLLERCGWITQ
                     FSNCLEFIVPDAPYEMPAFTNKQQLSEIGLDTLVEQRLYNLNSNYREWRADFDWFAQIF
                     HGNKALLISDTENEKIKQSWKQNFEYIRHITEKYGQFDGLAGFCEGASVASVALHLQAL
                     FNKGNQDGIDLGLVNVCFLIAMSPWRSPYFEMQQLFNHESPLDVPSLHISGQNDMEMFK
                     QAVPIFMNDFLNPRRYEHNGKHEYPVVTPSLKNIVSELLNQL*"
                     /total_prot_seq="MNTSKKTQTGNSVLVNKLTEILKISREEILGSFNTKLVDFGI
                     DSLQISILQNLLDSSPSLLELYNLTLQNISDLWQNNGTESVAYEKKTIETKQLKFLEMQ
                     ESYYIGRFESDRFLPCQVYSEFDFDQIDIPAFNQAIHYVIEKHPMLRAHIVDDQYQEIR
                     DVEEFNVSFSGIRVERSEINLEKRRFECMNSFKKEPNCFWKIEATILPEGKTRLHVLLD
                     MIFLDAASSFLVIRDLVYAYNNIQNGSFIKSVDDNGLSFFEYCTNIQSSSESAASRKYW
                     HDRLDSMPGPPQLPRVQFEKTVLEPSFERISLALDSTKWRALKMRAQELQITPTALILT
                     AFSEVLRTYSDEPNFTLTITITNRHVGGKNFSEVVGDFTNVLLLSILECSNFQDKVKKV
                     HTDMANALNHKDMSGLKVMRLLREKMSNPSFILPIVFTSLLGIDVMPFIDINGLVPCLV
                     YQQTMTPQVWLDHQVYEIGPNDGKELRINWDYDSMFYSPVLIKEMMEAYRLLLESLSQD
                     TWPKETIEVALPASVQNLRFEINATKRDFGNNLLLHTRFETSAVQFSENIAVIDQEVQF
                     TYKKLDQMVSAAMAVLKKNNVKQGDLVGVVMEKGWEQIVAILGILRAGAAYLPINPSDP
                     DLRISTILKLAETPVVLSHSKVMNTGRNWKSSEDQIIIQISIASLEDVKDTETKLIHVD
                     PDSLAYIIFTSGTEGTPKGVEITHRGAMNTCLDINERLGLSANDSVFSISSLSFDLSVW
                     DIFGILSVGGKVVICKSDATRDPEYWWSQLQKHQITIWNSVPTSFEMLIETIPVNNESG
                     SVQFLKSIMLSGDAIKMDFVRLVKQVHPTVRILCLGGATEASIWSNIHEIFPCKSPKGY
                     LVPYGVPLSNQTMHILDERGLYRPANVLGEIYIGGIGLARGYFRNSEKTSEKFINHRVL
                     GRLYNTGDVGYYLSNGEIQIVGRRRDAQIKIGGYRVELTEIENCAEQVNCVKKVAVIFV
                     PGSVQRLIGFVEVDDGIPEDQVKQELIDRIVSCLPDYMWTRTWIVLNSMPLNSNGKIDR
                     VILATLVPNQVPISTKTESLQRNELEIKILRIAQELLNDSQQSLKTTTSLIEFGMTSLT
                     AIRFSKNLSDEINKKLPYTLVFNHPTVKQIAEMITGHPIDSLRKRQNFSSEPRERSISH
                     NVSIAVIGMACRLPGGVSSAEEFWTMLMEKRNCVTEVPSSRFDINEIYSPNPKTIGKSY
                     TKKGAFINDVEWFDNDFFNIPLAEARTMDPQQRLILEVAYEAFLNAGLDKSALKDSNTG
                     VFIGQMNYDWMLVTDSPHSYAGTGNSPSITANRISFALGLHGASMTVDTACSSSLVAVD
                     LAIEKLRNKKCSVALAGGVNIILHPEPYLITCAAEMLSVDSRCATFDSKANGIVRGEGI
                     GCVVLKCLDQAVFDGDKIFAVIKGSAVNQDGRSATLTAPNGIAQEAALCSALEDAGIDG
                     KDLDYVECHGTGTDLGDPIEVEALAKVLGKERSKPIVLGAVKTNIGHLEGAAGIVGLIK
                     TVLVLQNGQAPPNIHFEKLNPKIDLQQLKGIIPTQTIKIGTDGGKELFAGVSSFGFGGT
                     NAHIILQSYPQKQNTERIASIGPTFVNKKCIPWKLPVPIQSISSHKVEQDEISGSVYEI
                     KWIPLNEISNNEASLNNLIKSRCLILSVESVSTNGTKWVNIIHAVNSNFFTLEDTLQQK
                     RSANLHDTKYLEKLLVNESWSSIILVATSGHGQIVFEIGVRLLKAIQKSYIEKNQQSIP
                     DIWFLDDSQFDEMGLWALARTARIEMPELDLRCVEYNKLNTASHIAELCYKVRKEVKNG
                     EKELKLSNMFYVRRLVKLSQTYKNIRQRVIHENCTYVISGGLGALGLVVAEWLVNSGAT
                     HIVLLSRKMKATNPIEQIRRQKENISIEWIQCDISNIEEVKRVDKKLKIDMRWPVIKGI
                     FHTAGELFDSTVKNLEPKCIYSSFSAKVDGAKHLHTVLSPSDFMVLFSSITGVFGSAGQ
                     ALYSAANAALDSLAESWSNNGNLKVLSIQWGAWSEVGMAARSKDLIQRLENQGFGSISN
                     SFGKRVLERLLEENRTGTVCVQPINWSRMSPISHLPLLDQLRSTSVSKSNESKQSKTYA
                     NVDEIRAVLRSIVHEVLGNEVEESIPLMDAGLSSLEMVSLHHTLAREFTNINIPSSIIF
                     NYPTIKDLADFIFTQLEQSTKKKRESSTEEYTGQDWQKLNLTTNGRSVFLVGGVLGTAE
                     GTFGKLANMLPSPVYATIPDLSDENATVENIAKKLIRSARRIQPDGKYIVGGLSFGALI
                     ALEMVCQLEQFDQVEALLLLDPRHTPPFTIPEKNPAKFEKLVAAYTPKAIVHSRTVLVQ
                     AVLPDFSGLSSLLQEASRSFQGNEQVELNCRSWCSKISKIPSEGHHFKFLNQNHEALAR
                     ALTSLSINWKMEKIDNIKHEDDPIAVISMSCRFPGGASNPEDFWDILIRGHDCVTEVPI
                     SRFDMDDDVYYPERGYEGKSYSNRAAFIENVEWFDHEFFNISRAEALIMDPQQRILLEV
                     AYEAFYKAGYNKERLKGCNAGVFVGQANYDWMTSNEDVDFSSPYYGAGSSASITANRIS
                     YTLGLEGPSITMDTACSSSLVALDIAHSKLRDGKCSIALVAGVNLILNSRFFVTASAMQ
                     ALSLKGRCATFDALADGYCRGEGVGCVILKPLSQAKADGNKILALIKGTAVNHDGRSAS
                     LTAPNGLAQQKVIRKGLEMAGLKGKDIDYIECHGTGTKLGDPIEVDALKNVLSEGRKKP
                     IILGALKTNTGHLEGAAGIAGFIKAVLVIQHKKVPPNIHINELNPKIDLTGFNAIIPYK
                     EVLFENDVLNAYSEEDEKPLIGAVSSFGFGGTNAHVIIESWETKEEHLETAQSKNLILF
                     NPKFLPWRRLTHPLIYRKEETNDKKTCFISRLSGERSHLWDDHVINNEIWIPAASHLTM
                     LAGAKLEKENRESIATSKVSKVVQLDDVIIQKRLLVKENMKIRCVLEENGKGEXSSFNF
                     MVLFSSAAAVFGSPGQANYSAANATMDAIAKSWNRSGESILSIQWGAWSEAGMAANRGT
                     LRRIEMQGFGGISNHLGIEILEYLFSTGKVGVVCATPIDWSRMSLTNNPLVSFKGKDKQ
                     ISKKKKSQTVSIPTEDVKQKLIKIAVEVLNAEKIDENVSLIEFGLDSLGAVEFRNLLVA
                     EINIELPSIFVYNHPSISDMVSYLSSLSSPKIVEFAPTQFSNEPIAVISMACRFPGEAH
                     NPEEFWSMLRNGHNCVTEVPFSRFDIDEFYDPVRGSMGKTYTKNAALINSIEWFDNEFF
                     NIPSAEAIVMDPQQRVLLEVSYEAFSRAGYDKSSLKGSNTGVFVGQANYDWMTMNQHDI
                     TSPYFGAGSSAAITSNRLSFILGLRGPSMTIDTACSSSLVAMDIATANLRSDKCSLALV
                     AGVNIILSHVNFVGSCSANMLSAKGRCATFDSTADGYCRGEGVGCVVLKKLSRAQADGD
                     EILAIIKGTAVNQDGRSATMTAPSGVAQESVIRRALVEAGVFGKDIDYVECHGTGTELG
                     DPIEVEALKSVLNVEREKRLILGAVKSNIGHLEGAAGIAGFIKTVLVLRNKMVPPNIHF
                     ETLNPKINIENFNIDIPITNTDLRITNPSRKVIAGISSFGFGGTNAHIIIESWETKEEH
                     LETAQSKNLILFNPKFLPWRRLTHPLIYRKEETNDKKTCFISRLSGERSHLWDDHVINN
                     EIWIPAASHLTMLAGAKLEKENRESIATSKVSKVVQLDDVIIQKRLLVKENMKIRCVLE
                     ENGKGEIQTEDSDGAKETNVIVTQISLVAQTSLPNPLQLDVLKSQCSVSMDVDSIYKTF
                     ESLGVKFGDTFRTVIEAWRGKDEALARVGIARRVLAPWERSLSLLHPAILDGAFQLMGM
                     SALSSSGVFVPFHVQRAVFSTQNEQEDQWVYVQLKQMTSSSLTADVILMNSSGKITGFV
                     ENLTSRRLSSLEISPIECLYQTEWSTVSLRSDLVVTKRSELSRCVLISFAPISFDHKNW
                     LNVIHNQNSTISPVEKNYRVVDLRIEIGNILNQEKWDSIIFIANGEDSFLALEFGLLLL
                     KEIQNRIISGQWNQTDLWFITKSLIHSTTNDDLLGSSVAGLWALARTARIEMSELKLKC
                     IEIEQDINSSGQISNICNVVESFEDENEFQLSYNGLLKVLRLVKLNNLSPEMKTSQQLK
                     INPGETHVISGGLGALGLVIAKWLIDSGATHILLLSRTRKTEMSIELNSLKEKETAVIE
                     WVQCDVSEKESVTSVRKVLEESLKWPPVTGIFHTAGVLADGTIRTLDSEALRKSYSAKV
                     YGAINLHNVFSSFNFMVLFSSAAAVFGSPGQANYSAANATMDAIAKSWNRSGESILSIQ
                     WGAWSEAGMAANRGTLRRIEMQGFGGISNHLGIEILEYLFSTGKVGVVCAAPIDWTRID
                     NYYNPFLEYYRSHLAISRTKIANTVKKVTIDNVDIMNILTQVSMEVLGSKIDENSSLVT
                     SGLDSLGAVEFRNRLSAILDIQLSSIFVYNYPTLAEMASALSTKDSKVSSTIKKERQIE
                     SVTDSIAVIGMACRLPGGVASPEEFWSMLIQECDCVTEIPKTRFDIEDVYSPIRGVTTG
                     KSYTKHGAFMSDLEWFDAACFNISNSEARQMDPQQRLILEVGYEAFVRAGYDISKLKGL
                     DAGVFVGQMNYDWMMMNAGTPPSYGGTGMAPSITANRFSYTFGLTGPSFTIDSACSSSL
                     VALDYAIEKIRANRCSLALVGGVNVMLQSMNFVGSSAANMLSPAGRCATFDETADGYCR
                     GEGIGCVVLKSFRKAIADGDNVLAVIKGSAVNHVGKSSSLTAPNGPSQEAVIRNALEQA
                     NLKGKDVDYVECHGTGTQLGDPIEVEALKNVLNDGGRIKSVILGAVKTNIGHLEGAAGI
                     IGLIKTVLVLQHEEVPSNLHFKKLNANIDLTGFKAIFPQNCIKLDTHEKNQVHSERRWI
                     AGVSSFGFGGTNAHVVLESWPAARVLRDSAVELEVDRNFVWLFTGQGSQFSGMGQELYQ
                     SEEAFRMALDICAEHLNNLIDVPLLTLMFNPDMESRLNETRYSQAAILSFEYAMSEMWK
                     NRGVTPKIVLGHSIGEYTAAVVSGVMKLKDALSLVTARGRLMDERCQKGSMVAVFALAD
                     TIRSELKLVDDVSISALNGPKMTVLSGKKESLQSLLARLKLPHTFLPVKHGFHSHLMHP
                     MQAEFQKNFENVALNSPRKDITFVSTVTGTILVGKELMNTDYWVNQVAQPVNFFDAMNA
                     ITSYTKDMEVSYIEIGPKQILIPMAKRFVTVNTYTWDPSNDTRVKTIKDKTITQNNRTT
                     NLQNLFNKKHLPWKVKDAKYNEETVDSVNENYFYEIEWETLIYTEARNIIGKLPRYLIF
                     SHHYLSVTSSDGTYVIHTDETSGNHGHENKNITWLDLSDKDNVKTILMRDEWEAILLFG
                     HGEETLQTIQIALTVLQNSQLQKLKHVWFITSDNEKGEALRALARTARQEIYSVRIWSL
                     EFLYRTSNMNFAKVYETISCTRKQEDYDFRLTGNFEVQVPRLVHMKPYSEINSKPFEIH
                     PYTTYVISGGLGALGLVAAKWIIDSGATNLVLLSRKKPNHIANEKLELLQQSGKVFIEC
                     FECDVGDLNSVKKVHLNLKELQWPPVKGVIHSAGVLFDSTISNLDQEKLVNSFKPKVLG
                     AANLRSVFLPLDFFVQFSSVASVFGSAGQANYAISNAVMDGMAMTWKNQGEPVLSIQWA
                     AWSDGGMAVHNKTALKRSERIGFGNISNKLGTAVLDKLFAEGRLGVVCVAPADWSRAIP
                     HLKTTLVERLNQQNKNAMNEKLNFESSEIKNKNVISLIRQVAEDVIGTEIQDDQALLEA
                     GMDSLGAVEFRNQLSEKLNIPLSTGILFDFPTVHTLANHLESIVQIPAVQQQIVVPLSF
                     PSSGRPTLIIGAGLGGLSFARMLVQAKEKVIIMESKSEIGGVWKLWANSSSKLQIDSPS
                     YDFGCSDSRELKTWPSTYPNRDDVLKGAQDMVSTFAGENVSILMNTHVDRVHSVLGHSS
                     EYLIDYTINGKPSQMRVGGVAAFTGGLHEPRQLNIPGENIFKGKLGFGTNDDITPATFE
                     NSRVVILGHGAFAVENMRTALENGAEHVTILCRKRNMVFSTFCNWLLNSCEGNMSIKTV
                     MEVMRPMYQAAGVDIEALSCFSSENGDFMFDQDTVPPASDLYFLAQATGRLEVIQDIPE
                     SLEQDEVVTRGGRRIRANILLKCLGFNTNDALVKEIFGSDCNIQGLWVNEDPNIFVYND
                     GVQRSRAVHSLLCSSYLFFAQTFASVYLHFKRRPNDLRSALVKMRQVSETETHGRLMVL
                     LWDFLSPAKRTLSERTLRICPFNTFIREREVEWNKYQQVLKLSSKLNLHSLLKPTIDEI
                     RRREPVKLLEERSIFANKSTSIYRSKPKYRILFLHGQGTDGAIACNLLERCGWITQFSN
                     CLEFIVPDAPYEMPAFTNKQQLSEIGLDTLVEQRLYNLNSNYREWRADFDWFAQIFHGN
                     KALLISDTENEKIKQSWKQNFEYIRHITEKYGQFDGLAGFCEGASVASVALHLQALFNK
                     GNQDGIDLGLVNVCFLIAMSPWRSPYFEMQQLFNHESPLDVPSLHISGQNDMEMFKQAV
                     PIFMNDFLNPRRYEHNGKHEYPVVTPSLKNIVSELLNQL*"
                     /DNA="CAAAATAAGATTTTTTGATTGAGCAGTTTCAAGATGTTCTTCCTTGGTTTCCC
                     ATGATTCTATAATAATATGAGCGTTCGTTCCTCCAAAGCCAAATGATGATATACCCGCT
                     ATGACTTTTCTTGATGGATTCGTTATTCTCAAATCAGTATTTGTAATTGGAATATCAAT
                     ATTGAAATTCTCTATGTTTATTTTCGGATT"
                     /domain_id=13
     BGC_Domain      complement(26546..27808)
                     /type="KS_PKS"
                     /locus_tag="AVAG00146wholescaffoldg23567_16"
                     /detection_type="HMMER3 PFAM SEED"
                     /bitscore="517.6"
                     /evalue="4.5e-157"
                     /strand=-1
                     /translation="IAVISMACRFPGEAHNPEEFWSMLRNGHNCVTEVPFSRFDIDEFY
                     DPVRGSMGKTYTKNAALINSIEWFDNEFFNIPSAEAIVMDPQQRVLLEVSYEAFSRAGY
                     DKSSLKGSNTGVFVGQANYDWMTMNQHDITSPYFGAGSSAAITSNRLSFILGLRGPSMT
                     IDTACSSSLVAMDIATANLRSDKCSLALVAGVNIILSHVNFVGSCSANMLSAKGRCATF
                     DSTADGYCRGEGVGCVVLKKLSRAQADGDEILAIIKGTAVNQDGRSATMTAPSGVAQES
                     VIRRALVEAGVFGKDIDYVECHGTGTELGDPIEVEALKSVLNVEREKRLILGAVKSNIG
                     HLEGAAGIAGFIKTVLVLRNKMVPPNIHFETLNPKINIENFNIDIPITNTDLRITNPSR
                     KVIAGISSFGFGGTNAHIIIES"
                     /prot_start=3213
                     /prot_end=3634
                     /overlap_start="MNTSKKTQTGNSVLVNKLTEILKISREEILGSFNTKLVDFGID
                     SLQISILQNLLDSSPSLLELYNLTLQNISDLWQNNGTESVAYEKKTIETKQLKFLEMQE
                     SYYIGRFESDRFLPCQVYSEFDFDQIDIPAFNQAIHYVIEKHPMLRAHIVDDQYQEIRD
                     VEEFNVSFSGIRVERSEINLEKRRFECMNSFKKEPNCFWKIEATILPEGKTRLHVLLDM
                     IFLDAASSFLVIRDLVYAYNNIQNGSFIKSVDDNGLSFFEYCTNIQSSSESAASRKYWH
                     DRLDSMPGPPQLPRVQFEKTVLEPSFERISLALDSTKWRALKMRAQELQITPTALILTA
                     FSEVLRTYSDEPNFTLTITITNRHVGGKNFSEVVGDFTNVLLLSILECSNFQDKVKKVH
                     TDMANALNHKDMSGLKVMRLLREKMSNPSFILPIVFTSLLGIDVMPFIDINGLVPCLVY
                     QQTMTPQVWLDHQVYEIGPNDGKELRINWDYDSMFYSPVLIKEMMEAYRLLLESLSQDT
                     WPKETIEVALPASVQNLRFEINATKRDFGNNLLLHTRFETSAVQFSENIAVIDQEVQFT
                     YKKLDQMVSAAMAVLKKNNVKQGDLVGVVMEKGWEQIVAILGILRAGAAYLPINPSDPD
                     LRISTILKLAETPVVLSHSKVMNTGRNWKSSEDQIIIQISIASLEDVKDTETKLIHVDP
                     DSLAYIIFTSGTEGTPKGVEITHRGAMNTCLDINERLGLSANDSVFSISSLSFDLSVWD
                     IFGILSVGGKVVICKSDATRDPEYWWSQLQKHQITIWNSVPTSFEMLIETIPVNNESGS
                     VQFLKSIMLSGDAIKMDFVRLVKQVHPTVRILCLGGATEASIWSNIHEIFPCKSPKGYL
                     VPYGVPLSNQTMHILDERGLYRPANVLGEIYIGGIGLARGYFRNSEKTSEKFINHRVLG
                     RLYNTGDVGYYLSNGEIQIVGRRRDAQIKIGGYRVELTEIENCAEQVNCVKKVAVIFVP
                     GSVQRLIGFVEVDDGIPEDQVKQELIDRIVSCLPDYMWTRTWIVLNSMPLNSNGKIDRV
                     ILATLVPNQVPISTKTESLQRNELEIKILRIAQELLNDSQQSLKTTTSLIEFGMTSLTA
                     IRFSKNLSDEINKKLPYTLVFNHPTVKQIAEMITGHPIDSLRKRQNFSSEPRERSISHN
                     VSIAVIGMACRLPGGVSSAEEFWTMLMEKRNCVTEVPSSRFDINEIYSPNPKTIGKSYT
                     KKGAFINDVEWFDNDFFNIPLAEARTMDPQQRLILEVAYEAFLNAGLDKSALKDSNTGV
                     FIGQMNYDWMLVTDSPHSYAGTGNSPSITANRISFALGLHGASMTVDTACSSSLVAVDL
                     AIEKLRNKKCSVALAGGVNIILHPEPYLITCAAEMLSVDSRCATFDSKANGIVRGEGIG
                     CVVLKCLDQAVFDGDKIFAVIKGSAVNQDGRSATLTAPNGIAQEAALCSALEDAGIDGK
                     DLDYVECHGTGTDLGDPIEVEALAKVLGKERSKPIVLGAVKTNIGHLEGAAGIVGLIKT
                     VLVLQNGQAPPNIHFEKLNPKIDLQQLKGIIPTQTIKIGTDGGKELFAGVSSFGFGGTN
                     AHIILQSYPQKQNTERIASIGPTFVNKKCIPWKLPVPIQSISSHKVEQDEISGSVYEIK
                     WIPLNEISNNEASLNNLIKSRCLILSVESVSTNGTKWVNIIHAVNSNFFTLEDTLQQKR
                     SANLHDTKYLEKLLVNESWSSIILVATSGHGQIVFEIGVRLLKAIQKSYIEKNQQSIPD
                     IWFLDDSQFDEMGLWALARTARIEMPELDLRCVEYNKLNTASHIAELCYKVRKEVKNGE
                     KELKLSNMFYVRRLVKLSQTYKNIRQRVIHENCTYVISGGLGALGLVVAEWLVNSGATH
                     IVLLSRKMKATNPIEQIRRQKENISIEWIQCDISNIEEVKRVDKKLKIDMRWPVIKGIF
                     HTAGELFDSTVKNLEPKCIYSSFSAKVDGAKHLHTVLSPSDFMVLFSSITGVFGSAGQA
                     LYSAANAALDSLAESWSNNGNLKVLSIQWGAWSEVGMAARSKDLIQRLENQGFGSISNS
                     FGKRVLERLLEENRTGTVCVQPINWSRMSPISHLPLLDQLRSTSVSKSNESKQSKTYAN
                     VDEIRAVLRSIVHEVLGNEVEESIPLMDAGLSSLEMVSLHHTLAREFTNINIPSSIIFN
                     YPTIKDLADFIFTQLEQSTKKKRESSTEEYTGQDWQKLNLTTNGRSVFLVGGVLGTAEG
                     TFGKLANMLPSPVYATIPDLSDENATVENIAKKLIRSARRIQPDGKYIVGGLSFGALIA
                     LEMVCQLEQFDQVEALLLLDPRHTPPFTIPEKNPAKFEKLVAAYTPKAIVHSRTVLVQA
                     VLPDFSGLSSLLQEASRSFQGNEQVELNCRSWCSKISKIPSEGHHFKFLNQNHEALARA
                     LTSLSINWKMEKIDNIKHEDDPIAVISMSCRFPGGASNPEDFWDILIRGHDCVTEVPIS
                     RFDMDDDVYYPERGYEGKSYSNRAAFIENVEWFDHEFFNISRAEALIMDPQQRILLEVA
                     YEAFYKAGYNKERLKGCNAGVFVGQANYDWMTSNEDVDFSSPYYGAGSSASITANRISY
                     TLGLEGPSITMDTACSSSLVALDIAHSKLRDGKCSIALVAGVNLILNSRFFVTASAMQA
                     LSLKGRCATFDALADGYCRGEGVGCVILKPLSQAKADGNKILALIKGTAVNHDGRSASL
                     TAPNGLAQQKVIRKGLEMAGLKGKDIDYIECHGTGTKLGDPIEVDALKNVLSEGRKKPI
                     ILGALKTNTGHLEGAAGIAGFIKAVLVIQHKKVPPNIHINELNPKIDLTGFNAIIPYKE
                     VLFENDVLNAYSEEDEKPLIGAVSSFGFGGTNAHVIIESWETKEEHLETAQSKNLILFN
                     PKFLPWRRLTHPLIYRKEETNDKKTCFISRLSGERSHLWDDHVINNEIWIPAASHLTML
                     AGAKLEKENRESIATSKVSKVVQLDDVIIQKRLLVKENMKIRCVLEENGKGEXSSFNFM
                     VLFSSAAAVFGSPGQANYSAANATMDAIAKSWNRSGESILSIQWGAWSEAGMAANRGTL
                     RRIEMQGFGGISNHLGIEILEYLFSTGKVGVVCATPIDWSRMSLTNNPLVSFKGKDKQI
                     SKKKKSQTVSIPTEDVKQKLIKIAVEVLNAEKIDENVSLIEFGLDSLGAVEFRNLLVAE
                     INIELPSIFVYNHPSISDMVSYLSSLSSPKIVEFAPTQFSNEP"
                     /overlap_end="WETKEEHLETAQSKNLILFNPKFLPWRRLTHPLIYRKEETNDKKT
                     CFISRLSGERSHLWDDHVINNEIWIPAASHLTMLAGAKLEKENRESIATSKVSKVVQLD
                     DVIIQKRLLVKENMKIRCVLEENGKGEIQTEDSDGAKETNVIVTQISLVAQTSLPNPLQ
                     LDVLKSQCSVSMDVDSIYKTFESLGVKFGDTFRTVIEAWRGKDEALARVGIARRVLAPW
                     ERSLSLLHPAILDGAFQLMGMSALSSSGVFVPFHVQRAVFSTQNEQEDQWVYVQLKQMT
                     SSSLTADVILMNSSGKITGFVENLTSRRLSSLEISPIECLYQTEWSTVSLRSDLVVTKR
                     SELSRCVLISFAPISFDHKNWLNVIHNQNSTISPVEKNYRVVDLRIEIGNILNQEKWDS
                     IIFIANGEDSFLALEFGLLLLKEIQNRIISGQWNQTDLWFITKSLIHSTTNDDLLGSSV
                     AGLWALARTARIEMSELKLKCIEIEQDINSSGQISNICNVVESFEDENEFQLSYNGLLK
                     VLRLVKLNNLSPEMKTSQQLKINPGETHVISGGLGALGLVIAKWLIDSGATHILLLSRT
                     RKTEMSIELNSLKEKETAVIEWVQCDVSEKESVTSVRKVLEESLKWPPVTGIFHTAGVL
                     ADGTIRTLDSEALRKSYSAKVYGAINLHNVFSSFNFMVLFSSAAAVFGSPGQANYSAAN
                     ATMDAIAKSWNRSGESILSIQWGAWSEAGMAANRGTLRRIEMQGFGGISNHLGIEILEY
                     LFSTGKVGVVCAAPIDWTRIDNYYNPFLEYYRSHLAISRTKIANTVKKVTIDNVDIMNI
                     LTQVSMEVLGSKIDENSSLVTSGLDSLGAVEFRNRLSAILDIQLSSIFVYNYPTLAEMA
                     SALSTKDSKVSSTIKKERQIESVTDSIAVIGMACRLPGGVASPEEFWSMLIQECDCVTE
                     IPKTRFDIEDVYSPIRGVTTGKSYTKHGAFMSDLEWFDAACFNISNSEARQMDPQQRLI
                     LEVGYEAFVRAGYDISKLKGLDAGVFVGQMNYDWMMMNAGTPPSYGGTGMAPSITANRF
                     SYTFGLTGPSFTIDSACSSSLVALDYAIEKIRANRCSLALVGGVNVMLQSMNFVGSSAA
                     NMLSPAGRCATFDETADGYCRGEGIGCVVLKSFRKAIADGDNVLAVIKGSAVNHVGKSS
                     SLTAPNGPSQEAVIRNALEQANLKGKDVDYVECHGTGTQLGDPIEVEALKNVLNDGGRI
                     KSVILGAVKTNIGHLEGAAGIIGLIKTVLVLQHEEVPSNLHFKKLNANIDLTGFKAIFP
                     QNCIKLDTHEKNQVHSERRWIAGVSSFGFGGTNAHVVLESWPAARVLRDSAVELEVDRN
                     FVWLFTGQGSQFSGMGQELYQSEEAFRMALDICAEHLNNLIDVPLLTLMFNPDMESRLN
                     ETRYSQAAILSFEYAMSEMWKNRGVTPKIVLGHSIGEYTAAVVSGVMKLKDALSLVTAR
                     GRLMDERCQKGSMVAVFALADTIRSELKLVDDVSISALNGPKMTVLSGKKESLQSLLAR
                     LKLPHTFLPVKHGFHSHLMHPMQAEFQKNFENVALNSPRKDITFVSTVTGTILVGKELM
                     NTDYWVNQVAQPVNFFDAMNAITSYTKDMEVSYIEIGPKQILIPMAKRFVTVNTYTWDP
                     SNDTRVKTIKDKTITQNNRTTNLQNLFNKKHLPWKVKDAKYNEETVDSVNENYFYEIEW
                     ETLIYTEARNIIGKLPRYLIFSHHYLSVTSSDGTYVIHTDETSGNHGHENKNITWLDLS
                     DKDNVKTILMRDEWEAILLFGHGEETLQTIQIALTVLQNSQLQKLKHVWFITSDNEKGE
                     ALRALARTARQEIYSVRIWSLEFLYRTSNMNFAKVYETISCTRKQEDYDFRLTGNFEVQ
                     VPRLVHMKPYSEINSKPFEIHPYTTYVISGGLGALGLVAAKWIIDSGATNLVLLSRKKP
                     NHIANEKLELLQQSGKVFIECFECDVGDLNSVKKVHLNLKELQWPPVKGVIHSAGVLFD
                     STISNLDQEKLVNSFKPKVLGAANLRSVFLPLDFFVQFSSVASVFGSAGQANYAISNAV
                     MDGMAMTWKNQGEPVLSIQWAAWSDGGMAVHNKTALKRSERIGFGNISNKLGTAVLDKL
                     FAEGRLGVVCVAPADWSRAIPHLKTTLVERLNQQNKNAMNEKLNFESSEIKNKNVISLI
                     RQVAEDVIGTEIQDDQALLEAGMDSLGAVEFRNQLSEKLNIPLSTGILFDFPTVHTLAN
                     HLESIVQIPAVQQQIVVPLSFPSSGRPTLIIGAGLGGLSFARMLVQAKEKVIIMESKSE
                     IGGVWKLWANSSSKLQIDSPSYDFGCSDSRELKTWPSTYPNRDDVLKGAQDMVSTFAGE
                     NVSILMNTHVDRVHSVLGHSSEYLIDYTINGKPSQMRVGGVAAFTGGLHEPRQLNIPGE
                     NIFKGKLGFGTNDDITPATFENSRVVILGHGAFAVENMRTALENGAEHVTILCRKRNMV
                     FSTFCNWLLNSCEGNMSIKTVMEVMRPMYQAAGVDIEALSCFSSENGDFMFDQDTVPPA
                     SDLYFLAQATGRLEVIQDIPESLEQDEVVTRGGRRIRANILLKCLGFNTNDALVKEIFG
                     SDCNIQGLWVNEDPNIFVYNDGVQRSRAVHSLLCSSYLFFAQTFASVYLHFKRRPNDLR
                     SALVKMRQVSETETHGRLMVLLWDFLSPAKRTLSERTLRICPFNTFIREREVEWNKYQQ
                     VLKLSSKLNLHSLLKPTIDEIRRREPVKLLEERSIFANKSTSIYRSKPKYRILFLHGQG
                     TDGAIACNLLERCGWITQFSNCLEFIVPDAPYEMPAFTNKQQLSEIGLDTLVEQRLYNL
                     NSNYREWRADFDWFAQIFHGNKALLISDTENEKIKQSWKQNFEYIRHITEKYGQFDGLA
                     GFCEGASVASVALHLQALFNKGNQDGIDLGLVNVCFLIAMSPWRSPYFEMQQLFNHESP
                     LDVPSLHISGQNDMEMFKQAVPIFMNDFLNPRRYEHNGKHEYPVVTPSLKNIVSELLNQ
                     L*"
                     /total_prot_seq="MNTSKKTQTGNSVLVNKLTEILKISREEILGSFNTKLVDFGI
                     DSLQISILQNLLDSSPSLLELYNLTLQNISDLWQNNGTESVAYEKKTIETKQLKFLEMQ
                     ESYYIGRFESDRFLPCQVYSEFDFDQIDIPAFNQAIHYVIEKHPMLRAHIVDDQYQEIR
                     DVEEFNVSFSGIRVERSEINLEKRRFECMNSFKKEPNCFWKIEATILPEGKTRLHVLLD
                     MIFLDAASSFLVIRDLVYAYNNIQNGSFIKSVDDNGLSFFEYCTNIQSSSESAASRKYW
                     HDRLDSMPGPPQLPRVQFEKTVLEPSFERISLALDSTKWRALKMRAQELQITPTALILT
                     AFSEVLRTYSDEPNFTLTITITNRHVGGKNFSEVVGDFTNVLLLSILECSNFQDKVKKV
                     HTDMANALNHKDMSGLKVMRLLREKMSNPSFILPIVFTSLLGIDVMPFIDINGLVPCLV
                     YQQTMTPQVWLDHQVYEIGPNDGKELRINWDYDSMFYSPVLIKEMMEAYRLLLESLSQD
                     TWPKETIEVALPASVQNLRFEINATKRDFGNNLLLHTRFETSAVQFSENIAVIDQEVQF
                     TYKKLDQMVSAAMAVLKKNNVKQGDLVGVVMEKGWEQIVAILGILRAGAAYLPINPSDP
                     DLRISTILKLAETPVVLSHSKVMNTGRNWKSSEDQIIIQISIASLEDVKDTETKLIHVD
                     PDSLAYIIFTSGTEGTPKGVEITHRGAMNTCLDINERLGLSANDSVFSISSLSFDLSVW
                     DIFGILSVGGKVVICKSDATRDPEYWWSQLQKHQITIWNSVPTSFEMLIETIPVNNESG
                     SVQFLKSIMLSGDAIKMDFVRLVKQVHPTVRILCLGGATEASIWSNIHEIFPCKSPKGY
                     LVPYGVPLSNQTMHILDERGLYRPANVLGEIYIGGIGLARGYFRNSEKTSEKFINHRVL
                     GRLYNTGDVGYYLSNGEIQIVGRRRDAQIKIGGYRVELTEIENCAEQVNCVKKVAVIFV
                     PGSVQRLIGFVEVDDGIPEDQVKQELIDRIVSCLPDYMWTRTWIVLNSMPLNSNGKIDR
                     VILATLVPNQVPISTKTESLQRNELEIKILRIAQELLNDSQQSLKTTTSLIEFGMTSLT
                     AIRFSKNLSDEINKKLPYTLVFNHPTVKQIAEMITGHPIDSLRKRQNFSSEPRERSISH
                     NVSIAVIGMACRLPGGVSSAEEFWTMLMEKRNCVTEVPSSRFDINEIYSPNPKTIGKSY
                     TKKGAFINDVEWFDNDFFNIPLAEARTMDPQQRLILEVAYEAFLNAGLDKSALKDSNTG
                     VFIGQMNYDWMLVTDSPHSYAGTGNSPSITANRISFALGLHGASMTVDTACSSSLVAVD
                     LAIEKLRNKKCSVALAGGVNIILHPEPYLITCAAEMLSVDSRCATFDSKANGIVRGEGI
                     GCVVLKCLDQAVFDGDKIFAVIKGSAVNQDGRSATLTAPNGIAQEAALCSALEDAGIDG
                     KDLDYVECHGTGTDLGDPIEVEALAKVLGKERSKPIVLGAVKTNIGHLEGAAGIVGLIK
                     TVLVLQNGQAPPNIHFEKLNPKIDLQQLKGIIPTQTIKIGTDGGKELFAGVSSFGFGGT
                     NAHIILQSYPQKQNTERIASIGPTFVNKKCIPWKLPVPIQSISSHKVEQDEISGSVYEI
                     KWIPLNEISNNEASLNNLIKSRCLILSVESVSTNGTKWVNIIHAVNSNFFTLEDTLQQK
                     RSANLHDTKYLEKLLVNESWSSIILVATSGHGQIVFEIGVRLLKAIQKSYIEKNQQSIP
                     DIWFLDDSQFDEMGLWALARTARIEMPELDLRCVEYNKLNTASHIAELCYKVRKEVKNG
                     EKELKLSNMFYVRRLVKLSQTYKNIRQRVIHENCTYVISGGLGALGLVVAEWLVNSGAT
                     HIVLLSRKMKATNPIEQIRRQKENISIEWIQCDISNIEEVKRVDKKLKIDMRWPVIKGI
                     FHTAGELFDSTVKNLEPKCIYSSFSAKVDGAKHLHTVLSPSDFMVLFSSITGVFGSAGQ
                     ALYSAANAALDSLAESWSNNGNLKVLSIQWGAWSEVGMAARSKDLIQRLENQGFGSISN
                     SFGKRVLERLLEENRTGTVCVQPINWSRMSPISHLPLLDQLRSTSVSKSNESKQSKTYA
                     NVDEIRAVLRSIVHEVLGNEVEESIPLMDAGLSSLEMVSLHHTLAREFTNINIPSSIIF
                     NYPTIKDLADFIFTQLEQSTKKKRESSTEEYTGQDWQKLNLTTNGRSVFLVGGVLGTAE
                     GTFGKLANMLPSPVYATIPDLSDENATVENIAKKLIRSARRIQPDGKYIVGGLSFGALI
                     ALEMVCQLEQFDQVEALLLLDPRHTPPFTIPEKNPAKFEKLVAAYTPKAIVHSRTVLVQ
                     AVLPDFSGLSSLLQEASRSFQGNEQVELNCRSWCSKISKIPSEGHHFKFLNQNHEALAR
                     ALTSLSINWKMEKIDNIKHEDDPIAVISMSCRFPGGASNPEDFWDILIRGHDCVTEVPI
                     SRFDMDDDVYYPERGYEGKSYSNRAAFIENVEWFDHEFFNISRAEALIMDPQQRILLEV
                     AYEAFYKAGYNKERLKGCNAGVFVGQANYDWMTSNEDVDFSSPYYGAGSSASITANRIS
                     YTLGLEGPSITMDTACSSSLVALDIAHSKLRDGKCSIALVAGVNLILNSRFFVTASAMQ
                     ALSLKGRCATFDALADGYCRGEGVGCVILKPLSQAKADGNKILALIKGTAVNHDGRSAS
                     LTAPNGLAQQKVIRKGLEMAGLKGKDIDYIECHGTGTKLGDPIEVDALKNVLSEGRKKP
                     IILGALKTNTGHLEGAAGIAGFIKAVLVIQHKKVPPNIHINELNPKIDLTGFNAIIPYK
                     EVLFENDVLNAYSEEDEKPLIGAVSSFGFGGTNAHVIIESWETKEEHLETAQSKNLILF
                     NPKFLPWRRLTHPLIYRKEETNDKKTCFISRLSGERSHLWDDHVINNEIWIPAASHLTM
                     LAGAKLEKENRESIATSKVSKVVQLDDVIIQKRLLVKENMKIRCVLEENGKGEXSSFNF
                     MVLFSSAAAVFGSPGQANYSAANATMDAIAKSWNRSGESILSIQWGAWSEAGMAANRGT
                     LRRIEMQGFGGISNHLGIEILEYLFSTGKVGVVCATPIDWSRMSLTNNPLVSFKGKDKQ
                     ISKKKKSQTVSIPTEDVKQKLIKIAVEVLNAEKIDENVSLIEFGLDSLGAVEFRNLLVA
                     EINIELPSIFVYNHPSISDMVSYLSSLSSPKIVEFAPTQFSNEPIAVISMACRFPGEAH
                     NPEEFWSMLRNGHNCVTEVPFSRFDIDEFYDPVRGSMGKTYTKNAALINSIEWFDNEFF
                     NIPSAEAIVMDPQQRVLLEVSYEAFSRAGYDKSSLKGSNTGVFVGQANYDWMTMNQHDI
                     TSPYFGAGSSAAITSNRLSFILGLRGPSMTIDTACSSSLVAMDIATANLRSDKCSLALV
                     AGVNIILSHVNFVGSCSANMLSAKGRCATFDSTADGYCRGEGVGCVVLKKLSRAQADGD
                     EILAIIKGTAVNQDGRSATMTAPSGVAQESVIRRALVEAGVFGKDIDYVECHGTGTELG
                     DPIEVEALKSVLNVEREKRLILGAVKSNIGHLEGAAGIAGFIKTVLVLRNKMVPPNIHF
                     ETLNPKINIENFNIDIPITNTDLRITNPSRKVIAGISSFGFGGTNAHIIIESWETKEEH
                     LETAQSKNLILFNPKFLPWRRLTHPLIYRKEETNDKKTCFISRLSGERSHLWDDHVINN
                     EIWIPAASHLTMLAGAKLEKENRESIATSKVSKVVQLDDVIIQKRLLVKENMKIRCVLE
                     ENGKGEIQTEDSDGAKETNVIVTQISLVAQTSLPNPLQLDVLKSQCSVSMDVDSIYKTF
                     ESLGVKFGDTFRTVIEAWRGKDEALARVGIARRVLAPWERSLSLLHPAILDGAFQLMGM
                     SALSSSGVFVPFHVQRAVFSTQNEQEDQWVYVQLKQMTSSSLTADVILMNSSGKITGFV
                     ENLTSRRLSSLEISPIECLYQTEWSTVSLRSDLVVTKRSELSRCVLISFAPISFDHKNW
                     LNVIHNQNSTISPVEKNYRVVDLRIEIGNILNQEKWDSIIFIANGEDSFLALEFGLLLL
                     KEIQNRIISGQWNQTDLWFITKSLIHSTTNDDLLGSSVAGLWALARTARIEMSELKLKC
                     IEIEQDINSSGQISNICNVVESFEDENEFQLSYNGLLKVLRLVKLNNLSPEMKTSQQLK
                     INPGETHVISGGLGALGLVIAKWLIDSGATHILLLSRTRKTEMSIELNSLKEKETAVIE
                     WVQCDVSEKESVTSVRKVLEESLKWPPVTGIFHTAGVLADGTIRTLDSEALRKSYSAKV
                     YGAINLHNVFSSFNFMVLFSSAAAVFGSPGQANYSAANATMDAIAKSWNRSGESILSIQ
                     WGAWSEAGMAANRGTLRRIEMQGFGGISNHLGIEILEYLFSTGKVGVVCAAPIDWTRID
                     NYYNPFLEYYRSHLAISRTKIANTVKKVTIDNVDIMNILTQVSMEVLGSKIDENSSLVT
                     SGLDSLGAVEFRNRLSAILDIQLSSIFVYNYPTLAEMASALSTKDSKVSSTIKKERQIE
                     SVTDSIAVIGMACRLPGGVASPEEFWSMLIQECDCVTEIPKTRFDIEDVYSPIRGVTTG
                     KSYTKHGAFMSDLEWFDAACFNISNSEARQMDPQQRLILEVGYEAFVRAGYDISKLKGL
                     DAGVFVGQMNYDWMMMNAGTPPSYGGTGMAPSITANRFSYTFGLTGPSFTIDSACSSSL
                     VALDYAIEKIRANRCSLALVGGVNVMLQSMNFVGSSAANMLSPAGRCATFDETADGYCR
                     GEGIGCVVLKSFRKAIADGDNVLAVIKGSAVNHVGKSSSLTAPNGPSQEAVIRNALEQA
                     NLKGKDVDYVECHGTGTQLGDPIEVEALKNVLNDGGRIKSVILGAVKTNIGHLEGAAGI
                     IGLIKTVLVLQHEEVPSNLHFKKLNANIDLTGFKAIFPQNCIKLDTHEKNQVHSERRWI
                     AGVSSFGFGGTNAHVVLESWPAARVLRDSAVELEVDRNFVWLFTGQGSQFSGMGQELYQ
                     SEEAFRMALDICAEHLNNLIDVPLLTLMFNPDMESRLNETRYSQAAILSFEYAMSEMWK
                     NRGVTPKIVLGHSIGEYTAAVVSGVMKLKDALSLVTARGRLMDERCQKGSMVAVFALAD
                     TIRSELKLVDDVSISALNGPKMTVLSGKKESLQSLLARLKLPHTFLPVKHGFHSHLMHP
                     MQAEFQKNFENVALNSPRKDITFVSTVTGTILVGKELMNTDYWVNQVAQPVNFFDAMNA
                     ITSYTKDMEVSYIEIGPKQILIPMAKRFVTVNTYTWDPSNDTRVKTIKDKTITQNNRTT
                     NLQNLFNKKHLPWKVKDAKYNEETVDSVNENYFYEIEWETLIYTEARNIIGKLPRYLIF
                     SHHYLSVTSSDGTYVIHTDETSGNHGHENKNITWLDLSDKDNVKTILMRDEWEAILLFG
                     HGEETLQTIQIALTVLQNSQLQKLKHVWFITSDNEKGEALRALARTARQEIYSVRIWSL
                     EFLYRTSNMNFAKVYETISCTRKQEDYDFRLTGNFEVQVPRLVHMKPYSEINSKPFEIH
                     PYTTYVISGGLGALGLVAAKWIIDSGATNLVLLSRKKPNHIANEKLELLQQSGKVFIEC
                     FECDVGDLNSVKKVHLNLKELQWPPVKGVIHSAGVLFDSTISNLDQEKLVNSFKPKVLG
                     AANLRSVFLPLDFFVQFSSVASVFGSAGQANYAISNAVMDGMAMTWKNQGEPVLSIQWA
                     AWSDGGMAVHNKTALKRSERIGFGNISNKLGTAVLDKLFAEGRLGVVCVAPADWSRAIP
                     HLKTTLVERLNQQNKNAMNEKLNFESSEIKNKNVISLIRQVAEDVIGTEIQDDQALLEA
                     GMDSLGAVEFRNQLSEKLNIPLSTGILFDFPTVHTLANHLESIVQIPAVQQQIVVPLSF
                     PSSGRPTLIIGAGLGGLSFARMLVQAKEKVIIMESKSEIGGVWKLWANSSSKLQIDSPS
                     YDFGCSDSRELKTWPSTYPNRDDVLKGAQDMVSTFAGENVSILMNTHVDRVHSVLGHSS
                     EYLIDYTINGKPSQMRVGGVAAFTGGLHEPRQLNIPGENIFKGKLGFGTNDDITPATFE
                     NSRVVILGHGAFAVENMRTALENGAEHVTILCRKRNMVFSTFCNWLLNSCEGNMSIKTV
                     MEVMRPMYQAAGVDIEALSCFSSENGDFMFDQDTVPPASDLYFLAQATGRLEVIQDIPE
                     SLEQDEVVTRGGRRIRANILLKCLGFNTNDALVKEIFGSDCNIQGLWVNEDPNIFVYND
                     GVQRSRAVHSLLCSSYLFFAQTFASVYLHFKRRPNDLRSALVKMRQVSETETHGRLMVL
                     LWDFLSPAKRTLSERTLRICPFNTFIREREVEWNKYQQVLKLSSKLNLHSLLKPTIDEI
                     RRREPVKLLEERSIFANKSTSIYRSKPKYRILFLHGQGTDGAIACNLLERCGWITQFSN
                     CLEFIVPDAPYEMPAFTNKQQLSEIGLDTLVEQRLYNLNSNYREWRADFDWFAQIFHGN
                     KALLISDTENEKIKQSWKQNFEYIRHITEKYGQFDGLAGFCEGASVASVALHLQALFNK
                     GNQDGIDLGLVNVCFLIAMSPWRSPYFEMQQLFNHESPLDVPSLHISGQNDMEMFKQAV
                     PIFMNDFLNPRRYEHNGKHEYPVVTPSLKNIVSELLNQL*"
                     /DNA="TGATTCTATAATAATATGAGCGTTCGTTCCTCCAAAGCCAAATGATGATATAC
                     CCGCTATGACTTTTCTTGATGGATTCGTTATTCTCAAATCAGTATTTGTAATTGGAATA
                     TCAATATTGAAATTCTCTATGTTTATTTTCGGATTTAACGTTTCAAAATGAATGTTTGG
                     TGGAACCATCTTATTTCGAAGGACTAGAACAGTCTTAATAAATCCAGCTATGCCAGCTG
                     CTCCTTCTAAATGACCAATATTGCTTTTTACAGCTCCTAGAATCAACCGCTTTTCTCTC
                     TCGACATTTAGCACACTCTTCAAAGCTTCAACTTCAATAGGATCACCTAATTCAGTTCC
                     TGTTCCATGGCATTCTACGTAATCGATGTCTTTACCAAAAACACCAGCTTCTACCAGAG
                     CTCTTCTGATTACAGATTCTTGCGCCACGCCGCTGGGTGCAGTCATAGTAGCGCTCCTT
                     CCATCTTGGTTTACTGCAGTGCCTTTTATGATTGCTAGTATTTCGTCTCCATCCGCTTG
                     AGCTCGGCTTAATTTCTTTAATACAACGCAACCAACGCCTTCTCCTCGACAATAACCGT
                     CAGCAGTTGAATCAAAAGTTGCGCAGCGACCCTTAGCTGAAAGCATATTTGCTGAACAA
                     GAACCAACAAAGTTAACATGGGATAATATAATATTGACTCCGGCAACAAGAGCTAAAGA
                     GCACTTGTCGGATCGAAGGTTCGCTGTCGCAATATCCATTGCAACTAATGAAGATGAAC
                     AAGCCGTATCAATAGTCATACTAGGACCGCGTAGGCCAAGAATAAAGGACAAACGATTT
                     GAAGTGATTGCTGCTGATGAGCCTGCACCGAAATATGGACTCGTAATATCATGTTGATT
                     CATAGTCATCCAATCATAATTAGCTTGGCCCACAAACACACCCGTATTTGATCCTTTCA
                     GACTTGACTTATCATAGCCAGCTCTAGAAAAGGCTTCGTAGCTTACCTCTAGTAGAACT
                     CTTTGTTGTGGGTCCATGACGATCGCCTCAGCGGAAGGAATGTTAAAAAATTCATTGTC
                     GAACCATTCGATACTGTTTATAAGTGCAGCATTTTTCGTATAAGTTTTTCCCATTGAAC
                     CACGAACAGGATCATAAAATTCATCTATATCGAATCTTGAAAACGGAACTTCAGTAACG
                     CAGTTATGACCATTTCGCAACATTGACCAAAACTCTTCTGGATTATGGGCTTCACCAGG
                     AAATCTGCATGCCATGCTAATAACTGCGAT"
                     /domain_id=14
     BGC_Domain      complement(26549..27814)
                     /type="KSQ_PKS"
                     /locus_tag="AVAG00146wholescaffoldg23567_16"
                     /detection_type="HMMER3 PFAM SEED"
                     /bitscore="551.4"
                     /evalue="2.3e-167"
                     /strand=-1
                     /translation="EPIAVISMACRFPGEAHNPEEFWSMLRNGHNCVTEVPFSRFDIDE
                     FYDPVRGSMGKTYTKNAALINSIEWFDNEFFNIPSAEAIVMDPQQRVLLEVSYEAFSRA
                     GYDKSSLKGSNTGVFVGQANYDWMTMNQHDITSPYFGAGSSAAITSNRLSFILGLRGPS
                     MTIDTACSSSLVAMDIATANLRSDKCSLALVAGVNIILSHVNFVGSCSANMLSAKGRCA
                     TFDSTADGYCRGEGVGCVVLKKLSRAQADGDEILAIIKGTAVNQDGRSATMTAPSGVAQ
                     ESVIRRALVEAGVFGKDIDYVECHGTGTELGDPIEVEALKSVLNVEREKRLILGAVKSN
                     IGHLEGAAGIAGFIKTVLVLRNKMVPPNIHFETLNPKINIENFNIDIPITNTDLRITNP
                     SRKVIAGISSFGFGGTNAHIIIE"
                     /prot_start=3211
                     /prot_end=3633
                     /overlap_start="MNTSKKTQTGNSVLVNKLTEILKISREEILGSFNTKLVDFGID
                     SLQISILQNLLDSSPSLLELYNLTLQNISDLWQNNGTESVAYEKKTIETKQLKFLEMQE
                     SYYIGRFESDRFLPCQVYSEFDFDQIDIPAFNQAIHYVIEKHPMLRAHIVDDQYQEIRD
                     VEEFNVSFSGIRVERSEINLEKRRFECMNSFKKEPNCFWKIEATILPEGKTRLHVLLDM
                     IFLDAASSFLVIRDLVYAYNNIQNGSFIKSVDDNGLSFFEYCTNIQSSSESAASRKYWH
                     DRLDSMPGPPQLPRVQFEKTVLEPSFERISLALDSTKWRALKMRAQELQITPTALILTA
                     FSEVLRTYSDEPNFTLTITITNRHVGGKNFSEVVGDFTNVLLLSILECSNFQDKVKKVH
                     TDMANALNHKDMSGLKVMRLLREKMSNPSFILPIVFTSLLGIDVMPFIDINGLVPCLVY
                     QQTMTPQVWLDHQVYEIGPNDGKELRINWDYDSMFYSPVLIKEMMEAYRLLLESLSQDT
                     WPKETIEVALPASVQNLRFEINATKRDFGNNLLLHTRFETSAVQFSENIAVIDQEVQFT
                     YKKLDQMVSAAMAVLKKNNVKQGDLVGVVMEKGWEQIVAILGILRAGAAYLPINPSDPD
                     LRISTILKLAETPVVLSHSKVMNTGRNWKSSEDQIIIQISIASLEDVKDTETKLIHVDP
                     DSLAYIIFTSGTEGTPKGVEITHRGAMNTCLDINERLGLSANDSVFSISSLSFDLSVWD
                     IFGILSVGGKVVICKSDATRDPEYWWSQLQKHQITIWNSVPTSFEMLIETIPVNNESGS
                     VQFLKSIMLSGDAIKMDFVRLVKQVHPTVRILCLGGATEASIWSNIHEIFPCKSPKGYL
                     VPYGVPLSNQTMHILDERGLYRPANVLGEIYIGGIGLARGYFRNSEKTSEKFINHRVLG
                     RLYNTGDVGYYLSNGEIQIVGRRRDAQIKIGGYRVELTEIENCAEQVNCVKKVAVIFVP
                     GSVQRLIGFVEVDDGIPEDQVKQELIDRIVSCLPDYMWTRTWIVLNSMPLNSNGKIDRV
                     ILATLVPNQVPISTKTESLQRNELEIKILRIAQELLNDSQQSLKTTTSLIEFGMTSLTA
                     IRFSKNLSDEINKKLPYTLVFNHPTVKQIAEMITGHPIDSLRKRQNFSSEPRERSISHN
                     VSIAVIGMACRLPGGVSSAEEFWTMLMEKRNCVTEVPSSRFDINEIYSPNPKTIGKSYT
                     KKGAFINDVEWFDNDFFNIPLAEARTMDPQQRLILEVAYEAFLNAGLDKSALKDSNTGV
                     FIGQMNYDWMLVTDSPHSYAGTGNSPSITANRISFALGLHGASMTVDTACSSSLVAVDL
                     AIEKLRNKKCSVALAGGVNIILHPEPYLITCAAEMLSVDSRCATFDSKANGIVRGEGIG
                     CVVLKCLDQAVFDGDKIFAVIKGSAVNQDGRSATLTAPNGIAQEAALCSALEDAGIDGK
                     DLDYVECHGTGTDLGDPIEVEALAKVLGKERSKPIVLGAVKTNIGHLEGAAGIVGLIKT
                     VLVLQNGQAPPNIHFEKLNPKIDLQQLKGIIPTQTIKIGTDGGKELFAGVSSFGFGGTN
                     AHIILQSYPQKQNTERIASIGPTFVNKKCIPWKLPVPIQSISSHKVEQDEISGSVYEIK
                     WIPLNEISNNEASLNNLIKSRCLILSVESVSTNGTKWVNIIHAVNSNFFTLEDTLQQKR
                     SANLHDTKYLEKLLVNESWSSIILVATSGHGQIVFEIGVRLLKAIQKSYIEKNQQSIPD
                     IWFLDDSQFDEMGLWALARTARIEMPELDLRCVEYNKLNTASHIAELCYKVRKEVKNGE
                     KELKLSNMFYVRRLVKLSQTYKNIRQRVIHENCTYVISGGLGALGLVVAEWLVNSGATH
                     IVLLSRKMKATNPIEQIRRQKENISIEWIQCDISNIEEVKRVDKKLKIDMRWPVIKGIF
                     HTAGELFDSTVKNLEPKCIYSSFSAKVDGAKHLHTVLSPSDFMVLFSSITGVFGSAGQA
                     LYSAANAALDSLAESWSNNGNLKVLSIQWGAWSEVGMAARSKDLIQRLENQGFGSISNS
                     FGKRVLERLLEENRTGTVCVQPINWSRMSPISHLPLLDQLRSTSVSKSNESKQSKTYAN
                     VDEIRAVLRSIVHEVLGNEVEESIPLMDAGLSSLEMVSLHHTLAREFTNINIPSSIIFN
                     YPTIKDLADFIFTQLEQSTKKKRESSTEEYTGQDWQKLNLTTNGRSVFLVGGVLGTAEG
                     TFGKLANMLPSPVYATIPDLSDENATVENIAKKLIRSARRIQPDGKYIVGGLSFGALIA
                     LEMVCQLEQFDQVEALLLLDPRHTPPFTIPEKNPAKFEKLVAAYTPKAIVHSRTVLVQA
                     VLPDFSGLSSLLQEASRSFQGNEQVELNCRSWCSKISKIPSEGHHFKFLNQNHEALARA
                     LTSLSINWKMEKIDNIKHEDDPIAVISMSCRFPGGASNPEDFWDILIRGHDCVTEVPIS
                     RFDMDDDVYYPERGYEGKSYSNRAAFIENVEWFDHEFFNISRAEALIMDPQQRILLEVA
                     YEAFYKAGYNKERLKGCNAGVFVGQANYDWMTSNEDVDFSSPYYGAGSSASITANRISY
                     TLGLEGPSITMDTACSSSLVALDIAHSKLRDGKCSIALVAGVNLILNSRFFVTASAMQA
                     LSLKGRCATFDALADGYCRGEGVGCVILKPLSQAKADGNKILALIKGTAVNHDGRSASL
                     TAPNGLAQQKVIRKGLEMAGLKGKDIDYIECHGTGTKLGDPIEVDALKNVLSEGRKKPI
                     ILGALKTNTGHLEGAAGIAGFIKAVLVIQHKKVPPNIHINELNPKIDLTGFNAIIPYKE
                     VLFENDVLNAYSEEDEKPLIGAVSSFGFGGTNAHVIIESWETKEEHLETAQSKNLILFN
                     PKFLPWRRLTHPLIYRKEETNDKKTCFISRLSGERSHLWDDHVINNEIWIPAASHLTML
                     AGAKLEKENRESIATSKVSKVVQLDDVIIQKRLLVKENMKIRCVLEENGKGEXSSFNFM
                     VLFSSAAAVFGSPGQANYSAANATMDAIAKSWNRSGESILSIQWGAWSEAGMAANRGTL
                     RRIEMQGFGGISNHLGIEILEYLFSTGKVGVVCATPIDWSRMSLTNNPLVSFKGKDKQI
                     SKKKKSQTVSIPTEDVKQKLIKIAVEVLNAEKIDENVSLIEFGLDSLGAVEFRNLLVAE
                     INIELPSIFVYNHPSISDMVSYLSSLSSPKIVEFAPTQFSN"
                     /overlap_end="SWETKEEHLETAQSKNLILFNPKFLPWRRLTHPLIYRKEETNDKK
                     TCFISRLSGERSHLWDDHVINNEIWIPAASHLTMLAGAKLEKENRESIATSKVSKVVQL
                     DDVIIQKRLLVKENMKIRCVLEENGKGEIQTEDSDGAKETNVIVTQISLVAQTSLPNPL
                     QLDVLKSQCSVSMDVDSIYKTFESLGVKFGDTFRTVIEAWRGKDEALARVGIARRVLAP
                     WERSLSLLHPAILDGAFQLMGMSALSSSGVFVPFHVQRAVFSTQNEQEDQWVYVQLKQM
                     TSSSLTADVILMNSSGKITGFVENLTSRRLSSLEISPIECLYQTEWSTVSLRSDLVVTK
                     RSELSRCVLISFAPISFDHKNWLNVIHNQNSTISPVEKNYRVVDLRIEIGNILNQEKWD
                     SIIFIANGEDSFLALEFGLLLLKEIQNRIISGQWNQTDLWFITKSLIHSTTNDDLLGSS
                     VAGLWALARTARIEMSELKLKCIEIEQDINSSGQISNICNVVESFEDENEFQLSYNGLL
                     KVLRLVKLNNLSPEMKTSQQLKINPGETHVISGGLGALGLVIAKWLIDSGATHILLLSR
                     TRKTEMSIELNSLKEKETAVIEWVQCDVSEKESVTSVRKVLEESLKWPPVTGIFHTAGV
                     LADGTIRTLDSEALRKSYSAKVYGAINLHNVFSSFNFMVLFSSAAAVFGSPGQANYSAA
                     NATMDAIAKSWNRSGESILSIQWGAWSEAGMAANRGTLRRIEMQGFGGISNHLGIEILE
                     YLFSTGKVGVVCAAPIDWTRIDNYYNPFLEYYRSHLAISRTKIANTVKKVTIDNVDIMN
                     ILTQVSMEVLGSKIDENSSLVTSGLDSLGAVEFRNRLSAILDIQLSSIFVYNYPTLAEM
                     ASALSTKDSKVSSTIKKERQIESVTDSIAVIGMACRLPGGVASPEEFWSMLIQECDCVT
                     EIPKTRFDIEDVYSPIRGVTTGKSYTKHGAFMSDLEWFDAACFNISNSEARQMDPQQRL
                     ILEVGYEAFVRAGYDISKLKGLDAGVFVGQMNYDWMMMNAGTPPSYGGTGMAPSITANR
                     FSYTFGLTGPSFTIDSACSSSLVALDYAIEKIRANRCSLALVGGVNVMLQSMNFVGSSA
                     ANMLSPAGRCATFDETADGYCRGEGIGCVVLKSFRKAIADGDNVLAVIKGSAVNHVGKS
                     SSLTAPNGPSQEAVIRNALEQANLKGKDVDYVECHGTGTQLGDPIEVEALKNVLNDGGR
                     IKSVILGAVKTNIGHLEGAAGIIGLIKTVLVLQHEEVPSNLHFKKLNANIDLTGFKAIF
                     PQNCIKLDTHEKNQVHSERRWIAGVSSFGFGGTNAHVVLESWPAARVLRDSAVELEVDR
                     NFVWLFTGQGSQFSGMGQELYQSEEAFRMALDICAEHLNNLIDVPLLTLMFNPDMESRL
                     NETRYSQAAILSFEYAMSEMWKNRGVTPKIVLGHSIGEYTAAVVSGVMKLKDALSLVTA
                     RGRLMDERCQKGSMVAVFALADTIRSELKLVDDVSISALNGPKMTVLSGKKESLQSLLA
                     RLKLPHTFLPVKHGFHSHLMHPMQAEFQKNFENVALNSPRKDITFVSTVTGTILVGKEL
                     MNTDYWVNQVAQPVNFFDAMNAITSYTKDMEVSYIEIGPKQILIPMAKRFVTVNTYTWD
                     PSNDTRVKTIKDKTITQNNRTTNLQNLFNKKHLPWKVKDAKYNEETVDSVNENYFYEIE
                     WETLIYTEARNIIGKLPRYLIFSHHYLSVTSSDGTYVIHTDETSGNHGHENKNITWLDL
                     SDKDNVKTILMRDEWEAILLFGHGEETLQTIQIALTVLQNSQLQKLKHVWFITSDNEKG
                     EALRALARTARQEIYSVRIWSLEFLYRTSNMNFAKVYETISCTRKQEDYDFRLTGNFEV
                     QVPRLVHMKPYSEINSKPFEIHPYTTYVISGGLGALGLVAAKWIIDSGATNLVLLSRKK
                     PNHIANEKLELLQQSGKVFIECFECDVGDLNSVKKVHLNLKELQWPPVKGVIHSAGVLF
                     DSTISNLDQEKLVNSFKPKVLGAANLRSVFLPLDFFVQFSSVASVFGSAGQANYAISNA
                     VMDGMAMTWKNQGEPVLSIQWAAWSDGGMAVHNKTALKRSERIGFGNISNKLGTAVLDK
                     LFAEGRLGVVCVAPADWSRAIPHLKTTLVERLNQQNKNAMNEKLNFESSEIKNKNVISL
                     IRQVAEDVIGTEIQDDQALLEAGMDSLGAVEFRNQLSEKLNIPLSTGILFDFPTVHTLA
                     NHLESIVQIPAVQQQIVVPLSFPSSGRPTLIIGAGLGGLSFARMLVQAKEKVIIMESKS
                     EIGGVWKLWANSSSKLQIDSPSYDFGCSDSRELKTWPSTYPNRDDVLKGAQDMVSTFAG
                     ENVSILMNTHVDRVHSVLGHSSEYLIDYTINGKPSQMRVGGVAAFTGGLHEPRQLNIPG
                     ENIFKGKLGFGTNDDITPATFENSRVVILGHGAFAVENMRTALENGAEHVTILCRKRNM
                     VFSTFCNWLLNSCEGNMSIKTVMEVMRPMYQAAGVDIEALSCFSSENGDFMFDQDTVPP
                     ASDLYFLAQATGRLEVIQDIPESLEQDEVVTRGGRRIRANILLKCLGFNTNDALVKEIF
                     GSDCNIQGLWVNEDPNIFVYNDGVQRSRAVHSLLCSSYLFFAQTFASVYLHFKRRPNDL
                     RSALVKMRQVSETETHGRLMVLLWDFLSPAKRTLSERTLRICPFNTFIREREVEWNKYQ
                     QVLKLSSKLNLHSLLKPTIDEIRRREPVKLLEERSIFANKSTSIYRSKPKYRILFLHGQ
                     GTDGAIACNLLERCGWITQFSNCLEFIVPDAPYEMPAFTNKQQLSEIGLDTLVEQRLYN
                     LNSNYREWRADFDWFAQIFHGNKALLISDTENEKIKQSWKQNFEYIRHITEKYGQFDGL
                     AGFCEGASVASVALHLQALFNKGNQDGIDLGLVNVCFLIAMSPWRSPYFEMQQLFNHES
                     PLDVPSLHISGQNDMEMFKQAVPIFMNDFLNPRRYEHNGKHEYPVVTPSLKNIVSELLN
                     QL*"
                     /total_prot_seq="MNTSKKTQTGNSVLVNKLTEILKISREEILGSFNTKLVDFGI
                     DSLQISILQNLLDSSPSLLELYNLTLQNISDLWQNNGTESVAYEKKTIETKQLKFLEMQ
                     ESYYIGRFESDRFLPCQVYSEFDFDQIDIPAFNQAIHYVIEKHPMLRAHIVDDQYQEIR
                     DVEEFNVSFSGIRVERSEINLEKRRFECMNSFKKEPNCFWKIEATILPEGKTRLHVLLD
                     MIFLDAASSFLVIRDLVYAYNNIQNGSFIKSVDDNGLSFFEYCTNIQSSSESAASRKYW
                     HDRLDSMPGPPQLPRVQFEKTVLEPSFERISLALDSTKWRALKMRAQELQITPTALILT
                     AFSEVLRTYSDEPNFTLTITITNRHVGGKNFSEVVGDFTNVLLLSILECSNFQDKVKKV
                     HTDMANALNHKDMSGLKVMRLLREKMSNPSFILPIVFTSLLGIDVMPFIDINGLVPCLV
                     YQQTMTPQVWLDHQVYEIGPNDGKELRINWDYDSMFYSPVLIKEMMEAYRLLLESLSQD
                     TWPKETIEVALPASVQNLRFEINATKRDFGNNLLLHTRFETSAVQFSENIAVIDQEVQF
                     TYKKLDQMVSAAMAVLKKNNVKQGDLVGVVMEKGWEQIVAILGILRAGAAYLPINPSDP
                     DLRISTILKLAETPVVLSHSKVMNTGRNWKSSEDQIIIQISIASLEDVKDTETKLIHVD
                     PDSLAYIIFTSGTEGTPKGVEITHRGAMNTCLDINERLGLSANDSVFSISSLSFDLSVW
                     DIFGILSVGGKVVICKSDATRDPEYWWSQLQKHQITIWNSVPTSFEMLIETIPVNNESG
                     SVQFLKSIMLSGDAIKMDFVRLVKQVHPTVRILCLGGATEASIWSNIHEIFPCKSPKGY
                     LVPYGVPLSNQTMHILDERGLYRPANVLGEIYIGGIGLARGYFRNSEKTSEKFINHRVL
                     GRLYNTGDVGYYLSNGEIQIVGRRRDAQIKIGGYRVELTEIENCAEQVNCVKKVAVIFV
                     PGSVQRLIGFVEVDDGIPEDQVKQELIDRIVSCLPDYMWTRTWIVLNSMPLNSNGKIDR
                     VILATLVPNQVPISTKTESLQRNELEIKILRIAQELLNDSQQSLKTTTSLIEFGMTSLT
                     AIRFSKNLSDEINKKLPYTLVFNHPTVKQIAEMITGHPIDSLRKRQNFSSEPRERSISH
                     NVSIAVIGMACRLPGGVSSAEEFWTMLMEKRNCVTEVPSSRFDINEIYSPNPKTIGKSY
                     TKKGAFINDVEWFDNDFFNIPLAEARTMDPQQRLILEVAYEAFLNAGLDKSALKDSNTG
                     VFIGQMNYDWMLVTDSPHSYAGTGNSPSITANRISFALGLHGASMTVDTACSSSLVAVD
                     LAIEKLRNKKCSVALAGGVNIILHPEPYLITCAAEMLSVDSRCATFDSKANGIVRGEGI
                     GCVVLKCLDQAVFDGDKIFAVIKGSAVNQDGRSATLTAPNGIAQEAALCSALEDAGIDG
                     KDLDYVECHGTGTDLGDPIEVEALAKVLGKERSKPIVLGAVKTNIGHLEGAAGIVGLIK
                     TVLVLQNGQAPPNIHFEKLNPKIDLQQLKGIIPTQTIKIGTDGGKELFAGVSSFGFGGT
                     NAHIILQSYPQKQNTERIASIGPTFVNKKCIPWKLPVPIQSISSHKVEQDEISGSVYEI
                     KWIPLNEISNNEASLNNLIKSRCLILSVESVSTNGTKWVNIIHAVNSNFFTLEDTLQQK
                     RSANLHDTKYLEKLLVNESWSSIILVATSGHGQIVFEIGVRLLKAIQKSYIEKNQQSIP
                     DIWFLDDSQFDEMGLWALARTARIEMPELDLRCVEYNKLNTASHIAELCYKVRKEVKNG
                     EKELKLSNMFYVRRLVKLSQTYKNIRQRVIHENCTYVISGGLGALGLVVAEWLVNSGAT
                     HIVLLSRKMKATNPIEQIRRQKENISIEWIQCDISNIEEVKRVDKKLKIDMRWPVIKGI
                     FHTAGELFDSTVKNLEPKCIYSSFSAKVDGAKHLHTVLSPSDFMVLFSSITGVFGSAGQ
                     ALYSAANAALDSLAESWSNNGNLKVLSIQWGAWSEVGMAARSKDLIQRLENQGFGSISN
                     SFGKRVLERLLEENRTGTVCVQPINWSRMSPISHLPLLDQLRSTSVSKSNESKQSKTYA
                     NVDEIRAVLRSIVHEVLGNEVEESIPLMDAGLSSLEMVSLHHTLAREFTNINIPSSIIF
                     NYPTIKDLADFIFTQLEQSTKKKRESSTEEYTGQDWQKLNLTTNGRSVFLVGGVLGTAE
                     GTFGKLANMLPSPVYATIPDLSDENATVENIAKKLIRSARRIQPDGKYIVGGLSFGALI
                     ALEMVCQLEQFDQVEALLLLDPRHTPPFTIPEKNPAKFEKLVAAYTPKAIVHSRTVLVQ
                     AVLPDFSGLSSLLQEASRSFQGNEQVELNCRSWCSKISKIPSEGHHFKFLNQNHEALAR
                     ALTSLSINWKMEKIDNIKHEDDPIAVISMSCRFPGGASNPEDFWDILIRGHDCVTEVPI
                     SRFDMDDDVYYPERGYEGKSYSNRAAFIENVEWFDHEFFNISRAEALIMDPQQRILLEV
                     AYEAFYKAGYNKERLKGCNAGVFVGQANYDWMTSNEDVDFSSPYYGAGSSASITANRIS
                     YTLGLEGPSITMDTACSSSLVALDIAHSKLRDGKCSIALVAGVNLILNSRFFVTASAMQ
                     ALSLKGRCATFDALADGYCRGEGVGCVILKPLSQAKADGNKILALIKGTAVNHDGRSAS
                     LTAPNGLAQQKVIRKGLEMAGLKGKDIDYIECHGTGTKLGDPIEVDALKNVLSEGRKKP
                     IILGALKTNTGHLEGAAGIAGFIKAVLVIQHKKVPPNIHINELNPKIDLTGFNAIIPYK
                     EVLFENDVLNAYSEEDEKPLIGAVSSFGFGGTNAHVIIESWETKEEHLETAQSKNLILF
                     NPKFLPWRRLTHPLIYRKEETNDKKTCFISRLSGERSHLWDDHVINNEIWIPAASHLTM
                     LAGAKLEKENRESIATSKVSKVVQLDDVIIQKRLLVKENMKIRCVLEENGKGEXSSFNF
                     MVLFSSAAAVFGSPGQANYSAANATMDAIAKSWNRSGESILSIQWGAWSEAGMAANRGT
                     LRRIEMQGFGGISNHLGIEILEYLFSTGKVGVVCATPIDWSRMSLTNNPLVSFKGKDKQ
                     ISKKKKSQTVSIPTEDVKQKLIKIAVEVLNAEKIDENVSLIEFGLDSLGAVEFRNLLVA
                     EINIELPSIFVYNHPSISDMVSYLSSLSSPKIVEFAPTQFSNEPIAVISMACRFPGEAH
                     NPEEFWSMLRNGHNCVTEVPFSRFDIDEFYDPVRGSMGKTYTKNAALINSIEWFDNEFF
                     NIPSAEAIVMDPQQRVLLEVSYEAFSRAGYDKSSLKGSNTGVFVGQANYDWMTMNQHDI
                     TSPYFGAGSSAAITSNRLSFILGLRGPSMTIDTACSSSLVAMDIATANLRSDKCSLALV
                     AGVNIILSHVNFVGSCSANMLSAKGRCATFDSTADGYCRGEGVGCVVLKKLSRAQADGD
                     EILAIIKGTAVNQDGRSATMTAPSGVAQESVIRRALVEAGVFGKDIDYVECHGTGTELG
                     DPIEVEALKSVLNVEREKRLILGAVKSNIGHLEGAAGIAGFIKTVLVLRNKMVPPNIHF
                     ETLNPKINIENFNIDIPITNTDLRITNPSRKVIAGISSFGFGGTNAHIIIESWETKEEH
                     LETAQSKNLILFNPKFLPWRRLTHPLIYRKEETNDKKTCFISRLSGERSHLWDDHVINN
                     EIWIPAASHLTMLAGAKLEKENRESIATSKVSKVVQLDDVIIQKRLLVKENMKIRCVLE
                     ENGKGEIQTEDSDGAKETNVIVTQISLVAQTSLPNPLQLDVLKSQCSVSMDVDSIYKTF
                     ESLGVKFGDTFRTVIEAWRGKDEALARVGIARRVLAPWERSLSLLHPAILDGAFQLMGM
                     SALSSSGVFVPFHVQRAVFSTQNEQEDQWVYVQLKQMTSSSLTADVILMNSSGKITGFV
                     ENLTSRRLSSLEISPIECLYQTEWSTVSLRSDLVVTKRSELSRCVLISFAPISFDHKNW
                     LNVIHNQNSTISPVEKNYRVVDLRIEIGNILNQEKWDSIIFIANGEDSFLALEFGLLLL
                     KEIQNRIISGQWNQTDLWFITKSLIHSTTNDDLLGSSVAGLWALARTARIEMSELKLKC
                     IEIEQDINSSGQISNICNVVESFEDENEFQLSYNGLLKVLRLVKLNNLSPEMKTSQQLK
                     INPGETHVISGGLGALGLVIAKWLIDSGATHILLLSRTRKTEMSIELNSLKEKETAVIE
                     WVQCDVSEKESVTSVRKVLEESLKWPPVTGIFHTAGVLADGTIRTLDSEALRKSYSAKV
                     YGAINLHNVFSSFNFMVLFSSAAAVFGSPGQANYSAANATMDAIAKSWNRSGESILSIQ
                     WGAWSEAGMAANRGTLRRIEMQGFGGISNHLGIEILEYLFSTGKVGVVCAAPIDWTRID
                     NYYNPFLEYYRSHLAISRTKIANTVKKVTIDNVDIMNILTQVSMEVLGSKIDENSSLVT
                     SGLDSLGAVEFRNRLSAILDIQLSSIFVYNYPTLAEMASALSTKDSKVSSTIKKERQIE
                     SVTDSIAVIGMACRLPGGVASPEEFWSMLIQECDCVTEIPKTRFDIEDVYSPIRGVTTG
                     KSYTKHGAFMSDLEWFDAACFNISNSEARQMDPQQRLILEVGYEAFVRAGYDISKLKGL
                     DAGVFVGQMNYDWMMMNAGTPPSYGGTGMAPSITANRFSYTFGLTGPSFTIDSACSSSL
                     VALDYAIEKIRANRCSLALVGGVNVMLQSMNFVGSSAANMLSPAGRCATFDETADGYCR
                     GEGIGCVVLKSFRKAIADGDNVLAVIKGSAVNHVGKSSSLTAPNGPSQEAVIRNALEQA
                     NLKGKDVDYVECHGTGTQLGDPIEVEALKNVLNDGGRIKSVILGAVKTNIGHLEGAAGI
                     IGLIKTVLVLQHEEVPSNLHFKKLNANIDLTGFKAIFPQNCIKLDTHEKNQVHSERRWI
                     AGVSSFGFGGTNAHVVLESWPAARVLRDSAVELEVDRNFVWLFTGQGSQFSGMGQELYQ
                     SEEAFRMALDICAEHLNNLIDVPLLTLMFNPDMESRLNETRYSQAAILSFEYAMSEMWK
                     NRGVTPKIVLGHSIGEYTAAVVSGVMKLKDALSLVTARGRLMDERCQKGSMVAVFALAD
                     TIRSELKLVDDVSISALNGPKMTVLSGKKESLQSLLARLKLPHTFLPVKHGFHSHLMHP
                     MQAEFQKNFENVALNSPRKDITFVSTVTGTILVGKELMNTDYWVNQVAQPVNFFDAMNA
                     ITSYTKDMEVSYIEIGPKQILIPMAKRFVTVNTYTWDPSNDTRVKTIKDKTITQNNRTT
                     NLQNLFNKKHLPWKVKDAKYNEETVDSVNENYFYEIEWETLIYTEARNIIGKLPRYLIF
                     SHHYLSVTSSDGTYVIHTDETSGNHGHENKNITWLDLSDKDNVKTILMRDEWEAILLFG
                     HGEETLQTIQIALTVLQNSQLQKLKHVWFITSDNEKGEALRALARTARQEIYSVRIWSL
                     EFLYRTSNMNFAKVYETISCTRKQEDYDFRLTGNFEVQVPRLVHMKPYSEINSKPFEIH
                     PYTTYVISGGLGALGLVAAKWIIDSGATNLVLLSRKKPNHIANEKLELLQQSGKVFIEC
                     FECDVGDLNSVKKVHLNLKELQWPPVKGVIHSAGVLFDSTISNLDQEKLVNSFKPKVLG
                     AANLRSVFLPLDFFVQFSSVASVFGSAGQANYAISNAVMDGMAMTWKNQGEPVLSIQWA
                     AWSDGGMAVHNKTALKRSERIGFGNISNKLGTAVLDKLFAEGRLGVVCVAPADWSRAIP
                     HLKTTLVERLNQQNKNAMNEKLNFESSEIKNKNVISLIRQVAEDVIGTEIQDDQALLEA
                     GMDSLGAVEFRNQLSEKLNIPLSTGILFDFPTVHTLANHLESIVQIPAVQQQIVVPLSF
                     PSSGRPTLIIGAGLGGLSFARMLVQAKEKVIIMESKSEIGGVWKLWANSSSKLQIDSPS
                     YDFGCSDSRELKTWPSTYPNRDDVLKGAQDMVSTFAGENVSILMNTHVDRVHSVLGHSS
                     EYLIDYTINGKPSQMRVGGVAAFTGGLHEPRQLNIPGENIFKGKLGFGTNDDITPATFE
                     NSRVVILGHGAFAVENMRTALENGAEHVTILCRKRNMVFSTFCNWLLNSCEGNMSIKTV
                     MEVMRPMYQAAGVDIEALSCFSSENGDFMFDQDTVPPASDLYFLAQATGRLEVIQDIPE
                     SLEQDEVVTRGGRRIRANILLKCLGFNTNDALVKEIFGSDCNIQGLWVNEDPNIFVYND
                     GVQRSRAVHSLLCSSYLFFAQTFASVYLHFKRRPNDLRSALVKMRQVSETETHGRLMVL
                     LWDFLSPAKRTLSERTLRICPFNTFIREREVEWNKYQQVLKLSSKLNLHSLLKPTIDEI
                     RRREPVKLLEERSIFANKSTSIYRSKPKYRILFLHGQGTDGAIACNLLERCGWITQFSN
                     CLEFIVPDAPYEMPAFTNKQQLSEIGLDTLVEQRLYNLNSNYREWRADFDWFAQIFHGN
                     KALLISDTENEKIKQSWKQNFEYIRHITEKYGQFDGLAGFCEGASVASVALHLQALFNK
                     GNQDGIDLGLVNVCFLIAMSPWRSPYFEMQQLFNHESPLDVPSLHISGQNDMEMFKQAV
                     PIFMNDFLNPRRYEHNGKHEYPVVTPSLKNIVSELLNQL*"
                     /DNA="TTCTATAATAATATGAGCGTTCGTTCCTCCAAAGCCAAATGATGATATACCCG
                     CTATGACTTTTCTTGATGGATTCGTTATTCTCAAATCAGTATTTGTAATTGGAATATCA
                     ATATTGAAATTCTCTATGTTTATTTTCGGATTTAACGTTTCAAAATGAATGTTTGGTGG
                     AACCATCTTATTTCGAAGGACTAGAACAGTCTTAATAAATCCAGCTATGCCAGCTGCTC
                     CTTCTAAATGACCAATATTGCTTTTTACAGCTCCTAGAATCAACCGCTTTTCTCTCTCG
                     ACATTTAGCACACTCTTCAAAGCTTCAACTTCAATAGGATCACCTAATTCAGTTCCTGT
                     TCCATGGCATTCTACGTAATCGATGTCTTTACCAAAAACACCAGCTTCTACCAGAGCTC
                     TTCTGATTACAGATTCTTGCGCCACGCCGCTGGGTGCAGTCATAGTAGCGCTCCTTCCA
                     TCTTGGTTTACTGCAGTGCCTTTTATGATTGCTAGTATTTCGTCTCCATCCGCTTGAGC
                     TCGGCTTAATTTCTTTAATACAACGCAACCAACGCCTTCTCCTCGACAATAACCGTCAG
                     CAGTTGAATCAAAAGTTGCGCAGCGACCCTTAGCTGAAAGCATATTTGCTGAACAAGAA
                     CCAACAAAGTTAACATGGGATAATATAATATTGACTCCGGCAACAAGAGCTAAAGAGCA
                     CTTGTCGGATCGAAGGTTCGCTGTCGCAATATCCATTGCAACTAATGAAGATGAACAAG
                     CCGTATCAATAGTCATACTAGGACCGCGTAGGCCAAGAATAAAGGACAAACGATTTGAA
                     GTGATTGCTGCTGATGAGCCTGCACCGAAATATGGACTCGTAATATCATGTTGATTCAT
                     AGTCATCCAATCATAATTAGCTTGGCCCACAAACACACCCGTATTTGATCCTTTCAGAC
                     TTGACTTATCATAGCCAGCTCTAGAAAAGGCTTCGTAGCTTACCTCTAGTAGAACTCTT
                     TGTTGTGGGTCCATGACGATCGCCTCAGCGGAAGGAATGTTAAAAAATTCATTGTCGAA
                     CCATTCGATACTGTTTATAAGTGCAGCATTTTTCGTATAAGTTTTTCCCATTGAACCAC
                     GAACAGGATCATAAAATTCATCTATATCGAATCTTGAAAACGGAACTTCAGTAACGCAG
                     TTATGACCATTTCGCAACATTGACCAAAACTCTTCTGGATTATGGGCTTCACCAGGAAA
                     TCTGCATGCCATGCTAATAACTGCGATAGGCTC"
                     /domain_id=15
     BGC_Domain      complement(26699..27049)
                     /type="PF02801_6-Ring_PM"
                     /locus_tag="AVAG00146wholescaffoldg23567_16"
                     /detection_type="HMMER3 PFAM SEED"
                     /bitscore="142.9"
                     /evalue="7e-44"
                     /strand=-1
                     /translation="LAIIKGTAVNQDGRSATMTAPSGVAQESVIRRALVEAGVFGKDID
                     YVECHGTGTELGDPIEVEALKSVLNVEREKRLILGAVKSNIGHLEGAAGIAGFIKTVLV
                     LRNKMVPPNIHFE"
                     /prot_start=3466
                     /prot_end=3583
                     /overlap_start="MNTSKKTQTGNSVLVNKLTEILKISREEILGSFNTKLVDFGID
                     SLQISILQNLLDSSPSLLELYNLTLQNISDLWQNNGTESVAYEKKTIETKQLKFLEMQE
                     SYYIGRFESDRFLPCQVYSEFDFDQIDIPAFNQAIHYVIEKHPMLRAHIVDDQYQEIRD
                     VEEFNVSFSGIRVERSEINLEKRRFECMNSFKKEPNCFWKIEATILPEGKTRLHVLLDM
                     IFLDAASSFLVIRDLVYAYNNIQNGSFIKSVDDNGLSFFEYCTNIQSSSESAASRKYWH
                     DRLDSMPGPPQLPRVQFEKTVLEPSFERISLALDSTKWRALKMRAQELQITPTALILTA
                     FSEVLRTYSDEPNFTLTITITNRHVGGKNFSEVVGDFTNVLLLSILECSNFQDKVKKVH
                     TDMANALNHKDMSGLKVMRLLREKMSNPSFILPIVFTSLLGIDVMPFIDINGLVPCLVY
                     QQTMTPQVWLDHQVYEIGPNDGKELRINWDYDSMFYSPVLIKEMMEAYRLLLESLSQDT
                     WPKETIEVALPASVQNLRFEINATKRDFGNNLLLHTRFETSAVQFSENIAVIDQEVQFT
                     YKKLDQMVSAAMAVLKKNNVKQGDLVGVVMEKGWEQIVAILGILRAGAAYLPINPSDPD
                     LRISTILKLAETPVVLSHSKVMNTGRNWKSSEDQIIIQISIASLEDVKDTETKLIHVDP
                     DSLAYIIFTSGTEGTPKGVEITHRGAMNTCLDINERLGLSANDSVFSISSLSFDLSVWD
                     IFGILSVGGKVVICKSDATRDPEYWWSQLQKHQITIWNSVPTSFEMLIETIPVNNESGS
                     VQFLKSIMLSGDAIKMDFVRLVKQVHPTVRILCLGGATEASIWSNIHEIFPCKSPKGYL
                     VPYGVPLSNQTMHILDERGLYRPANVLGEIYIGGIGLARGYFRNSEKTSEKFINHRVLG
                     RLYNTGDVGYYLSNGEIQIVGRRRDAQIKIGGYRVELTEIENCAEQVNCVKKVAVIFVP
                     GSVQRLIGFVEVDDGIPEDQVKQELIDRIVSCLPDYMWTRTWIVLNSMPLNSNGKIDRV
                     ILATLVPNQVPISTKTESLQRNELEIKILRIAQELLNDSQQSLKTTTSLIEFGMTSLTA
                     IRFSKNLSDEINKKLPYTLVFNHPTVKQIAEMITGHPIDSLRKRQNFSSEPRERSISHN
                     VSIAVIGMACRLPGGVSSAEEFWTMLMEKRNCVTEVPSSRFDINEIYSPNPKTIGKSYT
                     KKGAFINDVEWFDNDFFNIPLAEARTMDPQQRLILEVAYEAFLNAGLDKSALKDSNTGV
                     FIGQMNYDWMLVTDSPHSYAGTGNSPSITANRISFALGLHGASMTVDTACSSSLVAVDL
                     AIEKLRNKKCSVALAGGVNIILHPEPYLITCAAEMLSVDSRCATFDSKANGIVRGEGIG
                     CVVLKCLDQAVFDGDKIFAVIKGSAVNQDGRSATLTAPNGIAQEAALCSALEDAGIDGK
                     DLDYVECHGTGTDLGDPIEVEALAKVLGKERSKPIVLGAVKTNIGHLEGAAGIVGLIKT
                     VLVLQNGQAPPNIHFEKLNPKIDLQQLKGIIPTQTIKIGTDGGKELFAGVSSFGFGGTN
                     AHIILQSYPQKQNTERIASIGPTFVNKKCIPWKLPVPIQSISSHKVEQDEISGSVYEIK
                     WIPLNEISNNEASLNNLIKSRCLILSVESVSTNGTKWVNIIHAVNSNFFTLEDTLQQKR
                     SANLHDTKYLEKLLVNESWSSIILVATSGHGQIVFEIGVRLLKAIQKSYIEKNQQSIPD
                     IWFLDDSQFDEMGLWALARTARIEMPELDLRCVEYNKLNTASHIAELCYKVRKEVKNGE
                     KELKLSNMFYVRRLVKLSQTYKNIRQRVIHENCTYVISGGLGALGLVVAEWLVNSGATH
                     IVLLSRKMKATNPIEQIRRQKENISIEWIQCDISNIEEVKRVDKKLKIDMRWPVIKGIF
                     HTAGELFDSTVKNLEPKCIYSSFSAKVDGAKHLHTVLSPSDFMVLFSSITGVFGSAGQA
                     LYSAANAALDSLAESWSNNGNLKVLSIQWGAWSEVGMAARSKDLIQRLENQGFGSISNS
                     FGKRVLERLLEENRTGTVCVQPINWSRMSPISHLPLLDQLRSTSVSKSNESKQSKTYAN
                     VDEIRAVLRSIVHEVLGNEVEESIPLMDAGLSSLEMVSLHHTLAREFTNINIPSSIIFN
                     YPTIKDLADFIFTQLEQSTKKKRESSTEEYTGQDWQKLNLTTNGRSVFLVGGVLGTAEG
                     TFGKLANMLPSPVYATIPDLSDENATVENIAKKLIRSARRIQPDGKYIVGGLSFGALIA
                     LEMVCQLEQFDQVEALLLLDPRHTPPFTIPEKNPAKFEKLVAAYTPKAIVHSRTVLVQA
                     VLPDFSGLSSLLQEASRSFQGNEQVELNCRSWCSKISKIPSEGHHFKFLNQNHEALARA
                     LTSLSINWKMEKIDNIKHEDDPIAVISMSCRFPGGASNPEDFWDILIRGHDCVTEVPIS
                     RFDMDDDVYYPERGYEGKSYSNRAAFIENVEWFDHEFFNISRAEALIMDPQQRILLEVA
                     YEAFYKAGYNKERLKGCNAGVFVGQANYDWMTSNEDVDFSSPYYGAGSSASITANRISY
                     TLGLEGPSITMDTACSSSLVALDIAHSKLRDGKCSIALVAGVNLILNSRFFVTASAMQA
                     LSLKGRCATFDALADGYCRGEGVGCVILKPLSQAKADGNKILALIKGTAVNHDGRSASL
                     TAPNGLAQQKVIRKGLEMAGLKGKDIDYIECHGTGTKLGDPIEVDALKNVLSEGRKKPI
                     ILGALKTNTGHLEGAAGIAGFIKAVLVIQHKKVPPNIHINELNPKIDLTGFNAIIPYKE
                     VLFENDVLNAYSEEDEKPLIGAVSSFGFGGTNAHVIIESWETKEEHLETAQSKNLILFN
                     PKFLPWRRLTHPLIYRKEETNDKKTCFISRLSGERSHLWDDHVINNEIWIPAASHLTML
                     AGAKLEKENRESIATSKVSKVVQLDDVIIQKRLLVKENMKIRCVLEENGKGEXSSFNFM
                     VLFSSAAAVFGSPGQANYSAANATMDAIAKSWNRSGESILSIQWGAWSEAGMAANRGTL
                     RRIEMQGFGGISNHLGIEILEYLFSTGKVGVVCATPIDWSRMSLTNNPLVSFKGKDKQI
                     SKKKKSQTVSIPTEDVKQKLIKIAVEVLNAEKIDENVSLIEFGLDSLGAVEFRNLLVAE
                     INIELPSIFVYNHPSISDMVSYLSSLSSPKIVEFAPTQFSNEPIAVISMACRFPGEAHN
                     PEEFWSMLRNGHNCVTEVPFSRFDIDEFYDPVRGSMGKTYTKNAALINSIEWFDNEFFN
                     IPSAEAIVMDPQQRVLLEVSYEAFSRAGYDKSSLKGSNTGVFVGQANYDWMTMNQHDIT
                     SPYFGAGSSAAITSNRLSFILGLRGPSMTIDTACSSSLVAMDIATANLRSDKCSLALVA
                     GVNIILSHVNFVGSCSANMLSAKGRCATFDSTADGYCRGEGVGCVVLKKLSRAQADGDE
                     I"
                     /overlap_end="TLNPKINIENFNIDIPITNTDLRITNPSRKVIAGISSFGFGGTNA
                     HIIIESWETKEEHLETAQSKNLILFNPKFLPWRRLTHPLIYRKEETNDKKTCFISRLSG
                     ERSHLWDDHVINNEIWIPAASHLTMLAGAKLEKENRESIATSKVSKVVQLDDVIIQKRL
                     LVKENMKIRCVLEENGKGEIQTEDSDGAKETNVIVTQISLVAQTSLPNPLQLDVLKSQC
                     SVSMDVDSIYKTFESLGVKFGDTFRTVIEAWRGKDEALARVGIARRVLAPWERSLSLLH
                     PAILDGAFQLMGMSALSSSGVFVPFHVQRAVFSTQNEQEDQWVYVQLKQMTSSSLTADV
                     ILMNSSGKITGFVENLTSRRLSSLEISPIECLYQTEWSTVSLRSDLVVTKRSELSRCVL
                     ISFAPISFDHKNWLNVIHNQNSTISPVEKNYRVVDLRIEIGNILNQEKWDSIIFIANGE
                     DSFLALEFGLLLLKEIQNRIISGQWNQTDLWFITKSLIHSTTNDDLLGSSVAGLWALAR
                     TARIEMSELKLKCIEIEQDINSSGQISNICNVVESFEDENEFQLSYNGLLKVLRLVKLN
                     NLSPEMKTSQQLKINPGETHVISGGLGALGLVIAKWLIDSGATHILLLSRTRKTEMSIE
                     LNSLKEKETAVIEWVQCDVSEKESVTSVRKVLEESLKWPPVTGIFHTAGVLADGTIRTL
                     DSEALRKSYSAKVYGAINLHNVFSSFNFMVLFSSAAAVFGSPGQANYSAANATMDAIAK
                     SWNRSGESILSIQWGAWSEAGMAANRGTLRRIEMQGFGGISNHLGIEILEYLFSTGKVG
                     VVCAAPIDWTRIDNYYNPFLEYYRSHLAISRTKIANTVKKVTIDNVDIMNILTQVSMEV
                     LGSKIDENSSLVTSGLDSLGAVEFRNRLSAILDIQLSSIFVYNYPTLAEMASALSTKDS
                     KVSSTIKKERQIESVTDSIAVIGMACRLPGGVASPEEFWSMLIQECDCVTEIPKTRFDI
                     EDVYSPIRGVTTGKSYTKHGAFMSDLEWFDAACFNISNSEARQMDPQQRLILEVGYEAF
                     VRAGYDISKLKGLDAGVFVGQMNYDWMMMNAGTPPSYGGTGMAPSITANRFSYTFGLTG
                     PSFTIDSACSSSLVALDYAIEKIRANRCSLALVGGVNVMLQSMNFVGSSAANMLSPAGR
                     CATFDETADGYCRGEGIGCVVLKSFRKAIADGDNVLAVIKGSAVNHVGKSSSLTAPNGP
                     SQEAVIRNALEQANLKGKDVDYVECHGTGTQLGDPIEVEALKNVLNDGGRIKSVILGAV
                     KTNIGHLEGAAGIIGLIKTVLVLQHEEVPSNLHFKKLNANIDLTGFKAIFPQNCIKLDT
                     HEKNQVHSERRWIAGVSSFGFGGTNAHVVLESWPAARVLRDSAVELEVDRNFVWLFTGQ
                     GSQFSGMGQELYQSEEAFRMALDICAEHLNNLIDVPLLTLMFNPDMESRLNETRYSQAA
                     ILSFEYAMSEMWKNRGVTPKIVLGHSIGEYTAAVVSGVMKLKDALSLVTARGRLMDERC
                     QKGSMVAVFALADTIRSELKLVDDVSISALNGPKMTVLSGKKESLQSLLARLKLPHTFL
                     PVKHGFHSHLMHPMQAEFQKNFENVALNSPRKDITFVSTVTGTILVGKELMNTDYWVNQ
                     VAQPVNFFDAMNAITSYTKDMEVSYIEIGPKQILIPMAKRFVTVNTYTWDPSNDTRVKT
                     IKDKTITQNNRTTNLQNLFNKKHLPWKVKDAKYNEETVDSVNENYFYEIEWETLIYTEA
                     RNIIGKLPRYLIFSHHYLSVTSSDGTYVIHTDETSGNHGHENKNITWLDLSDKDNVKTI
                     LMRDEWEAILLFGHGEETLQTIQIALTVLQNSQLQKLKHVWFITSDNEKGEALRALART
                     ARQEIYSVRIWSLEFLYRTSNMNFAKVYETISCTRKQEDYDFRLTGNFEVQVPRLVHMK
                     PYSEINSKPFEIHPYTTYVISGGLGALGLVAAKWIIDSGATNLVLLSRKKPNHIANEKL
                     ELLQQSGKVFIECFECDVGDLNSVKKVHLNLKELQWPPVKGVIHSAGVLFDSTISNLDQ
                     EKLVNSFKPKVLGAANLRSVFLPLDFFVQFSSVASVFGSAGQANYAISNAVMDGMAMTW
                     KNQGEPVLSIQWAAWSDGGMAVHNKTALKRSERIGFGNISNKLGTAVLDKLFAEGRLGV
                     VCVAPADWSRAIPHLKTTLVERLNQQNKNAMNEKLNFESSEIKNKNVISLIRQVAEDVI
                     GTEIQDDQALLEAGMDSLGAVEFRNQLSEKLNIPLSTGILFDFPTVHTLANHLESIVQI
                     PAVQQQIVVPLSFPSSGRPTLIIGAGLGGLSFARMLVQAKEKVIIMESKSEIGGVWKLW
                     ANSSSKLQIDSPSYDFGCSDSRELKTWPSTYPNRDDVLKGAQDMVSTFAGENVSILMNT
                     HVDRVHSVLGHSSEYLIDYTINGKPSQMRVGGVAAFTGGLHEPRQLNIPGENIFKGKLG
                     FGTNDDITPATFENSRVVILGHGAFAVENMRTALENGAEHVTILCRKRNMVFSTFCNWL
                     LNSCEGNMSIKTVMEVMRPMYQAAGVDIEALSCFSSENGDFMFDQDTVPPASDLYFLAQ
                     ATGRLEVIQDIPESLEQDEVVTRGGRRIRANILLKCLGFNTNDALVKEIFGSDCNIQGL
                     WVNEDPNIFVYNDGVQRSRAVHSLLCSSYLFFAQTFASVYLHFKRRPNDLRSALVKMRQ
                     VSETETHGRLMVLLWDFLSPAKRTLSERTLRICPFNTFIREREVEWNKYQQVLKLSSKL
                     NLHSLLKPTIDEIRRREPVKLLEERSIFANKSTSIYRSKPKYRILFLHGQGTDGAIACN
                     LLERCGWITQFSNCLEFIVPDAPYEMPAFTNKQQLSEIGLDTLVEQRLYNLNSNYREWR
                     ADFDWFAQIFHGNKALLISDTENEKIKQSWKQNFEYIRHITEKYGQFDGLAGFCEGASV
                     ASVALHLQALFNKGNQDGIDLGLVNVCFLIAMSPWRSPYFEMQQLFNHESPLDVPSLHI
                     SGQNDMEMFKQAVPIFMNDFLNPRRYEHNGKHEYPVVTPSLKNIVSELLNQL*"
                     /total_prot_seq="MNTSKKTQTGNSVLVNKLTEILKISREEILGSFNTKLVDFGI
                     DSLQISILQNLLDSSPSLLELYNLTLQNISDLWQNNGTESVAYEKKTIETKQLKFLEMQ
                     ESYYIGRFESDRFLPCQVYSEFDFDQIDIPAFNQAIHYVIEKHPMLRAHIVDDQYQEIR
                     DVEEFNVSFSGIRVERSEINLEKRRFECMNSFKKEPNCFWKIEATILPEGKTRLHVLLD
                     MIFLDAASSFLVIRDLVYAYNNIQNGSFIKSVDDNGLSFFEYCTNIQSSSESAASRKYW
                     HDRLDSMPGPPQLPRVQFEKTVLEPSFERISLALDSTKWRALKMRAQELQITPTALILT
                     AFSEVLRTYSDEPNFTLTITITNRHVGGKNFSEVVGDFTNVLLLSILECSNFQDKVKKV
                     HTDMANALNHKDMSGLKVMRLLREKMSNPSFILPIVFTSLLGIDVMPFIDINGLVPCLV
                     YQQTMTPQVWLDHQVYEIGPNDGKELRINWDYDSMFYSPVLIKEMMEAYRLLLESLSQD
                     TWPKETIEVALPASVQNLRFEINATKRDFGNNLLLHTRFETSAVQFSENIAVIDQEVQF
                     TYKKLDQMVSAAMAVLKKNNVKQGDLVGVVMEKGWEQIVAILGILRAGAAYLPINPSDP
                     DLRISTILKLAETPVVLSHSKVMNTGRNWKSSEDQIIIQISIASLEDVKDTETKLIHVD
                     PDSLAYIIFTSGTEGTPKGVEITHRGAMNTCLDINERLGLSANDSVFSISSLSFDLSVW
                     DIFGILSVGGKVVICKSDATRDPEYWWSQLQKHQITIWNSVPTSFEMLIETIPVNNESG
                     SVQFLKSIMLSGDAIKMDFVRLVKQVHPTVRILCLGGATEASIWSNIHEIFPCKSPKGY
                     LVPYGVPLSNQTMHILDERGLYRPANVLGEIYIGGIGLARGYFRNSEKTSEKFINHRVL
                     GRLYNTGDVGYYLSNGEIQIVGRRRDAQIKIGGYRVELTEIENCAEQVNCVKKVAVIFV
                     PGSVQRLIGFVEVDDGIPEDQVKQELIDRIVSCLPDYMWTRTWIVLNSMPLNSNGKIDR
                     VILATLVPNQVPISTKTESLQRNELEIKILRIAQELLNDSQQSLKTTTSLIEFGMTSLT
                     AIRFSKNLSDEINKKLPYTLVFNHPTVKQIAEMITGHPIDSLRKRQNFSSEPRERSISH
                     NVSIAVIGMACRLPGGVSSAEEFWTMLMEKRNCVTEVPSSRFDINEIYSPNPKTIGKSY
                     TKKGAFINDVEWFDNDFFNIPLAEARTMDPQQRLILEVAYEAFLNAGLDKSALKDSNTG
                     VFIGQMNYDWMLVTDSPHSYAGTGNSPSITANRISFALGLHGASMTVDTACSSSLVAVD
                     LAIEKLRNKKCSVALAGGVNIILHPEPYLITCAAEMLSVDSRCATFDSKANGIVRGEGI
                     GCVVLKCLDQAVFDGDKIFAVIKGSAVNQDGRSATLTAPNGIAQEAALCSALEDAGIDG
                     KDLDYVECHGTGTDLGDPIEVEALAKVLGKERSKPIVLGAVKTNIGHLEGAAGIVGLIK
                     TVLVLQNGQAPPNIHFEKLNPKIDLQQLKGIIPTQTIKIGTDGGKELFAGVSSFGFGGT
                     NAHIILQSYPQKQNTERIASIGPTFVNKKCIPWKLPVPIQSISSHKVEQDEISGSVYEI
                     KWIPLNEISNNEASLNNLIKSRCLILSVESVSTNGTKWVNIIHAVNSNFFTLEDTLQQK
                     RSANLHDTKYLEKLLVNESWSSIILVATSGHGQIVFEIGVRLLKAIQKSYIEKNQQSIP
                     DIWFLDDSQFDEMGLWALARTARIEMPELDLRCVEYNKLNTASHIAELCYKVRKEVKNG
                     EKELKLSNMFYVRRLVKLSQTYKNIRQRVIHENCTYVISGGLGALGLVVAEWLVNSGAT
                     HIVLLSRKMKATNPIEQIRRQKENISIEWIQCDISNIEEVKRVDKKLKIDMRWPVIKGI
                     FHTAGELFDSTVKNLEPKCIYSSFSAKVDGAKHLHTVLSPSDFMVLFSSITGVFGSAGQ
                     ALYSAANAALDSLAESWSNNGNLKVLSIQWGAWSEVGMAARSKDLIQRLENQGFGSISN
                     SFGKRVLERLLEENRTGTVCVQPINWSRMSPISHLPLLDQLRSTSVSKSNESKQSKTYA
                     NVDEIRAVLRSIVHEVLGNEVEESIPLMDAGLSSLEMVSLHHTLAREFTNINIPSSIIF
                     NYPTIKDLADFIFTQLEQSTKKKRESSTEEYTGQDWQKLNLTTNGRSVFLVGGVLGTAE
                     GTFGKLANMLPSPVYATIPDLSDENATVENIAKKLIRSARRIQPDGKYIVGGLSFGALI
                     ALEMVCQLEQFDQVEALLLLDPRHTPPFTIPEKNPAKFEKLVAAYTPKAIVHSRTVLVQ
                     AVLPDFSGLSSLLQEASRSFQGNEQVELNCRSWCSKISKIPSEGHHFKFLNQNHEALAR
                     ALTSLSINWKMEKIDNIKHEDDPIAVISMSCRFPGGASNPEDFWDILIRGHDCVTEVPI
                     SRFDMDDDVYYPERGYEGKSYSNRAAFIENVEWFDHEFFNISRAEALIMDPQQRILLEV
                     AYEAFYKAGYNKERLKGCNAGVFVGQANYDWMTSNEDVDFSSPYYGAGSSASITANRIS
                     YTLGLEGPSITMDTACSSSLVALDIAHSKLRDGKCSIALVAGVNLILNSRFFVTASAMQ
                     ALSLKGRCATFDALADGYCRGEGVGCVILKPLSQAKADGNKILALIKGTAVNHDGRSAS
                     LTAPNGLAQQKVIRKGLEMAGLKGKDIDYIECHGTGTKLGDPIEVDALKNVLSEGRKKP
                     IILGALKTNTGHLEGAAGIAGFIKAVLVIQHKKVPPNIHINELNPKIDLTGFNAIIPYK
                     EVLFENDVLNAYSEEDEKPLIGAVSSFGFGGTNAHVIIESWETKEEHLETAQSKNLILF
                     NPKFLPWRRLTHPLIYRKEETNDKKTCFISRLSGERSHLWDDHVINNEIWIPAASHLTM
                     LAGAKLEKENRESIATSKVSKVVQLDDVIIQKRLLVKENMKIRCVLEENGKGEXSSFNF
                     MVLFSSAAAVFGSPGQANYSAANATMDAIAKSWNRSGESILSIQWGAWSEAGMAANRGT
                     LRRIEMQGFGGISNHLGIEILEYLFSTGKVGVVCATPIDWSRMSLTNNPLVSFKGKDKQ
                     ISKKKKSQTVSIPTEDVKQKLIKIAVEVLNAEKIDENVSLIEFGLDSLGAVEFRNLLVA
                     EINIELPSIFVYNHPSISDMVSYLSSLSSPKIVEFAPTQFSNEPIAVISMACRFPGEAH
                     NPEEFWSMLRNGHNCVTEVPFSRFDIDEFYDPVRGSMGKTYTKNAALINSIEWFDNEFF
                     NIPSAEAIVMDPQQRVLLEVSYEAFSRAGYDKSSLKGSNTGVFVGQANYDWMTMNQHDI
                     TSPYFGAGSSAAITSNRLSFILGLRGPSMTIDTACSSSLVAMDIATANLRSDKCSLALV
                     AGVNIILSHVNFVGSCSANMLSAKGRCATFDSTADGYCRGEGVGCVVLKKLSRAQADGD
                     EILAIIKGTAVNQDGRSATMTAPSGVAQESVIRRALVEAGVFGKDIDYVECHGTGTELG
                     DPIEVEALKSVLNVEREKRLILGAVKSNIGHLEGAAGIAGFIKTVLVLRNKMVPPNIHF
                     ETLNPKINIENFNIDIPITNTDLRITNPSRKVIAGISSFGFGGTNAHIIIESWETKEEH
                     LETAQSKNLILFNPKFLPWRRLTHPLIYRKEETNDKKTCFISRLSGERSHLWDDHVINN
                     EIWIPAASHLTMLAGAKLEKENRESIATSKVSKVVQLDDVIIQKRLLVKENMKIRCVLE
                     ENGKGEIQTEDSDGAKETNVIVTQISLVAQTSLPNPLQLDVLKSQCSVSMDVDSIYKTF
                     ESLGVKFGDTFRTVIEAWRGKDEALARVGIARRVLAPWERSLSLLHPAILDGAFQLMGM
                     SALSSSGVFVPFHVQRAVFSTQNEQEDQWVYVQLKQMTSSSLTADVILMNSSGKITGFV
                     ENLTSRRLSSLEISPIECLYQTEWSTVSLRSDLVVTKRSELSRCVLISFAPISFDHKNW
                     LNVIHNQNSTISPVEKNYRVVDLRIEIGNILNQEKWDSIIFIANGEDSFLALEFGLLLL
                     KEIQNRIISGQWNQTDLWFITKSLIHSTTNDDLLGSSVAGLWALARTARIEMSELKLKC
                     IEIEQDINSSGQISNICNVVESFEDENEFQLSYNGLLKVLRLVKLNNLSPEMKTSQQLK
                     INPGETHVISGGLGALGLVIAKWLIDSGATHILLLSRTRKTEMSIELNSLKEKETAVIE
                     WVQCDVSEKESVTSVRKVLEESLKWPPVTGIFHTAGVLADGTIRTLDSEALRKSYSAKV
                     YGAINLHNVFSSFNFMVLFSSAAAVFGSPGQANYSAANATMDAIAKSWNRSGESILSIQ
                     WGAWSEAGMAANRGTLRRIEMQGFGGISNHLGIEILEYLFSTGKVGVVCAAPIDWTRID
                     NYYNPFLEYYRSHLAISRTKIANTVKKVTIDNVDIMNILTQVSMEVLGSKIDENSSLVT
                     SGLDSLGAVEFRNRLSAILDIQLSSIFVYNYPTLAEMASALSTKDSKVSSTIKKERQIE
                     SVTDSIAVIGMACRLPGGVASPEEFWSMLIQECDCVTEIPKTRFDIEDVYSPIRGVTTG
                     KSYTKHGAFMSDLEWFDAACFNISNSEARQMDPQQRLILEVGYEAFVRAGYDISKLKGL
                     DAGVFVGQMNYDWMMMNAGTPPSYGGTGMAPSITANRFSYTFGLTGPSFTIDSACSSSL
                     VALDYAIEKIRANRCSLALVGGVNVMLQSMNFVGSSAANMLSPAGRCATFDETADGYCR
                     GEGIGCVVLKSFRKAIADGDNVLAVIKGSAVNHVGKSSSLTAPNGPSQEAVIRNALEQA
                     NLKGKDVDYVECHGTGTQLGDPIEVEALKNVLNDGGRIKSVILGAVKTNIGHLEGAAGI
                     IGLIKTVLVLQHEEVPSNLHFKKLNANIDLTGFKAIFPQNCIKLDTHEKNQVHSERRWI
                     AGVSSFGFGGTNAHVVLESWPAARVLRDSAVELEVDRNFVWLFTGQGSQFSGMGQELYQ
                     SEEAFRMALDICAEHLNNLIDVPLLTLMFNPDMESRLNETRYSQAAILSFEYAMSEMWK
                     NRGVTPKIVLGHSIGEYTAAVVSGVMKLKDALSLVTARGRLMDERCQKGSMVAVFALAD
                     TIRSELKLVDDVSISALNGPKMTVLSGKKESLQSLLARLKLPHTFLPVKHGFHSHLMHP
                     MQAEFQKNFENVALNSPRKDITFVSTVTGTILVGKELMNTDYWVNQVAQPVNFFDAMNA
                     ITSYTKDMEVSYIEIGPKQILIPMAKRFVTVNTYTWDPSNDTRVKTIKDKTITQNNRTT
                     NLQNLFNKKHLPWKVKDAKYNEETVDSVNENYFYEIEWETLIYTEARNIIGKLPRYLIF
                     SHHYLSVTSSDGTYVIHTDETSGNHGHENKNITWLDLSDKDNVKTILMRDEWEAILLFG
                     HGEETLQTIQIALTVLQNSQLQKLKHVWFITSDNEKGEALRALARTARQEIYSVRIWSL
                     EFLYRTSNMNFAKVYETISCTRKQEDYDFRLTGNFEVQVPRLVHMKPYSEINSKPFEIH
                     PYTTYVISGGLGALGLVAAKWIIDSGATNLVLLSRKKPNHIANEKLELLQQSGKVFIEC
                     FECDVGDLNSVKKVHLNLKELQWPPVKGVIHSAGVLFDSTISNLDQEKLVNSFKPKVLG
                     AANLRSVFLPLDFFVQFSSVASVFGSAGQANYAISNAVMDGMAMTWKNQGEPVLSIQWA
                     AWSDGGMAVHNKTALKRSERIGFGNISNKLGTAVLDKLFAEGRLGVVCVAPADWSRAIP
                     HLKTTLVERLNQQNKNAMNEKLNFESSEIKNKNVISLIRQVAEDVIGTEIQDDQALLEA
                     GMDSLGAVEFRNQLSEKLNIPLSTGILFDFPTVHTLANHLESIVQIPAVQQQIVVPLSF
                     PSSGRPTLIIGAGLGGLSFARMLVQAKEKVIIMESKSEIGGVWKLWANSSSKLQIDSPS
                     YDFGCSDSRELKTWPSTYPNRDDVLKGAQDMVSTFAGENVSILMNTHVDRVHSVLGHSS
                     EYLIDYTINGKPSQMRVGGVAAFTGGLHEPRQLNIPGENIFKGKLGFGTNDDITPATFE
                     NSRVVILGHGAFAVENMRTALENGAEHVTILCRKRNMVFSTFCNWLLNSCEGNMSIKTV
                     MEVMRPMYQAAGVDIEALSCFSSENGDFMFDQDTVPPASDLYFLAQATGRLEVIQDIPE
                     SLEQDEVVTRGGRRIRANILLKCLGFNTNDALVKEIFGSDCNIQGLWVNEDPNIFVYND
                     GVQRSRAVHSLLCSSYLFFAQTFASVYLHFKRRPNDLRSALVKMRQVSETETHGRLMVL
                     LWDFLSPAKRTLSERTLRICPFNTFIREREVEWNKYQQVLKLSSKLNLHSLLKPTIDEI
                     RRREPVKLLEERSIFANKSTSIYRSKPKYRILFLHGQGTDGAIACNLLERCGWITQFSN
                     CLEFIVPDAPYEMPAFTNKQQLSEIGLDTLVEQRLYNLNSNYREWRADFDWFAQIFHGN
                     KALLISDTENEKIKQSWKQNFEYIRHITEKYGQFDGLAGFCEGASVASVALHLQALFNK
                     GNQDGIDLGLVNVCFLIAMSPWRSPYFEMQQLFNHESPLDVPSLHISGQNDMEMFKQAV
                     PIFMNDFLNPRRYEHNGKHEYPVVTPSLKNIVSELLNQL*"
                     /DNA="TTCAAAATGAATGTTTGGTGGAACCATCTTATTTCGAAGGACTAGAACAGTCT
                     TAATAAATCCAGCTATGCCAGCTGCTCCTTCTAAATGACCAATATTGCTTTTTACAGCT
                     CCTAGAATCAACCGCTTTTCTCTCTCGACATTTAGCACACTCTTCAAAGCTTCAACTTC
                     AATAGGATCACCTAATTCAGTTCCTGTTCCATGGCATTCTACGTAATCGATGTCTTTAC
                     CAAAAACACCAGCTTCTACCAGAGCTCTTCTGATTACAGATTCTTGCGCCACGCCGCTG
                     GGTGCAGTCATAGTAGCGCTCCTTCCATCTTGGTTTACTGCAGTGCCTTTTATGATTGC
                     TAG"
                     /domain_id=16
     BGC_Domain      complement(27071..27814)
                     /type="PF00109_5-Ring_PM"
                     /locus_tag="AVAG00146wholescaffoldg23567_16"
                     /detection_type="HMMER3 PFAM SEED"
                     /bitscore="254.0"
                     /evalue="2.7e-77"
                     /strand=-1
                     /translation="EPIAVISMACRFPGEAHNPEEFWSMLRNGHNCVTEVPFSRFDIDE
                     FYDPVRGSMGKTYTKNAALINSIEWFDNEFFNIPSAEAIVMDPQQRVLLEVSYEAFSRA
                     GYDKSSLKGSNTGVFVGQANYDWMTMNQHDITSPYFGAGSSAAITSNRLSFILGLRGPS
                     MTIDTACSSSLVAMDIATANLRSDKCSLALVAGVNIILSHVNFVGSCSANMLSAKGRCA
                     TFDSTADGYCRGEGVGCVVLKKLSRA"
                     /prot_start=3211
                     /prot_end=3459
                     /overlap_start="MNTSKKTQTGNSVLVNKLTEILKISREEILGSFNTKLVDFGID
                     SLQISILQNLLDSSPSLLELYNLTLQNISDLWQNNGTESVAYEKKTIETKQLKFLEMQE
                     SYYIGRFESDRFLPCQVYSEFDFDQIDIPAFNQAIHYVIEKHPMLRAHIVDDQYQEIRD
                     VEEFNVSFSGIRVERSEINLEKRRFECMNSFKKEPNCFWKIEATILPEGKTRLHVLLDM
                     IFLDAASSFLVIRDLVYAYNNIQNGSFIKSVDDNGLSFFEYCTNIQSSSESAASRKYWH
                     DRLDSMPGPPQLPRVQFEKTVLEPSFERISLALDSTKWRALKMRAQELQITPTALILTA
                     FSEVLRTYSDEPNFTLTITITNRHVGGKNFSEVVGDFTNVLLLSILECSNFQDKVKKVH
                     TDMANALNHKDMSGLKVMRLLREKMSNPSFILPIVFTSLLGIDVMPFIDINGLVPCLVY
                     QQTMTPQVWLDHQVYEIGPNDGKELRINWDYDSMFYSPVLIKEMMEAYRLLLESLSQDT
                     WPKETIEVALPASVQNLRFEINATKRDFGNNLLLHTRFETSAVQFSENIAVIDQEVQFT
                     YKKLDQMVSAAMAVLKKNNVKQGDLVGVVMEKGWEQIVAILGILRAGAAYLPINPSDPD
                     LRISTILKLAETPVVLSHSKVMNTGRNWKSSEDQIIIQISIASLEDVKDTETKLIHVDP
                     DSLAYIIFTSGTEGTPKGVEITHRGAMNTCLDINERLGLSANDSVFSISSLSFDLSVWD
                     IFGILSVGGKVVICKSDATRDPEYWWSQLQKHQITIWNSVPTSFEMLIETIPVNNESGS
                     VQFLKSIMLSGDAIKMDFVRLVKQVHPTVRILCLGGATEASIWSNIHEIFPCKSPKGYL
                     VPYGVPLSNQTMHILDERGLYRPANVLGEIYIGGIGLARGYFRNSEKTSEKFINHRVLG
                     RLYNTGDVGYYLSNGEIQIVGRRRDAQIKIGGYRVELTEIENCAEQVNCVKKVAVIFVP
                     GSVQRLIGFVEVDDGIPEDQVKQELIDRIVSCLPDYMWTRTWIVLNSMPLNSNGKIDRV
                     ILATLVPNQVPISTKTESLQRNELEIKILRIAQELLNDSQQSLKTTTSLIEFGMTSLTA
                     IRFSKNLSDEINKKLPYTLVFNHPTVKQIAEMITGHPIDSLRKRQNFSSEPRERSISHN
                     VSIAVIGMACRLPGGVSSAEEFWTMLMEKRNCVTEVPSSRFDINEIYSPNPKTIGKSYT
                     KKGAFINDVEWFDNDFFNIPLAEARTMDPQQRLILEVAYEAFLNAGLDKSALKDSNTGV
                     FIGQMNYDWMLVTDSPHSYAGTGNSPSITANRISFALGLHGASMTVDTACSSSLVAVDL
                     AIEKLRNKKCSVALAGGVNIILHPEPYLITCAAEMLSVDSRCATFDSKANGIVRGEGIG
                     CVVLKCLDQAVFDGDKIFAVIKGSAVNQDGRSATLTAPNGIAQEAALCSALEDAGIDGK
                     DLDYVECHGTGTDLGDPIEVEALAKVLGKERSKPIVLGAVKTNIGHLEGAAGIVGLIKT
                     VLVLQNGQAPPNIHFEKLNPKIDLQQLKGIIPTQTIKIGTDGGKELFAGVSSFGFGGTN
                     AHIILQSYPQKQNTERIASIGPTFVNKKCIPWKLPVPIQSISSHKVEQDEISGSVYEIK
                     WIPLNEISNNEASLNNLIKSRCLILSVESVSTNGTKWVNIIHAVNSNFFTLEDTLQQKR
                     SANLHDTKYLEKLLVNESWSSIILVATSGHGQIVFEIGVRLLKAIQKSYIEKNQQSIPD
                     IWFLDDSQFDEMGLWALARTARIEMPELDLRCVEYNKLNTASHIAELCYKVRKEVKNGE
                     KELKLSNMFYVRRLVKLSQTYKNIRQRVIHENCTYVISGGLGALGLVVAEWLVNSGATH
                     IVLLSRKMKATNPIEQIRRQKENISIEWIQCDISNIEEVKRVDKKLKIDMRWPVIKGIF
                     HTAGELFDSTVKNLEPKCIYSSFSAKVDGAKHLHTVLSPSDFMVLFSSITGVFGSAGQA
                     LYSAANAALDSLAESWSNNGNLKVLSIQWGAWSEVGMAARSKDLIQRLENQGFGSISNS
                     FGKRVLERLLEENRTGTVCVQPINWSRMSPISHLPLLDQLRSTSVSKSNESKQSKTYAN
                     VDEIRAVLRSIVHEVLGNEVEESIPLMDAGLSSLEMVSLHHTLAREFTNINIPSSIIFN
                     YPTIKDLADFIFTQLEQSTKKKRESSTEEYTGQDWQKLNLTTNGRSVFLVGGVLGTAEG
                     TFGKLANMLPSPVYATIPDLSDENATVENIAKKLIRSARRIQPDGKYIVGGLSFGALIA
                     LEMVCQLEQFDQVEALLLLDPRHTPPFTIPEKNPAKFEKLVAAYTPKAIVHSRTVLVQA
                     VLPDFSGLSSLLQEASRSFQGNEQVELNCRSWCSKISKIPSEGHHFKFLNQNHEALARA
                     LTSLSINWKMEKIDNIKHEDDPIAVISMSCRFPGGASNPEDFWDILIRGHDCVTEVPIS
                     RFDMDDDVYYPERGYEGKSYSNRAAFIENVEWFDHEFFNISRAEALIMDPQQRILLEVA
                     YEAFYKAGYNKERLKGCNAGVFVGQANYDWMTSNEDVDFSSPYYGAGSSASITANRISY
                     TLGLEGPSITMDTACSSSLVALDIAHSKLRDGKCSIALVAGVNLILNSRFFVTASAMQA
                     LSLKGRCATFDALADGYCRGEGVGCVILKPLSQAKADGNKILALIKGTAVNHDGRSASL
                     TAPNGLAQQKVIRKGLEMAGLKGKDIDYIECHGTGTKLGDPIEVDALKNVLSEGRKKPI
                     ILGALKTNTGHLEGAAGIAGFIKAVLVIQHKKVPPNIHINELNPKIDLTGFNAIIPYKE
                     VLFENDVLNAYSEEDEKPLIGAVSSFGFGGTNAHVIIESWETKEEHLETAQSKNLILFN
                     PKFLPWRRLTHPLIYRKEETNDKKTCFISRLSGERSHLWDDHVINNEIWIPAASHLTML
                     AGAKLEKENRESIATSKVSKVVQLDDVIIQKRLLVKENMKIRCVLEENGKGEXSSFNFM
                     VLFSSAAAVFGSPGQANYSAANATMDAIAKSWNRSGESILSIQWGAWSEAGMAANRGTL
                     RRIEMQGFGGISNHLGIEILEYLFSTGKVGVVCATPIDWSRMSLTNNPLVSFKGKDKQI
                     SKKKKSQTVSIPTEDVKQKLIKIAVEVLNAEKIDENVSLIEFGLDSLGAVEFRNLLVAE
                     INIELPSIFVYNHPSISDMVSYLSSLSSPKIVEFAPTQFSN"
                     /overlap_end="QADGDEILAIIKGTAVNQDGRSATMTAPSGVAQESVIRRALVEAG
                     VFGKDIDYVECHGTGTELGDPIEVEALKSVLNVEREKRLILGAVKSNIGHLEGAAGIAG
                     FIKTVLVLRNKMVPPNIHFETLNPKINIENFNIDIPITNTDLRITNPSRKVIAGISSFG
                     FGGTNAHIIIESWETKEEHLETAQSKNLILFNPKFLPWRRLTHPLIYRKEETNDKKTCF
                     ISRLSGERSHLWDDHVINNEIWIPAASHLTMLAGAKLEKENRESIATSKVSKVVQLDDV
                     IIQKRLLVKENMKIRCVLEENGKGEIQTEDSDGAKETNVIVTQISLVAQTSLPNPLQLD
                     VLKSQCSVSMDVDSIYKTFESLGVKFGDTFRTVIEAWRGKDEALARVGIARRVLAPWER
                     SLSLLHPAILDGAFQLMGMSALSSSGVFVPFHVQRAVFSTQNEQEDQWVYVQLKQMTSS
                     SLTADVILMNSSGKITGFVENLTSRRLSSLEISPIECLYQTEWSTVSLRSDLVVTKRSE
                     LSRCVLISFAPISFDHKNWLNVIHNQNSTISPVEKNYRVVDLRIEIGNILNQEKWDSII
                     FIANGEDSFLALEFGLLLLKEIQNRIISGQWNQTDLWFITKSLIHSTTNDDLLGSSVAG
                     LWALARTARIEMSELKLKCIEIEQDINSSGQISNICNVVESFEDENEFQLSYNGLLKVL
                     RLVKLNNLSPEMKTSQQLKINPGETHVISGGLGALGLVIAKWLIDSGATHILLLSRTRK
                     TEMSIELNSLKEKETAVIEWVQCDVSEKESVTSVRKVLEESLKWPPVTGIFHTAGVLAD
                     GTIRTLDSEALRKSYSAKVYGAINLHNVFSSFNFMVLFSSAAAVFGSPGQANYSAANAT
                     MDAIAKSWNRSGESILSIQWGAWSEAGMAANRGTLRRIEMQGFGGISNHLGIEILEYLF
                     STGKVGVVCAAPIDWTRIDNYYNPFLEYYRSHLAISRTKIANTVKKVTIDNVDIMNILT
                     QVSMEVLGSKIDENSSLVTSGLDSLGAVEFRNRLSAILDIQLSSIFVYNYPTLAEMASA
                     LSTKDSKVSSTIKKERQIESVTDSIAVIGMACRLPGGVASPEEFWSMLIQECDCVTEIP
                     KTRFDIEDVYSPIRGVTTGKSYTKHGAFMSDLEWFDAACFNISNSEARQMDPQQRLILE
                     VGYEAFVRAGYDISKLKGLDAGVFVGQMNYDWMMMNAGTPPSYGGTGMAPSITANRFSY
                     TFGLTGPSFTIDSACSSSLVALDYAIEKIRANRCSLALVGGVNVMLQSMNFVGSSAANM
                     LSPAGRCATFDETADGYCRGEGIGCVVLKSFRKAIADGDNVLAVIKGSAVNHVGKSSSL
                     TAPNGPSQEAVIRNALEQANLKGKDVDYVECHGTGTQLGDPIEVEALKNVLNDGGRIKS
                     VILGAVKTNIGHLEGAAGIIGLIKTVLVLQHEEVPSNLHFKKLNANIDLTGFKAIFPQN
                     CIKLDTHEKNQVHSERRWIAGVSSFGFGGTNAHVVLESWPAARVLRDSAVELEVDRNFV
                     WLFTGQGSQFSGMGQELYQSEEAFRMALDICAEHLNNLIDVPLLTLMFNPDMESRLNET
                     RYSQAAILSFEYAMSEMWKNRGVTPKIVLGHSIGEYTAAVVSGVMKLKDALSLVTARGR
                     LMDERCQKGSMVAVFALADTIRSELKLVDDVSISALNGPKMTVLSGKKESLQSLLARLK
                     LPHTFLPVKHGFHSHLMHPMQAEFQKNFENVALNSPRKDITFVSTVTGTILVGKELMNT
                     DYWVNQVAQPVNFFDAMNAITSYTKDMEVSYIEIGPKQILIPMAKRFVTVNTYTWDPSN
                     DTRVKTIKDKTITQNNRTTNLQNLFNKKHLPWKVKDAKYNEETVDSVNENYFYEIEWET
                     LIYTEARNIIGKLPRYLIFSHHYLSVTSSDGTYVIHTDETSGNHGHENKNITWLDLSDK
                     DNVKTILMRDEWEAILLFGHGEETLQTIQIALTVLQNSQLQKLKHVWFITSDNEKGEAL
                     RALARTARQEIYSVRIWSLEFLYRTSNMNFAKVYETISCTRKQEDYDFRLTGNFEVQVP
                     RLVHMKPYSEINSKPFEIHPYTTYVISGGLGALGLVAAKWIIDSGATNLVLLSRKKPNH
                     IANEKLELLQQSGKVFIECFECDVGDLNSVKKVHLNLKELQWPPVKGVIHSAGVLFDST
                     ISNLDQEKLVNSFKPKVLGAANLRSVFLPLDFFVQFSSVASVFGSAGQANYAISNAVMD
                     GMAMTWKNQGEPVLSIQWAAWSDGGMAVHNKTALKRSERIGFGNISNKLGTAVLDKLFA
                     EGRLGVVCVAPADWSRAIPHLKTTLVERLNQQNKNAMNEKLNFESSEIKNKNVISLIRQ
                     VAEDVIGTEIQDDQALLEAGMDSLGAVEFRNQLSEKLNIPLSTGILFDFPTVHTLANHL
                     ESIVQIPAVQQQIVVPLSFPSSGRPTLIIGAGLGGLSFARMLVQAKEKVIIMESKSEIG
                     GVWKLWANSSSKLQIDSPSYDFGCSDSRELKTWPSTYPNRDDVLKGAQDMVSTFAGENV
                     SILMNTHVDRVHSVLGHSSEYLIDYTINGKPSQMRVGGVAAFTGGLHEPRQLNIPGENI
                     FKGKLGFGTNDDITPATFENSRVVILGHGAFAVENMRTALENGAEHVTILCRKRNMVFS
                     TFCNWLLNSCEGNMSIKTVMEVMRPMYQAAGVDIEALSCFSSENGDFMFDQDTVPPASD
                     LYFLAQATGRLEVIQDIPESLEQDEVVTRGGRRIRANILLKCLGFNTNDALVKEIFGSD
                     CNIQGLWVNEDPNIFVYNDGVQRSRAVHSLLCSSYLFFAQTFASVYLHFKRRPNDLRSA
                     LVKMRQVSETETHGRLMVLLWDFLSPAKRTLSERTLRICPFNTFIREREVEWNKYQQVL
                     KLSSKLNLHSLLKPTIDEIRRREPVKLLEERSIFANKSTSIYRSKPKYRILFLHGQGTD
                     GAIACNLLERCGWITQFSNCLEFIVPDAPYEMPAFTNKQQLSEIGLDTLVEQRLYNLNS
                     NYREWRADFDWFAQIFHGNKALLISDTENEKIKQSWKQNFEYIRHITEKYGQFDGLAGF
                     CEGASVASVALHLQALFNKGNQDGIDLGLVNVCFLIAMSPWRSPYFEMQQLFNHESPLD
                     VPSLHISGQNDMEMFKQAVPIFMNDFLNPRRYEHNGKHEYPVVTPSLKNIVSELLNQL*
                     "
                     /total_prot_seq="MNTSKKTQTGNSVLVNKLTEILKISREEILGSFNTKLVDFGI
                     DSLQISILQNLLDSSPSLLELYNLTLQNISDLWQNNGTESVAYEKKTIETKQLKFLEMQ
                     ESYYIGRFESDRFLPCQVYSEFDFDQIDIPAFNQAIHYVIEKHPMLRAHIVDDQYQEIR
                     DVEEFNVSFSGIRVERSEINLEKRRFECMNSFKKEPNCFWKIEATILPEGKTRLHVLLD
                     MIFLDAASSFLVIRDLVYAYNNIQNGSFIKSVDDNGLSFFEYCTNIQSSSESAASRKYW
                     HDRLDSMPGPPQLPRVQFEKTVLEPSFERISLALDSTKWRALKMRAQELQITPTALILT
                     AFSEVLRTYSDEPNFTLTITITNRHVGGKNFSEVVGDFTNVLLLSILECSNFQDKVKKV
                     HTDMANALNHKDMSGLKVMRLLREKMSNPSFILPIVFTSLLGIDVMPFIDINGLVPCLV
                     YQQTMTPQVWLDHQVYEIGPNDGKELRINWDYDSMFYSPVLIKEMMEAYRLLLESLSQD
                     TWPKETIEVALPASVQNLRFEINATKRDFGNNLLLHTRFETSAVQFSENIAVIDQEVQF
                     TYKKLDQMVSAAMAVLKKNNVKQGDLVGVVMEKGWEQIVAILGILRAGAAYLPINPSDP
                     DLRISTILKLAETPVVLSHSKVMNTGRNWKSSEDQIIIQISIASLEDVKDTETKLIHVD
                     PDSLAYIIFTSGTEGTPKGVEITHRGAMNTCLDINERLGLSANDSVFSISSLSFDLSVW
                     DIFGILSVGGKVVICKSDATRDPEYWWSQLQKHQITIWNSVPTSFEMLIETIPVNNESG
                     SVQFLKSIMLSGDAIKMDFVRLVKQVHPTVRILCLGGATEASIWSNIHEIFPCKSPKGY
                     LVPYGVPLSNQTMHILDERGLYRPANVLGEIYIGGIGLARGYFRNSEKTSEKFINHRVL
                     GRLYNTGDVGYYLSNGEIQIVGRRRDAQIKIGGYRVELTEIENCAEQVNCVKKVAVIFV
                     PGSVQRLIGFVEVDDGIPEDQVKQELIDRIVSCLPDYMWTRTWIVLNSMPLNSNGKIDR
                     VILATLVPNQVPISTKTESLQRNELEIKILRIAQELLNDSQQSLKTTTSLIEFGMTSLT
                     AIRFSKNLSDEINKKLPYTLVFNHPTVKQIAEMITGHPIDSLRKRQNFSSEPRERSISH
                     NVSIAVIGMACRLPGGVSSAEEFWTMLMEKRNCVTEVPSSRFDINEIYSPNPKTIGKSY
                     TKKGAFINDVEWFDNDFFNIPLAEARTMDPQQRLILEVAYEAFLNAGLDKSALKDSNTG
                     VFIGQMNYDWMLVTDSPHSYAGTGNSPSITANRISFALGLHGASMTVDTACSSSLVAVD
                     LAIEKLRNKKCSVALAGGVNIILHPEPYLITCAAEMLSVDSRCATFDSKANGIVRGEGI
                     GCVVLKCLDQAVFDGDKIFAVIKGSAVNQDGRSATLTAPNGIAQEAALCSALEDAGIDG
                     KDLDYVECHGTGTDLGDPIEVEALAKVLGKERSKPIVLGAVKTNIGHLEGAAGIVGLIK
                     TVLVLQNGQAPPNIHFEKLNPKIDLQQLKGIIPTQTIKIGTDGGKELFAGVSSFGFGGT
                     NAHIILQSYPQKQNTERIASIGPTFVNKKCIPWKLPVPIQSISSHKVEQDEISGSVYEI
                     KWIPLNEISNNEASLNNLIKSRCLILSVESVSTNGTKWVNIIHAVNSNFFTLEDTLQQK
                     RSANLHDTKYLEKLLVNESWSSIILVATSGHGQIVFEIGVRLLKAIQKSYIEKNQQSIP
                     DIWFLDDSQFDEMGLWALARTARIEMPELDLRCVEYNKLNTASHIAELCYKVRKEVKNG
                     EKELKLSNMFYVRRLVKLSQTYKNIRQRVIHENCTYVISGGLGALGLVVAEWLVNSGAT
                     HIVLLSRKMKATNPIEQIRRQKENISIEWIQCDISNIEEVKRVDKKLKIDMRWPVIKGI
                     FHTAGELFDSTVKNLEPKCIYSSFSAKVDGAKHLHTVLSPSDFMVLFSSITGVFGSAGQ
                     ALYSAANAALDSLAESWSNNGNLKVLSIQWGAWSEVGMAARSKDLIQRLENQGFGSISN
                     SFGKRVLERLLEENRTGTVCVQPINWSRMSPISHLPLLDQLRSTSVSKSNESKQSKTYA
                     NVDEIRAVLRSIVHEVLGNEVEESIPLMDAGLSSLEMVSLHHTLAREFTNINIPSSIIF
                     NYPTIKDLADFIFTQLEQSTKKKRESSTEEYTGQDWQKLNLTTNGRSVFLVGGVLGTAE
                     GTFGKLANMLPSPVYATIPDLSDENATVENIAKKLIRSARRIQPDGKYIVGGLSFGALI
                     ALEMVCQLEQFDQVEALLLLDPRHTPPFTIPEKNPAKFEKLVAAYTPKAIVHSRTVLVQ
                     AVLPDFSGLSSLLQEASRSFQGNEQVELNCRSWCSKISKIPSEGHHFKFLNQNHEALAR
                     ALTSLSINWKMEKIDNIKHEDDPIAVISMSCRFPGGASNPEDFWDILIRGHDCVTEVPI
                     SRFDMDDDVYYPERGYEGKSYSNRAAFIENVEWFDHEFFNISRAEALIMDPQQRILLEV
                     AYEAFYKAGYNKERLKGCNAGVFVGQANYDWMTSNEDVDFSSPYYGAGSSASITANRIS
                     YTLGLEGPSITMDTACSSSLVALDIAHSKLRDGKCSIALVAGVNLILNSRFFVTASAMQ
                     ALSLKGRCATFDALADGYCRGEGVGCVILKPLSQAKADGNKILALIKGTAVNHDGRSAS
                     LTAPNGLAQQKVIRKGLEMAGLKGKDIDYIECHGTGTKLGDPIEVDALKNVLSEGRKKP
                     IILGALKTNTGHLEGAAGIAGFIKAVLVIQHKKVPPNIHINELNPKIDLTGFNAIIPYK
                     EVLFENDVLNAYSEEDEKPLIGAVSSFGFGGTNAHVIIESWETKEEHLETAQSKNLILF
                     NPKFLPWRRLTHPLIYRKEETNDKKTCFISRLSGERSHLWDDHVINNEIWIPAASHLTM
                     LAGAKLEKENRESIATSKVSKVVQLDDVIIQKRLLVKENMKIRCVLEENGKGEXSSFNF
                     MVLFSSAAAVFGSPGQANYSAANATMDAIAKSWNRSGESILSIQWGAWSEAGMAANRGT
                     LRRIEMQGFGGISNHLGIEILEYLFSTGKVGVVCATPIDWSRMSLTNNPLVSFKGKDKQ
                     ISKKKKSQTVSIPTEDVKQKLIKIAVEVLNAEKIDENVSLIEFGLDSLGAVEFRNLLVA
                     EINIELPSIFVYNHPSISDMVSYLSSLSSPKIVEFAPTQFSNEPIAVISMACRFPGEAH
                     NPEEFWSMLRNGHNCVTEVPFSRFDIDEFYDPVRGSMGKTYTKNAALINSIEWFDNEFF
                     NIPSAEAIVMDPQQRVLLEVSYEAFSRAGYDKSSLKGSNTGVFVGQANYDWMTMNQHDI
                     TSPYFGAGSSAAITSNRLSFILGLRGPSMTIDTACSSSLVAMDIATANLRSDKCSLALV
                     AGVNIILSHVNFVGSCSANMLSAKGRCATFDSTADGYCRGEGVGCVVLKKLSRAQADGD
                     EILAIIKGTAVNQDGRSATMTAPSGVAQESVIRRALVEAGVFGKDIDYVECHGTGTELG
                     DPIEVEALKSVLNVEREKRLILGAVKSNIGHLEGAAGIAGFIKTVLVLRNKMVPPNIHF
                     ETLNPKINIENFNIDIPITNTDLRITNPSRKVIAGISSFGFGGTNAHIIIESWETKEEH
                     LETAQSKNLILFNPKFLPWRRLTHPLIYRKEETNDKKTCFISRLSGERSHLWDDHVINN
                     EIWIPAASHLTMLAGAKLEKENRESIATSKVSKVVQLDDVIIQKRLLVKENMKIRCVLE
                     ENGKGEIQTEDSDGAKETNVIVTQISLVAQTSLPNPLQLDVLKSQCSVSMDVDSIYKTF
                     ESLGVKFGDTFRTVIEAWRGKDEALARVGIARRVLAPWERSLSLLHPAILDGAFQLMGM
                     SALSSSGVFVPFHVQRAVFSTQNEQEDQWVYVQLKQMTSSSLTADVILMNSSGKITGFV
                     ENLTSRRLSSLEISPIECLYQTEWSTVSLRSDLVVTKRSELSRCVLISFAPISFDHKNW
                     LNVIHNQNSTISPVEKNYRVVDLRIEIGNILNQEKWDSIIFIANGEDSFLALEFGLLLL
                     KEIQNRIISGQWNQTDLWFITKSLIHSTTNDDLLGSSVAGLWALARTARIEMSELKLKC
                     IEIEQDINSSGQISNICNVVESFEDENEFQLSYNGLLKVLRLVKLNNLSPEMKTSQQLK
                     INPGETHVISGGLGALGLVIAKWLIDSGATHILLLSRTRKTEMSIELNSLKEKETAVIE
                     WVQCDVSEKESVTSVRKVLEESLKWPPVTGIFHTAGVLADGTIRTLDSEALRKSYSAKV
                     YGAINLHNVFSSFNFMVLFSSAAAVFGSPGQANYSAANATMDAIAKSWNRSGESILSIQ
                     WGAWSEAGMAANRGTLRRIEMQGFGGISNHLGIEILEYLFSTGKVGVVCAAPIDWTRID
                     NYYNPFLEYYRSHLAISRTKIANTVKKVTIDNVDIMNILTQVSMEVLGSKIDENSSLVT
                     SGLDSLGAVEFRNRLSAILDIQLSSIFVYNYPTLAEMASALSTKDSKVSSTIKKERQIE
                     SVTDSIAVIGMACRLPGGVASPEEFWSMLIQECDCVTEIPKTRFDIEDVYSPIRGVTTG
                     KSYTKHGAFMSDLEWFDAACFNISNSEARQMDPQQRLILEVGYEAFVRAGYDISKLKGL
                     DAGVFVGQMNYDWMMMNAGTPPSYGGTGMAPSITANRFSYTFGLTGPSFTIDSACSSSL
                     VALDYAIEKIRANRCSLALVGGVNVMLQSMNFVGSSAANMLSPAGRCATFDETADGYCR
                     GEGIGCVVLKSFRKAIADGDNVLAVIKGSAVNHVGKSSSLTAPNGPSQEAVIRNALEQA
                     NLKGKDVDYVECHGTGTQLGDPIEVEALKNVLNDGGRIKSVILGAVKTNIGHLEGAAGI
                     IGLIKTVLVLQHEEVPSNLHFKKLNANIDLTGFKAIFPQNCIKLDTHEKNQVHSERRWI
                     AGVSSFGFGGTNAHVVLESWPAARVLRDSAVELEVDRNFVWLFTGQGSQFSGMGQELYQ
                     SEEAFRMALDICAEHLNNLIDVPLLTLMFNPDMESRLNETRYSQAAILSFEYAMSEMWK
                     NRGVTPKIVLGHSIGEYTAAVVSGVMKLKDALSLVTARGRLMDERCQKGSMVAVFALAD
                     TIRSELKLVDDVSISALNGPKMTVLSGKKESLQSLLARLKLPHTFLPVKHGFHSHLMHP
                     MQAEFQKNFENVALNSPRKDITFVSTVTGTILVGKELMNTDYWVNQVAQPVNFFDAMNA
                     ITSYTKDMEVSYIEIGPKQILIPMAKRFVTVNTYTWDPSNDTRVKTIKDKTITQNNRTT
                     NLQNLFNKKHLPWKVKDAKYNEETVDSVNENYFYEIEWETLIYTEARNIIGKLPRYLIF
                     SHHYLSVTSSDGTYVIHTDETSGNHGHENKNITWLDLSDKDNVKTILMRDEWEAILLFG
                     HGEETLQTIQIALTVLQNSQLQKLKHVWFITSDNEKGEALRALARTARQEIYSVRIWSL
                     EFLYRTSNMNFAKVYETISCTRKQEDYDFRLTGNFEVQVPRLVHMKPYSEINSKPFEIH
                     PYTTYVISGGLGALGLVAAKWIIDSGATNLVLLSRKKPNHIANEKLELLQQSGKVFIEC
                     FECDVGDLNSVKKVHLNLKELQWPPVKGVIHSAGVLFDSTISNLDQEKLVNSFKPKVLG
                     AANLRSVFLPLDFFVQFSSVASVFGSAGQANYAISNAVMDGMAMTWKNQGEPVLSIQWA
                     AWSDGGMAVHNKTALKRSERIGFGNISNKLGTAVLDKLFAEGRLGVVCVAPADWSRAIP
                     HLKTTLVERLNQQNKNAMNEKLNFESSEIKNKNVISLIRQVAEDVIGTEIQDDQALLEA
                     GMDSLGAVEFRNQLSEKLNIPLSTGILFDFPTVHTLANHLESIVQIPAVQQQIVVPLSF
                     PSSGRPTLIIGAGLGGLSFARMLVQAKEKVIIMESKSEIGGVWKLWANSSSKLQIDSPS
                     YDFGCSDSRELKTWPSTYPNRDDVLKGAQDMVSTFAGENVSILMNTHVDRVHSVLGHSS
                     EYLIDYTINGKPSQMRVGGVAAFTGGLHEPRQLNIPGENIFKGKLGFGTNDDITPATFE
                     NSRVVILGHGAFAVENMRTALENGAEHVTILCRKRNMVFSTFCNWLLNSCEGNMSIKTV
                     MEVMRPMYQAAGVDIEALSCFSSENGDFMFDQDTVPPASDLYFLAQATGRLEVIQDIPE
                     SLEQDEVVTRGGRRIRANILLKCLGFNTNDALVKEIFGSDCNIQGLWVNEDPNIFVYND
                     GVQRSRAVHSLLCSSYLFFAQTFASVYLHFKRRPNDLRSALVKMRQVSETETHGRLMVL
                     LWDFLSPAKRTLSERTLRICPFNTFIREREVEWNKYQQVLKLSSKLNLHSLLKPTIDEI
                     RRREPVKLLEERSIFANKSTSIYRSKPKYRILFLHGQGTDGAIACNLLERCGWITQFSN
                     CLEFIVPDAPYEMPAFTNKQQLSEIGLDTLVEQRLYNLNSNYREWRADFDWFAQIFHGN
                     KALLISDTENEKIKQSWKQNFEYIRHITEKYGQFDGLAGFCEGASVASVALHLQALFNK
                     GNQDGIDLGLVNVCFLIAMSPWRSPYFEMQQLFNHESPLDVPSLHISGQNDMEMFKQAV
                     PIFMNDFLNPRRYEHNGKHEYPVVTPSLKNIVSELLNQL*"
                     /DNA="AGCTCGGCTTAATTTCTTTAATACAACGCAACCAACGCCTTCTCCTCGACAAT
                     AACCGTCAGCAGTTGAATCAAAAGTTGCGCAGCGACCCTTAGCTGAAAGCATATTTGCT
                     GAACAAGAACCAACAAAGTTAACATGGGATAATATAATATTGACTCCGGCAACAAGAGC
                     TAAAGAGCACTTGTCGGATCGAAGGTTCGCTGTCGCAATATCCATTGCAACTAATGAAG
                     ATGAACAAGCCGTATCAATAGTCATACTAGGACCGCGTAGGCCAAGAATAAAGGACAAA
                     CGATTTGAAGTGATTGCTGCTGATGAGCCTGCACCGAAATATGGACTCGTAATATCATG
                     TTGATTCATAGTCATCCAATCATAATTAGCTTGGCCCACAAACACACCCGTATTTGATC
                     CTTTCAGACTTGACTTATCATAGCCAGCTCTAGAAAAGGCTTCGTAGCTTACCTCTAGT
                     AGAACTCTTTGTTGTGGGTCCATGACGATCGCCTCAGCGGAAGGAATGTTAAAAAATTC
                     ATTGTCGAACCATTCGATACTGTTTATAAGTGCAGCATTTTTCGTATAAGTTTTTCCCA
                     TTGAACCACGAACAGGATCATAAAATTCATCTATATCGAATCTTGAAAACGGAACTTCA
                     GTAACGCAGTTATGACCATTTCGCAACATTGACCAAAACTCTTCTGGATTATGGGCTTC
                     ACCAGGAAATCTGCATGCCATGCTAATAACTGCGATAGGCTC"
                     /domain_id=17
     BGC_Domain      complement(27869..28033)
                     /type="bACP"
                     /locus_tag="AVAG00146wholescaffoldg23567_16"
                     /detection_type="HMMER3 PFAM SEED"
                     /bitscore="30.8"
                     /evalue="3.1e-09"
                     /strand=-1
                     /translation="LNAEKIDENVSLIEFGLDSLGAVEFRNLLVAEINIELPSIFVYNH
                     PSISDMVSYL"
                     /prot_start=3138
                     /prot_end=3193
                     /overlap_start="MNTSKKTQTGNSVLVNKLTEILKISREEILGSFNTKLVDFGID
                     SLQISILQNLLDSSPSLLELYNLTLQNISDLWQNNGTESVAYEKKTIETKQLKFLEMQE
                     SYYIGRFESDRFLPCQVYSEFDFDQIDIPAFNQAIHYVIEKHPMLRAHIVDDQYQEIRD
                     VEEFNVSFSGIRVERSEINLEKRRFECMNSFKKEPNCFWKIEATILPEGKTRLHVLLDM
                     IFLDAASSFLVIRDLVYAYNNIQNGSFIKSVDDNGLSFFEYCTNIQSSSESAASRKYWH
                     DRLDSMPGPPQLPRVQFEKTVLEPSFERISLALDSTKWRALKMRAQELQITPTALILTA
                     FSEVLRTYSDEPNFTLTITITNRHVGGKNFSEVVGDFTNVLLLSILECSNFQDKVKKVH
                     TDMANALNHKDMSGLKVMRLLREKMSNPSFILPIVFTSLLGIDVMPFIDINGLVPCLVY
                     QQTMTPQVWLDHQVYEIGPNDGKELRINWDYDSMFYSPVLIKEMMEAYRLLLESLSQDT
                     WPKETIEVALPASVQNLRFEINATKRDFGNNLLLHTRFETSAVQFSENIAVIDQEVQFT
                     YKKLDQMVSAAMAVLKKNNVKQGDLVGVVMEKGWEQIVAILGILRAGAAYLPINPSDPD
                     LRISTILKLAETPVVLSHSKVMNTGRNWKSSEDQIIIQISIASLEDVKDTETKLIHVDP
                     DSLAYIIFTSGTEGTPKGVEITHRGAMNTCLDINERLGLSANDSVFSISSLSFDLSVWD
                     IFGILSVGGKVVICKSDATRDPEYWWSQLQKHQITIWNSVPTSFEMLIETIPVNNESGS
                     VQFLKSIMLSGDAIKMDFVRLVKQVHPTVRILCLGGATEASIWSNIHEIFPCKSPKGYL
                     VPYGVPLSNQTMHILDERGLYRPANVLGEIYIGGIGLARGYFRNSEKTSEKFINHRVLG
                     RLYNTGDVGYYLSNGEIQIVGRRRDAQIKIGGYRVELTEIENCAEQVNCVKKVAVIFVP
                     GSVQRLIGFVEVDDGIPEDQVKQELIDRIVSCLPDYMWTRTWIVLNSMPLNSNGKIDRV
                     ILATLVPNQVPISTKTESLQRNELEIKILRIAQELLNDSQQSLKTTTSLIEFGMTSLTA
                     IRFSKNLSDEINKKLPYTLVFNHPTVKQIAEMITGHPIDSLRKRQNFSSEPRERSISHN
                     VSIAVIGMACRLPGGVSSAEEFWTMLMEKRNCVTEVPSSRFDINEIYSPNPKTIGKSYT
                     KKGAFINDVEWFDNDFFNIPLAEARTMDPQQRLILEVAYEAFLNAGLDKSALKDSNTGV
                     FIGQMNYDWMLVTDSPHSYAGTGNSPSITANRISFALGLHGASMTVDTACSSSLVAVDL
                     AIEKLRNKKCSVALAGGVNIILHPEPYLITCAAEMLSVDSRCATFDSKANGIVRGEGIG
                     CVVLKCLDQAVFDGDKIFAVIKGSAVNQDGRSATLTAPNGIAQEAALCSALEDAGIDGK
                     DLDYVECHGTGTDLGDPIEVEALAKVLGKERSKPIVLGAVKTNIGHLEGAAGIVGLIKT
                     VLVLQNGQAPPNIHFEKLNPKIDLQQLKGIIPTQTIKIGTDGGKELFAGVSSFGFGGTN
                     AHIILQSYPQKQNTERIASIGPTFVNKKCIPWKLPVPIQSISSHKVEQDEISGSVYEIK
                     WIPLNEISNNEASLNNLIKSRCLILSVESVSTNGTKWVNIIHAVNSNFFTLEDTLQQKR
                     SANLHDTKYLEKLLVNESWSSIILVATSGHGQIVFEIGVRLLKAIQKSYIEKNQQSIPD
                     IWFLDDSQFDEMGLWALARTARIEMPELDLRCVEYNKLNTASHIAELCYKVRKEVKNGE
                     KELKLSNMFYVRRLVKLSQTYKNIRQRVIHENCTYVISGGLGALGLVVAEWLVNSGATH
                     IVLLSRKMKATNPIEQIRRQKENISIEWIQCDISNIEEVKRVDKKLKIDMRWPVIKGIF
                     HTAGELFDSTVKNLEPKCIYSSFSAKVDGAKHLHTVLSPSDFMVLFSSITGVFGSAGQA
                     LYSAANAALDSLAESWSNNGNLKVLSIQWGAWSEVGMAARSKDLIQRLENQGFGSISNS
                     FGKRVLERLLEENRTGTVCVQPINWSRMSPISHLPLLDQLRSTSVSKSNESKQSKTYAN
                     VDEIRAVLRSIVHEVLGNEVEESIPLMDAGLSSLEMVSLHHTLAREFTNINIPSSIIFN
                     YPTIKDLADFIFTQLEQSTKKKRESSTEEYTGQDWQKLNLTTNGRSVFLVGGVLGTAEG
                     TFGKLANMLPSPVYATIPDLSDENATVENIAKKLIRSARRIQPDGKYIVGGLSFGALIA
                     LEMVCQLEQFDQVEALLLLDPRHTPPFTIPEKNPAKFEKLVAAYTPKAIVHSRTVLVQA
                     VLPDFSGLSSLLQEASRSFQGNEQVELNCRSWCSKISKIPSEGHHFKFLNQNHEALARA
                     LTSLSINWKMEKIDNIKHEDDPIAVISMSCRFPGGASNPEDFWDILIRGHDCVTEVPIS
                     RFDMDDDVYYPERGYEGKSYSNRAAFIENVEWFDHEFFNISRAEALIMDPQQRILLEVA
                     YEAFYKAGYNKERLKGCNAGVFVGQANYDWMTSNEDVDFSSPYYGAGSSASITANRISY
                     TLGLEGPSITMDTACSSSLVALDIAHSKLRDGKCSIALVAGVNLILNSRFFVTASAMQA
                     LSLKGRCATFDALADGYCRGEGVGCVILKPLSQAKADGNKILALIKGTAVNHDGRSASL
                     TAPNGLAQQKVIRKGLEMAGLKGKDIDYIECHGTGTKLGDPIEVDALKNVLSEGRKKPI
                     ILGALKTNTGHLEGAAGIAGFIKAVLVIQHKKVPPNIHINELNPKIDLTGFNAIIPYKE
                     VLFENDVLNAYSEEDEKPLIGAVSSFGFGGTNAHVIIESWETKEEHLETAQSKNLILFN
                     PKFLPWRRLTHPLIYRKEETNDKKTCFISRLSGERSHLWDDHVINNEIWIPAASHLTML
                     AGAKLEKENRESIATSKVSKVVQLDDVIIQKRLLVKENMKIRCVLEENGKGEXSSFNFM
                     VLFSSAAAVFGSPGQANYSAANATMDAIAKSWNRSGESILSIQWGAWSEAGMAANRGTL
                     RRIEMQGFGGISNHLGIEILEYLFSTGKVGVVCATPIDWSRMSLTNNPLVSFKGKDKQI
                     SKKKKSQTVSIPTEDVKQKLIKIAVEV"
                     /overlap_end="SSLSSPKIVEFAPTQFSNEPIAVISMACRFPGEAHNPEEFWSMLR
                     NGHNCVTEVPFSRFDIDEFYDPVRGSMGKTYTKNAALINSIEWFDNEFFNIPSAEAIVM
                     DPQQRVLLEVSYEAFSRAGYDKSSLKGSNTGVFVGQANYDWMTMNQHDITSPYFGAGSS
                     AAITSNRLSFILGLRGPSMTIDTACSSSLVAMDIATANLRSDKCSLALVAGVNIILSHV
                     NFVGSCSANMLSAKGRCATFDSTADGYCRGEGVGCVVLKKLSRAQADGDEILAIIKGTA
                     VNQDGRSATMTAPSGVAQESVIRRALVEAGVFGKDIDYVECHGTGTELGDPIEVEALKS
                     VLNVEREKRLILGAVKSNIGHLEGAAGIAGFIKTVLVLRNKMVPPNIHFETLNPKINIE
                     NFNIDIPITNTDLRITNPSRKVIAGISSFGFGGTNAHIIIESWETKEEHLETAQSKNLI
                     LFNPKFLPWRRLTHPLIYRKEETNDKKTCFISRLSGERSHLWDDHVINNEIWIPAASHL
                     TMLAGAKLEKENRESIATSKVSKVVQLDDVIIQKRLLVKENMKIRCVLEENGKGEIQTE
                     DSDGAKETNVIVTQISLVAQTSLPNPLQLDVLKSQCSVSMDVDSIYKTFESLGVKFGDT
                     FRTVIEAWRGKDEALARVGIARRVLAPWERSLSLLHPAILDGAFQLMGMSALSSSGVFV
                     PFHVQRAVFSTQNEQEDQWVYVQLKQMTSSSLTADVILMNSSGKITGFVENLTSRRLSS
                     LEISPIECLYQTEWSTVSLRSDLVVTKRSELSRCVLISFAPISFDHKNWLNVIHNQNST
                     ISPVEKNYRVVDLRIEIGNILNQEKWDSIIFIANGEDSFLALEFGLLLLKEIQNRIISG
                     QWNQTDLWFITKSLIHSTTNDDLLGSSVAGLWALARTARIEMSELKLKCIEIEQDINSS
                     GQISNICNVVESFEDENEFQLSYNGLLKVLRLVKLNNLSPEMKTSQQLKINPGETHVIS
                     GGLGALGLVIAKWLIDSGATHILLLSRTRKTEMSIELNSLKEKETAVIEWVQCDVSEKE
                     SVTSVRKVLEESLKWPPVTGIFHTAGVLADGTIRTLDSEALRKSYSAKVYGAINLHNVF
                     SSFNFMVLFSSAAAVFGSPGQANYSAANATMDAIAKSWNRSGESILSIQWGAWSEAGMA
                     ANRGTLRRIEMQGFGGISNHLGIEILEYLFSTGKVGVVCAAPIDWTRIDNYYNPFLEYY
                     RSHLAISRTKIANTVKKVTIDNVDIMNILTQVSMEVLGSKIDENSSLVTSGLDSLGAVE
                     FRNRLSAILDIQLSSIFVYNYPTLAEMASALSTKDSKVSSTIKKERQIESVTDSIAVIG
                     MACRLPGGVASPEEFWSMLIQECDCVTEIPKTRFDIEDVYSPIRGVTTGKSYTKHGAFM
                     SDLEWFDAACFNISNSEARQMDPQQRLILEVGYEAFVRAGYDISKLKGLDAGVFVGQMN
                     YDWMMMNAGTPPSYGGTGMAPSITANRFSYTFGLTGPSFTIDSACSSSLVALDYAIEKI
                     RANRCSLALVGGVNVMLQSMNFVGSSAANMLSPAGRCATFDETADGYCRGEGIGCVVLK
                     SFRKAIADGDNVLAVIKGSAVNHVGKSSSLTAPNGPSQEAVIRNALEQANLKGKDVDYV
                     ECHGTGTQLGDPIEVEALKNVLNDGGRIKSVILGAVKTNIGHLEGAAGIIGLIKTVLVL
                     QHEEVPSNLHFKKLNANIDLTGFKAIFPQNCIKLDTHEKNQVHSERRWIAGVSSFGFGG
                     TNAHVVLESWPAARVLRDSAVELEVDRNFVWLFTGQGSQFSGMGQELYQSEEAFRMALD
                     ICAEHLNNLIDVPLLTLMFNPDMESRLNETRYSQAAILSFEYAMSEMWKNRGVTPKIVL
                     GHSIGEYTAAVVSGVMKLKDALSLVTARGRLMDERCQKGSMVAVFALADTIRSELKLVD
                     DVSISALNGPKMTVLSGKKESLQSLLARLKLPHTFLPVKHGFHSHLMHPMQAEFQKNFE
                     NVALNSPRKDITFVSTVTGTILVGKELMNTDYWVNQVAQPVNFFDAMNAITSYTKDMEV
                     SYIEIGPKQILIPMAKRFVTVNTYTWDPSNDTRVKTIKDKTITQNNRTTNLQNLFNKKH
                     LPWKVKDAKYNEETVDSVNENYFYEIEWETLIYTEARNIIGKLPRYLIFSHHYLSVTSS
                     DGTYVIHTDETSGNHGHENKNITWLDLSDKDNVKTILMRDEWEAILLFGHGEETLQTIQ
                     IALTVLQNSQLQKLKHVWFITSDNEKGEALRALARTARQEIYSVRIWSLEFLYRTSNMN
                     FAKVYETISCTRKQEDYDFRLTGNFEVQVPRLVHMKPYSEINSKPFEIHPYTTYVISGG
                     LGALGLVAAKWIIDSGATNLVLLSRKKPNHIANEKLELLQQSGKVFIECFECDVGDLNS
                     VKKVHLNLKELQWPPVKGVIHSAGVLFDSTISNLDQEKLVNSFKPKVLGAANLRSVFLP
                     LDFFVQFSSVASVFGSAGQANYAISNAVMDGMAMTWKNQGEPVLSIQWAAWSDGGMAVH
                     NKTALKRSERIGFGNISNKLGTAVLDKLFAEGRLGVVCVAPADWSRAIPHLKTTLVERL
                     NQQNKNAMNEKLNFESSEIKNKNVISLIRQVAEDVIGTEIQDDQALLEAGMDSLGAVEF
                     RNQLSEKLNIPLSTGILFDFPTVHTLANHLESIVQIPAVQQQIVVPLSFPSSGRPTLII
                     GAGLGGLSFARMLVQAKEKVIIMESKSEIGGVWKLWANSSSKLQIDSPSYDFGCSDSRE
                     LKTWPSTYPNRDDVLKGAQDMVSTFAGENVSILMNTHVDRVHSVLGHSSEYLIDYTING
                     KPSQMRVGGVAAFTGGLHEPRQLNIPGENIFKGKLGFGTNDDITPATFENSRVVILGHG
                     AFAVENMRTALENGAEHVTILCRKRNMVFSTFCNWLLNSCEGNMSIKTVMEVMRPMYQA
                     AGVDIEALSCFSSENGDFMFDQDTVPPASDLYFLAQATGRLEVIQDIPESLEQDEVVTR
                     GGRRIRANILLKCLGFNTNDALVKEIFGSDCNIQGLWVNEDPNIFVYNDGVQRSRAVHS
                     LLCSSYLFFAQTFASVYLHFKRRPNDLRSALVKMRQVSETETHGRLMVLLWDFLSPAKR
                     TLSERTLRICPFNTFIREREVEWNKYQQVLKLSSKLNLHSLLKPTIDEIRRREPVKLLE
                     ERSIFANKSTSIYRSKPKYRILFLHGQGTDGAIACNLLERCGWITQFSNCLEFIVPDAP
                     YEMPAFTNKQQLSEIGLDTLVEQRLYNLNSNYREWRADFDWFAQIFHGNKALLISDTEN
                     EKIKQSWKQNFEYIRHITEKYGQFDGLAGFCEGASVASVALHLQALFNKGNQDGIDLGL
                     VNVCFLIAMSPWRSPYFEMQQLFNHESPLDVPSLHISGQNDMEMFKQAVPIFMNDFLNP
                     RRYEHNGKHEYPVVTPSLKNIVSELLNQL*"
                     /total_prot_seq="MNTSKKTQTGNSVLVNKLTEILKISREEILGSFNTKLVDFGI
                     DSLQISILQNLLDSSPSLLELYNLTLQNISDLWQNNGTESVAYEKKTIETKQLKFLEMQ
                     ESYYIGRFESDRFLPCQVYSEFDFDQIDIPAFNQAIHYVIEKHPMLRAHIVDDQYQEIR
                     DVEEFNVSFSGIRVERSEINLEKRRFECMNSFKKEPNCFWKIEATILPEGKTRLHVLLD
                     MIFLDAASSFLVIRDLVYAYNNIQNGSFIKSVDDNGLSFFEYCTNIQSSSESAASRKYW
                     HDRLDSMPGPPQLPRVQFEKTVLEPSFERISLALDSTKWRALKMRAQELQITPTALILT
                     AFSEVLRTYSDEPNFTLTITITNRHVGGKNFSEVVGDFTNVLLLSILECSNFQDKVKKV
                     HTDMANALNHKDMSGLKVMRLLREKMSNPSFILPIVFTSLLGIDVMPFIDINGLVPCLV
                     YQQTMTPQVWLDHQVYEIGPNDGKELRINWDYDSMFYSPVLIKEMMEAYRLLLESLSQD
                     TWPKETIEVALPASVQNLRFEINATKRDFGNNLLLHTRFETSAVQFSENIAVIDQEVQF
                     TYKKLDQMVSAAMAVLKKNNVKQGDLVGVVMEKGWEQIVAILGILRAGAAYLPINPSDP
                     DLRISTILKLAETPVVLSHSKVMNTGRNWKSSEDQIIIQISIASLEDVKDTETKLIHVD
                     PDSLAYIIFTSGTEGTPKGVEITHRGAMNTCLDINERLGLSANDSVFSISSLSFDLSVW
                     DIFGILSVGGKVVICKSDATRDPEYWWSQLQKHQITIWNSVPTSFEMLIETIPVNNESG
                     SVQFLKSIMLSGDAIKMDFVRLVKQVHPTVRILCLGGATEASIWSNIHEIFPCKSPKGY
                     LVPYGVPLSNQTMHILDERGLYRPANVLGEIYIGGIGLARGYFRNSEKTSEKFINHRVL
                     GRLYNTGDVGYYLSNGEIQIVGRRRDAQIKIGGYRVELTEIENCAEQVNCVKKVAVIFV
                     PGSVQRLIGFVEVDDGIPEDQVKQELIDRIVSCLPDYMWTRTWIVLNSMPLNSNGKIDR
                     VILATLVPNQVPISTKTESLQRNELEIKILRIAQELLNDSQQSLKTTTSLIEFGMTSLT
                     AIRFSKNLSDEINKKLPYTLVFNHPTVKQIAEMITGHPIDSLRKRQNFSSEPRERSISH
                     NVSIAVIGMACRLPGGVSSAEEFWTMLMEKRNCVTEVPSSRFDINEIYSPNPKTIGKSY
                     TKKGAFINDVEWFDNDFFNIPLAEARTMDPQQRLILEVAYEAFLNAGLDKSALKDSNTG
                     VFIGQMNYDWMLVTDSPHSYAGTGNSPSITANRISFALGLHGASMTVDTACSSSLVAVD
                     LAIEKLRNKKCSVALAGGVNIILHPEPYLITCAAEMLSVDSRCATFDSKANGIVRGEGI
                     GCVVLKCLDQAVFDGDKIFAVIKGSAVNQDGRSATLTAPNGIAQEAALCSALEDAGIDG
                     KDLDYVECHGTGTDLGDPIEVEALAKVLGKERSKPIVLGAVKTNIGHLEGAAGIVGLIK
                     TVLVLQNGQAPPNIHFEKLNPKIDLQQLKGIIPTQTIKIGTDGGKELFAGVSSFGFGGT
                     NAHIILQSYPQKQNTERIASIGPTFVNKKCIPWKLPVPIQSISSHKVEQDEISGSVYEI
                     KWIPLNEISNNEASLNNLIKSRCLILSVESVSTNGTKWVNIIHAVNSNFFTLEDTLQQK
                     RSANLHDTKYLEKLLVNESWSSIILVATSGHGQIVFEIGVRLLKAIQKSYIEKNQQSIP
                     DIWFLDDSQFDEMGLWALARTARIEMPELDLRCVEYNKLNTASHIAELCYKVRKEVKNG
                     EKELKLSNMFYVRRLVKLSQTYKNIRQRVIHENCTYVISGGLGALGLVVAEWLVNSGAT
                     HIVLLSRKMKATNPIEQIRRQKENISIEWIQCDISNIEEVKRVDKKLKIDMRWPVIKGI
                     FHTAGELFDSTVKNLEPKCIYSSFSAKVDGAKHLHTVLSPSDFMVLFSSITGVFGSAGQ
                     ALYSAANAALDSLAESWSNNGNLKVLSIQWGAWSEVGMAARSKDLIQRLENQGFGSISN
                     SFGKRVLERLLEENRTGTVCVQPINWSRMSPISHLPLLDQLRSTSVSKSNESKQSKTYA
                     NVDEIRAVLRSIVHEVLGNEVEESIPLMDAGLSSLEMVSLHHTLAREFTNINIPSSIIF
                     NYPTIKDLADFIFTQLEQSTKKKRESSTEEYTGQDWQKLNLTTNGRSVFLVGGVLGTAE
                     GTFGKLANMLPSPVYATIPDLSDENATVENIAKKLIRSARRIQPDGKYIVGGLSFGALI
                     ALEMVCQLEQFDQVEALLLLDPRHTPPFTIPEKNPAKFEKLVAAYTPKAIVHSRTVLVQ
                     AVLPDFSGLSSLLQEASRSFQGNEQVELNCRSWCSKISKIPSEGHHFKFLNQNHEALAR
                     ALTSLSINWKMEKIDNIKHEDDPIAVISMSCRFPGGASNPEDFWDILIRGHDCVTEVPI
                     SRFDMDDDVYYPERGYEGKSYSNRAAFIENVEWFDHEFFNISRAEALIMDPQQRILLEV
                     AYEAFYKAGYNKERLKGCNAGVFVGQANYDWMTSNEDVDFSSPYYGAGSSASITANRIS
                     YTLGLEGPSITMDTACSSSLVALDIAHSKLRDGKCSIALVAGVNLILNSRFFVTASAMQ
                     ALSLKGRCATFDALADGYCRGEGVGCVILKPLSQAKADGNKILALIKGTAVNHDGRSAS
                     LTAPNGLAQQKVIRKGLEMAGLKGKDIDYIECHGTGTKLGDPIEVDALKNVLSEGRKKP
                     IILGALKTNTGHLEGAAGIAGFIKAVLVIQHKKVPPNIHINELNPKIDLTGFNAIIPYK
                     EVLFENDVLNAYSEEDEKPLIGAVSSFGFGGTNAHVIIESWETKEEHLETAQSKNLILF
                     NPKFLPWRRLTHPLIYRKEETNDKKTCFISRLSGERSHLWDDHVINNEIWIPAASHLTM
                     LAGAKLEKENRESIATSKVSKVVQLDDVIIQKRLLVKENMKIRCVLEENGKGEXSSFNF
                     MVLFSSAAAVFGSPGQANYSAANATMDAIAKSWNRSGESILSIQWGAWSEAGMAANRGT
                     LRRIEMQGFGGISNHLGIEILEYLFSTGKVGVVCATPIDWSRMSLTNNPLVSFKGKDKQ
                     ISKKKKSQTVSIPTEDVKQKLIKIAVEVLNAEKIDENVSLIEFGLDSLGAVEFRNLLVA
                     EINIELPSIFVYNHPSISDMVSYLSSLSSPKIVEFAPTQFSNEPIAVISMACRFPGEAH
                     NPEEFWSMLRNGHNCVTEVPFSRFDIDEFYDPVRGSMGKTYTKNAALINSIEWFDNEFF
                     NIPSAEAIVMDPQQRVLLEVSYEAFSRAGYDKSSLKGSNTGVFVGQANYDWMTMNQHDI
                     TSPYFGAGSSAAITSNRLSFILGLRGPSMTIDTACSSSLVAMDIATANLRSDKCSLALV
                     AGVNIILSHVNFVGSCSANMLSAKGRCATFDSTADGYCRGEGVGCVVLKKLSRAQADGD
                     EILAIIKGTAVNQDGRSATMTAPSGVAQESVIRRALVEAGVFGKDIDYVECHGTGTELG
                     DPIEVEALKSVLNVEREKRLILGAVKSNIGHLEGAAGIAGFIKTVLVLRNKMVPPNIHF
                     ETLNPKINIENFNIDIPITNTDLRITNPSRKVIAGISSFGFGGTNAHIIIESWETKEEH
                     LETAQSKNLILFNPKFLPWRRLTHPLIYRKEETNDKKTCFISRLSGERSHLWDDHVINN
                     EIWIPAASHLTMLAGAKLEKENRESIATSKVSKVVQLDDVIIQKRLLVKENMKIRCVLE
                     ENGKGEIQTEDSDGAKETNVIVTQISLVAQTSLPNPLQLDVLKSQCSVSMDVDSIYKTF
                     ESLGVKFGDTFRTVIEAWRGKDEALARVGIARRVLAPWERSLSLLHPAILDGAFQLMGM
                     SALSSSGVFVPFHVQRAVFSTQNEQEDQWVYVQLKQMTSSSLTADVILMNSSGKITGFV
                     ENLTSRRLSSLEISPIECLYQTEWSTVSLRSDLVVTKRSELSRCVLISFAPISFDHKNW
                     LNVIHNQNSTISPVEKNYRVVDLRIEIGNILNQEKWDSIIFIANGEDSFLALEFGLLLL
                     KEIQNRIISGQWNQTDLWFITKSLIHSTTNDDLLGSSVAGLWALARTARIEMSELKLKC
                     IEIEQDINSSGQISNICNVVESFEDENEFQLSYNGLLKVLRLVKLNNLSPEMKTSQQLK
                     INPGETHVISGGLGALGLVIAKWLIDSGATHILLLSRTRKTEMSIELNSLKEKETAVIE
                     WVQCDVSEKESVTSVRKVLEESLKWPPVTGIFHTAGVLADGTIRTLDSEALRKSYSAKV
                     YGAINLHNVFSSFNFMVLFSSAAAVFGSPGQANYSAANATMDAIAKSWNRSGESILSIQ
                     WGAWSEAGMAANRGTLRRIEMQGFGGISNHLGIEILEYLFSTGKVGVVCAAPIDWTRID
                     NYYNPFLEYYRSHLAISRTKIANTVKKVTIDNVDIMNILTQVSMEVLGSKIDENSSLVT
                     SGLDSLGAVEFRNRLSAILDIQLSSIFVYNYPTLAEMASALSTKDSKVSSTIKKERQIE
                     SVTDSIAVIGMACRLPGGVASPEEFWSMLIQECDCVTEIPKTRFDIEDVYSPIRGVTTG
                     KSYTKHGAFMSDLEWFDAACFNISNSEARQMDPQQRLILEVGYEAFVRAGYDISKLKGL
                     DAGVFVGQMNYDWMMMNAGTPPSYGGTGMAPSITANRFSYTFGLTGPSFTIDSACSSSL
                     VALDYAIEKIRANRCSLALVGGVNVMLQSMNFVGSSAANMLSPAGRCATFDETADGYCR
                     GEGIGCVVLKSFRKAIADGDNVLAVIKGSAVNHVGKSSSLTAPNGPSQEAVIRNALEQA
                     NLKGKDVDYVECHGTGTQLGDPIEVEALKNVLNDGGRIKSVILGAVKTNIGHLEGAAGI
                     IGLIKTVLVLQHEEVPSNLHFKKLNANIDLTGFKAIFPQNCIKLDTHEKNQVHSERRWI
                     AGVSSFGFGGTNAHVVLESWPAARVLRDSAVELEVDRNFVWLFTGQGSQFSGMGQELYQ
                     SEEAFRMALDICAEHLNNLIDVPLLTLMFNPDMESRLNETRYSQAAILSFEYAMSEMWK
                     NRGVTPKIVLGHSIGEYTAAVVSGVMKLKDALSLVTARGRLMDERCQKGSMVAVFALAD
                     TIRSELKLVDDVSISALNGPKMTVLSGKKESLQSLLARLKLPHTFLPVKHGFHSHLMHP
                     MQAEFQKNFENVALNSPRKDITFVSTVTGTILVGKELMNTDYWVNQVAQPVNFFDAMNA
                     ITSYTKDMEVSYIEIGPKQILIPMAKRFVTVNTYTWDPSNDTRVKTIKDKTITQNNRTT
                     NLQNLFNKKHLPWKVKDAKYNEETVDSVNENYFYEIEWETLIYTEARNIIGKLPRYLIF
                     SHHYLSVTSSDGTYVIHTDETSGNHGHENKNITWLDLSDKDNVKTILMRDEWEAILLFG
                     HGEETLQTIQIALTVLQNSQLQKLKHVWFITSDNEKGEALRALARTARQEIYSVRIWSL
                     EFLYRTSNMNFAKVYETISCTRKQEDYDFRLTGNFEVQVPRLVHMKPYSEINSKPFEIH
                     PYTTYVISGGLGALGLVAAKWIIDSGATNLVLLSRKKPNHIANEKLELLQQSGKVFIEC
                     FECDVGDLNSVKKVHLNLKELQWPPVKGVIHSAGVLFDSTISNLDQEKLVNSFKPKVLG
                     AANLRSVFLPLDFFVQFSSVASVFGSAGQANYAISNAVMDGMAMTWKNQGEPVLSIQWA
                     AWSDGGMAVHNKTALKRSERIGFGNISNKLGTAVLDKLFAEGRLGVVCVAPADWSRAIP
                     HLKTTLVERLNQQNKNAMNEKLNFESSEIKNKNVISLIRQVAEDVIGTEIQDDQALLEA
                     GMDSLGAVEFRNQLSEKLNIPLSTGILFDFPTVHTLANHLESIVQIPAVQQQIVVPLSF
                     PSSGRPTLIIGAGLGGLSFARMLVQAKEKVIIMESKSEIGGVWKLWANSSSKLQIDSPS
                     YDFGCSDSRELKTWPSTYPNRDDVLKGAQDMVSTFAGENVSILMNTHVDRVHSVLGHSS
                     EYLIDYTINGKPSQMRVGGVAAFTGGLHEPRQLNIPGENIFKGKLGFGTNDDITPATFE
                     NSRVVILGHGAFAVENMRTALENGAEHVTILCRKRNMVFSTFCNWLLNSCEGNMSIKTV
                     MEVMRPMYQAAGVDIEALSCFSSENGDFMFDQDTVPPASDLYFLAQATGRLEVIQDIPE
                     SLEQDEVVTRGGRRIRANILLKCLGFNTNDALVKEIFGSDCNIQGLWVNEDPNIFVYND
                     GVQRSRAVHSLLCSSYLFFAQTFASVYLHFKRRPNDLRSALVKMRQVSETETHGRLMVL
                     LWDFLSPAKRTLSERTLRICPFNTFIREREVEWNKYQQVLKLSSKLNLHSLLKPTIDEI
                     RRREPVKLLEERSIFANKSTSIYRSKPKYRILFLHGQGTDGAIACNLLERCGWITQFSN
                     CLEFIVPDAPYEMPAFTNKQQLSEIGLDTLVEQRLYNLNSNYREWRADFDWFAQIFHGN
                     KALLISDTENEKIKQSWKQNFEYIRHITEKYGQFDGLAGFCEGASVASVALHLQALFNK
                     GNQDGIDLGLVNVCFLIAMSPWRSPYFEMQQLFNHESPLDVPSLHISGQNDMEMFKQAV
                     PIFMNDFLNPRRYEHNGKHEYPVVTPSLKNIVSELLNQL*"
                     /DNA="TAGATACGAAACCATATCGGAAATAGAAGGATGATTATATACAAAGATACTAG
                     GCAGTTCAATGTTTATCTCCGCTACAAGAAGATTTCTGAATTCCACAGCTCCTAGTGAA
                     TCCAAACCGAACTCTATTAACGACACATTTTCATCGATCTTCTCTGCATTCAA"
                     /domain_id=18
     BGC_Domain      complement(27869..28048)
                     /type="ACP"
                     /locus_tag="AVAG00146wholescaffoldg23567_16"
                     /detection_type="HMMER3 PFAM SEED"
                     /bitscore="42.0"
                     /evalue="2.1e-12"
                     /strand=-1
                     /translation="IAVEVLNAEKIDENVSLIEFGLDSLGAVEFRNLLVAEINIELPSI
                     FVYNHPSISDMVSYL"
                     /prot_start=3133
                     /prot_end=3193
                     /overlap_start="MNTSKKTQTGNSVLVNKLTEILKISREEILGSFNTKLVDFGID
                     SLQISILQNLLDSSPSLLELYNLTLQNISDLWQNNGTESVAYEKKTIETKQLKFLEMQE
                     SYYIGRFESDRFLPCQVYSEFDFDQIDIPAFNQAIHYVIEKHPMLRAHIVDDQYQEIRD
                     VEEFNVSFSGIRVERSEINLEKRRFECMNSFKKEPNCFWKIEATILPEGKTRLHVLLDM
                     IFLDAASSFLVIRDLVYAYNNIQNGSFIKSVDDNGLSFFEYCTNIQSSSESAASRKYWH
                     DRLDSMPGPPQLPRVQFEKTVLEPSFERISLALDSTKWRALKMRAQELQITPTALILTA
                     FSEVLRTYSDEPNFTLTITITNRHVGGKNFSEVVGDFTNVLLLSILECSNFQDKVKKVH
                     TDMANALNHKDMSGLKVMRLLREKMSNPSFILPIVFTSLLGIDVMPFIDINGLVPCLVY
                     QQTMTPQVWLDHQVYEIGPNDGKELRINWDYDSMFYSPVLIKEMMEAYRLLLESLSQDT
                     WPKETIEVALPASVQNLRFEINATKRDFGNNLLLHTRFETSAVQFSENIAVIDQEVQFT
                     YKKLDQMVSAAMAVLKKNNVKQGDLVGVVMEKGWEQIVAILGILRAGAAYLPINPSDPD
                     LRISTILKLAETPVVLSHSKVMNTGRNWKSSEDQIIIQISIASLEDVKDTETKLIHVDP
                     DSLAYIIFTSGTEGTPKGVEITHRGAMNTCLDINERLGLSANDSVFSISSLSFDLSVWD
                     IFGILSVGGKVVICKSDATRDPEYWWSQLQKHQITIWNSVPTSFEMLIETIPVNNESGS
                     VQFLKSIMLSGDAIKMDFVRLVKQVHPTVRILCLGGATEASIWSNIHEIFPCKSPKGYL
                     VPYGVPLSNQTMHILDERGLYRPANVLGEIYIGGIGLARGYFRNSEKTSEKFINHRVLG
                     RLYNTGDVGYYLSNGEIQIVGRRRDAQIKIGGYRVELTEIENCAEQVNCVKKVAVIFVP
                     GSVQRLIGFVEVDDGIPEDQVKQELIDRIVSCLPDYMWTRTWIVLNSMPLNSNGKIDRV
                     ILATLVPNQVPISTKTESLQRNELEIKILRIAQELLNDSQQSLKTTTSLIEFGMTSLTA
                     IRFSKNLSDEINKKLPYTLVFNHPTVKQIAEMITGHPIDSLRKRQNFSSEPRERSISHN
                     VSIAVIGMACRLPGGVSSAEEFWTMLMEKRNCVTEVPSSRFDINEIYSPNPKTIGKSYT
                     KKGAFINDVEWFDNDFFNIPLAEARTMDPQQRLILEVAYEAFLNAGLDKSALKDSNTGV
                     FIGQMNYDWMLVTDSPHSYAGTGNSPSITANRISFALGLHGASMTVDTACSSSLVAVDL
                     AIEKLRNKKCSVALAGGVNIILHPEPYLITCAAEMLSVDSRCATFDSKANGIVRGEGIG
                     CVVLKCLDQAVFDGDKIFAVIKGSAVNQDGRSATLTAPNGIAQEAALCSALEDAGIDGK
                     DLDYVECHGTGTDLGDPIEVEALAKVLGKERSKPIVLGAVKTNIGHLEGAAGIVGLIKT
                     VLVLQNGQAPPNIHFEKLNPKIDLQQLKGIIPTQTIKIGTDGGKELFAGVSSFGFGGTN
                     AHIILQSYPQKQNTERIASIGPTFVNKKCIPWKLPVPIQSISSHKVEQDEISGSVYEIK
                     WIPLNEISNNEASLNNLIKSRCLILSVESVSTNGTKWVNIIHAVNSNFFTLEDTLQQKR
                     SANLHDTKYLEKLLVNESWSSIILVATSGHGQIVFEIGVRLLKAIQKSYIEKNQQSIPD
                     IWFLDDSQFDEMGLWALARTARIEMPELDLRCVEYNKLNTASHIAELCYKVRKEVKNGE
                     KELKLSNMFYVRRLVKLSQTYKNIRQRVIHENCTYVISGGLGALGLVVAEWLVNSGATH
                     IVLLSRKMKATNPIEQIRRQKENISIEWIQCDISNIEEVKRVDKKLKIDMRWPVIKGIF
                     HTAGELFDSTVKNLEPKCIYSSFSAKVDGAKHLHTVLSPSDFMVLFSSITGVFGSAGQA
                     LYSAANAALDSLAESWSNNGNLKVLSIQWGAWSEVGMAARSKDLIQRLENQGFGSISNS
                     FGKRVLERLLEENRTGTVCVQPINWSRMSPISHLPLLDQLRSTSVSKSNESKQSKTYAN
                     VDEIRAVLRSIVHEVLGNEVEESIPLMDAGLSSLEMVSLHHTLAREFTNINIPSSIIFN
                     YPTIKDLADFIFTQLEQSTKKKRESSTEEYTGQDWQKLNLTTNGRSVFLVGGVLGTAEG
                     TFGKLANMLPSPVYATIPDLSDENATVENIAKKLIRSARRIQPDGKYIVGGLSFGALIA
                     LEMVCQLEQFDQVEALLLLDPRHTPPFTIPEKNPAKFEKLVAAYTPKAIVHSRTVLVQA
                     VLPDFSGLSSLLQEASRSFQGNEQVELNCRSWCSKISKIPSEGHHFKFLNQNHEALARA
                     LTSLSINWKMEKIDNIKHEDDPIAVISMSCRFPGGASNPEDFWDILIRGHDCVTEVPIS
                     RFDMDDDVYYPERGYEGKSYSNRAAFIENVEWFDHEFFNISRAEALIMDPQQRILLEVA
                     YEAFYKAGYNKERLKGCNAGVFVGQANYDWMTSNEDVDFSSPYYGAGSSASITANRISY
                     TLGLEGPSITMDTACSSSLVALDIAHSKLRDGKCSIALVAGVNLILNSRFFVTASAMQA
                     LSLKGRCATFDALADGYCRGEGVGCVILKPLSQAKADGNKILALIKGTAVNHDGRSASL
                     TAPNGLAQQKVIRKGLEMAGLKGKDIDYIECHGTGTKLGDPIEVDALKNVLSEGRKKPI
                     ILGALKTNTGHLEGAAGIAGFIKAVLVIQHKKVPPNIHINELNPKIDLTGFNAIIPYKE
                     VLFENDVLNAYSEEDEKPLIGAVSSFGFGGTNAHVIIESWETKEEHLETAQSKNLILFN
                     PKFLPWRRLTHPLIYRKEETNDKKTCFISRLSGERSHLWDDHVINNEIWIPAASHLTML
                     AGAKLEKENRESIATSKVSKVVQLDDVIIQKRLLVKENMKIRCVLEENGKGEXSSFNFM
                     VLFSSAAAVFGSPGQANYSAANATMDAIAKSWNRSGESILSIQWGAWSEAGMAANRGTL
                     RRIEMQGFGGISNHLGIEILEYLFSTGKVGVVCATPIDWSRMSLTNNPLVSFKGKDKQI
                     SKKKKSQTVSIPTEDVKQKLIK"
                     /overlap_end="SSLSSPKIVEFAPTQFSNEPIAVISMACRFPGEAHNPEEFWSMLR
                     NGHNCVTEVPFSRFDIDEFYDPVRGSMGKTYTKNAALINSIEWFDNEFFNIPSAEAIVM
                     DPQQRVLLEVSYEAFSRAGYDKSSLKGSNTGVFVGQANYDWMTMNQHDITSPYFGAGSS
                     AAITSNRLSFILGLRGPSMTIDTACSSSLVAMDIATANLRSDKCSLALVAGVNIILSHV
                     NFVGSCSANMLSAKGRCATFDSTADGYCRGEGVGCVVLKKLSRAQADGDEILAIIKGTA
                     VNQDGRSATMTAPSGVAQESVIRRALVEAGVFGKDIDYVECHGTGTELGDPIEVEALKS
                     VLNVEREKRLILGAVKSNIGHLEGAAGIAGFIKTVLVLRNKMVPPNIHFETLNPKINIE
                     NFNIDIPITNTDLRITNPSRKVIAGISSFGFGGTNAHIIIESWETKEEHLETAQSKNLI
                     LFNPKFLPWRRLTHPLIYRKEETNDKKTCFISRLSGERSHLWDDHVINNEIWIPAASHL
                     TMLAGAKLEKENRESIATSKVSKVVQLDDVIIQKRLLVKENMKIRCVLEENGKGEIQTE
                     DSDGAKETNVIVTQISLVAQTSLPNPLQLDVLKSQCSVSMDVDSIYKTFESLGVKFGDT
                     FRTVIEAWRGKDEALARVGIARRVLAPWERSLSLLHPAILDGAFQLMGMSALSSSGVFV
                     PFHVQRAVFSTQNEQEDQWVYVQLKQMTSSSLTADVILMNSSGKITGFVENLTSRRLSS
                     LEISPIECLYQTEWSTVSLRSDLVVTKRSELSRCVLISFAPISFDHKNWLNVIHNQNST
                     ISPVEKNYRVVDLRIEIGNILNQEKWDSIIFIANGEDSFLALEFGLLLLKEIQNRIISG
                     QWNQTDLWFITKSLIHSTTNDDLLGSSVAGLWALARTARIEMSELKLKCIEIEQDINSS
                     GQISNICNVVESFEDENEFQLSYNGLLKVLRLVKLNNLSPEMKTSQQLKINPGETHVIS
                     GGLGALGLVIAKWLIDSGATHILLLSRTRKTEMSIELNSLKEKETAVIEWVQCDVSEKE
                     SVTSVRKVLEESLKWPPVTGIFHTAGVLADGTIRTLDSEALRKSYSAKVYGAINLHNVF
                     SSFNFMVLFSSAAAVFGSPGQANYSAANATMDAIAKSWNRSGESILSIQWGAWSEAGMA
                     ANRGTLRRIEMQGFGGISNHLGIEILEYLFSTGKVGVVCAAPIDWTRIDNYYNPFLEYY
                     RSHLAISRTKIANTVKKVTIDNVDIMNILTQVSMEVLGSKIDENSSLVTSGLDSLGAVE
                     FRNRLSAILDIQLSSIFVYNYPTLAEMASALSTKDSKVSSTIKKERQIESVTDSIAVIG
                     MACRLPGGVASPEEFWSMLIQECDCVTEIPKTRFDIEDVYSPIRGVTTGKSYTKHGAFM
                     SDLEWFDAACFNISNSEARQMDPQQRLILEVGYEAFVRAGYDISKLKGLDAGVFVGQMN
                     YDWMMMNAGTPPSYGGTGMAPSITANRFSYTFGLTGPSFTIDSACSSSLVALDYAIEKI
                     RANRCSLALVGGVNVMLQSMNFVGSSAANMLSPAGRCATFDETADGYCRGEGIGCVVLK
                     SFRKAIADGDNVLAVIKGSAVNHVGKSSSLTAPNGPSQEAVIRNALEQANLKGKDVDYV
                     ECHGTGTQLGDPIEVEALKNVLNDGGRIKSVILGAVKTNIGHLEGAAGIIGLIKTVLVL
                     QHEEVPSNLHFKKLNANIDLTGFKAIFPQNCIKLDTHEKNQVHSERRWIAGVSSFGFGG
                     TNAHVVLESWPAARVLRDSAVELEVDRNFVWLFTGQGSQFSGMGQELYQSEEAFRMALD
                     ICAEHLNNLIDVPLLTLMFNPDMESRLNETRYSQAAILSFEYAMSEMWKNRGVTPKIVL
                     GHSIGEYTAAVVSGVMKLKDALSLVTARGRLMDERCQKGSMVAVFALADTIRSELKLVD
                     DVSISALNGPKMTVLSGKKESLQSLLARLKLPHTFLPVKHGFHSHLMHPMQAEFQKNFE
                     NVALNSPRKDITFVSTVTGTILVGKELMNTDYWVNQVAQPVNFFDAMNAITSYTKDMEV
                     SYIEIGPKQILIPMAKRFVTVNTYTWDPSNDTRVKTIKDKTITQNNRTTNLQNLFNKKH
                     LPWKVKDAKYNEETVDSVNENYFYEIEWETLIYTEARNIIGKLPRYLIFSHHYLSVTSS
                     DGTYVIHTDETSGNHGHENKNITWLDLSDKDNVKTILMRDEWEAILLFGHGEETLQTIQ
                     IALTVLQNSQLQKLKHVWFITSDNEKGEALRALARTARQEIYSVRIWSLEFLYRTSNMN
                     FAKVYETISCTRKQEDYDFRLTGNFEVQVPRLVHMKPYSEINSKPFEIHPYTTYVISGG
                     LGALGLVAAKWIIDSGATNLVLLSRKKPNHIANEKLELLQQSGKVFIECFECDVGDLNS
                     VKKVHLNLKELQWPPVKGVIHSAGVLFDSTISNLDQEKLVNSFKPKVLGAANLRSVFLP
                     LDFFVQFSSVASVFGSAGQANYAISNAVMDGMAMTWKNQGEPVLSIQWAAWSDGGMAVH
                     NKTALKRSERIGFGNISNKLGTAVLDKLFAEGRLGVVCVAPADWSRAIPHLKTTLVERL
                     NQQNKNAMNEKLNFESSEIKNKNVISLIRQVAEDVIGTEIQDDQALLEAGMDSLGAVEF
                     RNQLSEKLNIPLSTGILFDFPTVHTLANHLESIVQIPAVQQQIVVPLSFPSSGRPTLII
                     GAGLGGLSFARMLVQAKEKVIIMESKSEIGGVWKLWANSSSKLQIDSPSYDFGCSDSRE
                     LKTWPSTYPNRDDVLKGAQDMVSTFAGENVSILMNTHVDRVHSVLGHSSEYLIDYTING
                     KPSQMRVGGVAAFTGGLHEPRQLNIPGENIFKGKLGFGTNDDITPATFENSRVVILGHG
                     AFAVENMRTALENGAEHVTILCRKRNMVFSTFCNWLLNSCEGNMSIKTVMEVMRPMYQA
                     AGVDIEALSCFSSENGDFMFDQDTVPPASDLYFLAQATGRLEVIQDIPESLEQDEVVTR
                     GGRRIRANILLKCLGFNTNDALVKEIFGSDCNIQGLWVNEDPNIFVYNDGVQRSRAVHS
                     LLCSSYLFFAQTFASVYLHFKRRPNDLRSALVKMRQVSETETHGRLMVLLWDFLSPAKR
                     TLSERTLRICPFNTFIREREVEWNKYQQVLKLSSKLNLHSLLKPTIDEIRRREPVKLLE
                     ERSIFANKSTSIYRSKPKYRILFLHGQGTDGAIACNLLERCGWITQFSNCLEFIVPDAP
                     YEMPAFTNKQQLSEIGLDTLVEQRLYNLNSNYREWRADFDWFAQIFHGNKALLISDTEN
                     EKIKQSWKQNFEYIRHITEKYGQFDGLAGFCEGASVASVALHLQALFNKGNQDGIDLGL
                     VNVCFLIAMSPWRSPYFEMQQLFNHESPLDVPSLHISGQNDMEMFKQAVPIFMNDFLNP
                     RRYEHNGKHEYPVVTPSLKNIVSELLNQL*"
                     /total_prot_seq="MNTSKKTQTGNSVLVNKLTEILKISREEILGSFNTKLVDFGI
                     DSLQISILQNLLDSSPSLLELYNLTLQNISDLWQNNGTESVAYEKKTIETKQLKFLEMQ
                     ESYYIGRFESDRFLPCQVYSEFDFDQIDIPAFNQAIHYVIEKHPMLRAHIVDDQYQEIR
                     DVEEFNVSFSGIRVERSEINLEKRRFECMNSFKKEPNCFWKIEATILPEGKTRLHVLLD
                     MIFLDAASSFLVIRDLVYAYNNIQNGSFIKSVDDNGLSFFEYCTNIQSSSESAASRKYW
                     HDRLDSMPGPPQLPRVQFEKTVLEPSFERISLALDSTKWRALKMRAQELQITPTALILT
                     AFSEVLRTYSDEPNFTLTITITNRHVGGKNFSEVVGDFTNVLLLSILECSNFQDKVKKV
                     HTDMANALNHKDMSGLKVMRLLREKMSNPSFILPIVFTSLLGIDVMPFIDINGLVPCLV
                     YQQTMTPQVWLDHQVYEIGPNDGKELRINWDYDSMFYSPVLIKEMMEAYRLLLESLSQD
                     TWPKETIEVALPASVQNLRFEINATKRDFGNNLLLHTRFETSAVQFSENIAVIDQEVQF
                     TYKKLDQMVSAAMAVLKKNNVKQGDLVGVVMEKGWEQIVAILGILRAGAAYLPINPSDP
                     DLRISTILKLAETPVVLSHSKVMNTGRNWKSSEDQIIIQISIASLEDVKDTETKLIHVD
                     PDSLAYIIFTSGTEGTPKGVEITHRGAMNTCLDINERLGLSANDSVFSISSLSFDLSVW
                     DIFGILSVGGKVVICKSDATRDPEYWWSQLQKHQITIWNSVPTSFEMLIETIPVNNESG
                     SVQFLKSIMLSGDAIKMDFVRLVKQVHPTVRILCLGGATEASIWSNIHEIFPCKSPKGY
                     LVPYGVPLSNQTMHILDERGLYRPANVLGEIYIGGIGLARGYFRNSEKTSEKFINHRVL
                     GRLYNTGDVGYYLSNGEIQIVGRRRDAQIKIGGYRVELTEIENCAEQVNCVKKVAVIFV
                     PGSVQRLIGFVEVDDGIPEDQVKQELIDRIVSCLPDYMWTRTWIVLNSMPLNSNGKIDR
                     VILATLVPNQVPISTKTESLQRNELEIKILRIAQELLNDSQQSLKTTTSLIEFGMTSLT
                     AIRFSKNLSDEINKKLPYTLVFNHPTVKQIAEMITGHPIDSLRKRQNFSSEPRERSISH
                     NVSIAVIGMACRLPGGVSSAEEFWTMLMEKRNCVTEVPSSRFDINEIYSPNPKTIGKSY
                     TKKGAFINDVEWFDNDFFNIPLAEARTMDPQQRLILEVAYEAFLNAGLDKSALKDSNTG
                     VFIGQMNYDWMLVTDSPHSYAGTGNSPSITANRISFALGLHGASMTVDTACSSSLVAVD
                     LAIEKLRNKKCSVALAGGVNIILHPEPYLITCAAEMLSVDSRCATFDSKANGIVRGEGI
                     GCVVLKCLDQAVFDGDKIFAVIKGSAVNQDGRSATLTAPNGIAQEAALCSALEDAGIDG
                     KDLDYVECHGTGTDLGDPIEVEALAKVLGKERSKPIVLGAVKTNIGHLEGAAGIVGLIK
                     TVLVLQNGQAPPNIHFEKLNPKIDLQQLKGIIPTQTIKIGTDGGKELFAGVSSFGFGGT
                     NAHIILQSYPQKQNTERIASIGPTFVNKKCIPWKLPVPIQSISSHKVEQDEISGSVYEI
                     KWIPLNEISNNEASLNNLIKSRCLILSVESVSTNGTKWVNIIHAVNSNFFTLEDTLQQK
                     RSANLHDTKYLEKLLVNESWSSIILVATSGHGQIVFEIGVRLLKAIQKSYIEKNQQSIP
                     DIWFLDDSQFDEMGLWALARTARIEMPELDLRCVEYNKLNTASHIAELCYKVRKEVKNG
                     EKELKLSNMFYVRRLVKLSQTYKNIRQRVIHENCTYVISGGLGALGLVVAEWLVNSGAT
                     HIVLLSRKMKATNPIEQIRRQKENISIEWIQCDISNIEEVKRVDKKLKIDMRWPVIKGI
                     FHTAGELFDSTVKNLEPKCIYSSFSAKVDGAKHLHTVLSPSDFMVLFSSITGVFGSAGQ
                     ALYSAANAALDSLAESWSNNGNLKVLSIQWGAWSEVGMAARSKDLIQRLENQGFGSISN
                     SFGKRVLERLLEENRTGTVCVQPINWSRMSPISHLPLLDQLRSTSVSKSNESKQSKTYA
                     NVDEIRAVLRSIVHEVLGNEVEESIPLMDAGLSSLEMVSLHHTLAREFTNINIPSSIIF
                     NYPTIKDLADFIFTQLEQSTKKKRESSTEEYTGQDWQKLNLTTNGRSVFLVGGVLGTAE
                     GTFGKLANMLPSPVYATIPDLSDENATVENIAKKLIRSARRIQPDGKYIVGGLSFGALI
                     ALEMVCQLEQFDQVEALLLLDPRHTPPFTIPEKNPAKFEKLVAAYTPKAIVHSRTVLVQ
                     AVLPDFSGLSSLLQEASRSFQGNEQVELNCRSWCSKISKIPSEGHHFKFLNQNHEALAR
                     ALTSLSINWKMEKIDNIKHEDDPIAVISMSCRFPGGASNPEDFWDILIRGHDCVTEVPI
                     SRFDMDDDVYYPERGYEGKSYSNRAAFIENVEWFDHEFFNISRAEALIMDPQQRILLEV
                     AYEAFYKAGYNKERLKGCNAGVFVGQANYDWMTSNEDVDFSSPYYGAGSSASITANRIS
                     YTLGLEGPSITMDTACSSSLVALDIAHSKLRDGKCSIALVAGVNLILNSRFFVTASAMQ
                     ALSLKGRCATFDALADGYCRGEGVGCVILKPLSQAKADGNKILALIKGTAVNHDGRSAS
                     LTAPNGLAQQKVIRKGLEMAGLKGKDIDYIECHGTGTKLGDPIEVDALKNVLSEGRKKP
                     IILGALKTNTGHLEGAAGIAGFIKAVLVIQHKKVPPNIHINELNPKIDLTGFNAIIPYK
                     EVLFENDVLNAYSEEDEKPLIGAVSSFGFGGTNAHVIIESWETKEEHLETAQSKNLILF
                     NPKFLPWRRLTHPLIYRKEETNDKKTCFISRLSGERSHLWDDHVINNEIWIPAASHLTM
                     LAGAKLEKENRESIATSKVSKVVQLDDVIIQKRLLVKENMKIRCVLEENGKGEXSSFNF
                     MVLFSSAAAVFGSPGQANYSAANATMDAIAKSWNRSGESILSIQWGAWSEAGMAANRGT
                     LRRIEMQGFGGISNHLGIEILEYLFSTGKVGVVCATPIDWSRMSLTNNPLVSFKGKDKQ
                     ISKKKKSQTVSIPTEDVKQKLIKIAVEVLNAEKIDENVSLIEFGLDSLGAVEFRNLLVA
                     EINIELPSIFVYNHPSISDMVSYLSSLSSPKIVEFAPTQFSNEPIAVISMACRFPGEAH
                     NPEEFWSMLRNGHNCVTEVPFSRFDIDEFYDPVRGSMGKTYTKNAALINSIEWFDNEFF
                     NIPSAEAIVMDPQQRVLLEVSYEAFSRAGYDKSSLKGSNTGVFVGQANYDWMTMNQHDI
                     TSPYFGAGSSAAITSNRLSFILGLRGPSMTIDTACSSSLVAMDIATANLRSDKCSLALV
                     AGVNIILSHVNFVGSCSANMLSAKGRCATFDSTADGYCRGEGVGCVVLKKLSRAQADGD
                     EILAIIKGTAVNQDGRSATMTAPSGVAQESVIRRALVEAGVFGKDIDYVECHGTGTELG
                     DPIEVEALKSVLNVEREKRLILGAVKSNIGHLEGAAGIAGFIKTVLVLRNKMVPPNIHF
                     ETLNPKINIENFNIDIPITNTDLRITNPSRKVIAGISSFGFGGTNAHIIIESWETKEEH
                     LETAQSKNLILFNPKFLPWRRLTHPLIYRKEETNDKKTCFISRLSGERSHLWDDHVINN
                     EIWIPAASHLTMLAGAKLEKENRESIATSKVSKVVQLDDVIIQKRLLVKENMKIRCVLE
                     ENGKGEIQTEDSDGAKETNVIVTQISLVAQTSLPNPLQLDVLKSQCSVSMDVDSIYKTF
                     ESLGVKFGDTFRTVIEAWRGKDEALARVGIARRVLAPWERSLSLLHPAILDGAFQLMGM
                     SALSSSGVFVPFHVQRAVFSTQNEQEDQWVYVQLKQMTSSSLTADVILMNSSGKITGFV
                     ENLTSRRLSSLEISPIECLYQTEWSTVSLRSDLVVTKRSELSRCVLISFAPISFDHKNW
                     LNVIHNQNSTISPVEKNYRVVDLRIEIGNILNQEKWDSIIFIANGEDSFLALEFGLLLL
                     KEIQNRIISGQWNQTDLWFITKSLIHSTTNDDLLGSSVAGLWALARTARIEMSELKLKC
                     IEIEQDINSSGQISNICNVVESFEDENEFQLSYNGLLKVLRLVKLNNLSPEMKTSQQLK
                     INPGETHVISGGLGALGLVIAKWLIDSGATHILLLSRTRKTEMSIELNSLKEKETAVIE
                     WVQCDVSEKESVTSVRKVLEESLKWPPVTGIFHTAGVLADGTIRTLDSEALRKSYSAKV
                     YGAINLHNVFSSFNFMVLFSSAAAVFGSPGQANYSAANATMDAIAKSWNRSGESILSIQ
                     WGAWSEAGMAANRGTLRRIEMQGFGGISNHLGIEILEYLFSTGKVGVVCAAPIDWTRID
                     NYYNPFLEYYRSHLAISRTKIANTVKKVTIDNVDIMNILTQVSMEVLGSKIDENSSLVT
                     SGLDSLGAVEFRNRLSAILDIQLSSIFVYNYPTLAEMASALSTKDSKVSSTIKKERQIE
                     SVTDSIAVIGMACRLPGGVASPEEFWSMLIQECDCVTEIPKTRFDIEDVYSPIRGVTTG
                     KSYTKHGAFMSDLEWFDAACFNISNSEARQMDPQQRLILEVGYEAFVRAGYDISKLKGL
                     DAGVFVGQMNYDWMMMNAGTPPSYGGTGMAPSITANRFSYTFGLTGPSFTIDSACSSSL
                     VALDYAIEKIRANRCSLALVGGVNVMLQSMNFVGSSAANMLSPAGRCATFDETADGYCR
                     GEGIGCVVLKSFRKAIADGDNVLAVIKGSAVNHVGKSSSLTAPNGPSQEAVIRNALEQA
                     NLKGKDVDYVECHGTGTQLGDPIEVEALKNVLNDGGRIKSVILGAVKTNIGHLEGAAGI
                     IGLIKTVLVLQHEEVPSNLHFKKLNANIDLTGFKAIFPQNCIKLDTHEKNQVHSERRWI
                     AGVSSFGFGGTNAHVVLESWPAARVLRDSAVELEVDRNFVWLFTGQGSQFSGMGQELYQ
                     SEEAFRMALDICAEHLNNLIDVPLLTLMFNPDMESRLNETRYSQAAILSFEYAMSEMWK
                     NRGVTPKIVLGHSIGEYTAAVVSGVMKLKDALSLVTARGRLMDERCQKGSMVAVFALAD
                     TIRSELKLVDDVSISALNGPKMTVLSGKKESLQSLLARLKLPHTFLPVKHGFHSHLMHP
                     MQAEFQKNFENVALNSPRKDITFVSTVTGTILVGKELMNTDYWVNQVAQPVNFFDAMNA
                     ITSYTKDMEVSYIEIGPKQILIPMAKRFVTVNTYTWDPSNDTRVKTIKDKTITQNNRTT
                     NLQNLFNKKHLPWKVKDAKYNEETVDSVNENYFYEIEWETLIYTEARNIIGKLPRYLIF
                     SHHYLSVTSSDGTYVIHTDETSGNHGHENKNITWLDLSDKDNVKTILMRDEWEAILLFG
                     HGEETLQTIQIALTVLQNSQLQKLKHVWFITSDNEKGEALRALARTARQEIYSVRIWSL
                     EFLYRTSNMNFAKVYETISCTRKQEDYDFRLTGNFEVQVPRLVHMKPYSEINSKPFEIH
                     PYTTYVISGGLGALGLVAAKWIIDSGATNLVLLSRKKPNHIANEKLELLQQSGKVFIEC
                     FECDVGDLNSVKKVHLNLKELQWPPVKGVIHSAGVLFDSTISNLDQEKLVNSFKPKVLG
                     AANLRSVFLPLDFFVQFSSVASVFGSAGQANYAISNAVMDGMAMTWKNQGEPVLSIQWA
                     AWSDGGMAVHNKTALKRSERIGFGNISNKLGTAVLDKLFAEGRLGVVCVAPADWSRAIP
                     HLKTTLVERLNQQNKNAMNEKLNFESSEIKNKNVISLIRQVAEDVIGTEIQDDQALLEA
                     GMDSLGAVEFRNQLSEKLNIPLSTGILFDFPTVHTLANHLESIVQIPAVQQQIVVPLSF
                     PSSGRPTLIIGAGLGGLSFARMLVQAKEKVIIMESKSEIGGVWKLWANSSSKLQIDSPS
                     YDFGCSDSRELKTWPSTYPNRDDVLKGAQDMVSTFAGENVSILMNTHVDRVHSVLGHSS
                     EYLIDYTINGKPSQMRVGGVAAFTGGLHEPRQLNIPGENIFKGKLGFGTNDDITPATFE
                     NSRVVILGHGAFAVENMRTALENGAEHVTILCRKRNMVFSTFCNWLLNSCEGNMSIKTV
                     MEVMRPMYQAAGVDIEALSCFSSENGDFMFDQDTVPPASDLYFLAQATGRLEVIQDIPE
                     SLEQDEVVTRGGRRIRANILLKCLGFNTNDALVKEIFGSDCNIQGLWVNEDPNIFVYND
                     GVQRSRAVHSLLCSSYLFFAQTFASVYLHFKRRPNDLRSALVKMRQVSETETHGRLMVL
                     LWDFLSPAKRTLSERTLRICPFNTFIREREVEWNKYQQVLKLSSKLNLHSLLKPTIDEI
                     RRREPVKLLEERSIFANKSTSIYRSKPKYRILFLHGQGTDGAIACNLLERCGWITQFSN
                     CLEFIVPDAPYEMPAFTNKQQLSEIGLDTLVEQRLYNLNSNYREWRADFDWFAQIFHGN
                     KALLISDTENEKIKQSWKQNFEYIRHITEKYGQFDGLAGFCEGASVASVALHLQALFNK
                     GNQDGIDLGLVNVCFLIAMSPWRSPYFEMQQLFNHESPLDVPSLHISGQNDMEMFKQAV
                     PIFMNDFLNPRRYEHNGKHEYPVVTPSLKNIVSELLNQL*"
                     /DNA="TAGATACGAAACCATATCGGAAATAGAAGGATGATTATATACAAAGATACTAG
                     GCAGTTCAATGTTTATCTCCGCTACAAGAAGATTTCTGAATTCCACAGCTCCTAGTGAA
                     TCCAAACCGAACTCTATTAACGACACATTTTCATCGATCTTCTCTGCATTCAATACCTC
                     TACTGCTAT"
                     /domain_id=19
     BGC_Domain      complement(28325..28477)
                     /type="KR_PKS"
                     /locus_tag="AVAG00146wholescaffoldg23567_16"
                     /detection_type="HMMER3 PFAM SEED"
                     /bitscore="47.1"
                     /evalue="7.4e-14"
                     /strand=-1
                     /translation="NFMVLFSSAAAVFGSPGQANYSAANATMDAIAKSWNRSGESILSI
                     QWGAWS"
                     /prot_start=2990
                     /prot_end=3041
                     /overlap_start="MNTSKKTQTGNSVLVNKLTEILKISREEILGSFNTKLVDFGID
                     SLQISILQNLLDSSPSLLELYNLTLQNISDLWQNNGTESVAYEKKTIETKQLKFLEMQE
                     SYYIGRFESDRFLPCQVYSEFDFDQIDIPAFNQAIHYVIEKHPMLRAHIVDDQYQEIRD
                     VEEFNVSFSGIRVERSEINLEKRRFECMNSFKKEPNCFWKIEATILPEGKTRLHVLLDM
                     IFLDAASSFLVIRDLVYAYNNIQNGSFIKSVDDNGLSFFEYCTNIQSSSESAASRKYWH
                     DRLDSMPGPPQLPRVQFEKTVLEPSFERISLALDSTKWRALKMRAQELQITPTALILTA
                     FSEVLRTYSDEPNFTLTITITNRHVGGKNFSEVVGDFTNVLLLSILECSNFQDKVKKVH
                     TDMANALNHKDMSGLKVMRLLREKMSNPSFILPIVFTSLLGIDVMPFIDINGLVPCLVY
                     QQTMTPQVWLDHQVYEIGPNDGKELRINWDYDSMFYSPVLIKEMMEAYRLLLESLSQDT
                     WPKETIEVALPASVQNLRFEINATKRDFGNNLLLHTRFETSAVQFSENIAVIDQEVQFT
                     YKKLDQMVSAAMAVLKKNNVKQGDLVGVVMEKGWEQIVAILGILRAGAAYLPINPSDPD
                     LRISTILKLAETPVVLSHSKVMNTGRNWKSSEDQIIIQISIASLEDVKDTETKLIHVDP
                     DSLAYIIFTSGTEGTPKGVEITHRGAMNTCLDINERLGLSANDSVFSISSLSFDLSVWD
                     IFGILSVGGKVVICKSDATRDPEYWWSQLQKHQITIWNSVPTSFEMLIETIPVNNESGS
                     VQFLKSIMLSGDAIKMDFVRLVKQVHPTVRILCLGGATEASIWSNIHEIFPCKSPKGYL
                     VPYGVPLSNQTMHILDERGLYRPANVLGEIYIGGIGLARGYFRNSEKTSEKFINHRVLG
                     RLYNTGDVGYYLSNGEIQIVGRRRDAQIKIGGYRVELTEIENCAEQVNCVKKVAVIFVP
                     GSVQRLIGFVEVDDGIPEDQVKQELIDRIVSCLPDYMWTRTWIVLNSMPLNSNGKIDRV
                     ILATLVPNQVPISTKTESLQRNELEIKILRIAQELLNDSQQSLKTTTSLIEFGMTSLTA
                     IRFSKNLSDEINKKLPYTLVFNHPTVKQIAEMITGHPIDSLRKRQNFSSEPRERSISHN
                     VSIAVIGMACRLPGGVSSAEEFWTMLMEKRNCVTEVPSSRFDINEIYSPNPKTIGKSYT
                     KKGAFINDVEWFDNDFFNIPLAEARTMDPQQRLILEVAYEAFLNAGLDKSALKDSNTGV
                     FIGQMNYDWMLVTDSPHSYAGTGNSPSITANRISFALGLHGASMTVDTACSSSLVAVDL
                     AIEKLRNKKCSVALAGGVNIILHPEPYLITCAAEMLSVDSRCATFDSKANGIVRGEGIG
                     CVVLKCLDQAVFDGDKIFAVIKGSAVNQDGRSATLTAPNGIAQEAALCSALEDAGIDGK
                     DLDYVECHGTGTDLGDPIEVEALAKVLGKERSKPIVLGAVKTNIGHLEGAAGIVGLIKT
                     VLVLQNGQAPPNIHFEKLNPKIDLQQLKGIIPTQTIKIGTDGGKELFAGVSSFGFGGTN
                     AHIILQSYPQKQNTERIASIGPTFVNKKCIPWKLPVPIQSISSHKVEQDEISGSVYEIK
                     WIPLNEISNNEASLNNLIKSRCLILSVESVSTNGTKWVNIIHAVNSNFFTLEDTLQQKR
                     SANLHDTKYLEKLLVNESWSSIILVATSGHGQIVFEIGVRLLKAIQKSYIEKNQQSIPD
                     IWFLDDSQFDEMGLWALARTARIEMPELDLRCVEYNKLNTASHIAELCYKVRKEVKNGE
                     KELKLSNMFYVRRLVKLSQTYKNIRQRVIHENCTYVISGGLGALGLVVAEWLVNSGATH
                     IVLLSRKMKATNPIEQIRRQKENISIEWIQCDISNIEEVKRVDKKLKIDMRWPVIKGIF
                     HTAGELFDSTVKNLEPKCIYSSFSAKVDGAKHLHTVLSPSDFMVLFSSITGVFGSAGQA
                     LYSAANAALDSLAESWSNNGNLKVLSIQWGAWSEVGMAARSKDLIQRLENQGFGSISNS
                     FGKRVLERLLEENRTGTVCVQPINWSRMSPISHLPLLDQLRSTSVSKSNESKQSKTYAN
                     VDEIRAVLRSIVHEVLGNEVEESIPLMDAGLSSLEMVSLHHTLAREFTNINIPSSIIFN
                     YPTIKDLADFIFTQLEQSTKKKRESSTEEYTGQDWQKLNLTTNGRSVFLVGGVLGTAEG
                     TFGKLANMLPSPVYATIPDLSDENATVENIAKKLIRSARRIQPDGKYIVGGLSFGALIA
                     LEMVCQLEQFDQVEALLLLDPRHTPPFTIPEKNPAKFEKLVAAYTPKAIVHSRTVLVQA
                     VLPDFSGLSSLLQEASRSFQGNEQVELNCRSWCSKISKIPSEGHHFKFLNQNHEALARA
                     LTSLSINWKMEKIDNIKHEDDPIAVISMSCRFPGGASNPEDFWDILIRGHDCVTEVPIS
                     RFDMDDDVYYPERGYEGKSYSNRAAFIENVEWFDHEFFNISRAEALIMDPQQRILLEVA
                     YEAFYKAGYNKERLKGCNAGVFVGQANYDWMTSNEDVDFSSPYYGAGSSASITANRISY
                     TLGLEGPSITMDTACSSSLVALDIAHSKLRDGKCSIALVAGVNLILNSRFFVTASAMQA
                     LSLKGRCATFDALADGYCRGEGVGCVILKPLSQAKADGNKILALIKGTAVNHDGRSASL
                     TAPNGLAQQKVIRKGLEMAGLKGKDIDYIECHGTGTKLGDPIEVDALKNVLSEGRKKPI
                     ILGALKTNTGHLEGAAGIAGFIKAVLVIQHKKVPPNIHINELNPKIDLTGFNAIIPYKE
                     VLFENDVLNAYSEEDEKPLIGAVSSFGFGGTNAHVIIESWETKEEHLETAQSKNLILFN
                     PKFLPWRRLTHPLIYRKEETNDKKTCFISRLSGERSHLWDDHVINNEIWIPAASHLTML
                     AGAKLEKENRESIATSKVSKVVQLDDVIIQKRLLVKENMKIRCVLEENGKGEXSSF"
                     /overlap_end="EAGMAANRGTLRRIEMQGFGGISNHLGIEILEYLFSTGKVGVVCA
                     TPIDWSRMSLTNNPLVSFKGKDKQISKKKKSQTVSIPTEDVKQKLIKIAVEVLNAEKID
                     ENVSLIEFGLDSLGAVEFRNLLVAEINIELPSIFVYNHPSISDMVSYLSSLSSPKIVEF
                     APTQFSNEPIAVISMACRFPGEAHNPEEFWSMLRNGHNCVTEVPFSRFDIDEFYDPVRG
                     SMGKTYTKNAALINSIEWFDNEFFNIPSAEAIVMDPQQRVLLEVSYEAFSRAGYDKSSL
                     KGSNTGVFVGQANYDWMTMNQHDITSPYFGAGSSAAITSNRLSFILGLRGPSMTIDTAC
                     SSSLVAMDIATANLRSDKCSLALVAGVNIILSHVNFVGSCSANMLSAKGRCATFDSTAD
                     GYCRGEGVGCVVLKKLSRAQADGDEILAIIKGTAVNQDGRSATMTAPSGVAQESVIRRA
                     LVEAGVFGKDIDYVECHGTGTELGDPIEVEALKSVLNVEREKRLILGAVKSNIGHLEGA
                     AGIAGFIKTVLVLRNKMVPPNIHFETLNPKINIENFNIDIPITNTDLRITNPSRKVIAG
                     ISSFGFGGTNAHIIIESWETKEEHLETAQSKNLILFNPKFLPWRRLTHPLIYRKEETND
                     KKTCFISRLSGERSHLWDDHVINNEIWIPAASHLTMLAGAKLEKENRESIATSKVSKVV
                     QLDDVIIQKRLLVKENMKIRCVLEENGKGEIQTEDSDGAKETNVIVTQISLVAQTSLPN
                     PLQLDVLKSQCSVSMDVDSIYKTFESLGVKFGDTFRTVIEAWRGKDEALARVGIARRVL
                     APWERSLSLLHPAILDGAFQLMGMSALSSSGVFVPFHVQRAVFSTQNEQEDQWVYVQLK
                     QMTSSSLTADVILMNSSGKITGFVENLTSRRLSSLEISPIECLYQTEWSTVSLRSDLVV
                     TKRSELSRCVLISFAPISFDHKNWLNVIHNQNSTISPVEKNYRVVDLRIEIGNILNQEK
                     WDSIIFIANGEDSFLALEFGLLLLKEIQNRIISGQWNQTDLWFITKSLIHSTTNDDLLG
                     SSVAGLWALARTARIEMSELKLKCIEIEQDINSSGQISNICNVVESFEDENEFQLSYNG
                     LLKVLRLVKLNNLSPEMKTSQQLKINPGETHVISGGLGALGLVIAKWLIDSGATHILLL
                     SRTRKTEMSIELNSLKEKETAVIEWVQCDVSEKESVTSVRKVLEESLKWPPVTGIFHTA
                     GVLADGTIRTLDSEALRKSYSAKVYGAINLHNVFSSFNFMVLFSSAAAVFGSPGQANYS
                     AANATMDAIAKSWNRSGESILSIQWGAWSEAGMAANRGTLRRIEMQGFGGISNHLGIEI
                     LEYLFSTGKVGVVCAAPIDWTRIDNYYNPFLEYYRSHLAISRTKIANTVKKVTIDNVDI
                     MNILTQVSMEVLGSKIDENSSLVTSGLDSLGAVEFRNRLSAILDIQLSSIFVYNYPTLA
                     EMASALSTKDSKVSSTIKKERQIESVTDSIAVIGMACRLPGGVASPEEFWSMLIQECDC
                     VTEIPKTRFDIEDVYSPIRGVTTGKSYTKHGAFMSDLEWFDAACFNISNSEARQMDPQQ
                     RLILEVGYEAFVRAGYDISKLKGLDAGVFVGQMNYDWMMMNAGTPPSYGGTGMAPSITA
                     NRFSYTFGLTGPSFTIDSACSSSLVALDYAIEKIRANRCSLALVGGVNVMLQSMNFVGS
                     SAANMLSPAGRCATFDETADGYCRGEGIGCVVLKSFRKAIADGDNVLAVIKGSAVNHVG
                     KSSSLTAPNGPSQEAVIRNALEQANLKGKDVDYVECHGTGTQLGDPIEVEALKNVLNDG
                     GRIKSVILGAVKTNIGHLEGAAGIIGLIKTVLVLQHEEVPSNLHFKKLNANIDLTGFKA
                     IFPQNCIKLDTHEKNQVHSERRWIAGVSSFGFGGTNAHVVLESWPAARVLRDSAVELEV
                     DRNFVWLFTGQGSQFSGMGQELYQSEEAFRMALDICAEHLNNLIDVPLLTLMFNPDMES
                     RLNETRYSQAAILSFEYAMSEMWKNRGVTPKIVLGHSIGEYTAAVVSGVMKLKDALSLV
                     TARGRLMDERCQKGSMVAVFALADTIRSELKLVDDVSISALNGPKMTVLSGKKESLQSL
                     LARLKLPHTFLPVKHGFHSHLMHPMQAEFQKNFENVALNSPRKDITFVSTVTGTILVGK
                     ELMNTDYWVNQVAQPVNFFDAMNAITSYTKDMEVSYIEIGPKQILIPMAKRFVTVNTYT
                     WDPSNDTRVKTIKDKTITQNNRTTNLQNLFNKKHLPWKVKDAKYNEETVDSVNENYFYE
                     IEWETLIYTEARNIIGKLPRYLIFSHHYLSVTSSDGTYVIHTDETSGNHGHENKNITWL
                     DLSDKDNVKTILMRDEWEAILLFGHGEETLQTIQIALTVLQNSQLQKLKHVWFITSDNE
                     KGEALRALARTARQEIYSVRIWSLEFLYRTSNMNFAKVYETISCTRKQEDYDFRLTGNF
                     EVQVPRLVHMKPYSEINSKPFEIHPYTTYVISGGLGALGLVAAKWIIDSGATNLVLLSR
                     KKPNHIANEKLELLQQSGKVFIECFECDVGDLNSVKKVHLNLKELQWPPVKGVIHSAGV
                     LFDSTISNLDQEKLVNSFKPKVLGAANLRSVFLPLDFFVQFSSVASVFGSAGQANYAIS
                     NAVMDGMAMTWKNQGEPVLSIQWAAWSDGGMAVHNKTALKRSERIGFGNISNKLGTAVL
                     DKLFAEGRLGVVCVAPADWSRAIPHLKTTLVERLNQQNKNAMNEKLNFESSEIKNKNVI
                     SLIRQVAEDVIGTEIQDDQALLEAGMDSLGAVEFRNQLSEKLNIPLSTGILFDFPTVHT
                     LANHLESIVQIPAVQQQIVVPLSFPSSGRPTLIIGAGLGGLSFARMLVQAKEKVIIMES
                     KSEIGGVWKLWANSSSKLQIDSPSYDFGCSDSRELKTWPSTYPNRDDVLKGAQDMVSTF
                     AGENVSILMNTHVDRVHSVLGHSSEYLIDYTINGKPSQMRVGGVAAFTGGLHEPRQLNI
                     PGENIFKGKLGFGTNDDITPATFENSRVVILGHGAFAVENMRTALENGAEHVTILCRKR
                     NMVFSTFCNWLLNSCEGNMSIKTVMEVMRPMYQAAGVDIEALSCFSSENGDFMFDQDTV
[truncated: 1,010,384 more chars]
