# Supplementary material for: Bdelloid rotifers deploy horizontally acquired biosynthetic genes against a fungal pathogen
Source: Nat Commun. 2024 Jul 18;15:5787. doi: 10.1038/s41467-024-49919-1 (PMC11258130; doi:10.1038/s41467-024-49919-1)
Supplement: Supplementary file 15 — Supplementary Data 11 [file 41467_2024_49919_MOESM15_ESM.zip › project AVAG00146 scaffold/hmmer_output/ACP_hmmer.search]

# hmmsearch :: search profile(s) against a sequence database
# HMMER 3.1b2 (February 2015); http://hmmer.org/
# Copyright (C) 2015 Howard Hughes Medical Institute.
# Freely distributed under the GNU General Public License (GPLv3).
# - - - - - - - - - - - - - - - - - - - - - - - - - - - - - - - - - - - -
# query HMM file:                  /var/www/git/PhaBiP2/pipeline/DB/hmm_profiles_search/ACP.hmm
# target sequence database:        /var/www/git/sempi_web/sempi_web/media/pipeline_output/24970/0/proteins.fasta
# domain reporting threshold:      score >= 13.9
# - - - - - - - - - - - - - - - - - - - - - - - - - - - - - - - - - - - -

Query:       ACP_ali  [M=67]
Scores for complete sequences (score includes all domains):
   --- full sequence ---   --- best 1 domain ---    -#dom-
    E-value  score  bias    E-value  score  bias    exp  N  Sequence                         Description
    ------- ------ -----    ------- ------ -----   ---- --  --------                         -----------
      2e-63  205.5   5.0      4e-14   47.5   0.2    7.0  5  AVAG00146wholescaffoldg23567_16   # 17554 # 37447 # -1
    4.6e-09   31.3   0.0    9.3e-09   30.3   0.0    1.5  1  AVAG00146wholescaffoldg23567_227  # 280286 # 282167 # -1
    2.5e-06   22.6   0.0    5.4e-06   21.5   0.0    1.5  1  AVAG00146wholescaffoldg23567_222  # 272988 # 275565 # -1


Domain annotation for each sequence (and alignments):
>> AVAG00146wholescaffoldg23567_16  # 17554 # 37447 # -1
   #    score  bias  c-Evalue  i-Evalue hmmfrom  hmm to    alifrom  ali to    envfrom  env to     acc
 ---   ------ ----- --------- --------- ------- -------    ------- -------    ------- -------    ----
   1 !   36.1   0.0   1.4e-12   1.5e-10       2      65 ..    1074    1137 ..    1073    1139 .. 0.92
   2 !   36.5   0.0   1.1e-12   1.1e-10       2      66 ..    2116    2178 ..    2115    2179 .. 0.93
   3 !   42.0   0.0   2.1e-14   2.1e-12       5      66 ..    3134    3193 ..    3130    3194 .. 0.93
   4 !   35.4   0.1   2.3e-12   2.4e-10       8      66 ..    4453    4508 ..    4446    4509 .. 0.92
   5 !   47.5   0.2     4e-16     4e-14       2      66 ..    5803    5864 ..    5802    5865 .. 0.95

  Alignments for each domain:
  == domain 1  score: 36.1 bits;  conditional E-value: 1.4e-12
                          ACP_ali    2 lraivaevLgldpeeldpdtsffdlGlDSltaveLrnrlerelgvdlpatllfehptiaaLaah 65  
                                       +++i++e L+   ++l  +ts+ ++G+ Slta++++  l++e++  lp tl+f+hpt+ ++a+ 
  AVAG00146wholescaffoldg23567_16 1074 ILRIAQELLNDSQQSLKTTTSLIEFGMTSLTAIRFSKNLSDEINKKLPYTLVFNHPTVKQIAEM 1137
                                       6789999999766789999******************************************985 PP

  == domain 2  score: 36.5 bits;  conditional E-value: 1.1e-12
                          ACP_ali    2 lraivaevLgldpeeldpdtsffdlGlDSltaveLrnrlerel.gvdlpatllfehptiaaLaahl 66  
                                       lr+iv evLg    e++++ +++d Gl Sl +v L+ +l+re+ ++ +p + +f++pti +La+++
  AVAG00146wholescaffoldg23567_16 2116 LRSIVHEVLG---NEVEESIPLMDAGLSSLEMVSLHHTLAREFtNINIPSSIIFNYPTIKDLADFI 2178
                                       899*******...56777889******************99999*******************986 PP

  == domain 3  score: 42.0 bits;  conditional E-value: 2.1e-14
                          ACP_ali    5 ivaevLgldpeeldpdtsffdlGlDSltaveLrnrlerelgvdlpatllfehptiaaLaahl 66  
                                       i+ evL+  +e +d++ s+ ++GlDSl ave+rn l +e++++lp  ++++hp+i +++++l
  AVAG00146wholescaffoldg23567_16 3134 IAVEVLN--AEKIDENVSLIEFGLDSLGAVEFRNLLVAEINIELPSIFVYNHPSISDMVSYL 3193
                                       6778998..578************************************************98 PP

  == domain 4  score: 35.4 bits;  conditional E-value: 2.3e-12
                          ACP_ali    8 evLgldpeeldpdtsffdlGlDSltaveLrnrlerelgvdlpatllfehptiaaLaahl 66  
                                       evLg   + +d+++s+   GlDSl ave+rnrl++ l+++l+  +++++pt+a++a+ l
  AVAG00146wholescaffoldg23567_16 4453 EVLG---SKIDENSSLVTSGLDSLGAVEFRNRLSAILDIQLSSIFVYNYPTLAEMASAL 4508
                                       7888...56999********************************************876 PP

  == domain 5  score: 47.5 bits;  conditional E-value: 4e-16
                          ACP_ali    2 lraivaevLgldpeeldpdtsffdlGlDSltaveLrnrlerelgvdlpatllfehptiaaLaahl 66  
                                       +r+++ +v+g    e+ +d+++ + G+DSl ave+rn+l+++l+++l++  lf++pt+  La+hl
  AVAG00146wholescaffoldg23567_16 5803 IRQVAEDVIG---TEIQDDQALLEAGMDSLGAVEFRNQLSEKLNIPLSTGILFDFPTVHTLANHL 5864
                                       8999*****9...57999**********************************************8 PP

>> AVAG00146wholescaffoldg23567_227  # 280286 # 282167 # -1
   #    score  bias  c-Evalue  i-Evalue hmmfrom  hmm to    alifrom  ali to    envfrom  env to     acc
 ---   ------ ----- --------- --------- ------- -------    ------- -------    ------- -------    ----
   1 !   30.3   0.0   9.1e-11   9.3e-09      10      66 ..     505     557 ..     492     558 .. 0.92

  Alignments for each domain:
  == domain 1  score: 30.3 bits;  conditional E-value: 9.1e-11
                           ACP_ali  10 LgldpeeldpdtsffdlGlDSltaveLrnrlerelgvdlpatllfehptiaaLaahl 66 
                                       L    e +d d++++  GlDSlta+ L+  l  ++  ++p+t+l++ +++  +a+h+
  AVAG00146wholescaffoldg23567_227 505 L----EVIDTDRPLMAQGLDSLTAMSLAQSLCLKYSTRIPVTTLLQGKSLKNVAEHI 557
                                       4....34899*********************999*********************98 PP

>> AVAG00146wholescaffoldg23567_222  # 272988 # 275565 # -1
   #    score  bias  c-Evalue  i-Evalue hmmfrom  hmm to    alifrom  ali to    envfrom  env to     acc
 ---   ------ ----- --------- --------- ------- -------    ------- -------    ------- -------    ----
   1 !   21.5   0.0   5.3e-08   5.4e-06      17      66 ..     143     192 ..     127     193 .. 0.87

  Alignments for each domain:
  == domain 1  score: 21.5 bits;  conditional E-value: 5.3e-08
                           ACP_ali  17 ldpdtsffdlGlDSltaveLrnrlerelgvdlpatllfehptiaaLaahl 66 
                                       ++ d sf+ lG  Sl+a++ +  ++++l  d   +llf +p++++La+ l
  AVAG00146wholescaffoldg23567_222 143 INVDISFSALGASSLHAMKALTLIRKRLYPDMNIQLLFSNPSVRQLARVL 192
                                       666778**********************88888899***********965 PP


Internal pipeline statistics summary:
-------------------------------------
Query model(s):                              1  (67 nodes)
Target sequences:                          306  (58887 residues searched)
Passed MSV filter:                        10  (0.0326797); expected 6.1 (0.02)
Passed bias filter:                       10  (0.0326797); expected 6.1 (0.02)
Passed Vit filter:                         3  (0.00980392); expected 0.3 (0.001)
Passed Fwd filter:                         3  (0.00980392); expected 0.0 (1e-05)
Initial search space (Z):                306  [actual number of targets]
Domain search space  (domZ):               3  [number of targets reported over threshold]
# CPU time: 0.01u 0.00s 00:00:00.01 Elapsed: 00:00:00.00
# Mc/sec: inf
//
[ok]
