# Supplementary material for: Bdelloid rotifers deploy horizontally acquired biosynthetic genes against a fungal pathogen
Source: Nat Commun. 2024 Jul 18;15:5787. doi: 10.1038/s41467-024-49919-1 (PMC11258130; doi:10.1038/s41467-024-49919-1)
Supplement: Supplementary file 15 — Supplementary Data 11 [file 41467_2024_49919_MOESM15_ESM.zip › project AVAG00146 scaffold/hmmer_output/AT_PKS_hmmer.search]

# hmmsearch :: search profile(s) against a sequence database
# HMMER 3.1b2 (February 2015); http://hmmer.org/
# Copyright (C) 2015 Howard Hughes Medical Institute.
# Freely distributed under the GNU General Public License (GPLv3).
# - - - - - - - - - - - - - - - - - - - - - - - - - - - - - - - - - - - -
# query HMM file:                  /var/www/git/PhaBiP2/pipeline/DB/hmm_profiles_search/AT_PKS.hmm
# target sequence database:        /var/www/git/sempi_web/sempi_web/media/pipeline_output/24970/0/proteins.fasta
# domain reporting threshold:      score >= 47.4
# - - - - - - - - - - - - - - - - - - - - - - - - - - - - - - - - - - - -

Query:       AT_PKS_ali  [M=285]
Scores for complete sequences (score includes all domains):
   --- full sequence ---   --- best 1 domain ---    -#dom-
    E-value  score  bias    E-value  score  bias    exp  N  Sequence                         Description
    ------- ------ -----    ------- ------ -----   ---- --  --------                         -----------
    2.9e-79  261.4   0.0    7.4e-79  260.0   0.0    1.7  1  AVAG00146wholescaffoldg23567_16   # 17554 # 37447 # -1
    1.7e-71  235.9   0.0    4.8e-71  234.4   0.0    1.6  1  AVAG00146wholescaffoldg23567_227  # 280286 # 282167 # -1


Domain annotation for each sequence (and alignments):
>> AVAG00146wholescaffoldg23567_16  # 17554 # 37447 # -1
   #    score  bias  c-Evalue  i-Evalue hmmfrom  hmm to    alifrom  ali to    envfrom  env to     acc
 ---   ------ ----- --------- --------- ------- -------    ------- -------    ------- -------    ----
   1 !  260.0   0.0   4.8e-81   7.4e-79       1     274 [.    4981    5262 ..    4981    5277 .. 0.91

  Alignments for each domain:
  == domain 1  score: 260.0 bits;  conditional E-value: 4.8e-81
                       AT_PKS_ali    1 vFpGqGsqwagmgreLyeaspvfaealdecaealdphlg.slrevl.g...daeldrtdvaqpalfavevalarll 71  
                                       +F+GqGsq  gmg+eLy+++++f+ ald cae l+++++ +l +++ +   +++l++t+++q a++ +e+a+ +++
  AVAG00146wholescaffoldg23567_16 4981 LFTGQGSQFSGMGQELYQSEEAFRMALDICAEHLNNLIDvPLLTLMfNpdmESRLNETRYSQAAILSFEYAMSEMW 5056
                                       7*********************************99999***999963423346********************** PP

                       AT_PKS_ali   72 eswGvepdavvGhSlGEiaAahvaGvlsledaarlvaaRgrlmqa.lpagrGamlavalsedevrellag.grvsi 145 
                                       ++ Gv+p++v+GhS+GE++Aa+v+Gv++l+da+ lv+aRgrlm++ +  ++G+m+av + +d++r  l+  ++vsi
  AVAG00146wholescaffoldg23567_16 5057 KNRGVTPKIVLGHSIGEYTAAVVSGVMKLKDALSLVTARGRLMDErC--QKGSMVAVFALADTIRSELKLvDDVSI 5130
                                       *********************************************77..459*****9999***988853456*** PP

                       AT_PKS_ali  146 AavngpesvvvsGdedavaalaarleargvrarrlpvshAfHsplmeplldelravlagltfaapr..ipvvstvt 219 
                                       +a+ngp+ +v+sG+++++++l+arl+   +  + lpv+h fHs+lm p+++e+++ ++++++++pr  i++vstvt
  AVAG00146wholescaffoldg23567_16 5131 SALNGPKMTVLSGKKESLQSLLARLK---LPHTFLPVKHGFHSHLMHPMQAEFQKNFENVALNSPRkdITFVSTVT 5203
                                       *************************6...7889********************************989******** PP

                       AT_PKS_ali  220 gelvdaeeladaeywvrnlrepVrfadavralla..qgvt.vfvEvgphpvLtal.qet 274 
                                       g+ + ++el + +ywv+++ +pV+f da++a+++  + ++  ++E+gp+++L+++ ++ 
  AVAG00146wholescaffoldg23567_16 5204 GTILVGKELMNTDYWVNQVAQPVNFFDAMNAITSytKDMEvSYIEIGPKQILIPMaKRF 5262
                                       **8888899999*******************97632344425***********995553 PP

>> AVAG00146wholescaffoldg23567_227  # 280286 # 282167 # -1
   #    score  bias  c-Evalue  i-Evalue hmmfrom  hmm to    alifrom  ali to    envfrom  env to     acc
 ---   ------ ----- --------- --------- ------- -------    ------- -------    ------- -------    ----
   1 !  234.4   0.0   3.2e-73   4.8e-71       1     277 [.      81     392 ..      81     403 .. 0.84

  Alignments for each domain:
  == domain 1  score: 234.4 bits;  conditional E-value: 3.2e-73
                        AT_PKS_ali   1 vFpGqGsqwagmgreLyeaspvfaealdecaealdphlg..slrevl...g..dae.ldrtdvaqpalfavevalar 69 
                                       v+ G G qw +mgreLy+++pvf++ +d++++ l++++   sl e+l   +  +++ +++t++aqpa+fav+val++
  AVAG00146wholescaffoldg23567_227  81 VYCGTGPQWWKMGRELYNSEPVFRKWIDKISKELQKLTTewSLIEELinvQneKSShINETNIAQPAIFAVQVALTA 157
                                       799**************************9888887665699999987652322336******************** PP

                        AT_PKS_ali  70 lleswGvepdavvGhSlGEiaAahvaGvlsledaarlvaaRgrlmqa.lpagrGamlav.alsedevrellag..gr 142
                                       l+ swG+ p +++GhS+GEiaAa+v+G l+leda+ ++++ +rl ++ +++g G mlav +l+e e+r +l+g  +r
  AVAG00146wholescaffoldg23567_227 158 LWLSWGIYPRVILGHSVGEIAAAYVSGRLTLEDACIVIYHYSRLQHRnTRQG-GRMLAVmGLNETEARSFLKGieHR 233
                                       ********************************************99966556.9*****669*********977679 PP

                        AT_PKS_ali 143 vsiAavngpesvvvsGdedavaalaarlear..gvrarrlpvshAfHsplme..plldelravlagltfaapr.... 211
                                       vs Aa+n+p+sv+ sG  +++++l + l++    v+ + ++ + A Hsplm+   + ++l + l++++    +    
  AVAG00146wholescaffoldg23567_227 234 VSFAAINSPTSVTYSGFSTELEQLHQLLTKTkpSVFKTWIRLENALHSPLMDnfNIYQDLLTSLSSINGDYYKihed 310
                                       ****************************776446999***************5557789999999875333334456 PP

                        AT_PKS_ali 212 .........ipvvstvtgelvdaeela.daeywvrnlrepVrfadavrallaq.gv..tvfvEvgphpvLt.alqet 274
                                                 +++stvtge+ +  +l+ d +yw++nlr++  f+++++++l++  +  +vf+E++phpvL+ ++qe+
  AVAG00146wholescaffoldg23567_227 311 drfdkvcanATLYSTVTGEC-K--NLCfDCSYWWKNLRNTAMFSQTIQTILHErLHttHVFLEISPHPVLVsSIQEC 384
                                       688888887789******86.3..444499*******************66542443369***********777**9 PP

                        AT_PKS_ali 275 le.....a 277
                                       ++     +
  AVAG00146wholescaffoldg23567_227 385 MDylkcdS 392
                                       96555542 PP


Internal pipeline statistics summary:
-------------------------------------
Query model(s):                              1  (285 nodes)
Target sequences:                          306  (58887 residues searched)
Passed MSV filter:                         7  (0.0228758); expected 6.1 (0.02)
Passed bias filter:                        7  (0.0228758); expected 6.1 (0.02)
Passed Vit filter:                         4  (0.0130719); expected 0.3 (0.001)
Passed Fwd filter:                         2  (0.00653595); expected 0.0 (1e-05)
Initial search space (Z):                306  [actual number of targets]
Domain search space  (domZ):               2  [number of targets reported over threshold]
# CPU time: 0.02u 0.00s 00:00:00.02 Elapsed: 00:00:00.02
# Mc/sec: 839.14
//
[ok]
