# Supplementary material for: Bdelloid rotifers deploy horizontally acquired biosynthetic genes against a fungal pathogen
Source: Nat Commun. 2024 Jul 18;15:5787. doi: 10.1038/s41467-024-49919-1 (PMC11258130; doi:10.1038/s41467-024-49919-1)
Supplement: Supplementary file 15 — Supplementary Data 11 [file 41467_2024_49919_MOESM15_ESM.zip › project AVAG00146 scaffold/hmmer_output/A_NRPS_hmmer.search]

# hmmsearch :: search profile(s) against a sequence database
# HMMER 3.1b2 (February 2015); http://hmmer.org/
# Copyright (C) 2015 Howard Hughes Medical Institute.
# Freely distributed under the GNU General Public License (GPLv3).
# - - - - - - - - - - - - - - - - - - - - - - - - - - - - - - - - - - - -
# query HMM file:                  /var/www/git/PhaBiP2/pipeline/DB/hmm_profiles_search/A_NRPS.hmm
# target sequence database:        /var/www/git/sempi_web/sempi_web/media/pipeline_output/24970/0/proteins.fasta
# domain reporting threshold:      score >= 19.6
# - - - - - - - - - - - - - - - - - - - - - - - - - - - - - - - - - - - -

Query:       A_NRPS_ali  [M=367]
Scores for complete sequences (score includes all domains):
   --- full sequence ---   --- best 1 domain ---    -#dom-
    E-value  score  bias    E-value  score  bias    exp  N  Sequence                         Description
    ------- ------ -----    ------- ------ -----   ---- --  --------                         -----------
      9e-92  302.5   0.0    1.5e-91  301.8   0.0    1.3  1  AVAG00146wholescaffoldg23567_16   # 17554 # 37447 # -1
    4.2e-33  109.4   0.0    4.5e-33  109.3   0.0    1.0  1  AVAG00146wholescaffoldg23567_223  # 275950 # 276484 # -1
    1.1e-29   98.2   0.0    1.9e-29   97.4   0.0    1.3  1  AVAG00146wholescaffoldg23567_225  # 277206 # 279042 # -1
    1.7e-15   51.5   0.0    2.3e-15   51.1   0.0    1.1  1  AVAG00146wholescaffoldg23567_214  # 260033 # 261089 # -1
    5.1e-10   33.5   0.0    5.3e-10   33.4   0.0    1.0  1  AVAG00146wholescaffoldg23567_224  # 276730 # 277081 # -1
    1.2e-07   25.6   0.0    1.4e-07   25.4   0.0    1.0  1  AVAG00146wholescaffoldg23567_213  # 258161 # 258470 # -1


Domain annotation for each sequence (and alignments):
>> AVAG00146wholescaffoldg23567_16  # 17554 # 37447 # -1
   #    score  bias  c-Evalue  i-Evalue hmmfrom  hmm to    alifrom  ali to    envfrom  env to     acc
 ---   ------ ----- --------- --------- ------- -------    ------- -------    ------- -------    ----
   1 !  301.8   0.0   2.9e-93   1.5e-91       4     367 .]     557     960 ..     554     960 .. 0.85

  Alignments for each domain:
  == domain 1  score: 301.8 bits;  conditional E-value: 2.9e-93
                       A_NRPS_ali   4 aartpdavavvdgdesltyaeLdaranrlaraLralgvgpgdrvalllersaelvvallavlkagaayvpldpdypae 81 
                                      a +  +++av+d++ ++ty++Ld+ +++ ++ L++  v++gd+v++++e+++e +va+l++l+agaay+p++p+ p+ 
  AVAG00146wholescaffoldg23567_16 557 AVQFSENIAVIDQEVQFTYKKLDQMVSAAMAVLKKNNVKQGDLVGVVMEKGWEQIVAILGILRAGAAYLPINPSDPDL 634
                                      5567899*********************************************************************** PP

                       A_NRPS_ali  82 rlaailedagaalvltdaalaaalpe.............avlalde...apaap.....spddlayviyTSGsTGrPK 138
                                      r+ +il+ a+  +vl+++++ ++  +             ++ +l++   + + +     +pd+lay+i+TSG+ G+PK
  AVAG00146wholescaffoldg23567_16 635 RISTILKLAETPVVLSHSKVMNTG-RnwkssedqiiiqiSIASLEDvkdT-E-TklihvDPDSLAYIIFTSGTEGTPK 709
                                      ***************988763321.0122244543332211223323221.1.13455589***************** PP

                       A_NRPS_ali 139 gvvvehralanllawaaerlglgpgdrvlqfaslsfdasvlelflallaGatlvlvpee..rdpaalaellerervtv 214
                                      gv ++hr+++n++ + +erlgl+++d v++++slsfd+sv+++f+ l  G+++v+++++  rdp+ ++  l+++++t+
  AVAG00146wholescaffoldg23567_16 710 GVEITHRGAMNTCLDINERLGLSANDSVFSISSLSFDLSVWDIFGILSVGGKVVICKSDatRDPEYWWSQLQKHQITI 787
                                      ***********998999************9**************************977778**************** PP

                       A_NRPS_ali 215 leltpsllralle.....pea...lpslrtvlvgGealppellrrl.e..pgvrlvnlyGptEttvaatv.evep... 277
                                      ++++p+ +++l+e     + +   ++ l+ ++++G+a++ + +r + +  p vr++ l G tE+++++ + e+ p   
  AVAG00146wholescaffoldg23567_16 788 WNSVPTSFEMLIEtipvnN-EsgsVQFLKSIMLSGDAIKMDFVRLVkQvhPTVRILCLGGATEASIWSNIhEIFPcks 864
                                      *********9986564432.24555669**********99887766657799**************998766644433 PP

                       A_NRPS_ali 278 ..gs.vpiGrplpntrvyvldee...rpvpvgvvGelyiggagvargYlnrpeltaerfvadp..gerlyrtGDlarl 347
                                        g  vp+G pl+n ++++lde+   r  p++v Ge+yigg g+argY+++ e+t+e+f+++   g rly+tGD++++
  AVAG00146wholescaffoldg23567_16 865 pkGYlVPYGVPLSNQTMHILDERglyR--PANVLGEIYIGGIGLARGYFRNSEKTSEKFINHRvlG-RLYNTGDVGYY 939
                                      3432589**************987545..889****************************876777.9********** PP

                       A_NRPS_ali 348 dpdgeleflGRk.ddqvkirG 367
                                      + +ge++++GR+ d q+ki G
  AVAG00146wholescaffoldg23567_16 940 LSNGEIQIVGRRrDAQIKIGG 960
                                      ***********99******87 PP

>> AVAG00146wholescaffoldg23567_223  # 275950 # 276484 # -1
   #    score  bias  c-Evalue  i-Evalue hmmfrom  hmm to    alifrom  ali to    envfrom  env to     acc
 ---   ------ ----- --------- --------- ------- -------    ------- -------    ------- -------    ----
   1 !  109.3   0.0   8.9e-35   4.5e-33     249     367 .]      15     147 ..       1     147 [. 0.80

  Alignments for each domain:
  == domain 1  score: 109.3 bits;  conditional E-value: 8.9e-35
                        A_NRPS_ali 249 lrrlepgvrlvnlyGptEttvaatv.evep......g.svpiGrplpntrvyvldee.rpvpvgvvGelyigg.agv 315
                                       l++l+ + +++n yGp+E+++++t  ++ +      + ++piG p++n+++y+ld+  + v vg+vGelyig+  g+
  AVAG00146wholescaffoldg23567_223  15 LQNLSLNSKIINQYGPAECSIVTTNlTIYRhdinkyElAIPIGSPVKNYQCYILDNYlQFVSVGQVGELYIGSfGGM 91 
                                       333334557***********877644442233444423589**************99****************88** PP

                        A_NRPS_ali 316 argYlnrpeltaerfvadp....gerlyrtGDlarldpdgeleflGRkddqvkirG 367
                                       ++gYlnrp lt+e + + p    ++++yr+GDl+++++ g++ef+GRkd qvk++G
  AVAG00146wholescaffoldg23567_223  92 FQGYLNRPNLTEEVMKELPgivdEQKFYRSGDLVKINKWGTIEFVGRKDFQVKLSG 147
                                       ***********888866577776679***************************987 PP

>> AVAG00146wholescaffoldg23567_225  # 277206 # 279042 # -1
   #    score  bias  c-Evalue  i-Evalue hmmfrom  hmm to    alifrom  ali to    envfrom  env to     acc
 ---   ------ ----- --------- --------- ------- -------    ------- -------    ------- -------    ----
   1 !   97.4   0.0   3.6e-31   1.9e-29       3     141 ..     448     609 ..     447     611 .. 0.76

  Alignments for each domain:
  == domain 1  score: 97.4 bits;  conditional E-value: 3.6e-31
                        A_NRPS_ali   3 qaartpdavavvdgdesltyaeLdaranrlaraL.ralgvgpgdrvalllersaelvvallavlkagaayvpldpdy 78 
                                       +a++  +++avv +++slty+eL   ++++a++L +++ ++p+d+++l+++rs+e++v++l +l++ga+y+p++p+ 
  AVAG00146wholescaffoldg23567_225 448 RASQYSQKLAVVLDEQSLTYSELMYYVQHIASYLiHEHYIKPKDVICLFVDRSIEMIVGILSILATGAVYCPINPND 524
                                       6788899***************************44689************************************** PP

                        A_NRPS_ali  79 paerlaailedagaalvltda..alaaalpe.......avlalde............apaap.........spddla 125
                                       p er+  +  +++++l+l ++  +l  ++++       +   +++            +   +         s +++a
  AVAG00146wholescaffoldg23567_225 525 PWERISLLTHEVQPKLILYHSltSL--KFQHkndfvsiN---IENsfhlghdndltnQ---QldtlmkirvSTSNIA 593
                                       *****************97642222..222233332221...2223333322233221...12334555556799** PP

                        A_NRPS_ali 126 yviyTSGsTGrPKgvv 141
                                       y ++TSGsTG+PK v 
  AVAG00146wholescaffoldg23567_225 594 YYLFTSGSTGTPKIVR 609
                                       *************986 PP

>> AVAG00146wholescaffoldg23567_214  # 260033 # 261089 # -1
   #    score  bias  c-Evalue  i-Evalue hmmfrom  hmm to    alifrom  ali to    envfrom  env to     acc
 ---   ------ ----- --------- --------- ------- -------    ------- -------    ------- -------    ----
   1 !   51.1   0.0   4.4e-17   2.3e-15       9     100 ..     131     230 ..     123     283 .. 0.78

  Alignments for each domain:
  == domain 1  score: 51.1 bits;  conditional E-value: 4.4e-17
                        A_NRPS_ali   9 davavvdgd.......esltyaeLdaranrlaraLralgvgpgdrvalllersaelvvallavlkagaayvpldpdy 78 
                                       ++va+++++       +++ty++L ++++++a+ L+++ v++gdrv+++++  ae+v+alla+ ++ga+   + +++
  AVAG00146wholescaffoldg23567_214 131 QQVALIFESdiptakfKNITYGQLLHQVKKVANVLKKHDVRKGDRVVIYMPMVAEVVIALLACTRIGAVHSVVFAAF 207
                                       5667777432555444689***************************************************9999999 PP

                        A_NRPS_ali  79 paerlaailedagaalvltda.a 100
                                       +++ la+ + d++a++v+t++ +
  AVAG00146wholescaffoldg23567_214 208 SSKNLAERIVDSQAKVVITSDvS 230
                                       9999999889********96421 PP

>> AVAG00146wholescaffoldg23567_224  # 276730 # 277081 # -1
   #    score  bias  c-Evalue  i-Evalue hmmfrom  hmm to    alifrom  ali to    envfrom  env to     acc
 ---   ------ ----- --------- --------- ------- -------    ------- -------    ------- -------    ----
   1 !   33.4   0.0     1e-11   5.3e-10     169     242 ..       3      85 ..       1     106 [. 0.81

  Alignments for each domain:
  == domain 1  score: 33.4 bits;  conditional E-value: 1e-11
                        A_NRPS_ali 169 faslsfdasvlelflallaGatlvlvpee..rdpaalaellerervtvleltpsllrall...epea....lpslrt 236
                                        ++ sfd+++ e+ ++ll G+t+v ++++  +d + +++++++++vt++ l psl++++    e+++    + ++r 
  AVAG00146wholescaffoldg23567_224   3 STACSFDYHMSEIAGTLLLGCTVVAIKPNgnKDLRYFTDIIAKHNVTFVILLPSLMQLIYsylEENQlfhkMDTIRV 79 
                                       55679******************9986544669999******************99865323343345545578998 PP

                        A_NRPS_ali 237 vlvgGe 242
                                       +l+gG 
  AVAG00146wholescaffoldg23567_224  80 ILTGGM 85 
                                       888986 PP

>> AVAG00146wholescaffoldg23567_213  # 258161 # 258470 # -1
   #    score  bias  c-Evalue  i-Evalue hmmfrom  hmm to    alifrom  ali to    envfrom  env to     acc
 ---   ------ ----- --------- --------- ------- -------    ------- -------    ------- -------    ----
   1 !   25.4   0.0   2.8e-09   1.4e-07     281     359 ..      13      96 ..       2     101 .. 0.78

  Alignments for each domain:
  == domain 1  score: 25.4 bits;  conditional E-value: 2.8e-09
                        A_NRPS_ali 281 p..iGrplpntrvyvldee..rpvpvgvvGelyigg..agvargYlnrpeltaerfvadp......gerlyrtGDla 345
                                       p  i  p+ +t+  + d++  +p+++  +Gel+i+   +g ar  +++     +rfv+        g  +y tGD +
  AVAG00146wholescaffoldg23567_213  13 PgsITLPFFGTQTQIFDPKtqAPLKPPCMGELCIREswPGQARTIFGDH----KRFVD-VyftrypG--FYFTGDGC 82 
                                       33477788899999***6557899999*******985669******976....66763.22444458..******** PP

                        A_NRPS_ali 346 rldpdgeleflGRk 359
                                        + ++g+ +++GR 
  AVAG00146wholescaffoldg23567_213  83 EIKENGYHWITGRV 96 
                                       *************6 PP


Internal pipeline statistics summary:
-------------------------------------
Query model(s):                              1  (367 nodes)
Target sequences:                          306  (58887 residues searched)
Passed MSV filter:                        11  (0.0359477); expected 6.1 (0.02)
Passed bias filter:                       11  (0.0359477); expected 6.1 (0.02)
Passed Vit filter:                         6  (0.0196078); expected 0.3 (0.001)
Passed Fwd filter:                         6  (0.0196078); expected 0.0 (1e-05)
Initial search space (Z):                306  [actual number of targets]
Domain search space  (domZ):               6  [number of targets reported over threshold]
# CPU time: 0.02u 0.00s 00:00:00.02 Elapsed: 00:00:00.03
# Mc/sec: 720.38
//
[ok]
