# Supplementary material for: Bdelloid rotifers deploy horizontally acquired biosynthetic genes against a fungal pathogen
Source: Nat Commun. 2024 Jul 18;15:5787. doi: 10.1038/s41467-024-49919-1 (PMC11258130; doi:10.1038/s41467-024-49919-1)
Supplement: Supplementary file 15 — Supplementary Data 11 [file 41467_2024_49919_MOESM15_ESM.zip › project AVAG00146 scaffold/hmmer_output/bACP_hmmer.search]

# hmmsearch :: search profile(s) against a sequence database
# HMMER 3.1b2 (February 2015); http://hmmer.org/
# Copyright (C) 2015 Howard Hughes Medical Institute.
# Freely distributed under the GNU General Public License (GPLv3).
# - - - - - - - - - - - - - - - - - - - - - - - - - - - - - - - - - - - -
# query HMM file:                  /var/www/git/PhaBiP2/pipeline/DB/hmm_profiles_search/bACP.hmm
# target sequence database:        /var/www/git/sempi_web/sempi_web/media/pipeline_output/24970/0/proteins.fasta
# domain reporting threshold:      score >= 28.9
# - - - - - - - - - - - - - - - - - - - - - - - - - - - - - - - - - - - -

Query:       bACP_ali  [M=67]
Scores for complete sequences (score includes all domains):
   --- full sequence ---   --- best 1 domain ---    -#dom-
    E-value  score  bias    E-value  score  bias    exp  N  Sequence                         Description
    ------- ------ -----    ------- ------ -----   ---- --  --------                         -----------
      8e-44  141.6   7.7    2.2e-10   34.5   0.0    6.9  2  AVAG00146wholescaffoldg23567_16   # 17554 # 37447 # -1
    8.8e-07   22.9   0.2    7.8e-06   19.9   0.0    2.5  0  AVAG00146wholescaffoldg23567_227  # 280286 # 282167 # -1
      8e-05   16.6   0.0    0.00023   15.2   0.0    1.8  0  AVAG00146wholescaffoldg23567_222  # 272988 # 275565 # -1


Domain annotation for each sequence (and alignments):
>> AVAG00146wholescaffoldg23567_16  # 17554 # 37447 # -1
   #    score  bias  c-Evalue  i-Evalue hmmfrom  hmm to    alifrom  ali to    envfrom  env to     acc
 ---   ------ ----- --------- --------- ------- -------    ------- -------    ------- -------    ----
   1 !   30.8   0.1   3.1e-11   3.1e-09      12      66 ..    3139    3193 ..    3135    3194 .. 0.96
   2 !   34.5   0.0   2.1e-12   2.2e-10      15      66 ..    5813    5864 ..    5806    5865 .. 0.96

  Alignments for each domain:
  == domain 1  score: 30.8 bits;  conditional E-value: 3.1e-11
                         bACP_ali   12 lepeeidedesFvdlGLDSIvgvewvrainkayglslkatklYdyptlraLaayl 66  
                                       l++e+ide+ s +++GLDS  +ve+ + + ++ +++l++  +Y++p+++++++yl
  AVAG00146wholescaffoldg23567_16 3139 LNAEKIDENVSLIEFGLDSLGAVEFRNLLVAEINIELPSIFVYNHPSISDMVSYL 3193
                                       5789*************************************************98 PP

  == domain 2  score: 34.5 bits;  conditional E-value: 2.1e-12
                         bACP_ali   15 eeidedesFvdlGLDSIvgvewvrainkayglslkatklYdyptlraLaayl 66  
                                       +ei++d++  + G+DS  +ve+ +++ +++++ l++  l+d+pt++ La++l
  AVAG00146wholescaffoldg23567_16 5813 TEIQDDQALLEAGMDSLGAVEFRNQLSEKLNIPLSTGILFDFPTVHTLANHL 5864
                                       69************************************************98 PP

>> AVAG00146wholescaffoldg23567_227  # 280286 # 282167 # -1
   [No individual domains that satisfy reporting thresholds (although complete target did)]

>> AVAG00146wholescaffoldg23567_222  # 272988 # 275565 # -1
   [No individual domains that satisfy reporting thresholds (although complete target did)]


Internal pipeline statistics summary:
-------------------------------------
Query model(s):                              1  (67 nodes)
Target sequences:                          306  (58887 residues searched)
Passed MSV filter:                        12  (0.0392157); expected 6.1 (0.02)
Passed bias filter:                       12  (0.0392157); expected 6.1 (0.02)
Passed Vit filter:                         4  (0.0130719); expected 0.3 (0.001)
Passed Fwd filter:                         3  (0.00980392); expected 0.0 (1e-05)
Initial search space (Z):                306  [actual number of targets]
Domain search space  (domZ):               3  [number of targets reported over threshold]
# CPU time: 0.01u 0.00s 00:00:00.01 Elapsed: 00:00:00.01
# Mc/sec: 394.54
//
[ok]
