# Supplementary material for: Bdelloid rotifers deploy horizontally acquired biosynthetic genes against a fungal pathogen
Source: Nat Commun. 2024 Jul 18;15:5787. doi: 10.1038/s41467-024-49919-1 (PMC11258130; doi:10.1038/s41467-024-49919-1)
Supplement: Supplementary file 15 — Supplementary Data 11 [file 41467_2024_49919_MOESM15_ESM.zip › project AVAG00146 scaffold/hmmer_output/CAL_hmmer.search]

# hmmsearch :: search profile(s) against a sequence database
# HMMER 3.1b2 (February 2015); http://hmmer.org/
# Copyright (C) 2015 Howard Hughes Medical Institute.
# Freely distributed under the GNU General Public License (GPLv3).
# - - - - - - - - - - - - - - - - - - - - - - - - - - - - - - - - - - - -
# query HMM file:                  /var/www/git/PhaBiP2/pipeline/DB/hmm_profiles_search/CAL.hmm
# target sequence database:        /var/www/git/sempi_web/sempi_web/media/pipeline_output/24970/0/proteins.fasta
# domain reporting threshold:      score >= 221.8
# - - - - - - - - - - - - - - - - - - - - - - - - - - - - - - - - - - - -

Query:       CAL_ali  [M=435]
Scores for complete sequences (score includes all domains):
   --- full sequence ---   --- best 1 domain ---    -#dom-
    E-value  score  bias    E-value  score  bias    exp  N  Sequence                         Description
    ------- ------ -----    ------- ------ -----   ---- --  --------                         -----------
    6.3e-47  154.5   0.0    5.2e-46  151.5   0.0    2.0  0  AVAG00146wholescaffoldg23567_16   # 17554 # 37447 # -1
    1.4e-13   44.6   0.0    1.8e-13   44.3   0.0    1.1  0  AVAG00146wholescaffoldg23567_225  # 277206 # 279042 # -1
    5.6e-10   32.8   0.0    6.9e-10   32.5   0.0    1.1  0  AVAG00146wholescaffoldg23567_214  # 260033 # 261089 # -1
      6e-10   32.7   0.0    8.8e-10   32.1   0.0    1.2  0  AVAG00146wholescaffoldg23567_223  # 275950 # 276484 # -1
    0.00015   14.9   0.0     0.0002   14.5   0.0    1.1  0  AVAG00146wholescaffoldg23567_213  # 258161 # 258470 # -1


Domain annotation for each sequence (and alignments):
>> AVAG00146wholescaffoldg23567_16  # 17554 # 37447 # -1
   [No individual domains that satisfy reporting thresholds (although complete target did)]

>> AVAG00146wholescaffoldg23567_225  # 277206 # 279042 # -1
   [No individual domains that satisfy reporting thresholds (although complete target did)]

>> AVAG00146wholescaffoldg23567_214  # 260033 # 261089 # -1
   [No individual domains that satisfy reporting thresholds (although complete target did)]

>> AVAG00146wholescaffoldg23567_223  # 275950 # 276484 # -1
   [No individual domains that satisfy reporting thresholds (although complete target did)]

>> AVAG00146wholescaffoldg23567_213  # 258161 # 258470 # -1
   [No individual domains that satisfy reporting thresholds (although complete target did)]


Internal pipeline statistics summary:
-------------------------------------
Query model(s):                              1  (435 nodes)
Target sequences:                          306  (58887 residues searched)
Passed MSV filter:                        10  (0.0326797); expected 6.1 (0.02)
Passed bias filter:                        8  (0.0261438); expected 6.1 (0.02)
Passed Vit filter:                         6  (0.0196078); expected 0.3 (0.001)
Passed Fwd filter:                         5  (0.0163399); expected 0.0 (1e-05)
Initial search space (Z):                306  [actual number of targets]
Domain search space  (domZ):               5  [number of targets reported over threshold]
# CPU time: 0.03u 0.00s 00:00:00.03 Elapsed: 00:00:00.04
# Mc/sec: 640.40
//
[ok]
