# Supplementary material for: Bdelloid rotifers deploy horizontally acquired biosynthetic genes against a fungal pathogen
Source: Nat Commun. 2024 Jul 18;15:5787. doi: 10.1038/s41467-024-49919-1 (PMC11258130; doi:10.1038/s41467-024-49919-1)
Supplement: Supplementary file 15 — Supplementary Data 11 [file 41467_2024_49919_MOESM15_ESM.zip › project AVAG00146 scaffold/hmmer_output/C_NRPS_hmmer.search]

# hmmsearch :: search profile(s) against a sequence database
# HMMER 3.1b2 (February 2015); http://hmmer.org/
# Copyright (C) 2015 Howard Hughes Medical Institute.
# Freely distributed under the GNU General Public License (GPLv3).
# - - - - - - - - - - - - - - - - - - - - - - - - - - - - - - - - - - - -
# query HMM file:                  /var/www/git/PhaBiP2/pipeline/DB/hmm_profiles_search/C_NRPS.hmm
# target sequence database:        /var/www/git/sempi_web/sempi_web/media/pipeline_output/24970/0/proteins.fasta
# domain reporting threshold:      score >= 25.9
# - - - - - - - - - - - - - - - - - - - - - - - - - - - - - - - - - - - -

Query:       C_NRPS_ali  [M=282]
Scores for complete sequences (score includes all domains):
   --- full sequence ---   --- best 1 domain ---    -#dom-
    E-value  score  bias    E-value  score  bias    exp  N  Sequence                         Description
    ------- ------ -----    ------- ------ -----   ---- --  --------                         -----------
    2.6e-30  100.6   0.0      5e-30   99.6   0.0    1.4  1  AVAG00146wholescaffoldg23567_16   # 17554 # 37447 # -1
    6.1e-30   99.3   0.0    1.2e-29   98.4   0.0    1.5  1  AVAG00146wholescaffoldg23567_225  # 277206 # 279042 # -1


Domain annotation for each sequence (and alignments):
>> AVAG00146wholescaffoldg23567_16  # 17554 # 37447 # -1
   #    score  bias  c-Evalue  i-Evalue hmmfrom  hmm to    alifrom  ali to    envfrom  env to     acc
 ---   ------ ----- --------- --------- ------- -------    ------- -------    ------- -------    ----
   1 !   99.6   0.0   3.3e-32     5e-30      25     278 ..     119     382 ..      97     384 .. 0.69

  Alignments for each domain:
  == domain 1  score: 99.6 bits;  conditional E-value: 3.3e-32
                       C_NRPS_ali  25 v.lalrlrgpldaaalraAlaalvarheaLRtrfv.dgepvqvvrea.elplevvdls.a.eeaalaallraearrpf 97 
                                      v   ++++ ++d+ a+ +A++ ++++h++LR+ +v d+  +q +r++ e+ +++  ++ + +e  l+++ r e   +f
  AVAG00146wholescaffoldg23567_16 119 VySEFDFD-QIDIPAFNQAIHYVIEKHPMLRAHIVdDQ--YQEIRDVeEFNVSFSGIRvErSEINLEKR-RFECMNSF 192
                                      33445554.89************************554..67783332344433222222112123332.21212445 PP

                       C_NRPS_ali  98 dlargp..llratllrlaedrhvllltvhHivvDgwslslllrelaaaYaa..agr.p.alpplp..qyadyaawqre 167
                                         ++p   +++    l e++++l++ ++ i +D+ s  l++r+l  aY+   +g    ++   +  ++ +y    ++
  AVAG00146wholescaffoldg23567_16 193 K--KEPncFWKIEATILPEGKTRLHVLLDMIFLDAASSFLVIRDLVYAYNNiqNGSfIkSVDD-NglSFFEYCTNIQS 267
                                      4..444335566555567888899999**********************88855543123332.23458888865433 PP

                       C_NRPS_ali 168 agqdeaeaalayWrerLaglp.tlelpt.drprpa.rrg.arvefelpaeltaalralareagvtlftvllaawallL 241
                                       +++  +a+++yW +rL+  p + +lp  + ++   +   +r++++l+++ ++al+  a+e ++t+ +++l+a++ +L
  AVAG00146wholescaffoldg23567_16 268 -SSE-SAASRKYWHDRLDSMPgPPQLPRvQFEKTVlEPSfERISLALDSTKWRALKMRAQELQITPTALILTAFSEVL 343
                                      .334.69999*******99884478884333332221123689999******************************** PP

                       C_NRPS_ali 242 srltgqddvvfgtpvagRp.d.agledlvGlfvntlplr 278
                                      + ++ ++ +++ +++++R+   +++ ++vG f+n+l l 
  AVAG00146wholescaffoldg23567_16 344 RTYSDEPNFTLTITITNRHvGgKNFSEVVGDFTNVLLLS 382
                                      ******************975799************986 PP

>> AVAG00146wholescaffoldg23567_225  # 277206 # 279042 # -1
   #    score  bias  c-Evalue  i-Evalue hmmfrom  hmm to    alifrom  ali to    envfrom  env to     acc
 ---   ------ ----- --------- --------- ------- -------    ------- -------    ------- -------    ----
   1 !   98.4   0.0   7.7e-32   1.2e-29      82     278 ..      40     265 ..       1     269 [. 0.68

  Alignments for each domain:
  == domain 1  score: 98.4 bits;  conditional E-value: 7.7e-32
                        C_NRPS_ali  82 eaalaal.lraear.rpfdlargpllratllrlae.d.r...............hvllltvhHivvDgwslslllre 139
                                       e++ +++ l+++++   + l++g ll+++++r+   d +                 +++ +hHi++Dg s+ ++l++
  AVAG00146wholescaffoldg23567_225  40 EEEFREIvLNEQINaSLLSLEEGILLHCHIIRCHTlDsHisqmagcvdtllninDKIVFFFHHIAFDGSSIKIFLDD 116
                                       334666535666664568888888888888886433211222233333333333456777***************** PP

                        C_NRPS_ali 140 laaaYaaagrpalpplp.qyadyaawqreagqdeaeaalayWrerLag.......lptlelptdrprp...ar..rg 203
                                       l  aY+  +++ lpplp qy dy +++r+   d + +a++yW+++L+        l +++lp d +++   +r  +g
  AVAG00146wholescaffoldg23567_225 117 LCLAYE--SDQCLPPLPlQYIDYSEYERS--ID-MYNAREYWKKTLDRwylddemLHRIDLPYDFKEQlnhSRsgKG 188
                                       *****5..3446899999********986..46.67889*******7777655555567999655532111231234 PP

                        C_NRPS_ali 204 arvefelpaeltaalralareagvtlftvllaawallLsrltgqdd..vvfgtpvagRpdagledlvGlfvntlplr 278
                                        +v+f+l+ +l+++++  a + ++tlf++ l++++++L +ltg++   + + +  a+R +  l++l+G+fvnt+p  
  AVAG00146wholescaffoldg23567_225 189 FTVQFSLDTSLVDKITNYATQKQATLFHLYLTIYYIYLFKLTGSNNrrIRITSLSANRYNLVLQSLIGMFVNTIPYY 265
                                       4899**************************************87662266777779**9888************975 PP


Internal pipeline statistics summary:
-------------------------------------
Query model(s):                              1  (282 nodes)
Target sequences:                          306  (58887 residues searched)
Passed MSV filter:                         3  (0.00980392); expected 6.1 (0.02)
Passed bias filter:                        3  (0.00980392); expected 6.1 (0.02)
Passed Vit filter:                         2  (0.00653595); expected 0.3 (0.001)
Passed Fwd filter:                         2  (0.00653595); expected 0.0 (1e-05)
Initial search space (Z):                306  [actual number of targets]
Domain search space  (domZ):               2  [number of targets reported over threshold]
# CPU time: 0.02u 0.00s 00:00:00.02 Elapsed: 00:00:00.01
# Mc/sec: 1660.61
//
[ok]
