# Supplementary material for: Bdelloid rotifers deploy horizontally acquired biosynthetic genes against a fungal pathogen
Source: Nat Commun. 2024 Jul 18;15:5787. doi: 10.1038/s41467-024-49919-1 (PMC11258130; doi:10.1038/s41467-024-49919-1)
Supplement: Supplementary file 15 — Supplementary Data 11 [file 41467_2024_49919_MOESM15_ESM.zip › project AVAG00146 scaffold/hmmer_output/DH2_PKS_hmmer.search]

# hmmsearch :: search profile(s) against a sequence database
# HMMER 3.1b2 (February 2015); http://hmmer.org/
# Copyright (C) 2015 Howard Hughes Medical Institute.
# Freely distributed under the GNU General Public License (GPLv3).
# - - - - - - - - - - - - - - - - - - - - - - - - - - - - - - - - - - - -
# query HMM file:                  /var/www/git/PhaBiP2/pipeline/DB/hmm_profiles_search/DH2_PKS.hmm
# target sequence database:        /var/www/git/sempi_web/sempi_web/media/pipeline_output/24970/0/proteins.fasta
# domain reporting threshold:      score >= 33.2
# - - - - - - - - - - - - - - - - - - - - - - - - - - - - - - - - - - - -

Query:       DH2_PKS_ali  [M=211]
Scores for complete sequences (score includes all domains):
   --- full sequence ---   --- best 1 domain ---    -#dom-
    E-value  score  bias    E-value  score  bias    exp  N  Sequence                        Description
    ------- ------ -----    ------- ------ -----   ---- --  --------                        -----------
    3.1e-34  112.9   0.0    2.2e-28   93.8   0.0    2.7  1  AVAG00146wholescaffoldg23567_16  # 17554 # 37447 # -1


Domain annotation for each sequence (and alignments):
>> AVAG00146wholescaffoldg23567_16  # 17554 # 37447 # -1
   #    score  bias  c-Evalue  i-Evalue hmmfrom  hmm to    alifrom  ali to    envfrom  env to     acc
 ---   ------ ----- --------- --------- ------- -------    ------- -------    ------- -------    ----
   1 !   93.8   0.0   7.2e-31   2.2e-28       6     210 ..    3694    3908 ..    3690    3909 .. 0.75

  Alignments for each domain:
  == domain 1  score: 93.8 bits;  conditional E-value: 7.2e-31
                      DH2_PKS_ali    6 adHrvngepvlPGvaylemaraa.aaralgee.......eaavrlkdvvwlrPlvvedeprevhveltpeedgala 73  
                                       +dH++n+e ++P++ +l m   a +++    e       ++ v+l dv++++ l v++ + +++ +l+++ +g  +
  AVAG00146wholescaffoldg23567_16 3694 DDHVINNEIWIPAASHLTMLAGAkLEKENR-EsiatskvSKVVQLDDVIIQKRLLVKE-NMKIRCVLEENGKG--E 3765
                                       7*******************8886443322.124555777788*************55.78888888755444..4 PP

                      DH2_PKS_ali   74 feiysedaegee.vvhaqGrvllaeaeaapeldlealrarc....daeelyaafaalgieygpsfrgleelwvged 144 
                                       ++ + +d ++e+ v+  q +++ +++ + p l+l+ l+++c    d++++y++f++lg+ +g++fr++ e w+g+d
  AVAG00146wholescaffoldg23567_16 3766 IQTEDSDGAKETnVIVTQISLVAQTSLPNP-LQLDVLKSQCsvsmDVDSIYKTFESLGVKFGDTFRTVIEAWRGKD 3840
                                       444443333334566677776655554455.99**********999****************************** PP

                      DH2_PKS_ali  145 ealarlelpeaaas..eadeyvlhPallDaalqaalglaeadeeee.llPfaleelevya.plpasmwah 210 
                                       ealar+ +   + +  e++  +lhPa+lD+a+q  +g+ + +++ + ++Pf++++  +     ++  w++
  AVAG00146wholescaffoldg23567_16 3841 EALARVGIARRVLApwERSLSLLHPAILDGAFQL-MGMSALSSS-GvFVPFHVQRAVFSTqNEQEDQWVY 3908
                                       ******9877543312456669***********8.677444444.45********988763446666777 PP


Internal pipeline statistics summary:
-------------------------------------
Query model(s):                              1  (211 nodes)
Target sequences:                          306  (58887 residues searched)
Passed MSV filter:                         4  (0.0130719); expected 6.1 (0.02)
Passed bias filter:                        4  (0.0130719); expected 6.1 (0.02)
Passed Vit filter:                         1  (0.00326797); expected 0.3 (0.001)
Passed Fwd filter:                         1  (0.00326797); expected 0.0 (1e-05)
Initial search space (Z):                306  [actual number of targets]
Domain search space  (domZ):               1  [number of targets reported over threshold]
# CPU time: 0.01u 0.00s 00:00:00.01 Elapsed: 00:00:00.01
# Mc/sec: 1242.52
//
[ok]
