# Supplementary material for: Bdelloid rotifers deploy horizontally acquired biosynthetic genes against a fungal pathogen
Source: Nat Commun. 2024 Jul 18;15:5787. doi: 10.1038/s41467-024-49919-1 (PMC11258130; doi:10.1038/s41467-024-49919-1)
Supplement: Supplementary file 15 — Supplementary Data 11 [file 41467_2024_49919_MOESM15_ESM.zip › project AVAG00146 scaffold/hmmer_output/KR_PKS_hmmer.search]

# hmmsearch :: search profile(s) against a sequence database
# HMMER 3.1b2 (February 2015); http://hmmer.org/
# Copyright (C) 2015 Howard Hughes Medical Institute.
# Freely distributed under the GNU General Public License (GPLv3).
# - - - - - - - - - - - - - - - - - - - - - - - - - - - - - - - - - - - -
# query HMM file:                  /var/www/git/PhaBiP2/pipeline/DB/hmm_profiles_search/KR_PKS.hmm
# target sequence database:        /var/www/git/sempi_web/sempi_web/media/pipeline_output/24970/0/proteins.fasta
# domain reporting threshold:      score >= 20
# - - - - - - - - - - - - - - - - - - - - - - - - - - - - - - - - - - - -

Query:       KR_PKS_ali  [M=174]
Scores for complete sequences (score includes all domains):
   --- full sequence ---   --- best 1 domain ---    -#dom-
    E-value  score  bias    E-value  score  bias    exp  N  Sequence                        Description
    ------- ------ -----    ------- ------ -----   ---- --  --------                        -----------
   6.9e-133  434.6   5.8    3.2e-41  136.2   0.1    6.8  4  AVAG00146wholescaffoldg23567_16  # 17554 # 37447 # -1


Domain annotation for each sequence (and alignments):
>> AVAG00146wholescaffoldg23567_16  # 17554 # 37447 # -1
   #    score  bias  c-Evalue  i-Evalue hmmfrom  hmm to    alifrom  ali to    envfrom  env to     acc
 ---   ------ ----- --------- --------- ------- -------    ------- -------    ------- -------    ----
   1 !  122.6   0.0   1.5e-39   4.6e-37       1     173 [.    1847    2023 ..    1847    2024 .. 0.87
   2 !   47.1   0.1   2.4e-16   7.4e-14     125     173 ..    2991    3041 ..    2925    3042 .. 0.84
   3 !  136.2   0.1     1e-43   3.2e-41       2     173 ..    4179    4354 ..    4178    4355 .. 0.85
   4 !  124.3   0.0   4.6e-40   1.4e-37       1     173 [.    5533    5709 ..    5533    5710 .. 0.87

  Alignments for each domain:
  == domain 1  score: 122.6 bits;  conditional E-value: 1.5e-39
                       KR_PKS_ali    1 vvlVtGgsgglGravarhLaargarrlvlvgrr.pdapaaaellaeleal..garvevvaaDvadreavaallaev 73  
                                       ++++ Gg g+lG+ va++L+  ga ++vl++r+ +   a  + +++++++    ++e++++D+++ e+v+++ +++
  AVAG00146wholescaffoldg23567_16 1847 TYVISGGLGALGLVVAEWLVNSGATHIVLLSRKmK---ATNP-IEQIRRQkeNISIEWIQCDISNIEEVKRVDKKL 1918
                                       79******************************732...2223.35565441256899**************98866 PP

                       KR_PKS_ali   74 raelgp..ldgvvhaagvlddg.laeltaeelervlapkvdgalnlhellrdpldafvlfsSvaavlgaagqaaya 146 
                                       + ++ +  ++g++h+ag l d+ +++l+++ +   + +kvdga +lh +l  p d++vlfsS+ +v+g+agqa y+
  AVAG00146wholescaffoldg23567_16 1919 KIDMRWpvIKGIFHTAGELFDStVKNLEPKCIYSSFSAKVDGAKHLHTVLS-PSDFMVLFSSITGVFGSAGQALYS 1993
                                       654443348********999999**************************93.569********************* PP

                       KR_PKS_ali  147 aanafldalaearralg...alsiawglwd 173 
                                       aana+ld+lae+  ++g   +lsi+wg+w+
  AVAG00146wholescaffoldg23567_16 1994 AANAALDSLAESWSNNGnlkVLSIQWGAWS 2023
                                       ***********987788899*********7 PP

  == domain 2  score: 47.1 bits;  conditional E-value: 2.4e-16
                       KR_PKS_ali  125 dafvlfsSvaavlgaagqaayaaanafldalaearralg..alsiawglwd 173 
                                       +++vlfsS+aav+g++gqa+y+aana +da+a++ ++ g   lsi+wg+w+
  AVAG00146wholescaffoldg23567_16 2991 NFMVLFSSAAAVFGSPGQANYSAANATMDAIAKSWNRSGesILSIQWGAWS 3041
                                       589******************************96556668*********7 PP

  == domain 3  score: 136.2 bits;  conditional E-value: 1e-43
                       KR_PKS_ali    2 vlVtGgsgglGravarhLaargarrlvlvgrrpdapaaaellaeleal.garvevvaaDvadreavaallaevrae 76  
                                        ++ Gg g+lG+ +a++L + ga +++l++r+ +++   e l+ l+++  a +e+v++Dv+++e+v+++ + +++ 
  AVAG00146wholescaffoldg23567_16 4179 HVISGGLGALGLVIAKWLIDSGATHILLLSRTRKTEMSIE-LNSLKEKeTAVIEWVQCDVSEKESVTSVRKVLEES 4253
                                       689***************************9622322223.4677666245688*******999988776666665 PP

                       KR_PKS_ali   77 lg..pldgvvhaagvlddg.laeltaeelervlapkvdgalnlhellrdpldafvlfsSvaavlgaagqaayaaan 149 
                                       l+  p++g++h+agvl+dg +++l+ e+l++ + +kv ga+nlh ++  + +++vlfsS+aav+g++gqa+y+aan
  AVAG00146wholescaffoldg23567_16 4254 LKwpPVTGIFHTAGVLADGtIRTLDSEALRKSYSAKVYGAINLHNVFS-SFNFMVLFSSAAAVFGSPGQANYSAAN 4328
                                       54328******************************************4.3789*********************** PP

                       KR_PKS_ali  150 afldalaearralg..alsiawglwd 173 
                                       a +da+a++ ++ g   lsi+wg+w+
  AVAG00146wholescaffoldg23567_16 4329 ATMDAIAKSWNRSGesILSIQWGAWS 4354
                                       ********96556668*********7 PP

  == domain 4  score: 124.3 bits;  conditional E-value: 4.6e-40
                       KR_PKS_ali    1 vvlVtGgsgglGravarhLaargarrlvlvgrr.pdapaaaellaelealga.rvevvaaDvadreavaallaevr 74  
                                       ++++ Gg g+lG+ +a+++ + ga +lvl++r+ p+  a  e l+ l++ g   +e   +Dv d  +v+++   ++
  AVAG00146wholescaffoldg23567_16 5533 TYVISGGLGALGLVAAKWIIDSGATNLVLLSRKkPNHIA-NEKLELLQQSGKvFIECFECDVGDLNSVKKVHLNLK 5607
                                       79******************************8554332.3334556666641477889***********966655 PP

                       KR_PKS_ali   75 a.elgpldgvvhaagvlddg.laeltaeelervlapkvdgalnlhellrdpldafvlfsSvaavlgaagqaayaaa 148 
                                       + ++ p++gv+h+agvl d+ +++l++e+l + ++pkv ga+nl+ ++  pld+fv fsSva+v+g+agqa+ya +
  AVAG00146wholescaffoldg23567_16 5608 ElQWPPVKGVIHSAGVLFDStISNLDQEKLVNSFKPKVLGAANLRSVFL-PLDFFVQFSSVASVFGSAGQANYAIS 5682
                                       415689*************99***********************99994.89************************ PP

                       KR_PKS_ali  149 nafldalaearralg..alsiawglwd 173 
                                       na++d++a   +++g  +lsi+w++w+
  AVAG00146wholescaffoldg23567_16 5683 NAVMDGMAMTWKNQGepVLSIQWAAWS 5709
                                       *********9989999**********7 PP


Internal pipeline statistics summary:
-------------------------------------
Query model(s):                              1  (174 nodes)
Target sequences:                          306  (58887 residues searched)
Passed MSV filter:                         6  (0.0196078); expected 6.1 (0.02)
Passed bias filter:                        6  (0.0196078); expected 6.1 (0.02)
Passed Vit filter:                         2  (0.00653595); expected 0.3 (0.001)
Passed Fwd filter:                         1  (0.00326797); expected 0.0 (1e-05)
Initial search space (Z):                306  [actual number of targets]
Domain search space  (domZ):               1  [number of targets reported over threshold]
# CPU time: 0.01u 0.00s 00:00:00.01 Elapsed: 00:00:00.01
# Mc/sec: 1024.63
//
[ok]
