# Supplementary material for: Bdelloid rotifers deploy horizontally acquired biosynthetic genes against a fungal pathogen
Source: Nat Commun. 2024 Jul 18;15:5787. doi: 10.1038/s41467-024-49919-1 (PMC11258130; doi:10.1038/s41467-024-49919-1)
Supplement: Supplementary file 15 — Supplementary Data 11 [file 41467_2024_49919_MOESM15_ESM.zip › project AVAG00146 scaffold/hmmer_output/KSQ_PKS_hmmer.search]

# hmmsearch :: search profile(s) against a sequence database
# HMMER 3.1b2 (February 2015); http://hmmer.org/
# Copyright (C) 2015 Howard Hughes Medical Institute.
# Freely distributed under the GNU General Public License (GPLv3).
# - - - - - - - - - - - - - - - - - - - - - - - - - - - - - - - - - - - -
# query HMM file:                  /var/www/git/PhaBiP2/pipeline/DB/hmm_profiles_search/KSQ_PKS.hmm
# target sequence database:        /var/www/git/sempi_web/sempi_web/media/pipeline_output/24970/0/proteins.fasta
# domain reporting threshold:      score >= 72
# - - - - - - - - - - - - - - - - - - - - - - - - - - - - - - - - - - - -

Query:       hyb_KS  [M=429]
Scores for complete sequences (score includes all domains):
   --- full sequence ---   --- best 1 domain ---    -#dom-
    E-value  score  bias    E-value  score  bias    exp  N  Sequence                         Description
    ------- ------ -----    ------- ------ -----   ---- --  --------                         -----------
          0 2157.6   0.4   2.3e-167  551.4   0.0    4.3  4  AVAG00146wholescaffoldg23567_16   # 17554 # 37447 # -1
    6.9e-35  114.9   0.0    8.2e-35  114.7   0.0    1.0  1  AVAG00146wholescaffoldg23567_229  # 283720 # 284395 # -1
    8.1e-19   61.9   0.2      1e-18   61.6   0.2    1.1  0  AVAG00146wholescaffoldg23567_228  # 282266 # 282833 # -1


Domain annotation for each sequence (and alignments):
>> AVAG00146wholescaffoldg23567_16  # 17554 # 37447 # -1
   #    score  bias  c-Evalue  i-Evalue hmmfrom  hmm to    alifrom  ali to    envfrom  env to     acc
 ---   ------ ----- --------- --------- ------- -------    ------- -------    ------- -------    ----
   1 !  549.6   0.0  7.7e-169  7.9e-167       2     429 .]    1166    1586 ..    1165    1586 .. 0.98
   2 !  528.6   0.0  1.9e-162    2e-160       1     426 [.    2424    2854 ..    2424    2856 .. 0.97
   3 !  551.4   0.0  2.3e-169  2.3e-167       1     426 [.    3212    3633 ..    3212    3635 .. 0.98
   4 !  523.0   0.0  9.2e-161  9.4e-159       1     429 []    4530    4960 ..    4530    4960 .. 0.95

  Alignments for each domain:
  == domain 1  score: 549.6 bits;  conditional E-value: 7.7e-169
                           hyb_KS    2 piaivglacrfpggakdleafWellkegvdavrevpeerwdasklydedpeapgktyvraggfledvdefdaeffg 77  
                                       +ia++g+acr+pgg++++e+fW++l e +++v+evp++r+d +++y+++p++ gk+y+++g+f++dv+ fd++ff+
  AVAG00146wholescaffoldg23567_16 1166 SIAVIGMACRLPGGVSSAEEFWTMLMEKRNCVTEVPSSRFDINEIYSPNPKTIGKSYTKKGAFINDVEWFDNDFFN 1241
                                       59************************************************************************** PP

                           hyb_KS   78 ispreaeslDPqqRlllevawealenaglapeklagsktgvfvgvlssdyaalelkeeeaeaidaysltGneksva 153 
                                       i   ea+++DPqqRl+leva+ea+ nagl++++l++s+tgvf+g ++ d++  + +       ++y +tGn+ s+ 
  AVAG00146wholescaffoldg23567_16 1242 IPLAEARTMDPQQRLILEVAYEAFLNAGLDKSALKDSNTGVFIGQMNYDWMLVTDS------PHSYAGTGNSPSIT 1311
                                       **********************************************9999877654......6899********** PP

                           hyb_KS  154 agrlsyllglrGPslavdtacsssLvavhlacqsLragEsdlAlaggvnlilspkitillsklralspdGrcktFd 229 
                                       a+r+s++lgl+G s++vdtacsssLvav la++ Lr++ +++Alaggvn+il+p+  ++++ +++ls d rc tFd
  AVAG00146wholescaffoldg23567_16 1312 ANRISFALGLHGASMTVDTACSSSLVAVDLAIEKLRNKKCSVALAGGVNIILHPEPYLITCAAEMLSVDSRCATFD 1387
                                       **************************************************************************** PP

                           hyb_KS  230 asAdGlvrgeGcgvvvLkrlsdAladgDeilavirgsAvnndGaskgltvPngeaqeavireAlasagveaeevdy 305 
                                       ++A+G+vrgeG+g+vvLk l++A+ dgD+i+avi+gsAvn+dG+s+ lt+Png aqea + +Al++ag++ +++dy
  AVAG00146wholescaffoldg23567_16 1388 SKANGIVRGEGIGCVVLKCLDQAVFDGDKIFAVIKGSAVNQDGRSATLTAPNGIAQEAALCSALEDAGIDGKDLDY 1463
                                       **************************************************************************** PP

                           hyb_KS  306 vEaHGtgtsLGDpiEvealaevlgkarskeqpllvgsvKtniGHleaaaGiagliKvvLalkheeippslhfkkpn 381 
                                       vE+HGtgt LGDpiEveala+vlgk  ++++p+++g+vKtniGHle aaGi gliK+vL+l++++ pp++hf+k+n
  AVAG00146wholescaffoldg23567_16 1464 VECHGTGTDLGDPIEVEALAKVLGK--ERSKPIVLGAVKTNIGHLEGAAGIVGLIKTVLVLQNGQAPPNIHFEKLN 1537
                                       ***********************99..7789********************************************* PP

                           hyb_KS  382 prieleelplevateavpwpe.eekkrvagvssfGlsGtnahvvleeaP 429 
                                       p+i+l++l+  ++t++++  +  +k+ +agvssfG++Gtnah++l++ P
  AVAG00146wholescaffoldg23567_16 1538 PKIDLQQLKGIIPTQTIKIGTdGGKELFAGVSSFGFGGTNAHIILQSYP 1586
                                       ******************9874778999*****************9876 PP

  == domain 2  score: 528.6 bits;  conditional E-value: 1.9e-162
                           hyb_KS    1 epiaivglacrfpggakdleafWellkegvdavrevpeerwdas.klydedpeapgktyvraggfledvdefdaef 75  
                                       +pia+++++crfpgga+++e fW++l  g+d+v+evp +r+d++ ++y +++  +gk+y+++++f+e+v+ fd ef
  AVAG00146wholescaffoldg23567_16 2424 DPIAVISMSCRFPGGASNPEDFWDILIRGHDCVTEVPISRFDMDdDVYYPERGYEGKSYSNRAAFIENVEWFDHEF 2499
                                       79***************************************98626999*************************** PP

                           hyb_KS   76 fgispreaeslDPqqRlllevawealenaglapeklagsktgvfvgvlssdyaalelkeeeaeaidaysltGneks 151 
                                       f+is+ ea  +DPqqR+lleva+ea+ +ag+++e+l+g ++gvfvg  + d+++ +    + +  + y+++G+++s
  AVAG00146wholescaffoldg23567_16 2500 FNISRAEALIMDPQQRILLEVAYEAFYKAGYNKERLKGCNAGVFVGQANYDWMTSNE---DVDFSSPYYGAGSSAS 2572
                                       ***********************************************9999988876...5788899********* PP

                           hyb_KS  152 vaagrlsyllglrGPslavdtacsssLvavhlacqsLragEsdlAlaggvnlilspkitillsklralspdGrckt 227 
                                       + a+r+sy+lgl+GPs+++dtacsssLva+ +a   Lr+g +++Al++gvnlil+++ ++++s ++als  Grc t
  AVAG00146wholescaffoldg23567_16 2573 ITANRISYTLGLEGPSITMDTACSSSLVALDIAHSKLRDGKCSIALVAGVNLILNSRFFVTASAMQALSLKGRCAT 2648
                                       **************************************************************************** PP

                           hyb_KS  228 FdasAdGlvrgeGcgvvvLkrlsdAladgDeilavirgsAvnndGaskgltvPngeaqeavireAlasagveaeev 303 
                                       Fda AdG++rgeG+g+v+Lk+ls+A+adg++ila+i+g+Avn+dG+s+ lt+Png aq++vir+ l+ ag++ +++
  AVAG00146wholescaffoldg23567_16 2649 FDALADGYCRGEGVGCVILKPLSQAKADGNKILALIKGTAVNHDGRSASLTAPNGLAQQKVIRKGLEMAGLKGKDI 2724
                                       **************************************************************************** PP

                           hyb_KS  304 dyvEaHGtgtsLGDpiEvealaevlgkarskeqpllvgsvKtniGHleaaaGiagliKvvLalkheeippslhfkk 379 
                                       dy+E+HGtgt+LGDpiEv+al++vl++   +++p+++g+ Ktn GHle aaGiag iK+vL+++h+++pp++h+++
  AVAG00146wholescaffoldg23567_16 2725 DYIECHGTGTKLGDPIEVDALKNVLSE--GRKKPIILGALKTNTGHLEGAAGIAGFIKAVLVIQHKKVPPNIHINE 2798
                                       *************************99..6789******************************************* PP

                           hyb_KS  380 pnprieleelplevateavpwpe.........eekkrvagvssfGlsGtnahvvle 426 
                                       +np+i+l   +  ++ ++v +++         +ek+ + +vssfG++Gtnahv++e
  AVAG00146wholescaffoldg23567_16 2799 LNPKIDLTGFNAIIPYKEVLFENdvlnayseeDEKPLIGAVSSFGFGGTNAHVIIE 2854
                                       ****************9999988888888877788999****************98 PP

  == domain 3  score: 551.4 bits;  conditional E-value: 2.3e-169
                           hyb_KS    1 epiaivglacrfpggakdleafWellkegvdavrevpeerwdasklydedpeapgktyvraggfledvdefdaeff 76  
                                       epia++++acrfpg+a+++e+fW++l++g+++v+evp +r+d +++yd+ +   gkty++ ++++++++ fd+eff
  AVAG00146wholescaffoldg23567_16 3212 EPIAVISMACRFPGEAHNPEEFWSMLRNGHNCVTEVPFSRFDIDEFYDPVRGSMGKTYTKNAALINSIEWFDNEFF 3287
                                       8*************************************************************************** PP

                           hyb_KS   77 gispreaeslDPqqRlllevawealenaglapeklagsktgvfvgvlssdyaalelkeeeaeaidaysltGneksv 152 
                                       +i + ea  +DPqqR+llev++ea+ +ag+++++l+gs+tgvfvg  + d+++++++    + ++ y ++G+++ +
  AVAG00146wholescaffoldg23567_16 3288 NIPSAEAIVMDPQQRVLLEVSYEAFSRAGYDKSSLKGSNTGVFVGQANYDWMTMNQH----DITSPYFGAGSSAAI 3359
                                       ***********************************************9999999886....57889********** PP

                           hyb_KS  153 aagrlsyllglrGPslavdtacsssLvavhlacqsLragEsdlAlaggvnlilspkitillsklralspdGrcktF 228 
                                        ++rls++lglrGPs+++dtacsssLva+ +a+  Lr+  ++lAl++gvn+ils+  ++  +++++ls  Grc tF
  AVAG00146wholescaffoldg23567_16 3360 TSNRLSFILGLRGPSMTIDTACSSSLVAMDIATANLRSDKCSLALVAGVNIILSHVNFVGSCSANMLSAKGRCATF 3435
                                       **************************************************************************** PP

                           hyb_KS  229 dasAdGlvrgeGcgvvvLkrlsdAladgDeilavirgsAvnndGaskgltvPngeaqeavireAlasagveaeevd 304 
                                       d++AdG++rgeG+g+vvLk+ls+A+adgDeila+i+g+Avn+dG+s+ +t+P+g aqe+vir+Al +agv  +++d
  AVAG00146wholescaffoldg23567_16 3436 DSTADGYCRGEGVGCVVLKKLSRAQADGDEILAIIKGTAVNQDGRSATMTAPSGVAQESVIRRALVEAGVFGKDID 3511
                                       **************************************************************************** PP

                           hyb_KS  305 yvEaHGtgtsLGDpiEvealaevlgkarskeqpllvgsvKtniGHleaaaGiagliKvvLalkheeippslhfkkp 380 
                                       yvE+HGtgt+LGDpiEveal++vl+   ++e++l++g+vK+niGHle aaGiag iK+vL+l+++ +pp++hf+++
  AVAG00146wholescaffoldg23567_16 3512 YVECHGTGTELGDPIEVEALKSVLNV--EREKRLILGAVKSNIGHLEGAAGIAGFIKTVLVLRNKMVPPNIHFETL 3585
                                       ************************99..78899******************************************* PP

                           hyb_KS  381 nprieleelplevateavpwpe..eekkrvagvssfGlsGtnahvvle 426 
                                       np+i++e+ +++++ ++++ +    ++k +ag+ssfG++Gtnah+++e
  AVAG00146wholescaffoldg23567_16 3586 NPKINIENFNIDIPITNTDLRItnPSRKVIAGISSFGFGGTNAHIIIE 3633
                                       **************9999987633667889****************98 PP

  == domain 4  score: 523.0 bits;  conditional E-value: 9.2e-161
                           hyb_KS    1 epiaivglacrfpggakdleafWellkegvdavrevpeerwdasklydedp.eapgktyvraggfledvdefdaef 75  
                                       ++ia++g+acr+pgg++++e+fW++l ++ d+v+e+p+ r+d +++y++ +  ++gk+y+++g+f++d++ fda+ 
  AVAG00146wholescaffoldg23567_16 4530 DSIAVIGMACRLPGGVASPEEFWSMLIQECDCVTEIPKTRFDIEDVYSPIRgVTTGKSYTKHGAFMSDLEWFDAAC 4605
                                       58***********************************************997999********************* PP

                           hyb_KS   76 fgispreaeslDPqqRlllevawealenaglapeklagsktgvfvgvlssdyaalelkeeeaeaidaysltGneks 151 
                                       f+is+ ea+++DPqqRl+lev +ea+ +ag++ +kl+g ++gvfvg ++ d++++++      +  +y +tG + s
  AVAG00146wholescaffoldg23567_16 4606 FNISNSEARQMDPQQRLILEVGYEAFVRAGYDISKLKGLDAGVFVGQMNYDWMMMNAG-----TPPSYGGTGMAPS 4676
                                       *****************************************************99997.....47899******** PP

                           hyb_KS  152 vaagrlsyllglrGPslavdtacsssLvavhlacqsLragEsdlAlaggvnlilspkitillsklralspdGrckt 227 
                                       + a+r sy++gl GPs+++d+acsssLva+  a++ +ra+ ++lAl+ggvn++l++  ++  s +++lsp Grc t
  AVAG00146wholescaffoldg23567_16 4677 ITANRFSYTFGLTGPSFTIDSACSSSLVALDYAIEKIRANRCSLALVGGVNVMLQSMNFVGSSAANMLSPAGRCAT 4752
                                       **************************************************************************** PP

                           hyb_KS  228 FdasAdGlvrgeGcgvvvLkrlsdAladgDeilavirgsAvnndGaskgltvPngeaqeavireAlasagveaeev 303 
                                       Fd++AdG++rgeG+g+vvLk  ++A+adgD++lavi+gsAvn+ G+s+ lt+Png++qeavir+Al++a+++ ++v
  AVAG00146wholescaffoldg23567_16 4753 FDETADGYCRGEGIGCVVLKSFRKAIADGDNVLAVIKGSAVNHVGKSSSLTAPNGPSQEAVIRNALEQANLKGKDV 4828
                                       **************************************************************************** PP

                           hyb_KS  304 dyvEaHGtgtsLGDpiEvealaevlgkarskeqpllvgsvKtniGHleaaaGiagliKvvLalkheeippslhfkk 379 
                                       dyvE+HGtgt+LGDpiEveal++vl+    + +++++g+vKtniGHle aaGi gliK+vL+l+hee+p +lhfkk
  AVAG00146wholescaffoldg23567_16 4829 DYVECHGTGTQLGDPIEVEALKNVLND-GGRIKSVILGAVKTNIGHLEGAAGIIGLIKTVLVLQHEEVPSNLHFKK 4903
                                       *************************88.778899****************************************** PP

                           hyb_KS  380 pnprieleelplevateavpwpe.......eekkrvagvssfGlsGtnahvvleeaP 429 
                                       +n +i+l   +   +++ ++  +       +e++ +agvssfG++Gtnahvvle+ P
  AVAG00146wholescaffoldg23567_16 4904 LNANIDLTGFKAIFPQNCIKLDTheknqvhSERRWIAGVSSFGFGGTNAHVVLESWP 4960
                                       ******887665555444444433333333888899*****************9866 PP

>> AVAG00146wholescaffoldg23567_229  # 283720 # 284395 # -1
   #    score  bias  c-Evalue  i-Evalue hmmfrom  hmm to    alifrom  ali to    envfrom  env to     acc
 ---   ------ ----- --------- --------- ------- -------    ------- -------    ------- -------    ----
   1 !  114.7   0.0     8e-37   8.2e-35      56     224 ..      34     203 ..       5     208 .. 0.88

  Alignments for each domain:
  == domain 1  score: 114.7 bits;  conditional E-value: 8e-37
                            hyb_KS  56 ktyvraggfl..edvdefdaeffgispreaeslDPqqRlllevawealenaglapeklagsktgvfvgvlssdyaal 130
                                       ++ ++++ fl  e +defd +ffgis++ea+ +DP  R+lle   + le+++++ ++++g+kt+vf+  +s++    
  AVAG00146wholescaffoldg23567_229  34 EESTQRRYFLkkELLDEFDRDFFGISDQEAQIIDPSDRILLEKFVHLLEDSNYTINQINGTKTAVFIEQTSDKRPLI 110
                                       445566667743457****************************************************9988777666 PP

                            hyb_KS 131 elkeeeaeaidaysltGneksvaagrlsyllglrGPslavdtacsssLvavhlacqsLragEsdlAlaggvnlilsp 207
                                        ++ +  ++ +a  ++  ++  a+ rl+y+++lrGP l++dt+  ssLv++ +a+q+Lr+gE+d A++gg n++ ++
  AVAG00146wholescaffoldg23567_229 111 IAE-KGFDSDTAPLVSNLHNCSASIRLAYHFNLRGPNLTLDTTHPSSLVSLSMAVQALRTGEADYAVIGGTNVLQTN 186
                                       665.588888888888889999999**************************************************** PP

                            hyb_KS 208 kitillsklralspdGr 224
                                       ++ ++ ++l+ + ++Gr
  AVAG00146wholescaffoldg23567_229 187 EQLLCDKQLQPVPSEGR 203
                                       **999999999999887 PP

>> AVAG00146wholescaffoldg23567_228  # 282266 # 282833 # -1
   [No individual domains that satisfy reporting thresholds (although complete target did)]


Internal pipeline statistics summary:
-------------------------------------
Query model(s):                              1  (429 nodes)
Target sequences:                          306  (58887 residues searched)
Passed MSV filter:                         6  (0.0196078); expected 6.1 (0.02)
Passed bias filter:                        6  (0.0196078); expected 6.1 (0.02)
Passed Vit filter:                         4  (0.0130719); expected 0.3 (0.001)
Passed Fwd filter:                         3  (0.00980392); expected 0.0 (1e-05)
Initial search space (Z):                306  [actual number of targets]
Domain search space  (domZ):               3  [number of targets reported over threshold]
# CPU time: 0.03u 0.00s 00:00:00.03 Elapsed: 00:00:00.03
# Mc/sec: 842.08
//
[ok]
