# Supplementary material for: Bdelloid rotifers deploy horizontally acquired biosynthetic genes against a fungal pathogen
Source: Nat Commun. 2024 Jul 18;15:5787. doi: 10.1038/s41467-024-49919-1 (PMC11258130; doi:10.1038/s41467-024-49919-1)
Supplement: Supplementary file 15 — Supplementary Data 11 [file 41467_2024_49919_MOESM15_ESM.zip › project AVAG00146 scaffold/hmmer_output/KS_PKS_hmmer.search]

# hmmsearch :: search profile(s) against a sequence database
# HMMER 3.1b2 (February 2015); http://hmmer.org/
# Copyright (C) 2015 Howard Hughes Medical Institute.
# Freely distributed under the GNU General Public License (GPLv3).
# - - - - - - - - - - - - - - - - - - - - - - - - - - - - - - - - - - - -
# query HMM file:                  /var/www/git/PhaBiP2/pipeline/DB/hmm_profiles_search/KS_PKS.hmm
# target sequence database:        /var/www/git/sempi_web/sempi_web/media/pipeline_output/24970/0/proteins.fasta
# domain reporting threshold:      score >= 72
# - - - - - - - - - - - - - - - - - - - - - - - - - - - - - - - - - - - -

Query:       KS_PKS_ali  [M=408]
Scores for complete sequences (score includes all domains):
   --- full sequence ---   --- best 1 domain ---    -#dom-
    E-value  score  bias    E-value  score  bias    exp  N  Sequence                         Description
    ------- ------ -----    ------- ------ -----   ---- --  --------                         -----------
          0 2046.7   0.0   3.8e-157  517.8   0.0    4.3  4  AVAG00146wholescaffoldg23567_16   # 17554 # 37447 # -1
    9.8e-35  114.6   0.0    1.2e-34  114.4   0.0    1.0  1  AVAG00146wholescaffoldg23567_229  # 283720 # 284395 # -1
      7e-19   62.4   0.0    7.9e-19   62.3   0.0    1.0  0  AVAG00146wholescaffoldg23567_228  # 282266 # 282833 # -1


Domain annotation for each sequence (and alignments):
>> AVAG00146wholescaffoldg23567_16  # 17554 # 37447 # -1
   #    score  bias  c-Evalue  i-Evalue hmmfrom  hmm to    alifrom  ali to    envfrom  env to     acc
 ---   ------ ----- --------- --------- ------- -------    ------- -------    ------- -------    ----
   1 !  517.8   0.0  3.7e-159  3.8e-157       1     408 []    1167    1586 ..    1167    1586 .. 0.95
   2 !  497.4   0.0  5.8e-153  5.9e-151       1     406 [.    2426    2855 ..    2426    2857 .. 0.90
   3 !  517.6   0.0  4.4e-159  4.5e-157       1     406 [.    3214    3634 ..    3214    3636 .. 0.95
   4 !  508.9   0.0  1.8e-156  1.9e-154       1     407 [.    4532    4959 ..    4532    4960 .. 0.92

  Alignments for each domain:
  == domain 1  score: 517.8 bits;  conditional E-value: 3.7e-159
                       KS_PKS_ali    1 IAIvGmacrfPg.aespeelwellaegrdaisevpadrwd..alyd.d..a.gksyvr.ggfledvdefDaeffgi 68  
                                       IA++Gmacr+Pg ++s ee+w +l e+r++++evp++r+d  ++y+ +  + gksy++ g+f++dv++fD +ff+i
  AVAG00146wholescaffoldg23567_16 1167 IAVIGMACRLPGgVSSAEEFWTMLMEKRNCVTEVPSSRFDinEIYSpNpkTiGKSYTKkGAFINDVEWFDNDFFNI 1242
                                       9*************************************999999997675599*********************** PP

                       KS_PKS_ali   69 spreaeamdpqqrllLeaawealedagidpeslrgsrtgvfvGvlgqdyrelae.legylatgsaasvlagrisyl 143 
                                       + +ea+ mdpqqrl+Le+a+ea+ +ag+d+++l++s+tgvf+G ++ d+  +++  ++y++tg+++s++a+ris +
  AVAG00146wholescaffoldg23567_16 1243 PLAEARTMDPQQRLILEVAYEAFLNAGLDKSALKDSNTGVFIGQMNYDWMLVTDsPHSYAGTGNSPSITANRISFA 1318
                                       ********************************************999986566535679***************** PP

                       KS_PKS_ali  144 lgleGpsltvdtacsSslvAlhlAvqaLrsgecdlalaGGvnllltpetfvefsrqrlglspdgrcrpfdaaadGt 219 
                                       lgl+G s+tvdtacsSslvA++lA+++Lr+++c++alaGGvn++l+pe +   +++++ ls d rc +fd++a+G+
  AVAG00146wholescaffoldg23567_16 1319 LGLHGASMTVDTACSSSLVAVDLAIEKLRNKKCSVALAGGVNIILHPEPYLITCAAEM-LSVDSRCATFDSKANGI 1393
                                       *******************************************************998.***************** PP

                       KS_PKS_ali  220 vlGeGvgvlvLkrlsdAradgdrilavirgsavnqdgrsngltapngeaqerviraaladaglspadvdyveahGt 295 
                                       v+GeG+g++vLk l++A+ dgd+i avi+gsavnqdgrs  ltapng aqe+++ +al+dag++ +d+dyve+hGt
  AVAG00146wholescaffoldg23567_16 1394 VRGEGIGCVVLKCLDQAVFDGDKIFAVIKGSAVNQDGRSATLTAPNGIAQEAALCSALEDAGIDGKDLDYVECHGT 1469
                                       **************************************999*********************************** PP

                       KS_PKS_ali  296 GtplgDpiEaeallavfgra.daplalgsvKsniGhteaaaGvaglikvllalrhgllpptlhvdepnpeidlsas 370 
                                       Gt lgDpiE+eal++v+g++ ++p++lg+vK+niGh+e+aaG++glik++l+l++g+ pp++h++++np+idl++ 
  AVAG00146wholescaffoldg23567_16 1470 GTDLGDPIEVEALAKVLGKErSKPIVLGAVKTNIGHLEGAAGIVGLIKTVLVLQNGQAPPNIHFEKLNPKIDLQQL 1545
                                       ******************543679**************************************************** PP

                       KS_PKS_ali  371 plrlltearpw.p..grprragvssfGfgGtnahvvleeap 408 
                                       +  ++t++ ++    g++  agvssfGfgGtnah++l+++p
  AVAG00146wholescaffoldg23567_16 1546 KGIIPTQTIKIgTdgGKELFAGVSSFGFGGTNAHIILQSYP 1586
                                       *99*9998887434333445******************986 PP

  == domain 2  score: 497.4 bits;  conditional E-value: 5.8e-153
                       KS_PKS_ali    1 IAIvGmacrfPg.aespeelwellaegrdaisevpadrwd...alyd.d...agksyvr.ggfledvdefDaeffg 67  
                                       IA++ m+crfPg a++pe++w+ l +g+d+++evp +r+d   ++y  +   +gksy++ ++f+e+v++fD+eff+
  AVAG00146wholescaffoldg23567_16 2426 IAVISMSCRFPGgASNPEDFWDILIRGHDCVTEVPISRFDmddDVYYpErgyEGKSYSNrAAFIENVEWFDHEFFN 2501
                                       9*************************************8777866654556449***999**************** PP

                       KS_PKS_ali   68 ispreaeamdpqqrllLeaawealedagidpeslrgsrtgvfvGvlgqdyrela.ele...gylatgsaasvlagr 139 
                                       is++ea  mdpqqr+lLe+a+ea+ +ag+++e+l+g + gvfvG ++ d+ + + +++    y+++gs+as++a+r
  AVAG00146wholescaffoldg23567_16 2502 ISRAEALIMDPQQRILLEVAYEAFYKAGYNKERLKGCNAGVFVGQANYDWMTSNeDVDfssPYYGAGSSASITANR 2577
                                       ********************************************8777763222334322259999********** PP

                       KS_PKS_ali  140 isyllgleGpsltvdtacsSslvAlhlAvqaLrsgecdlalaGGvnllltpetfvefsrqrlglspdgrcrpfdaa 215 
                                       isy+lgleGps+t+dtacsSslvAl+ A  +Lr+g+c++al++Gvnl+l+   fv+ s++++ ls +grc +fda 
  AVAG00146wholescaffoldg23567_16 2578 ISYTLGLEGPSITMDTACSSSLVALDIAHSKLRDGKCSIALVAGVNLILNSRFFVTASAMQA-LSLKGRCATFDAL 2652
                                       ***********************************************************664.************* PP

                       KS_PKS_ali  216 adGtvlGeGvgvlvLkrlsdAradgdrilavirgsavnqdgrsngltapngeaqerviraaladaglspadvdyve 291 
                                       adG+++GeGvg+++Lk+ls+A+adg++ila i+g+avn+dgrs +ltapng aq++vir+ l+ agl+ +d+dy+e
  AVAG00146wholescaffoldg23567_16 2653 ADGYCRGEGVGCVILKPLSQAKADGNKILALIKGTAVNHDGRSASLTAPNGLAQQKVIRKGLEMAGLKGKDIDYIE 2728
                                       *******************************************9******************************** PP

                       KS_PKS_ali  292 ahGtGtplgDpiEaeallavfg..radaplalgsvKsniGhteaaaGvaglikvllalrhgllpptlhvdepnpei 365 
                                       +hGtGt+lgDpiE++al++v++  r ++p+ lg++K+n+Gh+e+aaG+ag+ik++l+++h+ +pp++h++e+np+i
  AVAG00146wholescaffoldg23567_16 2729 CHGTGTKLGDPIEVDALKNVLSegR-KKPIILGALKTNTGHLEGAAGIAGFIKAVLVIQHKKVPPNIHINELNPKI 2803
                                       *********************7534.689*********************************************** PP

                       KS_PKS_ali  366 dlsasplrlltearpwp...........grprragvssfGfgGtnahvvlee 406 
                                       dl+  +  ++ ++  ++           ++p   +vssfGfgGtnahv++e+
  AVAG00146wholescaffoldg23567_16 2804 DLTGFNAIIPYKEVLFEndvlnayseedEKPLIGAVSSFGFGGTNAHVIIES 2855
                                       *9888766544433333333334432211244588***************97 PP

  == domain 3  score: 517.6 bits;  conditional E-value: 4.4e-159
                       KS_PKS_ali    1 IAIvGmacrfPg.aespeelwellaegrdaisevpadrwd..alyd.d..a.gksyvr.ggfledvdefDaeffgi 68  
                                       IA++ macrfPg a++pee+w++l++g+++++evp +r+d  ++yd    + gk+y++ +++++ +++fD eff+i
  AVAG00146wholescaffoldg23567_16 3214 IAVISMACRFPGeAHNPEEFWSMLRNGHNCVTEVPFSRFDidEFYDpVrgSmGKTYTKnAALINSIEWFDNEFFNI 3289
                                       9*************************************99989**96356579*****99**************** PP

                       KS_PKS_ali   69 spreaeamdpqqrllLeaawealedagidpeslrgsrtgvfvGvlgqdyrela..el.egylatgsaasvlagris 141 
                                       +++ea  mdpqqr+lLe+++ea+ +ag+d++sl+gs+tgvfvG ++ d+ +++  ++ + y+++gs+a+++++r+s
  AVAG00146wholescaffoldg23567_16 3290 PSAEAIVMDPQQRVLLEVSYEAFSRAGYDKSSLKGSNTGVFVGQANYDWMTMNqhDItSPYFGAGSSAAITSNRLS 3365
                                       *******************************************88888865664344257**************** PP

                       KS_PKS_ali  142 yllgleGpsltvdtacsSslvAlhlAvqaLrsgecdlalaGGvnllltpetfvefsrqrlglspdgrcrpfdaaad 217 
                                        +lgl+Gps+t+dtacsSslvA++ A  +Lrs +c+lal++Gvn++l+  +fv  +++++ ls++grc +fd++ad
  AVAG00146wholescaffoldg23567_16 3366 FILGLRGPSMTIDTACSSSLVAMDIATANLRSDKCSLALVAGVNIILSHVNFVGSCSANM-LSAKGRCATFDSTAD 3440
                                       *********************************************************998.*************** PP

                       KS_PKS_ali  218 GtvlGeGvgvlvLkrlsdAradgdrilavirgsavnqdgrsngltapngeaqerviraaladaglspadvdyveah 293 
                                       G+++GeGvg++vLk+ls+A+adgd+ila+i+g+avnqdgrs  +tap+g aqe vir+al +ag+  +d+dyve+h
  AVAG00146wholescaffoldg23567_16 3441 GYCRGEGVGCVVLKKLSRAQADGDEILAIIKGTAVNQDGRSATMTAPSGVAQESVIRRALVEAGVFGKDIDYVECH 3516
                                       ****************************************999********************************* PP

                       KS_PKS_ali  294 GtGtplgDpiEaeallavfg..radaplalgsvKsniGhteaaaGvaglikvllalrhgllpptlhvdepnpeidl 367 
                                       GtGt+lgDpiE+eal++v++  r ++ l lg+vKsniGh+e+aaG+ag+ik++l+lr++++pp++h++++np+i++
  AVAG00146wholescaffoldg23567_16 3517 GTGTELGDPIEVEALKSVLNveR-EKRLILGAVKSNIGHLEGAAGIAGFIKTVLVLRNKMVPPNIHFETLNPKINI 3591
                                       *******************9744.5679************************************************ PP

                       KS_PKS_ali  368 sasplrlltearpwp.grprr...agvssfGfgGtnahvvlee 406 
                                       ++ ++ ++ ++++++ ++p r   ag+ssfGfgGtnah+++e+
  AVAG00146wholescaffoldg23567_16 3592 ENFNIDIPITNTDLRiTNPSRkviAGISSFGFGGTNAHIIIES 3634
                                       ******999999997655543466*****************97 PP

  == domain 4  score: 508.9 bits;  conditional E-value: 1.8e-156
                       KS_PKS_ali    1 IAIvGmacrfPg.aespeelwellaegrdaisevpadrwd..alyd..d..a.gksyvr.ggfledvdefDaeffg 67  
                                       IA++Gmacr+Pg ++spee+w++l ++ d+++e+p++r+d  ++y+  +  + gksy++ g+f++d+++fDa+ f+
  AVAG00146wholescaffoldg23567_16 4532 IAVIGMACRLPGgVASPEEFWSMLIQECDCVTEIPKTRFDieDVYSpiRgvTtGKSYTKhGAFMSDLEWFDAACFN 4607
                                       9*************************************9999999854366469********************** PP

                       KS_PKS_ali   68 ispreaeamdpqqrllLeaawealedagidpeslrgsrtgvfvGvlgqdyrela..elegylatgsaasvlagris 141 
                                       is+ ea++mdpqqrl+Le+ +ea+ +ag+d ++l+g + gvfvG ++ d+  ++     +y +tg a+s++a+r s
  AVAG00146wholescaffoldg23567_16 4608 ISNSEARQMDPQQRLILEVGYEAFVRAGYDISKLKGLDAGVFVGQMNYDWMMMNagTPPSYGGTGMAPSITANRFS 4683
                                       *********************************************999986555431235999************* PP

                       KS_PKS_ali  142 yllgleGpsltvdtacsSslvAlhlAvqaLrsgecdlalaGGvnllltpetfvefsrqrlglspdgrcrpfdaaad 217 
                                       y++gl+Gps+t+d+acsSslvAl+ A++++r+++c+lal+GGvn++l+  +fv  s++++ lsp grc +fd++ad
  AVAG00146wholescaffoldg23567_16 4684 YTFGLTGPSFTIDSACSSSLVALDYAIEKIRANRCSLALVGGVNVMLQSMNFVGSSAANM-LSPAGRCATFDETAD 4758
                                       *********************************************************998.*************** PP

                       KS_PKS_ali  218 GtvlGeGvgvlvLkrlsdAradgdrilavirgsavnqdgrsngltapngeaqerviraaladaglspadvdyveah 293 
                                       G+++GeG+g++vLk+  +A+adgd++lavi+gsavn+ g+s++ltapng++qe+vir+al++a+l+ +dvdyve+h
  AVAG00146wholescaffoldg23567_16 4759 GYCRGEGIGCVVLKSFRKAIADGDNVLAVIKGSAVNHVGKSSSLTAPNGPSQEAVIRNALEQANLKGKDVDYVECH 4834
                                       ****************************************99********************************** PP

                       KS_PKS_ali  294 GtGtplgDpiEaeallavfg...radaplalgsvKsniGhteaaaGvaglikvllalrhgllpptlhvdepnpeid 366 
                                       GtGt+lgDpiE+eal++v++   r  + + lg+vK+niGh+e+aaG++glik++l+l+h+ +p++lh++++n +id
  AVAG00146wholescaffoldg23567_16 4835 GTGTQLGDPIEVEALKNVLNdggR-IKSVILGAVKTNIGHLEGAAGIIGLIKTVLVLQHEEVPSNLHFKKLNANID 4909
                                       *******************74322.34699********************************************** PP

                       KS_PKS_ali  367 lsasplrlltearpwp.......grprr..agvssfGfgGtnahvvleea 407 
                                       l+  +  ++++  ++         ++rr  agvssfGfgGtnahvvle++
  AVAG00146wholescaffoldg23567_16 4910 LTGFKAIFPQNCIKLDtheknqvHSERRwiAGVSSFGFGGTNAHVVLESW 4959
                                       888776555554444333332222345577******************86 PP

>> AVAG00146wholescaffoldg23567_229  # 283720 # 284395 # -1
   #    score  bias  c-Evalue  i-Evalue hmmfrom  hmm to    alifrom  ali to    envfrom  env to     acc
 ---   ------ ----- --------- --------- ------- -------    ------- -------    ------- -------    ----
   1 !  114.4   0.0   1.1e-36   1.2e-34      46     197 ..      34     193 ..       3     217 .. 0.75

  Alignments for each domain:
  == domain 1  score: 114.4 bits;  conditional E-value: 1.1e-36
                        KS_PKS_ali  46 gksyvr.ggfled..vdefDaeffgispreaeamdpqqrllLeaawealedagidpeslrgsrtgvfvGvlgqdyre 119
                                       ++s ++   fl++  +defD +ffgis +ea+ +dp  r+lLe   + led++++ ++++g++t+vf+  ++++   
  AVAG00146wholescaffoldg23567_229  34 EES-TQrRYFLKKelLDEFDRDFFGISDQEAQIIDPSDRILLEKFVHLLEDSNYTINQINGTKTAVFIEQTSDKR-P 108
                                       233.444899966689****************************************************7655442.2 PP

                        KS_PKS_ali 120 la...e.legylat..gs.aasvlagrisyllgleGpsltvdtacsSslvAlhlAvqaLrsgecdlalaGGvnlllt 189
                                       l    + +++ +a+  ++ ++ +++ r++y+++l+Gp lt+dt   Sslv+l +AvqaLr+ge+d a+ GG+n+l t
  AVAG00146wholescaffoldg23567_229 109 LIiaeKgFDSDTAPlvSNlHNCSASIRLAYHFNLRGPNLTLDTTHPSSLVSLSMAVQALRTGEADYAVIGGTNVLQT 185
                                       22333123221121212325889999************************************************977 PP

                        KS_PKS_ali 190 petfvefs 197
                                        e++ + +
  AVAG00146wholescaffoldg23567_229 186 NEQLLCDK 193
                                       66655332 PP

>> AVAG00146wholescaffoldg23567_228  # 282266 # 282833 # -1
   [No individual domains that satisfy reporting thresholds (although complete target did)]


Internal pipeline statistics summary:
-------------------------------------
Query model(s):                              1  (408 nodes)
Target sequences:                          306  (58887 residues searched)
Passed MSV filter:                         5  (0.0163399); expected 6.1 (0.02)
Passed bias filter:                        5  (0.0163399); expected 6.1 (0.02)
Passed Vit filter:                         3  (0.00980392); expected 0.3 (0.001)
Passed Fwd filter:                         3  (0.00980392); expected 0.0 (1e-05)
Initial search space (Z):                306  [actual number of targets]
Domain search space  (domZ):               3  [number of targets reported over threshold]
# CPU time: 0.02u 0.00s 00:00:00.02 Elapsed: 00:00:00.03
# Mc/sec: 800.86
//
[ok]
