# Supplementary material for: Bdelloid rotifers deploy horizontally acquired biosynthetic genes against a fungal pathogen
Source: Nat Commun. 2024 Jul 18;15:5787. doi: 10.1038/s41467-024-49919-1 (PMC11258130; doi:10.1038/s41467-024-49919-1)
Supplement: Supplementary file 15 — Supplementary Data 11 [file 41467_2024_49919_MOESM15_ESM.zip › project AVAG00146 scaffold/hmmer_output/PCP_hmmer.search]

# hmmsearch :: search profile(s) against a sequence database
# HMMER 3.1b2 (February 2015); http://hmmer.org/
# Copyright (C) 2015 Howard Hughes Medical Institute.
# Freely distributed under the GNU General Public License (GPLv3).
# - - - - - - - - - - - - - - - - - - - - - - - - - - - - - - - - - - - -
# query HMM file:                  /var/www/git/PhaBiP2/pipeline/DB/hmm_profiles_search/PCP.hmm
# target sequence database:        /var/www/git/sempi_web/sempi_web/media/pipeline_output/24970/0/proteins.fasta
# domain reporting threshold:      score >= 21.9
# - - - - - - - - - - - - - - - - - - - - - - - - - - - - - - - - - - - -

Query:       PCP_ali  [M=69]
Scores for complete sequences (score includes all domains):
   --- full sequence ---   --- best 1 domain ---    -#dom-
    E-value  score  bias    E-value  score  bias    exp  N  Sequence                         Description
    ------- ------ -----    ------- ------ -----   ---- --  --------                         -----------
    2.9e-34  111.8   0.4    4.7e-07   24.6   0.0    5.8  1  AVAG00146wholescaffoldg23567_16   # 17554 # 37447 # -1
      4e-10   34.5   0.0    8.9e-10   33.3   0.0    1.6  1  AVAG00146wholescaffoldg23567_222  # 272988 # 275565 # -1
    0.00052   14.9   0.0     0.0011   13.8   0.0    1.5  0  AVAG00146wholescaffoldg23567_227  # 280286 # 282167 # -1


Domain annotation for each sequence (and alignments):
>> AVAG00146wholescaffoldg23567_16  # 17554 # 37447 # -1
   #    score  bias  c-Evalue  i-Evalue hmmfrom  hmm to    alifrom  ali to    envfrom  env to     acc
 ---   ------ ----- --------- --------- ------- -------    ------- -------    ------- -------    ----
   1 !   24.6   0.0   4.6e-09   4.7e-07       1      67 [.    1071    1139 ..    1071    1141 .. 0.91

  Alignments for each domain:
  == domain 1  score: 24.6 bits;  conditional E-value: 4.6e-09
                          PCP_ali    1 EraLaeiwaevLgver..vgvdddFfelGGdSllairlvsrlrerlgvelpvrdlfeaptiaalaalle 67  
                                       E ++++i +e+L+ ++  +  + +  e G +Sl+air    l+++++ +lp   +f++pt++++a+ ++
  AVAG00146wholescaffoldg23567_16 1071 EIKILRIAQELLNDSQqsLKTTTSLIEFGMTSLTAIRFSKNLSDEINKKLPYTLVFNHPTVKQIAEMIT 1139
                                       567899******98643488899******************************************9886 PP

>> AVAG00146wholescaffoldg23567_222  # 272988 # 275565 # -1
   #    score  bias  c-Evalue  i-Evalue hmmfrom  hmm to    alifrom  ali to    envfrom  env to     acc
 ---   ------ ----- --------- --------- ------- -------    ------- -------    ------- -------    ----
   1 !   33.3   0.0   8.8e-12   8.9e-10       1      67 [.     122     193 ..     122     194 .. 0.89

  Alignments for each domain:
  == domain 1  score: 33.3 bits;  conditional E-value: 8.8e-12
                           PCP_ali   1 EraLaeiwaevLgv.....ervgvdddFfelGGdSllairlvsrlrerlgvelpvrdlfeaptiaalaalle 67 
                                       E++L++i+ e +++      ++ vd +F +lG +Sl+a++  + +r+rl  +++++ lf++p++++la++le
  AVAG00146wholescaffoldg23567_222 122 EQVLLKIFIESFDIsadmaNKINVDISFSALGASSLHAMKALTLIRKRLYPDMNIQLLFSNPSVRQLARVLE 193
                                       88899999999988543333799999***********************99******************986 PP

>> AVAG00146wholescaffoldg23567_227  # 280286 # 282167 # -1
   [No individual domains that satisfy reporting thresholds (although complete target did)]


Internal pipeline statistics summary:
-------------------------------------
Query model(s):                              1  (69 nodes)
Target sequences:                          306  (58887 residues searched)
Passed MSV filter:                         5  (0.0163399); expected 6.1 (0.02)
Passed bias filter:                        5  (0.0163399); expected 6.1 (0.02)
Passed Vit filter:                         3  (0.00980392); expected 0.3 (0.001)
Passed Fwd filter:                         3  (0.00980392); expected 0.0 (1e-05)
Initial search space (Z):                306  [actual number of targets]
Domain search space  (domZ):               3  [number of targets reported over threshold]
# CPU time: 0.00u 0.01s 00:00:00.01 Elapsed: 00:00:00.01
# Mc/sec: 406.32
//
[ok]
