# Supplementary material for: Bdelloid rotifers deploy horizontally acquired biosynthetic genes against a fungal pathogen
Source: Nat Commun. 2024 Jul 18;15:5787. doi: 10.1038/s41467-024-49919-1 (PMC11258130; doi:10.1038/s41467-024-49919-1)
Supplement: Supplementary file 15 — Supplementary Data 11 [file 41467_2024_49919_MOESM15_ESM.zip › project AVAG00146 scaffold/hmmer_output/PF00109_5-Ring_PM_hmmer.search]

# hmmsearch :: search profile(s) against a sequence database
# HMMER 3.1b2 (February 2015); http://hmmer.org/
# Copyright (C) 2015 Howard Hughes Medical Institute.
# Freely distributed under the GNU General Public License (GPLv3).
# - - - - - - - - - - - - - - - - - - - - - - - - - - - - - - - - - - - -
# query HMM file:                  /var/www/git/PhaBiP2/pipeline/DB/hmm_profiles_search/PF00109_5-Ring_PM.hmm
# target sequence database:        /var/www/git/sempi_web/sempi_web/media/pipeline_output/24970/0/proteins.fasta
# domain reporting threshold:      score >= 20.9
# - - - - - - - - - - - - - - - - - - - - - - - - - - - - - - - - - - - -

Query:       ketoacyl-synt  [M=253]
Accession:   PF00109.26
Description: Beta-ketoacyl synthase, N-terminal domain
Scores for complete sequences (score includes all domains):
   --- full sequence ---   --- best 1 domain ---    -#dom-
    E-value  score  bias    E-value  score  bias    exp  N  Sequence                         Description
    ------- ------ -----    ------- ------ -----   ---- --  --------                         -----------
          0 1035.2   3.3    3.9e-82  269.8   0.0    4.7  4  AVAG00146wholescaffoldg23567_16   # 17554 # 37447 # -1
    1.3e-31  104.4   0.0    1.6e-31  104.0   0.0    1.1  1  AVAG00146wholescaffoldg23567_229  # 283720 # 284395 # -1


Domain annotation for each sequence (and alignments):
>> AVAG00146wholescaffoldg23567_16  # 17554 # 37447 # -1
   #    score  bias  c-Evalue  i-Evalue hmmfrom  hmm to    alifrom  ali to    envfrom  env to     acc
 ---   ------ ----- --------- --------- ------- -------    ------- -------    ------- -------    ----
   1 !  269.8   0.0   2.5e-84   3.9e-82       3     253 .]    1166    1410 ..    1164    1410 .. 0.97
   2 !  252.4   0.0   5.4e-79   8.2e-77       2     253 .]    2424    2673 ..    2423    2673 .. 0.93
   3 !  254.0   0.1   1.7e-79   2.7e-77       2     253 .]    3212    3459 ..    3211    3459 .. 0.95
   4 !  256.2   0.2   3.7e-80   5.7e-78       2     251 ..    4530    4775 ..    4529    4777 .. 0.94

  Alignments for each domain:
  == domain 1  score: 269.8 bits;  conditional E-value: 2.5e-84
                                       -EEEEEEEEEBTTBSS.HHHHHHHHHTT---EEES-TTSSCGTTSBTSSTTEEE-BSS.EEE..S.TTEGGTTSTH CS
                    ketoacyl-synt    3 pvaivGmgarfPggnd.veefwelLlegrdaiselpadrwdadklydpparaagkiktklggfld.vddfdpeffg 76  
                                       ++a++Gm++r+Pgg++ +eefw +L+e+r++++e+p++r+d ++ y p++++ gk++tk+g+f++ v+ fd+ ff+
  AVAG00146wholescaffoldg23567_16 1166 SIAVIGMACRLPGGVSsAEEFWTMLMEKRNCVTEVPSSRFDINEIYSPNPKTIGKSYTKKGAFINdVEWFDNDFFN 1241
                                       69**************9*********************************************************** PP

                                       HHHHHHCTS-HHHHHHHHHHHHHHHHHTS-HHTCTTGGEEEEEEESSTHHHHHHHHHHHTTGGGSCTTHHHHHSTT CS
                    ketoacyl-synt   77 ispreaeamdpqqrllleaawealedagltpeeldgsrvgvfiGvgagdyaalaaldedgsevkaspkavgavlan 152 
                                       i+  ea+ mdpqqrl le+a+ea+ +agl++ +l++s++gvfiG ++ d+  + + d+++     +   +g+ +++
  AVAG00146wholescaffoldg23567_16 1242 IPLAEARTMDPQQRLILEVAYEAFLNAGLDKSALKDSNTGVFIGQMNYDW--MLVTDSPH----SYA-GTGN-SPS 1309
                                       ************************************************99..34555455....477.9999.*** PP

                                       HHHHHHHHHHT--SSEEEEESGGGHHHHHHHHHHHHHHTTS-SEEEEEEEE---SHHHHHHHHHTTBB-TTSGGGT CS
                    ketoacyl-synt  153 viagrisyalglrGpsvtvdtACsSslvavhaavqslrsgeadvalaGGvellltpeavagfsaagllspdgrcka 228 
                                       ++a+ris algl+G+s+tvdtACsSslvav++a+++lr+++++valaGGv+ +l+pe +    aa++ls d rc +
  AVAG00146wholescaffoldg23567_16 1310 ITANRISFALGLHGASMTVDTACSSSLVAVDLAIEKLRNKKCSVALAGGVNIILHPEPYLITCAAEMLSVDSRCAT 1385
                                       **************************************************************************** PP

                                       TBTTB-SB-BB-EEEEEEEEECHHH CS
                    ketoacyl-synt  229 fdpkadGfvlGEGvGavvLkrleda 253 
                                       fd ka+G v+GEG+G+vvLk l++a
  AVAG00146wholescaffoldg23567_16 1386 FDSKANGIVRGEGIGCVVLKCLDQA 1410
                                       ********************99887 PP

  == domain 2  score: 252.4 bits;  conditional E-value: 5.4e-79
                                       --EEEEEEEEEBTTBSS.HHHHHHHHHTT---EEES-TTSSC.GTTSBTSSTTEEE-BSS.EEE..S.TTEGGTTS CS
                    ketoacyl-synt    2 epvaivGmgarfPggnd.veefwelLlegrdaiselpadrwd.adklydpparaagkiktklggfld.vddfdpef 74  
                                       +p+a++ m++rfPgg + +e+fw+ L++g+d+++e+p +r+d  d++y p++  +gk+++++++f++ v+ fd+ef
  AVAG00146wholescaffoldg23567_16 2424 DPIAVISMSCRFPGGASnPEDFWDILIRGHDCVTEVPISRFDmDDDVYYPERGYEGKSYSNRAAFIEnVEWFDHEF 2499
                                       69************9999**********************661456668*************************** PP

                                       THHHHHHHCTS-HHHHHHHHHHHHHHHHHTS-HHTCTTGGEEEEEEESSTHHHHHHHHHHHTTGGGSCT.THHHHH CS
                    ketoacyl-synt   75 fgispreaeamdpqqrllleaawealedagltpeeldgsrvgvfiGvgagdyaalaaldedgsevkasp.kavgav 149 
                                       f+is  ea  mdpqqr+lle+a+ea+ +ag+++e+l+g ++gvf+G ++ d+    +++ed +    sp +  g+ 
  AVAG00146wholescaffoldg23567_16 2500 FNISRAEALIMDPQQRILLEVAYEAFYKAGYNKERLKGCNAGVFVGQANYDWM---TSNEDVD--FSSPyYGAGS- 2569
                                       **************************************************994...4555553..4445236666. PP

                                       STTHHHHHHHHHHT--SSEEEEESGGGHHHHHHHHHHHHHHTTS-SEEEEEEEE---SHHHHHHHHHTTBB-TTSG CS
                    ketoacyl-synt  150 lanviagrisyalglrGpsvtvdtACsSslvavhaavqslrsgeadvalaGGvellltpeavagfsaagllspdgr 225 
                                       +a+++a+risy+lgl+Gps+t+dtACsSslva++ a ++lr+g++++al+ Gv+l+l+ + ++  sa+++ls +gr
  AVAG00146wholescaffoldg23567_16 2570 SASITANRISYTLGLEGPSITMDTACSSSLVALDIAHSKLRDGKCSIALVAGVNLILNSRFFVTASAMQALSLKGR 2645
                                       **************************************************************************** PP

                                       GGTTBTTB-SB-BB-EEEEEEEEECHHH CS
                    ketoacyl-synt  226 ckafdpkadGfvlGEGvGavvLkrleda 253 
                                       c +fd+ adG+++GEGvG+v+Lk+l++a
  AVAG00146wholescaffoldg23567_16 2646 CATFDALADGYCRGEGVGCVILKPLSQA 2673
                                       *************************997 PP

  == domain 3  score: 254.0 bits;  conditional E-value: 1.7e-79
                                       --EEEEEEEEEBTTBSS.HHHHHHHHHTT---EEES-TTSSCGTTSBTSSTTEEE-BSS.EEE..S.TTEGGTTST CS
                    ketoacyl-synt    2 epvaivGmgarfPggnd.veefwelLlegrdaiselpadrwdadklydpparaagkiktklggfld.vddfdpeff 75  
                                       ep+a++ m++rfPg  + +eefw++L++g+++++e+p +r+d d++ydp +   gk++tk +++++ ++ fd+eff
  AVAG00146wholescaffoldg23567_16 3212 EPIAVISMACRFPGEAHnPEEFWSMLRNGHNCVTEVPFSRFDIDEFYDPVRGSMGKTYTKNAALINsIEWFDNEFF 3287
                                       89***********98777********************************************************** PP

                                       HHHHHHHCTS-HHHHHHHHHHHHHHHHHTS-HHTCTTGGEEEEEEESSTHHHHHHHHHHHTTGGGSCTTHHHHHST CS
                    ketoacyl-synt   76 gispreaeamdpqqrllleaawealedagltpeeldgsrvgvfiGvgagdyaalaaldedgsevkaspkavgavla 151 
                                       +i+  ea  mdpqqr+lle+++ea+ +ag+++ +l+gs++gvf+G ++ d+ +++    ++++ + ++   g+ +a
  AVAG00146wholescaffoldg23567_16 3288 NIPSAEAIVMDPQQRVLLEVSYEAFSRAGYDKSSLKGSNTGVFVGQANYDWMTMN----QHDITSPYF-GAGS-SA 3357
                                       *************************************************995422....333444555.6666.** PP

                                       THHHHHHHHHHT--SSEEEEESGGGHHHHHHHHHHHHHHTTS-SEEEEEEEE---SHHHHHHHHHTTBB-TTSGGG CS
                    ketoacyl-synt  152 nviagrisyalglrGpsvtvdtACsSslvavhaavqslrsgeadvalaGGvellltpeavagfsaagllspdgrck 227 
                                       +++++r+s  lglrGps+t+dtACsSslva++ a  +lrs ++++al+ Gv+ +l++ +++g  +a++ls++grc 
  AVAG00146wholescaffoldg23567_16 3358 AITSNRLSFILGLRGPSMTIDTACSSSLVAMDIATANLRSDKCSLALVAGVNIILSHVNFVGSCSANMLSAKGRCA 3433
                                       **************************************************************************** PP

                                       TTBTTB-SB-BB-EEEEEEEEECHHH CS
                    ketoacyl-synt  228 afdpkadGfvlGEGvGavvLkrleda 253 
                                       +fd  adG+++GEGvG+vvLk+l+ a
  AVAG00146wholescaffoldg23567_16 3434 TFDSTADGYCRGEGVGCVVLKKLSRA 3459
                                       **********************9976 PP

  == domain 4  score: 256.2 bits;  conditional E-value: 3.7e-80
                                       --EEEEEEEEEBTTBSS.HHHHHHHHHTT---EEES-TTSSCGTTSB.TSSTTEEE-BSS.EEE..S.TTEGGTTS CS
                    ketoacyl-synt    2 epvaivGmgarfPggnd.veefwelLlegrdaiselpadrwdadkly.dpparaagkiktklggfld.vddfdpef 74  
                                       +++a++Gm++r+Pgg+  +eefw++L++  d+++e+p++r+d +++y + +  + gk++tk+g+f+   + fd++ 
  AVAG00146wholescaffoldg23567_16 4530 DSIAVIGMACRLPGGVAsPEEFWSMLIQECDCVTEIPKTRFDIEDVYsPIRGVTTGKSYTKHGAFMSdLEWFDAAC 4605
                                       57**************99****************************98889999********************** PP

                                       THHHHHHHCTS-HHHHHHHHHHHHHHHHHTS-HHTCTTGGEEEEEEESSTHHHHHHHHHHHTTGGGSCTTHHHHHS CS
                    ketoacyl-synt   75 fgispreaeamdpqqrllleaawealedagltpeeldgsrvgvfiGvgagdyaalaaldedgsevkaspkavgavl 150 
                                       f+is +ea++mdpqqrl le+ +ea+ +ag++  +l+g ++gvf+G ++ d+  ++a ++       +   +g+ +
  AVAG00146wholescaffoldg23567_16 4606 FNISNSEARQMDPQQRLILEVGYEAFVRAGYDISKLKGLDAGVFVGQMNYDWMMMNAGTP-----PSYG-GTGM-A 4674
                                       **************************************************9954333332.....2344.5665.* PP

                                       TTHHHHHHHHHHT--SSEEEEESGGGHHHHHHHHHHHHHHTTS-SEEEEEEEE---SHHHHHHHHHTTBB-TTSGG CS
                    ketoacyl-synt  151 anviagrisyalglrGpsvtvdtACsSslvavhaavqslrsgeadvalaGGvellltpeavagfsaagllspdgrc 226 
                                       ++++a+r sy++gl+Gps+t+d+ACsSslva++ a++++r++++++al+GGv+++l+ ++++g saa++lsp grc
  AVAG00146wholescaffoldg23567_16 4675 PSITANRFSYTFGLTGPSFTIDSACSSSLVALDYAIEKIRANRCSLALVGGVNVMLQSMNFVGSSAANMLSPAGRC 4750
                                       **************************************************************************** PP

                                       GTTBTTB-SB-BB-EEEEEEEEECH CS
                    ketoacyl-synt  227 kafdpkadGfvlGEGvGavvLkrle 251 
                                        +fd+ adG+++GEG+G+vvLk+ +
  AVAG00146wholescaffoldg23567_16 4751 ATFDETADGYCRGEGIGCVVLKSFR 4775
                                       **********************865 PP

>> AVAG00146wholescaffoldg23567_229  # 283720 # 284395 # -1
   #    score  bias  c-Evalue  i-Evalue hmmfrom  hmm to    alifrom  ali to    envfrom  env to     acc
 ---   ------ ----- --------- --------- ------- -------    ------- -------    ------- -------    ----
   1 !  104.0   0.0     1e-33   1.6e-31      58     218 ..      36     196 ..      27     208 .. 0.87

  Alignments for each domain:
  == domain 1  score: 104.0 bits;  conditional E-value: 1e-33
                                       SS.EEE..S...TTEGGTTSTHHHHHHHCTS-HHHHHHHHHHHHHHHHHTS-HHTCTTGGEEEEEEESSTHHHHHHH CS
                     ketoacyl-synt  58 ktklggfld...vddfdpeffgispreaeamdpqqrllleaawealedagltpeeldgsrvgvfiGvgagdyaalaa 131
                                       +t++++fl+    d+fd  ffgis++ea+ +dp+ r+lle   + led+++t ++++g++++vfi  ++ +      
  AVAG00146wholescaffoldg23567_229  36 STQRRYFLKkelLDEFDRDFFGISDQEAQIIDPSDRILLEKFVHLLEDSNYTINQINGTKTAVFIEQTSDKRPL--I 110
                                       45667777765779***************************************************999996643..4 PP

                                       HHHHTTGGGSCTTHHHHHSTTHHHHHHHHHHT--SSEEEEESGGGHHHHHHHHHHHHHHTTS-SEEEEEEEE---SH CS
                     ketoacyl-synt 132 ldedgsevkaspkavgavlanviagrisyalglrGpsvtvdtACsSslvavhaavqslrsgeadvalaGGvellltp 208
                                         e+g ++++ p  v+++ ++ ++ r++y+++lrGp++t+dt   Sslv + +avq+lr+gead+a+ GG+++l t 
  AVAG00146wholescaffoldg23567_229 111 IAEKGFDSDTAP-LVSNLHNCSASIRLAYHFNLRGPNLTLDTTHPSSLVSLSMAVQALRTGEADYAVIGGTNVLQTN 186
                                       444454689999.89998999***************************************************99998 PP

                                       HHHHHHHHTT CS
                     ketoacyl-synt 209 eavagfsaag 218
                                       e++ + ++++
  AVAG00146wholescaffoldg23567_229 187 EQLLCDKQLQ 196
                                       8877666655 PP


Internal pipeline statistics summary:
-------------------------------------
Query model(s):                              1  (253 nodes)
Target sequences:                          306  (58887 residues searched)
Passed MSV filter:                         3  (0.00980392); expected 6.1 (0.02)
Passed bias filter:                        3  (0.00980392); expected 6.1 (0.02)
Passed Vit filter:                         2  (0.00653595); expected 0.3 (0.001)
Passed Fwd filter:                         2  (0.00653595); expected 0.0 (1e-05)
Initial search space (Z):                306  [actual number of targets]
Domain search space  (domZ):               2  [number of targets reported over threshold]
# CPU time: 0.01u 0.00s 00:00:00.01 Elapsed: 00:00:00.02
# Mc/sec: 744.92
//
[ok]
