# Supplementary material for: Bdelloid rotifers deploy horizontally acquired biosynthetic genes against a fungal pathogen
Source: Nat Commun. 2024 Jul 18;15:5787. doi: 10.1038/s41467-024-49919-1 (PMC11258130; doi:10.1038/s41467-024-49919-1)
Supplement: Supplementary file 15 — Supplementary Data 11 [file 41467_2024_49919_MOESM15_ESM.zip › project AVAG00146 scaffold/hmmer_output/PF02801_6-Ring_PM_hmmer.search]

# hmmsearch :: search profile(s) against a sequence database
# HMMER 3.1b2 (February 2015); http://hmmer.org/
# Copyright (C) 2015 Howard Hughes Medical Institute.
# Freely distributed under the GNU General Public License (GPLv3).
# - - - - - - - - - - - - - - - - - - - - - - - - - - - - - - - - - - - -
# query HMM file:                  /var/www/git/PhaBiP2/pipeline/DB/hmm_profiles_search/PF02801_6-Ring_PM.hmm
# target sequence database:        /var/www/git/sempi_web/sempi_web/media/pipeline_output/24970/0/proteins.fasta
# domain reporting threshold:      score >= 21.5
# - - - - - - - - - - - - - - - - - - - - - - - - - - - - - - - - - - - -

Query:       Ketoacyl-synt_C  [M=118]
Accession:   PF02801.22
Description: Beta-ketoacyl synthase, C-terminal domain
Scores for complete sequences (score includes all domains):
   --- full sequence ---   --- best 1 domain ---    -#dom-
    E-value  score  bias    E-value  score  bias    exp  N  Sequence                         Description
    ------- ------ -----    ------- ------ -----   ---- --  --------                         -----------
   2.6e-176  570.1  10.7    2.3e-44  144.5   0.1    4.6  4  AVAG00146wholescaffoldg23567_16   # 17554 # 37447 # -1
      6e-15   49.6   0.0    8.5e-15   49.1   0.0    1.3  1  AVAG00146wholescaffoldg23567_228  # 282266 # 282833 # -1


Domain annotation for each sequence (and alignments):
>> AVAG00146wholescaffoldg23567_16  # 17554 # 37447 # -1
   #    score  bias  c-Evalue  i-Evalue hmmfrom  hmm to    alifrom  ali to    envfrom  env to     acc
 ---   ------ ----- --------- --------- ------- -------    ------- -------    ------- -------    ----
   1 !  144.5   0.1   1.5e-46   2.3e-44       2     118 .]    1419    1534 ..    1418    1534 .. 0.98
   2 !  144.3   0.2   1.7e-46   2.7e-44       1     117 [.    2681    2796 ..    2681    2797 .. 0.98
   3 !  142.9   0.1   4.6e-46     7e-44       1     118 []    3467    3583 ..    3467    3583 .. 0.98
   4 !  143.0   0.3   4.3e-46   6.5e-44       1     117 [.    4785    4901 ..    4785    4902 .. 0.98

  Alignments for each domain:
  == domain 1  score: 144.5 bits;  conditional E-value: 1.5e-46
                                       EEEEEEEEEE--STSSSTSTTHHHHHHHHHHHHHHHT--GGGEEEEE-SS-SSHHHHHHHHHHHHHHHGGGGGSCT CS
                  Ketoacyl-synt_C    2 avikgsavnsdgahnsltapngeaqaraiekalaeagvdpedvdyveahgtgtplgDpiElealkkvfgekarkqp 77  
                                       avikgsavn+dg++++ltapng aq++a+ +al++ag+d +d dyve+hgtgt lgDpiE+eal+kv+g+++ ++p
  AVAG00146wholescaffoldg23567_16 1419 AVIKGSAVNQDGRSATLTAPNGIAQEAALCSALEDAGIDGKDLDYVECHGTGTDLGDPIEVEALAKVLGKER-SKP 1493
                                       9*********************************************************************99.88* PP

                                       SEEE-THHHH-B-GGGHHHHHHHHHHHHHHHTEE--BTT-S CS
                  Ketoacyl-synt_C   78 lavgSvKsniGHleaAaGvaelikvvlalkhgvipptlnle 118 
                                       + +g+vK+niGHle+AaG+++lik+vl+l++g+ pp++++e
  AVAG00146wholescaffoldg23567_16 1494 IVLGAVKTNIGHLEGAAGIVGLIKTVLVLQNGQAPPNIHFE 1534
                                       ***************************************95 PP

  == domain 2  score: 144.3 bits;  conditional E-value: 1.7e-46
                                       SEEEEEEEEEE--STSSSTSTTHHHHHHHHHHHHHHHT--GGGEEEEE-SS-SSHHHHHHHHHHHHHHHGGGGGSC CS
                  Ketoacyl-synt_C    1 yavikgsavnsdgahnsltapngeaqaraiekalaeagvdpedvdyveahgtgtplgDpiElealkkvfgekarkq 76  
                                       +a ikg+avn+dg+++sltapng aq+++i+k l++ag++ +d+dy+e+hgtgt+lgDpiE+ alk+v++e++ k+
  AVAG00146wholescaffoldg23567_16 2681 LALIKGTAVNHDGRSASLTAPNGLAQQKVIRKGLEMAGLKGKDIDYIECHGTGTKLGDPIEVDALKNVLSEGR-KK 2755
                                       689********************************************************************99.88 PP

                                       TSEEE-THHHH-B-GGGHHHHHHHHHHHHHHHTEE--BTT- CS
                  Ketoacyl-synt_C   77 plavgSvKsniGHleaAaGvaelikvvlalkhgvipptlnl 117 
                                       p+ +g+ K+n+GHle+AaG+a++ik+vl+++h+++pp++++
  AVAG00146wholescaffoldg23567_16 2756 PIILGALKTNTGHLEGAAGIAGFIKAVLVIQHKKVPPNIHI 2796
                                       ***************************************98 PP

  == domain 3  score: 142.9 bits;  conditional E-value: 4.6e-46
                                       SEEEEEEEEEE--STSSSTSTTHHHHHHHHHHHHHHHT--GGGEEEEE-SS-SSHHHHHHHHHHHHHHHGGGGGSC CS
                  Ketoacyl-synt_C    1 yavikgsavnsdgahnsltapngeaqaraiekalaeagvdpedvdyveahgtgtplgDpiElealkkvfgekarkq 76  
                                       +a+ikg+avn+dg+++++tap+g aq+ +i++al eagv  +d+dyve+hgtgt+lgDpiE+ealk+v++ ++ ++
  AVAG00146wholescaffoldg23567_16 3467 LAIIKGTAVNQDGRSATMTAPSGVAQESVIRRALVEAGVFGKDIDYVECHGTGTELGDPIEVEALKSVLNVER-EK 3541
                                       699********************************************************************99.78 PP

                                       TSEEE-THHHH-B-GGGHHHHHHHHHHHHHHHTEE--BTT-S CS
                  Ketoacyl-synt_C   77 plavgSvKsniGHleaAaGvaelikvvlalkhgvipptlnle 118 
                                       +l +g+vKsniGHle+AaG+a++ik+vl+l+++++pp++++e
  AVAG00146wholescaffoldg23567_16 3542 RLILGAVKSNIGHLEGAAGIAGFIKTVLVLRNKMVPPNIHFE 3583
                                       9***************************************95 PP

  == domain 4  score: 143.0 bits;  conditional E-value: 4.3e-46
                                       SEEEEEEEEEE--STSSSTSTTHHHHHHHHHHHHHHHT--GGGEEEEE-SS-SSHHHHHHHHHHHHHHHGGGGGSC CS
                  Ketoacyl-synt_C    1 yavikgsavnsdgahnsltapngeaqaraiekalaeagvdpedvdyveahgtgtplgDpiElealkkvfgekarkq 76  
                                       +avikgsavn+ g++ sltapng +q+++i++al++a+++ +dvdyve+hgtgt+lgDpiE+ealk+v+++++r +
  AVAG00146wholescaffoldg23567_16 4785 LAVIKGSAVNHVGKSSSLTAPNGPSQEAVIRNALEQANLKGKDVDYVECHGTGTQLGDPIEVEALKNVLNDGGRIK 4860
                                       69************************************************************************77 PP

                                       TSEEE-THHHH-B-GGGHHHHHHHHHHHHHHHTEE--BTT- CS
                  Ketoacyl-synt_C   77 plavgSvKsniGHleaAaGvaelikvvlalkhgvipptlnl 117 
                                       ++ +g+vK+niGHle+AaG+++lik+vl+l+h+ +p +l++
  AVAG00146wholescaffoldg23567_16 4861 SVILGAVKTNIGHLEGAAGIIGLIKTVLVLQHEEVPSNLHF 4901
                                       9***************************************8 PP

>> AVAG00146wholescaffoldg23567_228  # 282266 # 282833 # -1
   #    score  bias  c-Evalue  i-Evalue hmmfrom  hmm to    alifrom  ali to    envfrom  env to     acc
 ---   ------ ----- --------- --------- ------- -------    ------- -------    ------- -------    ----
   1 !   49.1   0.0   5.5e-17   8.5e-15      24     117 ..       5      99 ..       1     100 [. 0.90

  Alignments for each domain:
  == domain 1  score: 49.1 bits;  conditional E-value: 5.5e-17
                                       HHHHHHHHHH.HHHHT--GGGEEEEE-SS-SSHHHHHHHHHHHHHHHGGGGGSCTSEEE-THHHH-B-GGGHHHHHH CS
                   Ketoacyl-synt_C  24 eaqaraieka.laeagvdpedvdyveahgtgtplgDpiElealkkvfgekarkqplavgSvKsniGHleaAaGvael 99 
                                       +aq ++++++ + + ++d +++ y+e  + gt  +  i  +a+ + f +++ ++pl +g++KsniG   +AaG+a+l
  AVAG00146wholescaffoldg23567_228   5 SAQLQLLNEIyITRNQIDLSEIFYIEELDGGTIDNELIKNNAIGEFFHHDEASAPLLLGTIKSNIGDIGSAAGTAAL 81 
                                       4555555554157789999********************************************************** PP

                                       HHHHHHHHHTEE--BTT- CS
                   Ketoacyl-synt_C 100 ikvvlalkhgvipptlnl 117
                                       i v+l++k+++i p+ n+
  AVAG00146wholescaffoldg23567_228  82 INVALSMKNRIILPQRNY 99 
                                       ***************997 PP


Internal pipeline statistics summary:
-------------------------------------
Query model(s):                              1  (118 nodes)
Target sequences:                          306  (58887 residues searched)
Passed MSV filter:                         6  (0.0196078); expected 6.1 (0.02)
Passed bias filter:                        6  (0.0196078); expected 6.1 (0.02)
Passed Vit filter:                         2  (0.00653595); expected 0.3 (0.001)
Passed Fwd filter:                         2  (0.00653595); expected 0.0 (1e-05)
Initial search space (Z):                306  [actual number of targets]
Domain search space  (domZ):               2  [number of targets reported over threshold]
# CPU time: 0.00u 0.00s 00:00:00.00 Elapsed: 00:00:00.01
# Mc/sec: 694.87
//
[ok]
