# Supplementary material for: Bdelloid rotifers deploy horizontally acquired biosynthetic genes against a fungal pathogen
Source: Nat Commun. 2024 Jul 18;15:5787. doi: 10.1038/s41467-024-49919-1 (PMC11258130; doi:10.1038/s41467-024-49919-1)
Supplement: Supplementary file 15 — Supplementary Data 11 [file 41467_2024_49919_MOESM15_ESM.zip › project AVAG00146 scaffold/hmmer_output/PF04101_Glyco_PM_hmmer.search]

# hmmsearch :: search profile(s) against a sequence database
# HMMER 3.1b2 (February 2015); http://hmmer.org/
# Copyright (C) 2015 Howard Hughes Medical Institute.
# Freely distributed under the GNU General Public License (GPLv3).
# - - - - - - - - - - - - - - - - - - - - - - - - - - - - - - - - - - - -
# query HMM file:                  /var/www/git/PhaBiP2/pipeline/DB/hmm_profiles_search/PF04101_Glyco_PM.hmm
# target sequence database:        /var/www/git/sempi_web/sempi_web/media/pipeline_output/24970/0/proteins.fasta
# domain reporting threshold:      score >= 21.1
# - - - - - - - - - - - - - - - - - - - - - - - - - - - - - - - - - - - -

Query:       Glyco_tran_28_C  [M=167]
Accession:   PF04101.16
Description: Glycosyltransferase family 28 C-terminal domain
Scores for complete sequences (score includes all domains):
   --- full sequence ---   --- best 1 domain ---    -#dom-
    E-value  score  bias    E-value  score  bias    exp  N  Sequence                        Description
    ------- ------ -----    ------- ------ -----   ---- --  --------                        -----------
    0.00022   15.5   0.0    0.00037   14.8   0.0    1.4  0  AVAG00146wholescaffoldg23567_35  # 59590 # 60517 # 1


Domain annotation for each sequence (and alignments):
>> AVAG00146wholescaffoldg23567_35  # 59590 # 60517 # 1
   [No individual domains that satisfy reporting thresholds (although complete target did)]


Internal pipeline statistics summary:
-------------------------------------
Query model(s):                              1  (167 nodes)
Target sequences:                          306  (58887 residues searched)
Passed MSV filter:                         7  (0.0228758); expected 6.1 (0.02)
Passed bias filter:                        7  (0.0228758); expected 6.1 (0.02)
Passed Vit filter:                         1  (0.00326797); expected 0.3 (0.001)
Passed Fwd filter:                         1  (0.00326797); expected 0.0 (1e-05)
Initial search space (Z):                306  [actual number of targets]
Domain search space  (domZ):               1  [number of targets reported over threshold]
# CPU time: 0.00u 0.00s 00:00:00.00 Elapsed: 00:00:00.00
# Mc/sec: inf
//
[ok]
