# Supplementary material for: Bdelloid rotifers deploy horizontally acquired biosynthetic genes against a fungal pathogen
Source: Nat Commun. 2024 Jul 18;15:5787. doi: 10.1038/s41467-024-49919-1 (PMC11258130; doi:10.1038/s41467-024-49919-1)
Supplement: Supplementary file 15 — Supplementary Data 11 [file 41467_2024_49919_MOESM15_ESM.zip › project AVAG00146 scaffold/hmmer_output/PF16197_6-Ring#5-Ring_PM_hmmer.search]

# hmmsearch :: search profile(s) against a sequence database
# HMMER 3.1b2 (February 2015); http://hmmer.org/
# Copyright (C) 2015 Howard Hughes Medical Institute.
# Freely distributed under the GNU General Public License (GPLv3).
# - - - - - - - - - - - - - - - - - - - - - - - - - - - - - - - - - - - -
# query HMM file:                  /var/www/git/PhaBiP2/pipeline/DB/hmm_profiles_search/PF16197_6-Ring#5-Ring_PM.hmm
# target sequence database:        /var/www/git/sempi_web/sempi_web/media/pipeline_output/24970/0/proteins.fasta
# domain reporting threshold:      score >= 30
# - - - - - - - - - - - - - - - - - - - - - - - - - - - - - - - - - - - -

Query:       KAsynt_C_assoc  [M=112]
Accession:   PF16197.5
Description: Ketoacyl-synthetase C-terminal extension
Scores for complete sequences (score includes all domains):
   --- full sequence ---   --- best 1 domain ---    -#dom-
    E-value  score  bias    E-value  score  bias    exp  N  Sequence                         Description
    ------- ------ -----    ------- ------ -----   ---- --  --------                         -----------
    1.5e-40  132.4   1.6    2.4e-10   35.2   0.1    4.9  3  AVAG00146wholescaffoldg23567_16   # 17554 # 37447 # -1
    0.00071   14.3   0.0     0.0013   13.5   0.0    1.4  0  AVAG00146wholescaffoldg23567_228  # 282266 # 282833 # -1


Domain annotation for each sequence (and alignments):
>> AVAG00146wholescaffoldg23567_16  # 17554 # 37447 # -1
   #    score  bias  c-Evalue  i-Evalue hmmfrom  hmm to    alifrom  ali to    envfrom  env to     acc
 ---   ------ ----- --------- --------- ------- -------    ------- -------    ------- -------    ----
   1 !   34.9   0.0   1.9e-12   2.8e-10       2      55 ..    1537    1594 ..    1537    1606 .. 0.88
   2 !   35.2   0.1   1.5e-12   2.4e-10       2      65 ..    3586    3652 ..    3586    3656 .. 0.85
   3 !   30.4   0.0   4.8e-11   7.4e-09      26      66 ..    4936    4984 ..    4918    5015 .. 0.74

  Alignments for each domain:
  == domain 1  score: 34.9 bits;  conditional E-value: 1.9e-12
                   KAsynt_C_assoc    2 npeipaleegrlkVvteptpwpggi.....vgvNsfGfGGsnvHviLksnkkekrkees 55  
                                       np+i+ l++++  ++t+++++  +      +gv+sfGfGG+n+H+iL+s+++++++e+ 
  AVAG00146wholescaffoldg23567_16 1537 NPKID-LQQLKGIIPTQTIKIGTDGgkelfAGVSSFGFGGTNAHIILQSYPQKQNTERI 1594
                                       899**.*****99****9999666566899*********************99988765 PP

  == domain 2  score: 35.2 bits;  conditional E-value: 1.5e-12
                   KAsynt_C_assoc    2 npeipaleegrlkVvteptpwpggi......vgvNsfGfGGsnvHviLksnkkekrkeeskeeslprLlv 65  
                                       np+i+ +e+ ++ ++ ++t+++ +       +g++sfGfGG+n+H+i++s++++++  e+   ++++L++
  AVAG00146wholescaffoldg23567_16 3586 NPKIN-IENFNIDIPITNTDLRITNpsrkviAGISSFGFGGTNAHIIIESWETKEEHLETA--QSKNLIL 3652
                                       89999.9999999999999997666667788*********************999999988..5555554 PP

  == domain 3  score: 30.4 bits;  conditional E-value: 4.8e-11
                   KAsynt_C_assoc   26 i...vgvNsfGfGGsnvHviLksnkkekrkeesk.....eeslprLlvl 66  
                                       +   +gv+sfGfGG+n+Hv+L+s++ ++  ++s      +++   L++ 
  AVAG00146wholescaffoldg23567_16 4936 RrwiAGVSSFGFGGTNAHVVLESWPAARVLRDSAvelevDRNFVWLFTG 4984
                                       23569********************998887777666555555555544 PP

>> AVAG00146wholescaffoldg23567_228  # 282266 # 282833 # -1
   [No individual domains that satisfy reporting thresholds (although complete target did)]


Internal pipeline statistics summary:
-------------------------------------
Query model(s):                              1  (112 nodes)
Target sequences:                          306  (58887 residues searched)
Passed MSV filter:                        10  (0.0326797); expected 6.1 (0.02)
Passed bias filter:                        9  (0.0294118); expected 6.1 (0.02)
Passed Vit filter:                         2  (0.00653595); expected 0.3 (0.001)
Passed Fwd filter:                         2  (0.00653595); expected 0.0 (1e-05)
Initial search space (Z):                306  [actual number of targets]
Domain search space  (domZ):               2  [number of targets reported over threshold]
# CPU time: 0.00u 0.00s 00:00:00.00 Elapsed: 00:00:00.01
# Mc/sec: 659.53
//
[ok]
