# Supplementary material for: Bdelloid rotifers deploy horizontally acquired biosynthetic genes against a fungal pathogen
Source: Nat Commun. 2024 Jul 18;15:5787. doi: 10.1038/s41467-024-49919-1 (PMC11258130; doi:10.1038/s41467-024-49919-1)
Supplement: Supplementary file 15 — Supplementary Data 11 [file 41467_2024_49919_MOESM15_ESM.zip › project AVAG00146 scaffold/hmmer_output/TE_hmmer.search]

# hmmsearch :: search profile(s) against a sequence database
# HMMER 3.1b2 (February 2015); http://hmmer.org/
# Copyright (C) 2015 Howard Hughes Medical Institute.
# Freely distributed under the GNU General Public License (GPLv3).
# - - - - - - - - - - - - - - - - - - - - - - - - - - - - - - - - - - - -
# query HMM file:                  /var/www/git/PhaBiP2/pipeline/DB/hmm_profiles_search/TE.hmm
# target sequence database:        /var/www/git/sempi_web/sempi_web/media/pipeline_output/24970/0/proteins.fasta
# domain reporting threshold:      score >= 36.5
# - - - - - - - - - - - - - - - - - - - - - - - - - - - - - - - - - - - -

Query:       TE_ali  [M=208]
Scores for complete sequences (score includes all domains):
   --- full sequence ---   --- best 1 domain ---    -#dom-
    E-value  score  bias    E-value  score  bias    exp  N  Sequence                        Description
    ------- ------ -----    ------- ------ -----   ---- --  --------                        -----------
    1.9e-16   55.4   0.0    4.1e-16   54.3   0.0    1.6  1  AVAG00146wholescaffoldg23567_16  # 17554 # 37447 # -1


Domain annotation for each sequence (and alignments):
>> AVAG00146wholescaffoldg23567_16  # 17554 # 37447 # -1
   #    score  bias  c-Evalue  i-Evalue hmmfrom  hmm to    alifrom  ali to    envfrom  env to     acc
 ---   ------ ----- --------- --------- ------- -------    ------- -------    ------- -------    ----
   1 !   54.3   0.0   1.4e-18   4.1e-16       2     206 ..    2214    2401 ..    2213    2403 .. 0.60

  Alignments for each domain:
  == domain 1  score: 54.3 bits;  conditional E-value: 1.4e-18
                           TE_ali    2 Lfcfppagggal.syrplaralppdrpvyglqpglegeepplasleelaaryaeairevqprgPyvLlGhSlGGll 76  
                                       +f++ ++ g+a+ ++ +la+ lp   pvy+  p l++e    a++e++a+ +++  r++qp+g y+++G S+G+l+
  AVAG00146wholescaffoldg23567_16 2214 VFLVGGVLGTAEgTFGKLANMLP--SPVYATIPDLSDE---NATVENIAKKLIRSARRIQPDGKYIVGGLSFGALI 2284
                                       688888888886367899*99*9..4999999999663...358******************************** PP

                           TE_ali   77 AyevArrLeargeevaglvllds.papaeee......dd.eellaelelggtpaealdd.ee.lle.llpaalrla 141 
                                       A+e+  +Le+  ++v++l+lld  + p   +       + e+l+a+     ++++a+ + +  l++ +lp      
  AVAG00146wholescaffoldg23567_16 2285 ALEMVCQLEQF-DQVEALLLLDPrHTPPF-TipeknpAKfEKLVAA-----YTPKAIVHsRTvLVQaVLP------ 2347
                                       ********985.79********9633432.1333221111222221.....2222222212212223333...... PP

                           TE_ali  142 dlrllaryrrpgplavpvtlfra...........sdpl....seddldgWrelttgvelhvdvpGdHfslleepha 202 
                                                                         s        e+ +   r++++++      +G Hf +l++ + 
  AVAG00146wholescaffoldg23567_16 2348 ----------------------DfsglssllqeaS--RsfqgNEQVELNCRSWCSKISKI-PSEGHHFKFLNQ-NH 2397
                                       ......................0222222211111..01233333444455556664444.567888888765.44 PP

                           TE_ali  203 aela 206 
                                       ++la
  AVAG00146wholescaffoldg23567_16 2398 EALA 2401
                                       5555 PP


Internal pipeline statistics summary:
-------------------------------------
Query model(s):                              1  (208 nodes)
Target sequences:                          306  (58887 residues searched)
Passed MSV filter:                         1  (0.00326797); expected 6.1 (0.02)
Passed bias filter:                        1  (0.00326797); expected 6.1 (0.02)
Passed Vit filter:                         1  (0.00326797); expected 0.3 (0.001)
Passed Fwd filter:                         1  (0.00326797); expected 0.0 (1e-05)
Initial search space (Z):                306  [actual number of targets]
Domain search space  (domZ):               1  [number of targets reported over threshold]
# CPU time: 0.00u 0.01s 00:00:00.01 Elapsed: 00:00:00.01
# Mc/sec: 1224.85
//
[ok]
