# Supplementary material for: Bdelloid rotifers deploy horizontally acquired biosynthetic genes against a fungal pathogen
Source: Nat Commun. 2024 Jul 18;15:5787. doi: 10.1038/s41467-024-49919-1 (PMC11258130; doi:10.1038/s41467-024-49919-1)
Supplement: Supplementary file 15 — Supplementary Data 11 [file 41467_2024_49919_MOESM15_ESM.zip › project AVAG00146 scaffold/prodigal_output/genes.txt]

DEFINITION  seqnum=1;seqlen=365143;seqhdr="AVAG00146wholescaffoldg23567 <unknown description>";version=Prodigal.v2.6.3;run_type=Metagenomic;model="32|Orientia_tsutsugamushi_Boryong|B|30.5|11|1";gc_cont=30.50;transl_table=11;uses_sd=1
FEATURES             Location/Qualifiers
     CDS             453..623
                     /note="ID=1_1;partial=00;start_type=ATG;rbs_motif=None;rbs_spacer=None;gc_cont=0.327;conf=72.64;score=4.25;cscore=2.02;sscore=2.23;rscore=-1.63;uscore=2.01;tscore=1.86;"
     CDS             883..1146
                     /note="ID=1_2;partial=00;start_type=TTG;rbs_motif=None;rbs_spacer=None;gc_cont=0.394;conf=76.85;score=5.22;cscore=18.34;sscore=-13.12;rscore=-1.10;uscore=-2.22;tscore=-9.15;"
     CDS             complement(2812..3849)
                     /note="ID=1_3;partial=00;start_type=TTG;rbs_motif=None;rbs_spacer=None;gc_cont=0.267;conf=100.00;score=57.11;cscore=69.81;sscore=-12.70;rscore=-1.10;uscore=-1.80;tscore=-9.15;"
     CDS             complement(5335..5667)
                     /note="ID=1_4;partial=00;start_type=ATG;rbs_motif=None;rbs_spacer=None;gc_cont=0.318;conf=72.34;score=4.18;cscore=4.59;sscore=-0.41;rscore=-1.10;uscore=-2.07;tscore=2.76;"
     CDS             complement(5801..6136)
                     /note="ID=1_5;partial=00;start_type=GTG;rbs_motif=None;rbs_spacer=None;gc_cont=0.307;conf=72.75;score=4.27;cscore=3.62;sscore=0.65;rscore=-1.10;uscore=3.57;tscore=-1.17;"
     CDS             complement(6454..6543)
                     /note="ID=1_6;partial=00;start_type=ATG;rbs_motif=GGA/GAG/AGG;rbs_spacer=5-10bp;gc_cont=0.411;conf=52.61;score=0.45;cscore=-0.19;sscore=0.64;rscore=0.76;uscore=0.08;tscore=0.96;"
     CDS             7559..7822
                     /note="ID=1_7;partial=00;start_type=TTG;rbs_motif=GGA/GAG/AGG;rbs_spacer=5-10bp;gc_cont=0.330;conf=91.94;score=10.59;cscore=15.31;sscore=-4.72;rscore=2.17;uscore=2.25;tscore=-9.15;"
     CDS             complement(8891..9292)
                     /note="ID=1_8;partial=00;start_type=GTG;rbs_motif=None;rbs_spacer=None;gc_cont=0.303;conf=99.99;score=41.54;cscore=43.89;sscore=-2.35;rscore=-1.10;uscore=-0.07;tscore=-1.17;"
     CDS             complement(9418..9708)
                     /note="ID=1_9;partial=00;start_type=ATG;rbs_motif=None;rbs_spacer=None;gc_cont=0.333;conf=99.91;score=30.65;cscore=32.58;sscore=-1.93;rscore=-1.10;uscore=-2.94;tscore=2.76;"
     CDS             complement(10012..10560)
                     /note="ID=1_10;partial=00;start_type=ATG;rbs_motif=None;rbs_spacer=None;gc_cont=0.304;conf=100.00;score=48.43;cscore=50.56;sscore=-2.13;rscore=-1.10;uscore=-4.95;tscore=2.76;"
     CDS             complement(10544..10840)
                     /note="ID=1_11;partial=00;start_type=ATG;rbs_motif=None;rbs_spacer=None;gc_cont=0.333;conf=99.80;score=27.06;cscore=28.10;sscore=-1.03;rscore=-1.10;uscore=-2.05;tscore=2.76;"
     CDS             complement(11906..12757)
                     /note="ID=1_12;partial=00;start_type=TTG;rbs_motif=None;rbs_spacer=None;gc_cont=0.297;conf=100.00;score=50.15;cscore=61.19;sscore=-11.05;rscore=-1.10;uscore=-0.80;tscore=-9.15;"
     CDS             complement(12819..12968)
                     /note="ID=1_13;partial=00;start_type=GTG;rbs_motif=None;rbs_spacer=None;gc_cont=0.307;conf=89.43;score=9.29;cscore=12.12;sscore=-2.83;rscore=-1.86;uscore=0.30;tscore=-2.00;"
     CDS             complement(13019..13279)
                     /note="ID=1_14;partial=00;start_type=ATG;rbs_motif=None;rbs_spacer=None;gc_cont=0.268;conf=97.78;score=16.47;cscore=14.69;sscore=1.78;rscore=-1.10;uscore=0.77;tscore=2.76;"
     CDS             complement(13878..14642)
                     /note="ID=1_15;partial=00;start_type=ATG;rbs_motif=None;rbs_spacer=None;gc_cont=0.339;conf=100.00;score=83.37;cscore=84.06;sscore=-0.69;rscore=-1.10;uscore=-1.70;tscore=2.76;"
     CDS             complement(17555..37447)
                     /note="ID=1_16;partial=00;start_type=ATG;rbs_motif=None;rbs_spacer=None;gc_cont=0.381;conf=99.99;score=2060.28;cscore=2058.41;sscore=1.88;rscore=-1.10;uscore=0.86;tscore=2.76;"
     CDS             complement(43053..43877)
                     /note="ID=1_17;partial=00;start_type=ATG;rbs_motif=None;rbs_spacer=None;gc_cont=0.314;conf=100.00;score=64.55;cscore=66.68;sscore=-2.13;rscore=-1.10;uscore=-4.95;tscore=2.76;"
     CDS             complement(43861..44766)
                     /note="ID=1_18;partial=00;start_type=GTG;rbs_motif=None;rbs_spacer=None;gc_cont=0.821;conf=100.00;score=47.40;cscore=49.37;sscore=-1.98;rscore=-1.10;uscore=-0.42;tscore=-1.17;"
     CDS             complement(44818..45048)
                     /note="ID=1_19;partial=00;start_type=ATG;rbs_motif=None;rbs_spacer=None;gc_cont=0.273;conf=90.21;score=9.66;cscore=8.76;sscore=0.90;rscore=-1.20;uscore=0.23;tscore=2.52;"
     CDS             complement(45505..45858)
                     /note="ID=1_20;partial=00;start_type=ATG;rbs_motif=None;rbs_spacer=None;gc_cont=0.277;conf=73.38;score=4.41;cscore=1.82;sscore=2.59;rscore=-1.10;uscore=1.58;tscore=2.76;"
     CDS             46379..47704
                     /note="ID=1_21;partial=00;start_type=ATG;rbs_motif=GGA/GAG/AGG;rbs_spacer=5-10bp;gc_cont=0.961;conf=100.00;score=57.96;cscore=54.34;sscore=3.62;rscore=2.17;uscore=-1.31;tscore=2.76;"
     CDS             complement(49843..50460)
                     /note="ID=1_22;partial=00;start_type=TTG;rbs_motif=None;rbs_spacer=None;gc_cont=0.270;conf=100.00;score=61.09;cscore=69.21;sscore=-8.12;rscore=-1.10;uscore=2.12;tscore=-9.15;"
     CDS             complement(50544..50888)
                     /note="ID=1_23;partial=00;start_type=ATG;rbs_motif=None;rbs_spacer=None;gc_cont=0.278;conf=99.60;score=24.04;cscore=22.22;sscore=1.82;rscore=-1.10;uscore=0.81;tscore=2.76;"
     CDS             52221..53033
                     /note="ID=1_24;partial=00;start_type=ATG;rbs_motif=None;rbs_spacer=None;gc_cont=0.309;conf=99.59;score=23.93;cscore=21.92;sscore=2.02;rscore=-1.10;uscore=0.35;tscore=2.76;"
     CDS             complement(53160..53498)
                     /note="ID=1_25;partial=00;start_type=GTG;rbs_motif=GGA/GAG/AGG;rbs_spacer=5-10bp;gc_cont=0.313;conf=72.67;score=4.25;cscore=4.01;sscore=0.24;rscore=2.17;uscore=-0.76;tscore=-1.17;"
     CDS             complement(53647..53904)
                     /note="ID=1_26;partial=00;start_type=ATG;rbs_motif=AGGA;rbs_spacer=5-10bp;gc_cont=0.329;conf=99.65;score=24.64;cscore=16.43;sscore=8.21;rscore=5.50;uscore=-0.73;tscore=2.76;"
     CDS             complement(53960..54346)
                     /note="ID=1_27;partial=00;start_type=GTG;rbs_motif=None;rbs_spacer=None;gc_cont=0.339;conf=97.90;score=16.71;cscore=20.45;sscore=-3.74;rscore=-1.10;uscore=-2.74;tscore=-1.17;"
     CDS             complement(54347..55192)
                     /note="ID=1_28;partial=00;start_type=ATG;rbs_motif=None;rbs_spacer=None;gc_cont=0.353;conf=100.00;score=61.41;cscore=58.39;sscore=3.02;rscore=-1.10;uscore=2.01;tscore=2.76;"
     CDS             complement(55588..55902)
                     /note="ID=1_29;partial=00;start_type=ATG;rbs_motif=None;rbs_spacer=None;gc_cont=0.311;conf=99.58;score=23.82;cscore=25.73;sscore=-1.91;rscore=-1.10;uscore=-2.92;tscore=2.76;"
     CDS             56772..56993
                     /note="ID=1_30;partial=00;start_type=ATG;rbs_motif=None;rbs_spacer=None;gc_cont=0.342;conf=99.31;score=21.60;cscore=18.34;sscore=3.26;rscore=-1.25;uscore=2.09;tscore=2.42;"
     CDS             57068..57364
                     /note="ID=1_31;partial=00;start_type=ATG;rbs_motif=None;rbs_spacer=None;gc_cont=0.306;conf=99.82;score=27.45;cscore=25.76;sscore=1.70;rscore=-1.10;uscore=0.03;tscore=2.76;"
     CDS             57587..58339
                     /note="ID=1_32;partial=00;start_type=ATG;rbs_motif=None;rbs_spacer=None;gc_cont=0.303;conf=100.00;score=72.34;cscore=72.50;sscore=-0.15;rscore=-1.10;uscore=-1.17;tscore=2.76;"
     CDS             58474..58974
                     /note="ID=1_33;partial=00;start_type=TTG;rbs_motif=None;rbs_spacer=None;gc_cont=0.333;conf=99.99;score=38.77;cscore=50.88;sscore=-12.11;rscore=-1.10;uscore=-1.87;tscore=-9.15;"
     CDS             58935..59594
                     /note="ID=1_34;partial=00;start_type=ATG;rbs_motif=GGA/GAG/AGG;rbs_spacer=5-10bp;gc_cont=0.368;conf=100.00;score=46.96;cscore=42.20;sscore=4.76;rscore=2.17;uscore=-0.17;tscore=2.76;"
     CDS             59591..60517
                     /note="ID=1_35;partial=00;start_type=TTG;rbs_motif=None;rbs_spacer=None;gc_cont=0.367;conf=100.00;score=108.58;cscore=116.43;sscore=-7.85;rscore=-1.10;uscore=-2.73;tscore=-9.15;"
     CDS             60736..61170
                     /note="ID=1_36;partial=00;start_type=TTG;rbs_motif=None;rbs_spacer=None;gc_cont=0.356;conf=99.94;score=32.58;cscore=44.68;sscore=-12.10;rscore=-1.10;uscore=-1.21;tscore=-9.15;"
     CDS             complement(61459..61584)
                     /note="ID=1_37;partial=00;start_type=ATG;rbs_motif=None;rbs_spacer=None;gc_cont=0.317;conf=59.93;score=1.75;cscore=7.23;sscore=-5.48;rscore=-2.23;uscore=-3.96;tscore=1.36;"
     CDS             62846..63367
                     /note="ID=1_38;partial=00;start_type=ATG;rbs_motif=None;rbs_spacer=None;gc_cont=0.293;conf=100.00;score=51.28;cscore=52.90;sscore=-1.63;rscore=-1.10;uscore=-3.29;tscore=2.76;"
     CDS             complement(64038..64178)
                     /note="ID=1_39;partial=00;start_type=ATG;rbs_motif=None;rbs_spacer=None;gc_cont=0.291;conf=83.36;score=7.01;cscore=9.56;sscore=-2.55;rscore=-1.99;uscore=-1.44;tscore=1.52;"
     CDS             complement(65501..65776)
                     /note="ID=1_40;partial=00;start_type=ATG;rbs_motif=None;rbs_spacer=None;gc_cont=0.380;conf=99.81;score=27.22;cscore=26.79;sscore=0.43;rscore=-1.10;uscore=-0.58;tscore=2.76;"
     CDS             complement(66764..66946)
                     /note="ID=1_41;partial=00;start_type=ATG;rbs_motif=None;rbs_spacer=None;gc_cont=0.268;conf=85.39;score=7.68;cscore=8.91;sscore=-1.23;rscore=-1.52;uscore=-1.69;tscore=1.99;"
     CDS             complement(67064..67351)
                     /note="ID=1_42;partial=00;start_type=ATG;rbs_motif=None;rbs_spacer=None;gc_cont=0.302;conf=63.99;score=2.50;cscore=2.05;sscore=0.45;rscore=-1.10;uscore=-0.56;tscore=2.76;"
     CDS             67822..68514
                     /note="ID=1_43;partial=00;start_type=ATG;rbs_motif=None;rbs_spacer=None;gc_cont=0.268;conf=100.00;score=48.63;cscore=45.85;sscore=2.78;rscore=-1.10;uscore=1.11;tscore=2.76;"
     CDS             69067..69480
                     /note="ID=1_44;partial=00;start_type=GTG;rbs_motif=GGAG/GAGG;rbs_spacer=5-10bp;gc_cont=0.268;conf=100.00;score=45.84;cscore=39.84;sscore=6.01;rscore=7.34;uscore=0.49;tscore=-1.17;"
     CDS             70114..70575
                     /note="ID=1_45;partial=00;start_type=GTG;rbs_motif=None;rbs_spacer=None;gc_cont=0.400;conf=99.46;score=22.68;cscore=26.26;sscore=-3.58;rscore=-1.10;uscore=-0.66;tscore=-1.17;"
     CDS             70766..71137
                     /note="ID=1_46;partial=00;start_type=GTG;rbs_motif=None;rbs_spacer=None;gc_cont=0.374;conf=99.94;score=32.61;cscore=37.84;sscore=-5.23;rscore=-1.10;uscore=-2.31;tscore=-1.17;"
     CDS             72796..72987
                     /note="ID=1_47;partial=00;start_type=ATG;rbs_motif=None;rbs_spacer=None;gc_cont=0.344;conf=77.89;score=5.48;cscore=4.68;sscore=0.80;rscore=-1.45;uscore=0.82;tscore=2.09;"
     CDS             74998..75231
                     /note="ID=1_48;partial=00;start_type=ATG;rbs_motif=None;rbs_spacer=None;gc_cont=0.329;conf=86.38;score=8.04;cscore=5.81;sscore=2.23;rscore=-1.19;uscore=1.52;tscore=2.55;"
     CDS             75622..76023
                     /note="ID=1_49;partial=00;start_type=ATG;rbs_motif=None;rbs_spacer=None;gc_cont=0.321;conf=100.00;score=43.09;cscore=40.63;sscore=2.47;rscore=-1.10;uscore=1.45;tscore=2.76;"
     CDS             76060..77070
                     /note="ID=1_50;partial=00;start_type=ATG;rbs_motif=AGGAG;rbs_spacer=5-10bp;gc_cont=0.335;conf=100.00;score=128.47;cscore=113.45;sscore=15.01;rscore=9.86;uscore=1.51;tscore=2.76;"
     CDS             77475..77879
                     /note="ID=1_51;partial=00;start_type=GTG;rbs_motif=GGA/GAG/AGG;rbs_spacer=5-10bp;gc_cont=0.306;conf=99.63;score=24.29;cscore=25.13;sscore=-0.84;rscore=2.17;uscore=-1.19;tscore=-1.17;"
     CDS             77926..78159
                     /note="ID=1_52;partial=00;start_type=ATG;rbs_motif=None;rbs_spacer=None;gc_cont=0.269;conf=96.84;score=14.89;cscore=13.01;sscore=1.87;rscore=-1.19;uscore=-0.27;tscore=2.55;"
     CDS             79347..79538
                     /note="ID=1_53;partial=00;start_type=ATG;rbs_motif=None;rbs_spacer=None;gc_cont=0.339;conf=79.66;score=5.94;cscore=5.96;sscore=-0.03;rscore=-1.45;uscore=-0.01;tscore=2.09;"
     CDS             complement(79931..81229)
                     /note="ID=1_54;partial=00;start_type=ATG;rbs_motif=None;rbs_spacer=None;gc_cont=0.386;conf=100.00;score=144.84;cscore=144.42;sscore=0.43;rscore=-1.10;uscore=-0.59;tscore=2.76;"
     CDS             complement(82694..83392)
                     /note="ID=1_55;partial=00;start_type=ATG;rbs_motif=None;rbs_spacer=None;gc_cont=0.288;conf=100.00;score=84.14;cscore=81.89;sscore=2.25;rscore=-1.10;uscore=1.23;tscore=2.76;"
     CDS             85267..85737
                     /note="ID=1_56;partial=00;start_type=ATG;rbs_motif=None;rbs_spacer=None;gc_cont=0.293;conf=100.00;score=48.58;cscore=47.20;sscore=1.38;rscore=-1.10;uscore=-0.29;tscore=2.76;"
     CDS             complement(85845..85988)
                     /note="ID=1_57;partial=00;start_type=ATG;rbs_motif=None;rbs_spacer=None;gc_cont=0.403;conf=72.81;score=4.29;cscore=6.95;sscore=-2.66;rscore=-1.94;uscore=-1.62;tscore=1.56;"
     CDS             86002..86199
                     /note="ID=1_58;partial=00;start_type=GTG;rbs_motif=None;rbs_spacer=None;gc_cont=0.268;conf=92.33;score=10.82;cscore=13.35;sscore=-2.53;rscore=-1.41;uscore=0.38;tscore=-1.51;"
     CDS             86335..86481
                     /note="ID=1_59;partial=00;start_type=ATG;rbs_motif=None;rbs_spacer=None;gc_cont=0.367;conf=93.35;score=11.49;cscore=10.62;sscore=0.87;rscore=-1.90;uscore=1.18;tscore=1.59;"
     CDS             complement(86692..86943)
                     /note="ID=1_60;partial=00;start_type=TTG;rbs_motif=None;rbs_spacer=None;gc_cont=0.341;conf=97.49;score=15.92;cscore=25.84;sscore=-9.91;rscore=-1.10;uscore=0.37;tscore=-9.18;"
     CDS             complement(87076..87597)
                     /note="ID=1_61;partial=00;start_type=ATG;rbs_motif=None;rbs_spacer=None;gc_cont=0.326;conf=99.98;score=37.90;cscore=37.96;sscore=-0.06;rscore=-1.10;uscore=-1.07;tscore=2.76;"
     CDS             complement(88425..88652)
                     /note="ID=1_62;partial=00;start_type=GTG;rbs_motif=None;rbs_spacer=None;gc_cont=0.351;conf=51.49;score=0.26;cscore=2.10;sscore=-1.84;rscore=-1.22;uscore=1.34;tscore=-1.30;"
     CDS             complement(90452..90859)
                     /note="ID=1_63;partial=00;start_type=ATG;rbs_motif=None;rbs_spacer=None;gc_cont=0.292;conf=87.47;score=8.45;cscore=8.17;sscore=0.28;rscore=-1.10;uscore=-0.73;tscore=2.76;"
     CDS             91960..92106
                     /note="ID=1_64;partial=00;start_type=ATG;rbs_motif=None;rbs_spacer=None;gc_cont=0.347;conf=79.33;score=5.85;cscore=6.22;sscore=-0.37;rscore=-1.90;uscore=-0.06;tscore=1.59;"
     CDS             92402..92563
                     /note="ID=1_65;partial=00;start_type=ATG;rbs_motif=None;rbs_spacer=None;gc_cont=0.278;conf=58.03;score=1.41;cscore=1.72;sscore=-0.31;rscore=-1.72;uscore=0.31;tscore=1.76;"
     CDS             92884..93303
                     /note="ID=1_66;partial=00;start_type=ATG;rbs_motif=None;rbs_spacer=None;gc_cont=0.288;conf=99.34;score=21.80;cscore=21.78;sscore=0.03;rscore=-1.10;uscore=-0.99;tscore=2.76;"
     CDS             93469..93576
                     /note="ID=1_67;partial=00;start_type=ATG;rbs_motif=AGGAG;rbs_spacer=5-10bp;gc_cont=0.324;conf=72.65;score=4.25;cscore=-1.94;sscore=6.19;rscore=4.14;uscore=1.39;tscore=1.16;"
     CDS             93764..94180
                     /note="ID=1_68;partial=00;start_type=GTG;rbs_motif=None;rbs_spacer=None;gc_cont=0.324;conf=99.05;score=20.23;cscore=24.52;sscore=-4.29;rscore=-1.10;uscore=-1.36;tscore=-1.17;"
     CDS             94227..94352
                     /note="ID=1_69;partial=00;start_type=ATG;rbs_motif=AGxAG;rbs_spacer=5-10bp;gc_cont=0.302;conf=62.09;score=2.15;cscore=0.31;sscore=1.84;rscore=1.45;uscore=-1.74;tscore=1.36;"
     CDS             94371..94955
                     /note="ID=1_70;partial=00;start_type=ATG;rbs_motif=None;rbs_spacer=None;gc_cont=0.335;conf=100.00;score=48.51;cscore=48.22;sscore=0.29;rscore=-1.10;uscore=-2.46;tscore=2.76;"
     CDS             95001..95276
                     /note="ID=1_71;partial=00;start_type=TTG;rbs_motif=None;rbs_spacer=None;gc_cont=0.304;conf=95.35;score=13.14;cscore=22.55;sscore=-9.42;rscore=-1.10;uscore=0.04;tscore=-9.15;"
     CDS             96429..97139
                     /note="ID=1_72;partial=00;start_type=ATG;rbs_motif=AGxAG;rbs_spacer=3-4bp;gc_cont=0.332;conf=99.75;score=26.10;cscore=19.27;sscore=6.84;rscore=7.76;uscore=-3.03;tscore=2.76;"
     CDS             97164..97469
                     /note="ID=1_73;partial=00;start_type=ATG;rbs_motif=None;rbs_spacer=None;gc_cont=0.304;conf=91.85;score=10.54;cscore=9.89;sscore=0.65;rscore=-1.10;uscore=-2.03;tscore=2.76;"
     CDS             complement(97689..98501)
                     /note="ID=1_74;partial=00;start_type=ATG;rbs_motif=None;rbs_spacer=None;gc_cont=0.310;conf=99.56;score=23.54;cscore=23.52;sscore=0.03;rscore=-1.10;uscore=-0.98;tscore=2.76;"
     CDS             complement(99165..99848)
                     /note="ID=1_75;partial=00;start_type=GTG;rbs_motif=GGA/GAG/AGG;rbs_spacer=5-10bp;gc_cont=0.307;conf=100.00;score=74.46;cscore=73.75;sscore=0.71;rscore=2.17;uscore=0.37;tscore=-1.17;"
     CDS             complement(101235..101384)
                     /note="ID=1_76;partial=00;start_type=GTG;rbs_motif=None;rbs_spacer=None;gc_cont=0.273;conf=71.24;score=3.95;cscore=5.52;sscore=-1.58;rscore=-1.86;uscore=1.54;tscore=-2.00;"
     CDS             complement(101434..101850)
                     /note="ID=1_77;partial=00;start_type=ATG;rbs_motif=None;rbs_spacer=None;gc_cont=0.264;conf=99.85;score=28.24;cscore=24.17;sscore=4.07;rscore=-1.10;uscore=3.06;tscore=2.76;"
     CDS             103477..103806
                     /note="ID=1_78;partial=00;start_type=ATG;rbs_motif=None;rbs_spacer=None;gc_cont=0.236;conf=54.27;score=0.75;cscore=0.35;sscore=0.40;rscore=-1.10;uscore=-1.27;tscore=2.76;"
     CDS             complement(104596..104811)
                     /note="ID=1_79;partial=00;start_type=ATG;rbs_motif=None;rbs_spacer=None;gc_cont=0.306;conf=63.52;score=2.41;cscore=4.14;sscore=-1.72;rscore=-1.29;uscore=-2.14;tscore=2.35;"
     CDS             complement(105930..106121)
                     /note="ID=1_80;partial=00;start_type=ATG;rbs_motif=None;rbs_spacer=None;gc_cont=0.297;conf=81.53;score=6.46;cscore=5.27;sscore=1.19;rscore=-1.45;uscore=0.55;tscore=2.09;"
     CDS             106346..106651
                     /note="ID=1_81;partial=00;start_type=ATG;rbs_motif=None;rbs_spacer=None;gc_cont=0.294;conf=97.57;score=16.06;cscore=15.95;sscore=0.12;rscore=-1.10;uscore=-1.55;tscore=2.76;"
     CDS             107228..107479
                     /note="ID=1_82;partial=00;start_type=TTG;rbs_motif=None;rbs_spacer=None;gc_cont=0.310;conf=91.24;score=10.19;cscore=22.88;sscore=-12.68;rscore=-1.10;uscore=-1.75;tscore=-9.18;"
     CDS             107906..109264
                     /note="ID=1_83;partial=00;start_type=ATG;rbs_motif=None;rbs_spacer=None;gc_cont=0.369;conf=99.99;score=179.77;cscore=179.03;sscore=0.74;rscore=-1.10;uscore=-0.28;tscore=2.76;"
     CDS             110111..110320
                     /note="ID=1_84;partial=00;start_type=ATG;rbs_motif=GGAG/GAGG;rbs_spacer=5-10bp;gc_cont=0.238;conf=67.54;score=3.19;cscore=-4.14;sscore=7.32;rscore=6.08;uscore=0.11;tscore=2.29;"
     CDS             complement(111588..111776)
                     /note="ID=1_85;partial=00;start_type=ATG;rbs_motif=GGA/GAG/AGG;rbs_spacer=5-10bp;gc_cont=0.307;conf=71.15;score=3.93;cscore=1.06;sscore=2.86;rscore=1.61;uscore=-0.15;tscore=2.06;"
     CDS             113458..113817
                     /note="ID=1_86;partial=00;start_type=ATG;rbs_motif=None;rbs_spacer=None;gc_cont=0.300;conf=86.76;score=8.18;cscore=4.80;sscore=3.37;rscore=-1.10;uscore=1.71;tscore=2.76;"
     CDS             113819..114904
                     /note="ID=1_87;partial=00;start_type=GTG;rbs_motif=None;rbs_spacer=None;gc_cont=0.307;conf=100.00;score=66.70;cscore=68.38;sscore=-1.68;rscore=-1.10;uscore=-0.67;tscore=-1.17;"
     CDS             complement(116061..117734)
                     /note="ID=1_88;partial=00;start_type=TTG;rbs_motif=None;rbs_spacer=None;gc_cont=0.266;conf=100.00;score=176.50;cscore=188.02;sscore=-11.52;rscore=-1.10;uscore=-1.28;tscore=-9.15;"
     CDS             complement(117695..118060)
                     /note="ID=1_89;partial=00;start_type=ATG;rbs_motif=None;rbs_spacer=None;gc_cont=0.290;conf=99.98;score=37.55;cscore=41.54;sscore=-4.00;rscore=-1.10;uscore=-5.01;tscore=2.76;"
     CDS             118537..119739
                     /note="ID=1_90;partial=00;start_type=ATG;rbs_motif=None;rbs_spacer=None;gc_cont=0.285;conf=100.00;score=114.39;cscore=116.76;sscore=-2.37;rscore=-1.10;uscore=-4.04;tscore=2.76;"
     CDS             120749..122557
                     /note="ID=1_91;partial=00;start_type=ATG;rbs_motif=None;rbs_spacer=None;gc_cont=0.318;conf=99.99;score=234.91;cscore=234.27;sscore=0.63;rscore=-1.10;uscore=-0.38;tscore=2.76;"
     CDS             123498..125408
                     /note="ID=1_92;partial=00;start_type=ATG;rbs_motif=None;rbs_spacer=None;gc_cont=0.347;conf=99.99;score=227.15;cscore=224.38;sscore=2.77;rscore=-1.10;uscore=1.76;tscore=2.76;"
     CDS             127379..128731
                     /note="ID=1_93;partial=00;start_type=ATG;rbs_motif=None;rbs_spacer=None;gc_cont=0.316;conf=100.00;score=157.92;cscore=155.96;sscore=1.96;rscore=-1.10;uscore=0.95;tscore=2.76;"
     CDS             complement(130291..130920)
                     /note="ID=1_94;partial=00;start_type=ATG;rbs_motif=None;rbs_spacer=None;gc_cont=0.311;conf=100.00;score=55.29;cscore=52.95;sscore=2.34;rscore=-1.10;uscore=0.68;tscore=2.76;"
     CDS             complement(131069..131530)
                     /note="ID=1_95;partial=00;start_type=ATG;rbs_motif=None;rbs_spacer=None;gc_cont=0.320;conf=99.99;score=40.34;cscore=36.76;sscore=3.58;rscore=-1.10;uscore=2.56;tscore=2.76;"
     CDS             132554..132832
                     /note="ID=1_96;partial=00;start_type=ATG;rbs_motif=None;rbs_spacer=None;gc_cont=0.380;conf=99.61;score=24.06;cscore=22.97;sscore=1.09;rscore=-1.10;uscore=-0.58;tscore=2.76;"
     CDS             132834..133121
                     /note="ID=1_97;partial=00;start_type=TTG;rbs_motif=None;rbs_spacer=None;gc_cont=0.368;conf=89.25;score=9.20;cscore=17.28;sscore=-8.07;rscore=-1.10;uscore=0.91;tscore=-9.15;"
     CDS             134100..134282
                     /note="ID=1_98;partial=00;start_type=ATG;rbs_motif=GGA/GAG/AGG;rbs_spacer=5-10bp;gc_cont=0.355;conf=72.01;score=4.11;cscore=2.20;sscore=1.91;rscore=1.56;uscore=-1.64;tscore=1.99;"
     CDS             134634..134759
                     /note="ID=1_99;partial=00;start_type=ATG;rbs_motif=GGA/GAG/AGG;rbs_spacer=5-10bp;gc_cont=0.317;conf=71.09;score=3.91;cscore=1.91;sscore=2.00;rscore=1.07;uscore=0.23;tscore=1.36;"
     CDS             134886..135056
                     /note="ID=1_100;partial=00;start_type=ATG;rbs_motif=GGA/GAG/AGG;rbs_spacer=5-10bp;gc_cont=0.310;conf=56.12;score=1.07;cscore=0.74;sscore=0.33;rscore=1.46;uscore=-2.98;tscore=1.86;"
     CDS             135165..135293
                     /note="ID=1_101;partial=00;start_type=ATG;rbs_motif=None;rbs_spacer=None;gc_cont=0.318;conf=69.14;score=3.51;cscore=3.13;sscore=0.38;rscore=-2.17;uscore=1.16;tscore=1.39;"
     CDS             135581..135787
                     /note="ID=1_102;partial=00;start_type=ATG;rbs_motif=AGGA;rbs_spacer=5-10bp;gc_cont=0.290;conf=98.11;score=17.17;cscore=15.70;sscore=1.48;rscore=4.49;uscore=-4.62;tscore=2.25;"
     CDS             135839..135985
                     /note="ID=1_103;partial=00;start_type=ATG;rbs_motif=GGA/GAG/AGG;rbs_spacer=5-10bp;gc_cont=0.320;conf=79.31;score=5.85;cscore=6.76;sscore=-0.91;rscore=1.25;uscore=-4.47;tscore=1.59;"
     CDS             136021..136203
                     /note="ID=1_104;partial=00;start_type=ATG;rbs_motif=None;rbs_spacer=None;gc_cont=0.355;conf=97.09;score=15.26;cscore=13.78;sscore=1.48;rscore=-1.52;uscore=0.12;tscore=1.99;"
     CDS             136200..136649
                     /note="ID=1_105;partial=00;start_type=ATG;rbs_motif=None;rbs_spacer=None;gc_cont=0.327;conf=100.00;score=53.97;cscore=49.92;sscore=4.06;rscore=-1.10;uscore=-4.64;tscore=2.76;"
     CDS             136941..137435
                     /note="ID=1_106;partial=00;start_type=GTG;rbs_motif=None;rbs_spacer=None;gc_cont=0.329;conf=100.00;score=54.48;cscore=59.64;sscore=-5.17;rscore=-1.10;uscore=-2.24;tscore=-1.17;"
     CDS             138260..138823
                     /note="ID=1_107;partial=00;start_type=ATG;rbs_motif=GGA/GAG/AGG;rbs_spacer=5-10bp;gc_cont=0.317;conf=100.00;score=46.60;cscore=42.74;sscore=3.86;rscore=2.17;uscore=-0.42;tscore=2.76;"
     CDS             138880..139323
                     /note="ID=1_108;partial=00;start_type=ATG;rbs_motif=None;rbs_spacer=None;gc_cont=0.306;conf=99.98;score=38.28;cscore=35.66;sscore=2.62;rscore=-1.10;uscore=0.29;tscore=2.76;"
     CDS             140028..140228
                     /note="ID=1_109;partial=00;start_type=ATG;rbs_motif=None;rbs_spacer=None;gc_cont=0.368;conf=93.49;score=11.59;cscore=10.08;sscore=1.52;rscore=-1.38;uscore=1.37;tscore=2.19;"
     CDS             141593..141772
                     /note="ID=1_110;partial=00;start_type=ATG;rbs_motif=None;rbs_spacer=None;gc_cont=0.294;conf=61.48;score=2.03;cscore=7.56;sscore=-5.53;rscore=-1.55;uscore=-5.28;tscore=1.96;"
     CDS             complement(142269..142544)
                     /note="ID=1_111;partial=00;start_type=TTG;rbs_motif=GGA/GAG/AGG;rbs_spacer=5-10bp;gc_cont=0.308;conf=98.48;score=18.14;cscore=23.37;sscore=-5.23;rscore=2.17;uscore=2.40;tscore=-9.15;"
     CDS             complement(144397..144591)
                     /note="ID=1_112;partial=00;start_type=ATG;rbs_motif=None;rbs_spacer=None;gc_cont=0.333;conf=97.84;score=16.59;cscore=16.35;sscore=0.24;rscore=-1.43;uscore=0.20;tscore=2.12;"
     CDS             complement(144838..145029)
                     /note="ID=1_113;partial=00;start_type=TTG;rbs_motif=None;rbs_spacer=None;gc_cont=0.359;conf=77.53;score=5.39;cscore=20.83;sscore=-15.44;rscore=-1.45;uscore=-1.89;tscore=-12.10;"
     CDS             complement(145134..145943)
                     /note="ID=1_114;partial=00;start_type=ATG;rbs_motif=GGA/GAG/AGG;rbs_spacer=5-10bp;gc_cont=0.291;conf=100.00;score=76.05;cscore=74.07;sscore=1.98;rscore=2.17;uscore=-2.30;tscore=2.76;"
     CDS             complement(148030..148335)
                     /note="ID=1_115;partial=00;start_type=ATG;rbs_motif=AGGA;rbs_spacer=5-10bp;gc_cont=0.304;conf=99.97;score=35.30;cscore=29.71;sscore=5.59;rscore=5.50;uscore=-2.03;tscore=2.76;"
     CDS             150613..150768
                     /note="ID=1_116;partial=00;start_type=ATG;rbs_motif=None;rbs_spacer=None;gc_cont=0.256;conf=81.41;score=6.42;cscore=7.03;sscore=-0.61;rscore=-1.79;uscore=-0.51;tscore=1.69;"
     CDS             complement(150928..151107)
                     /note="ID=1_117;partial=00;start_type=ATG;rbs_motif=GGA/GAG/AGG;rbs_spacer=5-10bp;gc_cont=0.294;conf=92.21;score=10.75;cscore=12.12;sscore=-1.37;rscore=1.54;uscore=-4.21;tscore=1.96;"
     CDS             complement(151687..151854)
                     /note="ID=1_118;partial=00;start_type=ATG;rbs_motif=None;rbs_spacer=None;gc_cont=0.292;conf=52.89;score=0.50;cscore=0.70;sscore=-0.20;rscore=-1.66;uscore=0.29;tscore=1.82;"
     CDS             complement(153644..153874)
                     /note="ID=1_119;partial=00;start_type=ATG;rbs_motif=None;rbs_spacer=None;gc_cont=0.316;conf=94.92;score=12.74;cscore=12.04;sscore=0.69;rscore=-1.20;uscore=0.03;tscore=2.52;"
     CDS             154211..154393
                     /note="ID=1_120;partial=00;start_type=ATG;rbs_motif=None;rbs_spacer=None;gc_cont=0.279;conf=98.46;score=18.09;cscore=16.97;sscore=1.11;rscore=-1.52;uscore=0.65;tscore=1.99;"
     CDS             154374..154916
                     /note="ID=1_121;partial=00;start_type=TTG;rbs_motif=None;rbs_spacer=None;gc_cont=0.352;conf=99.99;score=42.81;cscore=50.69;sscore=-7.88;rscore=-1.10;uscore=2.36;tscore=-9.15;"
     CDS             154965..155312
                     /note="ID=1_122;partial=00;start_type=ATG;rbs_motif=None;rbs_spacer=None;gc_cont=0.365;conf=100.00;score=49.52;cscore=46.41;sscore=3.11;rscore=-1.10;uscore=0.70;tscore=2.76;"
     CDS             complement(155389..155610)
                     /note="ID=1_123;partial=00;start_type=ATG;rbs_motif=None;rbs_spacer=None;gc_cont=0.257;conf=99.05;score=20.21;cscore=17.02;sscore=3.18;rscore=-1.25;uscore=1.21;tscore=2.42;"
     CDS             complement(155654..155977)
                     /note="ID=1_124;partial=00;start_type=TTG;rbs_motif=AGGA;rbs_spacer=5-10bp;gc_cont=0.309;conf=99.23;score=21.12;cscore=26.96;sscore=-5.83;rscore=5.50;uscore=-2.19;tscore=-9.15;"
     CDS             complement(156151..156366)
                     /note="ID=1_125;partial=00;start_type=ATG;rbs_motif=None;rbs_spacer=None;gc_cont=0.255;conf=96.89;score=14.96;cscore=11.69;sscore=3.28;rscore=-1.29;uscore=2.86;tscore=2.35;"
     CDS             156886..158913
                     /note="ID=1_126;partial=00;start_type=ATG;rbs_motif=None;rbs_spacer=None;gc_cont=0.319;conf=99.99;score=235.06;cscore=236.83;sscore=-1.78;rscore=-1.10;uscore=-3.44;tscore=2.76;"
     CDS             complement(160163..160363)
                     /note="ID=1_127;partial=00;start_type=ATG;rbs_motif=AGGA;rbs_spacer=5-10bp;gc_cont=0.318;conf=95.67;score=13.46;cscore=6.32;sscore=7.14;rscore=4.36;uscore=1.24;tscore=2.19;"
     CDS             160438..160671
                     /note="ID=1_128;partial=00;start_type=TTG;rbs_motif=None;rbs_spacer=None;gc_cont=0.282;conf=83.88;score=7.17;cscore=17.64;sscore=-10.47;rscore=-1.19;uscore=0.62;tscore=-9.90;"
     CDS             160720..161139
                     /note="ID=1_129;partial=00;start_type=ATG;rbs_motif=None;rbs_spacer=None;gc_cont=0.310;conf=99.89;score=29.63;cscore=29.27;sscore=0.36;rscore=-1.10;uscore=-2.05;tscore=2.76;"
     CDS             163229..163375
                     /note="ID=1_130;partial=00;start_type=GTG;rbs_motif=None;rbs_spacer=None;gc_cont=0.408;conf=64.11;score=2.52;cscore=6.63;sscore=-4.10;rscore=-1.90;uscore=0.49;tscore=-2.04;"
     CDS             163465..163938
                     /note="ID=1_131;partial=00;start_type=ATG;rbs_motif=None;rbs_spacer=None;gc_cont=0.407;conf=99.83;score=27.62;cscore=32.00;sscore=-4.38;rscore=-1.10;uscore=-6.04;tscore=2.76;"
     CDS             164378..164692
                     /note="ID=1_132;partial=00;start_type=GTG;rbs_motif=None;rbs_spacer=None;gc_cont=0.286;conf=96.07;score=13.90;cscore=22.67;sscore=-8.77;rscore=-1.10;uscore=-5.85;tscore=-1.17;"
     CDS             164787..164930
                     /note="ID=1_133;partial=00;start_type=ATG;rbs_motif=None;rbs_spacer=None;gc_cont=0.340;conf=83.73;score=7.13;cscore=6.83;sscore=0.29;rscore=-1.94;uscore=0.68;tscore=1.56;"
     CDS             165026..165403
                     /note="ID=1_134;partial=00;start_type=ATG;rbs_motif=None;rbs_spacer=None;gc_cont=0.286;conf=99.10;score=20.47;cscore=22.88;sscore=-2.40;rscore=-1.10;uscore=-4.07;tscore=2.76;"
     CDS             166422..167471
                     /note="ID=1_135;partial=00;start_type=TTG;rbs_motif=None;rbs_spacer=None;gc_cont=0.309;conf=100.00;score=66.31;cscore=79.44;sscore=-13.13;rscore=-1.10;uscore=-2.23;tscore=-9.15;"
     CDS             167554..168069
                     /note="ID=1_136;partial=00;start_type=GTG;rbs_motif=None;rbs_spacer=None;gc_cont=0.326;conf=100.00;score=62.69;cscore=65.30;sscore=-2.60;rscore=-1.10;uscore=-0.33;tscore=-1.17;"
     CDS             complement(168601..169386)
                     /note="ID=1_137;partial=00;start_type=TTG;rbs_motif=None;rbs_spacer=None;gc_cont=0.331;conf=98.85;score=19.39;cscore=33.20;sscore=-13.81;rscore=-1.10;uscore=-3.57;tscore=-9.15;"
     CDS             complement(169479..169736)
                     /note="ID=1_138;partial=00;start_type=ATG;rbs_motif=None;rbs_spacer=None;gc_cont=0.291;conf=95.80;score=13.61;cscore=14.22;sscore=-0.62;rscore=-1.10;uscore=-1.63;tscore=2.76;"
     CDS             complement(170145..170534)
                     /note="ID=1_139;partial=00;start_type=ATG;rbs_motif=None;rbs_spacer=None;gc_cont=0.359;conf=80.04;score=6.04;cscore=6.16;sscore=-0.12;rscore=-1.10;uscore=-1.13;tscore=2.76;"
     CDS             complement(172418..173458)
                     /note="ID=1_140;partial=00;start_type=TTG;rbs_motif=None;rbs_spacer=None;gc_cont=0.299;conf=100.00;score=47.98;cscore=58.18;sscore=-10.20;rscore=-1.10;uscore=0.69;tscore=-9.15;"
     CDS             complement(174197..174523)
                     /note="ID=1_141;partial=00;start_type=ATG;rbs_motif=GGA/GAG/AGG;rbs_spacer=5-10bp;gc_cont=0.312;conf=99.65;score=24.65;cscore=19.73;sscore=4.92;rscore=2.17;uscore=0.64;tscore=2.76;"
     CDS             complement(174862..175503)
                     /note="ID=1_142;partial=00;start_type=TTG;rbs_motif=None;rbs_spacer=None;gc_cont=0.265;conf=100.00;score=60.42;cscore=72.45;sscore=-12.03;rscore=-1.10;uscore=-1.13;tscore=-9.15;"
     CDS             complement(176734..176997)
                     /note="ID=1_143;partial=00;start_type=ATG;rbs_motif=None;rbs_spacer=None;gc_cont=0.314;conf=83.39;score=7.02;cscore=7.24;sscore=-0.22;rscore=-1.10;uscore=-1.23;tscore=2.76;"
     CDS             complement(177854..178633)
                     /note="ID=1_144;partial=00;start_type=TTG;rbs_motif=None;rbs_spacer=None;gc_cont=0.321;conf=100.00;score=48.63;cscore=56.97;sscore=-8.34;rscore=-1.10;uscore=1.91;tscore=-9.15;"
     CDS             complement(178705..179298)
                     /note="ID=1_145;partial=00;start_type=ATG;rbs_motif=None;rbs_spacer=None;gc_cont=0.315;conf=99.92;score=30.99;cscore=28.13;sscore=2.86;rscore=-1.10;uscore=1.85;tscore=2.76;"
     CDS             181515..182213
                     /note="ID=1_146;partial=00;start_type=ATG;rbs_motif=None;rbs_spacer=None;gc_cont=0.342;conf=100.00;score=44.87;cscore=46.17;sscore=-1.30;rscore=-1.10;uscore=-2.97;tscore=2.76;"
     CDS             182543..182899
                     /note="ID=1_147;partial=00;start_type=ATG;rbs_motif=None;rbs_spacer=None;gc_cont=0.403;conf=99.83;score=27.67;cscore=28.28;sscore=-0.61;rscore=-1.10;uscore=-1.63;tscore=2.76;"
     CDS             complement(183138..183848)
                     /note="ID=1_148;partial=00;start_type=ATG;rbs_motif=None;rbs_spacer=None;gc_cont=0.346;conf=100.00;score=49.28;cscore=50.13;sscore=-0.86;rscore=-1.10;uscore=-1.87;tscore=2.76;"
     CDS             complement(184807..185385)
                     /note="ID=1_149;partial=00;start_type=ATG;rbs_motif=None;rbs_spacer=None;gc_cont=0.311;conf=96.58;score=14.53;cscore=15.80;sscore=-1.27;rscore=-1.10;uscore=-2.28;tscore=2.76;"
     CDS             complement(185621..185941)
                     /note="ID=1_150;partial=00;start_type=ATG;rbs_motif=None;rbs_spacer=None;gc_cont=0.283;conf=90.69;score=9.90;cscore=9.20;sscore=0.70;rscore=-1.10;uscore=-0.32;tscore=2.76;"
     CDS             187151..187306
                     /note="ID=1_151;partial=00;start_type=ATG;rbs_motif=None;rbs_spacer=None;gc_cont=0.282;conf=58.41;score=1.48;cscore=0.16;sscore=1.32;rscore=-1.79;uscore=1.42;tscore=1.69;"
     CDS             187757..187924
                     /note="ID=1_152;partial=00;start_type=TTG;rbs_motif=GGAG/GAGG;rbs_spacer=5-10bp;gc_cont=0.292;conf=51.10;score=0.19;cscore=8.09;sscore=-7.90;rscore=4.84;uscore=1.12;tscore=-13.86;"
     CDS             188344..188739
                     /note="ID=1_153;partial=00;start_type=ATG;rbs_motif=None;rbs_spacer=None;gc_cont=0.386;conf=99.81;score=27.22;cscore=25.85;sscore=1.37;rscore=-1.10;uscore=0.36;tscore=2.76;"
     CDS             188946..189050
                     /note="ID=1_154;partial=00;start_type=ATG;rbs_motif=AGxAG;rbs_spacer=5-10bp;gc_cont=0.352;conf=68.31;score=3.34;cscore=3.68;sscore=-0.34;rscore=1.20;uscore=-2.02;tscore=1.13;"
     CDS             complement(189047..189340)
                     /note="ID=1_155;partial=00;start_type=ATG;rbs_motif=GGA/GAG/AGG;rbs_spacer=5-10bp;gc_cont=0.395;conf=91.71;score=10.46;cscore=5.02;sscore=5.43;rscore=2.17;uscore=1.15;tscore=2.76;"
     CDS             complement(189774..190286)
                     /note="ID=1_156;partial=00;start_type=ATG;rbs_motif=None;rbs_spacer=None;gc_cont=0.335;conf=99.97;score=35.06;cscore=34.83;sscore=0.23;rscore=-1.10;uscore=-0.79;tscore=2.76;"
     CDS             190496..191452
                     /note="ID=1_157;partial=00;start_type=GTG;rbs_motif=None;rbs_spacer=None;gc_cont=0.369;conf=100.00;score=122.18;cscore=124.12;sscore=-1.95;rscore=-1.10;uscore=0.33;tscore=-1.17;"
     CDS             complement(191593..192156)
                     /note="ID=1_158;partial=00;start_type=GTG;rbs_motif=GGA/GAG/AGG;rbs_spacer=5-10bp;gc_cont=0.321;conf=99.84;score=28.12;cscore=23.41;sscore=4.72;rscore=2.17;uscore=2.90;tscore=-1.17;"
     CDS             complement(192199..192804)
                     /note="ID=1_159;partial=00;start_type=ATG;rbs_motif=None;rbs_spacer=None;gc_cont=0.330;conf=99.97;score=35.40;cscore=33.05;sscore=2.35;rscore=-1.10;uscore=1.34;tscore=2.76;"
     CDS             194041..194154
                     /note="ID=1_160;partial=00;start_type=ATG;rbs_motif=None;rbs_spacer=None;gc_cont=0.333;conf=80.65;score=6.21;cscore=6.20;sscore=0.01;rscore=-2.47;uscore=1.25;tscore=1.23;"
     CDS             194255..194641
                     /note="ID=1_161;partial=00;start_type=ATG;rbs_motif=None;rbs_spacer=None;gc_cont=0.305;conf=99.98;score=37.47;cscore=34.22;sscore=3.26;rscore=-1.10;uscore=1.59;tscore=2.76;"
     CDS             194690..194908
                     /note="ID=1_162;partial=00;start_type=ATG;rbs_motif=GGA/GAG/AGG;rbs_spacer=5-10bp;gc_cont=0.288;conf=98.18;score=17.34;cscore=12.23;sscore=5.11;rscore=1.88;uscore=0.10;tscore=2.39;"
     CDS             195014..195463
                     /note="ID=1_163;partial=00;start_type=ATG;rbs_motif=GGAG/GAGG;rbs_spacer=5-10bp;gc_cont=0.304;conf=100.00;score=49.57;cscore=40.00;sscore=9.57;rscore=7.34;uscore=-0.53;tscore=2.76;"
     CDS             195841..196695
                     /note="ID=1_164;partial=00;start_type=ATG;rbs_motif=None;rbs_spacer=None;gc_cont=0.358;conf=99.97;score=35.97;cscore=36.07;sscore=-0.10;rscore=-1.10;uscore=-1.12;tscore=2.76;"
     CDS             196975..197175
                     /note="ID=1_165;partial=00;start_type=ATG;rbs_motif=None;rbs_spacer=None;gc_cont=0.274;conf=92.32;score=10.82;cscore=15.33;sscore=-4.52;rscore=-1.38;uscore=-4.67;tscore=2.19;"
     CDS             197395..198402
                     /note="ID=1_166;partial=00;start_type=ATG;rbs_motif=None;rbs_spacer=None;gc_cont=0.367;conf=100.00;score=79.33;cscore=80.39;sscore=-1.06;rscore=-1.10;uscore=-2.07;tscore=2.76;"
     CDS             complement(199271..199627)
                     /note="ID=1_167;partial=00;start_type=ATG;rbs_motif=GGA/GAG/AGG;rbs_spacer=5-10bp;gc_cont=0.311;conf=88.52;score=8.89;cscore=6.85;sscore=2.03;rscore=2.17;uscore=-2.25;tscore=2.76;"
     CDS             199739..199879
                     /note="ID=1_168;partial=00;start_type=ATG;rbs_motif=None;rbs_spacer=None;gc_cont=0.284;conf=74.60;score=4.69;cscore=8.61;sscore=-3.92;rscore=-1.99;uscore=-3.46;tscore=1.52;"
     CDS             201194..201358
                     /note="ID=1_169;partial=00;start_type=ATG;rbs_motif=None;rbs_spacer=None;gc_cont=0.358;conf=53.18;score=0.55;cscore=0.48;sscore=0.07;rscore=-1.69;uscore=0.63;tscore=1.79;"
     CDS             complement(201713..201904)
                     /note="ID=1_170;partial=00;start_type=ATG;rbs_motif=AGGA;rbs_spacer=5-10bp;gc_cont=0.307;conf=78.97;score=5.76;cscore=-0.11;sscore=5.87;rscore=4.16;uscore=0.77;tscore=2.09;"
     CDS             203401..203562
                     /note="ID=1_171;partial=00;start_type=ATG;rbs_motif=None;rbs_spacer=None;gc_cont=0.358;conf=54.72;score=0.82;cscore=5.34;sscore=-4.52;rscore=-1.72;uscore=-4.55;tscore=1.76;"
     CDS             203937..204182
                     /note="ID=1_172;partial=00;start_type=ATG;rbs_motif=None;rbs_spacer=None;gc_cont=0.390;conf=89.93;score=9.53;cscore=9.37;sscore=0.16;rscore=-1.13;uscore=-0.74;tscore=2.68;"
     CDS             204330..204863
                     /note="ID=1_173;partial=00;start_type=ATG;rbs_motif=None;rbs_spacer=None;gc_cont=0.380;conf=100.00;score=63.79;cscore=63.44;sscore=0.35;rscore=-1.10;uscore=-1.31;tscore=2.76;"
     CDS             205024..205725
                     /note="ID=1_174;partial=00;start_type=ATG;rbs_motif=None;rbs_spacer=None;gc_cont=0.419;conf=100.00;score=73.45;cscore=74.11;sscore=-0.66;rscore=-1.10;uscore=-2.32;tscore=2.76;"
     CDS             206111..206356
                     /note="ID=1_175;partial=00;start_type=ATG;rbs_motif=None;rbs_spacer=None;gc_cont=0.407;conf=50.00;score=-2.08;cscore=2.61;sscore=-4.69;rscore=-1.13;uscore=-1.90;tscore=2.68;"
     CDS             complement(206502..207185)
                     /note="ID=1_176;partial=00;start_type=TTG;rbs_motif=None;rbs_spacer=None;gc_cont=0.276;conf=99.81;score=27.24;cscore=38.47;sscore=-11.24;rscore=-1.10;uscore=-0.99;tscore=-9.15;"
     CDS             complement(207148..208230)
                     /note="ID=1_177;partial=00;start_type=ATG;rbs_motif=None;rbs_spacer=None;gc_cont=0.298;conf=99.99;score=42.42;cscore=42.48;sscore=-0.07;rscore=-1.10;uscore=-1.08;tscore=2.76;"
     CDS             complement(208931..209896)
                     /note="ID=1_178;partial=00;start_type=ATG;rbs_motif=None;rbs_spacer=None;gc_cont=0.371;conf=99.88;score=29.13;cscore=29.79;sscore=-0.66;rscore=-1.10;uscore=-1.68;tscore=2.76;"
     CDS             complement(210901..211434)
                     /note="ID=1_179;partial=00;start_type=ATG;rbs_motif=None;rbs_spacer=None;gc_cont=0.386;conf=100.00;score=61.25;cscore=61.53;sscore=-0.28;rscore=-1.10;uscore=-1.95;tscore=2.76;"
     CDS             complement(211582..211827)
                     /note="ID=1_180;partial=00;start_type=ATG;rbs_motif=None;rbs_spacer=None;gc_cont=0.382;conf=89.21;score=9.19;cscore=9.03;sscore=0.16;rscore=-1.13;uscore=-0.74;tscore=2.68;"
     CDS             complement(212213..212374)
                     /note="ID=1_181;partial=00;start_type=ATG;rbs_motif=None;rbs_spacer=None;gc_cont=0.377;conf=84.24;score=7.29;cscore=7.36;sscore=-0.07;rscore=-1.72;uscore=0.55;tscore=1.76;"
     CDS             complement(212649..215399)
                     /note="ID=1_182;partial=00;start_type=TTG;rbs_motif=None;rbs_spacer=None;gc_cont=0.325;conf=99.99;score=335.81;cscore=347.48;sscore=-11.66;rscore=-1.10;uscore=-1.42;tscore=-9.15;"
     CDS             complement(215372..216103)
                     /note="ID=1_183;partial=00;start_type=ATG;rbs_motif=None;rbs_spacer=None;gc_cont=0.458;conf=99.85;score=28.18;cscore=28.09;sscore=0.10;rscore=-1.10;uscore=-1.57;tscore=2.76;"
     CDS             complement(216189..216362)
                     /note="ID=1_184;partial=00;start_type=ATG;rbs_motif=None;rbs_spacer=None;gc_cont=0.333;conf=80.07;score=6.05;cscore=7.56;sscore=-1.51;rscore=-1.60;uscore=-1.14;tscore=1.89;"
     CDS             216988..217248
                     /note="ID=1_185;partial=00;start_type=GTG;rbs_motif=None;rbs_spacer=None;gc_cont=0.272;conf=60.45;score=1.85;cscore=6.35;sscore=-4.51;rscore=-1.10;uscore=-2.24;tscore=-1.17;"
     CDS             217623..218588
                     /note="ID=1_186;partial=00;start_type=ATG;rbs_motif=None;rbs_spacer=None;gc_cont=0.373;conf=99.90;score=30.14;cscore=29.79;sscore=0.35;rscore=-1.10;uscore=-0.66;tscore=2.76;"
     CDS             complement(219752..219919)
                     /note="ID=1_187;partial=00;start_type=GTG;rbs_motif=None;rbs_spacer=None;gc_cont=0.321;conf=96.11;score=13.95;cscore=13.92;sscore=0.03;rscore=-1.66;uscore=0.52;tscore=-1.78;"
     CDS             complement(219919..220209)
                     /note="ID=1_188;partial=00;start_type=ATG;rbs_motif=None;rbs_spacer=None;gc_cont=0.320;conf=99.97;score=35.12;cscore=33.02;sscore=2.10;rscore=-1.10;uscore=1.08;tscore=2.76;"
     CDS             222631..223299
                     /note="ID=1_189;partial=00;start_type=ATG;rbs_motif=None;rbs_spacer=None;gc_cont=0.302;conf=99.35;score=21.90;cscore=17.61;sscore=4.30;rscore=-1.10;uscore=2.63;tscore=2.76;"
     CDS             223395..223730
                     /note="ID=1_190;partial=00;start_type=ATG;rbs_motif=None;rbs_spacer=None;gc_cont=0.247;conf=89.76;score=9.44;cscore=11.21;sscore=-1.77;rscore=-1.10;uscore=-3.43;tscore=2.76;"
     CDS             225422..225691
                     /note="ID=1_191;partial=00;start_type=ATG;rbs_motif=None;rbs_spacer=None;gc_cont=0.352;conf=69.30;score=3.54;cscore=7.92;sscore=-4.38;rscore=-1.10;uscore=-5.40;tscore=2.76;"
     CDS             complement(226235..226627)
                     /note="ID=1_192;partial=00;start_type=TTG;rbs_motif=None;rbs_spacer=None;gc_cont=0.318;conf=81.48;score=6.44;cscore=17.38;sscore=-10.94;rscore=-1.10;uscore=-1.89;tscore=-9.15;"
     CDS             complement(226615..226884)
                     /note="ID=1_193;partial=00;start_type=ATG;rbs_motif=None;rbs_spacer=None;gc_cont=0.333;conf=98.49;score=18.17;cscore=20.97;sscore=-2.80;rscore=-1.10;uscore=-5.40;tscore=2.76;"
     CDS             complement(226916..228109)
                     /note="ID=1_194;partial=00;start_type=ATG;rbs_motif=None;rbs_spacer=None;gc_cont=0.290;conf=100.00;score=48.73;cscore=47.09;sscore=1.63;rscore=-1.10;uscore=0.62;tscore=2.76;"
     CDS             complement(228691..229068)
                     /note="ID=1_195;partial=00;start_type=TTG;rbs_motif=None;rbs_spacer=None;gc_cont=0.354;conf=94.38;score=12.27;cscore=20.75;sscore=-8.49;rscore=-1.10;uscore=2.41;tscore=-9.15;"
     CDS             229330..229533
                     /note="ID=1_196;partial=00;start_type=ATG;rbs_motif=GGAG/GAGG;rbs_spacer=5-10bp;gc_cont=0.255;conf=59.12;score=1.60;cscore=-1.31;sscore=2.92;rscore=5.90;uscore=-4.70;tscore=2.22;"
     CDS             complement(229523..229804)
                     /note="ID=1_197;partial=00;start_type=TTG;rbs_motif=None;rbs_spacer=None;gc_cont=0.287;conf=99.80;score=27.10;cscore=35.95;sscore=-8.85;rscore=-1.10;uscore=1.39;tscore=-9.15;"
     CDS             complement(229979..231274)
                     /note="ID=1_198;partial=00;start_type=TTG;rbs_motif=None;rbs_spacer=None;gc_cont=0.292;conf=100.00;score=104.93;cscore=116.26;sscore=-11.34;rscore=-1.10;uscore=-0.44;tscore=-9.15;"
     CDS             complement(232159..232500)
                     /note="ID=1_199;partial=00;start_type=ATG;rbs_motif=None;rbs_spacer=None;gc_cont=0.342;conf=90.97;score=10.05;cscore=8.97;sscore=1.08;rscore=-1.10;uscore=0.07;tscore=2.76;"
     CDS             complement(234461..234835)
                     /note="ID=1_200;partial=00;start_type=ATG;rbs_motif=None;rbs_spacer=None;gc_cont=0.680;conf=87.20;score=8.35;cscore=5.54;sscore=2.81;rscore=-1.10;uscore=1.14;tscore=2.76;"
     CDS             complement(235012..237000)
                     /note="ID=1_201;partial=00;start_type=ATG;rbs_motif=None;rbs_spacer=None;gc_cont=0.347;conf=100.00;score=131.15;cscore=130.08;sscore=1.07;rscore=-1.10;uscore=0.06;tscore=2.76;"
     CDS             complement(237211..237720)
                     /note="ID=1_202;partial=00;start_type=ATG;rbs_motif=None;rbs_spacer=None;gc_cont=0.365;conf=99.32;score=21.66;cscore=23.35;sscore=-1.69;rscore=-1.10;uscore=-2.70;tscore=2.76;"
     CDS             complement(237902..238726)
                     /note="ID=1_203;partial=00;start_type=TTG;rbs_motif=None;rbs_spacer=None;gc_cont=0.335;conf=100.00;score=46.68;cscore=55.55;sscore=-8.87;rscore=-1.10;uscore=1.37;tscore=-9.15;"
     CDS             complement(238885..239487)
                     /note="ID=1_204;partial=00;start_type=ATG;rbs_motif=None;rbs_spacer=None;gc_cont=0.345;conf=99.60;score=23.98;cscore=23.16;sscore=0.82;rscore=-1.10;uscore=-0.19;tscore=2.76;"
     CDS             complement(241291..241512)
                     /note="ID=1_205;partial=00;start_type=ATG;rbs_motif=None;rbs_spacer=None;gc_cont=0.414;conf=50.00;score=-0.36;cscore=1.26;sscore=-1.62;rscore=-1.25;uscore=-2.79;tscore=2.42;"
     CDS             complement(245371..245619)
                     /note="ID=1_206;partial=00;start_type=ATG;rbs_motif=GGA/GAG/AGG;rbs_spacer=5-10bp;gc_cont=0.353;conf=73.15;score=4.36;cscore=2.57;sscore=1.79;rscore=2.14;uscore=-2.42;tscore=2.72;"
     CDS             245976..246335
                     /note="ID=1_207;partial=00;start_type=ATG;rbs_motif=GGA/GAG/AGG;rbs_spacer=5-10bp;gc_cont=0.358;conf=67.39;score=3.16;cscore=-1.87;sscore=5.03;rscore=2.17;uscore=0.60;tscore=2.76;"
     CDS             249774..250157
                     /note="ID=1_208;partial=00;start_type=GTG;rbs_motif=None;rbs_spacer=None;gc_cont=0.346;conf=62.55;score=2.23;cscore=5.91;sscore=-3.68;rscore=-1.10;uscore=-0.76;tscore=-1.17;"
     CDS             250265..250420
                     /note="ID=1_209;partial=00;start_type=GTG;rbs_motif=None;rbs_spacer=None;gc_cont=0.314;conf=87.30;score=8.39;cscore=9.95;sscore=-1.56;rscore=-1.79;uscore=2.15;tscore=-1.92;"
     CDS             251727..253283
                     /note="ID=1_210;partial=00;start_type=ATG;rbs_motif=None;rbs_spacer=None;gc_cont=0.426;conf=100.00;score=89.69;cscore=92.51;sscore=-2.82;rscore=-1.10;uscore=-3.83;tscore=2.76;"
     CDS             complement(254988..256361)
                     /note="ID=1_211;partial=00;start_type=ATG;rbs_motif=AGxAG;rbs_spacer=5-10bp;gc_cont=0.424;conf=100.00;score=96.71;cscore=91.16;sscore=5.56;rscore=2.94;uscore=0.50;tscore=2.76;"
     CDS             complement(257587..257865)
                     /note="ID=1_212;partial=00;start_type=ATG;rbs_motif=None;rbs_spacer=None;gc_cont=0.373;conf=98.98;score=19.90;cscore=19.41;sscore=0.49;rscore=-1.10;uscore=-0.53;tscore=2.76;"
     CDS             complement(258162..258470)
                     /note="ID=1_213;partial=00;start_type=ATG;rbs_motif=GGA/GAG/AGG;rbs_spacer=5-10bp;gc_cont=0.434;conf=90.80;score=9.96;cscore=7.20;sscore=2.76;rscore=2.17;uscore=-1.52;tscore=2.76;"
     CDS             complement(260034..261089)
                     /note="ID=1_214;partial=00;start_type=ATG;rbs_motif=None;rbs_spacer=None;gc_cont=0.390;conf=100.00;score=69.76;cscore=68.10;sscore=1.66;rscore=-1.10;uscore=0.65;tscore=2.76;"
     CDS             263019..263612
                     /note="ID=1_215;partial=00;start_type=ATG;rbs_motif=None;rbs_spacer=None;gc_cont=0.367;conf=98.63;score=18.60;cscore=18.40;sscore=0.20;rscore=-1.10;uscore=-1.47;tscore=2.76;"
     CDS             263655..264026
                     /note="ID=1_216;partial=00;start_type=GTG;rbs_motif=None;rbs_spacer=None;gc_cont=0.390;conf=53.27;score=0.57;cscore=5.42;sscore=-4.85;rscore=-1.10;uscore=-3.39;tscore=-1.17;"
     CDS             264682..264987
                     /note="ID=1_217;partial=00;start_type=ATG;rbs_motif=None;rbs_spacer=None;gc_cont=0.392;conf=98.95;score=19.79;cscore=21.34;sscore=-1.55;rscore=-1.10;uscore=-2.57;tscore=2.76;"
     CDS             264977..265324
                     /note="ID=1_218;partial=00;start_type=TTG;rbs_motif=None;rbs_spacer=None;gc_cont=0.420;conf=59.59;score=1.69;cscore=12.80;sscore=-11.11;rscore=-1.10;uscore=-2.08;tscore=-9.15;"
     CDS             266622..267224
                     /note="ID=1_219;partial=00;start_type=ATG;rbs_motif=None;rbs_spacer=None;gc_cont=0.408;conf=93.79;score=11.81;cscore=14.90;sscore=-3.09;rscore=-1.10;uscore=-4.10;tscore=2.76;"
     CDS             269948..270502
                     /note="ID=1_220;partial=00;start_type=ATG;rbs_motif=None;rbs_spacer=None;gc_cont=0.346;conf=99.90;score=29.94;cscore=28.96;sscore=0.98;rscore=-1.10;uscore=-0.03;tscore=2.76;"
     CDS             270539..271120
                     /note="ID=1_221;partial=00;start_type=ATG;rbs_motif=GGA/GAG/AGG;rbs_spacer=5-10bp;gc_cont=0.376;conf=100.00;score=48.11;cscore=42.89;sscore=5.22;rscore=2.17;uscore=-0.60;tscore=2.76;"
     CDS             complement(272989..275565)
                     /note="ID=1_222;partial=00;start_type=ATG;rbs_motif=None;rbs_spacer=None;gc_cont=0.335;conf=100.00;score=121.19;cscore=120.73;sscore=0.46;rscore=-1.10;uscore=-0.55;tscore=2.76;"
     CDS             complement(275951..276484)
                     /note="ID=1_223;partial=00;start_type=TTG;rbs_motif=None;rbs_spacer=None;gc_cont=0.315;conf=99.99;score=40.14;cscore=49.55;sscore=-9.41;rscore=-1.10;uscore=1.49;tscore=-9.15;"
     CDS             complement(276731..277081)
                     /note="ID=1_224;partial=00;start_type=ATG;rbs_motif=None;rbs_spacer=None;gc_cont=0.342;conf=78.87;score=5.73;cscore=4.56;sscore=1.17;rscore=-1.10;uscore=-0.49;tscore=2.76;"
     CDS             complement(277207..279042)
                     /note="ID=1_225;partial=00;start_type=TTG;rbs_motif=None;rbs_spacer=None;gc_cont=0.337;conf=100.00;score=112.65;cscore=122.87;sscore=-10.22;rscore=-1.10;uscore=0.68;tscore=-9.15;"
     CDS             complement(280180..280290)
                     /note="ID=1_226;partial=00;start_type=ATG;rbs_motif=None;rbs_spacer=None;gc_cont=0.297;conf=58.76;score=1.54;cscore=-1.35;sscore=2.89;rscore=-2.54;uscore=0.90;tscore=1.19;"
     CDS             complement(280287..282167)
                     /note="ID=1_227;partial=00;start_type=TTG;rbs_motif=None;rbs_spacer=None;gc_cont=0.360;conf=100.00;score=105.75;cscore=115.06;sscore=-9.31;rscore=-1.10;uscore=0.93;tscore=-9.15;"
     CDS             complement(282267..282833)
                     /note="ID=1_228;partial=00;start_type=ATG;rbs_motif=None;rbs_spacer=None;gc_cont=0.337;conf=100.00;score=58.91;cscore=57.26;sscore=1.64;rscore=-1.10;uscore=0.63;tscore=2.76;"
     CDS             complement(283721..284395)
                     /note="ID=1_229;partial=00;start_type=ATG;rbs_motif=GGA/GAG/AGG;rbs_spacer=5-10bp;gc_cont=0.384;conf=100.00;score=55.74;cscore=53.61;sscore=2.13;rscore=2.17;uscore=-2.15;tscore=2.76;"
     CDS             complement(287502..287657)
                     /note="ID=1_230;partial=00;start_type=ATG;rbs_motif=None;rbs_spacer=None;gc_cont=0.308;conf=71.58;score=4.02;cscore=3.89;sscore=0.13;rscore=-1.79;uscore=0.89;tscore=1.69;"
     CDS             288054..288314
                     /note="ID=1_231;partial=00;start_type=ATG;rbs_motif=None;rbs_spacer=None;gc_cont=0.226;conf=90.47;score=9.79;cscore=7.92;sscore=1.87;rscore=-1.10;uscore=0.20;tscore=2.76;"
     CDS             complement(288894..290000)
                     /note="ID=1_232;partial=00;start_type=ATG;rbs_motif=GGA/GAG/AGG;rbs_spacer=5-10bp;gc_cont=0.285;conf=100.00;score=116.77;cscore=108.81;sscore=7.96;rscore=2.17;uscore=3.03;tscore=2.76;"
     CDS             complement(290089..290373)
                     /note="ID=1_233;partial=00;start_type=ATG;rbs_motif=None;rbs_spacer=None;gc_cont=0.253;conf=98.10;score=17.16;cscore=19.87;sscore=-2.71;rscore=-1.10;uscore=-3.73;tscore=2.76;"
     CDS             complement(290572..290808)
                     /note="ID=1_234;partial=00;start_type=ATG;rbs_motif=None;rbs_spacer=None;gc_cont=0.215;conf=99.34;score=21.79;cscore=17.49;sscore=4.30;rscore=-1.17;uscore=3.54;tscore=2.59;"
     CDS             291949..292083
                     /note="ID=1_235;partial=00;start_type=ATG;rbs_motif=None;rbs_spacer=None;gc_cont=0.319;conf=61.09;score=1.96;cscore=0.25;sscore=1.71;rscore=-2.08;uscore=2.33;tscore=1.46;"
     CDS             292290..292487
                     /note="ID=1_236;partial=00;start_type=ATG;rbs_motif=None;rbs_spacer=None;gc_cont=0.247;conf=97.57;score=16.07;cscore=19.09;sscore=-3.02;rscore=-1.41;uscore=-3.11;tscore=2.15;"
     CDS             292665..292826
                     /note="ID=1_237;partial=00;start_type=ATG;rbs_motif=None;rbs_spacer=None;gc_cont=0.216;conf=89.92;score=9.52;cscore=7.96;sscore=1.56;rscore=-1.72;uscore=1.53;tscore=1.76;"
     CDS             complement(292905..293498)
                     /note="ID=1_238;partial=00;start_type=TTG;rbs_motif=None;rbs_spacer=None;gc_cont=0.340;conf=100.00;score=67.45;cscore=76.55;sscore=-9.10;rscore=-1.10;uscore=0.13;tscore=-9.15;"
     CDS             complement(293523..293903)
                     /note="ID=1_239;partial=00;start_type=GTG;rbs_motif=None;rbs_spacer=None;gc_cont=0.339;conf=99.94;score=32.40;cscore=37.19;sscore=-4.80;rscore=-1.10;uscore=-1.87;tscore=-1.17;"
     CDS             complement(295038..295466)
                     /note="ID=1_240;partial=00;start_type=ATG;rbs_motif=None;rbs_spacer=None;gc_cont=0.296;conf=99.84;score=28.03;cscore=26.79;sscore=1.24;rscore=-1.10;uscore=0.23;tscore=2.76;"
     CDS             complement(296020..296160)
                     /note="ID=1_241;partial=00;start_type=ATG;rbs_motif=None;rbs_spacer=None;gc_cont=0.277;conf=63.86;score=2.48;cscore=2.37;sscore=0.11;rscore=-1.99;uscore=1.22;tscore=1.52;"
     CDS             complement(296361..296585)
                     /note="ID=1_242;partial=00;start_type=TTG;rbs_motif=None;rbs_spacer=None;gc_cont=0.307;conf=87.55;score=8.48;cscore=19.84;sscore=-11.35;rscore=-1.23;uscore=0.83;tscore=-10.30;"
     CDS             296892..297113
                     /note="ID=1_243;partial=00;start_type=ATG;rbs_motif=None;rbs_spacer=None;gc_cont=0.266;conf=65.99;score=2.88;cscore=2.52;sscore=0.36;rscore=-1.25;uscore=-0.80;tscore=2.42;"
     CDS             297169..297330
                     /note="ID=1_244;partial=00;start_type=ATG;rbs_motif=AGGA;rbs_spacer=5-10bp;gc_cont=0.352;conf=85.72;score=7.80;cscore=7.96;sscore=-0.16;rscore=3.50;uscore=-6.09;tscore=1.76;"
     CDS             297541..297708
                     /note="ID=1_245;partial=00;start_type=ATG;rbs_motif=None;rbs_spacer=None;gc_cont=0.262;conf=91.26;score=10.20;cscore=10.44;sscore=-0.24;rscore=-1.66;uscore=-0.40;tscore=1.82;"
     CDS             complement(298183..298863)
                     /note="ID=1_246;partial=00;start_type=ATG;rbs_motif=None;rbs_spacer=None;gc_cont=0.424;conf=99.99;score=42.29;cscore=43.28;sscore=-0.99;rscore=-1.10;uscore=-2.00;tscore=2.76;"
     CDS             complement(299094..299615)
                     /note="ID=1_247;partial=00;start_type=ATG;rbs_motif=None;rbs_spacer=None;gc_cont=0.410;conf=99.76;score=26.24;cscore=30.97;sscore=-4.72;rscore=-1.10;uscore=-5.74;tscore=2.76;"
     CDS             complement(300457..300600)
                     /note="ID=1_248;partial=00;start_type=ATG;rbs_motif=None;rbs_spacer=None;gc_cont=0.333;conf=66.89;score=3.06;cscore=4.57;sscore=-1.51;rscore=-1.94;uscore=-1.13;tscore=1.56;"
     CDS             complement(300689..301720)
                     /note="ID=1_249;partial=00;start_type=ATG;rbs_motif=None;rbs_spacer=None;gc_cont=0.250;conf=100.00;score=108.02;cscore=105.66;sscore=2.37;rscore=-1.10;uscore=-0.07;tscore=2.76;"
     CDS             complement(301767..302477)
                     /note="ID=1_250;partial=00;start_type=ATG;rbs_motif=None;rbs_spacer=None;gc_cont=0.255;conf=100.00;score=85.99;cscore=83.72;sscore=2.27;rscore=-1.10;uscore=1.26;tscore=2.76;"
     CDS             304900..307287
                     /note="ID=1_251;partial=00;start_type=ATG;rbs_motif=None;rbs_spacer=None;gc_cont=0.222;conf=99.99;score=270.30;cscore=268.17;sscore=2.13;rscore=-1.10;uscore=0.47;tscore=2.76;"
     CDS             complement(309423..309782)
                     /note="ID=1_252;partial=00;start_type=ATG;rbs_motif=GGA/GAG/AGG;rbs_spacer=5-10bp;gc_cont=0.211;conf=99.99;score=40.42;cscore=31.77;sscore=8.65;rscore=2.17;uscore=2.66;tscore=2.76;"
     CDS             complement(309803..310036)
                     /note="ID=1_253;partial=00;start_type=ATG;rbs_motif=None;rbs_spacer=None;gc_cont=0.269;conf=80.46;score=6.16;cscore=5.70;sscore=0.46;rscore=-1.19;uscore=-0.26;tscore=2.55;"
     CDS             complement(311697..312065)
                     /note="ID=1_254;partial=00;start_type=GTG;rbs_motif=None;rbs_spacer=None;gc_cont=0.309;conf=85.36;score=7.67;cscore=5.30;sscore=2.37;rscore=-1.10;uscore=5.30;tscore=-1.17;"
     CDS             312130..312846
                     /note="ID=1_255;partial=00;start_type=ATG;rbs_motif=None;rbs_spacer=None;gc_cont=0.332;conf=100.00;score=63.09;cscore=60.92;sscore=2.17;rscore=-1.10;uscore=0.50;tscore=2.76;"
     CDS             312996..313499
                     /note="ID=1_256;partial=00;start_type=ATG;rbs_motif=GGA/GAG/AGG;rbs_spacer=5-10bp;gc_cont=0.331;conf=100.00;score=55.77;cscore=51.24;sscore=4.53;rscore=2.17;uscore=-0.40;tscore=2.76;"
     CDS             313586..313954
                     /note="ID=1_257;partial=00;start_type=GTG;rbs_motif=None;rbs_spacer=None;gc_cont=0.320;conf=99.56;score=23.59;cscore=29.54;sscore=-5.95;rscore=-1.10;uscore=-3.68;tscore=-1.17;"
     CDS             313961..314191
                     /note="ID=1_258;partial=00;start_type=TTG;rbs_motif=None;rbs_spacer=None;gc_cont=0.303;conf=86.59;score=8.11;cscore=19.60;sscore=-11.48;rscore=-1.20;uscore=-1.46;tscore=-10.03;"
     CDS             314377..314598
                     /note="ID=1_259;partial=00;start_type=ATG;rbs_motif=None;rbs_spacer=None;gc_cont=0.306;conf=96.07;score=13.90;cscore=14.98;sscore=-1.08;rscore=-1.25;uscore=-1.60;tscore=2.42;"
     CDS             314895..318716
                     /note="ID=1_260;partial=00;start_type=GTG;rbs_motif=GGAG/GAGG;rbs_spacer=5-10bp;gc_cont=0.919;conf=99.99;score=219.26;cscore=216.15;sscore=3.11;rscore=7.34;uscore=-2.40;tscore=-1.17;"
     CDS             319007..319801
                     /note="ID=1_261;partial=00;start_type=GTG;rbs_motif=None;rbs_spacer=None;gc_cont=0.380;conf=100.00;score=93.55;cscore=98.88;sscore=-5.33;rscore=-1.10;uscore=-2.40;tscore=-1.17;"
     CDS             320099..320470
                     /note="ID=1_262;partial=00;start_type=ATG;rbs_motif=None;rbs_spacer=None;gc_cont=0.341;conf=99.73;score=25.70;cscore=29.63;sscore=-3.93;rscore=-1.10;uscore=-4.95;tscore=2.76;"
     CDS             320544..321077
                     /note="ID=1_263;partial=00;start_type=ATG;rbs_motif=None;rbs_spacer=None;gc_cont=0.354;conf=100.00;score=44.46;cscore=43.96;sscore=0.50;rscore=-1.10;uscore=-1.17;tscore=2.76;"
     CDS             complement(321492..321614)
                     /note="ID=1_264;partial=00;start_type=ATG;rbs_motif=None;rbs_spacer=None;gc_cont=0.350;conf=95.94;score=13.76;cscore=14.77;sscore=-1.01;rscore=-2.28;uscore=0.60;tscore=1.33;"
     CDS             complement(321909..322178)
                     /note="ID=1_265;partial=00;start_type=ATG;rbs_motif=None;rbs_spacer=None;gc_cont=0.270;conf=99.72;score=25.53;cscore=25.66;sscore=-0.13;rscore=-1.10;uscore=-1.15;tscore=2.76;"
     CDS             complement(322447..322902)
                     /note="ID=1_266;partial=00;start_type=ATG;rbs_motif=None;rbs_spacer=None;gc_cont=0.342;conf=99.96;score=33.65;cscore=32.76;sscore=0.89;rscore=-1.10;uscore=-1.92;tscore=2.76;"
     CDS             complement(322886..323332)
                     /note="ID=1_267;partial=00;start_type=ATG;rbs_motif=None;rbs_spacer=None;gc_cont=0.345;conf=99.81;score=27.35;cscore=26.47;sscore=0.88;rscore=-1.10;uscore=-0.13;tscore=2.76;"
     CDS             324250..324711
                     /note="ID=1_268;partial=00;start_type=ATG;rbs_motif=None;rbs_spacer=None;gc_cont=0.346;conf=99.94;score=32.28;cscore=26.90;sscore=5.38;rscore=-1.10;uscore=3.71;tscore=2.76;"
     CDS             complement(325731..326123)
                     /note="ID=1_269;partial=00;start_type=TTG;rbs_motif=None;rbs_spacer=None;gc_cont=0.262;conf=95.55;score=13.34;cscore=23.58;sscore=-10.24;rscore=-1.10;uscore=0.00;tscore=-9.15;"
     CDS             complement(326074..326664)
                     /note="ID=1_270;partial=00;start_type=ATG;rbs_motif=None;rbs_spacer=None;gc_cont=0.269;conf=100.00;score=43.24;cscore=40.97;sscore=2.27;rscore=-1.10;uscore=1.26;tscore=2.76;"
     CDS             327636..327878
                     /note="ID=1_271;partial=00;start_type=ATG;rbs_motif=None;rbs_spacer=None;gc_cont=0.296;conf=90.77;score=9.94;cscore=12.35;sscore=-2.41;rscore=-1.14;uscore=-3.91;tscore=2.65;"
     CDS             complement(328110..328262)
                     /note="ID=1_272;partial=00;start_type=ATG;rbs_motif=None;rbs_spacer=None;gc_cont=0.314;conf=73.59;score=4.46;cscore=2.42;sscore=2.03;rscore=-1.83;uscore=1.02;tscore=1.66;"
     CDS             328527..328826
                     /note="ID=1_273;partial=00;start_type=ATG;rbs_motif=None;rbs_spacer=None;gc_cont=0.340;conf=94.75;score=12.59;cscore=12.85;sscore=-0.26;rscore=-1.10;uscore=-1.93;tscore=2.76;"
     CDS             328840..329307
                     /note="ID=1_274;partial=00;start_type=ATG;rbs_motif=None;rbs_spacer=None;gc_cont=0.318;conf=99.99;score=39.46;cscore=39.49;sscore=-0.03;rscore=-1.10;uscore=-2.82;tscore=2.76;"
     CDS             330456..331097
                     /note="ID=1_275;partial=00;start_type=ATG;rbs_motif=None;rbs_spacer=None;gc_cont=0.375;conf=99.97;score=35.33;cscore=34.56;sscore=0.77;rscore=-1.10;uscore=-0.25;tscore=2.76;"
     CDS             331345..331515
                     /note="ID=1_276;partial=00;start_type=ATG;rbs_motif=None;rbs_spacer=None;gc_cont=0.351;conf=62.16;score=2.16;cscore=1.98;sscore=0.18;rscore=-1.63;uscore=0.60;tscore=1.86;"
     CDS             333016..333249
                     /note="ID=1_277;partial=00;start_type=GTG;rbs_motif=None;rbs_spacer=None;gc_cont=0.312;conf=78.78;score=5.71;cscore=9.44;sscore=-3.74;rscore=-1.19;uscore=-0.63;tscore=-1.27;"
     CDS             333443..334330
                     /note="ID=1_278;partial=00;start_type=ATG;rbs_motif=None;rbs_spacer=None;gc_cont=0.328;conf=99.99;score=39.13;cscore=41.28;sscore=-2.15;rscore=-1.10;uscore=-3.17;tscore=2.76;"
     CDS             334648..335010
                     /note="ID=1_279;partial=00;start_type=ATG;rbs_motif=None;rbs_spacer=None;gc_cont=0.300;conf=99.86;score=28.61;cscore=27.41;sscore=1.20;rscore=-1.10;uscore=0.19;tscore=2.76;"
     CDS             335145..335510
                     /note="ID=1_280;partial=00;start_type=ATG;rbs_motif=None;rbs_spacer=None;gc_cont=0.331;conf=99.73;score=25.75;cscore=21.81;sscore=3.94;rscore=-1.10;uscore=2.28;tscore=2.76;"
     CDS             337702..337875
                     /note="ID=1_281;partial=00;start_type=GTG;rbs_motif=None;rbs_spacer=None;gc_cont=0.253;conf=68.66;score=3.41;cscore=6.02;sscore=-2.61;rscore=-1.60;uscore=1.36;tscore=-1.72;"
     CDS             337965..338237
                     /note="ID=1_282;partial=00;start_type=TTG;rbs_motif=None;rbs_spacer=None;gc_cont=0.275;conf=79.80;score=5.98;cscore=15.09;sscore=-9.11;rscore=-1.10;uscore=1.13;tscore=-9.15;"
     CDS             338297..338899
                     /note="ID=1_283;partial=00;start_type=TTG;rbs_motif=None;rbs_spacer=None;gc_cont=0.282;conf=99.76;score=26.16;cscore=38.45;sscore=-12.29;rscore=-1.10;uscore=-2.05;tscore=-9.15;"
     CDS             338912..339358
                     /note="ID=1_284;partial=00;start_type=TTG;rbs_motif=None;rbs_spacer=None;gc_cont=0.204;conf=96.03;score=13.86;cscore=24.23;sscore=-10.37;rscore=-1.10;uscore=-1.26;tscore=-9.15;"
     CDS             340079..340471
                     /note="ID=1_285;partial=00;start_type=ATG;rbs_motif=GGA/GAG/AGG;rbs_spacer=5-10bp;gc_cont=0.257;conf=99.97;score=35.08;cscore=32.06;sscore=3.03;rscore=2.17;uscore=-1.25;tscore=2.76;"
     CDS             complement(340574..340807)
                     /note="ID=1_286;partial=00;start_type=GTG;rbs_motif=GGAG/GAGG;rbs_spacer=5-10bp;gc_cont=0.338;conf=76.47;score=5.13;cscore=1.26;sscore=3.87;rscore=6.78;uscore=-0.99;tscore=-1.27;"
     CDS             340894..341157
                     /note="ID=1_287;partial=00;start_type=ATG;rbs_motif=None;rbs_spacer=None;gc_cont=0.273;conf=69.93;score=3.67;cscore=2.79;sscore=0.88;rscore=-1.10;uscore=-0.78;tscore=2.76;"
     CDS             341297..341680
                     /note="ID=1_288;partial=00;start_type=TTG;rbs_motif=None;rbs_spacer=None;gc_cont=0.247;conf=63.44;score=2.40;cscore=14.64;sscore=-12.25;rscore=-1.10;uscore=-2.00;tscore=-9.15;"
     CDS             341702..342781
                     /note="ID=1_289;partial=00;start_type=TTG;rbs_motif=None;rbs_spacer=None;gc_cont=0.253;conf=100.00;score=83.94;cscore=95.36;sscore=-11.42;rscore=-1.10;uscore=-2.22;tscore=-9.15;"
     CDS             343580..344614
                     /note="ID=1_290;partial=00;start_type=ATG;rbs_motif=None;rbs_spacer=None;gc_cont=0.261;conf=100.00;score=103.25;cscore=103.59;sscore=-0.35;rscore=-1.10;uscore=-1.36;tscore=2.76;"
     CDS             complement(345243..345614)
                     /note="ID=1_291;partial=00;start_type=GTG;rbs_motif=None;rbs_spacer=None;gc_cont=0.320;conf=58.57;score=1.51;cscore=5.42;sscore=-3.91;rscore=-1.10;uscore=-0.99;tscore=-1.17;"
     CDS             complement(346097..346930)
                     /note="ID=1_292;partial=00;start_type=ATG;rbs_motif=None;rbs_spacer=None;gc_cont=0.376;conf=100.00;score=44.65;cscore=43.74;sscore=0.91;rscore=-1.10;uscore=-0.10;tscore=2.76;"
     CDS             347401..348387
                     /note="ID=1_293;partial=00;start_type=TTG;rbs_motif=None;rbs_spacer=None;gc_cont=0.343;conf=100.00;score=44.09;cscore=52.19;sscore=-8.11;rscore=-1.10;uscore=2.14;tscore=-9.15;"
     CDS             complement(348901..349257)
                     /note="ID=1_294;partial=00;start_type=TTG;rbs_motif=GGA/GAG/AGG;rbs_spacer=5-10bp;gc_cont=0.204;conf=99.96;score=33.58;cscore=40.68;sscore=-7.10;rscore=2.17;uscore=0.53;tscore=-9.15;"
     CDS             complement(350064..350312)
                     /note="ID=1_295;partial=00;start_type=TTG;rbs_motif=None;rbs_spacer=None;gc_cont=0.221;conf=68.48;score=3.37;cscore=12.43;sscore=-9.05;rscore=-1.11;uscore=2.01;tscore=-9.30;"
     CDS             complement(350898..351245)
                     /note="ID=1_296;partial=00;start_type=GTG;rbs_motif=GGAG/GAGG;rbs_spacer=5-10bp;gc_cont=0.391;conf=98.06;score=17.07;cscore=12.47;sscore=4.60;rscore=7.34;uscore=-0.91;tscore=-1.17;"
     CDS             353521..354546
                     /note="ID=1_297;partial=00;start_type=GTG;rbs_motif=None;rbs_spacer=None;gc_cont=0.935;conf=99.97;score=35.87;cscore=36.98;sscore=-1.11;rscore=-1.10;uscore=1.16;tscore=-1.17;"
     CDS             354955..355431
                     /note="ID=1_298;partial=00;start_type=ATG;rbs_motif=None;rbs_spacer=None;gc_cont=0.350;conf=100.00;score=61.76;cscore=62.06;sscore=-0.29;rscore=-1.10;uscore=-1.31;tscore=2.76;"
     CDS             356441..356698
                     /note="ID=1_299;partial=00;start_type=ATG;rbs_motif=None;rbs_spacer=None;gc_cont=0.465;conf=87.42;score=8.43;cscore=3.03;sscore=5.40;rscore=-1.10;uscore=4.39;tscore=2.76;"
     CDS             356927..357286
                     /note="ID=1_300;partial=00;start_type=TTG;rbs_motif=None;rbs_spacer=None;gc_cont=0.531;conf=86.18;score=7.96;cscore=16.52;sscore=-8.56;rscore=-1.10;uscore=2.34;tscore=-9.15;"
     CDS             complement(357337..357729)
                     /note="ID=1_301;partial=00;start_type=ATG;rbs_motif=None;rbs_spacer=None;gc_cont=0.254;conf=99.97;score=35.60;cscore=31.54;sscore=4.06;rscore=-1.10;uscore=-2.89;tscore=2.76;"
     CDS             complement(357726..361127)
                     /note="ID=1_302;partial=00;start_type=GTG;rbs_motif=None;rbs_spacer=None;gc_cont=0.974;conf=100.00;score=163.83;cscore=168.79;sscore=-4.96;rscore=-1.10;uscore=-2.04;tscore=-1.17;"
     CDS             complement(361428..362249)
                     /note="ID=1_303;partial=00;start_type=TTG;rbs_motif=GGA/GAG/AGG;rbs_spacer=5-10bp;gc_cont=0.230;conf=100.00;score=62.54;cscore=67.28;sscore=-4.73;rscore=2.17;uscore=2.90;tscore=-9.15;"
     CDS             362309..362572
                     /note="ID=1_304;partial=00;start_type=GTG;rbs_motif=None;rbs_spacer=None;gc_cont=0.258;conf=99.31;score=21.61;cscore=21.03;sscore=0.59;rscore=-1.10;uscore=2.86;tscore=-1.17;"
     CDS             362588..362737
                     /note="ID=1_305;partial=00;start_type=ATG;rbs_motif=GGAG/GAGG;rbs_spacer=5-10bp;gc_cont=0.213;conf=93.18;score=11.37;cscore=3.41;sscore=7.96;rscore=4.32;uscore=0.91;tscore=1.62;"
     CDS             complement(362726..363118)
                     /note="ID=1_306;partial=00;start_type=ATG;rbs_motif=None;rbs_spacer=None;gc_cont=0.254;conf=99.90;score=29.92;cscore=31.14;sscore=-1.22;rscore=-1.10;uscore=-2.89;tscore=2.76;"
//
