# Supplementary material for: Bdelloid rotifers deploy horizontally acquired biosynthetic genes against a fungal pathogen
Source: Nat Commun. 2024 Jul 18;15:5787. doi: 10.1038/s41467-024-49919-1 (PMC11258130; doi:10.1038/s41467-024-49919-1)
Supplement: Supplementary file 15 — Supplementary Data 11 [file 41467_2024_49919_MOESM15_ESM.zip › project AVAG00146 scaffold/prodigal_output/sequence.fasta]

>AVAG00146wholescaffoldg23567 <unknown description>
atcgattttcgatgtttttttgaccctgcggacacacaatcaagcacttattagcgacat
cttttcactctagttaaaactttctcaaagattgtaacagaataagatttgatattttgg
aagtaaacttgtataagctctcgaatgtcaaatggtgcgttcataattttcttgcttaaa
tattaatataaggttatcaactgatcagttttccagaatccatttatgtaatattgaacc
attttacctaagacacatagggcatagcacaaagatattcttgttctcttcctatactca
ttacgagactatgtcgacctatatcttatcagtataacattcaaaaagaacaagcattat
caattttattcaacaaaaatagataaaaacaatattaatagatagcataataggattgaa
gaatctataaattacaatccttctttgtaataatgcagcataaaaaggtaagacaaaata
atacatctataggtgttatgtatagtaaattatcatactatacagtccaattcacttggc
gatcaattgaagatatacgtttcatttggcgaatacaagaaaatgcgtctgaatatatat
cacgtgcaaaacgcacgtgttagaaaccaaaagaacaaaatttgcctatcaacattttct
cttctacgtatgtatatttatatatacactgaatgatccatggagaaaagagtaaaaaag
agcgtatttttcttttagattttacattcaatattctttctttttacattcatctaaagt
ataataagtatcatggcaagtaatcttacacgtgcactcctatgtggctcacgaagtaag
attgaaaacggatggctttaactattgatttgaacaatatatttgttcgatctaatagat
gtacagacaagttttgttcgtacactcggttccaaaggaccaggtggtgataacaatcca
tccggtggttatggaggaagtgatccaaattttcaatcatcaggtaatcacggaggtagc
tcgggtaacaagaacagtccagcatctcaatcgtcaagtggtgattttaataaagataaa
tcgacttcaacgaaagcacgtgaaggtacatgtctttatatttaccaaatgataatcatt
ccatagttttgtatttatgtagctgctggtgacatgtctgattctgttaaaagtaagata
aaaatttctcaatagatgtgattgaatatgatttgaatagaggcagctaataaaaccaat
gaatgggctaaagatgctgtaagtttctaatttagatgaaatagatcaatgaaaagcaca
acttgtgttttatttagaaacaaaatcaatcctcgaataatgatcatgattcagataaac
gaaaggacgataaacataaaagtgacagcgataagaaaaaatacgatggtgataaaggca
aaaaatctcatgtaagtaaatttgtttcatcataccgaattttctttctttctttcttgg
ttttcttttctagtaattaagtgcaataatgacctaactgtactattagttcaacgttta
tatattccagctttgattagataaaacagttgttcttttttttcttcatatttttgtatt
tattttcgcaattttggtttctatcaaacaatattatattcagttcacgttttagtagaa
ccattctcgaagcagaggaatttctcaaagttaaacacatttttcttgttggttgactga
ctaatatgcattccaaaggaaagatatacacaaattatcatgcaaatattctaaatgtca
ttcccagtacgaaaattctcacactgattatattattcacactaaataaatagaattaat
tacatcatctatcatatttcatgctctatgcaaaacattttactacactatccgtttatc
gtgtcttgaaataagtatatatataaagatatgttgataattacattaatattctatgca
agatgtttttttcttaaaattaatcaaatatgacttagatcaaattgacctgtgatatag
aacaaatttgagttgaatcacacattatacggaaaagaatgataactttttgtaagattt
cttattgaaagtatacaaagacttgctacaagtcacgtttacattataattagatttaat
tgattctgttaatatgaaagatcagaagacacttacgttactttgaaaagataaaagatc
atattatttaacattgatctttgttccagagagcagattatagcgtatatttcttcttta
cttatcctataattattttcgaaaggagaaacacatcaaactgtttttcttccttagatt
caaatcctagagaaatattgactaatgataatttttgttttgcaataaacatattcagac
agattaagtcatcagttaatcgatgacaagtataaacatatcaattagtggacaacatgc
aaacttgaatgacgatgtttttactcattagtgttattcataatagaaacaaagcgtgag
ataataaaagattaattaaatcttggaaactctgatgacaacattctatacgtgacaaag
atgacagaaaaaagaatattcgtcatgaaaaatgccggtgatataagagaacagtcgtgc
cttttctcaactcaatgaactattattttattaccgacattaaacaaaagttacaatcag
aaaggaaacaagttcaactcaatttgttaattagatctgataatattagagcagattatt
ccgcttttctctttttctttatttagtcttaaaacaaacatcaaattacatttacatcca
ggtttcagttttaccactagtgtttcgatgttcttcttgttgattgaaattaaattgttc
aagacgttgattcgtcgttatccgtagactttttccattcaatgaactatagaaaggtac
aggtggtggtaaaggacttttatcaataagaatcaattgtgatcgttttttctttcgttt
atattgtcggcgttttttaaaataaagacatggttgaaataatgatcgaactaatagaat
acattcatgacgaaaacttaaacttgtaaacatatatgcataaaaattcacagaatgact
aacatgtcgtagaatataggttatttccgaccaataatataatgtaccatcatgatcttc
tagaataatcattagaaaatagaagattatatatggtaaatagaataatgcatatgttat
tgatataacaagtaaggttgaacgtgttgaacgataatttgtaatgtctgaacgacgttt
ggttttatcatcaatttgtgttgaataaatacgtttgatcacacataatatcgtaatatt
aacaatggaaattagaagagctggaatagctaaacttaaaacaccagcaacaagtatatt
cattaataaagttaaacgatcttctgcatatttcgaacgaatcgtacaaacacttctata
atcaacaactgttccattcttatgtgtagaatttcgatgagatatttgtttaggattata
ttctaaaactataaatgaataactatttgcaattgaaaaaatcactattaatgaaataag
aagtataatattcgatcgaatagtattaaatttatgaaaaatatttataaaacgaataaa
tgtaaaacatgtcaataaccatgaacataatgcagcacataaacgattcatcatataaga
aaaataacataaaaatgctgacatatgcattagagaaagaaattcaattcgttgaatttt
atgaagataatttaataaagtttcaataatccaatataataataaacatgtgtctaaaat
agaaaacaaaatacaatcggattagaaagttagttatgcacctgatgatctatctcatta
aataaataagagtttttgattaaattttctaaagtcgtgttattattttcttaatcaaac
aaatagaattcgatgtactagaaaaataagacgatatttattgaagcaaaaaaagtaatt
catcaggatttcagttcatgaatagtttattctaatttcaaatagcttaaagatcatttc
taaagtcatttacttacctaaaatagatatttccacaagatatagatgaaaaactttccg
ttgaaaatgaatcgttcgtaaatagagcgcttttatacacacaattattgttaataaatt
gcctggtaaaccaaaaacacaacataaaatagccattatttgacgaaaacgattcaaaaa
ttcttcagatatcattttgaaatttgatttaaaggaattgaatttcgatagtcatctaaa
aataacatacaatgtcatgtgacatatatgaaacaaattacacgatctttctttttctct
ccaaagatgtctaggaaaaaagaatctatttattatgacttaattttacgtgatctcttt
gttaatcgtattggacacgtagtcatcgtctgactcggatgataacataattaataaaaa
cgaatggaaataaccggaaatagaaagttcctacataaaatgtttactaaaagaattaac
aaatgtcaaattgatcaatagttttcttcctaacttgaagatgttcttagaaaacaaaat
ctaaataattaccatattcatgagattagtcgagtggtaatatatcactatgacaaaaaa
caatgtcatcaagtcgaacgaatgaacttctgtttttcagttctatcaattttacttacg
gaatagaaataaataacatgtcgataatatttcatgacttttccatctgttttccatctt
acaaatcattaactgttcgtcaaaataaaaacattaatacatattagtattaatgagtta
cattttcttattttatcaagttgatattaaatgaatatgatttttttcctatgtacttta
tgaaattaaataataatacacactgacatattggcaaggttagttttttcatctgactaa
ttgttaactattaacataattattgaagaaaattcttcaattaaaaaggaaagaacgtgt
tgactgatgtgtgtgtgtgcgtgtacgtgacttaccgccttctctttcagaactaaagat
aaatgtatcatagatctaacttcttattatccttaaattataattccatatcattaatga
aacatatacctgagaaaaaatgatagttatatctttcacttattcttgtctaactatttc
ccggacgtgtttcactaaacaatagaaaagtgaactggaaagtaatgaagagtaaagcaa
tattaattcgaatagtgtacttgatctcctcttggaactttcggaaaagctatattacag
aaaatgttgtcgaataagtatatgtaaacgattagataaagattttccaatgatcttaca
aaggtttctatttacatcagaaggcatagagaattcaataagcatttccatactaatgtc
aacgaaatgatgcgtattcacaactgaagaaaagattagccgagagagatagactaatgc
aactaaagaagaaaagccgagactatcttttctcttttttttctctctctctctctctct
tctccgttctgcacttctgtaatctactatatgcagaaaattcattgttgcattatctaa
agacaaacatgaattgtaatatttcattgaatttatttcgtattaatcgaaatatcgaaa
gaaaatgatcaaattttctgttttaaaaaaagtcttgcgtgttcttctgttgatttttat
taaatgggtttaagatatatatttttctttttctttgacttcaattttgcacatcattgt
tgatcttgccaaccttggctgtctgtttatatgtttcgatagaaaaaaaaaacatataaa
agaaaaagaaaaacagtaacgatggcagtagtgcggtcaatcgttgcttaattataaaac
gaaattcttctcctttctcactgtaatagtaatagtagtagtttaaaaaaaaaagaacag
gacgatatttgcacttttctttcaagacacgctcatatacatcgatcaaacaagctattt
ttaagcattctatttgtttgcaaatgccaaatatatgaataatccgaaaaaatgaaacct
tccatagaattatcacttgatacttattgttgttttcttttattttaggttaatacattc
gaaactggaaacaacgagtcatatcaaattctattcatgttgtacgcatcaaataaattt
atatgaaaagaaagaatatttaagtaaaagtgagacaattcaaaagtattcttatctttc
tgaatagttgtcataattgcacagagatttttgcacgaaaaagacatcttttaataaata
ttgtattcttatcatattttttcttcttcttcctagtaatccagttgaacaagatttaga
ctcatttattcgaacattccgttctgaacgagctcaatcaaaaatgagtaattccccaag
agatgtgcctctttcttcagcacctcgttcatcgaataccgaggttaccaaatcattttc
catgaattcaactcgtcctttaccttcattatcagaacatgatattcaaaagatgaaata
taagattgatcttggttagaatcagtatttctgtttgtttttttaactgagattaatatt
catttagataaacaagttgctgagaaaaaacaacgaaatgatcaagaatgggaaacgaaa
cttgagcgagataagaaatatgtaaatgaaaattttaactttttctttcagttgattttt
aactgacaacaataacataattttaaacaaccttgacaacttcttttctacacttaaaac
aattttctaacaataacaaacgttcacagagattcattgactaatttccccgtaatctat
tacctttctttttttgttttcatcattctcatatacataggctaagcagcaagctctatt
tggtagacatgaacaaacgaatcctatcagtaagatgatattttggttttgatgaagaat
ccatgtgtgatttgtcataggaaaacaagaattagaacaaattttagcacaaagtaaaat
tccttcaccacttgtattgaaaaagccagagatattagcacatcattatcaacatttaaa
tggttcaaatgataataataataatttcgattcatctcaacaactaacatatagacatta
ttctccgaatggtaattactcagcaaaaacaacaaaaccatcttctccttcgaatgattt
cttacaaagcagtaattctaattttcaacgtttctacagcacggtaaattatgattgatt
atcttctagccgattatttccacgatatccatgctataacgaataccccagagacttaca
taattttaattttaatgaagtttatgtgttctatgttttagaaaacaagcgagaatcgaa
tctcatcacatgtaacaccattatctacgactgctcaaccagtgaaaggtgatgcacatg
atccgttcatttcttttggtaaatcaagagattaaataagtaaaaacaaggttatatttt
gattgtttgcatagatccaaataaagaaccacaacaagtatttaatataattcctcaaca
aaatttatatgaaccatggggtcgaccaggtgctggtgcacctttaattcatcaagaaac
tggacagaaattcaccagatacgctggtactttagaagataaactagtaaagttcttttt
ctttcttcgtatgtcaaatgtaaattatgtcattcgaatagaatacagttggaccattga
gtttctatcgagaacaatataatggaaatatcttcgatcaaaaacgtgatattgaaatcg
aaaaaacacgtcgtcaacaagaaaaacaagaacgacgattaaatgtaaaggaatgtgttg
tttttcgaagtgaaaaacatctttttcttcttctctatagcctggtgaaactgctgctga
ttggatttctcaacttgaaggtagtcattatcctttgaaatttcacaaaccaacaacaaa
aacaactcgtcatgtataattctttttcttcacgattgcactagtttatttttttttctt
tttcagtatactggcacacatgatccctattctgctgaagaatcacagacatttcgtaat
gaactctctcgccaaacacaagaacgagctcgtcaactacaaatcgctcgatatgaagat
aatcttgctgatctatgtgtaatcatctaaaaacatacctacaaactattcttcttcttc
ttcttcttcttcttctttttctagcatactgaagtgcaaaacagttggtggggtagagaa
gcagctggcgtagcaaaaccaaagaaccgtcctgctaaccctcaaaatacatccaataat
tcgcagtcatattgggtataatgaaccttctctatcttattcatttaatattcagttcta
ttctagacatccaacactctcggtcaaagaataacgactgataataaaccatcacttcca
gtgcggtactacgatgctcaattttcttatttaaagccaaagtttgtttctaaacatacg
aacttttatcaattatcggatagtaacaatacttaaattttcatgcgcgtttgtttcata
atcattcattctttacaacatgaaatatattgaaatatgttctttctaattattagtttt
gattgcttcaaactagacaagttaataagatcattcatacataacttgaggagagtgtca
taggacagaagaagattctaaactattccctgtataatcgattatgtttaaaaagcaagt
tggtattcgatgatataagtcataaaaaaaacctttattgtcatcatattcggataaaat
gaaaacagtctcattttattttcgatattttttctaaatattcttcttcatgagatgcag
ctgtaaagcgtttaaataatcgattatttttaaaatattcagctaatgctggtcgttgtt
tcatagtttgttctaattttactaatgcttcacaatccgttggtaagaatactgaatgta
tatcacgtgcagttaaatatgcttcaaatgcaaaataatcagcaattgttggttctgttt
gatcatagaaaaatgttgtagaactttgttttagtaatgtatttaacgatgcaatattat
ctcgtacgcccattatttgataatatgcaacactttccttattttctatatctaccgatt
cccatatagctttgcacgcattgacaatgacatcagtatatgcacaagacacaacaccat
tgagataggcttccaatagtatgggatcatttattgatgatgtgatttttccgtagagat
taaattttcttgctaaaagatgtgctacaatataaaaatgttcaaagtgaagaaagttta
tttcacattaaaagtattacctatggttaaagtttgaccaaaaacttgtttatcattcca
atgaagcacaggtaaagttcgaaatggtccagaaatagtttgatcagctttatgttctgc
ccatgttgtcatcatcgattctattaattcaaaatcttctttgtaatcaacatttttatt
tgcataggcaatatcttcaagtatgtaacggcatgcctgcgcacgcccacgaacatccca
ataatgaagttgaagtttgatgttatttgaatctactgtttttgacattattcaagttaa
aaagtaaaaagatgaatgaatagatggtttgcgtaaaagaagaaaatgacgaagtagatt
ttgttttcctccacatttgagacgtcgaagttaaatgtcgaataaataattgtatattta
ctctcacttgtttctatcgccctctatacgcgatgatgaaatgtaaaatttgtatgaaat
attttgatcaaaacttttctctacttttatgagttttattgataatgaataataatgaat
aagaaccttatgaatgattaatttagttcggtactataaaatgaatatgagttattttaa
tgtttcagctagttttgccaaatattcatcttcttttggtgatccagtaaaacgtttgaa
caataaacctttgttgaaataatttgatattcctggtcgttctagcatcaccttttctaa
tttgaccaaagcttgacgatcatcttcaccaggtaacattttttcagtataatctcgtgc
aagtgtaaatgcttcgaagacgaaataatcagcgatagttggttctgtttgatcatagaa
aaacgatgttgaactttttttcaataaattattcaatgctttcaaatcatttggaacctt
ttttgtcatacgattcatcgggttactttcagtaacaaaatcagcagcactccaaataca
tgttaaaacatttgagatgatatcagtatatgcacatgaaacaacaccatcaatatatcc
gtgtagaacatcttcttcatcgattgatgatgttaatttaccatataaatcaaattttcg
tgctaaatattgtcctgtgaaaaataaaagagataaaaaatatctaaagtttataatcat
atgtattaaacgtaccaataggtaaagtttgggcaaaaatatgtttatcgttccaatgaa
gaacaggtaaattgcggaaaggaccagatatattttcatcagctttatgttgtacccatg
attcgagtgccttttcaattaattcaaaatcttcttgataatcgacatttttattcgttg
cagcaatatctgctaacatatatcgaacagattgaacgcgaccacgagcattccaataac
gaagtcgaattttgataggttctgatgtttttgtagacataatattcactgtcgaggaaa
aataacaaatgtacacgttttatgtcgaggagtgtcatttaaaggatgaaaaaaaacatc
gacaacagcatgactaggcgttttttcctcttatcctctagtttatcttgtaaataggtc
actaacacagttatgagttatcaagagaccatctatttactgaatttataagtatatatt
tttattatcaaaaacaaaaagatgttctgtttcaattaaaacgaatattacaaaatttga
atttttcttcgatgtttttttttttctatacataaagactatctgatgtaaatgctgatg
tatctagattcgtaatttgatgatgttcaactaaggcatataattgttcgaaacgtttga
gactatcttgataggcttgttgtgatgaatgtattgaatctaccgatgcagatggtggtc
gaatagttaattgttgtacatgatccgatgaaatatccgatgatccataaacaccttcat
cgatatcaggaccaatcagtcgattatttaaatgtgttaaatatctttgaacctaaacaa
tttcatgttgataagattacttttcgatagagacgagaaaaacggttttaaattaccttt
tcggaataatcaaaatcactttgatggataccgctcggcttgattactttcatatctact
gctgctgcttgttgaactccatattgatagacacgattcgatgaattcttaaagaacaaa
gaaatttaatcgtattttgttttcttgaaggaaaagaaattgaagagattaatgtagcat
acaatcattaatctatatataaacatacatatcgtctattcaaatgaagcaaggtcaaat
aacaatagaaaatcagttatgggtgtcaaaataagaaaacaattcaatgtaagaaacttt
cactctgatcatttcgttcgcactatccaaaagacatgtgaacgtgatcagttattatca
tatttgttcgtattacgtttccttattcctattcaaatacgtaaattcttttgatcatct
aataggaaaaatgatctaactgtgtctatttgttttttttcttctcccaatagcaaatag
agtaacttaccaatctatcgtcgaaaatttcgattgttgtcttttgcgatgaacctgttc
gttcatttgaacttgttgtactaccattcgatgatgaattgggaatggatttgttcgatg
gatttctttgttttcttcgtaagataaaggcgattagaaaacatacggaaattaagattg
cagcaagaaaaataataataaaaaatgtaataaataagactaaagttgtattttccattg
gcaaactttttgttaacattgtttcattgattgaatgtattcgaatgggtatcgatattg
tattcgttagatttccactatcataaacagtgacattaatgataaatgttcctggcatgt
caggcattgaacgaagaattaatgttccattattaattagatttatatcgagcgatggtg
aaacggtgtatgaatatgagaaaatattcgattgagaatgatcacgatcttgaatgatga
attgagtaagaataaatggaacatcagttgtttcataaggaattaataatgattgattaa
caggtaatgaagaaataatctcaggtggattatcattacaatcttcaatcaatagatgaa
gtaatgtagatgaggataaagatggaataccaaaatcaacacattgtaaatgaataacaa
ctgattgttcactttcataatcgaatgatgaagaatttgttgtttgtaatgaatatgcat
ttgttgtcaaatagattagatttaaacgagtatcattcaatgtacaacttacacgaccat
tatcaccagaatcttcatcagtaatataaatatacaataaaggtgtatctagatagatag
atttatatttcgaaagtcatgttttccaaaactatatcttacgtaccttttaatgtacat
tctggtagattgatcaaacgattattcattttagttccattaacttcagttaataaaaca
tctggagaatgatcattaacatctgttacatcaataatcaatgttgcataattggtcagc
tgtggcacaccattatcttgtgctataaaattggtaattgaacaagtaaaagaatcgatt
aaaaaaatctaccttttattgtgaatgaatatgttcgtattttttcataatctaaagatt
tcttcaagtagatttcacctgtctgttgattgatgataaatgttgatgaatgatcatcga
ttgaatacgttattcgagcattctcattctcatctcgatcagttgcatgaatttttaaaa
taatcgaatcaattagataattttctggaagtgatttttgataaatcatttgttcaaaga
tcgtagcattattattcattaaataaaagaaaggaaaatttactttataaccacaatttt
aacgtattgttctccagacaatgctggctgtccgccatcagatgtaatcgtttgctccaa
atgatttcaatttatttattaatctcgatttccagttagtatatgaaatgatttttattc
tttttcttaagcaaaatgggttatttattattggttttaaatcataatattggattaaga
atagactatattcattgccatgctttgatcaggtgaagtttcataatcaattcgtacact
tttcggtatgacaagttctatagttgattgtctaaatgttgatgaatgatcataggtaac
taatgataattttaataataatgttaaagaaaaattttcaaaaaaggctctttaaaatta
actttcaataactatttgaagagtgaggacattgttgtgaaggtttataataaatgggga
taagaatagtctgatacatattacgaatatttttacaaataagaagaattctttcatggt
tttatttagacagacacacaacatgtaacttcatatcgaataaagaaaaagtatgttact
gcagtaatatagcagttttatttgaaacgatacagttcacgcacacgctttaaatcgatt
ttctttgtatctgataaattaataaaatgtctaacttgccatgttttagttgtagttgcc
tgcgtgctttctgttttaacccaaggtgcatagattcgaattgcacgttttccacccttg
ccatttttagagagaatattttgagaggctaaaacacttttggtgaatataaattgacca
aacttttcaccttctcgcacgcatataacatatatatcaattggatcatttatatcatat
ggcataattggaccttttccgattcgtttccataaagttacaaactgaccaactttcgtc
ggcgtagtcttagcaacacggaatttaatgtgaaccttgtttatcgaaaaatcaaatgct
ccatattcatcactttccggttcgttttttggttttgaagcgctgcttataccatatggt
tcatatactaatttatacgacaaatgaagatctggatgttttctaaaaccatcttcgtaa
tttttttctgatacatccgatggacctgcttgctcattagttttactaagcttttctaat
tgctttttttgttcgttgatggaaggaagtattttctgtttttttacttttgattccatc
gatccttcatcttttttatcatttgaaccagcaaccttttcagtttctgtctttcgttta
gttggttttgaagattttccggatgaaatttcttcactttcttttggtttaatttctgac
atcagaaagcgttgaaatatacttggagaatagtaagataatttatcagaataacttgaa
tttatctaaaattaaagaaaaaaagaaacagctgagattgaagaatttgaacacatgact
tctggatttctggtcatatacgtgaaacaaaatcctagtctaagttgagtgtcaagcaat
acgtcatacttaaagtattacaatattaaattccttcatttttaaattaatttacctata
gacagtatgaatctatcgatgaatatccttataataataggttatgaatgttatgatctt
actttgaggaattgcatttttgatcgaataacagaagtgcactgttttagcagtatttct
gtcactggaaacatacgtaaatcaactgaaatgatctgattaaaagaaagatttcaaaaa
caatctaaacaaattaaaaggttttcattaaaaactgtgagaaactatacataactgcaa
ttaagttatatttaaaaaagcacactcttagtgaagtcctttatattcgttttatatcag
aatatactaaaagccaagctatattgcaaaaacctcatttggataataagcaaaaaatag
attgatttagttacattatgtatgtgtcaaaactcgtaatataggattgattgtgttgtg
tttcttactctgcataactgccattactgcaaaatataatattagtctccttgcaatcaa
tggtaaattgtgccaatatagtataatatataccccagaatagatgacgctatttatcgg
tatttatattgttggattagaccgaatgtattctatgccatgccagtgtaacacacgtac
aacacagatagactcaacaaaaatgggaaaaaagagctttgatacctctaattggctttg
aaaacttgtttttgaccaagactaccgctccctccgccaaatcgtcaccgttattgattt
tctgaatccctcatggttataagttatgtacatatatatatacatgtatatatagacatc
gctagcgcgtcctaagtaaataagtattaatatgaataagaatataggggaaaagaagaa
tagttagtttttcatcacatatatttgaaaactattttctatagttgataataaactagt
ctcttaccaggttaattttacttttatttcagtcttacttacactaagcgaaacgtttta
tcactttgtttactgaagttattaaagaagattgaacaagtggttttaaaaccttctttt
gaatttgttaaaatgatttaacgattttctttaatttcgttcggaacatcttctaggctg
taactctcatcgccaaaaggtgacatgtctgaaaactacgctgaaacctacatcaccgaa
atcacagattgtcgaaaagaatatcgccgaaatagacttcgccgaactttccttaactat
tgacaatctaaatctacatatatcatttttaacaaccattcacttcgacgatcatcgtgg
gtgtgggtgagggtgtgggtgtgggtgattagctagtcttcaccccgcacacacacccac
atcctcaagatggtatttcctaagttacgttccatgcaggcagacagacagacattttat
actctgaaaaaaataaagaagctctggagaatctgttaaggttctgaaaagtacccaact
gtagaaaacactccaaatagttttgaagatgaaaatatgattccgataatcttttacaga
atctttagaggtctgtcgtagactgtaagaaccttgtttttatccccagagcaatttgga
gtggattcagcaaagctcttttacttttttcgtactattacgagtcggcgagactataga
ctttttactttagaactatgcagttgatgcattttttaaaatggaacattagaaaaagca
tataactgttagacattgtgaagattcttgacggaagagatgtatgcgctgatggaacta
cgcgtttatttatttcttcctcttaaatcgcatcttttaccgacagaaacacgcatttat
atatgtgcaaccaacagaaagagaacgaagagaataaatgtataagagagagatacagac
gacagaaagagaagaaccaagaaaaacggatagaacgataccgtcatagaaatcgttaca
gacatcaaaacacaactaatatgatgtctttttcattctgattatacttgccggtattta
ggattgtatagtaacaagtacagcataagcaaaattggactctaaaaaaatagttgactc
tttttaaaaaattttcatcgaaattttctagaaaaatctcctgcaagttcatggcgtaaa
tttagtaggattcaagataaatcctaggaatttcttccgaaaaagtccaccaaacgtccg
gataaagactgtcatatttggcacgtaaagacttcattttttctcaatatatatgcataa
cgatcaaattctttaactcacctttttgagtaattgatctgctaaagtaaattcgttctc
ttaataattcaaaaattgctctgtcgtactttccgcaaagaaaatgatttgagcatgtgg
agaatgtactcactttgatactgttggtacgaaatcgtctcgaagcagtattttcgaata
tttcaaatctaaaataatggcaataaatatcattatttcacgagtgtcaggcctaaattt
atatcgatttgctaccaatcaccgaactcctgcaaatttaaattgaaagtcaaaatgtga
agaatttcaagatagtttgcttaaatctttattagaattatttcagttagagaatgaaaa
taaacttgtaagtttgtgaaactttttcattagagaaatgaagaactttgtaaaacgaca
ttgttcaaaaagtgttttaattttgagtttttctttacaattggttgagcagttccgaga
cgatgttttttaaactcggcgtgacaactggatattcatgcttgccgttatgttcatatc
tacgtggattcaaaaaatcattcatgaagattggtacagcttgtttaaacatctccatat
cgttttgacctgatatatgtaacgaaggaacatctagtggagattcatgattaaataatt
gttgcatctcgaagtaaggactacgccacggagacatagcgattaagaagcatacattaa
caagaccgagatcaataccatcttgattacctttattgaataaagcttgaagatgaagcg
cgactgaggcaactgatgcaccttcacaaaacccggctaaaccgtcaaattgtccgtatt
tctccgtaatgtggcgaatatattcaaaattttgtttccaactttgttttatcttctcat
tttcagtatctgatatcaataaagctttattaccatgaaatatttgagcaaaccagtcaa
aatcagcacgccattctctatagttcgaattcaaattatatagacgctgctcaactaatg
tgtctaagccgatttcagagagttgttgtttgtttgtaaaagccggcatctcataaggag
catcaggaacgataaattctaaacaattactaaactgtgtaatccatccacatcgctcta
ataaattgcacgctatcgctccatcggtaccttgaccatgtagaaagagaatacgatact
tcggctttgatcgatatattgaggttgacttattagcgaaaatacttctttcttctaaaa
gttttaccggttctcttcgacgtatttcgtcaatagtcggttttaaaagactatgtaaat
taagctttgacgataatttgagcacttgttggtacttattccattcaacttctctttctc
gaatgaaagtattaaatggacagatacggagagttcgctctgaaagggttcgtttagctg
gcgataaaaaatcccaaagcagtaccatcaatctaccgtgtgtttctgtttcactcactt
ggcgcattttcacgagagcactgcgtaaatcattaggtcttcgtttaaaatgcaaataaa
ctgatgcaaaagtttgtgcaaaaaacaaatagcttgagcagagtagagagtgaactgcac
gtgagcgttgaacaccatcgttatatacaaatatatttggatcttcatttacccaaagac
cttgaatattacaatctgatccaaatatttctttcaccaaggcatcgttcgtattaaatc
ctaaacatttcaacaaaatatttgccctaattcgacgaccacctctagttacgacttcat
cttgttctaaagattcgggtatgtcttgaattacttctagtcgtccagtagcttgagcta
aaaagtatagatcagaagcaggaggtacagtatcctgatcaaacatgaaatcaccatttt
cactagaaaaacatgataaagcttcaatgtcaactccagctgcttgatacattggtctca
taacttccatgactgttttaatggacatatttccttcgcatgaatttaataaccaattac
aaaaagtagaaaacaccatatttcgtttacgacatagaatagttacatgttcggctccgt
tttccaatgcagtacgcatgttttctactgcaaaagcaccatgtcccaaaataacaactc
ttgaattttcaaaagtcgctggagttatatcatcattagttccaaaaccaagcttacctt
tgaatatattttcaccaggaatatttagttgacgtggttcatgaagaccgcctgtaaagg
ccgctacacctcctacacgcatttgagaaggctttccatttattgtataatcaatcagat
actcagaactatgtcccaggaccgaatgaacccgatcaacatgagtgttcattagtatag
acacattttcaccagcaaacgttgaaaccatatcttgagctccttttagaacatcatctc
gatttgggtacgtagacggccaggttttaagttcacgtgaatcagaacagccaaaatcat
acgaaggtgaatctatttgtaatttagaacttgaatttgcccacagcttccatactcctc
caatttcagactttgattccatgataattactttttcctttgcttgtacgagcatccttg
caaaactaagacctcctaatccggctccaataattagtgtcggtctacctgaggatggaa
aacttaatggaactactatttgttgttgaactgcaggtatttgcacaatggattcaagat
ggttagctaaagtatgaacagtaggaaaatcaaagagtattccggttgataatggaatat
taagtttctctgaaagttgatttctaaactcgacggcacctaacgaatccattccagctt
ctagtagtgcttgatcatcttgaatttctgtaccgatgacatcctctgcaacttgacgaa
ttaaagagataacatttttgttcttaatttccgaactttcaaaattcaacttttcgttca
tggcatttttgttctgttgattaagtctttcaactagagttgtttttagatgtggaattg
cgcgtgaccagtcagcaggcgctacacaaactacgcctaatctaccttctgcaaagagtt
tatccaaaactgcagtcccaagtttgtttgagatattaccaaaaccgatacgttcagatc
gttttaaagcagttttattgtgtactgccataccaccatccgaccatgcggcccactgaa
tgctcaaaactggttctccttgatttttccatgtcatagccataccgtccataacagcgt
tcgatatagcataattagcttgtcccgccgaaccaaagactgatgcaactgaggaaaact
ggacgaaaaagtccaatggcaagaagaccgagcggagatttgcagctcctaggactttcg
gtttaaacgagtttactaatttttcttggtccaaattactaatagtgctatcgaacaaaa
cacctgcagaatgaataactcctttaacaggcggccactgtagttctttgaggttgagat
gaaccttctttacgctgtttagatctccaacatcacattcaaaacattctataaatactt
ttcctgattgttgtaataattctaacttttcgttggcaatgtgattcggctttttgcgtg
ataaaagaactaaatttgttgctccagaatcaattatccatttagctgcaactagaccaa
gagcacctaatcctccactgattacatatgttgtgtatggatgtatttcgaaaggtttcg
aatttatttcagaatagggcttcatatgaactaaacgcggtacttgtacctcgaaattac
cggttaggcgaaagtcataatcttcttgctttcgagtacagcttattgtttcatatactt
ttgcaaaattcatattacttgttcggtataaaaattcgagagaccaaattctcacactat
atatttcttgacgagcagtgcgagccaaagcccgaagcgcttctcctttttcattatctg
atgtgataaaccaaacatgttttagcttctgtagctgagaattttgtaggacagttagtg
ctatttgaattgtttgtaacgtttcttcaccatgaccaaacaataatattgcttcccatt
cgtctctcatcaaaatagtttttacattgtctttatcgcttagatctaaccatgtaatat
ttttgttttcgtgtccgtgattacctgaggtttcgtcagtgtgtataacgtaagttccat
ccgaacttgtgactgataaatagtgatgcgaaaaaattaagtaacgaggcagtttaccaa
taatatttctcgcctctgtgtaaatcaaagtttcccattctatttcataaaaataatttt
cattaactgaatcgacggtctcttcattatattttgcgtctttcaccttccaaggcaaat
gttttttgttaaaaagattttgtaaatttgttgttcgattattttgtgtgatggttttat
ccttgattgtcttaactcgagtatcgttagatggatcccatgtataagtgtttacagtaa
caaatcttttagccatcggaattaatatttgcttgggaccgatttcaatgtaagatactt
ccatatcttttgtataagatgtaatggcgttcatagcgtcgaaaaagttcactggttgag
cgacctgatttacccaatagtcagtgttcattaattcttttcctactaaaatcgtaccag
taacagtagatacgaaagttatgtcctttctaggagaattaagagcaacgttttcaaaat
ttttctggaattccgcttgcattggatgcataagatgagaatgaaagccatgtttaaccg
gtaaaaatgtatgcggtagtttcagacgagccaaaagagactgtagtgattcttttttgc
cagataaaactgtcattttcggtccatttaaagctgatatactcacgtcgtcaactaatt
ttaattcggatcgtatcgtatctgccagagcgaagacagccaccattgaacctttttgac
aacgctcatccatcaatcgtccacgagcagttactagagaaagagcgtcttttaatttca
taactccactaacgacggcagcagtatattctcctatagaatggcctaatacaatcttcg
gcgtgactcctctatttttccacatttcagacatcgcgtattcgaacgataagatcgcgg
cttgagaataacgagtttcgtttaatcgtgattccatatcaggattaaacataagggtta
aaagtggtacatcgataagattatttaaatgctccgcacaaatatctagtgccatgcgaa
atgcttcttcggattggtaaagttcttgacccattccagaaaattgtgaaccttgacccg
tgaaaagccatacgaaattccgatcaacttctaattcaacagccgaatcacgtagtactc
gagctgcaggccaggactctaaaacaacatgtgcatttgtgcctccgaaaccaaaagaag
aaactccagctatccatcttctctctgagtggacttgatttttctcatgtgtgtcgagtt
tgatacaattttgtggaaagatagctttgaatccagttaaatcaatatttgcatttaatt
tcttgaaatgtaagttgctaggtacttcttcgtgttggagtacaagtactgttttgatta
gtccaataatacccgctgcaccttctagatgtcctatatttgtcttcacagcacctagaa
tgacagatttaattcgaccaccatcattaagcacgtttttcaaagcttccacttctattg
gatctccaagttgagttcctgtcccgtgacattctacgtaatctacgtcctttcctttta
gattagcttgttctagagcatttcgaataacagcttcttgtgagggtccgttaggagctg
ttagcgaagaactttttccgacatgattcactgctgatcctttgataacggctagaacgt
tatcaccatctgctatagcttttctaaaactttttaaaactacgcaaccaattccttcac
cacgacagtagccatctgcagtttcatcaaaggttgcacaacgaccagctggtgagagca
tgttcgctgcgcttgatccgacaaaattcatcgactgaagcataacattaactccaccta
ctaatgctaaggagcatcggttagctcgaattttttcaatagcataatcaagagcgacta
atgatgaggaacacgcagaatcgatcgtaaaactaggaccagttaatccaaaagtgtaag
aaaaccgattcgctgttatcgaaggagccataccagtaccaccatatgaaggaggggtgc
ctgcattcatcatcatccaatcataattcatctggcccacaaaaactcctgcgtcaagtc
cctttaactttgatatatcatatccagctctaacgaacgcttcataaccaacttccaata
ttagccgctgttgtgggtccatttgtcgagcttctgaatttgaaatattgaaacatgctg
catcgaaccattccaaatcagacataaacgcaccatgtttagtgtaacttttaccagtag
tgacaccacggatcggagaatagacatcttctatgtcgaatctagtttttggaatttcag
ttacacagtcacactcttgaatgagcattgaccaaaactcctctggcgaagcgactccac
ccggaagacgacatgccatacctatcacagcgattgaatctgtgactgattcgatttgcc
tctctttttttattgtagaagaaactttcgagtctttcgtggaaagagctgatgccattt
cggccaaagttgggtagttataaacaaaaatacttgaaagctgaatatccaatatagctg
aaagacgattccgaaactcgacggcgcccaaagagtccaaaccagaagttactaatgatg
aattttcgtctattttagatccaagtacttccatcgacacttgagttaaaatgttcataa
tgtctacattgtctatagtgacctttttaactgtatttgctatttttgtcctagaaatag
ccaaatgagaccgataatattctaaaaacgggttgtaataattatcgattcgggtccaat
cgatgggagcagcacaaaccactcctacttttcctgtactaaataaatattctaaaattt
cgattccgagatgatttgaaattccaccaaaaccttgcatttcgattcgtcgaagagttc
ctcgattggccgccatgcctgcttctgaccatgcaccccattggatactcaagatactct
ctccacttctgttccatgacttagcgatcgcatccattgtagcatttgcagctgaatagt
tagcttgtccaggtgaaccgaatacagctgctgctgaagagaataataccataaaattga
acgaagaaaacacattatgtaagttaattgccccgtatacttttgcactgtacgactttc
gaagtgcttctgagtcgagtgtacggatagttccatctgctagtacacccgctgtatgaa
atattcccgtaactggtggccatttcaatgattcttccaaaactttacgaactgacgtaa
cagattctttttccgatacatcacactggacccattcaatcactgcagtttctttttctt
ttagtgaatttagttctatggacatttctgttttcctagtccttgataaaagtaagatat
gagtagcacctgaatcgatgagccattttgcaataacaagacctaaagcacctaagccac
cactgattacatgagtctctccaggattaatttttagttgttgtgatgttttcatttctg
gagataaattgtttaatttaactaaacgaaggactttaagaaggccattgtaactaagtt
gaaattcgttttcgtcttcaaaggattcaacaacattacaaatatttgaaatttgtccac
ttgaattaatatcttgttctatttcaatacatttcaatttcaattctgacatttcgattc
gtgctgtgcgagctaacgcccataagcctgctactgaactacccaagagatcatcatttg
tagtcgaatgaatgagtgattttgtaataaaccatagatctgtttggttccattggcctg
aaattatacgattttgtatttcttttaaaagaagtagtccaaattcaagtgccagaaatg
aatcttcgccgttcgctatgaatattattgagtcccatttttcttgatttaagatatttc
caatttcaattcttagatcaacaacacgatagttcttttctactggcgaaatagtagaat
tttgattatgaatgacatttaaccaatttttgtgatcgaagcttataggtgcaaaagata
ttaatacacagcgagataattcactacgttttgtaacgactagatcggatcgcaaagaaa
ctgttgaccattcggtttgatacaaacattcaataggtgatatttccaagcttgataatc
ttctactagtaaggttttcaacgaatcctgtaatttttcctgatgaattcattagaatta
catcagcagtgaggctagatgatgtcatttgcttcaactgaacataaacccattgatctt
cttgttcattctgagtagaaaaaactgctctttgaacatgaaacggaacaaaaactccgc
ttgaacttaatgcagacatacccatcaattgaaaagctccatctaatatagctggatgta
aaagactaagtgaacgttcccaaggagctaagacacgtcgagcaataccaacacgagcta
aagcttcgtcttttcctcgccatgcctcgatcacagttcgaaatgtgtctccgaatttaa
caccaagtgactcaaatgttttgtatatcgaatcaacatccatcgatacagagcattggc
ttttgagtacatctaactgaagtggattgggaagacttgtctgtgctactagagatattt
gagtaacaataacattagtttctttggcgccatctgaatcttcagtttggatttcgcctt
tgccgttttcttctaacacacatcgaatcttcatattttctttgactaacagccgttttt
gaatgataacgtcatcaagttgtactacttttgaaactttcgaagtcgcaatactctcgc
ggttttctttttccaatttagctccagctaacatagtaagatggcttgctgctggtatcc
atatttcattgttgatgacatgatcatcccatagatggcttctttcacccgacaatcgac
tgataaagcatgtttttttatcgtttgtttcttcctttcgataaatcagtggatgagtca
aacgacgccatggtaaaaattttggattgaacaaaataagattttttgattgagcagttt
caagatgttcttccttggtttcccatgattctataataatatgagcgttcgttcctccaa
agccaaatgatgatatacccgctatgacttttcttgatggattcgttattctcaaatcag
tatttgtaattggaatatcaatattgaaattctctatgtttattttcggatttaacgttt
caaaatgaatgtttggtggaaccatcttatttcgaaggactagaacagtcttaataaatc
cagctatgccagctgctccttctaaatgaccaatattgctttttacagctcctagaatca
accgcttttctctctcgacatttagcacactcttcaaagcttcaacttcaataggatcac
ctaattcagttcctgttccatggcattctacgtaatcgatgtctttaccaaaaacaccag
cttctaccagagctcttctgattacagattcttgcgccacgccgctgggtgcagtcatag
tagcgctccttccatcttggtttactgcagtgccttttatgattgctagtatttcgtctc
catccgcttgagctcggcttaatttctttaatacaacgcaaccaacgccttctcctcgac
aataaccgtcagcagttgaatcaaaagttgcgcagcgacccttagctgaaagcatatttg
ctgaacaagaaccaacaaagttaacatgggataatataatattgactccggcaacaagag
ctaaagagcacttgtcggatcgaaggttcgctgtcgcaatatccattgcaactaatgaag
atgaacaagccgtatcaatagtcatactaggaccgcgtaggccaagaataaaggacaaac
gatttgaagtgattgctgctgatgagcctgcaccgaaatatggactcgtaatatcatgtt
gattcatagtcatccaatcataattagcttggcccacaaacacacccgtatttgatcctt
tcagacttgacttatcatagccagctctagaaaaggcttcgtagcttacctctagtagaa
ctctttgttgtgggtccatgacgatcgcctcagcggaaggaatgttaaaaaattcattgt
cgaaccattcgatactgtttataagtgcagcatttttcgtataagtttttcccattgaac
cacgaacaggatcataaaattcatctatatcgaatcttgaaaacggaacttcagtaacgc
agttatgaccatttcgcaacattgaccaaaactcttctggattatgggcttcaccaggaa
atctgcatgccatgctaataactgcgataggctcgttagaaaattgagtcggtgcaaatt
cgacgattttcggtgacgataatgaacttagatacgaaaccatatcggaaatagaaggat
gattatatacaaagatactaggcagttcaatgtttatctccgctacaagaagatttctga
attccacagctcctagtgaatccaaaccgaactctattaacgacacattttcatcgatct
tctctgcattcaatacctctactgctattttaattaatttttgtttaacatcttctgtag
gaatagagactgtttgagatttcttcttttttgaaatttgtttgtccttccctttgaaac
tgacaagcggattattggtgagcgacatgcgagaccaatcaatgggagtagcacaaacca
ctcctacttttcctgtactaaataaatattctaaaatttcgattccgagatgatttgaaa
ttccaccaaaaccttgcatttcgattcgtcgaagagttcctcgattggccgccatgcctg
cttctgaccatgcaccccattggatactcaagatactctctccacttctgttccatgact
tagcgatcgcatccattgtagcatttgcagctgaatagttagcttgtccaggtgaaccga
atacagctgctgctgaagagaataataccataaaattgaacgaagaaanttcgcctttgc
cgttttcttctaacacacatcgaatcttcatattttctttgactaacagccgtttttgaa
tgataacgtcatcaagttgtactacttttgaaactttcgaagtcgcaatactctcgcggt
tttctttttccaatttagctccagctaacatagtaagatggcttgctgctggtatccata
tttcattgttgatgacatgatcatcccatagatggcttctttcacccgacaatcgactga
taaagcatgtttttttatcgtttgtttcttcctttcgataaatcagtggatgagtcaaac
gacgccatggtaaaaattttggattgaacaaaataagattttttgattgagcagtttcaa
gatgttcttccttggtttcccatgattctataatcacatgagcgttcgttccaccaaagc
caaatgatgacactgctcctattaatggtttttcatcttcttcactgtatgcattcaaca
catcattttcgaagagtacttctttgtagggaataatggcgttaaatccagttaaatcaa
tttttggatttaattcgttgatgtgaatattaggaggtactttcttatgttgaatgacaa
gaactgcttttataaatcctgcaattccagcagcaccttctaagtgtcctgtgtttgttt
ttagtgctccaagaattattggtttctttctaccttcacttaagacattttttaatgcat
caacttcgattggatcacccaacttagttccggttccgtggcattcgatataatcgatat
cttttccttttaatccggccatttctaatccttttcgaataactttttgttgtgctaaac
cgttgggcgcggtcaatgatgcgcttctaccatcatgattgacggctgttcctttgatta
atgctagaattttgtttccgtcggctttagcttgactgagtggtttcaatatgacgcatc
caactccttcaccacgacaatatccgtccgccaaagcatcaaaagtggcacatcgtcctt
taagtgatagagcttgcatggctgatgcagttacaaaaaatctgctgttcagaattaggt
taacaccagcaactaatgcaattgagcattttccatctcttaatttcgaatgagcgatgt
ccagtgcaactagagaagaagaacaagcggtatccatagtgatactgggtccttctaaac
caagagtgtatgaaattcggtttgcagtgattgaagctgaagatccggctccataatatg
gactagaaaagtcaacatcttcgttgctagtcatccaatcataatttgcttgaccgacaa
aaacaccagcattgcatccttttagacgctccttattgtatccagctttatagaaagctt
cataagccacttcgagtaaaattctctgttgtggatccattatcaaggcttcagctcgag
agatgttgaaaaattcatgatcaaaccattctacattttcaataaaagctgctcggttgc
tataactctttccttcgtatccccgttcgggataatacacgtcgtcatccatatcaaatc
gagagattggaacttctgttacacaatcatggcctcggattaatatatcccaaaagtctt
ccgggttagatgcaccaccaggaaagcgacaagacatgctaatgactgcaatcggatcat
cttcgtgtttgatgttatcaatcttttccattttccaatttattgataaactggtaagag
cacgagctaatgcttcatgattctgatttaagaacttgaagtgatggccttcgctgggaa
ttttactaattttcgaacaccatgagcgacagtttaattcaacttgctcatttccttgaa
acgaccgagatgcttcttgaagtagagaagataaaccagaaaaatccggtaggacagcct
gaacgagaaccgtacgactatgtactattgctttaggtgtataggcagcgacgagttttt
caaatttggccggattcttttcaggtatagtaaacggtggtgtatgtcttggatctaaaa
gcaacaatgcttcaacttgatcaaattgctctaactgacagaccatttctagagcgatta
aagcaccgaatgaaagaccaccgacaatgtattttccatctggttgaattcttcgagccg
aacggataagtttcttagcaatgttttcaactgttgcgttttcatccgataagtccggga
tagttgcataaactggtgaaggaagcatattggcaagcttcccaaacgtaccttcagctg
ttccgagtacaccgccaactagaaatactgatcgtccattcgttgttaaatttaactttt
gccaatcttgtccagtatattcttcagtcgaagattctcttttcttttttgtagactgtt
ccagttgagtaaaaatgaagtcagcaagatcttttatagttgggtagttaaaaattattg
aactaggaatattaatatttgtaaactctctagccagagtatgatgcagagaaaccattt
cgagtgaggataggccggcatccattaatggaattgattcttcaacttcattgccaagca
cttcatgaactatgcttcttaaaacggctcttatttcatcaacatttgcgtacgttttac
tttgctttgattcattgcttttacttacagaagtcgatcgaagttgatccagtaatggca
agtgactgatcggactcattcgagaccagtttataggttggacacaaactgtacccgttc
gattttcctctaaaagtctttccaacactcttttcccaaatgaattagaaattgaaccaa
atccttgattttccaatcgttgaatcaaatctttacttcttgccgccatcccaacttcag
accatgcaccccattgaatacttaaaacttttaaatttccgttgtttgaccaagattcgg
ctagactgtccagagcagcattagctgcagagtacaaagcttgaccagcggacccaaaaa
caccagtaattgacgagaagagaaccatgaaatcacttggtgataaaacagtatgcaaat
gttttgctccatcgactttagcgctgaatgacgagtaaatacattttggttctaagtttt
ttacagtactatcgaacagttcaccagcagtatgaaatattcctttaataactggccagc
gcatatcaattttaagttttttatcgactcgtttgacttcttctatgttggaaatatcac
actgaatccattctatagaaatattttctttttgtcgacgaatctgttctattggattag
tcgctttcattttacgagacagtagaacaatatgcgtggcaccagaattaacaagccatt
ctgcgacaaccaaccctaaagcccctaatccaccactaatcacataagtacaattttcat
gaatgacccgttgccgtatgtttttatacgtctgtgacagttttactaaacgtcgtacgt
aaaacatgttggataattttaattctttctctccattttttacttcttttcttactttgt
aacaaagctcagctatatgggatgcagtgttaagcttattatactcgacacatctgaggt
caagttctggcatctcaattcgagctgtccgtgctaaggcccataatcccatttcatcaa
actgagaatcatctaagaaccagatatcaggaatagattgctggttcttttcgatatagc
ttttctgaatcgcctttaataatcgtactccgatttcgaacacaatctgaccatgaccac
tcgttgcaacaagtatgatgctcgaccaagattcattaactagtaacttttccaaatatt
ttgtatcgtgcaaattagcagatcgtttctgttgtaaagtatcttctaaagtgaaaaagt
tggaattgacagcatgtattatattaacccattttgttccattcgttgagactgattcaa
ctgaaagaatcaaacagcgcgactttatcaagttgttcaatgatgcttcattgttgctaa
tttcgtttaatggtatccatttaatctcgtatacgctaccagaaatttcatcttgttcga
ctttatgacttgaaatggattggatcggaactggtagtttccaaggaatacacttcttgt
ttacgaatgttggacctatacttgcaattcgttcagtattttgtttttgaggatacgact
gtaagattatatgcgcattagttccaccaaatccaaatgatgatacaccggcaaagagtt
ctttaccaccatcagtaccaatttttattgtctgagtcggtataattccttttaattgct
gtaaatcaatttttggatttaatttctcaaagtgtatatttggtggtgcttgaccgtttt
gaagcactaaaactgttttgatcaatccaacgattcctgccgcaccttctaaatgaccaa
tattagttttaacggcaccaagtactattggtttagatctttcttttccaagtactttcg
ccagagcctctacttcgataggatcacctaaatctgtcccggtcccgtgacactcaacat
agtccaagtcttttccgtcaatgcctgcatcttccaaagcactgcaaagtgctgcttctt
gtgcaattccatttggtgcagttaaagttgcgcttcttccgtcttgattaacagcggatc
ctttaattacagcgaaaattttatcaccatcaaatacagcttgatctaaacatttcaaaa
ctacacatccaatgccttcaccacgcacaattccattcgcttttgaatcaaaagtcgcac
aacgactatcaactgaaagcatttctgcggcacacgtaattaaataaggctctggatgca
aaattatatttactccaccggctaaagcaactgaacattttttattcctgagtttttcaa
ttgcgagatcaacagcaactaatgaagaagaacaagccgtgtcgaccgtcatactagctc
catgaagacccaatgcaaacgaaattctatttgccgttattgatggagaattgcctgttc
ctgcgtaagaatgtggactgtctgttactaacatccaatcataattcatttggcctataa
aaactccagtattcgaatcttttagtgctgatttatctaagccagcgtttaaaaaagctt
catatgctacttcaagaataagcctctgttgaggatccatcgttctagcttcagctagag
gaatattgaaaaagtcgttatcgaaccactcgacatcgtttatgaaagcgccttttttag
tgtaacttttgccaatcgtctttggattaggactataaatttcattaatatcgaatcttg
atgaaggaacttccgtaacacaattccgtttttccatgagcattgtccaaaactcttctg
cactagaaactcctccaggcaatctacaggccataccaatgacagcaattgaaacattgt
gagaaatacttctttcacgtggttctgaagaaaagttttgcctttttcgtaatgaatcaa
tcggatgaccagttatcatctctgctatctgtttaactgtcggatgattgaacaccaaag
tatatggtaattttttgttaatctcatcagataagtttttgctgaaccttattgcagtaa
gtgaagtcatgccaaattctatgagactagttgttgtttttaatgactgttgagaatcat
tcagaagctcttgagcaatccgaaggattttaatttcgagctcgtttctttgtaaagact
cagttttcgttgaaattggaacttgattaggcacaagtgtagctaatataacgcgatcga
ttttaccgttactattaagcggcatcgaatttaagactatccacgttcgagtccacatgt
aatcaggcagacatgaaactattctatcgataagttcttgtttcacttgatcctcgggta
ttccatcatcaacctcgacaaagccgataagtcgctgcaccgatcctggaacaaagataa
ccgcaacctttttaacacagttaacttgttcggcacaattttcaatttctgttaattcaa
ctcgatagcctcctatttttatttgagcatctcgacggcgcccaactatttgaatttcac
cattcgacaagtaatagcctacatcacccgtgttatataaacggccgagaactcgatgat
taataaatttctcgcttgttttttccgaatttcgaaagtatccacgcgctaaaccaattc
ctccaatataaatttcgcctaaaacatttgcaggtcgataaagtccacgttcatcaagta
tatgcatagtttgatttgataatggaacaccgtagggcactaaatatcctttcggagatt
tgcacggaaatatttcatggatattcgaccaaatcgatgcttctgttgcgccacctagac
ataagatacgaacagttggatgcacttgtttcactaaacgcacaaaatccattttgatag
cgtccccgctgagcataatagatttgagaaattgtacacttccgctttcattatttactg
gaatagtctctattagcatttcaaaactagtcggcacactattccaaatagtgatttgat
gtttttgtagttgtgaccaccagtattctggatctcgagttgcatctgatttacagatta
caactttaccaccaacacttagtattccaaaaatatcccatactgataaatcgaaactaa
gagaagaaatcgagaagaccgaatcattagcgctgagtcctaaacgttcgttgatatcca
gacaagtgttcattgcaccacgatgagttatttctactcctttaggagttccttcagttc
ccgatgtaaatatgatataagccaaactatccggatcaacatgaattaatttagtttcag
tatcttttacgtcttctaatgatgcaatggaaatttggattatgatttgatcttcggagg
acttccagttgcgcccggtgttcatcactttactgtgagataaaacgacgggggtttcag
ctaattttaggatagttgaaatccgtaagtccggatcgctaggatttatcggtaaatatg
cagctcctgctcttaaaatccccaaaatagctactatttgttcccatcccttttccatta
caacacctactaagtcgccttgtttaacattattttttttcagaacagccattgcagctg
aaaccatttgatctagttttttataagtgaattgaacttcttgatcaatgactgcaatat
tttcggagaactgaacagcgctagtttcgaaacgtgtatgaagaagaagattattgccaa
aatctcttttggtagcattgatttcaaatcttaaattttggacggatgcaggaagagcta
cttcgatagtttctttcggccatgtgtcctgagataaactctcgagtagcaatcgataag
cttccatcatctctttaattaataccggactgtaaaacatactatcataatcccaattaa
ttcgtagttcttttccatcattcggtccgatttcataaacttgatgatcaagccaaactt
gaggagtcattgtttgttggtatacaagacatggtaccaatccattaatatcaatgaatg
gcattacatcgattccgagtaatgatgtaaaaacaataggcaatataaatgatgggtttg
acattttttctcggagaagtcgcatcactttgaggccactcatatccttgtggttaagag
cattggccatgtcggtatgaactttctttaccttatcctgaaagtttgagcattcaagga
tactgagtagtaacacatttgtaaaatctccaactacctctgaaaaattctttcctccga
catgtcggtttgtgattgtgatggttagagtgaagttaggctcatcggaatatgttctca
aaacttccgaaaatgcagtaagtattaatgcggtaggtgtgatctgaagctcttgagctc
tcattttcaaagctcgccatttcgttgaatccaaagccaagcttattcgttcaaaagatg
gctccaaaacagttttctcaaattgaactcgtggaagctgtggtggtccgggcatggaat
cgaggcggtcgtgccagtatttgcgtgacgcagctgattctgatgatgattgaatgttag
tgcaatattcgaaaaatgacaaaccattatcatcaacagatttaataaaacttccattct
gaatattattgtaagcgtaaactaaatctcggataacgagaaacgaacttgctgcatcca
aaaatatcatgtctagaagaacatgtaggcgagttttgccttcgggtaaaatagttgctt
ctattttccagaaacagtttggttctttcttaaaagaattcatacattcgaaacgacgct
tttccaaatttatttcagatcgctcgacacgaatgcctgagaaagaaacattaaattctt
ctacgtcacggatttcttgatattggtcatcaacaatatgagctcttaacatcggatgct
tctcgatcacataatgtatggcttggttgaacgcaggaatatcgatttgatcaaaatcga
attcactatagacttgacagggtaaaaagcgatccgattcaaaacgtccaatataataag
attcttgcatttccaaaaattttaattgtttggtttcgattgttttcttttcataagcca
cagattctgttccgttattttgccataaatcggaaatattttggagagtcaaattgtaca
actctaaaagtgagggtgaagaatcgagcaggttctgcagaatggatatttgaagcgagt
cgataccaaaatcaacaagctttgtattaaaactgccaagaatttcttctcggcttattt
taagtatttcggtaagtttattgacaagaactgagttaccagtttgagtcttttttgaag
tgttcatttacaaaaatattgttacaataaattcaattctagaaaataaaaagattaatg
taagataattatattcttgcaatacattcgctacagtatgacttaaagatccaagaatac
ccctgtataatgttctttgaggatccagcagtttggggatttcctttgaaagaaacttca
gagaataccaattagaaaaacaagcagacagtgatgaacccaaagggaggattatggtga
tggagccccctcccccccaaattaaaatatcatactattcgacagaaggaaacgaccaac
caaataaaatttctgatatatagtatgaacaatagaactgaatttaatgttgaatagata
tatacgtatatctatgaatagtttaatttgacaggaatttttgatcttaatcgatcattt
tcaactataacacaccctttacaaatagatagaatccataacatgagtaaaagtaagtag
atagatcgggattaacatcaagaataccgggtattggagacaaaattcaattttaaagcc
aatggtcctgagtattgatattaaagtttggtattgatgtcgaggtcaagttaaacaata
aaaacaaacagaaatattaaaaaatgcagtttttcaacatctaacttcatttcttatttc
gctattaacatctttctgcgttgtaaagatcgtgctgtagttggaaatgatcgactaaga
tcaaaaactcctgtcaaataaagtattcgtacatatatatatatacgtatatatcgattc
aacatcaaatatagttctattgttcatacaatatacagtaaaacctctctaatgtgaaca
ccgtcgagatcaaccacaagtgttcagtataacagagtgttcgtaaaggaggggtaaata
gaaaaatagatcagaacatcattttggtgatttaatcacaactttaaagtgaattaattt
agtttattcaattaaataaacattcatataatactctgaaaataaataaggagttttcca
gaacctttttaggggttcagcccgctggtaaaattcagaaccctccggtatgactagtag
aacccttcgtggtttagaattatatggcagaaccttttgtagttcagaattgctgcccga
aaccgttgttggttcgtcatatgacagacagaacgttttctggttctgtgaatggtgcag
aaccataaaaggttttggaagactcctttttttctttcagagtagattcgtaacagaaaa
agtaaagtacttagttacttggacgagctattaggtcgaaaaaaatccaaaatatacttc
tgtttagaattgtttattcacgataagttaaattaaaccagcttcgttttgtttaatcac
ataaaatttatcttccaacgtaagatcattaggagtagtcatgattgaaacgactaaata
aattacaccgtagttattacaagtgtgtttgttttatcattgttttcttctctttctctc
tttatgtatattaattaagtcaagctatacatccaataggcttttcaatgcatgcctctt
tcagcccaatcatacaactttatatgacgccgccctctacatatgttcatatcagccagg
tcaacgtgtacaaatatgactaaaaaaagttttcacattcggaattaacgggtgttcgta
aaggaggcgtgttcataaagtggggttctactgcatcccagaacgacggttcctgggagc
ggtattccggttattttcgatgaaaacctgcagcatatctatgttttccgtgttggacac
catgggaaagtgcctgtaatcctgctgagggaatcggtgatcgtatccgactgttggtta
cggtaggttcttgtcggtttccaataaaaccgggtgaatccgatgataggatttggtcac
ccgaatacggcttccatgaaatctcgggaaggtcacgaaactgcacggttccggacctaa
tagtttgactgggatatttgacattaaaatttcatgtattataatactatgttacgctaa
actttctgaattctcatcaaaattaacaaaaatcccgaaattagtgtgtaattaccaaaa
atacagcttatttatcaattagtgtctagtttgtctctctctgctctcatacgtagagct
gcatacttagtatcacaatgagaaattttagaattttcctcgaaattactgaaaattgtt
acctgcggtattctgattggactctatggtctttttgaattctttctgaattcaaaatca
caagagaccatgattttttcacagaaccctgagtatacgggtctaaagctaacaattgat
tttatttagtaaatgacagtccctcttatataccaaagtggtgctactcaccattgctcc
tattatttttcatgatccaaataatttcatttgaccctgaccagacataattctagtact
atattcattgagtcactttattgatgattaatgataaaaatgtatatactcaattgggta
ttttcatcgaaattcaattctgatctttcaactagtatgtatacccacgaaaatattttt
tagcaaaaccgctgatatcaccggtttttatacagcacaccacggtgtgattttaatagc
cgccgttagtggcggtttttaggccagcggtaaaagcaaatcgcgatgtaccaactactg
accgcggtttcatattccgcggtgtggaagtcaataaccgcggttttcttgtactgcgat
tattattggtttaatacatcactgtgcggatgccaataaccacgttttggataaaaccgc
gatgtactagtttatgaacgcggtatatcaatcaaaaaccgaatatgtaatgcctcagag
ggtgtcgtgccttgttttttcgtaactttttccacaaattttcttgtgtgactcagtcat
tgaaaatgacacagtagtctaatgggacttgtagaagttcctacatcgcccctcgaacgg
cgactcctcttggaggcgggtggctgggtcgccataaccggattttacgtggatctggtt
gattatggaaagtgatgttgtgaggcggtatttcaaaatgcggtttttgacggttttctt
gagcagtggtaatcagaccattaataaggtgtgaaaaaccgcagaacaccgcgatttgag
acgatattcgacaccttcattaacggtctgacttccgcggtgagaaaaaaccgtcgttga
ccgcggtctgaaaaaccgccgaatagcagcggttttttgcctttttttctcatgggtggt
gggtgccattatggaaggtgctgttcggttagatctctaagctccgcaatatatgtacag
atgagatccgattttttttcaaaattcaatttgaaatttaaaagaatatagactcaggtc
gaaagactcgaagacccaaacaatttgagtttggtgcatgcctatggatatcaaatagag
attggcaacataattagcaatttaagtgaaaacgatttccatgcatgtgtttcattcgta
gctacacctattctagtttattctcattcggttttatgattgagtttctctaaacagaga
cttacttgtgattgacggtcgatgaaaatgaatgctttattatttcgaaacaagttgctt
ttatagttcgaaaaaaaagagtctcatcttgatgaaactggaaagtagaagtaaatattg
actcacttctgatccatcacatgatgggaaagatgaagtagacatacacacttaaatgcg
aaagagctcgggaaaaaataaattccctagaacgaaactcgtcattgtttcaacaaagaa
tgactaataagtgcaaaattcgatgtgatgattttggagtatttctgattcgcacacaaa
actgagctgcagtaaaaaccgttttcagggtataggtgagggtgcagatgcgattatgga
ggtgactgtaggtagcaaaagcacatactcgcgctcacacataccctttcagtcgaaccc
aacttagaagcacactcactctcaatttggtaggattcgtaatattactggcttcttaca
gtataattagtctgcattagatacacatcgaatttaattagcaaaaatatatatgggatt
caatagtatgtagagaaatgagcatgggaatcgtttagttgtagaaaaaattcggtcgta
catcgaggaatcagctcgaaatataacgaatacgttcgactgcatgaagaaagtatcgaa
taatgctacgataaaatagcgttatccgactgaaagtggtcctttgtgtaggatcgagac
gttttccgaagttttacgatgaccgcatctggtcagttttcatcatgtcattgaagtgga
tccgatgatttcttgtcggatctaatagtcgaaatgaatcacctgggtgtatgcgaatca
gaaatactccaaaatcatcacatcgaattttgcacttattagtcattctttgttgaaaca
atgacgagtttcgttctagggaatttattttttcccgagctctttcgcatttaagtgtgt
atgtctacttcatctttcccatcatgtgatggatcagaagtgagtcaatatttacttcta
ctttccagtttcatcaagatgagactcttttttttcgaactataaaagcaacttgtttcg
aaataataaagcattcattttcatcgaccgtcaatcacaagtaagtctctgtttagagaa
actcaatcataaaaccgaatgagaataaactagaataggtcaacgtgcgcgtgaggatgt
ggtttatgattcctttacatcttcgtggatccatcatgggcacgtcatcaatcctttgaa
gcatacaacggaatagtgttcgagcgcgatcacaattattactgacgaagcaaaagaatg
atttattaatatctattattattgtttttgccgcacatgatttagatgaagataaaaaaa
cggttaaatgggttttttctgttttatgattattatccaagtcattgtgagtcatactct
ttcgcagaaatgagtaatcctattttttgaaagttagaatcaatatcaatagatgtgtag
ggcaactgctagtggttcatgttcacaatagtgtggcccggatttttgaccaataggcaa
actttgctagtgtagaaaaaaaccattctatgaaatgggcaaggttttctttgataggcc
aagcatttttttctacctcagcgaagatgaagaaagaggaaaaacgaaaaaaaaatatac
aattgaacacttaaagttttgttgttctcttttcctctatcaactcttcgcgaaaagaag
ttagaaaaatgcatctgtgattcagatcgaaagaaaagatattaaataatccaaaatgga
tataaaactttcgaaagcgtcctatttcgatgaggaagacttactattatgaaactacag
tgagtagatctccaatcgaaattagcatttgccaacttatccccctctcatgggtacgtc
atttcatgtttatttccctaaagaatgcagagagtaactgattattacagatggtcaatt
gggaagaaaacagaaagatattcacaaaggtatcagagaagaatctttgtgacaattttt
gatataagaggctctagcgctaatggagctacgcttttctttattgcttcataccatgta
ttgcatcgttctaacataaaacagtcacttatatacccttccgaaagagaaaaggacaaa
tgattacaaggatagaatacggaataaggacgaagtgcaaagtaaggacaaatataagca
tgtgacgttttccactgattcaccacattctgactactatctaagaatattaaaaagaca
aaaataaagtttgtttttgcttcagttaatttcgctatatattcatcttcttttgatgat
ccagtaaaacgtttgaacaataaacctttgttgaaataatttgatattcctggtcgttct
agcatcaccttttctaatttgaccaaagcttgacgatcatcttcaccaggtaacattttt
tcagtataatctcgtgcaagtgtaaatgcttcgaagacgaaataatcagcgatagttggt
tctgtttgatcatagaaaaacgatgttgaactttttttcaataaattattcaatgctttc
aaatcatttggaaccttttttgtcatacgattcatcgggttactttcagtaacaaaatca
gcagcactccaaatacatgttaaaacatttgaaatgatatcagtatatgcacatgaaaca
acaccatcaatatatccgtgtagaacatcttcttcatcgattgatgatgttaatttacca
tataaatcaaattttcgtgctaaatattgtcctgtgaaaaataaaagagataaaaaatat
ctaaagtttataatcatatgtattaaacgtaccaataggtaaagtttgggcaaaaatatg
tttatcgttccaatgaagaacaggtaaattgcggaaaggaccagatatattttnnnnnnn
nnnnnnnnnnnnnnnnnnnnnnnnnnnnnnnnnnnnnnnnnnnnnnnnnnnnnnnnnnnn
nnnnnnnnnnnnnnnnnnnnnnnnnnnnnnnnnnnnnnnnnnnnnnnnnnnnnnnnnnnn
nnnnnnnnnnnnnnnnnnnnnnnnnnnnnnnnnnnnnnnnnnnnnnnnnnnnnnnnnnnn
nnnnnnnnnnnnnnnnnnnnnnnnnnnnnnnnnnnnnnnnnnnnnnnnnnnnnnnnnnnn
nnnnnnnnnnnnnnnnnnnnnnnnnnnnnnnnnnnnnnnnnnnnnnnnnnnnnnnnnnnn
nnnnnnnnnnnnnnnnnnnnnnnnnnnnnnnnnnnnnnnnnnnnnnnnnnnnnnnnnnnn
nnnnnnnnnnnnnnnnnnnnnnnnnnnnnnnnnnnnnnnnnnnnnnnnnnnnnnnnnnnn
nnnnnnnnnnnnnnnnnnnnnnnnnnnnnnnnnnnnnnnnnnnnnnnnnnnnnnnnnnnn
nnnnnnnnnnnnnnnnnnnnnnnnnnnnnnnnnnnnnnnnnnnnnnnnnnnnnnnnnnnn
nnnnnnnnnnnnnnnnnnnnnnnnnnnnnnnnnnnnnnnnnnnnnnnnnnnnnnnnnnnn
nnnnnnnnnnnnnnnnnnnnnnnnnnnnnnnnnnnnnnnnnnnnnnnnnnnnnnnnnnnn
nnntagattgatcaaacgattattcattttagttccattaacctcagttaataaaacatc
tggagaatgatcattaacatctgttacatcaataatcaatgttgcataattggtcagctg
tggcacaccattatcttgtgctataaaatttggtaattgaacaagtaaaagaatcgatta
aaaaaatctaccttttattgtgaatgaatatgttcgtattttttcataatctaaagattt
cttcaagtagatttcacctgtctgttgattgatgataaatgttgatgaatgatcatcgat
tgaatacgttattcgagcattctcattctcatctcgatcagttgcatgaatttttaaaat
aatcgaatcaattggataattttctggaagtgatttttgatatatcatttgttcaaagat
cggagcattatcattaacactaagaatgaattctaagtttttcaacgaaaacagtaacca
aaaatacttgacttactcagttatcataacttcaatactttgttctcccgataatgccgg
ttgtccaccatcataagcaatgagtttcaataaatagcttgatttcatttcacgatctaa
catttcatttagttttagaatgggcttcgaagttctaatcaaacgaaatggattgattcc
gattggatataaatcatatttttgaatggataacaacccataatcatcatcaattgctga
gtctaatggaatttcataaccaatcggaacattttctgcaattgatagtctaataattgg
ttgtttaaatgttggtgaatgatcattgatatctataagtagacaaacagaaaagcaaag
aagaggaaattgaagaatacattatcaaaaatatttaccttcaatgataatttgaattgt
tcgaatagaaatattacttggtgaaaatgtttgtaagaaactcaaatttaccaaacattc
cgaacaattacaaagttttttttcacaaaattcttctcgatcaattacttgatttgtggt
atataatgagtgatcagaatgaagattgaaatgcgtttgaaatgaataggatgatggtaa
ccattgaagaatagacgatgaagaaatcgttggaaataataatgtatttgatggaagttc
ttcatgaatatttattattgaagtgttattttcaaaggcaaatacggagatgaatagaag
aaaatataggagcaacatttccaatctgaaaagtttatcaatggattataattttttttt
gaaatatcggaccgtttgaatttgatgaacaaagacaagtgaacgttttttcttacctga
tttaagatcgtctacgttactgatttatgaaaggtatcaatgcgatttgaagtaaacact
ttatgaaattgctcttgagctgaacacagcaggaatgatggtcacaactgtccattcgtt
cttttgtatatgtatacacgagctggttccctcctctcttttcttgttctctgttcaatc
gaaaggaataaaatgaactttctcttcttctcattttctttctttactcattagatttaa
tcacatttcgattcaccgtttcaactaaaccaatcgagagaatttaattgattttttcct
tctctctctctcttctcgagatgatacaccgtgaataacaggtgcagatattaacctttg
tcangtatttttnttatcttctactggtgaacgcgggtgaacatcagagatcactgtcat
gtatgaagntgacatcataaacatacactcgattgatctactgagagannnnnnnnnnnn
nnnnnnnnnnnnnnnnnnnnnnnnnnnnnnnnnnnnnnnnnnnnnnnnnnnnnnnnnnnn
nnnnnnnnnnnnnnnnnnnnnnnnnnnnnnnnnnnnnnnnnnnnnnnnnnnnnnnnnnnn
nnnnnnnnnnnnnnnnnnnnnnnnnnnnnnnnnnnnnnnnnnnnnnnnnnnnnnnnnnnn
nnnnnnnnnnnnnnnnnnnnnnnnnnnnnnnnnnnnnnnnnnnnnnnnnnnnnnnnnnnn
nnnnnnnnnnnnnnnnnnnnnnnnnnnnnnnnnnnnnnnnnnnnnnnnnnnnnnnnnnnn
nnnnnnnnnnnnnnnnnnnnnnnnnnnnnnnnnnnnnnnnnnnnnnnnnnnnnnnnnnnn
nnnnnnnnnnnnnnnnnnnnnnnnnnnnnnnnnnnnnnnnnnnnnnnnnnnnnnnnnnnn
nnnnnnnnnnnnnnnnnnnnnnnnnnnnnnnnnnnnnnnnnnnnnnnnnnnnnnnnnnnn
nnnnnnnnnnnnnnnnnnnnnnnnnnnnnnnnnnnnnnnnnnnnnnnnnnnnnnnnnnnn
nnnnnnnnnnnnnnnnnnnnnnnnnnnnnnnnnnnnnnnnnnnnnnnnnnnnnnnnnnnn
nnnnnnnnnnnnnnnnnnnnnnnnnnnnnnnnnnnnnnnnnnnnnnnnnnnnnnnnnnnn
nnnnnnnnnnnnnnnnnnnnnnnnnnnnnnnnnnnnnnnnnnnnnnnnnnnnnnnnnnnn
nnnnnnnnnnnnnnnnnnnnnnnnnnnnnnnnnnnnnnnnnnnnnnnnnnnnnnnnnnnn
nnnnnnnnnnnnnnnnnnnnnnnnnnnnnnnnnnnnnnnnnnnnnnnnnnnnnnnnnnnn
nnnnnnnnnnnnnnnnnnnnnnnnnnnnnnnnnnnnnnnnnnnnnnnnnnnnnnnnnnnn
nnnnnnnnnnnnnnnnnnnnnnnnnnnnnnnnnnnnnnnnnnnnnnnnnnnnnnnnnnnn
nnnnnnnnnnnnnnnnnnnnnnnnnnnnnnnnnnnnnnnnnnnnnnnnnnnnnnnnnnnn
nnnnnnnnnnnnnnnnnnnnnnnnnnnnnnnnnnnnnnnnnnnnnnnnnnnnnnnnnnnn
nnnnnnnnnnnnnnnnnnnnnnnnnnnnnnnnnnnnnnnnnnnnnnnnnnnnnnnnnnnn
nnnnnnnnnnnnnnnnnnnnnnnnnnnnnnnnnnnnnnnnnnnnnnnnnnnnnnnnnnnn
nnnnnnnnnnnnnnnnnnnnnnnnnnnnnnnnnnnnnnngttcttcatgaatatttatta
ttgaagtgttattatcaaaggcaaatacggagatgaatagaagaaaatatagaagcaaca
tttccaatctgaaaagtttatcaatggattataattttttttgaaatatcggaccgtttg
aatttgatgaacaaagagaagtgatcgttttttcttacctgatttaagatcgtctacgtt
actgatttatgaaaggtatcaatgcgatttgaagtaaacactttatgaaattgctcttga
gctgaacacagcaggaatgatggtcacaactgtccattcgttcttttgtatatgtataca
cgagctggttccctcctctcttttcttgttctctgttcaatcgaaaggaataaaatgaac
tttctcttcttctcattttctttctttactcattagatttaatcacatttcgattcaccg
tttcaactaaaccaatcgagagaatttaattgattttttcctttctctccctctctcttc
tcgagatgatataccgtgaataacaggtgcagatattaacctttgtcacgatttttttta
tcttctactggtgaacgcgggtgaacatcagagatcactgtcatatatgaagatgacatc
ataaacatacactcgattgatctactgagagatgtctagtgtctaggtgtttgatgatcg
gcattcacacatatacttgaaaaaaaacatcataatacatgtatttagtagactttaggg
agcgaacaaatcgaaatcaattattcgacattgttttttgattatttagacaaaatgacc
atatgtctatatgtcaagcaattatagaatagatgcgttttttctattctcagtactcaa
tgtatcgtttacaacgaaagcgagaacgcaaacaacgagatattctgattttcagtttta
taattactcagatgaaaacgaagtcatatgggataattgatatcctcatttgttaacaat
ataagtcacgaaaacgaacagcatgtgcatcttatattcattcatttagatcatcttatt
tccatatgttgttttttttgttgaaaatattacctgaaactttgttaaacaccgatgaat
tcacgtgattgagagagtagagaaaatatcacattattgtttcattcgtgatcataattt
aacaatcgcatgtttgaaaaatattttgacccacacaattgaaatgcgcgtgtgagtgtc
tttgtgtcacttaatagagacatatacacaaatagaaaacaaaagatttgattccattca
tttgtcaagtataatttacattttcgtaccgcttatatgtctgtacgttcaatgagtctg
tgtttgtatgttttaactcattagaagaaagaagaaaaaaaaaacttcgttgggagcata
tttgtcatcttacaacagtcgcaaaagaattgaacaaaaggatcaaacgtaaggttaaag
atgatgattgttgtgcacagatgccgataagagactaactcctattgactttcgtttctt
ccaaatgatacattgacataattggattttattttcttatacgattaacatgttgttttt
ttttaagttttagttttatttgaaaattatttccttatttgtttcagtacataacgatag
atcaaattactattcatcattttctaattgacatacatgtgcattcatgtcaatacatat
ctgatctgtcaagagtaaaggattaaagttcatcaacagctttttatttgtctaaacgtg
aacttcatagttagaaatgaacaaatgtttgtagagaataaattttcgattcaatgaata
taactttttatttattctaatgacctagaatttaagaaaatgaattcaactgaatacata
tacttctcataatagagacatcagtacagacaatatatagatcagatagaagatatatgt
gtgtcgaaaactaattaacctataatatgaatttaatcatatttgatcgagagattgttt
atcaaactaatatagaatccgatgagatgatctatttttttgttagatcatgaatatcaa
ggagaaaaaattgttttctatattcatctatagtacaaagtaagatttttttatttgaaa
aatcaagtgaaacaaataaaacataagatttcctattttgaattaatttttcatttgttg
agcatatgctgataaataagctcgatcatattcaatcgtacatgatacatccgaccaaaa
attatcgaatgttgctaagattgttttaatcgagagagcagctgtaaaacatcgaagatt
ttctaagattacaacttgtaaatgtccaattaactttttcaattgataaccattatcaaa
atcttcacccatggatgaaccagataattctaaactttctaaatttggcattgatttaat
taaatctcctaaatgaatatatgaaacaaaatgaatttctaattttaaatgtacaagatt
gatcatcattggcaatggtactgaagttaatgttgtatcttctggtccaaaattagttaa
tttcatatttaaatattgtaaattcggtgtttgtataagaagattacttaaactatataa
aatacatccaatagtcatttgttcaatctttgtttttgaaccccaaacaaaaagaacatt
tgtttcttcatccggatttgtacattcataagattttaattcaggtaaaatatttccaca
aaagattgctaatgttaaaacatcaatttcaccaattgattgaatacataaatgtttcaa
tgattttaaatttgaaatgtattttactacagatgctttgtctataggacagaaataaaa
tattttccgaaagaagaacaaatttaatttgttttaccttttctaatacgaactcgacga
agtcgcaaggattgaagagcaaataaatcactttctcgacatgcaaacataaacattcgg
atatgtttgtcatgaattagtgtaattgctgttaaagaatttgccattgaagaccatatt
gaacttttgaacatatctttatcacgtatatattttgaatttaatttcaaattcaattga
tgatcttttaataaacgattgaaacgattgtttaagttattaaaagctttgaataagtga
taagcatcaaaatattcgaaaatttccaggataatttcattacttaagatttcaagtact
ttcaccattgcaatgaatgacgaatatcgtatcgtcttcttcaactatttccataatcgt
atgtttattatcattcatgattggtctatacaaatttggacaaagaatttaaaaaaatga
ttcaaaacacccatgatggcgctagcagtaacaaaaaagcaatgataactcatcgaagat
ccatttgaaattgaaaaattctcgcagatattatagagaaatgaaaattaatcgaaaaaa
tctcatcagaatcgttcaaataaatatcagcttttattaatcattatcaatggtttttca
cataagcaaattgaattcatattttttatttttgttctttcatccaaaatatcattttac
catatacattctttcttttcgtacgtacaatcggcatagacatagaaaaataaaagccag
ttagatgtttatatcgatagtatgcaaacagaaaaactagtgatgagaatgtaaaacgcg
gtcaaaatcgtctcttattccgtttttctctctttccttttctctaggcatacacgcgtg
cacacaatatttatctcttttgtcgattgcgagaaagaaaaagaacgacaacgtactcag
atgattttttcttcttttctactactaaaccaaagaagaaaaacaggcggtgacgaacga
ctacgagtctagatcatttcatatcgctaaacggagtgtttgagaagtagaaaaacatca
catcgctagattttatattatcattcgtacagaaaagaaacttgtcctgataaccttctt
tagtgaggaacatatttcatatcagtaaatttttttttcttgagataaagacttcgcaat
gtaatttgttgctgacaagaagaacaaaacacattctattgtgctttttgtttttgatga
ccttgttatcaacatcttacttagtaatgataaaaatatatatgaataagcgaaaactat
cgaaagaagatttcatattcgagaaatatttatttaagtctcgatttaatcatttgtaat
tagttatacattatgacatgcactttgagttcgaaaattggaacaatagtcttttgtttc
atcgttcctatgaatgaacatagtcaatgagaattgttagcatttattatattatatgag
agcgattcgtcgacgttacatgtatggaatagagtgcatgcttgtatgttatcttatcat
atatagaaaaaaagaaaaatagatagtctgatcttcgcaaacatttatgttcttatatag
ttacatatattctcttatttagtagattaatagcatcaggtgtgcgatatttattcataa
tattttattcaacttcaatcatgtcctcgccgtattatcgctttatttttgaacatttca
aaatggaaataccatatacaaatgaaataatgcatctctatccaccatggacatacgtga
tatcattaggatcatgtttgttttatctattcttaattaccatgatatttccattattta
catcgaaattatcatcgaaatttaaggaatcatttgcaaaaattcatcatgcattattat
tcgtatattctctcttttcatttcttgcagctctctaccatcttgttgtaaccggagaaa
tcaccagttggtcacgaattatctgtgagcccttacctccatggcttcgtgcaatatcaa
ttacatttacattatcaaaaatatgggaatggattgatacagcaattcttatctggaaag
gacattcattgaaaaagattggttttcttcatacttatcatcatgcaacaacatttttat
taatgttatgtgtcatgaatttacctggtccagaaaaatgtggaatgttactgaatggtt
ttgttcatgttcttatgtattatcattttgcttttcgtctatcgaaaatctttcgaccga
ttataacaggattacaaattatacaattgataacattaacatatatgtggcatattgtac
ctgatctttgtccaaattatcgcacgtttcctcgtgatcatttgattatttttctaattc
catatgctttagtaccagtttattgtttgtttttctttaaatttttcatcgaacaatatc
ttttttcgtcatccgaaaaagtcaaatcttctgtcagtcggaaaaaagaataaaaaaaga
agattagttaattctatttccaagtgtggatttagttctatttttgatgtcattacaaaa
ttctttagttaataaatcactaagatcatgtttcttcgtactttatatctttaagaacat
taatcgatatatcgttcaatacaaacacaaacgtatagatacatttgcatagaaggatgt
tttttcccaaatgttctcccattggaaaaagatattctaagccgagataattttgagaag
cgcttaagtaaaaatactatatcattcggttcattgataagaaacacataaaaaaatcga
ttcgtaagatcattaactcgaaaatgaacacattttcgatgattaatagttaatcgtttg
gacattttattcacagatttaaataattccttattagctaatatccgtgagatagggtgt
gagtgtggatagtgaatcaaagcacaacatcgatacacacccaaaccctattcgaatact
caaaatcgatttcttcaaaagttatttttcatgaactaacgacactatttgatttattgt
aaatcatgtttacattcaaattaacaaatataaagacaaaaaattgatcagaatctatgt
atagttctatgttactttattccagttgattttcgttgatttcatcaatgtaattaatcc
aataggtaaattatcactatcaatgaagtctagctgattgaacgtacttttaatttgttc
accatagtaacgaactaaccacaaaatacaatcattgctgtctggatttcgtcttccacg
atgtctaggtgcgattccttctattccatctagaacattttgtatttcattatgaaaact
ttcagctataatcggctccgacatttgagtaattcctaacatttcatgatacgtttcgaa
ccagtgcgtatggtgattttcacgatttttttacatattcgtcaaaggtgattaactttc
catcttgaagaatatactcttttatcgcgttacatcctcgaggttttacggtttgttcat
atttttcgactaattcagcatacaattcgacatctttcgctggtaactggtcgaaagtag
tcatcaccgtggaaagtaaccaatcacgataactatacaaagtaagatagatatgtttta
gatctaatccatcttgaactaatggccaatagaaccaagcttcacagagttgatctgttg
aacaacttggaaattgttcttggattcgtttcgtaagaatcattaaaatatttccatctg
tttccggaaaaatatatcgatgaataaattggaatgtttcaaccacctattcgatatggc
atgtacccaaaatattggcaaatcgaccaaaatttctcataaaaaaattaatatattgat
tatatatttcaacccattctaatatagtcgatgcactgagcaatcgtgtcttcatttcat
cgagaaatggaactacagctgaacgatcaatgataaaacgacccaatgattgtaaaatga
gaagtccccatttcaattctttcaatggcagcacggtactacttgtagattgaacagtat
gattagggttattcgatggttgaatttgaaccgaaccacatttttcggcattgaatttta
atcccgacaattgtacatattcattcatcaataaccaagcttgttctactttagcgctat
cgtagtgaaaaaaccaaaaatcatcatgaagacgataattaaagatgcctgtatttcgat
agacgtaaagatccataccaaaaataagtaattcagaaaataagtaagacatcgaatgtg
aaatgggtacaccacgttgacgttgacgaggcacgtctcctggtttatagtacaccgatt
gtttgagaaatcgatcaaagaaatcgagccagatttgtggcacgccacacgattgaagaa
agatttgaataatttcatgtgaaatcgatggtccaaaccattcaagatcagttgtaacta
cagtgaatggtacagttggttttaaaacttgatatagttgaatttcaacattaattagat
gaaatagtttcgtttttaaatcgagagaagatgtttcttcataggcagccaagcccgatt
cacaattacgttcatctggtaatgacgccatccaataatcattctgttgcattgtaaatc
gttcattttttttagattaagtagactactgattgctcgtcgaacagcatgcggcgatac
tttttcagtcagcaatattttactgtattcttgtgtttcgtgtttaaactgatgaaaagc
atgttcaaatttttgttcatcatctacagaagaaaatagttttgtctgtagaaaatgacg
ccattgatctaaatccaaatttggtcgttcaaaaataattttctctatgtgttcattagt
taataaactatctttggttgttgtcacttctaatggtgtaaattcattttgttgttcgga
taaccattgtgacatgataagaccaaataaatagttatattctgaacattttttaccacc
aacgataacttttagtaattcttgatattaattttcaagtaaatttaatgacgttgaagt
attagctttggcaatagtcataaatgtatcgaagtttctcaaatatcgtgctctaccatc
ttcaccatataatcgttcgatactttcacttaacatttgaattttatcgaaaagtgaaat
ggtagaatcagctttttgtgacataattcgagcatattcttcttcgaatttcatttttcg
ttgtttaaaacgatctaatttcaatttagtcatcatacttaatgcttcacgatcaggtgg
tatagaaatcacacttctatctgtgttcttcatggtagacattgtaatgtaaacgcgctt
tcaatcgaatagaagcagtgcttttatactctatgtaattgcaaaatctaagaggtaagg
ggtcaaacacactataaaaaataaaatacaattaaaacaaaaataaacacatgattggtt
cattcttatttaagtcaggttcattatctgactcaaacgtgaattaatgaacatcattgg
tcaattctactttaattctgttttatttttatagtgtgtttgacccctaattcccattgg
cacatgctatgaagggaaatctcctctattctgattgttatatcatgacctcataatata
tgtccatcacatgttgtccatcttattcttacgtcatgttctgtccatgtgtcatgtgtg
ttctctaatcttcttggtcttttctcaaatttatataaacccgatgcttataaataataa
aaacctcttgtctacaagtacatatcgatatagtattcttctatcgctgtcaatcgagta
gttgaacatcactacttcacaagagagataaaatattcacgttgcctcagtaaaatgtga
tgtacttgttatgaaacgttcacttgttcaaggataactacagtaattcaatgtataaga
atttttcaatatcgaagattcgtatatttgatgaaaaacctactaactattgtattgaat
gtaattattggttatttatttgttatagtaaatataagtgaagaaagaaacaatgtgact
attcataaacaatatttctttcttcagattcaatcgatcgatacgattaactatgcacaa
catcgacaacgcagaaaaacgtatagtaagcactcatataaattcagaaaaaaaaatcat
ttgctgatattatgtctaaggatcaaaaaccaaaacaacgtgttataattatacatggta
gtgcaatgacacctggtattgccaatcggtattggtataaatggttacaaacagaattaa
tgaagttaggtatcgatgctattgcaccggcttttcccgatgaaaaagaagcgaaagatt
ccatttggataccatttttgattgataatttaaaagttacagaagtcagttagatttata
cagagattcgatgtatctcaatatctttttctagaatgatattttagttggacatagctc
aggagcaatggctattctaagattgtgcgaacaaatgaaagtcaaaggtattgtattagc
atcagctggctatgataaaactgaaaaaacgtcgaactgggattggaagaagattaaatc
aaatacacaatggattgaacaatttcatagttcagatgatccatttacaccagttgaaag
tagtcgtcatatagctaaagaattacaaagtacatatcatgaatttaatgatcgaaatca
tttcctatgtcctgaatttccagatataattcatgttattaaatcttattgtcaactatc
ataaataaaaacattctcttgattcatacaaatgttatttagtcagttgtaattgtattt
ttctttttctttacgaataatacttcgagaagtattgtatggtgcgatgactcaaacaga
atattgacgacacatcgtatataactaactagcgtaaaatacgtgttgacagatacaaaa
aaacaaaaacatattcttacaaagtttagaaagattgaataagaatatgtctgtatcaaa
tgatgatctttcgaaaattaatttcgattcacaatgggaatgtttacaacaatcgattga
taaatttaatgatgcggatatctcaagtctagcaactatgaacgataattaccaatggtc
gataattaaattaccacatttcaacgaacaaaataacaattcaacgatgaactcaaatga
ttggtggtatcgtaaacaattccattggatttcatcagaccaacaagtgtatctaacttt
taaaccatctcaaaatacatcaaataacaaaacaacgatatggctgaatcaaacggaaat
cttttctggttcattaatgtcattgcagaagtcaattgaattaactccctatgtattaat
cgatgaagattcaaataatacactattaatatattgttcaaatatgacactttcgtatca
tctacgttttttaatttatggtaaagtaatttatgcttctggacaaattcaagttgatga
aaatccaaatccaactcaagaaaataaaaatgttcttcaatataccgtttctttagctga
taatgatggacgtatttctgtagattttgatacaaaacagaaatataatgaaagtgaaca
tttatggaaaacacctatcgctgaagaaaagacagttgacattcaagaacctttcgatga
tgacatatcaattccacgtcttgctattgttatacttattgttggtacaagaggtgatgt
acaaccttttattgcgtaagtattatttcttagatgatctattatatcgattgagaaaat
atttatagtcttggacaagcactgcatacagctggccatcgtgttcgattagctacacat
gaaacatttcgatcatttgttcgtggtaatggtttggaattctatccattagctggtgat
cctgctgatttaatggaatttatggtgaaaaatgccggtattgttccgtcgatgagtagt
attattgcaggtgatgttacaaaaaaacggcaatccctttctgatattcttacatcaaca
tggaatgcatgtatagcagatgatgatgaaacatcacttccatttcgagcagaagcaatt
attgctaatccaccatcttttggacatatacattgtgctgagaaattacgaattccatta
catattatgtttactatgccttattcacctacaagtgcttttccacatcctttatgtaat
atcgaaagttgcaaaggaccaatggaaaaaatcaatcgttattcttatgatgttatagaa
atgttggtaagtattgttcgaaagaagcaaaagatcaaaatgatttatgatatcttctat
agacatggagtggaatgggagatattgttaataaattccggaaaaaaatcttaaatcttt
cagcgatacgcactcgccaagctgtcagagcaatggtcgatgaacgagtaccacatacgt
actgttggtcaccgtcgatcgtatcgaaaccgcatgattggggatcacatattaatgtat
cgggatttttctttcttaatcttggcacagcatatactgatccacccctagatttactca
attttcttggattaaacattcagcacactaatgacaatgataaactacctccaccaattt
atattggttttggttcgattacaggacatgattcgaatcgtcttttgaaaattatcattg
aagttcttgctgaaactggttatcgagctttacttgctggttttaaaatcgaagcagaaa
atttaccaagtaatatttttctaattggtaatgtaccacatgattggctttttcaacatg
gtatgtcgagtatacataaaactagttatatctctctctctctctctctttcaatttcag
tcagtgctgtatgtcatcatggtggagcaggtacaactgctgnattcagcacactaatga
taatgataaattacctccaccgatttatattggttttggttcgattacaggacatgattc
gaatcgtcttttgaaaatcatcattgaagttcttgctgaaactggttatcgagctttact
tgctggttttaaaatcgaagcagaaaatttaccaagtaatatttttctaattggtaatgt
accacatgattggctttttcaacatggtatgtcgagtatacataaaactagttatatctc
tctctctctctctctttcaatttcagtcagtgctgtatgtcatcatggtggagcaggtac
aactgctgctggtttacgtgctggtaaaccaacgattattgttccattttttggagatca
attcttttggggtagcgttatagaacgaagtggtgctggaccaaatccattacctggaaa
aagtgtaacagttgaacagttagttgatgcttttaaatttgttcatacatctgcagcaag
agaagctgctgaacgtatacgagtggctttgttagaagaaaatggatgtgaaacagcagt
gcatatatttcatgctagtttacctctattacgtatacgtagtgatctggaatcaacatt
tgcagcttgttatcgtgtgaatagatataacatacaaatctcacgaccagttgctcaagt
acttgtatcttctggtatgatagaagaatcagatcttacctatcatataacgcgagaatg
gcaattcgcacataataacaaagtaagtgtaccaactcatggtattattcaacatacgtc
aaaagctctttccagtatgtttactgatacaaagaaaggaataaaacaagttactagtag
tgatgatctactagtaggtgcaaaagatgcagctgaaactgttgttaaaggggttggtcg
tggccttggacatatatcaataggatgcttaactctatatggtgaaattacagatgtact
agatcgtgttccttcactttatgatccatacaggtgagatgatctagatcgaatataaaa
tcatacattttaaacaaaagttaataatattatgtttatttttattgtagtgaaccaagt
acatataaaccacatcgtgttacaggtttcaaatcaggagtcaaagtagctagacaatcg
ttatggtatggttggaaagatggtgttactggtattgtaaaagaaccatttgttggctat
aaacgtcatggtatattgggtggtgcaggtggagcattattaggtactgttaatgttctc
gttaagcctacaactgcgactctttcttccgttacatggttaagtcgaggtacttatgct
actgttaagaaagcagtaaaaaattgtgatacaagcaaaaaaaatactgaaaacaaatca
acagcatcagcgccaagttcaccaatgataggttacaaacaacaacaacatgaaagagat
attaattttcagagcgataatgatgatcatgagagtattggaatctctcaagttgctaaa
atagcagcagaagattcaggttttcatcctagactttgtcaacagattctagatgaattc
actcgtatcaaatcaaatcaagaatgtctaaatccaaacaatattgcatcgtctttgaca
aaattcataccgcaatcacttcgtctttaaaataacatatggtttttttntctgcagcac
ctatataaatcaataaaaatatcttgttttatgaccaataagatttttaccgtagtatgc
acattctaatcaatgatgggagttacacgacgttacatgatatataaaaactgtttcaca
ataattatcgtcatttgactgattataaagcagaaaaaaagtcgatcactatataaaaat
aaattgtctgaaattgataaatggaaaatagaacttaaaaaaaactcaatcaaatttatg
aacgtgaatttcaactgatcaatcaacgagaaaatcttttaatgagtttttataaacatc
tattcgaacagcttgagcatcgtgctcgattccaattagaacgtttgcaaattcaccttt
tccattacaaaccaaaattaacatttaagatcatctatccaatgtacatagattcatttt
taaggagagaatagattatctatcaaacagcgagtttgttcatcggttttcgattagaga
tactcgatgaaattagtgaccattgtcaatgcttatctaacagcttgtcataaaaaacca
cccgaagatgaaaaactgcttcttttaaatgaacatttaacaatatatccatgaactaga
aaataattttaatgttttaactggtataaaaccattcttttacgataatccatgtgaaga
taaaaatatataagaatattctataacaagtggtatcatgtcattcttattacaattttt
tctcaatcataaatctatcaatcgtcaattgatactcgactgatataatagtaatccagg
aaatgattattaaggttttaatgaagcaaaacaattcgctaaatcttttgttctaaacat
tatctttataaaatctatacgaacggatcattagaaataggattctatatttattttgtc
tcgcgattgtatgaatttgatacgttattttattgggataaccgatgatcccttgatacc
aaaacccattacggtatcaaacatcagagaaaaaacataagttgttgtttgattgtttta
tatcttagataaactgaaactagcattacaaccatcataagtcctgtcgataatctgaat
cgatcagggtaataggaatactttgattgatataagggtgtctttattctgagcaacttt
catcgagacgttagacaaatcattactaaagaacaaatgatcacaagaaaatatcttgtg
atatactccacacgttttattttctcttgaaaaatacttatctgataaaacgatcgacat
aaattattatattcgcctacgtaatctttcacgatgagtataaatcatttaaatttcttt
gtaaaattacacctaagtcaagagtttcatcttcaattttgttaaatatcatacttaaca
tattgaacgaatcatttgaaaagaatctttccttgaaataacctatttgattgaatcaat
tgaaagaagaggaagaaaaaaaaacgaagtacgaacgattttttcgttttttttccgata
atacataagaatcgaatcagactctcacattatgttaccgggtatcttaaatcaacaaaa
aataaaagaacgaaaatcagtttgaatacaaatcgaaaaaaaaatcagctacaggcagca
ttactacgcctctcactcgacaacaatgggatcaaaaaatggtaaatacgattttgaaca
tggaaattcattatcaaatggaaatgacactctaccatcttgttcaatcaatacaaatga
atcattcattagtaaaatatccaaacataatggtaatttgcaaccaaaatgtattcatca
agatgtattaattgatccttcggcaactgatatcgatcatttatctctcgtctggcttga
tcctgatattcgtcgtcgagtatcaaatattgatacggaagtgaagctgaaaaatctcat
taattacgttcgaatattcgatcgtgttgatgtatgtgaaagatatattaaacaaatagg
taaaatgaataaaaatagtaatgtaagcaaagaaaatttacttgtaattatttctacaac
attggctccaacacttattccacatttacatgaccttacacaggtaaaatatgtttatgt
ctatggaaaatcaaatacaatttcaaaagcacatgaagaatggttgaaaagatataataa
agtatgaatataatatgaattcttctcattctggctttaattttaggttaaaggtgtatt
tagttcatctcgctcattaattgctcaaataactgaagatcaaaattaaatgaacagttt
gtctgtttttttcgttatgtatcatatgaagataaatgctttctaattgtttttattcaa
tcaatacgaaaaccatcaaggttttgatttatttattttccttgtctgttgtcgaaataa
atgagtgataaaaaaagaagaagaagaagaagaagaagaagaagatgaagagaggacata
tcaatcatattgttgttttaaactattgacagtgtataatgtttcttaagacagacagtt
gttatcgtccgatttaatttattgatttagacgcattcattaattcttcataagtttcac
gccacattcgaccagatttttccagtgaactaaaatcaattcaaatattaatcattcata
ttctcgaaaaatgttttacttacgtcaaaatatccacaaatgctcgtcccataggtttaa
caatatatggtatatcatatttacgacacaagtcaatgacatccgattgaactttataaa
gattatgacgaggcatcataggaaataaactaaaaatagaaaagatagataacttgtttt
ctttttgacattatcaatcaatcgacatactgatgttcaatttgaaaatttaaatgacca
gtaaaccaatcattaaaatgtgatttttcaatattacatgttgcttttaattgcatacga
aaccagctagatttaacatcatcatgttcgacatccataacaacatgattggattgcgtc
accacaactaaaccgaacgaattcaataatgaaaagaaatcaatgaagacttcaacttac
caaaccaagttccttcaaataatctatggaataaatcaagtatatgaaattattcaaaaa
gagatagaaaactatcaaacttaccgaatgacaaaaagtaatttcaatgcgccaaataat
ccaagtttcaatggcattaaagaaaagaatttgacgtagaataaacttaaccaaaataca
tcctatacgaaatgaaacaaactaaatttgataataatattgatgtttatctttaccatc
catttttttcgtttaactgcatgtttaattgtcgtaaattgaaagtagagaggaaataaa
agaggtgcagctaaaaaaacaaacaaataaatctcgaaagaaaaattgaagaaaaaaaaa
cgtcttaccaataaagaaatataaatattgaagattatatggtaaactttttccatattt
tacatttcgatgagctgcctaaagatagaagctattttattgaagaaaatcatttgcatt
caatttactcgtatgggaattttattgccaagtacaaagactggttcaatacgtgtatcc
ggatctttatcaataatattcggttttgaatgatgttgaaaatgcatatgattccaccaa
tctgcacttgcaccctacacgaaaaagaaaatatgtcaatatgcacatttatctcgtcaa
attaaatatactttagtaaaaccaatatacatttgatgtaataaatgattccatttactc
ttttgaaataccgataaatgtccaaaatcatgttgaagccaaccacattgcgcctattga
tgtaaaacatatacttatctatatgaagaagaaacaattaaatcatacttctgcaacaac
atagagaacaacggaagctatataaggtaaccagccagtaccatatcgaaaaagaacata
atatgccgcgaattcaattactaagatatgtaaacatgcaaggaagaaaaagaagcgact
tgattggaaaagtttctaaaaatataagaatacaaatttagtggatgagatatgaagatt
aaaatccaatttactttagaaatggctttttgtctcaatttttcgaaatcatcttttaaa
gcttgatcttctacaacttgatcttcatcattaacaacatcgccgatatagaatggttta
agatatttttgaacacgatgtatttcaggatgaagagcatgaaatgcttcctaattaaaa
caaaaagaaactacgttatcaaaaatcgttttcttttccttcaaagtcttacgcttgcat
cttgaccagcataatgattaagaaccatttgtccgcctggatgttttaaccattttgtta
catcgtaaacacgattatcgatcaccaaccatcgatcttttttattggaatgacgacgaa
tttcttcccatgtgaattgtcctttttggctgctattttcatgtaacattggattcaatg
ttgtcatcattgatgaatcgtcgttttgctcatcagtgacaatgggaggatcccaatttt
tactacctttacccattctaatttgatgatctagaaagaatttttatatgacaatttctt
tcttctatgatctcattttcctaattatatagaatatcatctaaacacttattttacagc
tagagaaacaaagttttcttgctactatgttgaaactacgataaaaggaaagacgtagaa
aaaaaaaccgagcaaagcgaatcgacatgagatattgtttcctcttactcaatgcctaat
agacgggagtaataagaaaagacgcaggaaaaaaaaagacgaagaaaaaaaaaagcattt
accgctaacatcgagcgcatcagcaagagaaaaacaatgacgactggagcctcgctagag
aagaaagaggaaataaaatctgtcaaatattttatactcgtcaacgatggtgtcgaagaa
agaaaagactgaatgaatcaattgtcttattgaataaaatccaaatcttctgaggacttt
ctaaaagacagtagaacgtttaatttggttgtctattttaataataacgaattgatgaat
cttatcagaagaatataaatatttacttaagaataaagatagaatttaatgcgacgaaac
attgataaaagataagttaaataaatcttataaaaagtatgctacgtaaagttttatatt
ccgaaaaacaaagatcatttggaataaaaacacgattttgtacgttcagcatatcaatgt
ccttgtgatacatattctatatttatctagaaaagataaacaagtgactagaagaaaaaa
aacaattatacaggtaaaaagaacgaatgagattatatttcacatgaaaatcgctgacgt
attttcgacaaaagtttatatttgtcagcataatagtaaataaataatcctacaaataac
caagaaaacaacaaggcataatcaaacgatggttcaaatattgttgttacaggtcctaga
cgatcttcttctccaatagttatattattcgtttgatttaaatctagaattcaaaatata
atacatacgtatttctctctgcatattcgtgagttttcttacgtaatgttgattcgatta
atgacagtaatatttgaatatcattcgtactgtttaatcttgctaataatttatttttac
gtagtataaatacacttggtacagcatttgtaccaaaatacgtcatataactaggagaaa
aatgaaagataattaatcaattggatgattcgtgtcctaccggagcgattttgagacatc
atatgccacgaaatctagaccaggaaatgaacgaggtattgcattaaaatatggtgcaaa
atcgaacagaaaattgacaccaacgagcaaaaaataaaagtatataacaatcgaaatgcg
ttggtgcacgcataagataattactatcaacaagttgaacatgattcgtataattttctg
tcatattatgtaattgacaaggaataaatggtggttgaaatggaagaaaatttaaactac
tattcgaaagattcgtagttaaagatgttgattgacattgatgaacagttgaaggaatgt
aatgaaagatttcatagattgacgatgacatgagtgaaaaatctttctaaaatgaaaatt
tttgtgaaaaataattaaatataattaagacttataatatagtgcattttcaataagatt
tatcgatctatcgtatgtgaactcaaccttatattcaatcaatcaaaatatgttatctgt
cctttctttttctgaaaaaaaagaaaacaattgtttttcactattggttcaaaatattga
ctaataaaactaattatgttctatcgtcgtttattttttctttctttctcctcaaatcct
accttaaatcataacaaaaacaacttgtgatgtattcatatcagatgagtttcttttcat
atcgattgtagcgacaaagataagggaggttaagggactatgttacaaaacatggcgaaa
gcttcttttttttcctctaagaagacggtcgatttcgatgaatgagacaacattcaaatt
ctttacttcttttttatagatatgtcttatgattattatgaagttcttctcatattttct
cttttatttacattaacctctgcctgttcaaataattcgtattataatttatcatttggt
catattgaaaatgtgaattttttttcgggtaaatttcaatcgcacaatatctcctgttca
tggcgaattcataatgaaaaagataatattcgatcatattacattatctcattacgtcaa
attgaaattgataataatgaaaaatctctccctaatgaattagtattaaaaactgaccaa
aaacaaatcatactcaacaatataaatcaacgaattatattgattccatcgtccggacat
ttacaaattgatcttcaacagaaaactcaaacaaccagtttaaatattcatcgttttcta
ctggaatttctctatgtaaataataatactaatggtgatttttttcgttgctcaaaaagc
ggaatactcattccaaaacaatggaaatgtaattgtttatatgaatgtttaatagatgat
tatagtgacgaagaaaattgtcccgtttgttcaatagttcaatcaacaaatagtttatta
tgtcattcaaatgaatattggtgtttaccaatgaataatcacactgccgataaaattgat
tcaaaaggtaaaaattttctatttgataagcatctgcatgatgtttttgtataaatatgt
agtaaacacatattgactatgtctgcatcatataactcgaatatgctcaagggcaaatca
tatttatcaagtttattagaaaaaaaggaactcattagtacgggttatatccttaccctc
gaactcattaaatgcgtagagaaaaatgagaagattatgtttgcacttataaatttcttt
gaaagaagattaattgagctgactgataccctgtttatttatagatgagattctttcaag
atcaaaacagaaatgattataggaagaacgcaatagtgaattgatgacgtattactaatg
ttatgttttttaatttaaaaactaaatgaaagaatgcagaaaaacagatgtgataattga
cagcttagcaatgaaaaataaaagtgatgttttcttttcaatcttatttgataaggttcc
attaaagatttatttctaatcttttcaggtgtttgtattccatatactcaatcatcttct
caatgttcgtatacatctcgatgtgaaacaatcgttacatattcacaaaatcatggagac
attgcagtgaataatgcaatgctttctaatcgtcaatcattatgtttaattctcattgca
gaagaaaaacataagataaaattaattttaaatcaatttaaatttcttgaagaacgacca
gatttagaatttgttgtctatgatggaagtgaagaacaaaatcaaatattaacttcatca
aattggtattcatcaaaacaaattgttcaaacttatcaacatcatttgatgactattgtg
atacgaaaacattcaaaaagtaattcaaatgaattctttcctgtagaagaatcttatgaa
aatacaattctattgaatataacatggttaactagtttatgtcccgatgatgaaatggta
tgtagtggacattttgaatcaaaatgttttactaaacaacaacgttgtgatggttcgtaa
taatttgatgagaaaatttattttcaaaaattctcttcttaggtgtttgggattgtatta
gtggagatgatgaaataggctgttttccaactttatgtccaacatcatttttatgtaatg
atccaatacatttaccaacggatcgaccaagatgttatacatggtatgaacgatgcaatg
gaaatgcattttgtgcaaatcgtaccgatgaaagaaattgtacaaactggtggtgtaatt
ccaataatggaacttttctttgtaaaaatcgaaattgtatttatgaaacatgggtttgtg
atggtaagttagaaaatggcatgtctcagtttgagaagagaaagataagtgtaaatattg
aattatcagacatgcgatcatgatagtgaatgtaatcattagttattttgtatatagttt
tagtgtgagtttctctttcatgtcatataaatcacaaaaacaatcgttacctggaaaaag
taatcatttgtttacctacacttcccttgatgatatttttcataaatgtaaataaaagaa
accctataaattactttttcttttcaaggtacggatgattgtggtgataattctgatgaa
acaaattgtccatctcgtattccacgtcgagttgtgacagctgctgtgattggtgctaca
gtttgttcgacactgtttataatagcgcttgcatgtacatgtaaactttttcatttgcgt
tccgctgaacaacgagcttcatatcgtttattaaatcctcaacgatatatcgaacaacga
cgagaagaacttcaacagcattctagtcgtcatcaatcatcgagtgatgatttaccattg
ataatagatgaacctcgacgtgtcgcaccaccatcatacaatcaaacgatgggtttttcg
gatgataatgaagaacgacaagcatttcttgccgaacatttacgaatggctggtctagca
aattttattccatcatcaatagcaaattctagcgcaagaacatcaagataccgaaatcga
agacatcggcgacatcgtcatcagcaccattatcatcgtcattctcatcgacgaatcgaa
agtgaaagtaaatagaagatctttttaaaaattgttctactcataattttatttagattc
gcatactactctacttgaacctcttgttacaaattcacattctcttgcacctgctgctgc
tgctgctgctgctactactccgtccgtcagtcgctttaatcgttttcgttcacaatttcg
ctctttatttacaacaaatctttcagtgaacaataaccatattcctgcaaatgaaattga
cacatgtgaacaccgtcttacttctcaaccgattgttctcactactcgatcttgtattga
atctcatgaattgccaccaccgtatactgaagaacaattatcatcgattcgtcgtgaaaa
tgatattcaatcatttctatcaactccatcggctagaccatcatcaacattacttcgtat
tcgtaaacatcacataccgttgaatacaatacgaaatcataatgaacaagaagaacagca
attgccatcatcatcgtcatcatcatcaccaccaataactacgatggaagatgatgaaca
agccagtagcgatgatgataaaatgttagtgccttgatatgtacattgattatttgtaca
aagacaatttttttttctttactaactcgatctgatgttgtgatgcagagaaaattatta
ttccaaattgtatgtgtgtgtgtctattacagtgatgttttctctgcttgtgcagcaata
actaatgatatacagtgtttgtatttttctacatactcacgaaaaaacataaatttttcg
ctaaccgttaacaaaaaaatcgaatttctaattaaactctttacttacaacccgaaattt
ttttctaaaagccaatgtattcatttcttcttatttttaaacaaatagtttagctgtaat
cataatggcctgaacagcaaaatcaacatttttcagaatgccctacattctcaaacctga
cttaatatcagctctaatgcattgttacttaagaataataatcatgattctaaaatagta
ttgtccaaagtattttttgtataatggacatttctaagaaactattcgcatataataaac
tatactgcatcaagtttctaagcaaccatcaacgacatctttttgataccttgatgaaat
attctgattggtcaattgccagtgcattatatgtatacgtctgttttcaattgattgatg
taaaatacttcttttcctagtcgttttatttcatatagaataagtacaagaaaagagaca
aaccttgcttacgttttttttgaaaaaagcgtttcattgaagcagaacgaatagtatttc
cttgatactagttgaacgaagaaataaaaaaaacgcttatcatggatatgtttatgtttg
ctcttggatttctcatatttctctgtgctataatccatttctatacacgacaagttcaac
aacaaccaaaagatccatcttttcgaggatttcaacaaacttatttaatcgtttatttat
tagccgttggtaataatttatctttnngaaaaaaaagaaagaaagttttctcaatcactt
tgttctttattaattattagctgctgattggcttcaaggacctcatgtctacgcactgta
tgagagttatggcatacaaaaacatgaaattgaagtactttttattgctggttttggatc
ttccatgatctttggtacagttattgcatcattagctgataaatagtaaataaatgatat
ttcttcttttcattttctaaatctattttgatcatttagtggaagacgaaatacatgttt
gatgtatggtattctttacggtatagcatgcgcaactaaggttaataattgataagaaac
tgtttgtttttcaacaatgagaagaatgtttgttcattttgttttcagcattttccgaat
ttttacattctactttttggacgattacttgctggaatagctacatcaattttatttagt
gcattcgaatcctggttaatctgtgaacatcaacgtgtaagatttgacttttgaaaatca
attaaaataattatatttaattcaatttcttatagagaaattatgaaccggaaacattaa
caattatctttgcgaatgcagcatttggaaattcattagttgctattatatcgggaattg
cagcacaacttgtagcgaatacatttggatatgtgtaagtatttttcgataaattattca
cttcgatatagatgaatgaaaatgtctattttattgtgtagagcaccattcgatagtgcg
attctttcgtttattgccatgtgtgcattattaataacaacctggtcagaaaatcatgga
gatgcaaacgctccaattgctcaatcatttgtttctgcttggaacgcaattaaatctggt
aaaagaaatttcatgcaaaaaagttgattttgaaaataatgatatgtcactattttagat
cgaagaatctgtcttcttggtattgttcaagctttatttgaagcatcaatgtatgttttt
gttcttgaatggacaccggcattaacacaagcattgaataaatctgttattgacaaaaca
gataataaaaatccaccaattccacatggtttgaatattacttgatttaatgaacaaatc
taaaattagaacgttatttttaggttatgtttttgcaagttatatggtttcaatgatgat
aggatcgaatttattcaaagttttatgtaattatacaacacctgaatcatttatgaggta
agaattgattgttctcctttgaattcatgaactctctctctctctctcttgttctttttt
agaccagtagttttcatctcggctttatgtatgagtgtaccagtgtttatgccaacggta
aaggacaactatctattgatgtaaacttcaataagattgcttttgcaggctcaatcgatt
atgttcgctgcatttctgatctttgaatcttgtgttggcattttctggccgtaagtcatt
tggaaaaaaaaaatttttagaatcttttttttaacgaaactaccgatttattagaagagt
gataaaaattgattttaatgaatgatcttctatttttaacaaccaagaaatatgcttgaa
gtattcttgactgcaaagataatcctttatatcttaaatgaaggcaatcttttgatgaga
ctgtcttctattctaatcatgtgatgacatacttcttctttgtttcattatagagctatg
gcacagatgcgtagcaaatatgttccggaagaaggttagtttcaaatctaatttgttctc
ttcttatttaacatcattactatattaaagctcgtgctactgtgatgaattattttcgta
ttccattgaatttaattgtcgtgattattttactcaaagtaaatttcatttgaaactata
ttttcaaatcatctctattctatctttaggattttcaattgaaaattattttcagtagtt
gcattcttttcttaactttggctggtatcagtatatttttattacatcggtatgaaaata
taaaatgatgtgaaaaataacaatagtttttctttatatttcaagaatatcattacatgc
aacgaaatcaatatcacctttgaataatattgttactgttccgcaacacggtcttaaatc
atcaacagataatattcatgagaaacattcagatactctttaaatttgaatttccaaatt
atcatattattgtattcttttcgtgataaaaacttaatcttcttttccgcttttagtact
aaccaaaatttcgtgctatgagttttctatattaatcgaatctcgctttccattcttaat
aattacgttgttttcgcactattttactttgaatttcagtttaatcgaatatgatttatt
taatctaagaaaagaaaaatacaaatataatattctatttattgttcttaatattgttta
tcataggatgtctttttcttttccttatcgttctatttttctttctgttctctcaggtgt
tttggttgcgctttgtatatatatatatctagccattcataatcgagggtttcgaaaaac
aacaggatcagtccgtcatcgcatgttttcttttcacgaacgagaaaaagaatccaataa
tcgaactatatcgatggagagaaaagaataaggaaaatatacacatatatgatagacact
tttatcgtacacttgactggacattatgtctgaacagaatgatcaacagaaaacgagtca
ggtatgtgacaaaagtgaaagagagtgagagagggagggagggagaaagatataactttt
cttttctattttcaagaagacctatctaaagaagattattgaactttgtactattaacct
tattttttatgtttgtattctagactttaattaatatatagaataaataataaaatcatg
gtgacaacagcacaaattttcacaatcgtaggacttctatgtacaccaatgatcagcata
gctactcttgtacttacacttgctgcattgaatttgtcacttggagtacgaaaattatat
gttaaattacttggatatctatttgattatgccacaaagattaaaaagatagagaagtta
caattgactcttcaaattccaatacatctaatctatcaacaccgattgtagaaaaattac
ctgatgatccgattgaaatcacttnnnnnnnnnnnnnnnnnnnnnnnnnnnnnnnnnnnn
nnnnnnnnnnnnnnnnnnnnnnnnnnnnnnnnnnnnnnnnnnnnnnnnnnnnnnnnnnnn
nnnnnnnnnnnnnnnnnnnnnnnnnnnnnnnnnnnnnnnnnnnnnnnnnnnnnnnnnnnn
nnnnnnnnnnnnnnnnnnnnnnnnnnnnnnnnnnnnnnnnnnnnnnnnnnnnnnnnnnnn
nnnnnnnnnnnnnnnnnnnnnnnnnnntttctatttcaagaagaactatctaaagaagta
ttattgaactttgtactattaactttatttttatgtttgtattctagaatttaattaata
tattgaataaataataaaatcatggtgacaacagcacaaattttcacaatcgtaggactt
ctatgtacaccaatgatcagcatagctactcttgtacttacacttgctgcattgaatttg
tcacttggagtacgaaaattatatgttaaattacttggatatctatttgattatgccaca
aagattaaaaaagatagagaagttacaattgactcttcaaattccaatacatctaatcta
tcaacaccgattgtagaaaaattacctgatgatccgattgaaatcacttcagaaacacct
ttacttagtgattcaaacaaatcaaatgatgcacctactgatgtttatcaaaaaacatca
cgaggttcatcacagacagatattcaatttagactaggtaaatctatgtgtaaaaataag
tgatatatatttattttctatttattttaaggagatataatggattatacacgtcaaggt
cttgaagccattgttgatgatgaagtaacaaaacgttttacatcagctgaagaaatggct
gtttggaatttattaactcgtactcaacaacaacatgaatatttctctttgcgtgttact
atactttggtttcttggcttttgtattcgttattttatcttatttccatttcgtctttgt
ctatttatgctcgctatcttttggatgttaggttcagcagtatttctcaaatattttcca
ggacaaaatgccaaattacgatatggattttacattaatattgttctacatcgtatttta
tcacgtgtcttctctgcaataataacatatcataatacggaatatcgcgctaaatgtggt
tcaatttgtgttgctaaccatacttcacctattgatgtgattattctctcaactgacaat
agtttttctatgattggacaaaaacatggcggcttctttggcatggttcaacgaacttta
tcaaatacagctaatcatatttggtttgaacgttccgaagcaaaagatcgtcatatggta
gcagaaaaaatgcgtgaacatattcaagttgaaaataatttaccaatattaatctttccg
gaaggaacatgtattaataatacatctgttatgatgtttaaaaaaggttgttttgaaata
cgagaagcaccaatctatcctgttgcgattaaatatgataatcgttttggtgatgcattt
tggaattcatctaaacatgatttatttcaatatttaatcttaatgatgacatcatgggcg
attgttgttgatgtttattatttaccaccaatgacaaatgaagtagatgaatcctcagtc
gatttcgctcgtcgtgtcaaagcagcgattgcaaaacaaggtggcttcgtcgatttagaa
tgggatggtggactaaagcgtgctttgcccaaggcagatttcaaagcagaagagcaacga
aaattttatgaaatgttaaaaacagaataaatatctagtcggagttcatcgagtgaaaac
aaacaaaaagcgattaattatgttccttttcattttcttttcttcttcttgtacaaacag
tttatttttccgaaaaagataaacaagttcacatttttctttttctataaaagtattgga
tatattcttgttgttgtgtcatttgttctttctagattgtactattgaatcgaatttttt
ttaacaatgccaattagtcaaccagctaaaccaccacgttattcagcaacatgtaagtta
cttgtgttcgtagtggaatatgttctttatttgttcgaaatgattagatgaagatgatac
gtatcaatatcgacatgttattttggataaaggtatggtttcattgataccaaaaaatcg
tttaatggacgaatgtgaatggcgagctttgggaattaaacaaggagccaattgggaaca
ttatcttattcataaaccaggttaaaaaacgcattcttttaaatcttaattttatgaata
tcctattcttttatttagaaccatttgttcttatgttccgtcgttctttaaagtatcgtg
tcaattctgattcatcaatttttcaacaacaaaatactcattttccaacgacacgtatac
cactcagtgcaacaatgaattcttcatcgacttatcctcttggtgatgcaacaaatacga
aaaataatttcaattttcgtgatactcttcgaatggctgtaaatccttacaaattaatca
atagtaattataatgatgattatcgtggatcaaattttgaaagtcattgtgatagataag
cagtattgatggaatttttctttttctttttccttctcgttattaatgtcagataacata
tatcttgtgaatttagactttttctttttaaatattttattcattcaacgaacaattgaa
ttcattttagatagtaaaaaaaaggacaatatttttgtcatttgtcgtcgttcttctttt
cccagcaaaatggccgcaaaagatgcagcacaaaaagataaagaatcacaaaaagaacag
atctattattcagatacatataaagatgtaagaaaatagttttcttttatgaatttccaa
ttgtttactttttcgtttaggaaatgtatgaatatcgtcatgtaattttacctaaagaaa
ttgctaaaaaagtaccaaaaggtcgattactaactgaaaatgaatggcgtcatcttggcg
ttcaacaatcactcggttgggttcattttatgatacatgagccaggtaaattactgattg
tcataacaatgaattgttcttattccatattcgtttcttttaagaaccacatattctact
atttcgtcgttcacttaaagttagcctacaagttcaccagcatcgagcagcagctgctca
agcgcaacaacaacagtacaatgccctacatatgaaatagcatttcggttttctttttca
ttctacccgtgacataacataccacattgtagtattgggcatgtgtgtacattttctcat
actctcaggaaaaaaaacgtcaaaattcgaatgtatgcaaaatgcatgaggaattttttt
tgtctctcttcattgatatctatgtatatgtcagatttatttgtgtgcgtgtgtattaaa
taattttcctttttttcttgatttatttttttgttcatcttgcgtttactgatcttaata
catcgtcttatctttttttttctggtctgtggtctgattatggaacaaaaataggaaaat
acagatttaaataatgataataggagaataaagaatattaatctatgtaacgaataagtt
tatgaaacacgaaatatatacgtacgtagtgttatctatgtctgtacaaatgtacgagat
ttgtgatgaatgaacaagaatttcttcaaaaactgttcttagagaagagaaaataagatc
gaacgagaattttgtttatatttgcttgtttttcttctattgaagaacaccgacatattt
tgatactattttagatcaaattctagaatgaaactatcttttatcatcataatttgttca
ttatttgcaatcgaaagtagttttttataagtgtaaaatgacatttcatgtaacaatgaa
gttttaggtctttgtcgatcttcaactcatagctcgcagtcggaatgtccaacgggtgta
cagaaagttgcttgcttcgtcgatccatgttttgtaaattatattctgagaattagtatt
ttgaatatgttttattcaccgtatagatgaagacatgtcaaacagattcaacattaaaat
gtatttcggattattgtgatggttgcaatgctaaatggatgaaacccaatggtgaaacaa
ctcaatgtcctcctaagaagaaatctcgatgtccatttggtcaaaaagaggtacaatgtt
ttaaagatccatgccaagtaagtagtatcgtaaaataatgaagttcctcttacattttct
tcactagggtgaaacatgtccacgagatccatcagcaaaatgtatttcaaactattgtgg
tggatgcaatttctcatggaagaaatccaatggaaagaaagctcgatgttaataccaatc
ataatgaactactttcttaatctctctatatttttttcagtatttgtcataaacaaatga
ataatcaacaaagatatacaacagttcaatgctattttacacaaacttttagctagtttg
aaaatcatgactgagttacatcttatattttaacatacattacagtacgaaatacatgtt
tataacacagcctatcaagcaaggcatgctcaaaaacgaaactataaaaaaatcgataat
acataacatcttatttcattgatcgtcgccgaatagcattcgtcatacaatgtgcaccac
cgccaccctccagtagacctcgaataggaattgttccaacttgacagacattactttcag
tcatttgtgtaacgattcctttttcacaatcactacctgcataagtcaccacatgataat
tatcaatgacaactacattgtgtcgacaatgacgttgttcataaacagatgtttcttcat
ctaatgcatcataaaagatcaattcaggatcattcaatactttcccaagtgcttcacgaa
cattacagccatgtgatatccattcaacatcactatctttcttttctaatgtgaatactt
ccattatttcagctaatgatccatgtaatgtaaatgcatgtttaccaactgaacttagaa
ctgtgtccaaatgcatataacatcgattaggtggaatgtttatagcaatcacttgatgaa
ataatcctgttcgagcaactgcttcgataccagcacgatttgttctttcactacatccaa
tcatcacaacaccgttaccaatataagcaacatcaccaccttcgattgttggcatatcat
tatcattattgttgtgatctttgcttgctcgccattcaacaagtttcagtccagatgttg
acaaacatggatggtattgaaaaatgatttgtataagaaagggttcgtttcgtcgagctg
gtttattcatttgccagatgaagacatttttttccatgatggaaaaaccgtcacgcgtaa
agagcagatttggtaatggttgaatgacataatgatgattgagatgtttggttttgagca
gttctcgtgcatgatcagatgtaccgagttcatctggtgaacagctaacgccaacaataa
catcttgtgctaattgttcgggtgttcgaccaagtagccactgtcgaagagttgataatg
cttgttgttgatccggttgattgagatgagaatgagcaattaatccatcaatcaaatgtt
ttcgtgcttcagcactagcagtgagtgtttcaagcaagagatcagttagataaagaacat
gtaccccatgttgacgaagatattgtgaaaatatatcgtgtgattgatgtgtctgatcga
tgtttggaagcgcatcgtagagcagatgatgaagattatcttctgttagtcgaagaagtt
ctcgaccaggtcgatgcatgatgacgatgtcgagttttccacattctgattcgacaccaa
caccaaattcatcgattgtatctttggttgttgaggttgacgctaccatttgcttgatcg
aagtgaatcgtagaaactatctataattagataactcaaattattctctccgtaggaaac
tgtttttccaatcacaaaccaaagtcatcgaaatgaatacattttattttgattcagatg
aaatcgaatctgagactgatgcttgccgtatgcaatacaaataaaacgtactaacaccaa
ctgatgaaaagtaggtacaatacatctctgctacgacactgatctactcttcgaaataaa
ggagtagtaccgattgaaatgagatcatggcttttcatctattcaaactcacatctcact
gtcgggatgataataccatgattttagtatttgaccttagataatatattctcctctcgg
tcaaagtataagtgaaaatgatttatccaatgaaaatacgtataacgaattttgattact
catgtaaatgcatctttttctccttatattttctcaatatataattgtaaatcgtcgatc
aattcagtttgaataccaaattctacttcaatactgtaatttgaacagttaaactgacaa
gcgagactataactacacgaattactatgatatttttttttcagtatacttttgcccctg
atgacctatgtgaaaatgtttgtacttactacttaattgcactgaacaaatttaatgctt
ctcaagtatgacacgaaagtaaaaggacaacaatctgtaggatagaagtcaaaaaagaag
gtgtggttattaataccactaacgttatcagtggaaatgacatataatagcgtatgactc
ctcaagtatgttcctatacctatgagcatttagagacaataatcaccatgattgtgacta
caactattcatagcatattctctttctctttctatacaaccttatttctatcattttcat
tgacattcatatctcttcgaatatgcattgcaatctattagatacttgaggcactgcgat
acgacctaaagtcagtcaatgtactttacatacgttgaatctgatagagatttaaaagaa
aacttctacaaaaatctgcttcgatagttttatgacagaagatatttcttctagattaga
atgatcagacaattagagagatatatacacattaccttgcaattttaaaatcaattgtaa
tctatcgaccgtgattattttgataaaacttacaaacgtgaatcgatttttacatactgt
attgacaaataactattgaatggaaaattctcaatcatgaatgattcatagttatcttta
agtatatgaatcaattcttttgttcttcgtcgtttctttcgatattctacattcgttgat
agacacgacatgtttctcttttcatcgctctatagattatctaatcgatgttctgataag
aaggaaacttacacgatactcgaatcaattttatttatgctttttttttgaattatttca
aacataaaatgtgtcaatctagtcgatttccgtaccaatgattaaacattcgattacgag
catgatgttccaacagttgttgtgttttaattcgactattatctgttgtaatcatatgtt
caaaatcaaaatttaatgtaaatgttaatacatcatttggacataaatgaacattactat
aattatcagtaacatttcctgatagaattttaaagccttctccttcaatgtaggtgccat
tcaatggaccagttgtataaattaattgttgaataactggtgacgcttgtttaacataaa
taactgaatcttgatgatatttttcacccaattgatatataattgtacgttcttgatcag
gtgattgattatgaagaacaacaagaaaactatcttcaattgcaccatcgtactttccaa
gaacatttgaatataaaaaagtatttgttagatcatttgataaatttccaagacattctc
gtatcattacatccgttaaaataaattcattagatgataaacttggattacgtcctgcac
tgataattgcatatccaccattatttaataaattgatcaatgttgtattcgaaaatgtaa
ttggattcattgatgaaatccatgttcctaaatgagagatgaaaaagaagtcaaatttgt
atttttctttacctgaaatcaatggaacaaatagtaagaaactcaacatcataaaatgcg
ggatctcattcagtatttgatgtttttaagtcatgaaaacataccttagtataatccatt
gccaaacaaaagataaaacagcttaatatcgagatacttgtcacatggtatgatgataag
acgaaattttattgaaaaaaatcgacgaacgatttgtgttgaaaagctgaaagacattgt
tattataagttgttcaactttggaatatctactggcgacatctaactagaataaaatttg
aatgttgtccttgacatcaatggacaagtagaaatttatggattcaaacatttgaacatt
taatttgattgatcgtacttttcgttcgtttactctctgacttttttcttcgaataaaga
tcaggtatgttctttattaattctcaattgaaatcttaaatttatcgatttatttcactc
gaagagaatcatgttgtctggacataatgggacagctactgttgaagtatgaaatagttt
atttaattaagtgtttgcaagaaaaaaatcattatcttttgtagacattagccgaagtat
ttcgctgttttatttgtatggaaaaattacgtgatgctcgattgtgtccacattgttcga
agttatgctgctatccatgcattcgagtaagtcaaaattgttgttttggttttttgtaat
tgaaaattttcaatgtgaatttatagcgttggttggctgatcaaaatcaatgtccacatt
gtcgagcaacacttcatctacatgatctggtcaattgtcgatgggcagaagaagtaacta
cacaacttgatacactaaaaactaatgaaataagtaaacaaaaaggcgaagaaaaggaca
agtaagttttattattttgcaattgaaatcgtcattttgtttttcaatttcttttctaga
tgcgaattacataaggaaaaactcacagtttattgcacaacatgttcaaaatgtatttgt
catcaatgtgctctattcaatggttctgtaagtatttctttttctttggattcaatagaa
cttatcctttacatatacatagcatactggacataatttccttccacttgatgatatcta
taaaacaaacatatctttagttaatgaacatctaggaaaattaaaacgacgacatgtaga
tctgatttgtttagcacaagatgtggtatgtgattgaatacgaacgaaatatttactaaa
tgtatgtttaggaacgtaatgttgaaaatgtaaaattagcaaaagatgaacgattaagag
aaatacacaatgtaatacaaacaatgcaaatgaaactagatgaacattataagattaaaa
tggatgttttagatggtaagataaataattagactttgaatacaaataatatacttctct
tcaagcacaacgttctcaattgtcggatgaaaccgaattaattgaacgtacacttcatag
tattgaacatcgtttatcaacaaatggtaaagcagaagttatcaataaacaacaagatct
tcttgattcaattcaagtaatttgtcaaaaaccaatgataaattatgttacaacacccat
atcttctgattttcacaggtataatattctcattgaattctattcatatcttattaaaaa
ttctgttgtgtatttagtgaaattgttccttcatacaattcgaatacatttataattaca
aatttttcaattcgtcgtcaaaatgtcgatccaatttatagtcaaccattacatatcaat
ggtttaacatggcgtctgaaagtttatcccgatggaaatggtactgtacgtggtacttat
ctatcagtttttcttgaattaacaactggtttaaatgaaccatcgaaatatgaatatcga
attgaaatgattcatcaattaagtaaagatccatcgaagaatatcatacgagaatttgca
tccgatttcgaagttggagaatgttggggttataataaatttttttcacttgaagcattg
acaactgaaggttttcttgatacgatcaatgatacattgatcattcgttttcaagttcgt
ccaccaacatatcaacagaaatgtcgtgatcaacaatggtatatcaaacacgttgaacat
gagaatcaacatttaaataatgaaattaaaaatttacaagaaaaaattctttttctaatg
acaaaaaataaatttaatggaaatataatgtcaacaattgttgcaggtcttgatgaagaa
gaaattacagaaacagtcgttgatgttagcgatatgaatgatgatcatgaatacatgttt
cttaaggtacgaagaataattctttttctctttcgaattcgaacattttttttctagtcg
gatcaaactatttctgaagatgatgatgatgacgatgatgatgataataagtaagattta
ttcgatgtcttagatacaatagattaagcctgatttgtttttgtttatagtttagcagaa
aatgacgttgaagaagaatcaccttcaccagaaagtggttcatcaacaccagctgaacaa
aatcttcctcgtcgttcatcacctcgaacaacggtttcagtaactggtgcagctaaattc
aattccattacaactgattctgtgacattgaatctaattcgagatgagaatgacgaagaa
gtacaaaatgcgttcaatacatcgaaaaatgaatcaaatatttttgatgatacattaccc
tttattattgatgagaatatcatactttcaaatattctcaaacgtacttcaaataatgaa
caaaatgaaggtatatttatcaacaaaattcatagttagtttgacattttttctatagat
aattcaacattatttcggccaattccacagaataattccaatgaatctgaacataattcc
agtgatttccttccatatcatgctccacaaagtcaaacatcattaaataatttaatgttg
cttaattcttcaagttatcgaattcgatcgccgaatgaccgtcaatcccgttcacgttct
catcatcgacgtataaatccagctcaaacaaatacaaatgaagatggaaaatctgaacca
aataatcttgcgaaaaaatagtttagtctcgattgaaatatcttacggtgatattgtctt
ttgctgctatatacctatacataaatttattttaaatgattacaaatatttgcaccagtg
tgtgagtgtgtgtgtttattatttattcttttataatataaaaacaaagattagttttct
gatttgaaaatttcaaataaatatcttaataaatttgaagagaaagactctttagcaaac
tagattgtttgttgccggtggaagattgaaacattttcgaatacgatgatatgttcgtac
tcgtgcagattgcatattatgtccagctttacctgaacattcatattcatttattttacg
tgtactctcaccgaacttatcgttttgtgctaatttatccataccagtttctttaaaata
ccaaatcgctgttgcagcagcgattttttcggattgactaacaagattaggttcttttaa
caaatcaagaccaacagcttttccagcattatgataattacaaggataagatatttgaaa
ccatcctcgaccacaatattttacatttgaatgtgcttgaaccccacaccaagatgtttg
ataattattacaggcttaaaagttgatcaaatcaaaaaaaatatgaagaaaactccttac
tgataacttacaattacgttcaacacaatattcttcaagagttattaaaccatctgtttc
atgtgaaacatgagaaagaaatacagctgcttcgttaccatttgccggtttccatttcat
taattccattgcttcaagtaaaccttgaaaacgacgtgcacgtaatccagaatcaagttt
tggaaaagcacaggcaaatatttcgcctgtaatattagaatcaggttgtttttcctgatt
ctttttcacttgaacttttctcgtggcatttttacatggtccagattgacaattaattcc
acaatattcatcggttttaccacaataaccccatttggaacaacattcatttggtggaca
gaaacatatttctcgagttaaacgttttaaattgtttaccaaatgattaccttcagtttc
ctttaatatctctaacaagcatagtattaacacgaacgatatttgaatgagatgcattac
gcaagataaaaatcagttatctgttcgttacttgtacatgtacatgtgtttatatatata
tatatgcgcaaaactgatactatgctttgtatttaatatctcttctcttcttcatcatag
tttacatttttatgataagtacacctacgcctttactcaattgacaaaaaatgttaaata
ccaacagataatggaatatatttttaagcatatatatatatatatgtatatcatttcttt
aacattcatacagtaatgtcttgaagacttatcatattactcttctttttcttttgtcta
tctattgtataaatataggagataagtgatcgtgagaatattttcttgtttaaacatatc
accaacgaagtatttgattagcaaatacttatgttaggaaaaaaagcatcatgtctaact
tgagacagataaagatattttatgccaattttaattgcttgaagggaaagaagaagaaga
agaagatgtattcaatgtggcaatttgcttttgttttttcttctctcgatgatgtttcat
tttattggagagaaaaagataataagaataaaagatttgacacaactttttttcttctat
actatcgcaagtaatgattggtgcctgtaggttatttcttcgcttgattgagtccagaca
tggatttgaggataagcttgttgtttaaattcttcttaatgttagtaatggtgaatttaa
gatctatctctttaatcaataatcatgtaacatcggtaatatcatcatttgatttttctc
ttttcatcgatgattatagctaagtaatcggcattacaatcgatttattcgttctctttt
ctttctttctctttctctttctcttttcctctcttgttctctctctctctctcgcttatg
agaaaagaagaaaaattgatgagaatgtccagtgcacatatgtgaatagagaccatcatt
cgtctcatcttataacaattatcgcatttcttcttcttcttccatgtctcatcttctgtc
catttgaaacttctatttaaccacaaagtcacaatcaaatgatcaaaatcaacacaattc
tcatttgtatcattttattctttcaattatgctttaccaatgcatgtccatcactatgtt
catgtcacggaacaaatgttgattgtagcaatcgaaatctacaaataatcccatctggaa
taccaagaaatgtattaaaactgtaagtttaatgatcatatcattgaaaatgtttgttct
atcaatctactcagatttcctaagaagtctaatgatcaatttgcgtgtccttcataatag
agatatcagttcattaattgttctttttcatgaaatattatcattcatagttaaaagttc
tgttcaagatgatatctttgtttgattcttgacgattgattacatcatgaaaaatgaaaa
atctttttatgcaataatttcaagtgaaatcatattaaaacatgctaattgtaaataaaa
gtcaagtgtaaaataaactttcattatgaaatgaaaagaagaaacatttgacatatgaat
gtgattacatcagattattgtttctttcttctagagatttacaattcaataatatatcaa
ttatacgaaaagatgatttcaaagcatttcgtcagatacaaatcttgtaagtatgattaa
tgatacgatatacaaatcaattgtaaatcatgtctgttatttctcatataaaataacaac
agacaaaataatcgatgatcatcttttgaactttcatcgtttattgacaaggttaagagt
tgtattctttttttcttcttcttcattcggatgtttgaatcatgacaaggtcaagtggtt
aaataaataacaaaagaagcagaacaaaaaatcaattcaaatcacgtcaaaaaaatattt
attctttttatctagaaatcttcaagataatcaaatacatacaattgatacagatgcctt
taaagatctaatatcattagaaaaattgtaagtcaattatagatatcattcatttgattg
cgagagtagaatattggtagaaggaagtaatgtaacttccattcctgctatgcttatagt
caatagtaatgagagacgatcaaaatgatcgagtgtatttatgtaatagaaatataactg
actagaaaatgtaggaaaaagaatgataatgatgatgatggcagataaatagaatgtttg
gttgataaatgagttacaatatgtttatgtttttatagacgtctcaatggcaataaacta
aatcactttacagatggcatgtttagtactcttaaacaacttcaacgattgtatgttgat
gaaaatcttgaagattgaaaattccatcgaatttatttctagagatcttagttctaatcg
attacgagctattaaaatggatatgtttcaaggtttacaggaaatgaataatttgtaagt
gtttttacaagcaaagaacttgattgtacgtggattttattttcttctgatagacaattg
gatcataatgaaatttcctgtattgaatctgaagcttttaatgatttaaaacgattggaa
attatgtaagtaggatgatttaaaatagatttcattcaattttgtttattagaacattga
attcaaataatttaacaacattacctatgttaccatttgaacaatttcgtaatttaagag
ttttgtaagtagattttgattaattctgaaagtttccattcatatttattcatcttgaaa
ggcgattacatgataatccattcatgtgcgattgtcgtttattatggcttgcaaaatatc
ttcatactcattcatttcttggtattaatactcaatgtaaagattctgatacattgattt
caaaagatctaactactttaatacataatgaaggacaatgtagttcaatgggtaaatgat
gatttggcaatcgaaaatattcatatttgtctgatatagattcggaagatattgaatatc
gatgtaatgtatttatatgtccatatccatgtgtttgttttaatggtgtagtggattgta
aagataaagatttaatagaaattccacggaatattccggatacaactattgaattgtaag
aattatcgaagaagttcttttgaaaaaaaagatgaatgtgttcatttgttttagacgttt
ggaaaagaatcgaattatggaaattccaccacgagcttttagttatttgaaaagacttcg
acgtttgtaagaaatccattgattttaataattattctttcgacgatttgatcaaatttt
agagatttaagtaataatttaatttcaacaatctatcctgattcatttactggtcttaaa
tcattgaattcactgtaagtaattctatataagatttcgatctatcttctatcatgcata
caaataaaatagtattctctatcgaaataatctgaaaatcttaccatcagaagtattcaa
tgaattgaatagtcttcaacttttgtgagtgtctaaagatgattatgtcttgttcaacta
ttacgttacttcgaagtattcacgtgaacttcggcattaacatcattaggttgatgattt
atgagatgatatttgaacgatgcctaacgcatgtctatagcacattcgttagcaagcatc
tacagttttgccatggtaatgatcaaaagcacgaagcatgtgaatgatttgtttttgttg
aaaaacaaagaacagaaattcacctcttttttttaatttatttaatcatttgcatgaata
tatctattcttataaatctagtcttctttccaacaatcaccttgtatatttaccattcgg
aatatttcatcacggatttctacatttgcaactcttgtgagcatgttatttttatcgaga
ttgttcgcaaaaatattaaataatatttattgtttgaaattcgatagattgttaaatgca
aataaaatcgtttgcatacgtggcgatacattttatggcttggaaaaattaagtttacta
tcattgtatgataatcaattgaaaacattagctaatgaaacatttagttcattgaaaagt
cttcaaacattgtaattatgatttaaaattgttgagatttagattttttttttgtaaaga
catttagctcgaaatccattgatatgtgattgtcatcttcgatggttgaatgcatattta
cgtgagaaacaaattgaaacaagtggagtacgttgtgctggacctagacgtatgttaaaa
cgtaaatttggtgttttaaatgatcgacgatttcgttgtcgaagtaaggaatctttcatt
tttgttagtcgataatagttaaattctgattcagatcgaatggaatatgaacaaacagca
tatgcagctcagtgtgaaatacaatgtcctcacagatgtacatgtcataaaacaacagtt
aactgtcgaggattacaattacaaacaattcctcatgatctaccaacatttactactgta
ctgtaagtaatacaatctattatacgatacttcgaaattctaagtgatgatttatttagt
gattttcaagataacttcatcaaacgaatatcacatgatgataatcttcgacgtttgaaa
agtctcgttacactgtaaggattgaaagagggtttttttgtagattaaatcttaacattt
cctttatagtgatttacgaaataatcgtttggaagagattgttgatgatacttttgatgg
cattgattcactacatgaattgtaagcatttcatttcgtttgaaatattctttgactttt
gatgatggtttatagatttctcagtaataacagtcttgataaaataacatcacagtcatt
aaatggtttgaaaaatcttcaaatattgtctttggctgataatcgtcttaaatgtattga
acaagaatcattcgatcaaatgcaatctttatctgaactgtaagattttttcatattata
gaattagtttggaatattatgtttatatttattttgagaaatctacaatcaaatccattg
atatgcaattgtcatatgaaatggttaaaatacagtaaaattctcactgattatccaaag
taaatacctcaaacgctgattaccaattcttttctttgtttttctttcaaagatgtatat
caccaactaaactaaacaatattcccgtaagtttttctttcctagaaaatgttttattct
atctcatcgatctgtttcatttagatttctaacattgtcgatgaagattttgtttgtaat
tgtatgtattatccttatatgtggtgtatttatctgatatgtaatactattttcattgca
gctacggcaatggatatttgtggcgcatcacccttaaatacttgtccacaaaattgtacc
tgttataataaagttgttcgatgttcacatgctcaattaattcgtattccatatgaagaa
atgctcgttgatactgaagaactctatttagattcaaataatatcgacgaaattccagtt
gaattagtgaagcgtctaacttatctaacaagaattgatttaagttataataaattacgt
tctatacatggatattacttttcgaatttaacacgattggaaacattgatattatcatat
aataaaattcaatgtttggatttgaatgcattcaaaggattgaaaaatctaagaattctg
taagtattgtgtaattaaagatgattttttaaagagaaatagttgttgttgtttagatca
cttcatggaaatgaaatttctacagtagtcgaaggaacattcaaagatttgaaagtttta
tcacatatgtaaagaagattttttaaattaaataccaggagaagacgtatgttatttctt
tgtagtgctctaggtagtaatccattatattgtgattgtcatctttcttggttatcatca
tggatcaaaactgattatgttgaacctggtaagtgaactaaatcgaaatgatttagtgat
ggtatgaaaaaatgccaatgaccttgttttatttgattaggtattgctcgatgtacagga
ccgagtccaatggcgaacaaacttcttcttacatctccaattacattttttcaatgttat
agtatgtagaattgctttctattctttttcatttgaaactattgtgtcattagataagag
tgaatcagattattatcaacaaaaatgcaattcttgttacaataaatctattcaatgttc
taacaatggcacatgtcgttcgttatcattagataaacatatttgtgattgtttaccgac
ctacgatggagactattgtgaaaagattagagacgtttgtttgagcaatccatgtgaaca
acaacagggaacctgtcaatcacttgcagatggtcgttttcaatgtcagtgtttgcctgg
ttttacaggaaaacaatgtgaaatcaatattaatgattgtatttcgaatcattgtcaaaa
taatggaacatgtattgatagaatcaatgattattcatgtctatgttctgcatcattcac
tggtacgaagaatttaggatgtgcgaattattttcattaagttttgttttgttgttttgt
aggaaaatattgtgaagaagctttgaatgcatgtaatgaaaatttcaatccatgtcaaaa
taatgggcgatgtttacgaacagcaaatggttacaagtaagttattaacaattcaacaaa
cgaatagaatagttttgggatggaaattttgatttagatgcgattgtcctatggatttcg
acggaattaattgcacagagcgtatcaataaatgctcaaatcatgcctgtcaatttggtg
tctgtattaatgatgatcatggatatacatgcaaatgtgatgttggttttactggaaaat
attgtgaaattgctcctcaacttaaatcatcagaattacttgtaaatcaaagtagcattt
caccactgaaatgtacatcagatatctgttcgaataatggcaactgctatgaagaatcga
ttgatactcttcgttgtcgttgcttcgcaggttatactggtgatcgatgtaaaatgttga
agagtgttcattcaaaaacaaatgattctttcatacaattacccaaaccaaatgtacatc
cacgtttaaatgtaacaattgtgttcagtacaatggaaaatagtggtatattggtttatt
ttggtcatttgggacattttgttgcagaattgtacatgggacgtattcgtattagttacg
atattgaaaattcacctggatcagttatatttagttatgatgctgtcaatgatggtgagt
atcacacaccaaagttaacttatagtgtagaataagaagagttattttgtttttttgtag
gaaatattcatgaactacaattgattagtataggaagaaatcttagtttaacagtcgatc
gaggttatacaagacatattattaatcgtggtactcatacttatatgaatactagtgata
tacgtgctttatatatcggtggtgtaccaaatgaattgattgatagagcacttcaactat
ggcatattcgtgaagcaacttcgtttcaaggtaatttgtcttcatatgtttatccttcaa
tgcagaagcatacatctttaatcatgtatattttacgtttattatcctttatttaaggtt
gtattcatgcactctatgtaaataatgatccaatcaactttgctaatgttgattatcgtc
atagaatcttacctggttgtgaaataaatgaacaaaataaattgccatgtacaacatcaa
cttgtcaacatggacaatgtcttctcgatggtttaacttataaatgtcgatgttacaatg
gttttagtggatccacatgtagtgaaggtaagttgtgatatcaatcatcatattgtattg
agttattctcattaaagcatcaacggtacctcgttcatgtgggttaaatatcgaaactgg
atattacatcgatccaacaacgaaatgttcgagtgtgaaacgattacgtatgactaaatg
tattgggaaatgttcatcttctaatgctacaatagcatcatgttgtacaccagttgaatc
gaaacgtcgatactttcgaatgaaatgtgcaagtggttttacttatagacaatcgcttga
cttttttcgacaatgtaaatgttccacaactgtttgttaatttttcaaaaaatatcagtc
aggttgaagcgtccaaacagcgaaagaaaacactcagggcttattaatatttactgtgta
acgtttgtttttttttcgttttatttacttttcttctacgtacttttgaattttattgta
tttgctatttcttagttgaatatttttataaatgaaatatattcattgtcactttgtttt
attgaaatgacaatgaagaattgcagagtgttggtgtggaagggtaaatttcaattccac
atctatattcacattcatacttcgtttacttgatgctctgaattattaacagcataaata
acttgcgtcactgatttcattaaagtttaataataaaacttgcgctgaaaaagatcagga
tagaaaaagagatgaaaagatttttcatcaaacgtctgtatatttctatttgttctagtt
aaactttgtttacatggaaaacgctcttttcactttacttcaaagaaaactaattgtgtt
ctatgaactatatcgtgtgaaaataatagttggcgcaaacgtcaccgactgacgtattat
gcttatatataatacacgttcgaaacatatattttcttgtttatcatttactgatcatga
gtagtaatatgagttctgctgaagaatatcttcgacgtaccactgattggatgacaacaa
ttagtttatttgcattgcttttcatcggtccatttggttgtctttgtaatattcttatat
tcacatccaaacaattaacgaaaagttcatgtgccttctattttcgatgcacagctattt
ttgaactttgcatcttatgttttgggggtatatctcgacttgccagcgaacattttggaa
aaaatcttatcaatgaaaatcaaatttattgtaaatttcgctcttatctcatgacagcaa
tgggtacaatagctacctattttattctacttgcagcaatcgatcgttgtatgattacat
cagttcatattcgatatcgagcatttggtcagattaaaattgcttatcgtatgtctttag
gaactattattatcggaatgattgttactatacatgcttatatctattttgatcttcgac
ccttatgtacaccacaaccaggtgtttattcaattttttatagtgtttacattacggttt
tggctagtatattacccgatggattgatattgatatttactttgtggacattgataaatg
cacattatgtaagaaagcgtttgtcaacaactcaattagcaaacacacgacaacaacgac
atgttcacaaaaccgaagcacatcttctcattgtaagtttccatatgacttttatttgag
ttttatattgttttatttaacagatgatgatatcgcaagcatcaatcacagttcttcttg
atataccacgagtatcatgttattcttattattttttaactgcaaatacgcctaaaagtt
cttatcaaactcttgttaatatattcatatttcaatttagtaatattttattatatatga
attattcaaaatcgttctatgtctatacacttgctagcggtctctttcgtaagataggtc
gtacaagaatcacatatttctatcgtaaagcatctcgattggcacaaaacagtcgtattc
atccgaatacagatgtgcatcaacattaacactgtatttgtgacaatattatgtatgtgt
tgtgatttcaataaatttctagaaactattgtaaacatgttctttgtaatgttccatgat
gattaccattgatatgattagatattgacctgtaaaatataagtattaagtaacatctca
gtcaaagtacttgaatatatttattcatgtcttcaaaattgttagaagaaaaaagtgaat
aaatgaaatcattctattttgttcggagaagatttcggtttgttcgaagatgatatcaaa
taatgttgaaaaaaaaactttaaaaagaacaaacaataaacaggaacaagtgcaaaagga
atagaaaattctaatggatgttcccgaggaaaatgtcgatacttaggacatacgtttgga
acgatataccaaacatacgtagcagtaataagttgtacaatttgtattgctgttagaata
ggccgaaaaaatttcggtaaacgaaatgcaaaatgataatacattaatgtgtgaacaaga
ccattaaaaaagacactacctttttctccaccaggaaaattcatacaaactagaaataat
aaaaacgttgttgcatgatgataaatatgaagaaaaccaatctttttcaatgaatgccct
ttccagataagaattgctgtatcgaaccattcccaaattttcgataaagtaaatgttaat
gtaacaattcgaagccaagatggtattggtacacaaagaaaatcgaatccatttgtcact
tcgcgtgattgaatcagatgatacaaaacacacagagatgcaaataatgaataaaaaaat
agtagtacatggtgaagttttgcgaaaaaatgaatggattttggtgagagtttggatgtg
aataatggaaaaatgattgaaataatgaatagatataataaacatgatccaaaagatatc
acataagtccatggtggagagatatttatggtttgatccgtatatggaatttccattcgg
aaatgtttgaatagaaatgaatataatgatactttcgacatgttttctagaaaaatgaaa
tttaatcattattataacttcgaacaaatgtcttcacgatcgtttccagtatgcggagaa
aaaagaatgagaagaaaagtcaagagttgaaatattctcttctcggtcttttcaaggtat
ttttgtcttgctgagttaccagatatcgcttatataaccatgcctgtagtgtagtgtaat
aaaataactgtcatgtcatgtactgtcttgcgagtacaccttagataagaattatcaagc
actcttacgatcatgttatataacgcgactttttaggtctaaggctcgtctttttaacag
acgattgttacggttaatgagtaatagaatagcattaagacgatttactttgaattaacc
aatcagaatgaatatcatttcaccaatgaaacgaaacgtgaggtgtctcgactagtttgt
tgctaatttatcatcgtttgctaaaatatatattaaataagttaatcctatactatcatt
ggtgatctattttttctttatagacgttgactgtcttttaaggtctaacattagctttat
atgtgtgctgattcctagtttcatacattctctaaaatagaattgagtttgtcaaagaat
atttatttgaaaatcaagattaaatgttagaaatttcaaggttcttattgatgaattatt
gaaggtataagaaatgttgtcatttcatagagcatctttggaaaccaatgaataccaatt
atttcatttgacatcttttcttttccaaaccaattataccaccatcgcataggtgccaat
gctgcatgagcaatataatgattattaattgttgcataacatgaagcagcaatattatta
acaagaattgtaccttcctgtgttaatggagccatatatccttgtttaacaatatcaatc
acattagaaacagtttcactgagtaatacaccattgttattcataacaaagatagtcata
ccagcacgaatgttcttagccatgatataatcatgtgtaccagtaagaagaagatgagat
gatgttaaagataattgttgaccagaaactgtctttacttgtttgaagagagctatcaaa
aaacgaaatatataaaatgtacttaaaggaaaaagattaccgaattgtgtaggttgatga
tccaacatagttaatacaggagtagaaacaatctgttttgttttatcattataagctaga
attacatcatttgattgtaattcattcatttgtttttgttgtccatttactaatgtaaca
agtgaatcggcagcaaaacaacgttgtccagaaaataaaccatctaaacagagtaaaatt
cgattcacatacaaaactcaacaatatcaaaatatcacaaacttcgaagagaacatttcg
tattgtttctagctggacaacaattttcagctaaggatgatatttcttttaatgctgctc
taccaatctagataaacaaataaatagttctacgaaaatttctataatctatctacctct
gcagctacacattcacctaattcttcttttgcacatctaatcacatcaacagcaacatca
cagatcatttttacatctaaattaacaattcctatttcatttctatttacactatttgac
taaccatttatcgctgcaccatacaatcccgatgttaaataacgtagacattcaacaatt
tgtttcggattgtcactgagtggacaattagcatgtacaactgttgtccatacactaatg
agaattgctaatttgaatattatctaaatgtacgtatgaaatgattgaaatgatcaccta
ttcatttcgttaccattttctgatcagaagaacaatgaaatcgaaatgctacgtatttga
atatcaatcgatgaagaaatgatttcgtttttttgtcaattaaatcacaatttatcgtca
ttagaacaacgaatcaaattacaaatccttatgtttttcaatcaataattgaaaaaagaa
tgaatagagcatattttattgtttctatttcaaatcatgactaaaaatccaatctggtct
ttatcaaaaaagtatttcgttgaaaattagataacaagaataaaatttttttttatttca
tgtgtacaaaagaaaatcaatctgtgataactctaataaatgcattcaatcatcacatta
catgtattaataaaaaagagaagaggattttattatcagtcataaacctaaaaaaacaaa
cgaacgaacaatgagatttttattttgaaattttcattattcacatactttttgtaccgt
tctatcgtaaagtgaaagtgattgttgagatgaacgataatgtagataaagaataccaat
actaaataatgccgacagtaaaaaaatgcaatcaaaccaacgatgataaaaattaaattc
taaattcccaagaacttgagaaataatttctctaaagtaaacaattttttatcgaaaaga
aaaagccgaaagaaatcaaatcaattaccgatattgtgctggcatgttcattcgaataag
aagtacagatgatataaaatacattccctaataaaataataaacattttcaacatcattt
tttcgatttaaacatcttaccattaattgagcaagacataaaaatatcacatttgctgaa
cgactacttgaaataaaataaaagaactagaatacaagaacataaaatgaatgactcgat
tgtcaagattacaattatcgaacttttgttaatgtgattaataaaccacgaatacttgta
acaacaataattccaattaaaataaatgatacatattgagaccagaattgtacatcaaat
tcccaatcaaaataatgaactgttaattctattcctttcgtcaccggatcaactaaaaga
atttttcttgttgtttttttactttctattcgattagataattacaaatgtaacaatacc
ttttcctactcgattaaaaataatatttatcgatgaaatcattattttccatatacaata
taatgaaaagaaatgtcctaaaacatgataatattttccttggaaagttttcgaatattc
aattcgttgttgtaaggctcgcaaatcaactaaatcactatataattgagaatagatttc
ttcatatgttaatatatcttgtttaattaatgatatatcattcgaatacaaggaaatttg
attcgttaatttcaatgaaaatcgagaattaaatgttcgacgaagaaaattccatggact
attcatattgagtgttgatgatatcattcgtatagaattctcatgttcaatcaatgcaac
acgtttctttcttgatgcaaccatttccatgacttgttttaaacgtttttgtgcatctct
tatatctttatcagttatagactaaatacaatcatagatttagaataattttcgaagttc
tcatcggatttttcaacaacaaacatttcctatcgattaattatacacatggtttctttt
cctattatattttgactatttattaataaccgtatcaatgttttttttttgtctacgctt
attaactatcatttcttattttaacgaaacacgaaggtctcatgtccgacactgtctaaa
actatatgtattgaataatttcgttgcttactttaataaaataagtcatgtatgtatacg
gacaattgacagctagaatcatcgaagagaaatctgtagaattctatttgaaaaaatgaa
ttcacttaccaccaaatccacttagaatagccatggttgtaacgccaataattcctactc
gacttatacaaaattccatactaaagaattcttctcgattagaaattggaaatggattgc
ctagtttccaaaaaatatataaataaaaacaccaggcaacaattgtcaaaatcaatacca
gacgaaaatcacgaactaaaagaaatgattcacatataaatatgtcctatattcattcga
atgattattaccaattttaattgtgtttaataataaataagcgatataaaatggaataag
aaagactaatagaaaaagcatcgaataaagttccatttgccaatagagataacgtgatct
aaagagacaaaattatgttttagagaagaagaagaagaagaaaaaactaataaacattat
acattggatttaaaagaccaagaatttcgaagataattaattcaaacatcatacaactta
atgcaaatattaatgcaaatgaaagaataacaaatccatttctcacaccataggtttgac
caagttgacgaacaaaaaacatccaaccgccaataaaaaaagcgatctaaatcatcaatt
gaattttaataaaaaaaaaacatcatctttttcaaaactatcaaacatacttgagatatt
gttacgacaacggtatctgtaaaaaaagacatttgtaaatctatttaaaccatctgatca
aaataaattatagcaccattgaaatattcatataaatctgaaagaataaatatattacta
caactgaattcttatccgagtcatcatatcatatgcatcttgtaactagctgactactac
atgaaaatatgtagatgtagagtagcaacagatttgtcgttagtatatatcgaatcaaat
tattactcatgatggtttttgaagaatattaattgacataatcagaaatgtacgtttgta
tgtatttgatctgaataaatgcaaaatgaaatgtgaaaattacgctatagatgacgctaa
atataagtaatgtgttgatatttttgtacagtattggaatgaaactgttattgtcgtaaa
ttattcacatttagttagatacatagttaatcagttggagaaatagatagttagtcaact
ggaattattttgatattatcaaatacacaacataaagaaaaacttgtcgtttgttttcgt
cacatgtacgtttttcattaataagcttaaatatacatgatgaaaagatctcaacatatg
tttgacaaaatatttgtcaatttcttttcaatcattgaattcttatcttttatatcaata
tgtaattctattatctcaagttttggtttctatactattctattcgagttgttttataat
ataattagtgtcaatatctttgtttttacaaataaaaaagtaacattcaataagcaatca
atagattcatttgtaccaaatgtatttgttatagaattgaccttcgtagatctttacaat
atttactccaacaagaaatttcttaatttatcaatagaaacaaacgaattttctctcact
ctctagttcatcacttatcaatcacccccgagataattttactcttcaataacaatattt
gatcatcaagagcatcttaatcgtatctttgcattaagtatgaacattcattgattttgc
atttctacacatgtatatattaaatattttgtcattcgatcaatcatagtatgtgacatt
tgttaataaagtgtgtcgaaaatgagctgacctttttcagctaaatgatcctctattgtg
tgtatgtatgtgataatgtcgaagaaaagaaaaacccaatgtgttttatgttaactcatc
aaagataaatatactcctatagatcattgttgtcatttatcacttgagaaaagagacaga
aaaaagttgagcataaatgccaatcgatgtttacgaaatgatgatattgatctcttccat
atacgttttcttgactgcctgttgtgtaaaacaaataagcatcaaatgatgtcttcttct
ccttcttcttgttagagcaagagaaagagagagagagagagaaggacaatgacaatgatg
atgataaattgtcttactctaatgatcttaacaaacgatatttaacagatttttttcata
cctatcaagtcaagatcaatggattgtagtttttcttgtcattttgtggtttagtcgtgt
gacaattaatcgttagcaatttagttatagagaaatattctcaagagaattctaatcaga
attatgcgcaaagacaaaaacatgatttttctttcttatatcaatgatgaaactcgtttg
taaacgtgttaaatcctattgaaacactttgatagtcaatatctttacctttttttgttt
cttttccttctcggatataaacaatgaacttattacgtcttctctatatctctctagagg
ctcatttcgaaagaagaagaaaaaaatgacatcgcttattatatcattgaaaggatttcc
ttgagtgaattcttcataaaaagtcatatcctttctttcttccacattcatctctagtga
cgatcaaaccgtcattcactcattcattgttgtaccctcgagcattgagacgtcgaactg
atatcagttcagatcaatgtgtgtgtgtgtgtgtatgtgtatcgacactcaacgatgcat
tttaatcgttctatcacgtcttcaagtctatctgacaggtgaagtgatgcgatgatcgac
ttgactaactcaatatgcaaacaagatactgtttcttttcttccaatagacatacgaaag
agagagagagagagagaaaaacaaacgatttaagatactaactcgtcgatttttgagtag
gtaaatgagaagaagaagaagatgcattccttgtctatctatcacatataaatgaagacg
tgacttccattttcttcttagtaaatagatctatacatatatatataaacccatggataa
aagaagcagtcatattatcattcgtcgatgtgacgtaaacgtagttggacatccggtgac
atcaaatttgtaagtgacatacatacctgtcagtagacgtacaaattatttaaatgctct
tgtcatacacatacatagttcaatttattcctgctgtgacatttctttcatttgtctttt
ctctcctattgagttatatctgagtaagttaacatacttctcaaatatgcgcaagaacga
acgagatgaaacttccttcgggaaattgaatatatatataaataatgacttaattagtaa
aaagcttgttttttttcttcacttcttttgtctttgtattatgttgtgtactcttttttt
ctctcttctttccaacatgtaaaacatcgattcatactctctttctttttctttcagata
attctctgaatgaatgaagcaatccgtcgcacgtactctgataattgtatcacttgttct
cagtatgatctcatttattttaagtttaatcgctttatatttaccacgttggaaatatgt
tcaacttccactaacatcatcagaaatcatttcagttgaaaacaagcgaattgatccatt
gatacgcggtgaaattgaaaaatatacagatattctttttcaaaaaggttttttttcttt
ttcgaaaatctaatcattcaaaacttttctcatcctaggtcaaatacattcattcggttt
atcatctcattgtatagttggttcacaatgtggtcaaaatcttttaccatcatttcaaga
tactgattatactttttgtcatcatataaaataccatcgagaatgcattttttctcattc
aatatcttctctggacaaatgttattgtgaaaaaccatcatatatcggtacaattcatac
tctactaattctaaccattgttcttgaaattctattctttatcgttaatattcttcgact
aaatcattatattccttgtttaaatgatatacaacttcgtttaacagcaactgtttcaat
tctattttcgtctttatttctgttggttattattattcaacataggaatcatcaatcgta
tgaatcattaatctattttgaaactatgcgggaacattattcacggcgacaaatttatcc
ttttgcacaagatttagaagtaattattaagcaaatattatcaaatttagagatacaatc
aggtgcatcatttctatttattgtatttgtctttatctttacaataatttcattttttac
atcatcaacggttgaaattaaagagcaattgaaattcgatgaagatgaaaagaaaactga
acaaaatcatgttttgatttcaactccagctacaatggatcgttttataccgtatgaaca
aatacgttttccacgacaaacgaaagtttagatttaatttgaatagatctatatttttct
cttttctgtatgtgttttgtagtttttaatattagattcgattttgttgggaaagaaaat
atatcaaattttgctcaaaattgagatgtcattcgtatcaattatgaatattttctcgtg
tatatctgcaattttcttcgacgcaatgttgtgtcatcgagatattctgagttttctaaa
attactttatcttttgagagaaacatcttatcgatgaatggttactgatgaaaaacaaaa
aaaaaagataaagtaatattcattggtgatagaaatgggtggatgaatattttccttttc
tttttctcttttcttagaatccatcgtccatatacgtatatatatatatatatatagaca
tcacatatgccctgcacgtctttataatcaatggcaatgcatggagataatttaccatga
tcttttttgcgcatttgttttttagattacatataatatgaaatatttaacaatttcgtt
tcttctcgttctcattggttgtttgtttgtcttacaaacagatgcgtaagtagaagaaag
tcagttcttgtttgaaatctattttgttgtttatagattttttaacactggaaaaaagaa
agatgatgcgaagggtcaatgtagtttatataaaggtcgatgtggtggaacaattagtaa
taaatgctgtaaactaccattgaaatgtgctaagcaaacgaaagtttgtggtaaagataa
attatgttgtgttagtgaagcggatattcaacgtcataaacaagaaactggaaattggat
tgctaatcgtaatggttaatcaatatcgaaaaaaaaatgaacatcatattgaaacttatt
cattcatacattgaacattttatctttttttgtattcaataaatcagacgaatgtctact
ctttagcggtacatgtgtatatagcttttaccgttgcattgagtagggaaatcggtattt
agtgacatcttcagatacagatgtcgatctattcatattaaatatagaaaacatgaaaaa
ctggataataatagagtttattgttatcataaattcaaaaattgaatacctctgtcatat
aaggttataaacaccaaccaattgataggtttctaggatcttacaataatatatatacct
gataaaaaagaatgttatatttactaataattcgtgttatttacatatcgtcactctgtg
caaataataatctgaaatttagatcatgtcacaagatgtaatgccgatcgcccaaacttt
tgaatttccatgtggattaaaagtatccaataggatagttaaagctgcaatggaagagtc
tcttggcagcggtgataatcagccgaatgaatatatttatcgtctctacgaacgttgggc
caaaggttcatatggtcttcttttaactggcaatgtccaaatcgatgaacgttttcctgg
tcttctaacagatttaatgataccaagcaaagagaagattgatttagacagatggaaacg
ttatgccaatgcttgtcaaagtcatggcacaccaacgattgttcaaattaatcatgctgg
ccgtcaatcaccaatgggcaaacgatctttccgacaacctcctattgcacctagtccaat
aaaaatgtcgatgggagatggactttttgctcgaacattacaacgtttcgtttcgcctat
accagaagaaatgacacaagcacagatcaatgacgtagtacaaaaatttgctgatacagc
tgaattaatggcaaaagcgggttttgctggtgttgaaattcatggtagtcatggttattt
agttagtagttttctatcgccaaaaaccaatcgacgaacagataattatggtgctacacc
taaagatcgtatgaagtttttatttcaaattatcgatgctatacgagcagttgttccaaa
aagttttgctgtcggtgttaaattaaattcatctgattttagtacaggtggattaactga
agatgaagctcatgatcaaattcgatggattaatgaacatggaaagattgattttattga
aatatctggtggaacatatgaagcaccagcgatggctggacatgaatttgtacctaaatt
agaacgtactcgaaaaagagaagcttattttcttgaattcgctgctaaagttcgcaatac
aacgactattccattgatcgttacaggtggatttcgtactcgaaaaggaatgaatgaagc
aattcattcgaatgcatgcgattttgttggtgttggtcgtccaacttgtcttcaatttaa
tctaccagaaatcttactcaataaaactattgctgatgaacatgcacgagctattgaata
tgaaattcggggaatacgtctatttaatttaataccaattgcaactattggatcaggtat
cgcaacaatatggcacaattggcaaatgcatcgtgtagcaattgaaaatcgcgaacccga
tccgactcttactgtccatggcaaactattcagtagttttcttcaatttttaaagaaatc
tatgccaacaattctattgatatttggaattatatttattgcgattttgattcaacgaaa
ttagttgtaattttaaaaaaaatatttgtttagaaaaataaaactatattttcattctga
atgatagttttcaatgctctaatgcaaggccaagtgtgatgaaagaaggaaattgaatta
tcattttacgtatccacaatagtattctattcatttcaaatgtcaagtgacatatcttct
tcttttgcgaacataatgagtgatttgaaactttatttaatctaataaatggtcatcttg
tcgaagattcatacataagaaagtcctgtctttccattagaaaacagtttttataattat
ttgtatttttctttaaatataaaaatagaaaatctcttttttctcattttaataagacac
ctgagcataagaaggaaacccgttatttcctgtgtcttagtacttattccgtgcagaaga
atagttttctgtctccaaacgagataagttcctcaattataaacaattatcgaactttat
agaaaaaaattaattttctaatttcagaaacaacagcaacaacaagaaaaagtatagaca
ttcatatcattcatcgtgtatatctttctattttttcctctccatttcaagactagtttg
tactacatttcgttaatcaatatgttgaaatgaactcatcatttatgaaaatgacaataa
tctcattatgaaattttacattagcaatagtgttaaaataactcgaaattattaattgaa
ttttttcgttgtgtaaaaacatttgacacgattcggattattacttaaaatgtaacaact
ggtgtttttatgcatcagctgaaattcaaatgaaaactagagaacagatgcgacacactt
ggagtactatatgaaaaatttgaatatgattaatttttgtttgataatattatcttttta
tgaaacaatgaaacttcgattgatattgacgttttttactgacagttttatctatttatt
gtctgttatctttgaggatattagtcaatctattcgccaaaagatcaatatgacattaca
attcgaattctctagatatttatggaatgtatcaaaatgagagaactctaaacaacaaag
aaatagtttttgagcattctaaagacaataagactagtgtattttagttgttcaatgatt
aatctaaagacatgactcttttttttttacatacgtatatatataacaatcgttacaaaa
atcttcacttattatttgctttagaaagaagaaaatatgccaatgttcttcgttatttcc
ctctttctgtcgattctctctctctctctccctctatccacactattatttatcattatt
gaagagacaagcatcttttccttataaaatctttttctcattagattattgacagttaat
attaacgacggcaaacaacattcatcaatttttttcacaatcaagaaaacaagatatcga
cataataactatgcacgtaagtactctttgggacgctcttcttattatttcctaagatac
ttcgagataactgtgtaataaaaaaaaaggttaatangagcattctgacgacaattagac
tagtgtattttagttgttcaatgattaatctaaagacatgactctttttcttacatatgt
atatatatataacaatcgttacaaaaatcttcacttattatttgctttagaagaagaaat
atgccaatgttcttcgttatttccctctttctgtcgattctctctctctccctctatcca
cactattatttatcattattgaagagacaagcatcttttccttataaaatctttttctca
ttagattattgacagttaatattaacgacggcaaacaacattcatcaatttttttcacaa
tcaagaaaacaagatatcgacataataactatgcacgtaagtactctttgggacgctctt
cttattatttcctaagatacttcgagataactgtgtaataaaaaaaggttaatattccac
ttcgagttttccgttcgcaatttttcttttattatttgcacatgtataatatgattctaa
gtcaaaccaatcgattgattagttcgaagaagaagaagaaaaaaagaaatcaagtacttg
aattttattttcacaactcgataagtttattgttcgatctaattgaataggatcgtggac
aatggcaaagacataagttaataataagagaccgagagagaatgaaagacaattttttgc
cttagaattcgtcaatcattcatttttttcgatgaagacactgtgggtggagtgtcccag
tttactcatataatcgttacaatgtctcaaaaatcttctacattgaactataaaaataag
cgagtctgacttccgatgaacacatgacttccgattctttcctgttgatcaatgatatta
tcaatatgagtagaaaaaataatgaatgacatgtacgataagattagattcaattgaaat
acttcgatcattcttttcctatgcatgactattgaagtttgatcataataaatcatcgtt
tttctcgaaatcataaaaaaaatagtttagttttattctatacagaattcagatctattc
ttaaaggtaaggaaatgttttatttacagttgactacatctaccagatgatatttctcaa
caaaaacgtcattaacgagggtttttcttctagatagttgaaaaagttcacagaatcgaa
agaaatcaaaatggtaagattcatttattattttgtattcctgtaaagatttaatagtca
tcagttattgatatcatgatcaaataaggaaattacgactcgatctatagaaggaaagat
cttataagtttttgaaaaaaatgaagaattcacttaatacaagagtcatagacttcttgt
ttacgttctcaatgcttgtgaagaagaaaaaaaaatcataatcttaacttactttttgat
gacatgattccaatgaaatttcaaattttttttctattaatatctacttcaaaaaaaaaa
agaagaagaagaagttttcatcttccagatgaatagttccggttgatttcaaatctcaac
ctattcatttactatcaataaaagaaaagaaaatttctttctatattttgaaaggagaaa
cgattaacattgttcgagaaaacgagaatgtaagtgcgctatttcaaacgactctaaata
aatatatatataaaacttttattcacattcatttttaattaatcttaaaataactctcta
cttcgaagaaaagaaatatcttttaacgagcaatcatttcacacactcagcgtatttcct
tctatcaaaattctactatgagttttgttttaaacacgcatacatctttctcttttccaa
aacctcctcccaaaaaaaaaacaaacatactaaacatttccgtccaaatccaatcacata
gttaatattcttttcggtaagattttttatttcctgagcatgatctattcaatacagaga
agtataaggtggaaattaaattatcaaatcttcctaacatgcaatgatatgaataagaaa
aagtaatgttttctgtaagtaaactatcaataaatcttcatcgtttatatctgtcgataa
aaaaatccgattagtctgtttttattgaagattattaattaacttgtcatcagttattga
aaaaaaaacagaaaaaaaacaacacatcattccccaagtaattaaatcaatcagatttat
ttatcgacatctttatctatttcttcaattttcttttatcaccctatggacagtgacatc
gtgttaatttaatctattagatgagaaacagaaagagagagaaaaaaacacacaagaaaa
agaaagaaagaaagagaaataagcaaagttagtttttactgcaatagttttaaagacaga
acgcgtcatttgtgtatcgaaaattgatattataatggaatctaacaagaaggttttgta
tggcaaagaagacatctttttcttttccctgaaaaattgaacgaataaatattgatttta
aatagtatttattgacaatctatattcttcttaggttacaaaacaagaaacaaagtcatc
tatgactttttgtttctttaaatatacttgttcaattcttattgatgtctataaatgtca
ataattaacaacgatgttttatgattcgaactaatttatattcagaaaaatacaatgatg
acaaaaacgacatttagttatcgactttcatcattaacaccctcatctaatttttctttg
acttccttatcatcatcatctatggctaccgtgtttttcaatccaaatcaaatcttttta
ctaaaatggtccgttcgtatcatcggtggtttattaataactatcggtggtattggaaat
acactttcagctttgacgctcagtcgaaaaaaattacgagcacaagttacatctatttat
cttattgctttagcattatctgatctcggtaagaacaaatttttgcttaatgaaactata
ttcgtcctatatatatatatatatatatatatattgaatacgtgtatatttaggtaatgt
gtttttcagtgttttaaatttctatcttattcgacttgatccaaatcaaaatatgcgatt
gtatagcaatcttgtctgtaaatttcatatgtttttcacttattatttcattaatctatc
tcccacattacttgttgccgttagtgtacaacgttatctagctatagctaaacatcaata
ttcgagaaaacattgtacggttaaaaatgcttattcagttattggattgatttgtttaat
ttcattctttatacaattacattggggaatcttttatgaattacaaactattccaataaa
atcaacaccatcgtcattattaaatcatacgatattatatcgacctgtttgtaatatttc
gttaaattatccttcgtatctatggtttcgttcacgtatgttaggttatattcaatggtt
tctctttacattatgtccatttatcattatgttaatattgaattctttaatattgaaagt
tattgcatctgcacgtcgaattcaacaacgtatgaatcaaaaaaatcaacgtaaacgaac
taaacaacgaaatatgacaattatgcttctatctgtttcttgtgtatttattctattaac
agctccagcctcgacatttatggcatttggacatttatttcgaaatcttcatggacaaaa
atctcaatcattatggacgatgttttcattgatttactatgcgaataccgcagcgaattt
tcttctctattttcttacagcaaatgtttttcgacaagaacttcgtgtgatgattttatc
tttaccaggatgttctaaaatatgtcctgaacaatgtgaattaatgcgaagaaatacagt
tcaaggtggtggtggtggtggtcatgattcaaaatttcctaccatacgtaaaacacaatt
tacaactgtaccattagtaacatcaattgtcatgccatgtgatgaagataagtgtaatgg
tgtgaagaaaaaatcgaattcaacgaatcttttaaaagtgaattcaagtactcgtttgtt
aaatgtaactaatacctatccgacatgtagtggagtatcctatgaaggcgattcaaaatt
gtaagaacgtatttttgttttgttttgtgaacaaagaattcttaaaaggaaaaacaaaat
tgcttcggcgaccctctcttctcattaaatgaatactttcgcatccttagggaaagaaca
gaaagttatatttaaagcagatgaaaaagctcgttttctttgccaaaagatatatcaatg
aataaataattatatgaaagttcaggatatattctttcctgttttatttatttatagtat
aatcatgataagtggttatttcatcagtatgtataagagaacgaagaattagattttttg
ccgtatagatgatgaatagaatttactggtattagttgacgattgttctttaatgtaagt
tgatggtggtgcaattcgtaatcgttcaatattattggaaagaactcgaaaatatcgaat
acttgatcctcgtgatctatagaaacaaaatcaaatagaaatttattgctttaaattata
aaatatttaccgtaatttcggtagttttaatgtatcatatcgttcccagtcttcaattaa
cgatgctgacagacgtggtggaatacccggtaaacaattgtatatttttaaaaaattcat
tatatctggttcacttcggcatctatgatatttttattaagaagacaaataatgagcaat
aaaacattattctatttgtatacctgttcagtaatttccttcgaccttcgggaacgtaag
ataaaaatcctaatgcaattgatgcatttccaatagtaatatcatttgaagaggagaaaa
gattgcatagataatcgattgcatcaacagcaattaatgattgaggaacacctttgaata
ataacaggatattctttcaaataagtagcaatttacaacattacctgtatgtttatgtat
ttccgaacctaggaaaaaccaagaagaatatttcgttcactaaacaaattcataacaatg
taacatacctgatttcatatgtgcaagtcgagcaatacattcagccgctaaagatttaac
tttatctacttcggataatcgaagtatatcaatgagaattccacatccaatcgcagttgt
tactgatcgtttttgttcggaaattaaactcgaaaggacaacaatctagaagtaatgaat
tttatattcaattactaattctatttttcaaaacaaacttgaaatgcagctgtacatctt
ataaattcatcatttgtttgaagaaatttatcaaaataatcaaatgaaagttgataatat
ttacttaaatgtgttcgtatatgtgaattattgtaaataaatgttgctaatgtatttgat
gctttcaattgtacatcagattttgttgtttgtgttaaataaataatatgtaaataagaa
aaatctaatgtattttcaataattgttgaacattccatatttcctaatgcaatacaagct
aaacattgcgctgcttcaacttgtacaatgtcactcttggcatgcatagctaaagcaaca
attaatttaattccatcattattatgaataatttcttgattatttcgattcgatacaaaa
cctggtgcacaacaaatcaattgtaatgttcgtagaacagttaaaactaatgtttcatca
tttaatttcaataaacgtattaaatatggtataccttgtgcttgattgatttcttcttga
atatttaatttaattgttgctgcaccttttgttaattcatgcaatgcttccgtaacggct
aatagatgttcatccgattttaacatatagaaactaattaatttttttactccaattttt
gttgcaacatcacgttttcttgtggaacttgtctcacataatgtccataatgtacaaaca
atgactatttgtaaagttgacatatttgttttatctaaaagatttaataattgttcaatt
gcatgttcacgtaagagtatatcttgaacacgtgcattcttgtaactcaatgcttgaata
gcttcaattgaaacttgttgtaattcttttgatgatgcagttaatgcactaagtaaatga
tcacatataccataatgtgcaagaatattttgaattgtttcattatttttaactaattga
cgaataaaacgaataacagaaagtgataaatttaaatcaaaatcttcgagataaacttca
ataagtaggagaagaaaatcttttgaattggcaattttttgttgataagaaaatgaattt
gaaataacatttgatagacaatcaaaataggaacaaattatttgtgatgaatgttctttc
gtaatcaatttcattaataattcaattaaatcttgttcaaccatggattcaattaatgat
ttatctgtacttaaatataacaaaacacgacctaagataatcaatatttctggattagtc
gaacgtgtatgttttaacattgaactaaatgcattttttattgtttttaattcgtttttt
atcgttggaatttcagttgttacattatagaaaagaatgaatgttgttagaagtacatca
tcattttttgaaagagtgaacaattgaaataatgtagatagaagatcattttgaagcaaa
ggaatccaataagaacttataggtgaattatttgccggacgacgagttaatgattcaatc
atacgaccacaaataagactttcttcatctttaattgaaagaaataactttaataaagat
ttccaaacattgtactgttcggtaataattggaagatcaagaatataacgaactgtacgt
tcattctgagaaagaattgcaatggaaatgatatctaaatagaaaatagaatatttcgca
aaaaaacaaaacaatctttttcaaaagatttaccgttgccattcgcatcaatgacattta
aattcacgggatattctaataaacaattgataatttctaatcttccagatgttgtagcta
agagtaatggagtaaattcatcttcatcatgtgttatagcttctaattgtgatttaagat
catttcgtttctctgcatcttctaaaatattcttaacaattccatctaaaccattcaatg
ttgctcgatgaataggaagatatccattatcatcataaacattaacttttgtcaattcat
cattcatttccgtattataaattgtcgtagatggatgcatctttttgataatcaatagaa
tgtacagttgtcaaaacgaccgaagtcttattaaaagaagaagaagaagaagaagaaaaa
agtgttttgttgttaactcaatttctcgttacttttatcgacggaaaaaaatacgagccc
gtcaaatgtcttaataagcaaaagatagaaaacatgagttttctaaatttcttttntttc
tttttctttttctttttctacttctttttgtcgttaaacgttaatacggaaaatgaatag
aaaaacaatatttgcttattcatgacattaaaagcaatcaagttgacattgacataaaaa
atcaatatgaaatatgaaccagacggcgaaatgaatcagttcatacatatcagacgagat
aaaatcggttttttttttcgtgttctataacatgtgatgatgatactatgattgtttgtt
tcacacagttacaatgaatggttcaagaacgataggatgtcggtagaagaaacacatgat
gatatttctaaagatcataagaatatttattggcgattactttttcttaatctagttatc
ttatggtcatatcattcattactatctgcacagaattattatatgaaatattttccgatg
agtcatttagaattttggggaacagtcttagctggaagtatgttatttttttgtcatata
attcaattatttgatttctataaatttggttttacaaaacgaatgatacctggttttatt
ggatatattatcgttggaatattagttatgtcttggaagaatccaattattttattaatt
gcttttgctactgttggcggtttgaatactttaactgaatctcccgtctatgcaattggt
ggattatttcaaactggatcattttcacaagctattcaagtaggcaatgctattgccggt
tttttaaatatttgtgtaaatacaattatacgtttgattgtcttacttgttcatagtcat
attgatcatgatcaattatcattctatttatttatgagtgttggaattctgttaagtttt
cttgctatttatgtttattatcaattaatacatataccatcaatacaaattcgaattcaa
caacaaatgatggcatttaaacaagcaaaacatggcaatgtaacggaattacatttgatt
gaaaatgaaatttcctattgggaattaattaaaattttaaaatctcatttattcgtacaa
ttttatactttatttattactttattattatggccaggtattccatgtaatgtattaaca
aatggttggtttaaatatgacggacatctttggtggtgctcaccatttgttattggaaca
tttaatttcggtgatttacttggtcgaataagtgcaattaagattcatcaatatttctcg
gaaaaaatctgtttctatgcttcaattctacgaacatcttttattcttatcatcttcttt
cgtcatagtatcaataatattcttcttctgatcttaatcactttattaggaatgacaaat
ggtcttctagcaactgtttcatttatgtatcgtccatcgactattattggagtgaataat
cgtgaaaaagcagcatatttaatgactgcagcattatatttaggaattgctagtggatca
attgttgctgctagcttagcattaacacatttactttaataaatttatttttgtctcgat
tattctatagagattttacgatgtaagctcaaaggacaaacagtaaaatacgttttttgt
ttcattttttattattgagcattagtcatttttaaacgtaaagagaactaaaataagcat
tcatccattcgaagtaatagaaaagaaaaagaacgcactcatcacatcttgtgtgtttgc
gccaattttttgtctccttgagggaagaaaacagaataaaaacgttttttttttctcttt
cgagtaacatattaaaaaaagaaagaaaaaatctcttttatactaatggaatactttaaa
ttaccagcttcgatttgataaggtaaggatataagataggatagttatcaatcattttct
tcatattgaaactgtttggaagcattgatgtttgtgtcaaaggacataataaaatgtata
gtacgatattcgagtgaatctttgactcattttgaaatgatgtgattaatcaaagcagat
taaactttatctatacgattgtttagtcttcagacgaataagtcagcacttaaacatacg
attctgaaacgaaaataacacgcatgcgtaactttgaatggttgactgtagaaaaaacaa
agaggacgtgtttattgttgatgtcaaattaaatgcagagcttgtcatataaatcatgtt
atattgcaaaaatattcgtttgtgtagttagaattatccttttcttattatatgatcaaa
ttcaaatattttttgtatttattctctacatacctgtcagtttcaatcactcgtcacatg
agaaagagaaaaagcgtttacgtatactgttgaaattaagattaagtaatcgattttcgc
tattatcgattgtgatatttatttaacctttaacaatcgcgaatacagtgagcatacaaa
agtatccatgtattattgtaccttttactattactaaaataatatatcatcattgtatgt
tatagttgacttttaatttccgaacaaaatggcaacttcgaatgttaacaatttaaaata
tgatattgaacatgaacaaacatccaccgaggatgaatatttggatcagcaaaggaaact
tcgtgaagatattgaatgcatattacaaacccaagatttattatgtcaaaaagtgaaatc
attaatttcacaaacatctgccgatattctattcgatttaatccaagaactttatgaatt
caaaatcaaatctgaagaaatcgaaaaagctgcaattacaattcaacaacaattacaaca
tctgattaatgatgatacacaagatttaaaacaacaattaatggcaatatcaaatggata
caataccaaattaaatgatcgttcagaaaacgatattgaacatttaaaaaaagatattga
acaattaaaatcattcttcgaagaaattaaacaacacagtcgaagaaaacaatcacaaga
acaaaatcaccatcatcatcaacatcgaacagttacaactgctacatcacacttgattgg
tatatcatcagataaacgtagtcatctattatctcctacgagttcttcgaaagaagatgt
taaaccatcagtggataattttacatcattatctcgtttacttgttagacaagtcagccc
atcggtgatcgatttaaatgaaaaagactttgatttcgatacagaacgtgtagaagaaaa
agaaaaagtaatagaaatcaacagttctgatccgacaccaaaaatcaatcataaaattcg
tctttctaataatattgtcaaatggttacgtggtccattgaaattcgctgtcgatggtac
attctatgtggttgatttatttgcacgaggtacacatataagtgatactgttattaacgc
tgtcaaacgaggagctgctaaacaaaaacaattttcatcaatagaacaatcgacagatga
attatttcgatcaccatttattgaaattacatcagattggaaatatattggtgcgaatga
agatcaaggttatagtagtgattcattttggatacgagatcctcaaaatcgacgacttct
cgttaaaatacaagatcatgctctatgtgctgtcaacgaatggttagcttatgtattagg
aaaactactcggtttacctatcaatgaagtacaaattgcaatttatgaaacgaatcttgt
cactttacataaagatgttgctgaagaaaatgaacaaacacttacatttatggatttacc
aaaacaaatccaagaaactgttattactgatcccttattagaaggaatggatttatttga
tcatattatacaaaatgttgatcgaaatccacgaaatattttaattactttaccaaaaac
agcttcgattgaagatgaaaatgcgaaattaaaaatacatctcatcgatcattcgccttg
ctttggcatgggtaaactcaatggtctcagtgttttcgcaaataaatttcatagtcaaca
tcttgcagtcgtcaaatttgatccaataggtcaagcgaaaaaatttgaacaatatctttg
caaactaccagtagaagatcgtgtattgataagaaaaacattgaatcgttttgcagctgt
tacggatgaacaaattgattggttaataactgaagtacaagatttattatcagctagtca
atacaatcgtatacatagtgtcttatatcgacaacgtgatattgcaagacgctattcaat
acaatggggtcttcaaattcgatctccaagtgaaaaatcacatggaaatgatcagttgaa
tagcaatgaaaaagatcttgaggatacgcatctctaagtaaagaaagaacatgtatatat
agtttaccgatttttgttaatctaatcaagcgttatgtacataaaagtttttaatatttg
ttatttccattatttaaggagatggtcttgtactaggccttgaattttcaaacaaataaa
ttctttttttctatcatttgacccttcaacaataatctaaaggacagtacaaaacagacg
attgcgaagatataatatatacatttgtcgagggtaagtacaatgatgaattagagtaaa
caagagctttgattgatacatcgttgacgtttctggtaaaaactcataacatcatatttt
taaaatctaacaattctattcaagcattgattttgatcggcaatatattcattagtaacg
attacaaagcttcactcgtttgcaactagttttcagtatgctaaacaatgataagtaagt
atgtgactacaagtactgatacataactgtgagtctagttgtttcagttaagtgttttct
tgtgtgaagacaatttctcttttagcacattcgtacgctttaatcttttatttaaaagaa
agattgttgcttaggcagacaaatgttgcccctcatccgcacaatttcgtcatcgcaaca
tgtttacgatcgcaaacgatctcatacctcttgcagtaaatgtaataagtaatctgtctt
catacaatgtaaaacgacatatttcctttgccctcacttataacataaaataaagataaa
ggaacaaaagtattgttcatataccacaacaacaacaacaacaaatttatgaagaactga
ccaatattcttgtgacttagagaaaacaatgatgcaaaatggaaatgaaactgaaatgaa
aagtgtaaagataatgtagacgtcgtgtttcacaagatactgaagtgttattatttatta
caacttaccaagatatcatggctacatcaaatattacggacgatattaatttacaaaatt
taaaagttgaagagtcaacaacaataaagttcgaggaagcaactgcagaaaaatctcaag
ctgtgactgagctaccatcggtagaagaagtcgaaaaagctctgaaagaatggacaaaac
aaccattgaaagctaatcaacgtaaacctgatgaaaagatattacctaaacttgatacaa
gaaatgtattgattactagtgccttaccttatgtgaacaatgtaccacatttaggtaatc
tgatcggatcattattaagtgctgatgtctttgcacgttattgtcggttgagaaattata
atactttgtacatttgtggtacagatgaatatggtacagcaaccgaaatgaaggcattta
aagaagatcgtacaccgcaacaaatttgcgatgaatattatgaaaaacatacaaagattt
acgaatggtttcaattagatttcgatttcttcggacgtacatcaacatcaaaacaaactg
aaatttctcaagatattttctggaaattatataaacgaaatctcgtcacgaaagataaag
ttaaacaattatattgtgaaacttgtcaacgctttcttgctgatcgtttcgtagctggca
cttgtccagatcctatttgcaagtatgatgatgctcgtggtgatcaatgtgataattgcc
aaaaattaatcaatgctgtcgaattgatttcaccgaaatgccaagtttgtcgtagtacgc
cactagtcaaaacatcggatcatttatttctcgacttgcctaagttagcacctgaggttc
aaaaatggtttgacaaatcaattaatgatggacattggacaaatacagctagtcatatta
cggacgcttggcttaatggtggtcttaaatcacgatgtatcacacgagatctgaaatggg
gcacaccagtacctttagaaggttatactgataaagttttttacgtatggtttgatgcac
caattggttatctttcaataacagcaaattacacggatgaatgggaaaaatggtggaaac
aaccggataaagtcgaattatttcaatttatggctaaggataatgttccatttcattcca
ttatctttcctgcttgtctgctcggttcacaagacaattatactattgtgaatcatcttt
caggcattgattatcttaattatgaaggtgcaaaattctcgaaaagtcgagatattggtg
tgtttggtgatgatgctcaaaatacaggaattgcagcagatatttggagattttatttgt
tatacaatcgaccagaaagtcaagatagtaatttcttatggaataatttaatggctaaca
ataactcacaattaataaacaatcttggcaattttattcatcgagttattcttttttgtg
aacagtatttcaatggtagaatcggtgatgcatcaaaattagaaacacaacttgatcaat
tatttgttgcacaaataacccatgaattaaatgcttatgtaaaagctatggaacgaacga
aattacgtgatggtcttaattgtgtcttacgcatgtctagttatggcaatcaatattggc
agacgaaagaaccatgggcaaaacgcaaaggttctgagactgatcgtatcgatgctgaaa
taactattactttggcactaaatcttgtttatttattgtcactggttcttcaaccataca
tgccatctacatcgaataaaattcgacaacaattgaatattgagcaaactatttatgctt
tggaaaattcttttcgttgttatttaccaattggtcatacaattggacaagctcgaccat
tgtttaaacctgtggaaaaagcccaggctgatgctttgcgtgaacgttttgccggtcaaa
agacatagagaattaaataaagtctttgctgcgatgacgaaaataagtggataggtagca
atgccagtctaccagagcaacaatttctcttaaaacaaaaggaaataaataatcataact
catttctatattaatgaaaagatttttctctgcaagagaaaaggattaggatactttttt
taagaagaaagaatgacatagaaaagacgtatctttatctatttgtgcaaactattgccg
taagtcaagatttttttataagttaattatctttgttcgtctatttgtctgcttcgcatt
tcttcgtcgtatacaactgaaatcgaacgtttgtcatcatcgtcatcaacaaactcgatg
tagagagaaaacgatcttattatcaagtcgattgtttctttaagtgttctaactatgacg
atcgatagatcgatcgattgactgaatagtctaaaaggataacacgtattgaaacagatt
gatttcattttcacgcttgccaacatcgaacaatgacagtaaatatgaagaaaagagtgt
ctctaaattgtatgttattaataaagaagaaaactgtcacatctttacggatacatttat
cttacccatggagcatagaacgtttcgacgatcgatcgatgtttctgaatcaaaaatgat
acgacgacctggcaatatgaataaacgatcatcatttcacgataccgtatatgaataata
aatcttgactttcttgcaaataaactttctttttatttaggttcttcgtactcaacaatt
agtacgtgtgttgaagacgatgaatactgttggtgaaattcgacgagaagatgtttttgg
tttgaatctagataataaacaacgtcatcgacgttcagggacaatggtaaaataaaaaac
aaaagatttctttttagtaatcatcaaattaatagggatttagtactctaatgtgataga
aataatcaaataaagacttgaaatattcttcttttctactatacattcctcttgatgaga
aatcacgctgttatagaagtatgtgttgccaatttatcagttctttgaattgtcaaaaag
atgattgtgatttgttcttggatgaaagaataagatgattataagagataagcaaaagag
aaagcgattcataataaaatgcgtcgaccatcacgattgtcttcatttgcttcagctgaa
actcgaattcattttcgcattgatcgagaacgtctttccgtaattaaccatcttgacttg
aatgaaaaaggaaaaattcttcatttaggctgcatctgaagaaagtagtgaaacatctag
tgtttcacctgtcttagattcacaaggacttgtaccaggaacaacagctagttcacgacg
tattggtcaacgatttattattcttcattattcacctttcaaagcagtgtaagttcatta
gctgatcattcatacaacatattttgattttgattatctcagatgggattgggttgttat
tttactcgtcttatatactggtattataacaccatatacaatttcattcctatctgaaga
agatcaaaaacgagcaaatttaaatgcacaagcagttacaagagaattcaatcgagaacg
aacaagtaatcatgtattagttttaatcgatgtcttggtagatacagtctttattctcga
tatattaatcagttttcggtcagttattttgtttatgattctgtacgatcaattcatctt
tctatttttgtattttatttaagaacaacatttgttttaaaagaaactaatgaagttata
acaaatccaattttaattgcgagacattttgttattgattcatggagacgtttcggtgcc
gatatactcggtgctttaccatgggatattcttttctatggtaatggaagccatttggta
ggaaaaaaaacaagtagaaaaactaatttaaatagtgtttattttcttattgtagacaat
gcgactagctaattgttttaaattagcacgtcttttacgattgattgaatttattcgaaa
ttttcagaatacagaatatcgatcagctgttttaatctttctcatgcttctatttgctat
agctgcacattggcttgcttgtatttttcattttattgcgattcttgaaagaccaaatct
accggtaaaatattcttggttagatcatcttgcacaaaaatatcaaatgccctatcgtgc
aaatgatacattgagtggaccggatgtgaaatcgaaatatttaactgccctattctttgc
aatgacatcattaacatccgttggatttggaaatgttgcagcaaatacgaatggtgaaaa
gcttttctcgattctttcaatgttagctggttcatttctaagtgcatcaattcttggaag
tgtgacaacaattattataaaattatatcaaggtgcagaagaattaaaagaaatgaaaca
aagtattgatgattttattaaacatcatcgtattaataaacaattagctaaacgaatgga
agattcctttgaacatgaatggaaaaatacaaaaggaattgatatgaatagtatattgaa
aacatttcccgaatgtattcaagcagatatatgtttacatttaaatcgtgagttgttaaa
tgattgtccagttttcgaagatgcaagtgaagtaacattacgagcattagctttactttt
taaatcaacacatgttccaccaaatgatgcactgattcatcaaggtgatattattaattc
aatttattttattcgtggtggtcaagtagaaatcttacaagacaatgaattacttgttat
acttggtctaaatgatacgtttggagaaaatccttgtcgtacgatgaatccagaaaaatc
aaaatgtgtagtacgaggtttaacttattgtacattgaataaaattcatcgagatgattt
actcactgttttacgactttatccagattttgcgaaatcatttatcgaacaatttcgtct
aacatttgatcttcatcattgtgaattacatgaatcgaaaccattctataaattagatgc
agatattcaaatgttaatcaaagaacgtaatccaaaattacagaaagatcgacgattgag
tgttttaagtcaacgagaagatgaagcaaatcgtatagcaaatttacgttcttatcgtgg
tctttgtagaagtactgaacttagtattgcacgatcgattagtacaacaattgaattatc
tccagaacaagcacaaataaccgctgaacattttgatttttgtcgagacggaaaacaaac
gacactatcagtaccatcatctcatagttagtatccgttaaaaaaaaccaatcgtctata
aatattgtcgtatgatttgtttttagctgtttattcaacacatcttacagtaccaaaaat
aacaacagctgtttttccagagagctcatcgaagtaaatcttttttcagtttagatgacg
acaaaagactttctttctctcttgatagtttaatgcaacaatatggaaatggttcgatac
gaaatatggtggacgtagatgcagaattagcacttctacagaagtaatatacataattat
gaaactgttcatcataataatctctttttttatcgtgttttagacgtgttgataattttg
aacaaattctccatgataagatgaagacgttatttgacgctgctaataatcttgctttag
caaatctttaccttcaaactaataatcgaaaccaatccattggaataatagaaactaaaa
actgtcttttaatcgatagtttacaacttccgaaagatgaataaaagagaattatttttc
gattactatttgaactgtattgcatgtcttactttatgtaaattaagatcgtttatgata
ttaattgttctgatatttgaacggctaggaagcatccccataacaaactatctaaacata
tagaatttaaatagaagtattgacactaaattggtcgataatattattctttctttttcc
tatttgatactatcaacatagctacgacgactatgcatgaagaaacaaaatttgcatttg
tgtgtgtacttaagagaaagtgaaatcaaactatattcactaatttactttaagatagtc
atgagtgtaaacttaaatccgctgatttacatgtctcttttcatgtactaaattcgacag
ttttcgtatttcaaatacatgacgcatagttgcatcgtggataatgaagccatcgttctg
ccgtaattcaaacaatgccattatctcactattcaatgaatatatatttgaaagaaaagt
tgttttctttttatcgaacaaaataacaaatgatgttctcaaataaatattcggtagacg
ttgaaaatatcaagatattcaatttgattatatattacgttcaacagcgattcgtacaaa
ataaacaacagaaattacgtgtcataactaattgtttcaagtaaacttttagaacaatct
caaggtaattgggaagatatgagtgatgaattggtttttacaccagaaatattacaacag
atgaatgatttacatattgaattttgtctcccaaatgatcaatcaaaatgaacagttcaa
aaacgtgctatagctttttctaaaatccatcttagaacaaacaaaacaattgagtataga
agaaagtcaagaatatacatggttgactactcaaaataatacagcgatcaatgaaatcgt
attgaatcaacatggaatctccatggtgaaaatcaatgatgattacatattattttttta
aatagaatttcgttatattatatattttgaaaagaaatttcaataaaacaaagcatgttt
aaatacatatatatgacaaaaaacaaacttttaattctgagagatgatttttcgctcagt
tgatccaataacagactccatgatatctgtatattgtcgtgctttatgtgcttcaactac
tgaatcattaacaagaaaaagacacctgattaaattggagaaatatacaatagcttcatg
agaactatgtttataaagaagatatcgccatattaaatctgtataaacatcttgaatacg
aatgatttcttttgcattcgttaaattgtcaatagatatatcggaatagttcgtataatt
cgatatcataaaagcaacaactgcacatgtcatcttcatcaatggaatatctggatcaag
ttgattaactaaacgtttaattaatgctactgcagatggttgaaaaataagttcagtaga
ttcgaagaatgttggctgatcaagtaattgagtttgacgtaatacacaagcgacaccaat
acctgttgtatattctactgtatgccgaagtaatgtattacgatcgtgtacagatatcga
aagaagatcacgattcttttcaaaacttaattgcacatttgtcatcattaatgtataaaa
attgtttactgatgtatatttaaaacgaaattttggtggtagtgcattttgttcatccat
aaaattctgaataaatggaaggccactgtattcatcaaaagaatgtactatattagagat
ctgattccattgatcgacacttaatgtggatagatctgctcgtaagagatttaatgtagg
aatctaaggaaacaaaagaaaatatgatttaaaagtttcgaaacttatagtatataaatc
ttactaatggtggttcgtttattctaactagagctgttgatgttgaagttttgttttcat
ctttattatgtttagcagtttgaggagctcgaatcatgtcaatcgacattccatttgcga
aacattttactaatcgacaatacgaacatgttcgacgattattaaaatcaatttgacaat
ttccattataattacattttaatgatgtctgtaaaagaaaaagattaatagaagcgaaac
aatttaggtttatccaacaactaaccgatggtttttcagcatttcgtcgaaaaaatgttt
tacatgaacgacaagcaattgcaccgtagtatgaatattgagcagatgcaccacaagttt
tacaaacacgtaaaccttctgccgttgttgttggtggtacttttgatgtatctttagtag
tctcatccattatctgcactgataaaataaattcaatttcaggttactgaagaagaattg
acaaggtgaatgaagttggaaaagacagtgccgacatatataaagagaaaatacgaacgt
gtcgaactgtatacgatgtatgtagttcaaaggaacatttttgtgttcgaggtgcacaaa
taaaatgtcgaatatgacctcgatgatctcttttgtatgggtgacttaatatctatttcc
acattctttttaaacataatcattttcgttatttcaacatgcattacaaatacgtgtagc
tgttgttgatgcatctttcgtagtctcttccattatctgcgctgatacaataaattcaat
ttcaaattacagaaaaagaatcgacaaggtgaataatgttgagaaaagacagcgtcaaca
tatataaagaaaaactacgaacgtatcgaaccgtatgcgatttatgtggtgtaaaaaaga
catttttgtgttcaagttgcacaaataaaatgttgaatatgacctcgatgatctctttag
tacgtctgactcacatcaatttccacattcttgttaaacataatcatttctgttacttcg
acgtacatacgaataaagatctttttttataacacactgatagtgtacgccttcatatct
cgatttaacttatatttaataataagaatcattaaggtgcagttataggtgtgaagatga
gatgacttcattgaaagtacattatatcgtattcatgtgtctagcataatatgacctgta
atcaaacatgttttgttcttgaagagaaaagttaaacgtatgttcattcttgattaacaa
acttttattatttaatttatttcaaatgatactaaaaatatttcttatcatattttctga
taaattggtccattttaaactacacatgtgatatttctcatagagtatatcggaatattt
ttgatataagatagttcgtctcaataagacaacaagagaagattttcagagacggttacg
tgttgtactcaatatgactctatcaaacatattttcgagtcttttcattggttcaatatt
gattttagcaaaagctaatgaagaaatttttcatcaacgagttgattgtcctgacacaag
ttcatgtatgtctcaatggggctattgtggcactggagaagcctattgtggaactggttg
tcagagtggtccatgttatggaggatcaggatcaggtggcggtgattcgaatacatatca
cggagaaggaacacattatgatggtaaatattctatcgtagaaaatatctgatttggatc
cttactattacgtagttgctgttggttatactgcttgtggtacacttcattctcgttttg
atatggttgcagcattgaatgctcctcaatttgatcctcatacaccaaatggtaatccaa
ataaaaatactctttgtaacaaacgaatacgtgttcaaggaccgtctgggactgttgatg
ttgctattgttgatcgatgtcccgtatgcaaaactgtatgcgatgagagaaattattatt
gttgtacaaaaacttacatttatctctatttgctagggtgatgttgatctcaatgaggca
gcatttgctaaaataggcagtacttcagctggaagaattcgtattagttggcattggctt
tagatattttccattaatttttcaatcaattaatgtttattttaaataaacgtaatcatg
tctttgcacgatcaccttaaatgaatgagtaaaatacgtcagtacacaacagtaagactt
cgaatttttgttaactacagtttgccattgttaaatcgatattgaatacaaatatattat
ttaatgcatagatagttgcatatcaaaagcgcaaaggatatttcattataatttgtaata
aagaagacacgagattcttcgataagggtattgtcgaatagaatgacatcatgtagaatg
aatcaaacattgacaagtcttattcatgctatgtttgtctgtttgctcatgtattcgctc
tagagaaagaacacatccgatcaatgatataatagagcaaaacagaatcggaagaaaaaa
acccaataacaacgtaccacgagtttaccagtttgcttttttcttcctttgaatgattca
tgcacaagatgtagaagaaagaatatttattcgttacatgttttttttgcctaacactcc
cattttttatgttgttttcgtttcatctataacccctttttcatcgctgtcatgtacttg
ctcaagcaatcagcaagagatatatgtataaaaacttcgtttttttttctataacatagt
taatctgaatattgttcaaaagcagatgaatatatatgttctattgatttctttagaata
ccgttttaaaaatcaatatgtcgacaactctccaacaacaaatgtcagtagatactcctg
atattgatgaaagtctctattctcgtcaactgtaagttgttgttgtttttttcccattgt
attcaaaacaaattcttattaacattttcgatggtagttatgtgatgggaaaagaagcaa
tgcatcaattagctcatgcacatgttctcatctcaggcatgactggtcttggtgtcgaaa
ttgccaagaatattattttaggtggtgcaaaatctgtgattgttcatgattgtgaaaaga
ttgattatgcagatctttcttcacaagtatgtctaagaaaaatatcgtcatgtagcaatt
gaaattccaaagcattcttttagtattacttcaaagaatctgatgttggtcaaaatcgtg
ctcagattgctttagaaaaattagcagaattgaatagttatgtcgtagtaacatgctcaa
cggagaaaattgatgaagcatttttaacaaagaatagaattaatgtaagttataacagag
aattgaatagttaatttgaaatgaatcaataggtatttgttttaacaaattcaaatcttg
atgaacaaattaaagttggtgattattgtcataaatctggaattaaatttattaatgcca
atactaaaggtttatttgggtaagaaaagtctttgtctagattttaggaatacatgttcc
tgtttttttctagacagatcttttgtgatttcggtaaagaatttcaagtagttgatacca
atggagaaaatcctgcaacacatgttgtcacagaaattactcatgtttgtattagttaat
atccaatgatattattgactagatttcgtattgtataggatgaatatggtatcatttttc
tgggaactgaacaacgacatggttttgaagagggcacatatgttacttttcaaggtgtaa
aaggaatggttgaagttaataataaagaatttcaaattactgttccaagtaatgttcttt
tcgagattattcagttgcaaatagagataatatttttcaaggtccatatacatttggtat
tggagatacgagaaatttcgggatctatgaagttggtggaacagtcactgaagtaaaaaa
accagaaatagttaaatttgtaagtttgtcaacggtgaattctgaagaagagaagaacac
tttttctatagaaatcattttctgaatcattaattgaaccagaaatgttgataagtgatt
ttgcaaaaatgtctatgccttcaaatcttcatttggcatttcaagctctttctcaatttc
gacaacaatacaatgcaactccaattccatgggatgaagtatatcataattaaattcatt
tttgcattgtttaccttcaaaatttaggctgacgctgataaattctatcaaatagtcgaa
aaacttaatatagaaaatcgtgaaaaaccatttacagatgaattaaataaacattggatt
aaattattttcaaaaacatgtactggtgatttatgtcctatgcaagcagtcattggtggt
attgctgcacaagaagcaatgaaagtaaagataaataacttacatatgaagaatacttca
cgaagttttcttttttccacaggctgtcacaggaaaattcatgccaattcgacaattttt
atattttgatgcaattgaatgtttaccagagaatgtttatcaggcatctgatgaagtttt
tgaaccaaaactacctcagacaaaaaattcacgttattactctcaagagattgtatttgg
tcaagattttcaacagaaaatttgtcaatcaaaatattttgtggtaagattcttaatgga
aaattagaaaatatctagcatttacttttaggtcggttcaggagcaattggatgtgaaat
gttaaaaaattttgcaatgatgggtatgggatgttctccagaaggtgctatctatgtcac
tgatatggattcaattgaaaaatctaatcttaatcgacaatttctttttcgtgcatggaa
tattggtgtaagtctttttctttgatgaacaattattctgatttttgtttttcttagcaa
atgaaatcaaaagtagctgctgaagcagtcaaacaaatgaatccatcaatgaatattacc
gcatttgtcgaaggtgttctaccagaaactgaacatatttatgatgatacattcttcgaa
ggacttaccggtgtcgtcaatgctcttgataatatcaaagctcgtatgtttctattgaaa
tgaaatattgtaccgaatattttgtcttaggtgaatatatcgatcaacgttgtgtttatt
acaaaaagccattagttgatagtggtacattaggtacaaaagcaagtgtacaagttgttg
tgccactaatcacagaatcttattcatctacacgtgatccacctgatccatcaattccta
tgtgtttattacataattttccaaatctcattgaacatactattcaatgggcacgagata
attttgctggtttatttaccaatccagcacaacaaacagaagaattcttgaaaaatccga
aagaattttctgaacgtacagcaaagagtctttcggactatgatcgaaatgaaattattg
ataatgttaaacgtacacttggtgaagaacgacctaaaaactttgatgattgtattaaat
gggtaagaatctttgatttcttctcgtaataaaagttgaatacatatatatatatataca
tatatttcttttcgtagtcgcgaaatctttttcaagagcaatttcataataccattgctc
aattactctacaatttccctagcgatcaaatcactgtcaatggtgaccgtttctggagtg
gaaataaacgatgtccacatgttttacaatttgatgttaataatccaactcatttagatt
tcattgttgcagcatcaaatcttctcgctcacattcatcacattccacaaacacgagatc
gtgaatatattgctcgagaagtgtctcaaattcaagtatctgcatttcaaccaaaatctg
gcattactatacatgatgatgatgaacaaataaaagctgatatggaacgaaatcaacgac
gaaattccattacacatacttctaatgccacagatatactcaatcgtttaccaaactttg
atgctgttcgagatatcaaagttcgagcacatgaatttgaaaaagatgatgattcaaatt
ttcatatggattatataactgcaacagctaatttacgagcagaaaactatgaaattcaat
ctgctgatcgtagtaaagttaaacgtattgcaggaaatattattccagctattgcaacaa
ctacagcaatggttacgggtcttgtttgtcttgaagtttataaatttttacaaaatcatc
gaaagattgaatcatttaaaaatgctttcgtcaatttggctttgccattcttcggtttta
ctgaacccgtaccacctatagagaaaaaagtatgacgaaaaataagtattattctatcag
tgtttcaattcttttcaattttagtatcttaatacatccttcactttatgggatcgattc
gatgttcaaggtgacattacattagaagaatttatcgaatattttaaggtataaaagtat
agaaaacatttttagtcgttccgttgacatcgaacttgtattttagaccacatataaact
agtaccaactatgctttcatctggattaagtcttatctatgctccaactttgatgcgaca
acctggaaaagcagacgatatgaaacgaaagtaagatttttctcaaatatcatcttgaat
tttgtaaaaatcttgaatttttctttaagaatttctgaaatctatgaaacggtaacaaaa
cgcaaaataccacctcatgttcgttcattggtattcgatttttcatgtgaagatttcgaa
ggaaattatatagaagatgttccttacatcaaatacaagctacaataaacatcaactaga
aaacaaatgtgaccttattgtgtgattttttctttttcaaaactttttaattattccaga
aacactagatcaaataaatcgaactattaaaagtaccatttatctgcttacttatgattc
gtaaaccgatatctaaatagcttattcttttttccgtagacaacgagataaaatacggac
aaaaagcaacttataactttcttcttgtatgataagatgtgcaatgctataaccatgaca
tttatcttatcgttgaaaaagattcatcaatcatattgaaaataataattattataacac
tgaattgagtttttgtaagatgtcttcatcaataaaatcatcgttgacacttccattgga
atctaaaatatcagatgtttatcccttaattgttttacttcgtcctgattggtctctaat
caatattcatctatgtcgactaacaggtggtattagtaatgttgccttcgttgtatccaa
cgattttgatcaatcagatacatttgttattaaaatttatggattaaaaacagaagaatt
tatcgatcataatgctgggctaatcactttatcaattctttcaaattatggatttgctca
accaattctacttcaatttacgaatgggattatctacaaatttattcctggtaccgtttg
cacagagaatactatgagagatattcatattgctccattgatcgcacaacatctagcgaa
atttcattctattccacttcaagatcacaatcaaaaaccttctctcattccattaactcg
aaaattcgttgaattgattatgaatagtccacatcacccagaaggtaactcagatcaacg
catatatatatatatatatgataaatcatttcttcgcttttagatttcatttctctatgt
tccgacatcgattggattgaaaatgaaattttacctaatatgattccaaatccacaatat
ggtagtgatttagtgctatgtcataatgatcttgtctgtacaaatattttgtataattca
tcatctcaaacaatttcattcattgattttgaatattgtgctgtaaattatgctctcttt
gatatagcgaatcattttgttgaatatgcaggtgttcatcaaattcattttgaacgatat
ccaactagagatgaacaaattcgttggttaaatatttattttgaagcacgaaatttaaaa
ttcgataatccagaaaaaacatgtcaaacaattgatcaattttctgttttgacacatctt
tacattggtctttgggcatttacacagcttgcctttgctaaagtcgattcggactatgaa
tcttacggtcgacgtcgacttaatcgatacaaagaattgaaattcattctattcaatcga
taaacaatcacccttttcatttcttcctatgtacttctgtacaaatacttatgaataaaa
aaatttcaaatagaatattaataatagatggcactagtttgcaactccatctcttcctta
tgaattcgatttgtgaacaaagaatctgtattgatcaatgagaaatgtcgttactataca
cacacagttctattctattgtttctgtaattgtaattgtgatttcatttacttttaatta
gtagatactttattgatggcattcaaatttgctttggttggatcgacaatggcagttgtc
ggctatacaacatataaatatatgataaaaccaaatccaagtatattttaatgatgaatt
tttcaatcgaactgaattggaattctaggtattttcaccgagaaaactttctacgaagaa
gcacttacattaacacgaggatataaaccaattgctgaaaaattaaccgaacctcttcaa
ccattaaaaataaatacatcaaatgaatttaataatttgacacttctcggagcacaagtc
agtttaatcaatgccttactatcttcactatacaatcatggtttgttttcttccaggttg
aaataccaattcgaggttctaaaagagcgggctcagtttattgttatgccacacgtgatt
cattagatgatgagtaagaatcaaactgtaatccttattcttctacaatggactttgatt
ttagatggcatgtcgacaaattagaatttaaagccaacaatcaaccaaatcgttttcttt
tctatgatcggacattacgacgtgttcccacgccaactgaacaagcattgattgattata
aaaaagaacttgaagaaaaacgagcaaaagattcagtagtacttcctccaacaccagtac
ctgtgtgaaaaacgttgatgtgttcattgttattttcttttacgaaataaatttgtatga
gaaacataaaatcttcatacaaatttcttttctagatcgaatagagcatggcagatgatg
attcactcagtgacgatgatgatcaacttgatgtaagattgattttgttttcttctattt
ctatattcaattgcgatatgttgtttttgtttttctttatagattccagataatactaaa
catatcttatccatacaattaggacaagtcgatattgattgttggtttcattctccatac
attgatgccgaagatggttcaaatgagaaaaatcgtgttattgaaaaattatttatttgt
gaatattgtttacgatattttcttaataatcgaaaataccatcaacatatggtatagaat
aactcgattttttttgttgcagaaaaactttggaatatgtttttcttttcagaacgaatg
tactcttcgtcatccacccggtcgtaaaatttatgaagatccaaatggcttatgtatata
tgaagttgacggaacggcatctcaagtaaatttttttaacagcatcctttaaatttcctc
tgaaattgatatgtttagctttattgtcaatgcctttgtttattagcaaaattatttctc
gaacgaaaaacaatttatttcgatgttagcccttttcttttctatattctcgtcgaatct
gataaacgaatgaagaatgttcaacatattatcggttatttttctaaagtaaatattttg
taaacgaaatcattgcgaataaaattttcgaatgttttcataggaaaaattaagtgatga
atgttacaatcttgcctgtttaatggtatggtaaatcttctatttatttggattgataaa
tcgatactttctctagatattaccacattatcaacgacaaggtcttggtcgttttcttat
ttctcttagtatgttttgattctagatagaagaaattcatctacaagttcttttaggtta
tgaattgactaaacttgaaaagaaaacaggtacaccagaaaaacccctatcagctcttgg
tcaaatgacatataagagttattggcattcaacaatactaattaaacttgaagaatatcg
gcgttcacagattcatgccactgttattcaattaaggtttctttgactacttcattttca
ttacaaaaactctgattttctcttcagtattgacacaggaatttgtattgatgatgttat
tcaaactttaatcgaccttcgcattgctcatccaggaacatcaataatcgaaagtaatta
taaacaaaatgaagctcgtgatcatcgaaatcgtcgtcgttttaaatccaatatggatat
agatcaatgtgatgataataataataacacattgagtccgacttccgttttaactattga
tgaagatcttctacacacaaaaatgattcgtttaactaatagcaaatcatcattgaaatc
agatcaacataattttgatccgaagtatttacgttttactaatcgacgatgaagaagaaa
aagatttcgaagtcatacgttgtatatacgatggatgttcacagagaaaaacaagagctg
aaaaaaaatatatttttttgttttgtgcatttatgtatatagatataaagtagattgtat
aacacaaatatcgatgagaataaaagttaatcagcaatattagattaaaaatgtatgatc
ttcttcatttatcattcaatttcaagaattcaaatttaagaatgattacaattcaattag
aataactatttttatttcaactaataaaaaactaataacgaattttatggccgaactaat
atacggcttgacattgaatcgtagtctgccacttcgcagacactgattttgccttctcga
tatcgttgtcgagatcgatgaatgtacatgaatatggcatcacatataatgcctgcaatt
accatgaaaccaatacctgaacctgaattaccgaaagagaaagagagagaaaaaattgca
tacaaatttcaatgaatatttgttttaccgatagcaacaaataagttaacaatattgaat
tgtccacctttgcctgtaatagtcacaacaaaacgtaaaccgtagattttagtcaatgtt
cgataatcttttccatcctgatagtatttttgagcaaatcgataattaattcctggtgat
tgttttacatctccactttgtaaaagagagaattcatattttggattacatgtgtttgga
tgaagatcaaaattacatgtccaatcttgacgaatttcaatcaaaccaccctgggtgaaa
gaatatacatatgtttattctaccatatttctttcgaaagactgtttacttcgagtagaa
gtgctgttttattcgtatcaaattgatcgagaatataaccaagtagaaatattggacaat
cggcatttgctgcactgccattgtatcgacatttaaaatcaatatcgctttgaatatttc
gtctaaataaaataaaaaacgtttcattctttgaaaaaaagcaaaattaaataataaaca
aacaaattctttttgaataatgtaaatgaaatcattgttttaagaaaaaccgtgaattct
cgaagatcattttcattaataacataatctctagaagaataaaaacaattatttttttat
ttcgaagagaaacataactcacattgagtcggatgattcttccggacaccatccttccat
ttgacaaacagttgtatttacatcttctcgacttggtacacattcgccagtaaaaaaacc
tatagagtaaaaatcatgtcgagaaattttccttaagatcacaatatcttaccgaaagta
tctggtgttggtttatcagttttacataatgttttggtctcatttgtgcaaaataatttt
tcatctaaagcctagttttgaaacaaagaaataatcgattgaacaaatagaaaaagaaga
aaagtttttaaatattactgttggacaaagtccttgtgtttgatttcgactgacagtttg
atgggtcgcaacaaaaaaggcattattttcctagcatagatcgatgaatgattgaatgaa
ataattgaactttcacaacataccattggtggaatttcatattcaggtgtatcccatatg
tacttcgtggcatcatcttaacaaattctatcaatcgaaaatctgctcaagaaaagaaaa
gacaatgtattaccatttccggcaactctagcaattcccttcactttaattatacttgtt
ccatgaggttcttgaaattgttgatatccttttttccatacaacaatataactatgaaag
atgtaaacatgaattttttaaattttcattgaaaatctctcacccgacaatatacacaaa
gattattaattgaagaagacgatggactattccaatatatgtattaggtactttaactat
tttaactgtagaataagtgaaaaatacgctgtgaaacaacgaagaacaagtttcttttac
tagaacaatagaagtctttttttcaactatgtaataacaaatggtctcctacctgatata
gccattgttggagaactcgagaaatgtagataaaaatgatagaataacaaactcaacaac
actttttgtagcgtcccataatcttatcagtaagaaacaaaaaagaaagtccaataagtt
gctctttgtacaacagtgattcatgtttgagattagattttagaatagatacaacattct
ctttgaattttattatttaagcacgtattaatctgtcaacaagaattaattataaataga
atagatttcaacaatcataacttccagaatgaagtgcatgtatgtcatcgttcaagtcat
aatgacattattcacagttcatgaatagcctcaaggtctagatttcattaaatatgatgt
caagtattgttcacaaaatttgaaaataaaccatgagcaagatattctaaagatgaacta
ttttagtcaccgtacattgttattttgtttttttgaatataaagaagttatttcgtaagt
attggagagacaaaataaaaagaaagacattgcaaaattgacacagacacgcacattgac
aaaagaagaagaagaaaaaaaagaagaaaaaagagtttaaaaatccaaaaattccttttc
atataaattaattgatgaacgagctggttcttcatcttcagcgtccggaaaattgttcgc
acgtatatcaggtatccatggtgcacgaacttttttcaaaaagatctgtaaccaatcaat
atcacgaaaccatggatgttttttgatatcattaacaccattaaacatcataccaagtcg
tttagttaaatctttttgtaataaaccacgaatgatatcaattaaattatcagaaaaagc
agatcgaggtcgaaatttcgcattgattatcttatgataaatcttttgttgatcagcatc
ctaaacagaatttcaattaattgtcaaatatccacaaaaatatttatctatttacccaaa
atggtgaataaccagcattcatttcgaatattagcacacctaatgcccaataatcaacta
gacacgaatcatgtcgaaagatattttatcattatatgcttcttcttcttcttccttacc
tcccatattgtaaccacgaccaagaatgatctctggtgcaagaaattccggtgtaccaca
aagtgtataagctttgccacgatcgatttttttggcaaaacctaaaaacattctatcatg
attatgcaaaaagaaagcaaatgcaactgaccaaaatcacacattttcatataaccatgt
cgatcgatgagcaaattttcaggctaagagaaaagaaaaccgaattcatatctttacatt
ttgtcatacaaaaagaattttactttaagatcacgatagataattcctaataaatgtaga
tattctaacgcaagaataatttgagatgcataaaattttgcttttttctcatcgaatttt
tcacaatcacgtaaatgtcgaaataattctccaccttcaattaattctagtccaatataa
agatttgcattgtctttaaatgaaaaataaaatcgaataataaacggaaaattgagagat
tgtaagatgcgtttttcattaacaacatgatcttcttgtttcattttatgtgcacttttt
ttattgattattttcaatgcaatacgatgagattttaaagcattatcatttaattgaaga
tagtcaggtaatggttcacgtatacatttaacttctttaacagaaccaaatgcaccacga
ccaagtggtcgaataatttgaaaatcacgataaactaatgtgaatgttgttggaagtgta
tatcgactatcgaattcttcacgtgcttgtttatataattcactcggaatacctccgagt
gatgatgaacttggattattcgatgatgatgatgatgatgacggaccgttacccattggt
gcatgcgtaaggagaactaaaataacacgtgtaacaaggtttattttagtcgatgataat
aatgagtgaaaaagtccaaaaaatgatgtctctattcttatctttcttcgttttcttctc
tctctatatgtggaaaaaaaagaatacgaaactttttttcttatagtttttcgaatagaa
taaaaataacttgtaattttcattttttctctgatttcttcagatcacgatgagatttct
ttctcgacatcacatcagtcatgagttctacttaattgaattccgtacgtaaagaacata
aaaaatcgatcagatatgcataattttttctttttattctcactcgtactaaatcgtatt
atcataacacttaattaatgaccttttgacattggaattagaaactaaaggtaacatgaa
aagaaacaagaaaatatcatgcttaattctccaaagatacaatgctattagactatctca
tcaatcattctcgttttctttctgtttttgtcatacatttatttaaagatcatttcattt
ttctattactgacaagataagaaatgaacatcatcgtcacgacatattcaaatgtaaatg
tagcaagaaaataaaaagtcgaatatgatggatgtcatcgtcatcgacgttattgttaca
aaaaaaacggagaaaaagaaaaatctgtctattcaaatcttcattcgaataattaattaa
aaacaaaaaataaaaactaaatatgcactttcgtgaatgataatttcaaaaattaatcta
tttcattattgcctcttgagatgatataatagaagaatctaatgaagaggatgggaagca
gaaactttgcatgactatcatctttgacatgcatcacattgagaaacaatgctgtatgcc
tttctcatcaaagacttactacgcttattctaatatgatcagtaagagtaaaaagcatag
ttcgtgtttttcctacatcatcatttttctctcaaattacacgctaaagtaatcgtacta
ttactactacaacaacaacaacaacaagaacaagacgtcattcaatttcttaaagaaaag
gattaatacacgcatttactttttcttctaattctattgaaccagtaacatcaagacaaa
atgtgagtttgtctaaaacagatcttcttcgtctatcacatctaaacgattacttatcga
tgaaaaaaaagacgatagaaaacgagacatcgaactacaattaatataagaataagtatt
acttttctttctctctctctctcttcgacaataaaaagaaaagaaagataatgaatgaaa
attacataggttaataaagagcgagaacaacagacaaggtagagaaagaaaaaaagatat
tacctcagtaataatgtatcaattcttcttgtatgttaaacaatagattatatgagaaac
aaaaaagaaagaaaagatgatatttttttctctttcttttttcttcttcaatggctttct
tttaattaactcgcgtccatcaaaattaattcaatggcttcttcattctattgttgtata
cactctttaatataaacaaaagcacaagaagaagtagaagaaggaacaaaagtctttctg
acctgaatgtattcttcaaacgttcggctttttttctctttcatatgctaatatgtaatt
ttcacaatcgcaaaccaacatgccttgtcatgtgattttagttttactaataatacacac
gcaacaacagcaataccaaagaaatcaatgatacttgacacatactgagtggttaacttc
ctgttcaacatcgaaggctttttttttcatttttttttctgtaatataaatatagacaga
tagaaattcgatcacttacgatgagtacgagtcgtagggtataagtgtctataatatgaa
tctggttgccgatgaatggtaatataagtacgaaaacgggaattattcgacattgaatta
aagaatgtaaacgaaagttatgttatcaatgtagatatatttttcccttttctttattct
actttgcaagtcagaaatggaatttatgtttattatgaatattttcttgtctattatgtt
gtcaaactttacaagtgggagacattacgatcacaagcatgtgatgatatacgaagaaat
gcatgcatatcaaatgacatgcatcttcacaattgaaacatcacataaaaaaaggaccga
tatgcacatcaagacatagaaaaaactaaaagattctttcatttttttctccaaaataac
atgtctttgtcaagagagaagaaataatttatcgagtactttacctttaaacggcgaatc
tcttaaatcattgatgataacatgaagtggtggtacaccttccggatgttgtggatgttc
agatttaattgtatgtccaagatgaagtttcattcgttgtaaaatagattcttgttgtat
ttcaccattcgtaacaggattctcttgagaataatgataatcagttggatcactaacatg
ttgtttgacatctttatgtttatttgataatttagaaacaattttatcgatttttttagc
taaactatgactcataattatttgtccttgaaatcaatcgaatgttgctctaggttagtt
cgaagaagataaagaatgaaaatgatcactagcttttctattttcattagaataatacat
cgacatcgacgtatttatcgtccatctgtcacaacgaaagaataaacaacaatatatgta
aataaaagaacgactatgtagaagatacgttctatctagacaaagaaatcatggtaagaa
aagaaaatttttaaggttttttttttccatatttctatgaagtatcttttgttttcttgt
tgatctatattgctagtaggtcgacataatgtcccttaggatcattcattcatcatcatt
ttcaacgacaagaatgatacatctgaattttaataataacatgtgttttctttttgaaaa
aacaaatccattatgaatcattgcaagaaaaaaagacttgttaaatctttttgtgacttg
agtgtgataaattagaaatctaatagtagaagataaactcttgggatttatttgattttg
tctcagttctattctatgttcaacattagatttaaagtagataattgataaataaacact
aaagaacaattctatttactatatttcatgttatttgatgagcaaatagaaagctagtct
ttgcaatgattgtctattgttattctcagtattttttttaatatatttttttttgacttg
tagatgaaattccttgaaacacaaaaagaattgacaaaaaaggatgccgacttccgcatt
cttctatcgttctattgtaattatttcttttttcaatcattaataataaacgtttgttac
ggacacatcttattcatttttttgtgtataaaaaaataaactagagaagtagaataaatc
ataaatttgttcggagtttagaacatatatgcgaataaataagtttattatttaaatctt
ttaaggttatatttttcttcacgaacagtagttaagaacgttttatatgcggtgcttgaa
ttgtataaggttgataccgagctgagacagtagcacctgtggatgttgttgtatgtcgtg
aagaattgttgactgttgatctggaaggtatacctgtgtaataaagaagataatcaaaca
aagcaatgagattaatttatgattattaattctttttatctcaaaagattttattgcttc
ctacatatatttatgaaaatctatttgaatacctgtcggtggtagtgatgttgtaaatac
agggtatgctttaaataaagaacagaaaacggaattatgaattgttaatatactattgtt
tactcgattgatttggatattcaaggagatgagttccattggtaagaaaatttcctgtta
gagtatcaaatgttggtaatgatgttaatatttgaaaacaatttgaatcagcatttgaaa
tgaaagatgcttgtggtacaccagctaatgtcggttgcgtcggagttgatgtatagaaat
tgggtgctatcgtcggaggtaattgttcagaaaaatagttgtctgacatctgtggtgcga
taattaaagagggaccaattgctatttgattgttggaatacggcgttcgttttgctagag
aacttggatcacgatatgttccattaatgattgctaattccgctaattgtttctttttaa
tataatcttcaccatcagtctaataaaaacgagaaatgatgtattatttttcgataggaa
aagatatgtttcttactgatggtattaataatttattgatttcttcttttgctcggtcga
ttttcatttttgcacgattttcataatcttcacattgaattaatacatgaagatcctcat
ctaaatgttcccaattcggttttccacgatgaagttcttcctattgttaaacaattattt
ttctttatagaagaaaacaaagaatagaattattaattcactcctactttttgtttatct
ctcattgatcctcgaccacgaatcattattttacaatctgtttgagcttccaattgcttc
gatgtcattcctcgtggacccaaaagtcgaccaacaaaattaaactataaaagaataaat
acaccatgaacttccgttcatcttcgaaatcataatcatgcagattatcacataaattta
tcaaaaaactagaaaacaaatatggtttggttatattatatcaatatttaaaacaaattg
aataacaaaaaaaagagaattagtttcgttatatttgtgattgagttttactgtgcataa
gcatatatcagaatgaataagaaaggatatgtatatataatcataaaggaagtgaaaggg
ttttgctttattgcttttgaaattgaaaaagagagagcagaaagaactgtttcgactaga
tttgttagaaattaccgtatatatatatatatatatatagatagatagatcgacgtacta
gtaaatctagagaacaaatatgttcacactccatcagaaagaagtacgtcaaaatcgaga
tattggaagagattataactgatatcgcatatcttagactaagacataatcattcgtttt
ctatactaacggaaaatatactttctctcaacttacttcaggatgttgatgaacaggaat
atagattttgtcttgaacaacttttctttcagcattaacttcaggtacggtacgttgtat
ttgactgtgaggatcatataaattcacacgaactttgttaatttctacaatcatatattt
aaataatagaataatgtgtttatgcatacataccttgatcaagtaaacgttcgatatgaa
taaataaactgggtagaacagatagttgtcttctatctttaagtaattgtgataaatatt
ctggtttatcaattaaacttgagtcagtttcagttgataatggtgatgatctaaatcgaa
cagaataaatgattatttcgattcttttgtttaatttactaacgatgttactgcagataa
ttcttgtatgtctgacgttgattccgtttgtttaggtagatgagcattcaacatttgtac
agatgttggcgataacattatcaatgtaatactgttcgatttgatttatgaatgaatgta
catttacatgtaataaaatgtattgttcgttgcacggatgattgggcgaagaaagagtaa
gacaggtaatataagtagcaaaaaagaaaaaaaaaagaatcttgtctaataacgtgctcg
ttttttcatttcttattattgtttatagaccatgaaattaaaatatcaagttaataaaac
aagtgaattactctacgataatattaatacattcgtttttgagaactttattccattgat
ttctttttaaatataaatacaactgacaactaaatgtttttcttcatatttctttgactc
ataatttgttcttcttacgtccaaggaatatgtacagtcagtcaaaaggcaatcatgctg
agaaataccttcagttttctttttttttctcttctttttttcgtttctgcacataaaaat
atatttttcttttcagtacatttgtttagtctgaagtgaaaaagaaaaaagaatcatatc
tgtataaataatacaattaaatttgttgtcgtctcgattattctgttcggtatgttgtat
cgcttgatacatatgtataaaataatagatctcatgtttgatttaattgtaaaatctgtt
gaggaaatatatttgtagttgtggtttaaatcagatcgataatgaactaaactatttcat
tttcaatgacaattgtcttcttcaaaatgattttcatcttgatacagtttaaaattcagg
aacgtataaacactaaaacgaacgatatgataatcaatttcaaaaatttcatatttattg
catcgtaggcaactatctatatcgacccacatgcgattgaaatcgtcttgtctgctattt
ttattgctagatctgtagtatggaaaaattgaaggtttgaggtgagaatcagaggaatgt
atgttaaaatatataaagtaaagcatgtgtttatatgaaattggtgttcagtcgcaaaat
agcgtcagtgtttttataagtatcatgtcaaccaaaagccgcgccgccaaaactgacaaa
ttttgatcatagattagaacttcgtttatagaaactcagaagtttatactgtgtctttat
ataaatgtgtcttgatgtagaatatatcaagagagcagtacaatacttcactttttgaaa
aaaaccctttttaattcttcaaaagcgttacgaatgctttctgaaactccctatgatttt
tcaaaattgcttgagatttcccaccatattctgaagtattcttaaccctttgagtctcgg
cgacgtatatatacgtccaaatgcagttattgaagagaggtgctcctagtatatttttta
actgtttagagcatctttttatctttttcaggtgatgccagacaagcaccagctttcttt
gtttcctataggcatgttagtactacatatttatgttgtatatatgctttctttcgttct
ttacactgatatttattattcctcattcagtgcattccagtgcaattagttttctttcgt
tcttttgtttaaattagtcataaagtattctctctatatactctttggttaggttctatc
tttctgtgaagttctagttagttctgtcttatctagaaaatctagcaagttctttccatt
tcgaaatggtaggatatacaaagatgaactactaatagagtttcagtataaaaatactgt
ctctttctaaagaaataaagattctcttgaaaaacttcttataaaaaatttcgattttcg
caaaaacaagccgggactcaaagggttaaacatatgttgaaagttttcagaaattcgcat
ctcattgaggaaaaggcgcaaattatgtgatcaattaacaaagtcatccatgccccagga
tagtcatttgtcattgttctactaatactgattttgaaattcctattattcgatagattt
tatttaggtgagaagtgttagatttagaatggataaaattacgcgcttttaattaatata
ttctcataagtaactttttatacgaataatagcgaatgaactgcaaataacattaacaaa
tcttagtttttactaagcgaatttttcaaatatatgtgattcggttacggttcggttcag
cgttttaaattttttcagtctctcggtccggtttattttttaagatctcggtttcggtgc
ggtttaaattttgaaaattccgaaccgcgcccatctctggatcctagttgacaatcaatg
attgaacaaattgactaacagttgcatttaatgtagcattgaattgtaattcagaaagta
aatttgatgttacaaaggaacgcatagtaaagcgaagaatagcatcgttaattgtttcat
tagtaagttgacagagagaagtaaggagttgaacatattgagcacctgtattataaagat
agtcatcacctcgataattaacgactctcatcattaaaaaccattgttctgtaacaaaat
aacttgaacaaactggatgtaatattggattgaatgaaacaaatgtttgagaatgtattg
ttacattcgaacatggacattcgagtgtatcggaatagagatttcacaaatctttatatt
cagttaaggaaggatttaatacattaattatcattgtttgcgtagttaacgaagataata
agagaagtatggtaaatgaaccttaaacaaataaaaaatatataattatagaaacgtaaa
accataagtataccatcaagcagcaacacaattagcaaagaaaggttatcatattttgtt
agaaaaaccgatggcaacaaaacctgaacattgtaaagaaattgttcaagtttgtcgtga
taataatgttcttctagctgtttgtcatgttctacgatatttacctgtcgttaaaaaaat
taaagaattaattgagaaaaatgttattggtaaattgatttctatacaacatattgaacc
tgttggtaagtaacgaaaaacaaagtaagatgtatgaatttggatcaatacgttttattc
tcttaggattttggcattttgctcattcgtttgtacgtggtaattggcataatgaaaatg
atagttgtttttcattattagctaaatgttgtcatgaccttgatttaattcaatattgga
tgcaaccacgaaaatgtacagaaatttccagttttggcaagctaatgcatttcactcgtg
aaaataaaccacaaggtgctggcgatcgatgtttgagttgtgctgtagaatcgacatgtc
catattcagcaaaaaaaatttacttagaaaagcagaatcgtcgttggccagtatctgttg
ttgttcccgacatcgaggaacatgaaaattgggaacatattaaagtaaaagttcaacagg
cattggaaactggcccatatggaaaatgtgtctatggtgattgcaataatgatgttgttg
atcaacaagttgttgcgttgaatttcgatgatggtatagaaagaaagcaaatgtgaagta
tttgacaaagatttctttatcatattataggagcaacggctacaatgcaaatggttgctt
ttacagagcaaatttgtcaacgaacatcacgtatatttggtagtcatggtgaattgacat
ggacaggagaagatacagtggttcattatgattttcttacacaaaaacggacagtttatg
atgaaactgatcttagtagtgctggtatcatgagtggtcatggtggtgctgatttctttg
caatggattcatttatttgtgcattatctttgaacaagcctgaattaattggaacaggac
cagatgattcattagctagtcatctgattgcttttgctgctgaaacagctcgaaaagaga
atcgtgtttgtcgaatcagtgaatttatttaatttcaaacaacaactaactttttctgat
tgaaaaaagaacttttattcgagagaaaaataaacaaaactgatatgattaatttatatt
tagaaattcgcttaaattcgatgtagtagaaaaacattcaaattgttcgagatcaattga
tgatgaaagattcgatggaattgttacatctagattagatattgatgaatgatgtgaaat
tttttgttgattttgatttcgatcagtttgtattgtttgactatcaaaatttgtatctat
acttgttaaatctggttcaatacttttcattcttaaataattatgataataaattttaat
aaatagtttatgttcaatagaaatacttttcttcgtcggatcttttttcaagtggagtat
tttcaaattttccaattaaatttcgaacacatattgcttgatcaccgaatgaaagtgaat
ctgtctgatcatattcggaactattttgaagatttgttaatgatgaatgaattggttcag
attgtatatcttcgtcagttgatatcttccattgaataccatatttaatagaagatacag
aagtttgctcgggatcaataacattgattatagaaagttttcgatttacagttgtatttg
acgaagaaggtattggtatcgtgtgactagaaaacaaattttctatcctagtagaactct
cattttatctcatgattgaacagtgcttctacagtcttaattattcagactttcaatgtt
catcgaagatcagtgttgttatatcctgctgagtactatcgttctctctatctcatctaa
agttcgcttacgatacgagaagaagaattcttacttaaattcttgaaaaggtaaaataga
ttcgagtttattttcttcatatacatgattcattttcatattcgatcgttcgatctcatt
ttttaaatgatcatgaatataaatgacatcattttgtttatttctcatatgaataatggt
caatgtcattatactaacaaatacaattgctattgaaagactaccaatcaattcgattac
caccattgtaaactattatttcgatgatatttattcattatataataaaataatataaaa
atacgaagtttttcagttgattcatatataagattgtttatttttcttcttcttgttgcc
taagcaatttcgtatcatctttcaaatgaaaaaaaagacgaagacgaatagaatagccag
tatgaatatatggtcatggttcattgagttgctcgttcaagtgttctataagttcaatta
cttctttttttcttctgtatttgtgatacatacatatatctacaacaaaactaaatcaaa
ttttctcaaacgatcaacgaacaagtgttgtttttctctgtctctttcgactagtgacac
gtacaggtgaatcggaaaatcaaaagaaaccaaccgtannnnnnnnnnnctctgtctctt
tcgactagtgacacgtacaggtgaatcggaaaaatcaaaaagaaaaccaaccgtatcgac
tcttattatttgtttactcattctatcaatcaaaaacaatcaacgatgaatgaaacagtt
gacagtgtttatcgtttcgttactgatcaatcatcaacagcatacagtaaaatgaattca
ttcgtttcatcgttacgtcgtcgtctggataaggtacttaccgctactgcatctcctaat
tcatcaccaacacattcgtcatctttctcaacgaaagacggtgagattcttttgcttaaa
gatactataagagatgcttatctcatgcttgctttgatcgataatgataataataataat
aataataataataataatgaattaaaagaatatttgcatgttgctgaaaatttacaaaaa
caatcatgttcaccagctactgcacgtcgtttaattactgaaatacgttcattaatatct
ttatctaattcagatgaatattattcatccagtagcaaatatgatcaacaaagaaaacgt
gaaaaaaatctcaatgtttatgatacattgagtaaacatcgtccacttgcacgatccaat
ccaaatgtacaaaattcgaataaaaatctcgaagcgagtaagcccgttcatatacaaaga
cattcgcttcgtagctctatgcgtaatttattaaaacgtcgtacaataaaaattccatct
aaaaaatttctaggcccatctactgattcgcaaacaccgcatatatacgaatcactcgat
acaccatcgcctgaaattacaccaccagtcgatttatcatcatcatccgcacctgaacaa
tcgtatacatcaacatcatcaccagcaatcataaaatcatcttatttacttccatcatct
attgttgttctcgatcattttacaacaaatctttatttagttgtcaattcaacattgaat
caattattagtcgtttttggatcaacaaaaattcatacaattaaattatatgatacaaat
ggaagaaaaattcataataatgatttaattttacaatataaatttgaagatttacatgga
tataaattattatcatcagctttaaataatagttctgaaaatcgtttaattgttaacgaa
atacgtgtttatgttacggaatcattaaatgaaacatcatcaaatcaaacacttaaacaa
cgtttattattttttgatcaaaatggtaattatatgtcagcatcaaaacgtttaccaata
actaatgaattattatttgttgacgtcgatcgtttatcaccctcgatttatgcctatgat
ggattaaatcttataaatttagatcgtaattggtcaacgaatgtggaaaatattgattgt
atagctgctggttcaacatttcttgtttgtttacatacaaaaacgaatcaaataagtatt
tataataatcaaacaggttcgttcatatatcgttggttaataacaacacacaatattcgt
catcttcaaactgtttatttatgtgtatcacgtcaagatttcatttatgttcttgtatgg
aattgtgatgttcatcctgtaaataatcttgttcttgtttttgatcaagaaggacaatta
cgccgagaatattatacaccaaatcgtattataccaaatatgcatggagcatatacatat
gatatgacacttggcggtggtagtggtggtggtggacatcagacaggtaatccgtttggt
aatttaatgcgtcgttcaacatcaaaagcagttccacaaacaatggcatggatgcagcaa
caacaacaacaacaacaagcaatgtggaatccaagtggtcgacatcatccacatatgtgg
ccagcaaatagtcctgctcatcaaagagcacaaatgcaaccgatgtatcatcgggatatg
gcaagtccttatgatatgtatcatcattctcaacagcaacaaccacagcaacatgaagat
aatactttatttcatgcacgttttattgctattactgatgatgatacattgattctttcg
aatattattgatcttggtcttgatgaagaaacacaagaaaaagcggtagttaatgttagt
cgaaagattttattttttcatatcgaaccttgaattaatgtatatgattcttttttttat
cgatattacatataaagatatttccacagagaaagcaaatttatgcagtaactgaaaata
tattcaattgtcgatttctgattataaaagtactcatttacacataccattcttcacttt
tgacgacacacccacacccaccgctcatactgaattctagcaatgtcatgataatttcaa
gagagatatcaaacaccaaaacaaaggaaagaatttctaaatgtagaattattgaaaatc
atcaaaacggtaaatcttttgtaaatgattgttattctgttgagcatcatcgctggatga
tacgcaaacttaacacaaacatcaaagcatctatctaatctaaaccgtgtgaaacgtatg
gcattattgcgattattgtcacatattcacccgttttcttttatttgtcaattgaatcat
agttcaaaaacatttgtcttctcacttctgtctaacacttatatgatcataaaaaaaaag
tcatcatttcttcaacgaacaaatttctttaccaaacgagttgtcaagaatgtaaaaagt
catttcattgttaattacaatcgaaattcttttttgattctacttgtctaaaaatcgatt
catttctgcttgatcaacgattcaatctcaaacaatgtcaagaatgttttcaatgcacat
ctaatatgctcattgttaaaagcaataaagttatgatattcatgtttatatgatggtaaa
atgagccatgttttggtcacagatgggtgttattcgttctgaaggacattaaaaggctat
ctgacaccttttcatttttgacacctttctcttggttgatcaccgctcagaacattttca
tttttatgtttaatatttatgatcaagagagagagagagaaagagcgaaagagaaagagg
aaatataagatttttttctgctcttgattgaatacattcttcatcattgaccagtataag
aagcaatattttgatttaaaaagagaatgtatatgacatactcaaatcaaatcaacaaga
tgtcaacattgattatcttcttcttctcgttcattattattactcaagcaaaaacattac
ctagtgattttatgtaaatagttgttaatgaaattattctttgcataattataataacaa
ttcatttttgcttctaggttattaggtttaacaccaactacacaattaatcaatggtcta
tcatgtcaattctatcgtccatttattggagaaaataccgattatttatgttcgaaaatt
cctcagttacatcaaattcttcatcaatcaaatattcaaacgtatgaacaatgtcaatat
catttccgagatcatccatggggttgtcaactaagttcaaaaattgttccactaagaaga
ttcctacggcaaggtaagttttttctttccaatttgcattcattaataatcctttcttcg
ttttcttttataggatcaaaagaatcttctttttatacgacattagccagtgcaacattg
acattaaatttactagatgcatgtattaaaggtcaaattaatgctactgaatgcttatgt
ttgactcatggacaatcatgtcaaatagattctaagattgcttttcaattcgcatattta
ataactgatggtttgaatatgtcgaaaaaatttcaagaaaaatctctttttcaacttaat
caagctaataaagaactaggacgaaaggtaaagagtttgcttgatatatgaacataaata
gatctaataggtgtgtgcttattttagattgtaaaaaatatgatgcaaaaagaatgtcgt
tgccatggtgtgagtggatcgtgtgaactgcaaatctgtcgattacggccagctaaatta
gttgatattagtaatgaaatctatttgaatgcatatcaaaatgctcgatatatagaatca
atggagttcatgacatccgaagagaaaattcaactaatttatgcacggaaatcaataaat
tattgtcgttcaaattcatttattgattactcaggtacaaagcaaggacgagaatgtttt
agtaatgaaggatgtgaaaaagtttgttgtcatcgtggatatcaattaataactgaattg
aaatcaattgataattgtcattgttttttttcatggaatattgtaaatattcaatgtcaa
ccatgtgagaaaaagttgacacgaatgatttgtaattaaactgatttgtttttgtgtaaa
taattcttattatatcaagagaaatctacttcaatggtgtttttttttagaaataaatat
ctaatatttgtaagttaaaattcatttaagatcaaagtgcagcttttttttctataaact
attactatgttcatttgtcgaaaaacgacagacattgaataaatatacaagccttctatt
ctcatttccgtgttcaattaattatcatttgatcataccgaattcatatatcacatctga
agaatgttattttgtaatattttttcctttaaacatgtttcttatctttctcaaataatc
aacatattcgtaatatattatttgatcatcataaacatatcaatagatcataaaccgata
atcatgtatttctcgaaataccttttatcttgataagaacaattgtctgacataaatatc
tattaatatctaatctattcatgatcaatgaagtgttcaatcgttttaaaaaataatatt
aatttactaattatgaatacaagagcaaatttttctcttcggattttctttttgtatttt
gtaatcaaataaatatttctcaacaaattaaacctgatgttttactatcctaacaggaaa
aaaacaattgcatttagactcaatcgaatagaaaaaatttttatttgttaaactaatgaa
taacccaaatgcaatcatcttcaggcgagaaaatgcaatcaaactcatatccataatcaa
tttatttgctgttttcaatcattgttcaaataacaattcaatgcccgttagacaaatact
tcttttataatagggaagagaagaaaaaaaaaaacgattcctttattctatttttctttt
cttttcatcacatcatttatactcgtctgtagcaaaggaaaaaatatatcaatcaattca
aaaaatgaaagaaaattttgtcagataagttcaattcgaaggcttaatcgttcgatttat
tgaagaaatccttgacaaaatacttcaaatgtcgataaaagaaaagaaagacaaaagaat
ctttttgaccctaataatacatacatactcttatgcctcttctcttgtcttctgaaagat
tttctcgttatatgctttgatttatttctggtaatcatctatcttcaatagtgaattcaa
acacacacaaaaaaaatcatatttagcgagttgttttcttttcttgaaaatatttccttt
gaatccgttcatttaatatccaatttccataattaataagcttgttgaaaaaaagagaga
tggatagtgtatattgaagaaaaccgaataatagtcttcatttttcattgaacaaaattt
ttctattaataaatgatcatataattaaaaagttgtttttttctttttcttaataaacaa
tttcaaaaaaaaagaatgattagaaagacttgaaaaaagaaaaaaagcaagacctcgaat
ggaaatgaattatatgttagatttgaataaattgtacctgtctgaaggcgattattaact
actctatgatcgctaaattacatactatagaacagaggcggcttgggttagaatggtaat
ataagcatgattagtgaggatgagttactcaagtatctcatttgcttaccaataacagaa
cacagataaaagtaaagagatcatattattcctgctgaattttctcacttttttctctcg
ttcttttttagactttatttggtattcttcttctccttcttcttcggtttcttatgcctc
tacgtgcgcgaccaagcgactgttattgttgtgttcatgcagaacaacgacgggcgagag
agaaaaagaggaagagatgagagaagaagacagagcgctagaaacagagagggagagagg
gagaaagtcgatcgccttctcttattatcatcattgccgctcgtttgactgtctcttgca
gcgagaagtttattcaactccttttttttaacagaccaatatgcgtcttatcatcaatgc
tcgaatggttttctttcccagattttcttaataggctcatttaagttaggaagtaactgc
aggagtgaaactacgagaaagaacgagagtgagtgagggacagagagagatagacacaga
gcatatgtgtgtgtatatatgtgtacgcgagttttcaatcgtcgatgctcgtcgtgtcat
tgtcacgtatagtgctgttattagtcgtcctaatattgattacatttctaactgacaatg
gcaattgtaatcacgatgatcatagtcgaacatatactcatcattattatccaccgcaat
ttcgtgcttcacatagtccatcatatgattatatctatataccaggtacatgaggaagat
cttctattttcatttaacaatattttnnnnnnnnnnnnnnnnnnnnnnnnnnnnnnnnnn
nnnnnnnnnnnnnnnnnnnnnnnnnnnnnntcaaatcaatgtactgccattaaacgtgaa
cgtggtattcaacgtcttgaagcaatgttatttgcattagatgttattaataaccgatca
tcttatctaatgtcatcaatattgaataaatatcaaattcgtttcggtgcacttatttat
gattcatgtgattatgaatcgtatgctgttgaacgtgcgctaaatatgttattaccctca
cttgatcattgcatgccattaatcgaacgaaattcatctgcatttgttgctggtgttatt
ggaagtgcatcaagtattgtttcaatggctatagcagacattcttcgtttagcagaagta
tgttattttatttcataacgagaaaaaagcatactttcctttgcagtaaattatactgag
aaacaaaatcttaagaaattatctttcttgaaatattctagtatacagcgaacgtgatga
ttctcaaagcaataagcataaaaatgacacgttcgctattggaaaaaaagagtttctttt
gtatcgactagggttttctttgtattttaatcattaaaacaattttgtcttgttttgtat
ttttttcttcttccattgaacagattccacaaatatcttatgcatcaacaagtacagatc
ttagtcaaaagccacgttttcaatatttttcacgcgtcgtcccacctgatacataccaag
ctgaagctgttagtaatatgaaaaagaaacgtttctttttctctcattttatattccatg
acttctttctaattttgctttttgttacacactctaggtggttagtattattcagtttct
caattggacgtacgttgcagttgttaaagaatcaggttcctatggtgaacgtctaacaga
tgacttcaaatcaaagttaaaaaataaaagtaaacttacttattacattcaaaaaataaa
gatagaatattttcttttttttctcaaagcgatttgtattgctggtgaattgtcagttaa
taataaagatttgaattcctatattcgtgttattaaagaattatatgaagatgaaaaata
tcgttcggttgttggtgtgattgtttttgcacaagaagattcagttaggtaagagagaaa
aggatgaaagaattcttttgaatcaatcgataattttgaagacaaattcttaatcaaaca
tcaacaagaaatgaattatatggtcgatgggttttccttggcacagatggatggggaaaa
aaagatatccggtagaaaattttggtattggtgctattaatgccattacaatagcaccga
aattatatttaattccaggtataaatatcgattctattgttgttgtctaggttaattcga
cgtattctttttcttttgtgaatagaatttgatgattattttacaaagttgataccatca
gaaaacacgcgcaatccttggtttcatgaatattgggaagaaacatataaatgcaaattt
cctgatacaccaaaaacgatatttaatcgaaattttacacgattatgtacaggttggtaa
tgatcttaatcacaaaaataaagatttacgaaactatttggaaaatacttttattttaga
caatgatcatataaatatgaattcatctacaatctatgttcaagaaggttatgttcatta
tgttgtcgattcggtttttacactcgtcattgctatacgaaaattaattgaagaaaaatg
ttctccttctttgcattataagccattatgtgaagaattctttccttttgatggcacaca
attacttacgcttctacgaaataccacttttagaaatggttagtaaaataatgagtattt
tttacaatatatctttttctttcttatttagaattatctaaacgaattattaaatttaca
gccgacggtgatggtattggtacttatgacatctttcaatatcaaatgattgattcatct
gatcgatatgattatttaactatcggagaatttactgatagtgatcaaagtaacgagagg
taaagtatagaaaatagcatgacaatctgatcaattgattagtcagatatcattcattgt
caattctctatggaagtttgtttgcatttctggagaatattattgttcaaagaaacctaa
tcataaatatagtatatatttgaaagcatgcaatcacagaatatatagacgttaaatcat
tagacgaaatacatcatagtacaatctgtaaaattgtcgttgaaacaaaaattatattaa
ttattttgtcaagaacggaatgaaacgattaaatgatatatcagatcttttgtttttttt
ttcgaaaaattctacagtttttcttctagttttatagactgactaagtaattttctttcc
catatacatatatgcatatacatgcaccttgcaacaatgttctattaattactagactca
ttcgcattgcatgttgtgtatatagaatctaataaaagtttgttctttatctcggaataa
atctgattatatctgcaaattagatatttagaaaaatgtgacttatccattttcacgcaa
tgctaattgatactcagcgaagcagagacaaatcgatacatttcggtacttgttcgttga
acaataacaaaaaaacagaggtcaaagaaaaagtgattgagattttttcctagatattca
attgagaacaaacgtctccagattacatttgacatcaaattcatttcgatgaagaaaaaa
acgcatgattaaataattgactgatatcttttcagattgattaataaaagagaaatcaat
tcttctttttctaaaatagagttcgtatcaatgtacaatcattgaaatgggttcaatatg
atcatacaatatctcaatggacagatacatctacgacgcctcgatcattctgtagtaaag
cttgtaaaccaggtgaaatacgtacaaatattgattctcaacaatgttgttggacatgtc
gcgcatgtgatcttttctatataacaatgaatgaatcaatatgtataccttgtttaccaa
aagaaataccgaatgaagattttactgaatgtattactatacctgaagaatatttatcac
cccatgatattattgcctggccagcaataattcttagttgtattggcttattaatggcag
tttatactattgttattttcatacgttttgctcaaacaccagttataaaagcatcatcac
gtgaattaagtttctttcttttatttggtatatgctgttgtcatttatgtacatggcctt
taattcttaaaccccatgctctcacatgtctgtttatacgtcttggtgttggtttaagtt
taactatatgtttagctgcattactaactaaaacaaatcgtttagcacgaattttcaata
atagtcaacgtttaacacaaccatcttgtttatcaccacgttcacaattaggtatatgtg
gtggtattgttagtatacaattaattggtgtactcttatggataatcatatctcgaccac
atacacgtattaaatccgatataaagcataatcaaaaaacttcaattctactatgtcaaa
ctaataatgaatatattgcttgttcattgatttataatatgattttaggaatatcttgta
cattatatgcgattaaaacacgacacattccagagaattttaatgaagcaaaacatattg
gttttgctatgtattcagtatgtattatttggttagcatttgttgccatcttttttggtc
ttcgaagtagtgaaaattggtttcgtgtaagtgttagaatagaaacacaaaagttcttaa
taataacttcatggatgttttttcttcttctctgtttagattcaattagtaactctggca
atttctcttagtttatcagcaactgtcattcttttatgtttattcgcaccaaaattatat
attgttctatttaatccgtccaaaaatgttcatgtgaaatttaaaacaacattatctact
ccacaaacatcaattgaacgtccaagtacaagtaataatcaagaagaactatcaaccaca
gctgctaataatcgtcgtcgtcgacatacatcatctgattatacaactgatgttacacta
tttaattcgaaatcagatagttgggcattgaatttaaatgatgaaacaacccaaacagga
agtactagtggtataagttcattttttaatgatgcatgtacagatgctgaacgacagcaa
caacgtcaatatacatctacacaagataatgaaacaactgatcttttaacaacatctaaa
caacgaacgaattcgaatcatttaccacattctccattaaaaccaacatcatcaaattta
gtctctgcagctgaaaatccttggaaaaaattaagtaatgttcgatataaacttgatgga
catgatgttaatcaacgaaattcaacacattatcatcatgttcatgcgcagcatatcact
tttgtttaaatatttttctttccatcggttttgttttcttgttcttatattagatgtttt
tattttgtcatgaaacgaataaaaaaaagaactatacacaattatttcaatgtctcttcc
aataatataatccgatcgatatttatccttattcaaagcatgttgctacactaggatcat
ttgatagtagacaagagatacactttctataaattatcgatttcaacacaactgatactt
tatattaaatattacatttcatttttctggagggtgtggttgtgggtgtaaatacaagag
accctcatccacactctcacattcacttcgaatattatttataattgtctaaaaaaaaga
tacagatataattttgaaaagatttcaatgaatttttttctttacttgaattttatcaat
tttctttggatcaaaattcgattgatttaattttggaataatttaattttccaattgttc
aaccatattttgttgatattaatctaaatttggttggaacccgaaaagggttttgaaatt
tcaaaaccccttttcgggttcccaactaanttcgttttgaacatatatcaagctgtttcg
tatttgcaatattgtctttgttaatgcatcgttaggcgacatgtttcccaaaaccttcag
tgttattttcttcaattgctgacatgaatttgccaaaattatccattgatctatatctaa
caatttctcaacaataaattcgttaattacgaagtaaaccgaatgaacattgcgtaaatt
tgtaatgaactttacaaaattcgataaaagacgagaaatatacgattccacacaattccc
cattgaacccgatgcaagacgactaacatcgaatcgaaaatattcaatcgaaggattaaa
agtcattttattaaggtaaagtctaacaggtactgaagtacggatttctagacgcctgag
tgaccttgggaattgatcaaatattttgctgaggatattactactgactttttcattgaa
cacaagtaaaacattagtccaattgagaaaacaaacagagagattgcgcggttcaagcga
tttgtaaggattgataaagattacgttttgaacattttccagaacctgccgagagcgtaa
ttttctctctgctttaaaataatttgtattaaattgtacagaaacaatttgttcaggcag
aagtttctcattaatcatgtttataaatgcatcagatggatctgataaatgtactttgac
ctgaaattcaatcaatagaggtataattttcgtagaaaacgagttgattatatcatctaa
cgtcaaatattgacagatttcaagaataatatcccaacaaaaacccgtattcttcagaaa
atcacaagcctaaagaaaaataaaagaaaaaaaaatgtttatttcagtttaaaaggaaaa
cctactaaagccttttcatttgcatgagattcttgtttgaaaattctcagttctctcata
agttttggataagttagtacatcgttatccaatagtaatttgcattgatatttagatatt
atcgaatcattcgttacctcatcaaataatctcgttattccaaaaagtaatggacacttt
gtaatgtcaatacttgtagaaaaaggctcatagaacaatttattccacatatccattaat
ctataatataaatcgaacaatgatctattaccgaatcgaatggcaataatttacatttct
tgatttgattccgatgtgatatcgaacggatagacaataaaatcttctaataaataatca
ataatacttaacggattggtcgttctgttatgtatactactatcattatgtatgtatatg
agaactggacgacactataatgaaagaaagtcagaatttatcttgtcgagtaatagaatg
tattgaacgaacttctttgtttaatgttcggttatgaattagtttacatgcattttgaag
tgaatcggtaaagaatgtcggacaatattgataacgttgttgtaaatattgaaaaaaaga
ttcagtttgaagatcattgtttgtttcgtctccatagcgaatctttatacagaatacatg
atttttgcagatagactaaggaaaatacttactaaagcttcgattcgatcacaatcttct
ttgaatgtaatcaattcagatagtaatgtatctcgcgttgttatctcttgtgtacgtatc
aatctaacacctttgactaatgatgtgaattgatagttagctgtgggtaaccaacgatgt
ttgccgagaaatcgacgagtgatcccaaataggatagggcatttatccacaggaaagtca
ttcaacaatggagaaacaaagatttctttccagatggctgacaacctctgtctgttcgat
tcaagagttatatcccatggccagacgatgtaattttcgagtaaatattcaataaaaatt
tctgaacaaaacatcgttttacaaaatatgttatttaatgtgctcctatcattgtgtatg
tatacaagtactggacgatgctaatgaaataagagacaatgatgtatttatataaatcga
gtgtgaatgaacctctgtgatgtctgctgaatcgaaagctgcttgacaagctttcgaaag
agaatcgtagaaaaatgttggacaagaattgtaacgattaatgaaacattggtagaaaga
ttcaataccttctgtttcatttatacattccgcaggaacttgaaatcatacgataatagt
acatattctctttcaataagacaacttacaaggacttcgattattgtaactgtagtcata
atcaaacatttcatcgtcactggtatcagaaactgtatcctatttcaaaaaatatgttaa
aacattttgtattattgttaagaaatttttaccatatgtactgttattctgtttttgttt
gttgaaaatatgctgaaaaaagaaataatgacgatagacaagtcgaatttggttacactg
ataacatgcaataagatgttggaaaaaaaacttgttttttacccagacatatatattact
caaatagtttattctcttaatagaatagaaaaaaataggtaacataacgccagacttcaa
ctattgtggttgcttttcattcttctgtttctttcctttagacatgattttaaatggaaa
aaaaaacaagttatgtttcatttttctatattctccgttatacagaacagaataacacgt
tttttgtattttgttcatttaaatggaatatgaatgtaactttaactgttttatcatcga
tagatttagacaatagaagattttattaaaactatcgacgaatatgaaggatttcatact
tttacacacaacgatgattagaaaaaagtacacgtatagatgtcattttgtaactctatt
cgatatttgtcgtttcaatataacttgataatgtaattagataacaacttgtatatgcac
ctgtcattgacaataaatcggtgacatttaaaaacaaaatgtttttagccatctgtagag
aatttggtgcgatagatacagtgttagtgtactttaaagataaaagattgaaacagaagt
tgttaacaaactacagtaaagacaattgattttgaatttgaattgtttgaatgatgatat
ttctcgatgatttttgaatatttcgaatacgtttagtgatcgaaaaacaagcatatagtc
actggtggagctaaactgaatattaataaattccaaatgtcactaaacagtgaatatgta
gttatttgaatgatttcaaaacgaatgagtacataaagataaaatagaccaataattcac
aaaaatcaaatgaattcattaaagctctttctcttaagttaaaattgatgttcatcatac
atgccgatcgatgtagaagcaagaataattaaacaagacgtcgtacatctaaaatgaaac
tacaaaatattcttctgagtatattgatacaaaaatgatcatataatctgatttcttcta
ttaaaactccttaagaatatgaccgctattattttcatcaagtaccgacccttgatattc
acttgttgagtttatgttttagtctggatattataattaaattttaattaggtccaaatt
catacgtatattcatcttactattctaatttctcgcataatagatattatactttaattt
aaaattcatcatagaaaagtaattattgtgattacacaaaatccactcttatttcgtcga
ttgatttcttttttcaactacattttaattatggtatattataagtatagaatatattta
agtaaataatgatacacaacactgaacaacgttaaagttaatgacaaaagagaaaggttt
ttacttcattgcgaaaggtttttgagacaactaaattagtataagatgccacacaaaatg
gaataaaatcgataaatcttgcgacattcaccagaaaagtatcgatttgtgtttgcagtt
gacttttctcattatgtttagttatttgttgttgagtaagaactaatgaaatcatcaaac
taaatataagataaacactaatattgataaccataatacgaatgagttgcatttctttcg
aattaactgaattgaaatcacctcttggtaatccacttttcgaaaaaaccatagtatcag
gtcgtattcgacgtattcgacgaatatttcttataggccacaagccgaacacaatcataa
gtacaggtactagaattccttttataataagtgaataataggctgtaccttccaataaat
ttggttcaagataacatatgaaataattcggcacaacttctgcaagctttggtattataa
acccataactatgtgctaacatccaaaataatgttacagtaataatacatacataagtaa
gacgacgagtactttttcttctagtactggcatttggtgaagtaatcagtattcgatcaa
ttgatgcaagaattaaataagaaggtggtaaaatatcactgagaatcacaatataaaagt
aaaaacgacagaattgtaaattggttaaaagattgtagaaatcataaccaaatattaatg
ttgtgaacaataatgatgtatatattaagagaaaattaccactattgaatgctatcaaat
agattgaacatggattttttcgtagattttttctagtaaaaacgaccagaccaataatac
aacttatactaccgaaaacaatcaaaatcggacctccaatttgaaataaatacgtttgta
ttgatactagaaagttgatataatataattccgaagacatcgtcaatgttttcttaactg
ataactgcgaagtttgatgttgaaatgctgtgtaagatagaagaaattgttcagacaaaa
ttattatcagcgtctctgatatttaatcccatggtacttaaaacagcataagcggatttt
cataaagttatgataaaaagaaagaatctggttttttttagcataattaatgtactttta
attagatacaatataagtgtgatgttgtttttactgaaaaactcatgttaaaatggaatg
catttggaatatgaatatgtatgcgttagcttgaactattttcaataaaattgtttttag
tcattcctttcttatagcatattgaattagctgaaggtgcgaacaactagtagaagtgaa
gtcttcttattgtaatccaaaatttattcattgtattttgtttcgaacttctggtcatat
cacaaaaaaagaaacgttcaaaacattagtgagttaaagttctcccattcttgtaaagta
ttgagtattactctacattccagacgcagttgtaagatagatagagttgtacaaagaatg
acatttctttattacacactcgaacttaacaataaatcgattgtcgttgttcacaattat
gatttttatccttcacttaatataaacgtaacaatacttcaaaactcatcagatcgactt
attacctttccaattttcgctatcgagcagaccaaaaagaatcttgtcgtaaggcagttt
ttagaaacaaatctctagacataactttttatttctaataaaaataatgcattcaatcga
atatattttaaagttattatattctttcagtttctgtatgagtatatccattgttatgtt
gtttcaaaatttgatgatctctagttttcaccatttcaagtactaatgtccgataatgtt
tatctttcatttccatttgtttacgatgatgaaatggaacagaaaaaaaccaaataataa
caacaatatgaaaggcaacgaaaatcccgagcgtaacataaaaagcaccatgatctaaag
atgtaatccaactgtcactagtagcacgataatctgttgtacgcgtccatgtaataacac
taataatagaatgccaaaaagaatgaataacaagattagtcatacataacaatccatatt
tatccaatgatgttaaataagaaacagttggctaaaaagaaatattcgatcgtacaaata
atacaaagcttattgaattctaataaaacttacaagtgatctgttaacagtccatcggaa
tgtgactgatgttaaaagaagtgtacatgaaacttgaagtcgatttattgcaactctata
acgaaattggtatttcgaaaattgaatgatataaattaataacttactgcatcggcattc
caaaagtacaaaatgatactgatgttatcaataaaataagaaaataaccattccaaaaga
agtatgctgattgacgtgcttttaaaataaatcaaatttagaagaaaaattaacatttga
tttaatgaaacaaaaattatacaaaccagcatgacatgtcactgttaaaacagatcgttt
tggttcttctttattattttgatgtttcatttcgtgttcatcattgtcatcagtagaaaa
aagaaaatctttaataaatctttgttcagaatcgacatgttcatataaagaccattcttg
ttgatcaataaatgcttctcgattaattccacttaattgatatggatccggacatagaag
aactttctcatgaaatagcattgaagttactgatattgataaatcttgaacatcagatgg
aaaatgatgtaattctaatttttcccaaaataaacctttgataattcgatgttcacatat
atagatttgattatcatatttatttatttttgctgtatatttaatttgttcttttaaatc
acctaaactattttcaatataaagttgaggatgccaatatgattcagtatatttttcgag
tattattgtttttccattggatagaagattttgattatcaatcgaaagagttgatagaaa
ttcattgaatgaaactgaccaacgtgattcaatcgatgcatgtgcttgatatttttcatt
caatgtatcaatttcacctgaatagatagagttttgaaagtttttttttcttttcagatc
gaagaaaaattacctatacgaagaaatacaagacgaacataaacacgaacagcttgattt
gtttgtgttgatggattcaaatcgatacttgtttcttgaataactagaagaagttttaaa
gtattttctttgatttattcagtttattacctgttgcggacatggtaatgtacgatagaa
tgaaagtaatgtcaaatttgaaaatggacgaatattaaatagacggtaatttcaaaaaca
atatgaaataaaacgccttgtttaatcacttttctatcatcaatgtatatgcgtcaaaat
tatttatgtgagaataacatgtcatactgtataaacagataattaacagcaagtaatgaa
aaaaacattaatgaagaaaaatacggtattttatttatgtatttcgttagatacgcatga
aaaagatatattaattgatatagttgaagacacatgaataatttctcatttatcttgctt
aatgaccaaaatattgatgaaatgtatcgagtaatttgatataggtctatgaataagcgt
atacttctgaggtcacatcggtcttctttcaaagcaatcgaaattatgatcagaaaagaa
acaaaatgacgtaattgtgttgttttttttttcaaatgtttgatgaagtattcttttctt
tcagtttactaatttttcaaaaaaaagttacagtacggaatagatatttgggacgaattt
tgacactaagaactcaatgaagacgtcgagtatatttagatttattcgtgcaacataaaa
atacatgatggtgacaaattagcggaagatagaaggtggcatcaagtagagaaatggtaa
tgtgagacaaaggacaagaataatacacaatataatgacaagaaccgaggttaagtcgaa
tatgtattccgacaaacgcatattcaatttcatttgatctttatgaaaatgtagcagatc
tggatgatgctaaattcaaaatgaaatttatgtttttttctttctgatagaaaatgtgta
aacgaacttctgtatctcttgttgtgctatgaagagaattattggaggctattgaggaat
tttcaaaacgtcgtcgtgaacattgataaactgttccagtcgtatttactttgaaaaaca
aaatttcgtttcatcctatagaatgacaaaatattacttacaatgattgtcatcaattgg
ttgaagaacattctgtatatagaaattcatgagtgtatttttaaataaattaatcaatag
gtttaccagatcgtgtttaaatagatcaggctcttctttaaatgcgatcagttcagacag
taatgtatccaaggttgcttttacttgagtgcgagttaatctatcacctcgaagtaatga
tgtgaattcgaatgattttattaggcctgaagaagaacatcttattgcaatcaacattgg
atatttatcggcaaaataattaattcgtagtggtggaagaaaggttttctgccagataat
tgatagtctttcttcattggatttaagagttatatcccatggccagacaatgtaattttc
tagtaaataatcaattaaaacttctgaacagaatgtcgttttacaaaacgtattgctgaa
tgtactcctgccattgtgtatgtaaacaagcaatggacaacgctaagaaaaaaaagaaac
aacagtatagttctaatcataagttaactgtaagtaaacctctttgatatttgcggaagc
gaaagctgcttgacacgcttcgtaaagagagccgtagaaaaatgttgggcaagcatagta
acgacttatgaaacatttgtaaaaaagttcgataccatatatttcatctttacattccga
aggaacttggaataatatacaaaaatagtcgacaaaatttttctttttctataaagacaa
catacaaggactttcatcattggaaccatactcatcatttagcaattcatcatttatcgc
agagtctgtatcctatatacaacaaaatctattgatacatctttgctacttcataaattc
acctaccattcttgcctataatcgccgttatatcgagaaaaaaaaagcaaaaagggtaat
cgacgacttcctttattcattccacgtgatcgaatgttgaaaagaaagaagaaagactgt
ttcttttattcacattcataggtgaagcacatacatttttacattaaaacaaaaacgaat
taacacgtgtgcacaaacgacatacttgtttttaaattgaagaaaatattttaaataaaa
cagtatagatgttctatagacttgtttcacttgaactacgaacatgaactcgaagttcat
cttcaagtcttaaatatggtcctctgtaaaacaataatacaatagtactaattacacaac
aacagagaataaataatgaagttggcgtaaagataagtggcgatttagaaataggattat
atttaattagagcatcaagaatataaataaagattccaccaagaagattgcccatacaca
tcaatagaccagttgaccattcagcagaaattggatatgtacattcgagagcacattcaa
atgctacaggcaataatggaagtaagaagaaacccattaagccaattgaaacagctaatg
gatagtattgatttggttgaagaattaaaataaaataaacacttgatgcacatgcaccaa
tcgataaaattttcaatattgaacgatatgcatgtgtacgatccataagaataccaacga
gaaaagcactaaataaaccagaaatcataattattgcaccatagattccagcatcattgc
ttgaatatccagttggttgaataatttgataaagtaatgctatcatggcgttgaaaagag
ctaaaccaagagaaaaactaaagagaagaattagataatgacgattttttaatagattaa
taagatctgttttgaaattgattggtaaatgatatttttcagatggtgatggtggtgaag
gtggttgtgatcgaaataggattgctactaatactgttactaatgcactgaaacaagcct
cagtaagtaacaaaataaaaaagtcttttgatcctgaaccatctgttacaattaatgatg
gaaaaagcgaaccaactgctaaacctataagtatcgtacagatttaataaagaaattttg
cctgttagtctttagaacttgtttacctaatggattagccattgaagcaacagctgtagc
aatatcacgttgtttcgatgaaaaccaacgtgcagcaaataatgttgtcatattcacaaa
taagggtgttccaatggctggaaataattgaccaataatcaatgctggatatccatttga
tggtgaaattaaagaaaaaagtcgaataaaagcgccaagatttaaaatacttccgatgag
aacaactgcacgaattgataacattcgagataaccaaattgatagaattgaaccaataac
ataaagaaatacaaagataatagctaaaatattaacttgtgtagaggtaatattgaaaaa
tattgatgtttgtgattgtattggagcaaatgtcatgttatgtatagcattggaaaatgt
tgccaatacaaaaataaacaattgaagccatcgtgaacgataaacacgatagtttattat
ttccacttcagtcatttcgtataacaacgtgcataaatgaaagcaaaaaagactacacga
tgtttttcctttttccattctgtgaggtgtgcaattatcggcaaccttattttgcatttt
tgcgttaaaaaagtacattgcatagaatcacaaggcgtgctaacagaaagaaagaaatga
agtatccaattgtaatatgctccaatatttaccatgttaaatttaattatttcttgtctg
tttttgatagcatacaaagtaatgcctcactcattcttgtttttacattataaaactcaa
gatcgactcgaaagagagacgaaaaacagttatatgtgtgtcgagctatatattcaaaag
tgaaatattatgaataaattgaaagaattcgtatgcatagtcatcaaatgggtattttga
atgtttatcattaatgcatgctgtgactttcttgttaatcgatttgaaaacaaggctcta
tagttaccatatacaataatttgcgctctttcactacatagttcgctgataaagaatatt
cgttttgccaatattatgtaaataaataaataaaatatgagacatcgtcttctcaggaag
taatgaacttttcaatatgttcgacgagtacacataaagataaacttcatctaaaaattc
aatgtattgcaagctgctttctcttcaaaacatagaataacgagttggcgaaagtacatt
ctctttcttcataaagcgttcagagaaagtttaatacttattcattgaccgagcatatat
agattaactcattgttcatttttttcttgatattatcttggtgtatagcagaactcacag
tagacagattggaaaagttcatagctaaacactaccaatagtgtaatctagatttaaatt
gtcatattttacaagataggatatagaactcgcattcgattgaatggatcgattatacaa
gcaatacttaatgtaatgcttaccagtcgtcaatcaattaatatcattcaacaatctctt
ttcatacctaaatttctcattgcaatgggtcttatgactgatgacctataaggaacattc
aagcaagaagctcaacaattattgattattctcgtcgtgttctaaacgtatttgatgttt
ctgtttgaattgttcagtaaaaatgtatgattttgttgtaattttacgttaaaaaattac
attatcaaaagcaagattgcatcgaatgagagatgaaagtagtgatctgcctgtcagcga
ccttggatactggatcattctatgatgaaatattgttagaatacattgtgttcttatgtt
tgcaaacaagatagaagattcgaaaactaattattttttttccttcttgacaatagatac
gatgtagacaaacaagaagactgtacgcgataggtttcgtccaaataaataagagaaaat
taataaaaattgaaatacatgcgaactgtatcgtcatacggtgtacatgaaatgcgattg
ggtgtttctttatttgaaacaatactattctttctcgatctttcatgaattataaacaca
gaacatttcttattttgaaattcatttattccgtatatacttttttattcagaaattatg
gtacaacacagtgaatggtcatcagaagaaatgtccaatttagaggagactgtttacact
caaacggatcataatactataagaaatgtctattcgagtaagagattctttatggttctt
atttaactgtgctatattgaatgattttcagttcatacttcgaaaaaaacacgattcatt
ttagttggcgtaattattggaagtctaattgctggaattggtttggcaacagtgctgaca
ctgtacattgatgatcagtcaaagaaaagtatttaaagacgaatcattagttgattgaaa
aacctataatctaagtttcaattcttagtgacaatcacaacgcaaacaacaagcacttcc
gcaaccagcacaagttcatcatcaagtacttcaacaacaagtaccagttcttcaacaagt
acttccacaactagtacaagttcatctacaagcacttcgacaacaagtcatttcattcag
tataaacataatgttaatgcatcattttctctttaggcacaagtacatcgacgagcactt
catccaccagtactacaagtaatcatatcgatctattcttccactaaactttaattactt
ttatttgtatagcgtcaacatcacctgcacctctttcttatattttctggtcgtttgact
caaattttaatgatatgtacaatgtctacaatggtattggaatgaatagcgcaagtttta
tctcacctggatataatggatatggatcagcattgtcactcgatgtagcaaattctcaat
atgttctcgtattgaattataaagatatgacttatacaagttttacatgggaaatgtggt
catatccaatcgatttaagtaagttaatacacttctatattagtgacataatcaaactta
tttcattaggtaattatgatagtttgatgcttggtatgtgcgagacaacaactcagaata
aatgcatgtatttgatgatacgaacgaattgcacttactttgcctttttcaataatgatt
gtcatggctcaacagttgtcttaacgaatcgttggtatcacatggcatttgtttatgatt
atgttactctaactcaatatatttatttgaatggtgttctggaatgtacacatagttcag
caaccccattccaggcgacaagtggagcaatgacgattggagcgattaataatacaggaa
catcaccagcagcattctggacaggttatattgatcaaatgtcatatgtatcacgagcaa
aaaatgcgacagaaatcctcacagatgcaactcttgttgcttattattcgtttgataatg
gttcattctatgatttaggaccgaatcaaatcattggagtatgtcaaagataaaatatta
tcatatttttagttttctatcttatttttctccaggcaggtgtcaatgtagttgcaacta
cgggtcgtgtcggtcaatctcttcttttgaatgattctagtgcttattttcaagcaggtg
gatttactcttttgggtgtgtggggtcaaccatattcaatatcactttggatcaacaaat
caccatctgccagtcctggtggaactctagtgcatgtttcaggaaggtatgaaatacaac
ttcacatttacacatatctattgcatttgttttctgatgatactatttatttagttcgaa
tggatcattgtggtgtatacctatgttaggtttgtcttcattagacgaaattattggtca
aagttggaattcttcaatgatagatgtaataggtcctgttcttcaagcaggtgtttggac
tcatattgttacatcgtacagtatgacgaatggtgttcgtttgtggattaatgggacttt
gattggttcttcaccaacatttacgtatacagcatcaagtttacctaattggatcacagt
tgggacaacactcccggcggcaatgtcatgtgcacgtggaagtgtttcagttggacaatt
ctatggtatgatcgatgaattgagagtgtattcacgagaactcactgctagtgatgtcag
tgcgttagccaatgcttgaaagctgccatacgagaaagataaaatatttctttttttgta
ttctacttgataatcttgtcaactaaatgttgaataaaaagaacttatactaaaaaaatg
aaagtaaatgttatttatttgaatctgtacttaattgtcgacattcattctcaagaagat
ataaaagaaatttctatctctttgcattctacaatctaatacaagaaataattttaataa
attaaattataatttatttagcatgattgtggacaataagtcggaataacataatcacta
tcactcgcacgaggagtgaaattaaaaacttcaatagtacgagtagacaatgaaactaat
tgaccagtacttgttatagtttctcgattgacaatatcttcatgaactaatgcacacaat
ggaacattgctatgtttgttagaaaaattttgagcgataaaattatgagtattttgaatg
gtattgtcaccaacaatgctggtactattagatctatataattgagctttgaatcctaca
ccgatgctaatattatcgacaaattgtagtgcatctgtaacacaagtaatatgatagata
ccagatggtttggtggtttttttgcaagtacattgtttagaatcatatgttaattcaaaa
ccaagaagagatgttttgttagtaataaaaccaagagtggttccttcaaagaatggtcct
gtaccgtaaggttctgcatgaaaatcgatacgatatcgatagttgtctaaatcaggatag
tgtatgtatgacatgatgatattgcttgtagtacaaccagctgttgtacaattgttcaaa
ccgacagaagagtcgcgtacatgcacacgatgacctcttggcatgcaacaaatatcagat
tctcctgctgcgacataaacagatattaaggtaatcaataaaattatagcactggtgtag
ctgaacatcctatatattgagaaaataatctaaaaataaaatacagttgtttaacgagag
atatctcttacgcatcctcgacttatataatgcaaactatctttctactaaatgaattga
aaacgcagtagttatttaagagcaatcacttgcaaaacaaaaccatatgttttcattctc
aaatacatgattcagctagatagaatccttttcttttctttatatacttgctgtgtaatt
ctgacgagagaaaaattagcatgagtaaaaatgcagatgataaaatcaatagtttccatt
gtcatcatcatgagtaataataacatagcaaaaatcagttttcaataaaaatcaatatct
atagtatcttcagattgtaattgtatattttcttccatacaattttgagacgtatagaga
gagaacaaagcagaacgatataacacgcgcgtataaggcaaaattccaattcacatcttt
tgaaataatctttcagaatcgaatgtgcatcgttgtatatgtgagtaaaatgtcggaaag
agtaatttatggtataaactcgctattatatatacttatctctgtcttagtattagacac
atacagatttactaagcctcatcgatttctaatgatatattctattgattagaaaaagga
agaaaataattacttgccatatattatgtataattgtctttctctttctgttctcttttg
gatgctctacatcattacaataattataccacgttgcaatgatatacacatgtggcaatt
tttcaatatgaaatcgatgatttgaaagtaatgtttatacatcgttgtcaattttccgca
tattgcattctcacacgtcattcgacgaggatttttttattaggatttacgaattatatg
aagcaatctacaccttcacaaacaacaataactataaactattcacaacgaagcgcatat
aaaatatcattttctagttgttaattgcattacatttgtatttatgaatgaattcgttaa
tcgacaacatttgaataaatgcataagttctgatcgaaataatcggcttgatagtgtaaa
aacatagaaacttgtacaagcacatgtaagtgttgataaaccagcaatatttgaaaaagc
attatctttagcattttgaagggcatctgaaactatagaatttcttaatgcactataaag
ataaaagactgaaacaggagttgttaacaaactaaaataaagacattgaacaaacatcat
tttgattaattgtcgatcagttgtctttccaagtttcaattggttatcaacttgtgtaat
tttgggtgacgatgcaatttttgttcttgactgtcgaacatgtcgaatggtcagtgaccc
aaaaatgagcataatcaatgatggacatagactatagattaacaaattccaaatgccact
aaaaagtggatatgtcgtttgacttgcaggacattttgttcgtgtttgaatgttttcaaa
atgaattggtacataaatatagaacagaccaacaactataggcattaatacagtagtacg
agaggcgactcgaacattactccatcttcgtattgtagcagatgatgaactgcacagaaa
actataaaaaaaatcaatcaaatttaaggagtacaagacgaaattatcaattgacttatc
ttacttaccgatcgatagaagcaagaacgataaaccaagatgcattacatctaaaacaat
gaaataaggagaactactgatggtagtaccagaaaaatgtttaccttgcacaaaacacaa
tgaatgaaagaattttacatgatgtagttgaatatccaaatggactgtatgctgggtaaa
taacttgaattaaacgaaacaaaacattgaaataaataacaactattccacttattgttg
ctgctaaaagataacgtgtacatggatttgaacgaagaattggacgtgtaaatacataaa
tattcaatgaatgaccaatagtaccaagagaaattaataaataagaccagatttgataac
aaatatgattaatatagattatagaatttgtttcagcaagagtcgcattggatgtagaca
tattcttattcgaataatattaaaaaatctaaaattattcgctgtactcattaacttcaa
tgttcactttcgatgaaactattttcatatctatatcaaatggttatacaacacggatta
attaagtttcttctctttatatctcggaagctattatatgcggaagagattgcagagcac
agaaaatctataaaaagaaaaataagcgacatgtttttattgctcatttattttctaata
aaaataaatgagcaattttgtcaatattactttcaaaagatacacattgtgacaatgttc
tattaaacattgttaatacgacaagtttcgattgaatctctgcgaatgtatctttccaaa
aagaaacattgtattctcatttatttaagtttctgcatatgacagagtaagagtaatccc
atagtttttctaatattttttgttttacagtttaaactactgctgatgcttcttatgaat
atgtcaaaagagataattctattgaagcttctttgtgataaatactaaatgacatgcaag
aaatgcattgtgagtgaattaaaaataaatcaaattaacagtagaataaaatgttggtaa
aaatgaaatctattttgtattttgaatggtgctgacattgttttttactattgacatgtc
tgacgtcagaaatatttcatgttcagtgtattaattgataatttcatcgttgtttttttt
tcaatattattatagcttgcgacttcattatcgaataaatgttctcgctttattcttttc
catacacttctttccgaaagacaaatgttagtgacggaataagtgatcatcgagtataat
atcccatgtatttggcgtgatatagacacatgcaatgaaaacgttttctttgcgactata
tatacagaaaaatatcaatggaatgaaatatgaattcatagttgctttcatctgaatatt
tggaaaaggaaaatttaatcaaaaagaaataccaccttagagaagtgcgaataatttttc
ccgtaatataataaatagctctaaggtaaaaatcccaagatcgaatgatgtggaggctga
tatttatttaatcttcattttcggtttggtaatacatttattattcataaagtgtaagat
tgtatgatagctgcgcctatcaatcaatcaatcatacttaaatttgagtcaaaaccgatg
tatttgtcaaatggttaaatctaaagaaatagtatcagcattgaattattttccatggaa
tcaaacttgtcaattattttatttgaatgtatctgaatccatcaaaactcactatactat
gcttcatgcttgcgtcactaataatgataagtcgagaaaaatgtaactttaagcaaatgc
ttctttgatgtttttgtcttgttctattattcttcgttaaagctgcatctgtatcaacgt
caaccaccgtaatggatacatcggtctcatatacaacaacaattgcaccgataccatcat
caataccagtaacaacaacagttggttagtaatatctgatatgagttgttatatttttca
tcataaactaatcaatgatttatatcattttgctaagaagatttttgcttaaatggtatt
gatattgatctaaaaggcagagtgacttacaaggaagtctaatgaactgcacagcttttg
taaatacgcaaatataaaactaatattcgtctattgtttacttataattgagataaaatc
ttctagattcagtaaaattgaatactttaatgctgactaagtaccgcaaaaggtatagaa
aaagaggtttttttatttgatagcttgtgacaacagcgatatgtttgattatcaaaatac
tcacttaactggatcattaccatatggagttgttatagaaaatgtcaataatgacaacga
acctgctattattgtcgtaaattattatattcaaacaccatcagcattctatttaatatc
ataaaattttgctttaaatattctcaagtgatcagtcttaactaggatcagtagtgagaa
atgacgtgattattcttagttctgtacgtctgaatggcatactcacatcacgttgatatg
tgcgtgagtgtcaaaccaaacattaactaattgtttgcgtttcttgttctagtgtgaact
atattcctattgacttcattttgccatgctcttgcatgtttcttcacgtatttttaattt
cttttttcttttctttgccatgtaatcgttcttttgcatagaaaaattcacatataactc
tataaaataatgagaaagaaaaaaaccacgtgttgatccagtaaacaggtttcttttctg
ttctactcacactaacgacctttctttctttctttttacattaagatattttgaaagaat
aaaatgtctcaagaatcttattggacaattacacatggtcatgcaaatcgaactggttgg
agttgccgagaatgtcgtgtggtcatccaacaaggtgaacccattgttatacgtgatgga
cggaaacttcgtttaatgtatcatgaaaattgttatagtggtggttcagacccacgcaca
caagatggtagttcttatcatgatcagaaatggaccaatactcaatcgattcaaacaaaa
gcaccacccgtcaaaggatatggaaaatggagttgtagtgaatatggctataaaggtgat
ttatatgtaacatcttctcatataaacaataaaaaatcatcagcgtcacgatcacctctt
cgaaaactggcagatacaacctcatcgaaacacaaatagttgttaaataaatatgatatt
tttactgacactctcaaatagtttatatacttcatctttaggtccaggatacataacgaa
agttagaatccaaatcagtagtggaatcagtttctgaatcaatattgttcaacttttctg
tttgcttttgtatatcccaacgagcattttcacaacgtagatttaagtagaatgtagtag
caataatggcagcgaaaccattaaatgctaaatttggtgtaaatcctttacgccaaagtg
gtcgatcgatggaaggcaaaataaaagttgcaagaattgaaaaatattagcccatcgtat
tgagcatgcccaaagaaacagctcgttgagatccatcgggttcattgtttgacacccaac
taagcaatagtggaacagcaacacaaacatatggaggtactgaataaagttgtgcttgtg
cattggtatattcaagagatgtgatgattgttggtaagaagccagaaatagaactaagcg
tcaaattggcaccgagacaaataacctcacacatatacattttgtaatttgtaaaagctc
gttggaagcccacccaattgaactcttgacgaatacacataattatataaccttcgtaat
attttactcagtgattcatatattacgctgttgtctaacatatgctcgacagatgaagaa
taagtttattcattattacctgcaccagcagggcgtcatcggaatatattagatatcaca
taatcaatccttttctctatcataagtgttgatatcataagatgtaggcggtgtgaaaag
tgctaatatttacaacgaatgaaattaataaacggtatcgaaaagaaaacatcatctaat
ctgttataatactgtacatgattcttataagtttttgaagtgtttgttaatcaaagtgca
tcacatagctgataaaatatatttaaagacctgttattctttgcatttgatagaagactt
attttgataagcttaacattatattctgctacaatctataatctaatattgtattattct
acagttaagagagagagagatgaatgacctacattatcttggcatacattactatataga
cagtgactacagcagaatttgttcttttttacgtttagatttcttttggaacaaaacatg
tctagaaaccaagttttcaatgagaaaatcattgaaaataatcgatcgcggaaatggtca
cgtcgacgtcgcattacagtcatcatcttaatcatcattttaatcatttgtggactcata
cttggccttctattatatttcgttattgttccacagaaagaaacagaaactattcctata
actatcaatataacagaattttcatcattaccaacattcacaacgactacatccatatcg
tcactaacttctacaacaacaactactacaatatcgacgacaagttttacgatcacagca
gtatctacaactgattttgagacaacatcagaattatctacgataccatttagtattgta
tcgatgatcacaacagcaatgcccataactgaatatgagacaacatcaaaaacatctgcg
attattgttcagcatccaggtaagcattgaaataagatttagagtacgtatgacgttttt
cttctagaagatttaagtttttatgagatgaacaataccttttctattcagaataaatct
attcaaatatttacatgtaggatggtcgaatactggagatcttatccatgcacgagtgtc
gcatagtgcatcgctattaacaaatggacatgtattggttactggtggtcataacaatgg
ttttctcaatgttgctgaattatatgatccatcactgggtatgtggacattaattgctcc
tatgaatgaaggacgacaaggccatacatcaactttattaacaaatggaacagtacttgt
cataggtggttctaatcaaaagagtgctgaattatatgatcccatcgcaaacatttggac
aactactgctccaatgaattctgcacggcaatggcatacagcatctatattaacggatgg
aaatgtgctagttactggcggacgtttttatactgattatcataatactgttgaattctt
tgattcatcaacaggtctatggacattaacttcacctatgaatcatgcacgacaaggtca
taaagcagtaactataaatagaaaagtattaatcgtcggtggctatgatagtaatggtta
tttgaatagtgctgaagtttatgatccatcaacaaaattatggatattaactacaactat
gcattatgcacgacatggccatacaatatcggtacttaatgacggaagagtattagttac
tggtggagtagatggtggttattcaaatggtgctgagatttatgatccatcggcagatac
atggacattaactactagtatgcatcatgcacgattcgatcatgttgcttcattactacg
aaatggaaaagtgttagtaactggtggatataataacattcaggcactgaatagtgctga
aatatatgatccaagaacagaaatatggactttaacctatagtatgaactacaaacgaca
gggtcctacagcaacagttttatccgatggcaaagtactcatatcaagtggatggagtgg
tagtgctaatctatatagtgctgaattgtatgaaccagaatcagatacttgacataaatc
atttttattttgataaaatttcatgttaactaaatatatatatgaataaaacttgaagat
agatgtgatcaaagctgtgctattcttcactcacactcacacatcatttttattcattgg
tattcacaggtattatgacatgccgtcgactatgtaaccattgtcgtattttctaataca
aacacaaactataccaaatattgtcgcaatgatatatgctcgattgaaacgttgttcata
tgtataggtacattcactgggagaacattgataataatatgaactgaaattaattgtatt
tatccaatcctcggtaaataattgtgaaacaatattctccactttcgtatcagacgaaaa
acggctgataatcaatggatcaggtggaataacactaccaacacgtgggtctattgttat
attgactaattcaaacgaacgccattgcaaaagcatttgaatacatggtgcattgtaaaa
acattgaagtgtcgataacagaagagaaacaactggtaaacaactcacaactaaatctga
angtggtagtgctaatctatatagtgctgaattgtatgaaccagaatcagaaacttgaca
taaatcatttttattttgataaaatttcatgttaactaaatatatatatgaataaaactt
gaggatagatatgatcaaagctgtgctattcttcactcacactcacacatcatttttatt
cattagtaatcataggtattatgacatgccatcgactatgtaaccattgtcgtattttcc
aatacaaacacaaactataccaaatattgtcgcaatgatatatgcttgattgaaacgttg
ttcatatgtataggtacattcactgggagaacattgacgataatatgaactgaaattaat
agtatttgtccaatcctcggtaaataattgtgaaacaatattctccactttcgtatcaga
cgaaaaacgactgataatcaatggatcaggtggaataacactaccaacacgtgggtctat
tgttatattgactaattcaaacgaacgccattgcaaaagcatttgaatacatgatgcatt
gtaaaaacattgaagtgtcgataacagaagagaatcaactggtaaacaactcacaactaa
atctggaattgtttgatttagtttcgctgaatataacagacatctctgtgtatcagtaca
ataaaaactttgagaacgtgtacaagagctgcattcgccatatgaacaattattatcttt
tatttttctagctaaaatagtatttccttcatcagaagttataaactggtagagttgaat
agaagctcgaaccaattgaaacataccaagcaaagatactataaaatattctttatttta
ttctatacctgctgttgaaactgtctaatcagtgttgttatttggatgtcaaatgaattt
cgtgacataatatgtgcactaacaaactgctgttcaagaaacactcttgattcattcatc
actgtttctttcgacatttgacataatgtttgaagtaaagtgaatactctaaaacctgtt
ccacgaaaatcaaaactgaatgatgaaccgctgatattgtaaaaatacagtaaccaagca
aatatcctcttttcttttatttaatgaaagaaaatgatagcttaacgaagaagatcaact
caaaatgttatatttcttctatagacataatctatatactacttgacatctatatcttat
cgaacttaaatcgactcaaccacacacaataaaacatactgtatatcttgactttttcgt
gctgaattttcttctgtccggtaaccatgatttaaaaagaaaatcttttacaactgagct
ataggtagaaaatgacgaagtatatgactttatctttgtaaacaaaacaaaaggcaataa
aaacacgctgtagttttatttcatttcttgtggtgtaaagattccctcgtcgtcaatgta
tggcgatcattttatatatgaatttcatacactcgataaaatatctctaccacaggttca
gcgaacaaaatagtgtaagcagtatatcatcaaaatccgtcaacgttgcccgagaaagtc
aaatcaaagtaggctttattaaaataacgaacagaattatttttattattatttgcagac
atcttcaaagtcatcgacgtgcacttcgatgatttgaagcattgctttgtgaatcttccg
attttctagaaaatgtcaactcataaagtgctaaatcctaattctcactcggttgatcct
tgtctacatgttcttacggtgattaacagttattcaattatgactaactctgacctttga
gacgtatttcatttttaaaggctaagccattttgtgttattcacaatcattactccatca
ttatatatacatgggagtgaagagtaaaggtaaatgccactcaataaaagggtggagtac
gtaaaaagagtaagtattgtctattgataaatctctattatacttgcaatgaaaatagag
gaagtgttctttatcctttatttgatatcgatatagatgaatatttgtgaaaagtgacct
atgatgtgtgaagcgatgcacatcgtcattattactaacaaaggtgaccgtaaaatgaag
agagatagagagaaagatgtacgaagaggacaaaaagaaaagaaaaatatataaatctat
ctgacaactgaatgattctgacctcatcgtgaatatgataaaaaaaagggagtgttcatt
tctagatagttgttaaattttgattttctttctaatgttattctttaattatcaactaat
tttcattttaatcactttactaacaaaatatacttttcctatggattattcaaataacgt
cgtgtttatgaatgtgttttcgaaacgaaattttctattgagaaaaactagcatcaatca
aaatcaagtattcgtatttggtcatatcaatcctgacacagatgcaattacaagtgcatt
agtattggcagattatctacgtcgtaagaaaattaatgctaaagcttatcgtcttggtgc
tctcaatactgaaacgaagtttgtaattaaaaaagcgggtattcaagcacctgaaatgct
acctagtaatttacctgaaggtactcaagttgctttagttgatcataatgaaagtaagtg
aactgatttattattgttaatcatcaattattctttaggtcaacaatcgatgataaattt
gaaaaatatgagtataaaatatgttattgatcatcatagattaggcgacttaacaacttt
agtacccatctatcttcgttttgaaccagtaggatctaccggaacaatattaacaaaatt
atatcgtgaaaataaaatgcgtattcacaaaaacatagcaatacttcttgttagtgctat
tcttagtgatacactttcttttcggtaagaaactatcgaaggtcttttttttgcatctcg
ataaaagaccgaaaaaaccaaataatcatctttgtttcttagatcagcaacgacaacaaa
tgaggatcgttcgatggtcaaatatcttttacctatagcaaaaatcgtcaatagtacatc
gtatgcaaatgaaatgtttgctgctaaaagtgatttgactaattattcaatcgaagaaat
tcttcttttggattttaaaacttatatattcaatgatcaaatatggggcataggtgtagc
agaaacattctatccggattatatacttaagcgtaaagatgaattacttcaagcaatgat
gaatgaaaagagaaaaagtcaattaactgggattctttttgccattattgatattactaa
agtacgaaatctcatgatcattctggatgagttagaaagtatggtcgttcaaaaagcatt
taatgtcaatgttgaagatggaattgctgatttaggttcaaaaatcagtcgaaagaaaga
tattgttcctgcactagaacattatttccaactctacaattagtttctttaattcgaatt
tgaaaatgtactcgaatggaatcgttgattttcttttccatttaattctccaccaagatg
ctttgaaaataaaaccaattctaataaataaacgctatgattgagagataggagaaatga
aatattcgtatgtacatgacgtccaccgttgcagaatagcattaaaatgaaaatcgaaat
aaaatgataaacacatgatgttatcgagaagaaaacaaattcattgcgtcagacagaaaa
aaatgatgtaattacatgttatttacgaaaaactgctgcgttttttttttacaacgtgag
taaatatcaaattgtcagacgctgttgtttcgaacgttttagacttttctatgttaacaa
atgtctgaaactttcatagacaccatcgaattaccacctgaaatttggtcaaaaatcatc
cttctcgcaaaaccatcatacaagcagctgatacaattatccgttgtctcacagactttt
cgtcgtttgattttaaatgaatggttccttaagaagtgtttctctcgatatccaaaactt
gaacaggatctcattctgcacatagactttactaatgtcaccaaaactcttataaatccc
ttaatcaattcaattcatggtactactggtcttcatgacgctctttatgaaaataatgag
gatattagcattgaaaacaatgaattatttgatcgagtattgatactgaatgctgtcgaa
ccaacatggctttttaatgtctttacgttgaataaagttgtctcgaactcattttcaata
ttattatggtttttgtgttcatccgaaggaaagctcgttcttcacttctcgcatagacac
tcttggtggtgcattcaaatagacatcgatgttgaaaagcaaatgaaaatcaaaatattc
tatgggacgaaaacatggacagttgatgctggtaaacgagacaaagacatctggcaacat
ctggcaatcactcggtttaaagcttcacttaacttctatgtgaacggtcagaagatcaaa
aaaatagaactggataaatcgaccaacacacaatttgatatatttagaatagctagctac
ttttcaaatggcagtgccctagcagatattgctgtgtggaatagaagactgttgccagag
attaaatcagtttatcaacaaaaaacatcgattagacaagcagattttattgggggacta
ctgtccggtttgtaaaatgattctataccctggctgtcttagatctatttttcattctgt
ctataaacataacttgcatctttaaaatttattgcattgatcctttcattattgtgatat
actgcatgtaatatccattttattgcttaacttaacggaatgtcttcatttcttaatcta
tatcagcgttttcgagtgaaactacttggaaatggccatcagatgatattttaggccaaa
gaatatttgctaccggcatgggtctaacgtctattgttacgcgtgatttcaatcatggta
ataactctagattttcccgttgctaattttaatgaaatttatggaaatgaaatagaccat
ttgattgtactcagaaaactttcaacagaacgtgttcaaattacaataacaactggtaat
tttaatatagatgttggtctcgatcttgatattgctatagttattggaatatatattact
ataaatgtactgtaggacaaactcttcttcatacatactctctgattttatctatccacg
atagaaatgtcttctttttcggtgatttaatttacttttttcacagtattcacatttcca
atttcaagttgttttactttaaaaaaaaccagtgcagactgttttcttctttcttttttt
tttatttcttacaatcttttatactatttctacctgaaaaacgtgcgtgtatcaatgaca
acaaatacttgctcttgcgtattatatggtaaatctggtttgttcacctgtcgtggatgt
ttaaaagatttctgtatacctgacgcaattaagcatcgacaaactctttgtcaagagatg
gatcaagtcattctcgatcatgatcagctgcgacaaatgatcacggaatacacaacagaa
ccacatcaacattctctcttaaaacacgtcgatgcatgggaacaaaaatcattgaatgaa
attcatcaagtcgctgataatgcacgacggcagatattaatgcatgtaaaagagcatact
ttacatatcaagaaagccttagaacacatcaaactacaattgagtaaagcccatgaagat
gaaaactttttcgagaatgacatagagcaatggaagaaaaaactcgatacaatgaagaaa
gaattgttggagcccattgtgatcaacgatcaacataaaaataaaatgaatattcttatt
ccaagaatgatttttgatgtaaatgcgttgaatgacttcttcaatcagtcaatcggagat
attcaaattgaagatgatggtgtcatcattgtgcatggtcagatagacacacaagcagca
gtacgtaacaaagacgaatattcgtggggaatgcatcgttttcgttttaaaatcgaagtt
ctcgggaaaatcaagtgggtgctcttcggtattatatctaaagatgcgcctttacaagaa
gaatcatatctaacaccatcaagttatggatgggctggaggtagccaagtttacgtaaat
ggcgttaataatgaaggttttggtgaatataaaagcgatttccaagcggatgatacaata
gaattgttactagactgtgatcgacgaacgattcatctgacaaatgaacgaacaggcagt
gtatataatttatgtgtcgacgaaaccaaatgctctttaccttggcaactcaatttgaat
ctgtataataagaacgatcgtgtccgcattctgacaatatgatgttgttatatagatcaa
ctatttgttcgttcgataaaatctagatgtactttgtctttattaatgattctacatata
catatgacttggcaaatgaaatttacaaaaatatattcgagatcgtgattgtatgttttc
tgcgggtttttatatcaatgaggagtattttttgttaaaataaaataagaaacttgataa
cattaaacgtcaatgacatgcaactgattataatttagataaacaattgatttgtttttg
tctataatagtatagtattgtaactatttatggcaactttcgacagaagaagctccagcg
ctgatggaattactttttctttaatttttttcatattgtatattgcatccttctcgtaca
aaacagtcatttatacacttctccatcaaatgagaaaataataaagtagagtgttatttt
agtagtaatctttcaatatttgtactgatcattcatgcattttattaatcgtttgattgg
taaccactaaaactttattagtacggtttctatagaaattaaaatatagagcgtaatggg
agaaaatattttaaacttgatcatatttcatagaacttatgtatacagctaggtttaacg
tatatatccttcatatatgtaatacatctgggaagttgtgtagatttgaaaggtttatga
gagaaatcttagtattttattttctttgataacatcataatcctttcagttcttttaata
tctttagttccttcattctctttccgctttttagtatttttagcttcttcacaatattaa
gagcgtgactaaggagagaagtgtctgctcttgttgattcatattctcattgtcattcat
agtcttatactcacacacatacatacatatacgtattctcaaaagtatcaaaagaacttg
aaaatgtacttttatctaaatagatcttttgttttcgcaatacagttttatttatttgta
tagtgtgcaccgaatgacacatagtttctactgtgttcccattaatattaattcttgtag
cccaatgcactttttcattaaaaaagaatggaatgaagaaaaaaaatgtttctctatatc
gtcgacaaccgttatttttctctttcggaaaacattgctgtatatgacgacctattgttt
ctttccgagtgacgttactcactatttccagtgatttaccagagaagtatatgatgtgtg
tgttcattatgcgactcgttctcctctaggttgataaggacagaaagaaaaataactgtc
actatcagaagaaacaattaatagtcgtcgtagatacatttttttattctgaaatattat
gggttgttcaaattcaaaaacagttgatagtctaaattcacctgatttaggtattggaag
tcttaaggaaagtttatttgaaagacttttcaatactgaaacaatcaaagaattaagtaa
aaatgcatttgtaaggtgagttacattataattttatttttgtaaattataatttcaatt
gtatttcatgttcgtttcagcgttctcaataaatatccagaagcgaagaaaattttcaat
gttccggaaactacaaaaaccaacagcgaattacttggtacaaaagaagtacaagtggct
agtgataagcttttaaatcactatattgatattataaaaactacggatagtaatgttgat
tcaacagtacagaaaaaagcggaagagctcaacaaactcggcgtcaaagcagaatatata
aaagtattcttcttcgccggaaatttttaggtgataattaagattgaaaatgaatttttt
tttctcgtgtagtgttatggtgagaatcttgctcaaaatgctgttaaagatctcggcgac
caattgagtttaactgaagaaaaaactttgaaaacagttaccaatgagattacaaatcaa
ctgacaactgaaatggccaaattacctgaatcatcatcgtagttcggaacataaaatgtc
tataaagagatatgttcaatatcttgtttataataaaaatcacctttaaacaaaataaaa
gtatattcatttctctgttgttacaatgttaggattccaattatattatattgattattc
ttctctgttttgcgtcttaaataaaaagggtacatttgcatgattctaaaaacaattgaa
attgtaaatgaagaaaaatgtgtacaaacaattctttccccgttgtcaaccattacatat
tgaatcatcttgtttcttttcaaacgacgacgctcacattttaaagtgatttatgaaaga
tgtatgccgtctatttactattactcggtcattttttctcgaatttctctttatgctctt
gaaagcagagaagagaaaaacaatcaagaataagttttattattgtgaaaaagtagcagt
tgcatacactgtttgattgtcgtagagaaaaaaagtcatattcgtgatcatgggttgttc
agattcaaaatcgattaatactataaaagaatcccagtcgaatgctacaacgttcaagga
gaaattgacagaaagacttcttaatgctgatttagttaaaggaatgagcaaaaaagcgtt
tgttaggtaactcgcctcattcctttcactcagcgtgtaaaatctaatctatatacttct
actctttagtgttctcaataagtatccagaagcaaagaaagttttcaaagttcctgaaac
tacgaagacagatgccgagttggttgatacaaaagaagtacaagcagctagtgacaaact
tttaaaccattatatggacattgtcaaaacttcggatgataatcttgatgcagcgatgcg
aaaaaaagccgatgaattgaacaaacttggtgtcaaagcagaatatgttaaggtaagtgc
atcaacaacaatcgaagatataaatgttgtgattttttctctcgtagtgttatggtgaaa
atcttgcacaaaatgcggcaaaagataccgacaacaaactgagcacaagtgaagaaaaag
cctggaaagcagttattaatgaaataacagctaaacttactgctgcaatggctaaagtaa
caaactgatcttcatcaatcttagaatatataaattacattcgttttttttgacgagaat
gatttgcatagttcaaattacatcgatatttgtattttcaatttctaattttctaatggc
caacatgcacacatatatccttagatagaaaaaaaacttttttaatcacataaactaaaa
ttaaatacaaataaagtattcaacttaattaaaactattttgataatataggtcatagag
cgtgtatgtcatcagctctactattaatataaagaaaaatcaataagatattcaactgtt
caatcgaaaataatgtcaccacttggcaatagtaaataatatcaataaacttgtattggg
catctatttcatcttgtttttgtcgttgaatagcacttagcgaagaaatattagtggaca
acattctctgaaatcctatagtttggtcttcgttgatttttcgttgtgagatacaatcta
aaatccgataaaggaaattattaaggaaaggtgctgtagaagatttagttgtcaaatgat
aacttgaaataggctaattgacaagagagcctctgatgagggtgtgggtgagagtgcaca
tggtcacatatgactcaatactagataaaagctgtgtaatgatagtaaatatcgacatgc
ctattttcggctctgttctgctcttgaaaagtgacttttagtcatacaaaccctcatgtc
gtatatacatcaacgattttaatctaatatgtagataaacttaccatttttgaaaaacgc
tgatcacaaaatgcatagatatatgataaaaggaaatttgctgattgattcaaacaaata
caacatttattgatattcgtagcagtatttgatctgaataaagttctcctgttggtttcg
aatcacaattatctaatgtagcaaattgttgtgtcaatgacttacgtatagaaaagattg
aaataaactgaacattctaccattgatcatcgtttgatctgattttgaaatctagtgaaa
agaaaatgatggtataataaagtaacatattcgatgacattgaatgtgtgtcatatattt
ccaaaaataaccaacatcagatataggtatgtacactaaattgtaatgaatactgttcat
ttttggtaaatgtattcaacagagttgtacattcgaggtgagtcaaatgaaagacttcga
acatctttagaaagtctgaaagtgttgtcaagtcatcatcatcatctctatcattgctac
gatgatgacataacgaaaaaaagttgtcttttctatttaggaaacacaataattatcggt
atcagcgtatatataacaatcaattcgttatctttgaatgtaggtctctccgagagactc
gttcattggagaatgcatagttaaatcgctaaactacatccactaaattaattatagata
aggttggcaatatcatcctgcactgagatgcttaaacagatagtcaattgtacttgtcga
tacaggtgtcgtaggaataaatcttcaagattattatatctaacaatatcagatcaaacg
tgtctagtttaatcacagagttcggtttctttcttgttattatttaattgtggtaacaga
tgtgcattaaatctatgaatcactctcttctcacctttatagggagaaaaaatgttgtgt
tttttctcccatattttaactatgtgagcagtgtttttttttcgcgttgacgggagatat
tgtcatacatgtgcatgattctttttcaaatgactcaaagagacgcgcatgtctttgctt
ttacgtaaatactattgtcaatgttgttcttgaatacagttattcactcaataactcata
tatatatatacataggacaagtacattttcacactgcagaaaagtttcttttcttcgata
atgtctagtaaaaaatgtcgtctcgtatgggaagacaatttctcccaaaacggccctgtt
gatcgaaacaaatgggattttgacattggtactggaaacaatggatggggtgagaactat
attcatccatcatcttatatattcatttatgaactcatataaaatttcctaggcagtcaa
caagcacaattttatactggtcgaactcaaaatgttcgatgtgaaaatcaacgactgatt
atagaagcacatcgcgaatatttccgaggtcaacaattcacatcagctcgactaaaatca
aaatgatcttggacttatggacgtctacaagtacattttctaacctcattttctttcttt
tttctctagacaaaagcaaaactaccatctggtcgaggtctttggtcagccattgggatg
gtgagtatgtcttcattcgactatgtgctatagtttatcataccataagtatttagcttc
ctcaaatcaaatcctatgggaatgcatattggcctgataatggagaaatcaatgttatgg
aacaagtgggttatgatccaactaaaattgcttccagtgtacatacagctgtattcaatc
acatgaaacatacacaacctacaaatggtgtccatgtttcagatgcttgcactgatttca
aaatctatactttgaattggactccgaatcgactggaaatgtttgttggtcacgattcta
atccattcgaacaaagtattcttgtttgggacaaagggaatcacgggtgggaaggatggt
aagatttgagagattttaccaatctgttatgttcattgattgatatctctgacaggccat
ttgataagaactttttcatcgttctgaacattgcagtcggtggttcttggtaggtataat
catatgattctttgataaatgtgaaaactatgattgtattttcttctcgtaggggaggac
aacatggtattgatgaagacatctttccgaaaagaatggaagttgaatggattcgatttt
atgaaatgtctactggaaatagtgagataagtagaacgcctacaactactgccaaagttg
ttgcacttcgatcgaatgctaatggtaacttcgtttctgctgataagactggaaaaattc
ctttgatagccaatggaaaaactgtttccgattgggaaaagttcgatcttattgctcttg
gtggaaagaatattgtactaagatcacatgcaaatggacgatacgtctgtgctgaaaaag
gaggaaacgaagctttgatcgctaatcgcacttgcattcattcatgggaaacttttcaaa
tggctaatcgtggtgatggaaaagtaggttttattgcagtggatggaaagtatgtctgtg
ctgataatttcggaaacagtgcaattattgcaaatcgcaacactgttgatggttgggaga
catttgatttaatacactactaatttacttatgtgctttcattgatgaaaaataagaatg
tagatggaaattaaaaatctgtctacttatgcgttttcattttcctctttcttcagattg
catattttagacttgtgaaacgttagttcacaatcggtggcataactgttattatcaata
aaaatgtccgtttatactgttgaatcgggtgatactttgtggggaatttcgaaaaaaatt
ggatgcactctcgaagccatcgtaagcgctaatccaggnggcgttgttccagaacaactt
caaattgggcaagtcatacgattacctggaggaccatcgaactcatctcaaaacacatct
ccaaatggacgacttgatacaacattgaattcgaaagtgcctctttggcttgaaaaactt
cgcaacgcaatcaatgcagcgtcacaagcaaccaatgttccggctgatttaattgctgcc
gtcatttatcaagaatctggtggcgatccaaatgtacaaacatggaatccaaatggcggt
gctgattcaagtttaatgcaagtcaatcaatatacagcagatgaactggaaagaaaatat
cctgaccgattcagaaatgtgtatggtcttagtaaaaatgtgatgttaggtgctagttac
ctccgggatatgtatgatagagtcagcgatcgtagttggggtataactcttcgtgcatac
aattcaggtccgaatggtattgataagaataacttacgtgcaacaccagctggtacgggc
gatagaacatatgtcgataaagtacttcgattctggagtgacatatcagaaggtagagat
cttccagtcgatcattatgaatcgatctttgggcgaggattttgattattccatgacaca
tctactcgaacagtttaaatactcaaacactccttttatttattttatttaatcgcattt
tattttataattcattcgatctatttgagggtagttacgattgatatacgtcgatgagaa
aaaaatccttcaacgttgtacaacgaacaaacattgaaatgaagagaaaaacttcttttc
atttgtctcaacttcaacaaaatcaacagttgaaagatttcaaaacaggtgtatcgccat
tcgtttatgttggttttttctcttctccgttctctcgttaagcgaaatatgacttgagtg
aatcactaaagcaatagaagtaaatataaaagaacgacgcaattgatttctactttcagt
tcttgataaaatgcgcgtctttgtgaagaacctcgatggaaatatctgcagcattgaaat
cgaacaatcagagcgttttgatagtattatgacgaagattgaagaaaagactgggatagg
tttttataatcagcgattaacttacaagggcaaacgaattggcgattggaactgtgtgag
tgactttaccattcaggagggaagcacaatcaacatctcacaccgtggttctatggaacg
tccttctcaatcataaaaataattaaatcaatttctttatattattcttttttttgtaat
gagtaaatattcgatgattgtctgtgacattggtgtaagtgtcaatgtggttctcttcta
tttctttcacgatcacccacaacctcatactcacaattttattatatttttcgttgaaaa
gttattattttgcgtgtatgttcaattgtatacttatgtcgaccggtattcactattttc
cataatttttcaatcgtttcgcctcgtattgacggaattgataaacataataaattaaga
tatttaatgaattttgcattggttttgaacataaactgaataagtagctcgagattgata
ttatccgtacaattgattattatatgttgtacaaatggacatagataatgagcaagttga
atttgttcaacttcagatatgacatcaagataaacttttgtaatactttgatttttttgt
gacaaacgtattatttgtcgtttatccgtaagccaattttctttttccggcactggtaaa
catgacattctcaggaattttagataagataatttatgtattagtttggttaatattgat
gtagatagtttgctacaatcaacatcaagatgcgtaattttaaatgccattaaaaatata
tctattctcttcataaataacttatttaatgattcagataaatgaattgttaatataagt
tgaatttgtggatcacatttgacaacatcttcattgacgtagcaagaataataagtctta
cattcttctaattccgagcattgttttctagaagcaaaaaggaaaagaaacagatttgtt
ttcaaagtaattcattcgttcatacctgtatggattgactgaatagattatttccaaatt
agcaaacctaatatcaaatatccattgtcgttgaagccaaaattgacaagtaaattgatt
ggtcagtcgatgattagaagtcaacatataattctcatcataatattcatgatattcaaa
ataaaactttcttaatagtaacatattcgttgaaattaattgttcccatcgatttgcatt
caaatatgatgaatcattgaatgtaacaatcttcaatacttgtaattttgaagaaattct
tcgaataaatatttcgaaatcattgaatgtcatcagacattgttgcacggacaaatatat
caaatcagacatcgttattgactgagacgtgtaaaagagaccccatgacttgtttacaga
tttcctacaagttaaatgactaagataaggtgtggaagaaagaatagttaatatatcatg
atctgtacaaggatgatcgataattaaatatttgattggactcgtttgtaaaattggttc
aaacaatgataaaaacaagcaatttgattgttgcaatgacgaaactttgagagagcgcaa
tgatggtaaaccaaaacttacggcatagatcttcataagatcattttcatcatcttcagg
atgaacaatcaattgtcgaagactagatacaagtgataaatctcgaagaagttgaagaag
ttgatctgttcgaatgaattgaacgttgagcgattcgagttggtcaaataatgaatcgat
tggataaatggtaaaaaattgatgaatgatgcaatcaccagataaatagagtgaacgtat
ttgttttttacacggtaaaataatttgttcggatttgaatttggtttgagtagagagttt
tactttcattgttaaagatggttctatgagaaatcgttgaaaacgaatgttcaaattgaa
aaatgattttaatatatcacaaccatcaagataatgaaaaatttccaagaaaatttcatt
tgacaaatcttcaataagagttatagtcatagtgtgtcgaaataagcagtgtttttcttc
ctacatactcagcgaaagtggatgattacaattctgtcgctacttatattcgagaataat
ttttagaactgaaatcataatctttttcttccagtactttcgtcataactatgaaacatt
gctaataaaatgtcatcatacgtttttcttccgttctttttcataactggcgttttcctc
gcaattatataaatgatgcaatcttaaacaatttaaatgaataatgaacagttccatatt
aggacgcaataaattggttatctatataagattcactagtcgatttcatgtgaatatcat
ctttggaaaagtttttgtctttcttgtcttctgtatatttgtagatgatgtaatcaaata
gttttttttctcattctttatttatgcttaacgcaatacatgtcattttttttaaataat
ttatattttgcttttatctcatatcggagaagaaagaaaaaaacctagaacagaatcttt
tcaacattcatctttctaattggaaaatgaatctgtcttgtatacattatttagtgtagt
attttgtgtgccggtaaagataattccacaccatcatacatccctattctaaagattgaa
ctatgaagttcaaacatatagatcgatagatcagtcgttttgtgaaaattggtaataatt
taggaattttttacgatttaggaggaatagttctcattcgaacagtattgatggattgaa
cttggatagttttgcacaagaacagcttggaccaaatgtcagaaagtgaatagagacaca
taaatggcatgagaattgtcgaaaatcgaattagtagagtgaagtaagcgatttgtatag
aagcagcaaaagttggtagacaagaattttgcacaatcccgacaatgaacgatggtgaag
tcagactcaaaaacagacttgcaagagttaacaactgaatgaacatccgacgatgtcgac
gccagttgagtagattgttttgtactcgtcgcttttgcttcaatactcgtactattaaca
tcaaggtaaaactcgtcaggatagacacaggaatgaaattatgtgcgattcgaaaaaaga
gtgctacagatggaattctcaatgcacaaacatatccacaaaacaacgactgcatgttga
attgatgtgtacatggataaagaaggacaatcacgacatttgacgaaattggataaatac
ctgccattaggaaaacaggcatatagtggaacaatagtcgaccacgactagtagtgaata
atgacgagcgaaagatgagtaaatgtctttccattgaactccaagccattgtccaataaa
tcgaagtagtacatagagcattgaaaaagttccaagaaatacacattgcattggttgctg
gtgtcgcacgaccggtacgtaggtaattcaacgtaaatggatgacttagaaacgaatcaa
atattgagataatcagtagtgccaatagtgtatgattataaagagttaaacgaagtcttc
gattcaatacgagatgagtgagtgtaaagatagagcaaatgatcgatggaatgtgaaaga
tttgcataatgatatatttgatttgattggatggatcaacattcatcacgttgttggata
atgttgtattggacattgatgaacacagagaatgtgaaactttatatgaagtgagaagaa
aaatagaatttaaatttaagagtagtatgagtcgtcaatctttatctatgaaatgagatc
atagaacaattcgaatagtatcactaacaagaaaatgaattcactgaaataaaacccaca
cccatgaaagggaaaacattaattttctgcaacttattaagcttgtcaaaaaatggaagt
ttatctaggtaatatagaaagagagagaaaaaggaaagctggagttaatcgtaactgaaa
gtgaatgtgaatatgtttgagatctcattttataaacaatgcagacgacttagtgtcaaa
ttcactttaatattaaacgacatacaaagccaaaaggtaattaagacgatgccaaagaca
gttcttttgaaaaccaatatagttccttatttttttaatgaatagacgatgaatatcctt
cttgtcgcacttttagtttggaaaaacaaagggttggtgtgagtacgcattacacttcat
tttttatttccagatagttattacattatataagttcttacgaaattcaattaacaatat
gtattaaagactttaatggcaatgacaaacgttcgaaatagaatcaatattcaaaaatgc
agatgtttaggaaagaaattgatttctaaagagaaagtcatgaagacttattctcttttt
attaattatttctataaaagaagaaaaaagaacttcttgtttttctattaacttaatctc
aaaatttttattttacacatcaatcatgcaattgaacgatgaagatgaatatgtgcggat
ttgtcactaaaacaagaacacaaattgagatccaattcatccagaagattcttttataat
acacgtcgcaattatgcagagcagtgtacgttttaaatgaaatacgacaatatatattca
gacattatttttttattttttaatgaaaaaatatataatgctaaatatttcgtgaataga
tcactgtggaactagatcgaaagtttcccatatacttggagagtttcgatttgcaataat
tgcactgtttccgaaattatcagcacagacatactttccattcactgcaataaaacctac
ttttccgtcaccacgattagccatttgaaaagtttcccatgaatgaatgcaagtgcgatt
agcgatcaaagcttcgtttcctcctttttcagcacagacgtatcgtccatttgcatgtga
tcttagtacaatattctttccaccaagagcaataagatcgaacttttcccaatcggaaac
agtttttccattggctatcaaaggaatttttccagtcttatcagcagaaacgaagttacc
attagcattcgatcgaagtgcaacaactttggcagtagttgtaggcgttctacttatctc
actatttccagtagacatttcataaaatcgaatccattcaacttccattcttttcggaaa
gatgtcttcatcaataccatgttgtccgcccctacgagaagaaaatacaatcatagtttt
cacatttatcaaagaatcgtatgattatacctaccaagaaccaccgactgcaatgttcag
aacgatgaaaaagttcttatcaaatggcctgtcagagatatcaatcaatgaacataacag
attggtaaaatctctcaaatcttaccatccttcccacccgtgattccctttgtcccaaac
aagaattctttgttcgaatggattagaatcgtgaccaacaaacatttccagtcgattcgg
agtccaattcaaagtatagattttgaaatcagtgcaagcatctgaaacatggacaccatt
tgtaggttgtgtatgtttcatgtgattgaatacagctgtatgtacactggaagcaatttt
agttggatcataacccacttgttccataacattgatttctccattatcaggccaatatgc
attcccataggatttgatttgaggaagctaaatacttatggtatgataaactatagcaca
tagtcgaatgaagacatactcaccatcccaatggctgaccaaagacctcgaccagatggt
agttttgcttttgtctagagaaaaaagaaagaaaatgaaaagaaaatgaggttagaaaat
gtacttgtagacgtccataagtccaagaccattttgattttagtcgagctgatgtgaatt
gttgacctcggaaatattcgcgatgtgcttctataatcagtcgttgattttcacatcgaa
cattttgagttcgaccagtgtaaaattgtgcttgttgactgcctaggaaattttatatga
gttcataaatgaatatataagatgatggatgaatatagttctcaccccatccattgtttc
cagtaccaatgtcaaaatcccatttgtttcgatcaacagggccgttttgggagaaattgt
cttcccaaacgagacggtatccttccttagacattatctttctataggaattttacaaaa
atctaaaattgaagttaaaacaagagtcctttacacttataaactagaatggagtcgtcc
tctttttggcgttttcgttcttatcaaattttggttataagattacaaaattctcatttt
ttgcttcgatttcacgcatacgtttgcgataacaaagtgatgaaaaattatcagctcttg
caaacactctattctctgtttatttgaatcaaaaacatctgtgacaaaggtaagtttcaa
atcagaaattaatcagtccaatgaactgattgaccagcttttaaatcaacacttcctgga
tatgttgaattatgaaccgagagaacattcaatgataaatttccagtcgataatgtgaat
gtaaaagatcgttgtccatttgacattgaaatcacacttaatgatcctaatgtttttgga
attaaaaatggtattctatatggtatcgataatttcggtgaaaaagtcaatattccattc
gataaatcaacatattgccctgataatgcaaatggtaaatgccaaaataccatatgaaaa
ccataatgtgatgtaacccaaggttttcctcctacaccataaccatcaccagcatatatt
ccatgtgtattccattgatcatttaatatttgtcgaacatgatttaaacctttttccgat
tgaactaatgcactctgtggattcatattaaaccaaagatttaatactgaccaatcttgt
gatgcacccatccatatagaattatcttgtgcattcgtcaatggttcacgtccagttaac
attctcaaaccatatgaggtatctgctaatctgacttcactttctaaatgtttttgcatt
gttgatatattataaagactacccaatccatatgtatatgctaatacttgaccatacaat
gcatcggtaaatattgctttctcaccttgtccacctgtatatgctaagaaatatcccgta
tctaaagtatcattataccataataatttatcaatttgttttcctgcaataatataagct
tcataacattgattgtaggttgttgtatcgcgcataattttcgttaattccatacatgca
cgcagaactgctagatgcataaatgaattaaatgttgtcgttggatattgacttaaattt
ggtatatcataagtacattcaagattttccggtaatcccaaacttgatgaaacactcaat
tgccattgtataccagcaataacatgtgaatacatatcatttaaaaacttcgaatcattt
gtccatcgatataattcaagtgtttctaaaataaatattgatgtgacatcagccattctt
cttccaccgtgtgtatcataaggaacagtatctcctaaacaaccaacagtgaatgtttct
tgtatcattccatctgtttgttgatattttgcccattgatacattttaatcttttccgtt
tcaggaaaataaagtatataaggtaaatgacgttgatgatcattatgtacactatcaaca
tcattacaatcataagcttcccattgtcgccaatcaccatttgcaaaatacattgcacta
cgcatatgtgacacactattaatcaatgaatcaattaaataatcagataaacttgaattt
gaatagatattatgtaaagttaaaatatcatttaaaacattctctaatggatgatcatcc
gtttgatcaattccgactgcttttgctacatctgtaatattattaaatagcagagaataa
taattatctaaaggtaaatctaaccaataatgatgtggaaaataccaagcaaataagatt
gataatgtttgtttttctcctggctgtaaaattgttgagagagaaacagcaccatgaaca
gcattagcttgtttaatttctgttcgatcaaaccaaccaccatttttaacaaattgattt
aataaattttcaatatcattatctactgttgctgacattgaccggttcgatgataaataa
ggccatagtaaaaattgaccatttgcagtagcatttccaggacgatctaagattaatggg
cctgttcgattaaatgaccattgaccacgtacaccactgatatgcccatttaaatattca
ttgtaaggaacatcatcatataataaacaggttggattatcattgatcatttgccaattc
caagatgcacatgatggattatcattgcaaacaacgatacaatctgtataattcgcaaga
gatatctgttgaattgtacgattcgattgtcttgtttgatcaatttgagcggataatggt
agagtagacataaaatcaatagaaattggatatggatttggattatatacattcaatgag
aaaataattgctgggatcattgaacgatttaaatcacctactttaaatactgaataagca
tagagatcaatctttgcttttaatgactcatcaactaattctaatttactgactggatat
gaaccatgatagtttatagttgaaatacctttaatattgtaattgggatgtgtacgtatc
aatcgagcatcactttcttttgtatttaaattcgttattcgtaaagctaataaagcatca
ttgagaaaacctagttttgctcccgttgctggtgattgattttcaatagtccattcatga
aatgttccatcaccacgtaattcaattgaacctgtagtaataccacctaatggtacagct
gatctcaatccagacggaggatgtagaaatggaagtgtacgattcattacagcagatatg
attgatggattatgaacagattgtggagtataggctttaagatagcaacatgcttttcct
tggtgacaaccgttataatctgatggtgcagatgatgcataagaccatgcaacacatgac
atataatgacaacataatatgttacattgagatggatctgctaccgatgggattattgat
agaaaatcggcacctggtaaatctgtttcagttaatattggatgtgaatcacattgcaat
ggttgttttggatctcgttgatataaatagggtcgactatataattccatccaagaaaat
cgttgtcttgtaacattttcaggctctgtatacaatgcatattcatattgatattnnnnn
nnnnnnnnnnnnnnnnnnnnnnnnnnnnnnnnnnnnnnnnnnnnnnnnnnnnnnnnnnnn
nnnnnnnnnnnnnnnnnnnnnnnnnnnnnnnnnnnnnnnnnnnnnnnnnnnnnnnnnnnn
nnnnnnnnnnnnnnnnnnnnnnnnnnnnnnnttttccttggtgacaaccgttataatctg
atggtgcagatgatgcataagaccatgcaacacatgacatataatgacaacataatatgt
tacattgagatggatctgctaccgatgggattattgatagaaaatcggcacctggtaaat
ctgtttcagttaatattggatttgaatcacattgcaatggttgttttggatctcgttgat
ataaatagggtcgactatataattccatccaagaaaatcgttgtcttgtaacattttcag
gttctgtatacaatgcatattcatattgatattcgtaaatatcggaatttgatattgagc
cttcattgaagaatttcaatgaatttaataagtcatagatattttgacaatcaattagtt
gaataatgaaagtcgtaaaaagtaaactgaataaatatttcattattcaattttctaaaa
aatacaaaaaaaagaaagaataataacaaagtctacggcaactaaaattttgctatttat
cagcatcattacttatctcgacgatgggtgtgtgtttcactttcagtatgagagccttga
atatctttcatcatcttatcggacatgttgtctctctttatagagaatttatcacgaaag
aaaagaattcggctcaaatgtttcaattgatctgtcatagtatagtcattttcttttttc
attctgttatatactgtagaataaatgagctagaatcaaaatctaatttatactttttga
tcatgatgccgaggttaacattaatcggagactgaacgaatgacctcgatcaacgttatg
tatactcaagattggatgtaatctaaatcagatgacatattaattgtttttgcttgatat
tttcatttaaaataaatttgatttcttatatattcataatcaaccaaatatttaagtata
gaaccactcgtacttttttacctttatatatatgaataaaaaacgaaaacaaaagaaatt
gcctgttgactgtcattattgttgttgggattttatcactatgataatccacattttttt
tctacaagtcttgtccacatccaaaggataagcgggaattgtctttttcaaattctcgat
agaatcttcggattgaccggaacatgtttaaactaagtgtcaatagaccaggatcttcgt
tgttataagccacgatctgcatgaaaggagaacaatccaaattctgtacgaaatgaatag
cacctcgaggaattgcgacagcatatccaattgttattttattgagaaccatttctgcac
ggttttcttgaatgaaaccgactaaatgtgatattccccagatactgtgcaaagttcagt
agtgtttttgttccaactggaagtcatacaatttatgttgaagtacaaacattcggtgga
attaagatttatttcggtgaattatttattaaaatgactgaatatgattcattatcaaca
actaatttacataccatggactatggaaaaattgaaacgttttcatttattaaattatat
ttttatttgagctattgtaatttgaaaataaataaagcgtacgaatagcgtacaagtaaa
agcaaagattgacaacaaagtagcaataagatgataaaaaatagaataataaattgtatt
tgacactcgttcaaccatgttatgtcgtttataagaaattttgattaattccaaggtttt
gttaagcttctaatcatctacatgaaactttcataagactttgttcacagatgtattttg
taacgagtttttttgcatttaagaaaaaggaacaaatttttaattaaagagtgtatgtca
tcagaagctcctacatggatattatttcagaacatcaagtttcttgttaaatatactatt
tcagctactctattctttttcttttcagtttacataaaccttcacattcttcgtattcat
caatgcccaatacaacattatccaacaacgtgatgaacgttgatccatccaatcaaatca
aatatatcattatgcaaatctttcacattccatcgatcatttgctctatcttcacactca
cgcgtttgttattgaatcgaagacttcgtttaactctttataatcatacactattggcac
tactgattatctcagtatttgattcgtttcttagtcatccatttattttgaattaccttc
gaacgggttatgcaacaccatcaaccaatgcaatgtgcatttcttggaattttttcaatg
ctctatgtgctacttcgatttattggacaatggcttggagttcaatggaaagacatttac
tcatctttcgctcgtcattattcaccactagtcgtggtcgactattgttccattatatac
ctcttttcctaacggcaggtatttatccaatttcagcaaatatcgtgattattcttcttt
atccatgtacacatcaattcaatatgcagtcgttgttttgtggatacgtttgtgcattga
gaattccatctgtagcactcttttttcgaatcgtacataatttcattcctgtatctatcg
tgactagttttaccttgatgttaatagtacgagtaaccaaacaaaagcgacaggcacaaa
atactcgcctcagctggcgaagataccgtccgatgttcattcagttgttaactcttgcaa
gtctgtttctgagtctgactttaccatcgttcattgtcgggattgtgcaaaattgttgtc
taccaacttttgctgcttctatacaaatcgcttacttcactctactaattcgattttcga
caattctcatgccattcatatgtcttcgttcagttccagagatttggttcaaattacctg
tgtgtaggaatactcaagttcattctttggttactcctcgagctggaattattcctccaa
cgtcctgacaaatctttgatgtctataactgcattggaaaaacagacctatccatctacc
tatacctgacagaggttggtgcgggtgtgggtgtacaagagattcgatgtttatttagat
ttgaaaagagtaatagaagaatatattaaagaagaaagtagatgctcaaatgcgttcaga
atattttcatccagttgaacaattttaagagaaggtcgatcaattatgaaatacatagaa
tcaagtatattgatttatgaagttcaaatgagatatattttgttgtttttgattgtctat
agatttatgtaaaccggatgaggcaaaaatcagttctatacgaactcaagtcaaattaat
cgtcgacaaatgaacatttattttattcaagtattgttacattcaataaaaactgatttt
gtgctgaagtatcgcttcgagatattaattaactcataacaaacttgaagtgtataaaag
atcattgcttaattagtgattttggaagaagattgaatgatgattaaatcttacaccgaa
aggtgacttggagaaacgacagattctaaaatatttgtattttaatatatggaatttaac
tttgaagagtttggttttattgtgttgcttaacaatgaaatatctgacaaaagaaaaaca
atagaacattttgattatttttctcatctcggacacgaatagcttcagttgtgaatcaac
ttaaaatgctagcaaaacgttttcgcgtaatgatataagatattgagagttctattgaag
aaaaaacagtctgaaaatgacgtgtgtaatgtatataagagaaatatagttgatacatat
tactaagtttatcagtgatactttatctgattgtgataactgaaacaatctgaattcaca
ttcgtcttgattctcgacaagaatcaaagttcaatatgtttttattcatttcgagttgat
ttgaccaaaacttaatacaaagttaatatatgcgagaagaatacttcagtgtttaacgaa
tacatgcaaatcgacgaaagaatcgatgctgacgcgacttttgcggacggtgcgaagcga
taggtgtgtgattaataacagtttgactacgatgcagatctaaattcgatgtattatttg
tttccgttatttccagatgattctgttcttcttattctgtcggagtattgctgattgttt
gagtagaaatttcttctgaagatgctaatgctgagagcttcgcggacatatgttttagtt
catcaagttttctcattaattctttaatttcaattttcgaaaaatcatcactttcacgac
aacgatataattgattcactattccaatctatcagttagttgaattctttctgcatttgt
tgtattcgataaacatttttgacttgtcctcgctaaagactgaatcatatcgctcgattc
ttgttcccattcatcaatttgtttcatacaatattgatgatataacattgctgcttgttc
aggtaaattttgtcgaagttgttcgtattcagatattaaactattcatcaatgtacgaat
ctcttctcgatgtggatcaacatgttcagtagaaaattcttttgaaccatctattgtata
atcatacattgcataggatgaattttgttgatttggactttggattctttttttataaag
ataatttgtctaaaatatcaatgtttttatcgttgaataccagacgagatgatcatatga
ttgtttaataattagaaatatttacacacatccgttgttgagacaaactatcatctgaca
taaatgtatctatttgcttgttttcattttacaaatgataaccttgtgtttttctcatat
cttacatatataattttgataagatcttttgtattctttgtagaagtcttactgatgact
aaatctctcttttatttgttgttgcttttcttactttatataaatttttgaagattttaa
ttgtgatactttgtattgtctatctttgaaattgttcatacaaagaaaaaaaatcaatgc
tgggttttctattatttctctcagtaatatatttggagaatagaaaaagcgagatgaccc
aaaaatcgatcaatgtactctggaagccgtttacatggcaagtctagaaagtattctgtt
gactgtttatcgatctctctgttacggaatgagaagtgaagaaaatatttctagacgaca
ctatttgtgaaagtctaactataaggttttattatactttgatatggcgatactattgaa
attaatgatgagtatattgtgaggacaacttcgtatactaagttttgacggataattttg
tttttgagcgcaattatgtgctctatctccttgaacttaaatgtttcatttctagttttc
gtagtatagacacaatcgtcagaatcatttcgaacgtttttgggataaatttaacatctt
ctagcgaatggaaatgggttgaatattaaacaaaatagaaacttcaacttctgtctttta
aagatcaaataatcttcgttgaatgtaaaacagttttgaatcatcactgcgtagaaaaac
atacgttcggaacaaatgttatcgatctttcggtttcttctacattataacgcagtgttt
tgctaacatatcttttctcacgaactagagaatcactcgagaggatactttctgtttttg
ttcagtcatacatgttgtctttcaaaacatataattatttttctattgcatttccttcct
gagaacacgtgaaaaatatcagaattcggaaatatcctgttttcgaattgcaacttggaa
ctttgcacatctagagttctccaaaagaactggggcgtataaaaccacaaatcaaccgta
gatgatcgaggtaatcatccattttgtctattatagctaagtaggactacttagtttgtc
tgaagcacagattcgattttcggaaattattttgttgttccaaacatgtacaatttcctg
aaaatcgctataacgtatcaaattataatatacgtaaaacaatgggttatacacccaata
cagtatctttaccaaacgatgatgaatttaagattgttagaccagaatatacttaaataa
actacaaagactctttgtgattgaatttgttacgaaaaacggaagcattgcttatctatt
cgaagatattaataatcgacagtgagagaaaactatgaatgtgatattaaaggactcctt
ccttttttccacatctcaacaactagtgttctaagtacacaatttttagttacatggaaa
taaatacatccttcgatgctttctaactgatagtaatctattttacagcaagtttattca
gccaacgatttccatttgcgctatcgtaactattccgaccgatagtttacgatgaaaaaa
atgtatcacatatttagtgaaacaattaattgtgaaaagaaagaaacatgaatacgatta
aatctattgatgatcaacactgtcgccatatgcgcatttacattcatgtcttttgagtat
aacaattattactattattaattaataaagtttttaatggaaagattatttttgttcttt
cctaaacgtcattctactttcacagaataatattctttagtcaagatattgatgacgatc
ttttcatgtctatcaaatcccatttacaaaaactgtcgcttcttgattactcaccgattt
atttatttattcatattttataagtgtttcattatgatcttttctctaaaaatactattt
ttgctttactcaaattgctcatgtaatctaacctttttatgtgtaactcatgtgttccat
ctcatttaatcatacatctgttaatttgaacgcattagaaataaactctacgtatgtcaa
actataatatattatttttttctcggttttttttcatgcaatccttaaaagtctagaata
attgggagaaaaaaggaaagcaaggatctacttcaatatttatattaaaaaaaaagcata
taattcattttttaatattaatttgactcaatggcatcaaatagcacagcaaataatatg
accgtctttacgacatcaaccttagttacgattctcgatattttattgaatcgatttgtg
aaacatcttcccttgatatttattatttttggtttaattggatttcttggaaatgttctt
acttatttacaacctgaacttcgttcaaatacatgttgtatttatttactttgtggctca
atcgtcgatatgatgcatctttttatcaatttattaacaatttatctaggtggaatgtat
ggaatctatattccatggacaagattaccaagtctgtgcaaattccaaatatttattttt
ggatttttacctcatttatcaattaatttcttattgatgtcaattattgatcgatatgct
tcgacatgtagtttcacatcatcaattcgtcgtatcaatcaccttaaaatggttccatgg
gtcattggtttttctatttttactagttttttagctttaacacgtcctcttattttctat
gagtatacaaatatgttcggatgtatcgcatcacaatcattaacgaataatattttatat
attgtattgaatggtcttatgcaaccaataacaatgtttatattcgttgtgttgaccttt
cgaaatgttcagcaaagtcgtaaacgagtcgtaagttgatttcatgcctataaaaactgg
acgaaatttattttttttaggcaggaataggaacaggtactgatgtacgtcgtactcgaa
atcaattcattaaaatgatctttacacaaattcttgcaacagctcttatttcattacaat
ggatgattatgtttgcattgttttcttttcttatcaataacgttcacaattttgaacaat
cgtttattatatattttactcttgctttaacaaattattgttattatttaaataatgtga
aatcattttatatttcaatatttacatcaaatcaatttcgaaaagtatttattcaagcaa
taataaaacttttacctcgttatattcttcaacgatggcaaacagtagaagtgaataatt
ttacattaactgctccgaagattaatcaaccaaacatgaccataaaatgagcaatggaaa
agtagagtgaaggataagtttaaaataaacatccgatttttgttgtaatgtgtaccgatg
ttgtttgtaaaattatattattctattaaataatttgtttttcctgatttacttttattg
tatatatggcacagagcaaattgaaatgcatcacaactacaacgatgacaaaagtcgatt
tgaaatgttatcgttacatactgcaccttgattttaaaattagtcaagtttgttagccaa
actagtgccagctgttttacaactgagactttaaaaaaagaaaatcgaactgacatggca
atacacccgagtataacgcaggtttgccttaactcaacaagtcgatcgatttgaaaaggt
aatcgggctagattaaaaattaagagacgatcctttagaaaattcgcactgatttattag
gtgatcataaaagcattaagaagattctattcagaactatatgaatactccagagaaaat
tgtgctggacggtagtatcgttaaaaatgcaacgagtattcatcattaccaaaatatgga
gtactgtgcaagaatactcatgtcttttttaacaggcttcccaaaaacgttcgcatctga
taaacaatgaatgatttcgtataacatttgtccggaaagtctcaaatttgaatattgagt
tataataggagtagcaataacagtgtcaatatcctgaggatgtcgattaatttgattttg
atttctctaataaaatggtttcatcatccagatgaagtgtgtaataatatctttattatt
gtttaggggaagttaattatgcttcagaatgaatatcaatttagaataattcttcaaagt
cctaacattaaaagcagttcatctccatcagtcaaaaaaatactatcgataaagatgttc
tcatttttttctatctgtgaataggaaaatatttataaattatgttaatttgaatgaaca
caaaaatttcctagtcatatacaaagttttgagaaaaaagaaggagatttgttaatagaa
attaacaaacaaaataataagataaattagtagctaatctttttcctttgtgttgtctta
ttgcctcaagatatttgtgcttagacttttcgtaatgctatggagcgatcatcttaaggt
tcaaaggtgtgggtgaggatatcgcctcttcattctacgcccatattcattgtattcaag
caggataatttatttttgttatgatttcaaaaatgaagcatgtaagacaacatagatgta
aaagaaaatacagacaataacgaagatttagattgaatatcaactagtaataaataatcg
atgaatacgttgtggtataatacttttcgtaaagtcacacattgcttttcgaaacacttc
tgatggtagaataaatacgaagacaatagccgtacatggtagaaaagggatacaatagct
aattagactaatgtatggttgtcgatcaagttttttacatacaaatataaaacttagaac
aagtcgaggtacagcaagacagctaagtacaatcggtgcaattagtatatgtttatgttg
actgattgatctttttatcatgttcatttgtagtttcagttgtgcgcttttgtttcgatt
taatgcagtggttttgttcttcttcatctgattttttgaagccgttgttttctgaataat
aatgatactactagcaagattaattatcaatggtaatacgaacaagagaatattcgaaat
tgaatataggacaagaataatttgtcgatcagcatttaatgtaagaacacaccaagctcg
ttcatcatgtgtatcaataacaatgctacgaaagatcagttccggagatgagataagagc
aagaaacgtgagtacacatccgacaatccatttagcacaacgtttacatgcgatggtaaa
ttccgattccttggaaattcaagcaaaatagaaaaaaataaattccttggaaagtcattt
cagaggttgggttagcttatattcggttagtgtgggttgggctgggttgagtcgggttgg
nggttgggttgggttgggttgggttgagtcgggtttggttgggttggattggattgggtt
gggttgggttgggttgggttgggttgggttgggttagacttcgattcatttgaatggaac
gaaagagatttaggaaatatatttttacgtaatttggaatatgaaaaaccagcatatatc
ttgtttgtttcattaaatcgagatacatccagttaaacttccaaacgaaatatattataa
tacagaatacatgtaaaatcgtaaatagctcttatgtgagaattaattgagttaggattt
attctatatacaaacaagggagaagtactattagtacaaatatgaatttatttgtcgaaa
cgggaatttcgacatttctggtaacattagagtcatgtgctttctggagtaaaatataga
agagtctggcatatcttaaagttttcaaatttatttaaaactgagatttagctacatcac
aattatatatatgaaaaaataaaatgaaatttacgtagctttttggataagagtaattcg
accagtgtgttttgtattgactaatgatagaaaacgtttgttccgcaatctgactgttta
tattgtcaaacatgttattatgtaacggatgatccgcacgcatttcattcttacacatat
gtcgagtgtggtttcgctgatgaaaggaatccaacacaaaatgaactttgtcataaaaat
gatcactaattggagtagatttgaaatagtctgttccgtatcgtgctgtcatataaattt
ttatagaacatgctgtatcatatatgattcccaacggaagtttactgattcgtgctaaaa
aaagcaaaaagatttatgagacaaaagattacgtgatttaccaattcgaattaaatgtct
taaaacacgtcgtggtgattcagatcggattgattcatcaaaaccagcaacgatgccaca
tggaaaaaaagacactaagaaaccataagttgttaatcgatcttggttgtcagatgactc
attccgtttaacattacaagtttcttctgttacatcatctgatgcatcaaatttcataat
atgcataccatgatcactaaccattttgatatgcttttcacagagaacattcgagttaag
ttctggaaatatttgaaaaatatgtcgtgtttaaaaaggaaagagcatttgtatactcac
gtgaataattagaaaccgatttgggacatccaacaagcactggtcctaattcttcaatgg
tattatcatagcaattgttgaatttgcatgttgttcgagctgttttttgatgtccatcaa
cgattaacacatcagtgcagctaatggtacaactagaagttttgtgcattgtttgatttg
accaatatttaacaaatgatgagtaaagttgatttttatgtctgtcaaaaaatgcattca
cttcgtttttctcatataaagaatatggaatttcaataacatcttcatcagtccattgaa
ataacaattttaaaagacaatacaccatccaattgatttgaaaatttttttcatcgagtc
tttttgctggaaacggtgttttatttataaataaactgttaaaatatttaacaaatccat
gaaaagaagctctcattgtcaataaagctgttgaaaataagaaaaagattctatgagaat
aaatacattcacctccaaaataaaatacatctacatttaaaaattgtttcttttgcacgt
actgcttcctgacaatatcattactgtaagtattaggatagtatgaccatttgcatattt
tgcaataagtatataaagttatacattgttctaaaaggttttcatggaatatgaaagttt
tcgataactgatatgcaggtagcacattatcgttattcgagcagatgatacatttatttg
acatcggttcaaccttccgaaatataattgaataattagtaaatttctgataatcagtta
taagttgatgtatatccgtagaaaacatcaaatatgcacgaaataattctgatgagttga
agaattcaatttgttgttgtataaaaacgggcgaaaagttggtattaaactgcttattga
tgatttgacatataacataatatttatcatccaatatagacgaatttttgattcgttcat
acagcatcattatcgtgtagattggggcttgttttaatagcttcgtaaaaaagagatcat
ttttcatttctagagatgtgttattcatctcgtttatatctaaaaacagtttatgtgctt
ttaaatttataaagctcggcttgtaataaaaaaaagaaggactacacatgcttaatatgc
ttcaaatttaatagttgtttttgttttattgtcaagactttttttaggaataaaatcaat
agatcggagaacatgatcacagaaaaatagacttgtatacgtaaaaaaaaacttaataag
gaaaaaaataatgaaagaaatagatgaataacaaacatcttcttcttttttataatcttt
tcaaaaaactattcagttaaagcaaatgtaatgtatctaattcatcagtttctttttctt
tttgatcgagataaaacttgattgttttttcgttttccgcttccttttgttatactttca
aatggttcaatacctactaaatataacgtagttgaactacacatttttcaagattatatt
acctgtgacattatcaccatattcaagttcttcctgttctattactgtgctttgtatagg
acgaaatatcgagcatttgtcatatataacataaggaagataatcttccgaatccagcaa
aatttcagctgtttcattcaataataattgagttgtagtatgaaatcctattgaaaaaga
attaaatctaaattaacatttaatttattgtcatttcatattcgtaccattttttgtgag
atcaaaaaatgacttaaatgtatcccatgtgattccaaatcgacttaaagcaacaataaa
gcgaaaacgtgattgttcatcgttcgcgcgtggtacttttttaagaaaacctttcgtcat
cttcactgattttgacagttttcgaacgaaaagtgtattttcatacaagagatgttcatg
aatcattagttcaacagtacgttgacgaactgcggcactttggtgacgagtagcaagaca
aacatctgtaggagataaaattatagatggatgctgcaaaatcgattttgcacaagcttg
tacatcttcagagtaagtatcagatgatgttgttatgtctaatttcaaacaatacttata
tatttctgttgttttctaattgctagaatacctgttactgattcaatgtgataaagtggt
tgtattagttggcaattcatatattcatgattttgatctaaacctgcagaacaaaataca
tttattctttgatttaacaaggcataaaattaatgctctatgtttttacttttcggttgt
acatcaggtgtttttttgttgctttcaaaaaattgtgttgtttggacttgttgcacggga
gccatatagatgttatccggaatctctagaaatcaacgaaagaagaacattggtaagcat
catgaactaaataaatttatttatgtaagctacctcgatgattatcagaaggaatatttg
aatttttattactatttactgcaatatttatttcagaggtacctaaaatcagtaaaacaa
cttttaatgttttggaaaattattaaaatgtaatatatttacgtgtcaatacaccatcat
tcctgttcaacaaattatcctcatcaacaccattcttattcaacaaagcatcagtaccat
catccatgttaactaaatcatctcttctttcagaagcattgtttgttgctacaacaggag
gtatttcgatcaataaattttcatcagttgcattaaaaacatttccacgatttaattcaa
atacatcatgagatgtttcttcaatattaacatttactaagataaaagattttgttgaaa
acaaatcatataaagaaaaaatattttgctgaacatattttagttcaacctagaagtcaa
tactttcgatactatccttgagatgattagaagtacaacagcattatatacatatgtcgt
atcgaagttactatttttatcgaagttaaatttaatatataagaaaagttatcgaagttt
aacttcgataaaaatagtaacttcgatacgatatatacatacctattgatgttaagttat
atttcatacagtcattcaaatgttcaattctgctagttagtaattgttttgcttctggaa
gaagactacatttatttggtaaatttgaacgtgtaagtaaatttatataatcattgacat
tgattttgtattcttctaaatatctacagtattgttctttttgaaataaatcatcaggca
acgagtttttcatatatgaatgagtttgttgtgcttttggacgagaaatgaagtttccga
ttgttaataagttttgatctactaatttttgtagggtattatttaacacacctccgtcca
catgatgaaaaggagcattgatctttttaccgttttcattgattgttggttgttttaaat
ccgaacgaaaaaaaaattggtacggtaactgtaaaattcttttttcaagtgatggtgtat
ccgcaactaatgtacgaaattgagtagatggtatgctaatttgatttattgactgatcca
agttaaataaatttaaagtgtttttaaacaaataattgtcaaataaatttgctgtaattt
gacatgtttctaatgacacataacatgtaagatcaccatttgtatttttattaaaaacca
aatatttttcaatataagattttgcttttgtaataaatgtttggtcaataacttgtacaa
aatgtaaatctccattttttttcatctcgaataaaataagcagtgcgtctaaaaaacgct
gcatattcacacacagtctaggaaatatttcagcactttttgaataaaatgattgaagat
gtggttgttgtcgttctttaaacaatcgttgaccttctgcaatataatactttccctttg
ttacataaaatctttgagattcgtcgttaccaagtgagtcgacaaaggtatataagatct
taccgattaaatgcacaataacaaagatttgttgtattgatggtaataatggatctgact
ttttgataagatcgtaagatataagattattttcaacaaaatgatataaaaatctattat
cacacccatctgatattttgtacgacgaatatcgagctagaagtaaatgaaaggaaccac
cagtacatgctcctaataatgataaacgagcattttcgatcgaaaactcgtacattccag
tcgtcttggatgattctgaaaaaccatcgaatgcttcacataataatgaacgatttgaaa
ctgttccaggttgtcctaaattaaaaaataccaatatatatttactaatttcaagtcaag
ttcttcaaagagagtttttttcaaaatttaacttcgatttcgaaatattttctctctttg
actaagatacacagttttattttaatttcttttattttagtttaaattctaatttcaaaa
aaatatgattattcatattaacactgagcgatcttcactacaatgtggattcagaattac
gaattgaataagtgaatggcgaataaaagaaactccacaaacacaacgcacaatttaagc
gcaattacgtacatttatatttttcttgttatttattaagatcaaatatcaacgagtctt
agacccaagtcaatatttttatcttatgaagaactataaaagttgatatatgaagaaaaa
gacaaatctatctaattggtgcaaaaacaggccgcgtattccaattttgaatcacttata
aaattaatttcaccagtttctattgaaattggtttaatattattctatatcaagtaatga
taatcaaatggtgagtgactatacaaaattacaacaaaaaaagcataagactgttcttct
atatctatataaaatacttcatatctcgttgttgataacgaaaatcatttgttttttaaa
agaaagaagcaaaatttttaccacattgataaaaaccaagtttcgttaaattagcatctg
cttcatgcataagtaagaatttatttccagtagataattctttatgtaaaccagcacctg
ttatatcataaataattgattttttcccatcttcaagataaaattcaggaaaaagatttt
cacaaattttgtagcatgactgaacaatattaataagaccacttttatccgaacctacac
atacagatcattcatatattatgacaaatggaaggcaatatacataccacttaaacctac
gatcagaccgaataagtttatattctttggcatgcttgcttctttccaatgtatatacat
cgaaccacttgtaaaatgacttaaagatattaatgtagtaaaaagaatgttggaactatg
tgttgcgcaaacattctcacaattggatagcaccagacgtacccattcacataaacctgg
tgtggattcatttgcatttgtaaaaatatcattcatatcaggctttatacgcaggcattg
ttccaaattatccataaaaagtttactaaagcgctccagaacttctctatttcttgccat
ataatatatttaatatataaaacaaaaaaaagatgaaaatattaagaaaattaaatatta
attaaatacaatagttcaaaaacattagtacgttttgttttaaatagcttagttcattat
cgacatccatatataaaaatatgtcactcgacctctgtggtatcgatatgagttattata
atatgatcactttacaacaaaactcatccttgatataaacgactacgtaatactcgaaaa
actctaaaaccaattacagagtcaacttttcttattcaattttattaatatattttattt
gtataaaaacaattaaatcaatattgttttatactaaataaatcctactactacagatat
gcctattatcattatttcaatagttaagtagttatcacctagatgtcgacagtttcttat
gatgctattaataatgtactgtcagagagtaaaatgttcttctttcgtgcattttttagc
caatacacttccacaacatctatactttgcactacaactaaatcagaaatcaaattcttt
caatatagtatgtaccacaagtgaaaaatagacattaatgtaaatttctatcagcaatat
ttgccgttttcattaagcattaattcagaaagaagtctgtttcaaagaaatgaacgcgaa
catgcatgcctactcttgtctatctaaatcctacgtttacaatatctatttaatatttta
ctcatattattgagctcgtattaatacacctcattactaatcaatgtcagtaaagataga
caagctagagtttgaaatttacaataaaccgaatccataacatgggtattctgtctattt
ctattattgttattattttatgcgattaaaaaaatattgataaaaaatatcaacgagtta
actacagatcacaataggatataactattattaaaatatgtattataaaaaacacttgtt
atacaaagaaagattaggtcgccaaacaaaaaagaaaaccagtcgttttataaagtggaa
acttacttcgtagatagagttttttctgataacgaaaaaatacaagaaaatatgtgctca
tacaaatataaacaggacagatttaacacttacgtttcatccgtcaatgacgacgtttta
ttttttgaaacggatttggctgtcggttgcttactgctgtctaatataatatgaaagaca
attcacaaaattcgacatagatcaaattagttgaacagtataaaaatcatgaacatgcag
aagtcagcgatacataaacaactggcagaataaaattaaagcatgaaaatataattgaac
acttcatgccatgttttctacagcgaactcaatgcaaaaaaatatagaggactgtacaag
catatgttttagcctaaaaacttaggtttaaaaggaatgtccctcttaagagcatttcat
tttattttaaattaagttcgaattttatagtgtgtgaattatcaaaaaaagtcttttgta
gcgaaagtgcatttctgaggtcagatttagtacttaaaatatcagacttttagggtctaa
cagtatactactatttgattctatctattattggacatatgaaacaacgaaaataaataa
acggtatatattaaggtttcagtggaatttttgagtaaatactagtttgctatcttacaa
gacttatggccgcaaaaatacttttatttgattcatcaacctgcgattaattagtacagg
tataaccagcaattgagagtaatgataaaagatttaaccatgtaaattcggacttctaac
gtgcccgtagcgtcatttaacagtaaaacttcggatggatggcaagagagcgtagatgat
cgatggggaggggacggcgtgtctgagtccccatcctacacagttactgcactgtcattc
acccgtctaataggtgtatacgaatctaacaaacagctaattaccatcgtatatataata
tcatttccgtatcaaaacgaattttcggtatatgttcacccagcctaatacaacccaacc
caacccaacccaacccgacccaacccgacccaacccaacccnnnnnnnnnnnnnnnnnnn
nnnnnnnnnnnnnnnnnnnnnnnnnnnnnnnnnnnnnnnnnnnnnnnnnnnnnnnnnnnn
nnnnnnnnnnnnnnnnnnnnnnnnnnnnnnnnnnnnnnnnnnnnnnnnnncaccaccacc
accaccaccaccaccaccaccaccaccaccaccaccaccaccaccaccaacccaacccga
cccaacccaacccgaacgatgttaagctaaccgacggtctcgatattttgtccatatata
tatatatatatatatgtatatgttaaatatagatgacatataacattcattattaataat
gagctaaatagatttccaagacactttcaccgatgatattggatctgaatttcctgggaa
tttattttatattttttttgaatttccggggaattggaatttaccatgctctcaacgttt
acttgttgcgcgagtgtatttggttggatagctaacagcttgtgtccgatccatagccac
acatacatttagccattcacaacttgttggccaccatttaagtaaaaattcaataagaga
acagccaatattggtttgtttggggtttaagattatgattattttgcacatgagtactat
catagttaataagccggtaatggatgagacaaacaagtaaaatccacatccagattcgcg
tgtcttcttctgagtaaatgtaccagtagccaacgtattgaaaataaaaccaaatgcaat
caatatgcaaagaactagaacagctattttaatcgttgtactctgttgaaaaatattctt
tgcgtccaatcgaatatgtgaaccaataatcgcatcgagtgataaactataaccagctct
tgaaaattgacacaccgatccataactacatggttcacaaatacatactgcaacagttgg
acatgtttcatcattttgtacacacataccacgatcatgacatttattccataaacatcc
acgaggtgttgtctcaaaattaaaacaaatagcatgattggtttcatcgcataagcacat
gagtttatcatcgtagaaacattttgattgttgattgagacatggacgttgataattctt
tactcgacgtagaggtaactgagcaagtatagtctgatcgaatagttcgtggattgaatg
gcatcgatgagaagaccgaatttcggtactgatttcaagtaaagctggtattacagtatt
tttacgtaacagcaaaagataataatcaaattgatattgatgttcatacagttgaatgaa
aacaagttcggatactgttgatctgtgatccaaaaagagagtaaaattcaatttgtctcg
atgaaatcgatgaaagtatgtgaaaggacgaggttcaattaccatacccatttccataat
atgaataaaagcgatatttgatgatggaatactgatatctcgagagaatgaaacataaat
ccgtggtttcactttctcacattgttcaccgaaccattcctcatcacataagcacatata
ttgccttactagatcatgacgtatatcaagtggtatacattctccgtgtaaatcacaatt
atttttcgtacatggatcgaaagcaatgagacatcgacggccagtatgatttaaaggaca
cacacaaatttctcgaccaagatcaatatcatatccaagacatagagaattactcgaaca
agtcgtacagttaggataaattattattgttgtcaacattgattcagtaatcatactcga
tatgtttgtcacaagaagttcttttgctatacgacgaacaggtaagaattcaaatgagag
aggaaaatgccaagaaacaaagtgttttagtgttgttagaatgaatgcatgaatatatat
agtatgattaacaaatgataatgatgaatcatcaatcggatagagtaattctatcatata
ttgtggcaaacaatgttgttttggtgtataaataaattgttcatgagatataatagacga
tgtagtattatgtcgcactagtaaaacgacaaatttgaatattggaattcgattatcagc
gaagtttcctatgccaaggtaaagtataagagatattcgttttcgttgaaactggcagcg
atcaccataataataatttggacagagacaaaaaaagccaggtggatgaatggttgaacg
aacatacataccagaattacactgccataagacgatattggtcaatgttgctgattgttg
ttctgagtctcgatatttgagcacatcgttaactttttggcttggatactgaggaaatat
atgtggaccaaataatggtgtacgtccattattggtgacttcacagaagagaagatcttc
accttctaagcacatagcagtagcgtgacactgatctatattaataaaagtatcaatcat
ttgattaaaaaggatgtttaatttgctaaaggatgtattttgatcaacatgattgaagaa
aattaacaatctatgatgacgtacctcatttctcggatactgttaccctactgttcctat
acatgtatttctcttactgttcatatcaaatagatggttatatgaaaatttctgaacgag
aacttgacacaaactttgatgcttttcctcctagagaaatttagacatgataaaccactt
actactatttatatatcgaccatttcggcatcgaaattttccagaatcacacaaagtctg
tcgaccattatttagccagatacatgcaattgtttcatcatcgttgttcggacaatcttg
acggcaattacatatttgttggcgttgaatacaaatatctgaattctgacatcgaaacca
acgagtatgcttgtctggatatttcattcgacaaaattcttgttcatcaatggcaccgat
acaatcgatgatcccatcagcagctcgtgtttttggtaaacatcttagatgacgagtatg
aatatccaaacaaaaatgcttcgagttattacagtgaagagcactgagagtagtatattt
acagctgtttagttcatcacttccatctgaacaattccatatcaaattgcaatcggtata
aaacgtagaacaaggccatccgctttcgatacagtgtgattcatctgtatcgtttgacat
atgagaaattcgttcaacaacgccatcgcaaagctcagaaaaagttaggttaaaacgagc
tgactttcctcgatgaataagacattggtcgctaaaagagtctaaacatgcgtgcaggtg
tccaatattttcatcagtcttgtcaaagcactgagactaaaaataggttacgtgcgcgtg
tttagaatttttcaaatttacttacaatgctatccaacagaagtgatctaggtagacatc
gtgtttcattatcacatttgaatcgataaggaagattgaatgaacatgtattaggatgac
gttcatcttcttcattcgcacaatcactagtaccatccaatagtcgatgataggataaac
atttactttgatcatcacattgaaataatgaacattgaattgtttgactatcttgtggta
gcagtgagcatgagcgtatgaagcgtttgacgtctttcagcatatcgtcgaacttaacat
atgtttcattagtaaatgtattgaataatcgacatgttaaactattatgtgtttgagtca
ttgtcattttgttctcaatggcaagatatggacataatgtctgattaaaacagattgctt
ctggtttagtatcattataaatcaaatgtatatgtgaatataatatgagtgttgatggtg
gcatttggttaaaatagagacgatctcgttcagttatacatcgaccatcatgttgaacat
tcggtccatcataacaatgaccatcgccacacgaaaacaataatgaagcgcatgcatgat
tttcacagcccgtcaaataatcgaatactttacaatatttaattggccacgtgatctcat
cagatgcatccatacagtcagaattaaagtttccatagagtttattatcgatacattgtg
cattgagacaacgatattcagtttttggatcacattcattcatttcaagttcatgacaat
aatactcatcgaatccattactacagtcgattttacctgtagtcaaaaaaaagaacgaat
tagtttttactgagaatatgagtgagaattaaagaattaaatgtaagctatactcctata
atacgataattgatttctatatactcgtactggtgtagttttctcgtaatttgtggaatt
cggatagatctcagaatttatttactaaccgtcacatatttcacgccagtccaaacaaat
gacagatttacattcttcatagtgcatgatataacaagtaccatttgtaatagataagac
atcgttaatcgggtgttgtttcttcatttgtcgttctttgacaatatttgtaaaggatgc
atttgagtcgaacgtatattcacattgtgttccgaaccaaagattagaacaaatgaaaac
gaagcccgtttctttgtttgatacgtattcttcaatggtatccaatggtacataccagtc
aagtaattgatgacttgaaatattcatttcacgcaattgattgaatgttaaatgtcgacc
attagcggtagttttattatcattaagtaaccgaccaatagttttttctgtcaatcgacg
acaatatcgcactatctcaaaggttactttaagatcgacattcgtagcagctgggaattc
attatcgctagttgtcacaagatgtaaacaatcgaatgcgctattataaccatttgtgtc
gtacattaaacgagaagtagtacttgtgttgcataaaacgaatatgaaaaacaaagctct
aaattgttgcctgacgttaaaacacatttgattgagctagataaattaattgagtgattt
tttgtcacaaataaactgaagtaattaagcgggagaaactctgcatcatatcatccttct
atctatagaggtagaaaaggtagaaaaattattgaacttataaaataactgaaaatcaag
aatattctgcttctacactattaggagatctcaagagatgttcatcacactaccaaagaa
ctacgtcgtcattccatacagattttctctttatttctcgagcagtaggctttttagttt
taagcctctgtcaaaaaggaatattctacggatatccttttagtagtaaaaacgttttgt
tattatcgcctttcattcgtatttattgaacatttggcaaaccttgggggtccatctgta
tgtaaaattatacttttaatttagttctttctctcttattcaaccagtaagatatgattg
ttaaaacggaaaacatagaaaacgttttttgttgttgatataaagacatgctatgatgca
ttcataatattttataatctctttttcactttaaattatcaaaatttgaatcaatttttg
atcattaatataaaagaagaaaatacagatttggatgaggacgacagtgaagatagctgt
gaaaaaaattgtgtaataaacatccgttttctcagctttgtctccttatatcgcaggaat
aagcaactcaattcttaagctgatatcgattgaattgaactgaatccaaaaaaatgttct
atttattaatcaactactcaaaaagtctattaagcaatttccatacgtcataacttcatt
cttcagctcaaaacaactctatacagtttatgagctaagttgaattggattgtccagctc
taacacccacactcaaatcttcatcgtctatctcatcctgtgattcttcaaagttccctc
cattttcacaatcataagtacaattggaaaataactaatcttttgtaaaaaaaaagccga
gaatatcatactatatattttactctattacggattttacaataaatgcatttgatcatt
aaaaaatggaatagaaaatcgtatatcctaaagccattcatactgacgttaatataccat
caatagccgttattagaatcatgtgcagtttatgccaaaattatagatcccccgtataca
ctagtaacgctcatcctctggattcgctgacccttttctgaaagaatgataacagtgctc
agtaaaacccacaagctgtacctggatttgacaagatctcggtccaagcaaactttatac
ataaaacctttttaaaagtgtttttcatattttcaccatttcaaagtatcattaaatcat
ttattgaaagagaagagcaaaaataagtgctgtttgtaaatgttcatgcatctgatcgct
tgatacttctaaaaaaaacgttacccatgtttattttccttctataaggctcataaataa
acgtctaatcgttcgtcggcctccctccggtcggccactcgcgactagtcgctagcacgc
atgaccctttttctatttttcttttaatcatatgagagtaatgtgagagattcgttcaac
atagtagatcatttcataaccgaagacttgcgaaatttgcatgatcgcgtcgtatccagt
ataggtttcatcctgcttttcattttcaggaaacagaactttgtccgattcgttctggta
gatcatcaattaagtgcctgcgaagacacgtccgaagcacgtgaaagtcactccatcctt
attctgaagaatcattctctaaattcacgtctagtcgttccacggcctccctccggtcgg
ccacttacggccagctgttaacatgaaccccttcattgtctcgtccactttcgattcatt
tccaaaacgaataagtgaatttccgttggtcttttcaaaaggcactgattttgtatgact
atagaagattccaattccccgatctcgattactcttctgtcgaattttatacgaaatata
agaattcatcatttgttaactagataattaactaataagtaatcaagtgaaaccgacgtc
gggttcgagtttcccatccacaaaaacccttcggtcaacccttatatgacaatataataa
caatttactgaatgctgaattctgattggatggaccggacagacagacaaactttttgca
tttcaagccgctgattttaacgctgtataaccctttcttacggaaaagggaataaatctt
tagtttattttaggaacaaaagacaatgatcagtctacgataccgcaatgtgtgagtata
caagtactatctgccaacctagcatcacatttccgttcgctgatagaagaagaaaaatca
atacaagtttgtgaaaattagctgttccataattatagacctctatacaaagaatacatt
tctcgattttttggagctgatcaaccgttaaattttggcatttttttatgatccaaataa
catcctatgtatttctccaaattttgaggaattactgatgttttatcgccgactacttga
tcttgattaggggatgctgttttcatagttttatctattcaaaactaacctggtagacat
atttactcgaaatagtatcattgtagttgaaattatatcgatcaaagtgtagttaggaag
agtttgagaagatacctatcgtggtgcctcactcgtatgtagtctacccgttagaaaatc
gcagaatatctttaaagatttcaaccgatgaatctaatttgatgttccagttagaagaag
cacatcaagttgcactagaaaatcaccaaatagaatagagaaaacgcattccgcacaata
aagacccatgacatcgaagattaaccaattcaacaacgatataaatgtgcaggcgatggt
aagtttcttcatgagttactatgatataattcgacgacgaacgtgaatttttcaaagttt
acggattagccaatatttggtgtcatgagtctaaattttaggaaaagattttctagtgca
acttgatgcgcttctcctaactgtatcattagattggattcagcgcgtcgaataaccaaa
gaatgctgtagctttccagataagagctcacataacagttaattaccacgacaggtatct
tctcaaactcttcctaactacactttgatcgatataatttcaactacaatgatactattt
cgagtaaatatgtctaccaggttagttttgaatagataaaactatgaaaacagcatcccc
taatcaagatcaagtagtcggcgataaaacatcagtaattcctcaaaatttggagaaata
cataggatgttatttggatcataaaaaaatgccaaaatttaacggttgatcagctccaaa
aaatcgagaaatgtattcttcgtgtaggagattataattttgatacaccctatataatat
aacaaagtcttttcaagattattgatcagtatattgagttgatatcaataatcaagttga
gagttaagcgagtcagcctcgctgagtattttttaccaatcggtacgcatatcaactttc
aatcaaattttgtaatctcgactttatcgagtgctgaaaaacgaagcccggtctatagca
gattggacttattttttctgtaaaggataggtcaaacgattttctagtttatattttgta
tgagcgcgaacacaagacaatatcagatcataggagtttgttcaactgtttcgatatcgg
agtgtaatttgtgactttccaatatttcagattcctaatcaagacaaaaaagtgaattaa
tcagagaattgagtgtcactgtaagattgctcaccggtttcgagcagaaacagaatagtg
tcttccatgacactagtaacgatttgtcgatattgttggaatttttagtacctgtcaaat
aaaatcaccgatagagggatttcaatgttctgagagtcttacaaaatacgaatgatccta
gtacaccaagaataaatgtcagtacaacaccattcaacgagtaccaaaacggagacattg
aatacagtaaaaataaaggatttgaactaattaacaaagaaatatagtcttttcaaatgt
atatggttcttcgtacctggcagcagttgaaaaagaagtttgagttacgttaaatggtgg
tacacatccttcaattgaagtaggtaatcgtccattatgtctgatatgtgtcttcattgt
taaattagatccgatgagtatccatatttggaacgtcaggcaaagaaagaaagctacgag
aacactctacaaacaaaatacagatcatattttttattctccgagatcgatttattgact
tactcgactgttcactcgtggtacaaaaaatcccaggaaaaacatgccaagaataggagc
cacaaatgcaccagcaatttgaaaaacaatctatagacagatgagtgaagcaaaagaatc
gttcaacaagatccaaattgtaattaccacaataatgttatctttaagataagatacggc
aaaagccagaaagattgtaatgaaaccaatagcgaatgctttgaaacgaacagtcaaaat
cgaatcaatattataatgaacctgagcttacataaaactttcgacagctttgtttgttgt
tcatcagacattgcgtgtgctactgatgttcgcttgtaaatgtcttcgagaatcacggtt
gctgcactgttcattccgcttgagactgtactcaacgaagcgctcaagatgcatgcaatg
aacaaaccagttacgccaggaaatctgccgagtgtttcaatgacaaataagggatagagc
taagagtactcaataagaacaagactttcaaataaacgaaaatcatcaaacttggtctgg
tttcgagatgcgtttggctcgaagaggatcacaatccttgtattttacgtagagaagaca
cccgacgattccgcacagagaaattatcagcacacatagaacataattaatccaagccgc
tctagaatttggcacaaaagtattttgaaaaatacgagattttcgaagagcaataccgtt
gagcagattttgtatctttaacacacatgtatctttgtccttgtgtttgtacacatgaaa
atattgcaataccataaaagctaccagcaaaccagagactccataaagtatatcgaattg
aggggttgagtgtaactctaaaattaatcatgtatgtcggttgatatattccatgactga
attttggtagaaaacatcgaaaagaaaaatgtcgactcctttcttggacatttttcttct
cggtgtttcccaccaaatccctattacttacttttgaagaccttaatcaactttcgatat
gatatggagaaagaaactttaaagatagcactaacactcgcttcaaaaattattattctg
ttctcataaaattagatttattctgaacgtagttccataaatgcagtttttgctaagagt
attttctttaaatttgaaaatcttactgtacgtacatctgagaatggttaattttgaatg
ttttgtgtctgtatctatgccatgaacatatatacaaaagagttgcgcctcaatttcctg
gtctcgtcttctgtatcacaaacaaccaccagatgtttagttctactaacaacgaaagag
catgcactatcatatattctcttaaaatcttagaatatgttaccttgtactgttatgtgc
taaaatacagtacccataaaaccctagaataggtcacattgcgtagatcaagtctcaaaa
ttcgtccaaaagtgtttggttgcgcttttattgttttgtcgtatatttcattcgtttata
ttctcggatgaatgtggatgggtaaatcgtctatttctctgcatcgagattaaaaaatga
ttgagtgagtgaccgttttataatggatattacaatatatttacactcgattcgagcaac
attagataaatgaatattttcaaagcgttgacgacagtgataccctcgacagtgagaagt
catacggaggatggctgtattgctctcagtatgcatatacacagcgacacgattaaaata
tatcttcacgtttcgtgtctcaaaactaattttaatcattgtactttactctttaatacc
caagtgtaatcagtatgtgtttcaacaccagacatcttagatttctgttagatctggcga
ttgaacaatcaactctgatcaaatttttgacttatttcaaaattattattccataaacaa
tctcgtgagcgagaaacgatacctatgatatttagtacgtattacaagtaacaatcattc
tttccgttttcattgcttacatgcagaggtcagaaaagtactcgatacttgacaaatgta
gaatatgatcacgttatctttgacagttttctgctatttggtgtactcacaaagagcctt
agaaatttcgtgtttttatacgagtggataaagcaatgattactctgttaaagcgtatat
gtttcatctttttttatttgagtgtagttcaaaaatttgaaaagtatcgaaaagcggcca
aaagcgtttctatcacacagcaatttttagatcatttttcaagtgatagttctcatctgt
atagagctaaaggccaagcaatgccactggtcaaatgtgacagaccgaagaaaaagatgt
tattctcaggattcaaaccacgtaccgtttgctgtatgagaagatgttgtaagccattta
gactagaagggacaattactctccgtttagcgtcagagtgtatctttactgtcgccaaca
taaagtcatttttctctatgactattatctcctaaggtacataaaccttttatttttata
caaaagaatagatctttcgtttctctgacgcatatttgactatagtgttcatttttctaa
tgattcaaatggtttaaatcagttttgattggtcgtataagtaaatttttgtgaaaaata
gtacacatttgatttttaattgagacagaaataagatatagttcaaaagtaaatatcact
tttcttctcagtctcgtactctctctatttagtatttctgcacaagaaattataatggac
ttcttctatttttaccgatgggcaaagtgtgggcatttgagcacctggaaaatttgatag
gtgctgaggtgctggtgatccctgcgtggaaagttccccttgatttttactgattttcat
tattatttagcttactggcactgagatctggcagtaaaaaaggttcgtgtcagtgctctc
tggatcttatcaaacttttgaactagactcaaaacaaaagaaaatgcataatatatagtt
taatagagtactcgatgttttatccagtcatatcaaaacaataaacttttaaggttctat
gcgaatacagcaaaactgtaaagaatacaacgtgaatatggcgtactttgtacttttact
tgaatacagttgcttagtaccactgaaaatctttgcgcgtttcgaaatatatcgatactt
atacttaagtataaacgaaaagtacaagcaaatgttgttgttgtactaaaaaaatgtact
cagcgttcaacttttacttacacccagaattgcgaccgatcgctagcaattatggtgtta
aatacttttgttgggcctccagcatcgatgaaacctaaattttgttttacaaatgaaaat
ctaatagtagaagatataatatataccaaaaataatcgatagaacaattccaagaaacat
cattatcgtttgtgttacatcggtccaaataactgctttcattccaccctgcaaaatttc
tattgtcattatatgattttgattgttatgaaactcacaatactcgtatagaatgtacaa
attatgccacatgatccgatcgctagccaaacattgagaccagtaacttggctcaatgcc
aaactaggtccgtagagaataacagccatgtataatgtctagattaatagaagtcgacgt
atggatgaactagtttctactttaatgtcacttacgtaattgaaaatgaaagtaattgta
actgtaatacgaactggcaatgaaaagcgatgctccagatacttcgaatcgatacatgta
caatagtgattatataactttatattcaagacttacagcatagatactgacgctaccaat
atgacgaaagataggtatgaataacttcactgttacatatgtgccgataaaccatgcgaa
tactgttaaaataacgatgatcataaaagaaaagaagaatgagcaagagtttactcacaa
agatgaatatacactattccaaatgcataaacttcggtgggagctcctagaattgttgcc
gctgataaattcgatgctaacaaactcattgccgttggtaagacctgtcagacaatctag
ttttttcatttaaaaatgacgaaatgaaataaagcaataccttcattttaccattggctg
cgaagaattcgctagttgttgtttgttttgaccgaatacagccttgatatataccaatga
ccgctgatatacctatcgatagtaattaaacaatactaaatattcgatgaatttctttat
cttacatagaagaataataagaacagcatagtcagtccaaccgagatacatctagaagaa
gatattcatcaattagaccgattaagtttcggaatatcctatatctacaatctcattgct
actgcagtctctatttcttttattgatatcccaatgacaaagtagaagggtaaccataat
gctgttcttaatgtagatcatattcgctgcactcttacattagccattcgtgtgttctat
attacgcacggtaatacacaataaacaggagcacgaagaaaaatgaaagatgaagaaatg
cacgaacgcaacgtacataataggacatccccatcggtggaccagctacggtgcgaaagg
ggggcaagtactctccttaaaaatgttttacaaggcaacaaatctttattgtctctgaca
ttgtaaacgttttttgaacactcatggctccatccgtagtattacacaatcgtattgaca
tctatcataacctttaaatgaatctttgaatgacataaaacttataaataatagtaaagc
ttattccaagaaaaagcgcaaataacttctagtaaaaacattcggatttaataagtgagg
ataatgatgtgacgatttttgtgggagagatgtttgcgctgttggaactacatcttcgtt
tatttcttcctgccaataatcgcatcgttctgatacggagcacacgcttatatactcgtc
catcaaagaaaacgaaataatatagaaaaaaaattgatttttgagaaagattcattttca
gttcgtaatcaccgtttatattcaatggctttatcgacattcgaaagatactcatactct
ctttatacacccttaatatgaaaatctttagaattttttcaaatgatttagaaatttttt
gataaacgcaagaattttgttgccaacctaatatttacaaaacttcaataaatacagacc
actcaagtcggacgattgggtgtggaaacggttggttccagccggaaaattacggtatac
tgcttcgggaatcatcatcctgggcagaggttctaatagaaactactgaacccaaccgaa
ccgaacaaagaaccagaaaaacccagttctattcgattctgctaccaatgaaaaaagaaa
agacggtaagttggaaagttggaagcagagtaaagaaagtgaataaaaatttgtcgttcg
tcgtcagtaccaaatgtatttcttagaatatgatgaataatcacaagaaaaaaatattaa
tagtaaaacgtctgctttgaatacagtgttctcttttttctgtctttgatgttttatgtt
ctgtactgcttctttctatcgtccgataatcacaaaaaacaaaatttctttcttttttct
acttctctcacgtgttggtaaagatttgcttacgtatatgagtgtgtgtgttagtctcaa
aaagaattctaaatcagatgcatcttgaaggtgaagatgtgagtgtagatggtggtctaa
gactgagcatctaacgatacaggcaagggtgtgtaaaagtgttttgagagtggtgtgtgg
atgggcgattcaagcagactacaacgggttctcacctggctgaacggtcgtactaggtag
ttaaaactctgcaactatatgaaatgatgcaagtatcgtagatcagcgtgtgagtgtatc
aaaagcagagtgggacgtattctactcacgagtcagaaaaaaggaatactgcagaacctt
tttgcggattctgcgagtgggtactatttagattgtttgcttgtcctacctctcttctga
gaagagaacgcatatatatatatatatcgagaaaaatggaaaaaaccaacataacgatga
acaataggaaattcccaactatatatatgaaaaataccacatacatagaaaggaaaggaa
gaagcgaaagaaaagaatatgtgtcagatgcctcggtcgatgcagaccctttcgtttatt
ccctgtatcttcaaacatgtatatgtttatataacattaaacagagaaagagactagaaa
gaaatacaataatataaatctatactgaaatggtatgtgagacaaaaaaaataaaaaaaa
cgagatcacaatgtgagaaacaaaaatcgaaaaagaaaagagaaactcaacaacaataaa
aaaagtgagaaacgaggaaaattttgtaaatattaatgttgatttgattttgatgaatga
tgtcgatgttgatgatattgtgaacggtaacgtggataatgatgacgagctagagatgat
gttccactatttgttaatttgttgtaatgttgtcttgtaaaaatatgtcgagattaatct
tcataaattgataatgattccggttgacgaacggcgacgaaccatcttatcttgtgtgtt
cgtttcgatactgttgtgttgacgatgtaaaccggtatttgatgttgtttcaggattaat
ttgatttttgtaattgtaaaacgtgaatcaatatcttcgaagatcaacttgttgcggtta
tatcgtcgacgttgttagactttctgtttctattaaaataagtgtgcagttaattctgtt
tgattttgattggtttgcagcgattccacattctttgcgtatctaggtgaaccaaaacta
atggaatttcctgttctggatgatatataatcgattaatcttgaactgttaatgcataat
tatgctcaagaattaagatagattgagcatttaattcatttatagaaatagtttcattcg
atgattttgttcgagatttcttcggtaaagttgttcgttgttcagagatattatcgtaag
ggtgtgggaatgggtggtagtagtatatcactctaacacccacccttgtatagcagcgtg
atggttaaatatcgctgatcattataagaataaggatcatcaattgtctatacacatagc
ttaactaattgtgttacttttgttctgacttctatcaattacaattgaacaattatcgca
tttgcgatcaaacgtcataacgagcaaatgccctaaacccgaatcatcctttacatacta
ctacatagccagtcatatttctgattgtttccctgatgcaaaaatttcaaaaaatgtttt
tcgaaaaaaaatggggaaactcttgaatttacttttatccgttccatttttgtgctttta
catcattaataacaaagctcgaacaagtatttgtcttgcacttgtcaattacaactattt
ttatcaatatttacaaattatatttaatcgctcagacaatgtagacgtatcatctcagat
attttctaaaaaattaaaaagctgcatcaggattcatactttcttaatgattttttttca
atagcgacgcattgtattagttttttgtttatctcgtgtgtgcctgataacgcaacaaaa
ggtcaaataatcactctacacatatatgtctacgcaaggagatcgacagaaggctacacg
tattttttctcttcttcagtcaaagacgcttcgcggacgagaaaaagaaaaaataatatt
gttatatacctactttctatgtcaataatcaacaagctacttgcttctatcagcacatta
ctttctatgcgtgcgaacgacacatcatgaatattattatttttttatgggtatttactt
ctatcgtcctgatggttgttttcatggtgtactggttattagtgcgacctgaaaagcgct
cctataatgcattacattctcaaggtgtgcctggggaaccatatgtacctatcattggtc
aactgctcgaaattaatcgtgctcgagttaaggatcgatacatgatttattatgaagaac
tggcgcgaaaacatggacctgtttttctgatgggcttcggtccattgacacgtcttgtcg
ttctcgaacctaatttgctcgccgatattcttggtcgatcatatgctcactattataaga
aaacaaacttcactgcaactgtgttcaaatcaataatcggcactcacaatcttcttgtaa
gtgaaggagaaaaacatgagcgagctcgaaagatgctgaatccaagttttcattttgcca
atcttcaatcgatggtgtctgtcatgattgatcagacgagaaagatgatcgacgaacttt
ttgtgatgagcgaccatcgatctgttgatttgcagacagaattcagtgcattgacattgg
cgattatcgcttcgtgtgcctttggcaaaggctttgaaaccattcacaatgccaaagata
ttgtgaaacggacatttactgtcgtactagaagcgattgaatatcggacgatgtgtatga
tcaaccaacttcctttcttagcagaaatgcctttctggcgcaagcgaatcgtcgataaag
gtgctgaagaagtagcgcgttttgttgagcagattattgctgatcgtcgacatggtcgtt
cgcaaagtttatgctcgggatgtgatattctagacctacttctatcagcagtcgatgcgc
atggtcaaccgttcaccgatgaagaagttaaagaagaagctcttacttttgtactagccg
gccatgagacaaccgcaaatcttttagcttgggctttgtacgtattaatgaccaacgagc
aagtgatgcgtgcatgttgcgatgaaatcgatcatgtgcttcccgatggtattgagccca
cttctgaaaacatcagtaatctgccggtatgcgaagctgtcttgcaagaaactctgcgtc
tctatccaccagcaccatttttcgcacgaaattgcatacgtgaacatactatcggtagcg
aaggtgggtatcgattgcgtatcccagtaaacacgactattttcgtcaatacttatgttc
tccatcgaagatccgaattctggtctcgaccacttgagtttgattatactcgttggatgc
gggatcctatcactggtcaaaaaccaaagttagctcatcctttttgttatttaccattcg
ctgctgggccacgcaattgcattggaaagaattttgcattgcttgaaggcaaagttttat
tagcgatgttattgaaacgatgtcttttcgaacttgaaccagggcaaacagtgacacctg
atatgcgcattgccatgcgacctaaatacggtttgcgggcacgagtcagcaaacgacagg
ctgctatgtctactgaagattaaagaaagttacttgaggtagtttgagtgtagtggtgcg
ttgtgcaggatgttagaaaacgtttaggcttcctttttgcaactcaaagaataaataatg
tactcgaacattttgtaccagtcgatgtaatacatagcgctcgtcaaggatgactcgtga
catatcaatcgatagactattagacaataagtaacactaattcaatgcattggcgtagtc
ttttctgaaatagttagacgagtattctgagcgttcttatattcaataacatcatgattt
cacacactatcattattatcacgtaatattatttttatttcatcattttcttgtaaatat
ttaaaaaccattacttcgtgaattgtatggtgtacacaactaagattcagacatggatac
gaaaagcacagtaatcagtatgcagaaaatattaaagaaacaagccaacatctatgcaac
tttctaaacacaatcatcatggctatatcgttgtttgtacaagaaaccgaaatgagatct
ctcgaatgcttcgttgcatattgcacgttgattggtgtagttagatgaatggcatacggc
tgagatcacatccacgcactaccttaaaggataatagtttttcgaaatgcaactcagata
ttttagatccacgtaatcagataaatatcaggaagtaacgttaccttcgcgttaaccaaa
cacactccattatgtccacattgtcactaagagttatttttacctgatagattgattcat
tcgatagctcttcaagcatcaagactctcacatattgcatcaatgataagtctctcaaat
caacgtctaatcgtttgatgacctccctccggtcggtcggtcattcacaatcagccgttt
cgattcacggtttattcttaggttcaccataagttaaattcgagttgtaacacacgagaa
cgaattcatctttcatacattgataggtatctaaacaactgagacttagtaacaaataaa
aatatatgtgtatttcacataacaatctgaagtgaatatagtccacgcaattcgcacata
gatatagaaagatcgactaaagcagcaactccaattacatccaacatcccgctcttcaac
acatgcatataatgacatgttaggatctaatagtaccctccccctaatacagaaatcgat
tagctacggatgtcctgataaaatcggttttctgaaagacttacgtttttcgttgaagat
ctttgaactttgacatggtacacattcaaatcatggatttcagtcaataaacgctgtgta
aaagtgcataaccgtatgaatgagaattgattggattggattcagttcgaatgagatcca
gagaactatattgatatttcttcatctgacaaatttgctgtaaactgttctgtatattat
taccaatcttcacaatcttatactgattatagaactactcttatgtaagaaaattttctc
tttcagaggaattttttactttaatttctctcgctcactccatactcagctaagttctca
tgtccactgtgaaacatgtattgctaaaaggcaagaatgtgattagtaaacttatttata
ttttacgattttagatcagtttgccttttaattgatttatctttaatctcgataaattac
aaaaaatttgttttatagtcaatcaattcatagtttgattcgaagggttatgtagtatca
ctcgacttgcccaaaagaattcgcgcccgaatggctgccgcggctcgcccaccagttaaa
aaagcaccatgaacacatccatttgccgattcattgatatcatcgttgacgtacgtgtgt
tcaccggcccaatgcaatcgaccatcgtctgtctctctagccaataattccatagtgtgc
tgattcgaatgtactgcaaagtttgaataagaaccgaacgacagaggatcttgagaccat
cgagtaaatttgtacttgatcggatctggtacgacatattgaggaaaaatttgttgaaga
aacttcattacatgtgaaagtatctcactatccgcggcattctccagttcagcggcgtta
gcacctgatagtagaagaatgagtatattggcaggtggtgggagacatacaatataatga
aagcgacttcgaggttcattgcatgtacgcaatacagttattgccattaaattccagaaa
caatcggagaattgtagaatacatttatttaataaaccaaaacccatacgaccaatggcc
tcacgtttccattcaggcaatggaggttcaaatgcaatagtctctcgttttaaacagccg
agtggaacagttataagaacgtatcgacagaatatcggtgaatcaacgtctgctacttta
acggctatttgatcggaattacgagtatcaatatgtgtcacgagtgtattcagtcgaatg
gctaatttatattgatcaacgatgcgttcgagaagggttccataaccatatgatacccat
tgatcacacctagcactttcttgaggagttctccattctttagccgagagttcggcaaga
tctgacgcttcatacatttctatgtcagcgagacaacaatctataatcgatttgagatgc
ccatgagtatcagctagttgttcataatccgcctgaatcacatcttggatgcttcgatcg
tttagttcctcagtatcagaagcaaatttctctaagcatgtaataaagtgcttatatatc
atatcggcttgctgttcggagtcaggagacagtggttttccatcatgactaagattgagc
aaatgttcttcttcgtcattttccgaaatagcctgtgccactgctttgaattgttgataa
tagggatacattggattatggaatccatactgatgaatccaactggcgccaagatcgaca
ggagttggtgcgaacgtttcactatccgtataagctcggccaccaggacgattccgtgcc
tctagcacgataaatgacaatgacgtcttctgtaactcaatagctgccgcaatacctgct
gcacctgcgccaacaatgataacatcgaagtcggcaatcattctcgtgacttctcgcaaa
aaatattcgttttatcttttaataaaagaaaaaaacacttgttatactggttgattttca
gaatttctcaaagcttgggaaattttgagaaaaatcaaaagtcccgaaaatactaggaaa
gctgactaatcatcaaaaattgtgataaaccgaagtattatgagtttatgcggttacaaa
aggtatgaatgctatgatcggaagtctcaaaaaattttaatacgtgaaatgagtgtctaa
tgaaagtaccatacataacgtaatattcggattagagtgataaccaataatggtactttt
tcgattctaaaaggatcaaacagagccccgttatcagcgatgattatcatttactaaaag
gataagctcgattcaaagtgagactaactggcacattgataagatcaacgagaaaacggc
agacttttcgatctgatgttgttttagactactttaaattgattgcacttcaaaatttcc
gaaaaacagaatacttttattctgtgtgtgggaatttgtggcatgtaacatagtcgactt
gtttaggagcgacaactttcaaaacaacaagtttttagtagataatctcatgaacattca
atcgaaaaaacgtcaagtacagtctagaaaagatgtttcaacgaactgccccaaaatgct
ctctacccaggcaaacctttttcctctttagaacttaaaaaagacttcatattggatgat
acctaatttgcatcctagaaaaaaccatttaaaggtttcgtaagtatgtaaatctgtttc
ttcgaatttgtgtatcatggagagcattttggaacaattcgttgaaacatctttttcaga
ctgtacttgacgttttatcgattgaatgttcatgagattatctactaaacacttgttgtt
tgaaagttgtcgttcctaaacaaggcgattatgtcacatgctacaaattcatgaacatta
ttttcgatactaacaatatctaccctctccagagtgtttcgcaagtaatttttccgttaa
aaacgtttcgttattatgccaaattgtctatgaaaatatgcagatacgaaaaggcccatc
caagatgcaccatgcattagttgaatgatttcaataaacatatgattatgaaaatttaga
caatttatataacagtaattaatatagttagttggaaatgggatcaaagcaatgaataca
agattgttacaatttcgttcgtgaactttctttgattagtttctgaaccactgatggatc
gataagcgttgatgtatctccaatattagcaatatccggctcaacaatcttgcgcaatat
tcgtctcatgattttaccgctccgtgttttaggtaagttagatgcaaaatgaataatatc
aggaataacatgtgcgccaatgctttcacggacgactaccacaagttctttcttgagttc
atctgtttctggtatattgtctttgagcgtaacaaaacaatacataccttgattctttat
aggatcctatttttcaaaaagaaaatatagtattcatcatttagcattagaaagtagtgt
gggtagcagacttaagttgcgctcatctaccccgtacctcggcccaatcatctagtaaac
aattatgatactgcaactattagaaagcttaccggatatcctacaacagctgcttctgag
acggcccgatgcgatacaagagctgattcgacttctgccgtgccaatattgtgcccggag
attatgagaacatcgtcctacattacatatgtttttagaaattatgacagtcgaacactc
accactcgacccgtgatccaatgatatccattttcttttatttcacaaccatctccagta
aaataaaaccctggataccgtgtgaagtaaacatcaacaaaacgtttatgatcaccaaat
atagtgcgcgcttgacctggccacgattcacgtatgcataactcccccatacatggcggt
ttcagtggagcttgtgttttgggatcaaaaatctgtgtttgagtgccgaaaaacggtagt
gtaatcgagcctggcaccagttctgtgacgttcgaaattggtgctatcatgaggccacct
gtttctgtctgtaatgaactcaagtgaaagatacttaaaaaacaagaacttacttgaaac
caagtatcaacaataaagcatcgtttgtcgcctagaaaacaaaacaggttaatttatccg
attgcggcacattgtaaaaatcaactgtagaacacaaaacttttcctagctttctcaaca
tctatatgccctcgagagctttagaccacgtgataaattctaaaaaaggattttcagttg
aaaggtttatagaaacaatagtatcttataatagctagggtttattaccatgaaaaccag
tgagaaagattttttgcttaacggataagattatcttaaatataaatggcttacgttgga
ttccgtaatctacgatcaagagctttctgattcacagttatgcatctatcactgtaaaaa
atatcgttccaagggtcgttgaagaaaagggtatttgtaaaagtttattattcgacgccc
attgtttacaataaatatagaataaccatgttagaaatatatatatatatatatatatgt
ttaatgaacgcggtcagagagatttcttgaggataaagttagttacgtttcgactcttgc
tgagtttatttcttcctcaaattttaagatcaagatattgagctgaaaatttaaccacac
ccttcctacaccagctataacatttgttcccagtttcagctcatctgagcatactgctgg
gctgagattcagttttgagagagtgagtgacctttcgcgcacatgacttcaaatctctca
taatttctggatctcatgagctattttatagctttcctagggttattcgaggattattct
tttaagtttcttaagcatacataacgatggcagctcgaatgttactctaagccagacatg
aagagatcagaagacctattgcaatagctccataagagttatgtgagcgactctgaacag
ccttcaaaaaagtaataaaaactgtctctcgatattttttgaaaagttttgaagaccacc
tatattcatgggagctgaaatggatgttcaacttcaacacacgtaaacaaagccgatcat
taagttcgagttatgcgagctgaacaatagctgtcctattcttacttaccaacgacatta
tgataccagcgccatgcttctggatttatgggttctccgatagttcctaaaagtcgaaga
gattttcgacttgtgcatgtgacaaaagagtcgctgtgagccatgagtgagcggataact
gtgggtgccgtatagaatatgttaactttgtgcttatcgacaatttgccaaaagcgcgat
gcatcaggataggaaggagtgccttcgaagataagacttgtagctcgattgactagcggt
ccatacacgacatctattttaatcgcacaattttatattttaccactagaatagattgag
aaggaaaagttgcttacatgaatgacctgtaatccaaccaatgtcggccgtacacatata
tacttcgtcaggtttgtaagagaagatatatttgaatgtaagactaacatgcgttaggta
gccgccagtcgtgtgaagaatgcctttgggcttgcctgtagaaccacttgtgtagagcta
aaaccaaaaggcaatgaatattttccattacttttttttctgattactatgaacattgaa
tcttcagccttcatcggctcaggttgacattcatcatcgactagattcatttctgcgtac
atgcaaaaatcacgtccatcaatccatgccatcgaatcggactggataaagtcatttaat
ccatcgctcgcgaaatattttcgttgaaagataaacactgtttgaacaacagaacacctt
ttatcgttcaatgcttcatcgactttatgcttcagcacatggcatttaccaccacgagtg
ctaacatcactagtaataacgacttttgcctgcgaatcaacaattcgttcagctaagttt
ttactactaaaagcagcaaatacaactgaatgaacagcgccaattctggtacaggcaaga
agagcaataaccacttcagccaccatcggcatgtaaataacaacccgatcaccctttcta
acatcatgcttcttgagtacattagcaacttttttgacttgatgcagtagttgaccgtac
gttatatttttaaactttgctgttggtatgtcagactcgaaaatcagtgcaacttgttgt
gctgcagtcggatctcgttcaatatatctgtccaagcaattgtagcacacatttaaaacg
ccatcttggaaccatttgatatcgacaccatgagatgaacggtaatcgaattcgtaatcc
ttgatttttgttggtggatgataccaagttaaacgatctgctgccattttccaaaatcga
tcgggatctttaattgacaaattatacagaacttgatattcatcgaacgatgagattaca
tcgggtagttgtacccaatcagatgaagatgagtcagttgaagtggtaacaattggcgag
tactccacttctgttttattagatgataaaggagtatctgaagatatcaatggaagaaca
ctaatactggccgcacttgacaatgacatatttgttgaatgtagtatatggtttacaatt
tctaaaatgcaagaggcaatcagaaagaaaaagttctttgctgagttctgaaatagatta
tagaaatgtttcacattctgtcgatgtcagtgggcgtaaaccaagacggcaggaaacact
aattaccaagcgtgtcatatatactttagcccttcaacagtttcagtatgcaatttccat
caaaccatacagagatatatggtacggaaacaaaaaaaaacaaggtaaaagaatgcaggg
tccggcgaaatcaagtttttttctcccgattgttctaggttttctagaagcacttttcag
acacatgtgacgagtttgacagtattattcctttttatttgtgttattcgtgagtagaaa
gctcgtattaaagtttatatgtcaatgctctaccttctactaattacaagatatactaga
ctagcccatcaaatagataacagtatgcttacttaaagttaaaaatactcatacaatatt
tatatgccgtaaaaaagaaacgaacacaaataaaaggtccggtataagtttgataacgac
aatttaatcatatagttatggatatcggggaaagaaaacgatcatatggttctagaaaaa
cttgtgcagctatgtaatatcctattatttctatgtacgccaattttacgtggagcagag
ttatgcttttcttctcaacattgaatttctttgttgactgattggatttttctgttaatt
acgatacttcggctatatttgaccactttcatttcctttcgtttcatgatttcatatttc
gaggagtaactctatgttttctgtaaatcaatcttctcttcaagtctcccggcgcacata
taatagctttctctttattcttatgatagccatccttattttctacaaaaaactatatcg
tagcaagtcgtaattaaacacgcctgtaatagacatatcctgcaccaatctcgattcaaa
cgggtttcggcatcgagatcggaagaaaaaaaagggattaggatgatcccgttgaacctt
acaatacccagcacaattatacttaatatattttaagtagatgaaattccaaggtacatc
tattgagtatagagtagttttacttttacacggcgtactcgaatttgcccagtctctgga
aaagaacacaaaaacagaatttcggcctattttgtaatcgctgcaagtcagggaaaatat
gtcgtacaaaggtagaagctgtttcatcttgaagagagttcttcactataccataataca
ctctaaaaaaaaataaagcagtgtggccgaacccatcaaaaaggtttcgtacatgtctaa
aatttttgaaatgaaatgctactcacaatccctaattctactacattcactaaaattgat
atgcaaccttcgtcgctttatctaactagtgaaacgcacgtcgatattatcaatatttgt
tctgacgaagcattctaaatgtaacattattgaagataagaaaaaaaaaactttctgtat
caaagagacacagtcagaatctgtctgcttcaggtgtaataaatgtttccaacttcaaag
tttttttcatgcatgcatgccctcacccacatccttcaccgctctcctcgccattgaaaa
tgacaaatgagtgagaccgatacatttcgacgatcgttatgagtgtataggtgtcggtat
gagaatgtaaggatgagttgtgaacgtgggtgattaatgtacgtgaaatccgcacattca
tctaggttcactcgcccacacgctcgggatcagagggtagatcaacttcataaatggatt
tagcagccataacccgtttctcaaggtttattattcttgaaaaatgtttttctgtgcagt
ctatttttagaaaagtctcttaatccacacattatttaatggaaaacacgttaggtataa
tactgactgctcttttcatatttggatgttttctacttcacaaaagacatcggcagcagc
aatatttcaagaaacgtggcatcgcaacgccgccgtttgatttattattcgggcatttac
tgacgatgtggtctgcaaaatcgtctgctgatcaattaaaagaatggactcgaaaatacg
ggaaaatatatggaatttttgccggtagttcacctatttacattgtatcagatgttaatt
ttctcgaacaagtttttatcaaacaattttcaagtttttacagtcatcaaacggattttt
ctgagcatgctgtagaaaaatcgaagcgtggtctcttaattgctagtggaaatcagtggc
gaaggcagaagcaaattattggaccgatcatatctacaggtataaagcaaatgagcccac
tgtttgataagtgcgtcgatgaaatgatacattcgctggagtcgttaaatagcaacatac
aagaagagtttaatatatatccattatacaagaaaacgttctggaatatggcatgtaagt
tctttggatgtgagaagggcttttacaattgacatgtttcttatctttcaggtggctcat
ttggtatcgatgttgtggtagaagaaaatgcggcgaataagcttttcaatgaatttgaga
aatttttcatgacggacactaaaagttatccattgctgagagcatcagagctattccctt
cctttgggactatttttctttacttgttcgaggtgtataacgaaataggtcgtttattcc
ttgatattatttggccaaaggcatggggtccgatttgggaagggtatgctctttatcgcg
tcaaacatcagctgttttcgctctttaacaagcgctggcggatcccacataatgaacaca
atattcagggacaaaaacaagattttcttacgatgatgagtgcaacattaactttcgatt
caatcgaagtaggacgttatctttaaaactccatctatttctacctaaaacagcatgaag
attctcgtagaaggtgtatattaataatcaatctgcgtccgcaagtacagcaattactta
attaagggtgagatgcgctaatattagtactaataatgtcatttactgtcactgtgacta
gtgatcgatcgaccagagtcatgagatcgtcaatgaatttgttggttatgtaaagattat
tttcagataatcggactattagccagttagcaccattttaagttattccttgtgtcaggt
gcagaactaaattatacggctaacgataatatatttcaccaggatcatcggacaaaaata
aacttgaatagggcactagctttacctacgcatattcttctgtttcatctattctctaga
agcatcttgagggtgaacgtgggtctgaatataacaaagacacccacacccacacccggc
aatcgactaagctagaaacacataagagtggtctgaaactattggcaaatttgaactttt
gaaataaattctacttcttcatctttcacgaaccgagtttcacttctttgcgtataggac
gagaacaatgtcgctggcagacaatcacatcaaccacgaccgattaatgctcatgagatt
atcgacaacgcatttcttttcatgggagctcagtatgctggaaacgcggcagtaatggcc
tgttgttcttacatactggctactaattgtgatatacagaataagcttgtatctgaaatt
aatcaatttgcttcgtccgcagaccaggacaagctcaatggtgatattgtctcacagatg
ccttatttagatatgttcatacttgaaattcttcgtatgtacccactttccacattaggc
atcgatcgacaatgcatgagagacactatagttaacggcgtccatgtgtctaaaggtaat
tatgccataattttagttggaatttgatgtcttcttttttctgataggttctgtagttca
agccgatgtatattcaattcattatgatcctgatatatggggacctgaagatccggagat
tttctgcccagaacgtcatctaaccgaaaaccgacatcctcttgctctcttattcttcgg
cgctggaccaagaatgtgtccaggcgttcgaatggctctcattactgtgaaagtcgttct
agtccgtcttcttcaacagtacaatattgttgcctgtgaaagtcaagagaaaacgctggg
tctcgaagaaaaagtcattcatctgccaactgaatcatgggtaaagttggttccgagaaa
ataaaatacaacggcgttggttttgattacactttaaataattaatcctgaaactatact
tctaatttgcgattgtgactgattttattctctctactgaaagaaggagcatatgagaaa
gaacagtttgtatgtatatatatttgctcgtgtcgagatcaaagaaagatattgaatgtt
acacttcctcattattaatcgagcaatgccatgtagaatttcagagaaacatctgactga
gcgattctagagtttttatgaacctttttctcacaaaaatttgttgcgaacgaagggtgt
gagtataggttcaaatatgattgattgtctcattaaatatctgtacttattttagcgggc
ctatactctaaacatgtttctggagatgtacaaaatcattataggttcttttcgtatgcc
agtggaaagaacctttaatataaaggcgataccaggattatcattttggtggggctgagg
ccccttcgaaaacgttgtatttttgtaagataattatcagttttctacgaaaatttgtaa
aaatctggagaggactgaatcttctgtagcccacctctgacgtcgccatcactttaatgg
ttttgtagaaatttttattgtttttcaaaagtatggacatctttggactttttttataca
tctccggcaccttttttagggggatcggtaaaacagcatttttttgaatgaagtatcaac
atgatcgagtatcattatattcttccagcagtcgtgagagtatgagtgtaaatgaacgtg
cgaatattatatccaccactcgcagggacattctcatattcatacttatacactcatctc
actcgttcgttctttataatgttgaagcgctatgcttgtggaaaaaattttgaaagttcg
aaatattttttacacttggtgcagacacattctgacggtgtctgtgttataagagttttt
ttcttatcttcattaatgttgcatttaacgtgtttcgtcagaataaatattgcttatatc
gacgcgcgtttcactagttagataaagcgacaaaggttgcctatcagttttagtgactgc
agcagaagttgggattgtgtgggtgtgggtgtaactttattcgaaaataaaaagaactct
ccaccctaagcgccatctactctgactctcatatttttcaagatgataaactctttttct
gggatgacttatgagattcgtgtgttacattatacaattcaacagaaaggctgacgagtt
tacttcctcatagctgctcttatttttactttcagacaactatgactgaagcccacagtg
atcaaacatcaatcaacacaatagcaacggaaactggaccccattacgaaggtaaagaag
tagaatattcgaacgaactcaacacaaatacacaaagaagcaaagacaagaacgagaatg
aagtgtccgagaacaagcatacaatgttgcggcctccaccgcatgtctactcgtgtttcg
tgaaaaataccacagatcatccaatagatatgactctcgagtggtacggccgtcctaatg
aacatgaattcgatgaattcaatcaatttactcttggacctggtgaagaaaagcatattc
agagaaagatctttcaaccagatctaccaaaaaactcggcagaagaatttgatcatcaaa
agcattcctattgtagttgggtcaagattctcaatagagtgacagttgatcatagaggcg
agcgaaacagaagaaaggtagaagtgtgctatccgtttaagaatgtaccatgtccaattc
ggaactgggagtttctggtgaccgacacgagcattgaatcacaatttccgacgagaccgg
tgaatattttgaaatatgagaatttaacggactttgagaagtgaaagttagtgaataaat
cagaaacgcaaatacttacatgaacgatacgtttctttttcacaaagttgttttttaaat
taataaatattttttacaacaggtaggatgatgtgcactacgaaaaatgccccttaacaa
ccaaccttattgtcattaagaaatttgtcaataaacccttccaatgtttactattccatg
atatcgagatgatagtcagttctacaactaaaatcgatagattattgaacactttcagag
taagagtatcttattattctcttttttatttatcgcactactttttatgtgaacacgtat
gtatttctgttttctgtgaaagaacattttatacgtccaatccgcagtccattattctac
agacaagaataatccttgtatactttctctcagtacatatattactagacgtataaaggt
tgatcaatctgcgtattaatcacaataagtaacgtccatcgtttcaactcacttgatcct
cgactgcggaaaacaagacattttctttcagaaatctcttctcaatgttgagggcatgga
gttccctgtgcctatcgatgagattctattctagatacaccacacaccctcgcccagctc
tcccaaccttagtaagtcgacatgataagtttcgtgacgttagctcatagaaaacgactt
gggtgaaatttcacccagaaccctcatcctacacctatttccaaagactaacaccatatt
cgagttccctggccccaattacccttcggtcaacccttatattaattattgaaatatcta
atttatgacctttgactctgacataaacaaatccacaaagtaactattcttttcatatca
tcctgcttacaatcgggggaaagatgattcattattctttgtaaaagggtgtgggtgaga
gtttttatatagcatagtcacatctgactaaactctcacccgtatttttcggtccggagt
agctttttgattttttttaaacgttctgtaaataaacgaacggtatgacatccatatgaa
agtcaacttagtaccatcgaaacgaatgcttagtgatcaatacagaccgagtagtgatta
ttatagcatctcattattttgcaagttggaaatattgtcaaggaaatcaaatgaggctgg
tgtataagttaaaatatcatattagatcctcttgctcagcttttgaacctctactctcta
ccataattcttcacaaattcagttcgaactgcccttgcgttaaatattgcacttttcaag
aattattgagtaccttatagtgaaaccgatgtagtttcctcacagtttaacttaatcagc
caagaatttgcacttaaagattgtcgatgacgttgaattcaatagttatctcaaataaga
atattagaattacaaagtatccccgatatgaagaatgaaaatatttattcttgtatatct
tcttaagattgacaataaaacaatttttatgtagtacatttaaatttagtacagaaaaat
ctaagaattttaacgttctcactatcaagatgtaagtatcaatccaaacgattagtacat
tatatgtgttattgtgtggaaaaggcgcaattgtcatccgttttggagtttagacataac
ttggctggtgatccaatccagttggtatgcattgccaaataatcatttgtcattaaatat
gttaagggaaatatttgattattcccttctaatttgcaaccgcgatgaattaaaacatat
ggcattataatcgttccagatccaattgatattggcgataaatgaatttttcgtttttca
tatgtatgtgcctaagtgatatagaggagaaatgttacaatatatacttaaatatcttgg
tcgttatccaaaatgatttaatctatcgatgatagatttctattgtctcattggacttaa
taataataactttttttaataatcttattaataagagatcgttagaaagtatttttaatt
ttcagatttgatgaacaactaaaacaagcgtttaaatttaacaacattgaaataatgttc
atatttaagtatattttgcatttgtctccaacaaataaccaaagcgcgccgccatgaaca
tctccaatagtcgctgtgctttttataccattcgattctagatttcgtgctgaattttat
ttgaacgaaatgccgaggcttagaatctatttttatgtttgttattcatagtgagagaaa
aagctttcctgcggcagtagtgttaaataaacccccccccctataatagaagcccccccg
tattagaagccccctttggaaggagcaatatgaaagatgtattagaagcccatgggcttg
tattaagtccgagatttagaattttttttcaaaatttatcaattttcttctgaacattca
tacattcgaacttcgaatgtatgaatgtaaagtaaagtcaaagcaattcaatgttgaaat
tagatatcaaacaagcattgatgtacatgacagaacaattctttgatcttatttaacaac
gacaaaattaatacataacaatcaatcggacacatcttcagatgtttcataatctaatct
tttgaaagagagaaatgcacagaatgaataggctgaatagacatattcatacaaagtata
ttccgacggcattgttcacatgtcattcaattaaaatattttttcttgaattgtatatcc
attaactatgtatcaaatcgaagagcatctagcgccgttaccaggcgttattacaaactc
actattagacgaatccagttccgataatgattccagcgttgaagttatgtctattgtcga
tgaaaatgaatatgaattaatcaaatggactaattatttacaacttaattcggacagtga
cgatgatagcgatgataattattcttcgactcaacctgcattactcgttaattattcgtc
gtcagagtcatccagtgatgaagaagaattattacaatcatctcatcaagctgcatcttc
taataacaacagcattgtcgatactacgtcttcgtcaacatcaaccaccattaataaacg
taagcgacgtcaatggaccgtaaatgaaaaattaaatgcgatcatctacttcgaaaaaaa
caacaacaaatctaaaacagccaacgatatcggatgtgctacaaaacaacttcgtatgtg
gatcaagaacaaagatgaattaataaaattgtcatctcaaaagaaaggtgaggagtccat
ttttattacatttaaaaagtaaaacaatctctattttttttcttcaggtaaaaaacgcat
gcgtcgtaatggagctggtaaaaaattaatttatgtggaccttgattctcgtttacttac
ctggtatcgtcaaaaacgtactgctcctggatcaacaacaacacctattactgatattcg
taaagaaaaagtgacatttcgttatcttcaacgtcgtggacgacaaataagccaagaatt
aaatcacccatgtccatcatcaaaatggtttggtcgttttctcgttcgccatcgactttc
tcttcaacgtccaaaacgacaacaaaaaattccactcgacgaagttcatcaaaaagctac
ttcattctataattatctacgacgagctagtcgatgggctccaaaacgtggcccaatggg
ggcctttactccacgtgacgtttttaacatggatgaatctccactggcattattcggcga
tcaagcaaaacgctcaattaatgatatcaacacttgtaatgaagtagaaggatgtttaag
taataaagtgagtacttttctttttttacaatacacaacaaatttaacttgttcattcgt
cgtgagtttttgtatacaacttacaaagaagttttcgtagatctttacaacgctgacctg
acaggcttcagacctagttaaagtttgcgttatcagatctacatattcttctccaagaac
aactaaatataatcacaagtcttcgttaagtttcagaagctagcggtagacacgtcatat
ttttagaaaaggtatataaaaaattattctatttgttattttatttcgtttcttcattta
gagattttgcacggttattcttacagtctcaggcgaagatcaacgtgttgatcctgtgtt
gttattcaaaggaaagggtcatatttcgcctaatgaacaaaaacaatatgctaatggtat
taaagtgttctttactccagaaagtgttattaacactataacaatgaacaaatataatga
atggtttatttcgaaagtaagacatttctaagttttttttaataagaactcttcaaaatt
atacgtatgatccatctgtagtcgattgtctatcattaaatattaatgaagacgatgatg
aagaacaaattcaaaatgcagctacattagctgcagaacaagataaaattatattaaatg
aaaaaaataaacaattaaaattaactgacttatggaaaaagtaggtaaagtaaactagtt
actttcaaactactttcttttttttttttttgtaacttataatttataaaagtatttatt
tgtgcttatatttatcttaagaagattttgtgtaattaattttgaacttattctaaataa
aactcgagataactgaaacaacaattttcttatgttttttcaaaaaaatttaacacaaaa
gtcgtattagaagccccccacaatagaagcccacttagaaaattataagtaatagacagt
ttagaagcccagtgggcttctaatatggggggggggtttacgaaatttgaatacttctag
tttcaaatattcaaatgttccactctccgcatacccacaatcagctgctacaaacgttgc
acccaaactcatgcccagaaaaagtcttaaaactagtaccggatctctgaagaaaccgga
cttccgtgcgacgtctgtagtaggttgatggcgtcaccatgcgttccgagggagtgcata
acgctacctacaacctcctcaatgacacctacctgaaaccgggttcttcgtataatgaaa
gtctatctgtaggggaaaggggtcgacggagagcgattctaaaattctttagcttgaaac
ttacaatcacgtattcttgttggaaaagtatatgcgagttccacaaattcttttagcgca
atccttgtaggattaaagatttgatactcgatagaacttgttatataaatagctaagctc
actaatacagatatcaacgaatgctaaacgataaaatacccatacccacccctcacccat
cttcaatttatatttttcaggaagttctaattaaaaaatcaatcggttgtacattgcgtc
tgtgctttcgtactctttcatttagttagtaacacttttattgctaatattcagaaaata
ttgctgatcttgtctttgagacttgactttaatttctctcaactataagaagcatcaaac
gaatatttatgattaaatcattctattcatgggacaaggtcatttggttttgttattaac
tactgtatgtagtcaagaaaatcaaacaaatatagaaatctttcttcgattcgactcaat
ctatttctaaaaaattatgaatatgttcattttcggtctttgattccacagtcacgctca
accctagctagtttctgcttcactgactctcaaatctgaaaatttgaaacacgaacaaaa
acactaccttttgtttctgtgaaaaaataatctcttaatgattggtaattacacgcgtag
ataagaagaacttacttgaatactagcggtacaatgaattcgaacattattgtcgattac
agttaattgtggatctgttattgtaaaaaaatcgttaagaatcacgttatgaccaatttt
agcgcccatgatacgtagaagaattatgagccattgcgtaccagagaagaaataatcaat
tacatgtgtatgatatacgttcatcgaaaatagctggttatagctatatgtatattcact
atcgtttttacatatataacgacatttttcatcgtaaatacacactaaagcgcagtagat
gatgaaagataagaataaaagccagttcaataatagatagtacatagtattgtagtacgt
caatgatgaaaaccagagaaagcttacagaacataagattatgggaactattactgaaag
caaatatcgtaattgcacacgtgccataatcttacacttattccaccagtatttataagt
ttttgttgttagcgatgcttggtactgtgctggcgtatgcgttagagatatcaatggcac
atttgctgctggtatacctaagtaaaattgatggggattgtaggcgttatttaccgtatt
gtctaaagatgtaatacgcgttaagctaccgacagttgtttgtgctttaattgttgcacc
ttgatgtattgtaaccatgttaccaatgaaaacattatcagaaatttgtattttattgat
ccgacactcttgctcatgtgtcatttccattggtaatagtaaatagtcacaattaacggt
gacaccactatcaatttgtacaaggttacgcgaacctggtaaaccaaggaaaccatccgg
gatagtgattccaatctctacattttcgccgatcttagcacataaataatgatgatattt
ctttggtaaaattgaaaaagaatgaaataatgaatttgaaaccaaactacgaaaccatat
tttatgtaagtatgcaaatgtattcaatttatacgtagtgtctgcttttaagcttccaat
tataataaagaagagaaaaagggcggcgcacattgacacaaataagtaaactattaaacc
aaatacgacgccagtagaagtttcaaataaagttgatacttgagatccaatattaattga
caatatatgtattaagaatattataatgatacacaaaaactgataaagtttgtgttcaat
tttaaattgtgtgaactggtcactgttcattttagtgttcacagaggatgattctccgtg
tattatattttgtccatcgacaatactatttggtgcaattaatccactaacagatgacat
cgatttaactagaactttttctttgatgtcaacatcaccgtaaagtacagatcttgcctc
gattgtgcaattattatgtatttttattttatccaatcgaaatgtttgctgttgataaag
tatattgcatagcagcacttcttttccgataaatactgaatcacccacgtctatcaagtc
cggaacagtaattgacgttgttaacaaatgagcattttgtccgatatgtgcaccacacag
tcttaaataggaattataaaatgatgtacctgttaatatacttaaaatattcgtgtttaa
ggaccacaaccgttgtaaaatccaccagcgataatacgcccatgaaaataattgatattc
tccttgttgcctttggctgtcaaaagaaaatagtagctttttgataacgatatattgtat
caaatgtacagatggtattgatacagaccagaacgtaatatttagaataaacacagagaa
aggatgtaaccgtatcaaacttaagattggtaatatgtatactgaaattagtaaaagtac
actcaatgtttcaataactaatgaaggttccaatttttgaaactgttgttcgttcttaag
agagagaacacttgcctctgttactgttttcgctttctcaaactttgtatcgactgctac
tagcgtttccaaaactctagctaattgtcgtacacttgggttggagaacaacagttgaat
attcatgtctggatagagacgtttacgaatcaatgttagtgctttcatagcatgtaatga
tgatgcgcccagtgcagaaaatgagatgtctacattgatcttatttgccatatcggcaga
aatatcaaatgattcgatgaatattttcaatagcacttgttcgatagctgtatttatcac
aacatcactatgtttatcatcaaatccaagtgtttcgttgataagtaaagatctggtaag
tgttggtaattgttttcgatctacttttccattttgattcagtggaaattccttcattag
aataaagaatgatggtatcatgtagactggtaaatgcttttgacaatgtgttttgatttg
tttttcgatttcttttttccgtttttccaaatcatcgtggatagtatggatataggccac
aagaaaatcttgttccttcgattcgtgtgaaactttcataacaagacaattgtgaattgc
tgcaatgcaaggcgaatatggtgagccgctggacgatagtttcataatggtattttctat
ttcacctaaataaaaagtaattggcgattcatgtttggtaggtgttcatacgacacttag
aaccaattttggaaaagattctaatagtgtgaagatgtaattgagtttcagaaattgcca
actactgggattattaaagacagtggagttactcagttgtgataagactagagaatcttg
agagtatggttcaagatatatgttcttcatccacacccttcaaaactaaatcgaattttg
aagtacacctcaggttttcgtagaagtgaaagatttttgtataagaatatgcttagatta
agcagctcttgacaacagatggaacgtgagtgcgagtgtgactaagggtgaggatgaata
ggagagagtatcacccacactcgcaatgatcttctgaccttttcaaaaaaacctcgctaa
taatgaattcaattattgccttcttacctgtttctattcgttgtccgcttaattttactt
ggaaatcttttcttcctacaaactcaattgtaccccatttgttaattttaaccaaatcac
cacttctataaaatttctgttcatcaacgataccaggtagttctttcataacttcttcag
ttaaatttggacgatttaaataaccttgaaacattcctccaaaacttccaatataaagtt
ctccaacttgaccaacacttacaaactgtaaataattgtccaatatataacactggtagt
tttttacaggagaaccaataggaatcgctagttcatatttgttaatatcgtgtctataaa
tggtaaggtttgtggtaacaattgagcattcagctggaccatattgattaattattttgg
aatttaaagagagattttgtaataaagagaaaatcaatgatggttttgagacatctccta
tcaaatgaaaaacacatatttgtattaaattttaactaatttatattttataaaaaacca
agacgtctaaaaagtattctttgacaatcctttctttgaatctagcaatgcatctagaag
gttttgcgtacgtatcaaatcgttgcaatgacctcggtcacattatttcgtttgtttaga
gtcgagagttcatcacaatctataaaaatgtaggatctatctatctatccactgggaaga
ctaaaaccaactagtgcagtactgttattacatttatttcgcttttcctttctacactct
gtattgacagcttcgaatatttagagtttaagaataagtaaaaacacataccaccggtca
atattactctaatggtatccattttgtggaataattgattctcttctaaatacgaataga
taagctgcattagcgatgggagcaagataacaaatgtaacattatgtttggcaattatgt
cagtaaaatatctcagatctttatttccattcggctttatcgccacgactgtgcagccca
aaagtaatgtacccgctatttcagacatatgataatcgaaactacaagctgttgattgca
ttacaagatcatagctgctattagtctgatcagcaagagttgatttgatgtaacagagaa
aattttcatgcgaaaatgtcgcctaaaacaacttgtaagcaattacaacctaagtagaat
tcaaaactaattggtacgtacgatttttggtgtccctgtggagccggaagtaaataaata
ataagctatgttcgaagttgaaactcggatcttcatgagtgtatcgagttgttggttcgt
taaatcgttgtcatgaccaagatgaaaactgttttcaatattgatacttacgaagtcgtt
tttatgttgaaatttcaaacttgttagtgagtgatataatatcaactttggctgtacttc
atgagtcaataaactaattcgttcccaaggatcatttggatttattggacaataaacagc
acctgtagctaagatcgataaaattcctacaatcatttctatagatctgtcaacaaacag
acaaattacatctttaggtttgatatagtgctcatggattaaatacgatgctatgtgttg
tacataatacattaattcagaatatgttagcgattgttcatctaatacaacagctagctt
ctgtgaatattgactggcacgatcaaaaaactcttcatgtattggttttaacggatgatc
tgcgctgacatctgcatatgtgtcattaagtctctttatcatttgtacttcttttggtag
tagaattgacagttcataaactggttgtttatctcgttgaaaatttgaataagaataaaa
aagctgttctagaagaatatgaaatcgatctgccatcgtatgaatagtttcttgttcaaa
taaatctgtggcacatgtgaacgatactgtcatttgtttttgatccggaacgtaatctat
ccttaacagcaagtcacactttgccactatgttggttatatcggaggttatgggcgtgaa
ccaattctgacgtttatgcaggtgggatacttcgacttgaatacaagtttgcaacaagtt
gcttatcaagtcacttggcatggctttttgactattcaaatgaataagttgttggtgagg
aaaatgtgtatgtggtagtatctcaaagcatagttgttgaacatattttaactgttgctc
caatgatagcgaaggatccatctcgaagtagtatggtattgtgtttacgaacattccaat
taatgattgcaacacaagattgtaacgatttgcgctaagacttgtaatacgtattcttcg
attattacttcccgttagtttaaacagatagatataataaatcgttagatacaagtgaaa
tagggttgcttgcttttgagtagcataatttgttattttatcaacaagtgatgtatctaa
actaaactgcactgtgaaacctttaccgcttcgagaatggtttaactgttctttaaaatc
atatggcaaatctattcgatgaagcatttcgtcgtcaagataccatcgatccaatgtttt
tttccaatattctcttgcattatacatatcaatactacgttcatactctgaatagtctat
atattgtagaggcaatggaggtaaacattgatcactttcgtaagccagacacaggtcatc
caggaatatctttattgaacttccatcaaatgcaatgtgatgaaagaaaaatacaatttt
atcattaatatttagtagagtatcaacacatcctgccatttgactaatgtgactatccaa
agtatgacaacgaataatatgacaatgaagaagaatgccttcttccaaagaaagtaacga
tgcattgatttgttcattcagaacaatttctcgaaattcttcttcatgtgaaacaaatgt
aatgttgaatgaataaagcaactgcttttcgttatctgacgttgatgtaatgtattgttt
tagacagtcttcattaccatcatatttaattgatgttctcaaaatactgtgttttcttac
aaccttactgacagctcgctgaagacgatttagtgagatgccgctttttgaaacttttaa
taagagtaattcattgtaaattgcagtttgaccattgaatcgaacttttgtatcgaacca
tattctttcttgagcatacgatgctctagctataaatataacgaataagagataatgatc
agaaatatccgaatagatttatttcactggcggagaagactaggtcatatattatgcaga
ttgtgaaaacagcaaattctgtaggcttacatatttaatatgctgtaagaaacgcgacat
atatatatatatatatatataccacttctttttctgaggatcagaatatgttcctgtcac
atatacctcagactgtcaccgatgcactattggattgcagtctcttcagcttccagcgtt
tctattcttcgcatgtcagacaataaagtttagacatgaccacttaaggttaccagtatc
aatctatagactcctttgtttttctcatcgtcaaatttatgttacccatctaagagtcaa
aaaatgagaaaagaaattataatgcaatgcttaaaaaactgaacaaggttcataattcga
gccctttttttcgagagaaaacgtctttgatcagaaagagaacgtatcgagataatttct
tcctactttgaatatgcactatcaaattgtctggacttatatcgggtacttccactagtg
tcgtcataaagagaatgttatacgcatattgactacagaaaacttgtatggtgactgtta
atattaatacgaaagaacaatcatattaatgtctttaggtaagcaagttaatacacagta
tttttagtgtaaaaatgtgccgaatagcttttgttttacgtactgaataagaaaattatt
gaatgctgtataaacatgaagtgtgcaatatttgatttgcatatattatctcatacatag
acgttaaactgcgcaacagatatgcatgacagttccatattaataactataggatcctgt
atggatacgaggtgataattatactatttcaaaataatcttaatttatgtttgtaatagt
tcaagaataatcggtaatattctttgtctctttatactgctagattctaatagttgtttg
catagttcttgtcaaatctgtttcaattctgtaactcatactatgttttattgctatgtc
taaaatggacgaactcgtatcatacttcatttaccttcgattaagtttaaaggtttccat
actaattgataatttttaaattctgaaatatcgttgaagccatcatacttgctcgaataa
tcgcttgatgcttttgtagtattgctgtctttcgattcattcgcatcttctagcagagaa
tgtatgctcgtagtagtagaagcagtgtttcttgattgatttagtagatgagaataaata
tgttcagctacattttttagtgatttaccttgcaagagtgtggttactggaatgcgagtg
gagtacttaagacacaatgactgagcaagtgacatggctgtaagtgaatctaacccttgt
gccatcagcggtctgtccgtatcaattacttctaatatatttgataaagtgaataatttc
tctaccatggagtgaacatccttggtaattttttcaatatcaatacttaacataagctga
tcattcgatttaatgtcattttggagcgatataatagtcgtagttcggtaatcatacact
tttcgattatcaaatgcataataaggcatctgatttagtcggcaaagaatcgtttgatca
ttagaactcgcattccaagagcgagtgcgcaagaattttgaccagttaatattcggtaga
cgacataatgatgaaagaattgtttgttgttcattttcttttcgtttaagagagtgtatg
atcaatggcactgaatcacatttcaaatagtccatacattcttgaatagagctaactaac
acggggtgtggtgatatttctaagaatacatgtgtagtgtgaagacgctcgtgcaaaata
gtttgtatagtctggctgaacattgcggtatttcttaaatttttccaccaatagctacaa
tcgaagcataaatttttacattcgccagttaccgtcgagtataatgtagcatttgcgcaa
actttatcgaacctatcatcttcatgaattttataataatcgccattaatactgcttaga
gatgttaataaatcttgataaatattaaagttatccattaaaggactatgtaatgcattt
tcgagtcgtatccacgttttaaaaacgctgggcttcgtttttgttagtaattggtgtagt
tgctcgagctctgtgctaaaaccactgtatgtcactgaagtaggactgttgatagcggca
aatgagacacgatgttcaattcctttgagaaatgaacgtgcttctgtttcgttcaaaccc
ataactgctagcatgcgcccaccttgacgtgtattacggtgctgaagacgtgaataatga
tatattactatgcacgcatcttccagtgttaatcgtccactaacgtaagctgctgctatc
tctccaactgaatgtccgagaattactcgcggataaataccccatgataaccaaagtgca
gtaagtgcaacttgcacagcgaagattgcgggttgagcaatgtttgtttcattaatatgc
gatgatttttcgttctgcacgttaataagctcctcgatcaatgaccattcagttgttaat
ttttgaagttctttactaattttatcaatccatttcctaaatacaggttcggaattgtat
agttctcgtcccattttccaccattgcggtcctgttccacaataaacaaaacatatattt
tgatgaacttgggatgcatgcgattgtttgatttgacagaatacagaaccaggtgtacca
ttaatattgttcgtatcaacgtgtggtaaggagactgatatttggtttttgaattcttca
ttattagaaaagatgaatgatgctcgatgtgaaaagtttgtatttcgtttgagtaataat
ttatagcataagccagggagtatatggttttgattttctaaaagcaacgatgaataccat
tttgaaaaattatttaattgactaattaacgatagttgacatttagctaataacagacaa
atttattaaaacaataataatatcatttaaaaaaaaacagatggaaactcaccggaaata
actgcaagataatattgttgctgttccaatgtacttgaattatttgcttctaagcattta
gatgatatttccttctctgaatgagattgagaaaaattgccccattcctcaataattgca
tgagaatttttgccattaattccaattagggccaaccgattttgtggaaacattgttcgt
tgatgtgcaatctgtacgttatatttttcagatttagttatcgtattatcatgtccataa
tttctttgtggtaggattatacgatttttcatcgataatgcaacattaattaaagctgca
gtacccgctgcactaccaatatcgcctatattagacttgattgtaccgagcaaaagaggc
gcactggcttcatcatgatgaaaaaattcaccgattgcattgtttttgataagctcatta
tctattgtcccaccatcaagttcttcaatataaaatatttcagataagtcaatttgattt
cttgtaatataaatttcattcaatagctgcagttgagcactatgggatgccattgaaaaa
tcttttataactatgtcattattacagtgaaaaactacatcacgaataacacaataaatt
tgatcacaatcacgaatagcatccgataatcgttttaacagaataagtgcaacaccttca
cctttaatgaaaagataagaatggcagaatactttcgattttcgtggactataaggatat
aaactatgctttatcttacttcactttgacaaagtagactaaattagaagtgtaacatct
tgtgcggactttttgttttgattcgtactttagaaatgcaccgcaaaatctcaggattct
tttatcgtccactaacagagttcgaatactatatgtatgcatctgtatgaaataagtaat
tcagagcactataaaaaaagacaaatccaacattgcataaagacgatggaaaaagccatt
tctatgcgcctaatttaatattgactaagacctatagccctgtactggattccgaaactc
gtcttcgaccctggtggaatcgaaatctaagtatgcaaacaactttttttttgagttcca
gtcggaggcgagaatactttttgcaatctaacacaaagtaacataactgaagtaagaaaa
tttgtttttactctgggacaatatcaatattatttcttgcatatgaactgactctaaaat
acttgcactaatgtcagctcgagttctagatcgtactccaaagcttattatgatggaatc
ggagccgaagttaaacaatttttttcgagttttgagtcgaaatagaaacaaatttttctt
atctaacctaaaaaaagtctaattatcgtcgtaagatgaaataatggctcactaacttag
cttaggagctcactatttgcgaatatcctaatacagtggactagtattgtaaaaagagct
ttcctaaaaagaatatatttatgtacttgcctttggtgtacccgtttcgtccctctgacg
gtaccggttgaagctgcttatcacataacaattgttcatttgtttgcagtacatttgtac
caccaatcacagcataatcagcttcaccagttctaagtgcttgcacagccatagaaagtg
acaccaaactggacggatgcgtcgtatcaagtgtcaaatttggtccgcgtagattgaaat
gatatgctaaacgtattgacgcactgcagttatgcaggtttgataccaaaggagctgtgt
cagaatcaaatcctttttctgcaattatcaatggacgtttatccgaagtttgttcaataa
atacagcggtttttgtcccattaatttggttaatcgtataatttgaatcctctagcaagt
gaacaaatttttcaagtaaaatacgatctgatggatctattatttgcgcttcttgatcgg
aaatgccaaaaaaatctcgatcaaattcatccaatagttctttcttcaaaaaataacgac
gttgggttgattcttcactcgaattcagaccagtaccaaacaacggcacagaatctaatg
gcgaatctgtttgctctgtttccatttcgctttcatggtgagcattggttgccatgaaac
tccataatgagtgtggtgaatgaatgtcattagaaaattcacacgaaataccgattagag
cgatccgatccatagttagctattcgaatctataataagacgaaacacttaacaaccgta
ctaatattttctcagaaacttgattttgggtgtgggtatgggtagatttaagggcgtggg
ttggagttttgatcgtgtctccattcgaaacccactctggcattaacacagccactgtct
atatccgtttttgggtatgcgcgtggaaaaaggggatgatccaaaatccaattcacactc
accccatactctaatgagttcaatatataataaacacgttccatgaaactactaattaca
aaaaaatggaaatgacattttgggcggtactcgttagagtattttggttatggagaaagc
aacgaataaaattcgcagagtatttgtgacaaataatttcttgcacctgctgggtttttt
attcagatacttacctgtgttacttcataaagaaatatggttatcaacgtcgtttttatg
aagaagataataggatactttgaagttacagaatacctatctaaagttatatagagacat
tgaaggatctcgtctgttcgtttagagttgttgcgttttatcttcagtaaacaatctctt
taaaaaagatcacagttttcgaaaaattgtaaactcatggatactgcatttgcatacagt
atgcagacctaaaacaaatttagacaataaccccccaaacaataagaaatgttggtcttt
actaccatagctgcagggtattagtgtgaataagaacaatgaggcaaggcaacactaaat
actaatgaaacaaagaattaatgaacaaacaaatcgtttttcatgcaattttcaaagctc
caattttgtgaaatactatatgaaagaaatttaaagtctagaaagataaaatttgcactg
aatactcttctcacccaccgcctgccacagaacacttggtgatcccttcacatcccttcg
cagatagattcaatgatcagatcagaaccatgatctacagactaagtaacttcatcagtc
atcgctgaaggtgtgggtgcgggtatatcttattgacgcatatctaaacgtacacccacc
ctcaggaaccaatatacgtcgtattcgaaatcaatttattaaaatgatctttgcacaaat
tcttgcaatagctcttatttcattacaatggatgattatgtatttattgtggacagtttt
tttaaatagtgcaccaaatattgaacaacggtacataatattttttttatgctcttataa
atcgattttattatttaaacaatgttaaatctttttatgtttcactactaacatcgcatc
tatttcggagaacatttattaaagcattgattgcattattactgtgtcatgtccaacatc
gatgacaaacaagtcaagcaattattttgatgataactatcatgagtatatcagattcaa
aattatggatatattcattaaattcttctatattttatgatttacttttatatatacaag
agaaataaatttattagatttgagaaggaatattaacccagtatgatatcataaaactcc
taatattaaaaacacttcgtctccatcaatcaaacaaaaaacttaatttcaatattgacg
aagtattatttgcaaaaaatcccttgtctattctttctcttatcccagtccttgtgtttt
tgcatgtggaaatgagaaagttattaaaattgatggcaatttagctgccaacaaaaatag
tctagttgtatacaaagtttttctcagaaaaaataaatctacaatgaaagaaaggaatga
aatgtaaattaatacgtactggtttacctctctaggtctcgttatcttcgtaatttacca
aatttcttccatcattgtgtaaatatgattattgaatggatattttctttgaagaacttg
gcgttttcgtacttttctaccgtgcagactgagagacgaaaaatttctttgtaatactga
agcgatcacctttaggagggtgtgggtgaacaagaagtaccatcaccctcaaccttttct
tctgtcttttcccatccattctgcttctactttttctcacagattttctctctatttttc
aaacaaaacgttctttagttttttttaagtcttcatctaaaaagaattcgaatctaaaaa
acagatttctcatttacagttttcatcagtatttatcgaacatttggaaaaccttgaaat
tcatctgtatgtaaaactatactttgaatttagttctttcttttttatataatcattgag
atgtggttgttagaaaagtaaaaactgaaaatgtttttttttgtctacgcataatgacat
attttaatgtatggataataatttaaaacgttttattttattttctgtttggaagttgat
taatgaagaaagttcttgtatataatttgatcaaataaatcactgataattgataaataa
taggtttaaattttaatataagttctctcaaccttcaaccacatactcaccctatttatg
agataaaatatttcgttctcagcattctttttactgatttattcttacttttttgaaaaa
cacatcaacattagaactaaattcaagatttgcatttataaagtgagaaaacaattcatg
atgaataaaatttctaaaaattcattgataaactaaagacaacaataattccaacctata
gagaaaaagacatcaaacaatatgaacaacaagattttaattaatgacaaaattttattt
atatttaataaatttatttgtacgaataacattaaatgtatttagtagaaaaattgaaat
tgaaaaataacgatttattgatgaaaacagtggcggcgcgaagagataaaagcagaggga
gggtattttccaaaatggaagaaaatttgcaaaatcgttggaaatgtaagaaattaaact
attaatatataatgataaaaaaagtgaaatatatcactttgtctgttcatcatatattta
attaaaactaattttcataaaacaaaaagcaaacaaaaaagctaaattcgacgaccagtt
ttatttgttgacgacttttgaagcaagtctttattatcaatttgatctaagattggtatt
tctaatgtgcacatgagcaacaaatgtaaacgatcatccttcattgtcgttcgtaatcta
ttttttactaatttcattttactgaaagatctctctacacttgctacactaactgatatt
agcgatatctataaagtgaatgtaaatttgaatgtgacttatgttgttgtcagtagtcgt
ggcatattctgtagcaaaaaaattgttaaatgtaaattatatcatttcttttttgtttat
tatttccattcattgctttatttactggttatattatttataatgttgacaatcaaaatt
gtgaaatatatttttcatttaattttcctgttatttggatatcatcttgtacttatatat
tacctgtttcaataattatatttctttattttcgtttaatattttatgtaaaatcaatta
aaaatacaacaatatctctaaatcttttaaatcgtgcacgacaagaattaaaaatgataa
aacaaattgttatacttatattaatgctcttaatatttggtattccatatgtatcattta
tatttatgtcattttttacaaatcctccaaaatatcattatcgaatttcacatgtattta
ctgtcgttccatatccattaattctgattactttatttcattttactgaaccattgaaaa
attcttttaaaaaatatttttctcgacgaagaaattcaataggattaagtatgacaataa
ataatcgtcaataaattcgatgaaatattttctctataatctataattattcattttttc
tttttcatgaataaatatgtgtaagaacatttcttactaatttctcatttaataattcta
aagtgacaattcttattgtacgtatcggttttatgggtaaatagatagagaagtctttta
ggacgtgaatatgctcgattgaaaacggaaggtatgacttcaggtggttcactcgtgagt
atattttgatgtactttcctttttatttgatgaatgagtatataaccgtatgttttgcat
cagaaagacgcgattcttaaagaggaagaaatacctaaaaggtgtaatatcatccgcgtg
tacttgtctttcatgagaaatcatcataggtgtggctactccaatcttctgtcacccaca
cccacctcaactaattttttagaattgaatatttatttcgataggaaaaaagatctgata
atctatatttaaaatcgtaaacatcaaataaaaatattaaaagaagattatttattagtt
ttatagaaaatgtttttgaaaaaaagtcttttattaagatgaaaaaattagtttcatatg
atcgaaaattttcgtatttgtgtcgctgtactatcagtgacgatgacgaaaatattccca
aatttatcaaatttcatcgctgagggaaaaaacaatttcttgttttttaagcgattttca
ttcccaataataattgtcttttcattagtttttaaatttaattgagaaattgattgctcc
cttgtatcagtataataaagatgtccattacaacccattgttaatccataaatatatgtt
aaattatgtaccagggtgacaccttcacttgcattaaacaaccatttttgtattcgttta
ttttgccaatcagcaatatataatgttaaatcattatcaatataaaaagcattaggatcg
aacaaatcacttgttccatttccaccttgatcattctttcctgctattattattcgttga
gtataattactggatgataaccattttcttatagaaaatcttgttccaacgtaaatattc
atttccttatctaatgttaagtatgatgcgagactctttccaaatccgtattcacctact
tcactgaataatattcttccaattttttcattttttttccataattgaacacgataggct
gaatcggatgtcaactttgttattttagttttatgatctaatatatacatatcttctgtt
tgactatcaacaaatatactttgaggttcaataagaccttttgaagcaacagttatacca
attgcaccttgttgtgtatcatatggttcaattaaggaatatttttgtatacgattattg
tctgtatcaacaacataaagattatcatgaatattatcaataaataaatcttgtgcttca
caaagtccattttcagttgatacacatcgagcaagaggatttacgaaaagagtactttct
cgattccattcagcttttgtaattggaataggacaagataatgatgataatacgagttga
gttgttgatgctaaataatgaagaaagaaaaataaagtaaacattttcatactattaatg
atattcaaaaaagattgaacgaaaataaaaacaaaaaaaactaacgtaaaatcgaaatcg
aaaatgtcaaatctattcatattatttctcattcatttttttttataaaacttaatagat
atcttaattaacaatattagaattctattcaaataaaaaaatatctttctaactttcaat
ttttgagagaaattcagttgttattttcgttgatgttgttgttgttgtgttatatgatat
ataaatagtttgattgtttgtttttaataaaattgttagaattacaatcactaaaagaat
aattactgttaatacacataaaacagcagttaagatttgtttgtaagttaaaatcacata
gtttctatttatttgattatcatcacttggaagacgaacataaccagacgctgaattagt
attcggtaaatcttgttcgatattatcattcatctaaaaattttaagaaaagaaatatat
ttagtagaaacaattaaataaaaacaaaatcataaaagacaaattaaaaatttcaaatca
attttcttcttatagataatcacataaattcttttactaatgtaattgttccctcgactg
tagggaggagtcttatggaaaaaaatagttttattccttctaaataatgatttaaatcat
cgataatgatgagaatttattatttgataaatgaacagaagaatttgaattaagttttgt
atcatcttgatcatttaatgttttaagttcgatatcggatgaattgtcaaatgtttgaag
tgaagaagattgattatttaaatgaatagaattattattaaacataaattgatctaaata
atcaataagaattggttcctgttcaaaagatttttgaataatattcatttttttaaaatt
atttatttgtttttgtgtattaattattaatgaatgattttttagataagtttttttata
taattcatttgcttaaatataacaatatattctaaagctcttctataagaatttttatca
tttaataaattgttgataacaaaaatataaagcataagaagtattaccttgtttttgata
aaaatttgctcatgcatttatacaattaattaaacgagaatcaccaaaaaagaaatattt
ttttagccatatcaaatgaaacataataaaaactttcagcttgttgatattgttttcttt
ctaatgaaatctcatctaatatactttgacatcaaagtatttctccataagaaggatagg
ttctaattcatgaaaaattttatgcgcatctaattatattatttcagttttatcaaataa
actcatatgaattaataatcgaccaaataaaagattaatatttgttttttcaaatttcat
ttgtaccttcatcaattgcatgaattttaattcgccaaaattcttcttctttttcaattg
aatcaattttaaaaatagttccaatattaaaaagtatttcttcttcttgagaatttaaat
atttttaacatataatctttaccttgatcactttgtggaacttcttttaatatttcaaca
aataacataaaagaataaattgcatttgtatttgaataagattttgtttttaaaaaacga
attgtattaaatgaacgatcttcatctaattcatcttttaatggtaataatatatgttca
attgaattttttaatgaattatcatcagcacaaatatcgataacatgacttgatttagaa
aaagaaaatctttttttctaaaaacgaaaataaaaatattcgatatgcttcaataagttt
cttttcatgggaaatcaatgttgaataagcaattatttaaaataaattaagaaaaaaaaa
cattcgacaatgactcatctctttttcgtccgatcattacctttgagagaaaattatcac
gactaatgaatattttttagattattttgtacaaagtcacatgataaaatgatacctctt
tttctttatcgaaaaaaagatttcatatattcattgattttttaggttatgtcaaatttt
aatagacaaaattcacatgttgtacgtgatgacgaaccttttattgaaaattctatgcag
ttcagtttcatcaatatctcggttgagttcgaagatgaaatcaatccgtcaagaaatagt
tgagttattgaaaaaaaaaatgtgattatacatcagaccatcgctgagggggagtacagg
aattttaactttttttctcaaaattatttaaaacatatatgaatcgtctcagttagatgc
atagttttcctgttaataaaaagccctatcaaatgataaaaattcatgtccatctctcat
aaactttttgtagtatacataactctcgaatgaaattcgaatttttgaatatagaaaatg
taattttgtcaagttatcgattaaatccaaaatatcgaaaagaaggagaaatagtagttg
gagttccttctacatcaaatgatcaattaaataaacttaaaggaccaacatctctttatc
ttgataatcaaaaaaatatttatgttgctgatatgaatcgaatttaacattggtcattaa
attcaactcaaggtaaaattataatgcgtgatgtatgtccaaatggaattgaatgtgatt
gtcatggaaatatttatgtttctcaagataaaacaataaaatgaattaatcaatatactg
gattaaaaggtactgttatcattggaataccatataatgcgtctatgaatgaacaatcaa
atacaactgaatatttatattattcagaaggaatttatctcgataaatttaatggagatt
tttatatagctgattcaggttttaatcgtattcaaaaaaaatactatcattcattaaaat
gcactcttaagatgatttatttataatccgtatgagaaactaagaataaagcacaataaa
aagagttcttctcaaaagaaaagaaaaaaaaatatgattttagtttaaatataacctaaa
atttgagcttctgcatattgagttgagtcttcgataccacgttgtgaagtaattaaaagt
cgataacttgcaaatatcattgtatttggaaaattttgttgagtaacatattttgaacga
ccaggatcatttgaacaatcgatacctgttgatcctgtatagattaatgtccaacttgaa
cctaaatgtagtgtagtatttgttgttgcatttgaaccttcaagtgtaactgtaagtgga
tcacgaggactataatcatttgcagtagcaaatagtattgcacgagctatagttgcattg
ctaatagatggtattataaaaaagcctgtacctatacctggcccattaacaatacgagcc
ggaccaccagtaccaccataattagaatatttggtagctagattacgatcaattgcatta
caaggaccttcattagaggctggataaataccattgaagccacttgtagattcgccagct
gttgtattatacaaactagtaatagtatcatttggtcgtgtaataaaaacaatggatcgt
tcatttgttgttatagatttacctattaatgatatcaaatcgaatatttaatgaaaataa
attcataacatatagaaaaaataataacctagaatttgaacttcggcatattgcactgaa
ctagcaatacttctttgtgatgtaattagaagtctgtaacttgcaaaaattcttgtatta
ttaaagttttgttgaatagcataagctgaacgagtattgttaattgtagaatcaatacct
gtcgatccattatagattaatgtccaacttgtagctaaatgaagtgtagtattagtcatt
gcatttgatccttcaagagtaattgtaagtggatcacgttcgggatcgtcatttccagta
gcaaaaatgattccaatagctacagtagcattgctgatagacggtgtaacaaaaaaacct
gtacctattcctggtccattcaccgaacaaccactacaacctgttataccaaaattaaga
tattttgttgttagattacgatcaattgcagcacgtggatcttcgttactatttgaataa
ataccattgaagttaccggtagatttgccagctgttgtattgtataacccaacaatatta
tcatctggttgtaagagtaaagttataggttgttcagttgcagttgttgttgtcgacgtg
cctactgagttgttttaagaaacaaacatgtttatatagatacattgtacttcttaatat
ttatattcgacagattatatcatccatacgtgagaatggtacgataaagatagaaactgt
tcttatttagttattaatgattaaataagtttgctgagtgtctgtttacgcattgtcttt
gctcgcttatctggcaacagtagaaaaatgataacagcgataggatgttttctttagctt
tctcgtttatctctaattcaaggtagtcccatcagttagaagagtttaaacagtaatgaa
aacgatctactatatcacttactcgttgttgttgtagttgttgttgaagacgatgttgat
gatgacgttgttgaagacgatgatgatgaagatgaagaagttgttgttgaggacgttgtc
aattctgttcaaaagatcagttatcgtattccacgatgttaaacattacagaaacatttc
ttagaattcgatcatgtcataatatatctgatacattagaaaccgattgagttctcataa
ccagtcacaactgtttctacaatctcaacaattaacaatatctttatagacatatagttt
aatgaattcaaaagcgcagaattctaatgtatattcaacagcttcggtgattatcgcgat
gataatgtgctattttacatataaaagtgaatggatgcggaagatgtgactgtcattaaa
atcaatttatttcaagagtaacatctccaaagcacttttcagtgaacttgagcttttgaa
tatagtgtagtagctgtataacggactccatcatgttatactatattacaaatacttttt
aaaattctaataatttctatgaaaagatttatctatgcattttataaatggttatttttt
caaaagctgagatatgttcaaagagaaacttcgaatagtagtatcgatttatcttgttca
tttaatcttaatgcagtaaagaattttaggttgacttgacctaataacttaccgaaagga
tttcgcattccaacaatagtaatcatagtaatcgtatccatatccgacaacatattacca
gctggattcggaatattgacaaatatttcacaaatagaagatgagggatgaaaactaacg
gcttgacaattaatatcaattaaacaagttgtttgacatatgataatatttggtacaatt
ttagtagaaaatggtaaacaagttgtctgaatacattgaaattgccatccagtcataata
gacataaaaacagattgtgtagcttttgataatgataatgcattaaaaatcaaaagaaat
actagagaaacgattctccaaatcataactaacaaaacttttagttacaacaatgaattt
aactggaaatgtaatcaaataaacgagttaacagctataaatactattacatttctctct
ctctctttctttttttttcctttttttctttcttttccatttaaataataaaaatataga
aaaatgtgtatttaataagttaaatgtatatactttgaaaaaaaaaacactttgtcatca
tggtattagaaatttgcacaacaacattgttgacatcgttatattatgacaatacaattt
atatatgagaagtaattattttgaaatagtctatattcaaatatatcaattactttctat
ttcgtttttgtatcttttaattctgacttaacattatgataacaattgaatatattagtt
actgaataattatgtcgatatatatttttttgttttctatttgatataatagaatggaat
gggaaaaattgtggatgctaaatactttaatatttaaatacacattgttaaagattagaa
ataattgattagataaaaaaaaattgaaaatctttgtatctatgaatctaatattccatt
aaggtgtatagagagataaaattcaatattattcagattgtgatatgccatagcaacgtc
acattctttgttatcattcaaatcaagcaatagcaatagaatttgtatctgattttccat
tacctaaattcaagaaaataccgaaattttttgtaccaccatttcctcaaacaagatctg
ttttgcatcgttatttaaatcaactaatgcaagcgaatatggataagatttctaactgat
aatggacaagttagtcggaaagagaaggtatccgtgcataaattaagaagaacaactaac
gacaatgccaatttcttatatcattgtttacaatgtgctgctacaattgtatatgattta
gcataacgaccaaccaaataagtagtctgatttccaaattttctagtatcaatattgaga
aagatatccacagttcccatacgattattagcaaagataaaatcaacttttccatcttca
ttaacatcaccggtagtagaaaaaatttgttcgctttcgtttttggtatctttgtagttt
ttcaattgttaattcaagaatatcgatgtgattttcagttgatattctacaaaacctcat
cagattatctttctattttcaaaacaattgaattctaatcaatataacttttaagatttc
aaatatttaaatcgattttctaattagaatttgaaatttcaagaaaacttttactattta
gttcttatattctatgtatataacatatgagaacgccatcttctaagacaagtagaaatc
aagcgcgaactatatttgatcattatttaattcatacgatataaagataggcaaaacgaa
aaacaagtcagatgaccaatgatgatacagccgattttaagatgaaaattttccgtaaat
ttaaatcgttagaatgggattatttcgaatcattatcaaatgacgagaagaaacttctca
gttataatggtcgattagaaaattataatccatctcatttacttgaatgtaagtatttct
ttatcattattgaaattataaactcatatacaaatcattactttagatggtgaaattgtt
gctacattattctgtctcaaaccgtgtactctattaggacattatgaaatgcctgaatat
gcaacaggtcttgttgagaaagcaccaaaaccaatgtttgatgagtttcaattagaaaaa
gaaggatttgaattatggaaattgaaaccaccattgacagaactttacaaaggtggttgg
atctttgcgaataaagtaagcacgacataatttgttttaccaaagatttattcttatact
tgatttgtttagaaacacgaacaatattcacttgtaaaacaaatttttacgactacctct
tcatctatcaatacgatcgatattggacgtgcacttggttatccactaccaaatgatgaa
aatacgattcaatatatagatgatatagaatcgaaggaacgtaatacatgttgtgtgcca
atgatagaatataacgttggtgaaggaaattttcatattattctacagcattttgatcaa
tatgcaaaattatggaaaaaatttggcagaaatctgactattgatttttctaaacatcca
tcaatggaaaaatggtttatggacatcaaaaatgaacaaaataaatagacatttttttct
caataaattgcgcttagcttcatcattatagaaaaaattgttatattatattgggacaaa
ggtattttaaaatcatgggatgggaagggatcgtctcatctcatgcggagccttgcattg
tactgtatggttgaactattgaaaagaaccatacttaacttatttttctcagttggcatg
tgattattgaatacaatttcttgtacatattttattcttcttttagttgatgctctcgca
ctattccattcaaatgtgagtagcaaaaaattcggctaagttttcttcgtgacgaaacac
tggaaacatcatttacaaacaaaacgatctttattttaaagcatacactcgtaatctagt
aataataagacgaagacgatcattgattattggctttcatgtagtgctgctcatcactaa
aagctagctaataaaatcgaccagagattacataagaggtgactagttgtcgaagtcatg
atcctctgcgaatgaattcatgaaagatgaaccttttcgatgttgtatcccttttggacg
taatccaaaggcaatttctagtggatcagatttccctcctagaaaacaatccatcgtgct
ttgctcgaaaaaattacgcacatgctgagcatcatcggaattgtttttcgatcttgcact
tgatgacgaagcttttggccgacgtccccgaacattcttcggcggttcatcatatgccga
tgcttgtcccatttgggatggatattttttgtgttgcgtcgagtttgtgcttgatttacg
ctcgatttcatgatggtctccgtcttcactcgtataattatcattcgcaatgctaattga
actggtaccttttgtcgatcgctttccaacactagtggattgttgaacgtttgatgacat
tggttgctttggtttttcctcttctcctcctcctccttcattgacttgtcgaagatcttc
ttcggagatcgaagctaactcgttaactatagttgaaaaagggggtcgatcagctttaga
ccacgcacaacatcgacaaagagcagtacgaagtttttcgggagctcgttgagtttgaca
aatgttttcgaaaatatgagcattgttgggcttgcttaaagcgaccagtaggactatttc
catttgatactgatctgcccaaggtactttctttgtgatcagttcgagtaaaacacatcc
aaatgcccagacatccgacggaaaagaatgtctttcaggacgatccagacaaagttctgg
agcaaaccatcttacagtgcctagaaaaacggagacaaataaatatgaacagctgagagt
aaatgattttgatacttttttttatttaacatcaactttcgagaacaaatgtgctatttg
agagttcgtatgatcttacctgcgacaccacctgttgtttgtgctttagagtcgattctt
gtcttagctaaaccaaaatcgcaaataactgcacgcttatcacgtcgcaacaagatgttg
aaactcttcagatcggcatgaactacccgtttttcatgtaaataactcattccataggcg
acatcgagcattatttgtcgagcggctttccaataggcaaccgtctgtcgtatcgtcttc
tgaatgtaatcagcgacagaaccgccatcgacatattccgtgattaatgatgtgttagtt
atcgtagtaataacgtcaataaaacgaacaatatatggatgacgtagtattttcaggaga
ttagcttcgactagagcatcggtagatagttttgctgcaatatctttaatggccactact
tgagatccattatatagtcctcgatagactattccaaaacctccacgtccaacttcgtta
gtacgcttgatcagcggttctgatttttcagccatcttgccgaataacaactctcaaatg
caacgtgtggagacgttgataagataggttttcgaagaacgcaaaaaacaggcatacaaa
atttttctttttttttcttgttctacgtcacgttttattcaaaaaaaagtttatctgcgt
tctgtaaaaatatgagatgacgattttgtctgcaaggaaaaatccaacgtgacaaccatt
gagtttttgaatcgatgtgtcgtgatcttgtgtaattctcttcttggttacgcaattaca
tcacattgaatttttagctttggaaagtttaaatgaaattatatcaaaaaatatcttgaa
ttgtttaggaaaaaaaacagaaatgaaaaaagtcaaaggttgactttggttatgaatata
ctgcgattttgacagcaaggtatttgttgtggtgctctgaactgagtacattcgcatggg
gtgtagatgttttttcttctcttatccacatccacacccttctctaaaaaagaaacagaa
ttttcatttgttaaattggtcgttcatactattttgttcaacttattgatattattcaaa
taaacttcactcccatcgatgcattaacgggccggaccattcttgagggtgggtgtgggt
gtgggtatagctgggtgtctctcttctttgcccacgcccacaccctcatacaggttttta
tttactgatgagaaacgatagaaatacatactcatatattgatagtaaaacttaaagtaa
actactcaaaccataatatacgactaaatatatataaaaaaatatagtaaattataattt
ttggaatccttcaatctaactggtcaattttagcttctatacccactgttcgccgtcagt
tatagtcgagtgattttcatcctcaacactcactacaactagaattatgaataataaatt
taacatttgaaatttgactcggacacgaaatcgtttttttttattcatatgacctttcat
acagttgagaaaattgatagaacaagaacctttatatgaataagactactctaattttaa
gatatacatgtgtctactttttaattatttaaaaattatcttttacatatttaattcgtg
tattagtttgatgatttggtaataattgtttttcagcataaagaaatgcttctaaataag
tgccaagatttgataatatttgcgtgacaatgagtgttgaatgacgaataattaaatgaa
cattaactaaatattgatcaaaatcaaatcgactaagtgggtttcgacaattatctggtg
cataaatattataaataacatcacgaccaaaaagatattttcgtgcaaatctttcattta
aacttaatgaatatttcgatgaaaattcaatagctgaattaacaaaatttggatcatcac
ttagaaaaaatattgatgaaaaagtctgatttaagtctttttcttcattataaatatttt
tgataaataatgatatacctctccattttccaaattttctataaaatggatcttcaaatc
catgatctccacgacgtgcataaacaacagccatagaagataaagcatattcatatgatt
gatgttttttatcagctaagtaacttgaccaatattttgttaaaagattttttgatgctt
caattcttggagcaaattgatgaaagaaaagtgtaaacatatatcttaaaaatgaagtaa
atactttatctttccatgttattgtataattataattaagatgaattgtcgaattaacag
gaggtaaatttcgtggttgccatttattaagatcaaattttatatttggatcataataaa
tatgttcaaatgtatgattcataagaatatcaatagatgaattataataaacaaacattt
ttgatttatatgacattcgatcaaatatccatttacgatgtggtatatgttcatatccaa
atttccattgatcttctaaccagaaatattttttcgatgaatttatttttcgaagttgtt
caaatgtttcgattttaataaaatctgatcgaaaattttcacgatttgctgttgatattc
gtacattttcactaatatttttcattctttcaaatgacatatatgttgaacatagagaca
ttggagcataatatccaagaataccttcatttaaaaaaatcttcttttccagctgatccc
atattaaattttcttggaagtaatattgccataaatggactatataatgtttgtccaaat
tgttcaataaaacaattaacacgactgaaaaatccaccacttgtccattgttccaataaa
ataagatgacgagattcacaatcattaacataatcttctattttatatttttcatcgtga
atattaggagattttggaaattgtttatcaataagaaattcatacatttgacgttcagct
ggttcattccaatgaacatcaccaaaaacatccaaccataatattggatatgaagcatgt
cgaaaattttcttctgaatatgataatggtttgagatattgatttatattatcatctatt
atagaatcattagttttctctatataatcatatttactaaaataatataaaagtggattc
atatcacattcatttgttttacttggatataataatcgacattcattataataacgagaa
tctcgataatatattaaatttgcagaacgaataggcattcgttttattgatgtttcatga
ttaacatagaaaaatggtaaatgatcaattttatgatgccaattgacaacgaatataatt
attacatagattcctaccattacaactaatagaatatacatatataatatacgagaaatg
tatttatattcaatcattattttgataataatattaatcagtctaattgaaatatgagta
tctattcaataaatttaataaagaaaacgtttataacacatatactaaaatctaatagaa
aaaaaaacagaaaaatgaattttcggaaatcttacaatttgaagcataaatcgatgagac
aaaagaacaaatttttaattcttcatataaatttttttttgtatttgtgaacttattcga
aataagaaaaattgaatattttttagtttctacgggaaaaaatgatatgaaactcattct
atgcattaattgatacatttacttatagttagaagaagaattttttttcttccgataagg
aactgtgagaacgcgagtaacgatttttttctttcgcttgaacggacacagaaatcgata
aaattgcccctataacactaatgaataggtacgtatgttcagttatacgatgataatttg
tattgactttaagaagttcactttattccgtaaaaataaagtatgtatactttactttta
ccgagtagagtaaaagcaattataatgttttaaatttcttattcatttttcacttcaaca
atatacattgcaaatgttactatgaattaaaatattttcagaattacttctcaataaatt
aattgacaaattacgtaagctatatatttatatattctatttcattttgttttaatttat
taaagttttgtacttacttcttttttccaaagcaaaataaagaaaacatttttcctgtac
taacgagaaaatgtttttaatgtctaatgtcttttcaatttgaattctatgcatatggtg
gtagatcccagtgagttatgaaacattccaaaaagagtaattgattttaggttttaacct
cttattgcgtagtagatgtcgagaaatcgaatgacagtatttcgatgtgagcgtttgtct
agaaataaatctctttatgagtagattcttctgtaaatttcagatcaatagaatattttc
ttccatagttgataaagttcaaaaactgattcatatcctacgatgaatgctagaattttc
cgttttctgaaactttaatatctccaaaagaaaacgttctaacgaactaaaattttggtg
gtatccttgaaaaaaatagatttatttgttggccgaagtttaagtcaaaataatgttatt
caacttctcgatatttactatgatagaggctaaaacctaagagtaattatcctttttggg
attttctatgattaatccacagaactcaccaggaatattacttgaaaacgaaccagtatt
ctcgcatagaaatcatcgaattgtatccttccaattctttcctaatccatttccctgatt
catcataaaatatctgtcctatgattgtttctattcatattccataatgaattgaaattc
ccaattattcacaatcgataagattttcaattattcttaaccaatatcattactgaaatc
tatttttctaaatattatttttcttttattttcactcgttggttacctgttaaataccac
tgtcttgaggctgaagataagtagaacgaaagaattctctttttgttctttcatttcgat
agactatatcacgtgtatacaactgattaactatgattgaacgcaagagtgagtgatttt
tcaaatgtattccatgttcatacagaatgtaaaaattacccggtattcagaaagttagca
atatcattgataaaagcttttttttgtgaataggattttgattatctgaaatgattttgt
catacatgtcaaattcgaagattctactcgagttttaaactattcattgagtgataggag
aagaaagatgagaagagtactcaaattatgaatttttataattttgaaacttttaatgag
ttaatgatttctacactactacgctcttgcggacatgtgagaaattgatttttgaatttt
gtccttaaattttgtatagaattcgatctctttgttcttcttatcttgaaataagaacat
cgaatctattcttgtatttgagtgatttaaaatcaggatttttactatagttctatcgta
ggatatgaagaatgagaatatctgaaaatttcataataaactattcttacaaagatcaat
ctctacaaaaagttttaggtcaaaattcgaaaactatgatcttcctcttctccttcagat
agattacggcattctgttaaaatctatcgtgaaaatgcagcaatatttctttcattagta
atattgactgaatatataaaaatgacaagttctgatattaacggtcaccttattttgtga
ttgattcttcttttttcatctatattatgtatttctgatttttattttataaattaatta
ttctagaatttcttttaataaatttcagtataataaatcatgttatttgagaaaaaactc
gacaaaaatattataattaataattacaaaattaaaacaatagttatattaataatctat
tgtatatctaaaatatcattaatgatattaaataaacttgcaattaaatcatttccatat
gttactatacttttaattatgcaaaatatggtaactcttattcttttattattaattttt
tgtttatttccacatatatttcgaaaaatatcattactaaatttcaatattattaaacaa
tgtatacctatagttttattatttttaataattcatatatcaaatttatcgtcattatta
tatgttagtatatcaactattattgtaatgtgtaatttatcaagtttatttataattata
ttagaatatattatgttaaataataataaaatgaaaaatttatcaataattacattaatt
agtatggttttaggcataatattttatacgaaatatgatttaacatttaattggcaaggt
tatatatggttatatattaatgtaataagtacatgtatatataatatttatataaaaaaa
ctaaatgatttacaaattataaaagatattggatcaattggaatattttattataataat
ttaatttctttacctatacttattcttcttacatatattatgagtaatttgaaaacatca
tcatctgattttgattgtatatctacttttgaattgacatcaattattattattatattc
acttgtatattaccatttttattaaatatatcatcaattatgcttgataaacaattatca
tcaatatatagtatgtttattaataatatgaataaaattttaatgataattcttagtgaa
atattcatagaatttacacttaatataggttgttcaataagtggattatttgttatattt
attgaatggttatgttgtcaatcaacaaaatatttttcaaaaatgattttcattttcatt
ttaattatttcggcattatttattgctgattttcaatataaagatttaaatactccattg
aatgaacttcttaatggaaatgaaataaatctacctatgaattatgattttataaataaa
aaatttccaacaattactcttgaagataaaatcaaaggtaaacaaatttataaatcatat
ttgccagtaacaacattatttaaacgtaagcataatatttcacctggaattcttattaaa
aatacaacaaaatttcaacttccaaataattgtttatatagaaatgcatcaatatggaaa
atatgcaaacgtcattgttgtaaaataaattcaaatagagttaaatggaattatccacga
caaacaaattttggtgaaaatacaggagaatttataaatcgtgtattagaagtagcatgg
ggtcaaaatccaccttcaattgatttatattttcgtagtggatgtcatggattcgttgaa
atgaaatatttatttgaaagtattgaattattttggccacgttttcttggatcaattatt
attgtacttgatcatggagatcaatctatagtaaataaacttcttccaataaaaccaact
catcattatattattgcatttgaacatttaccatgtatgactgcacgagtttttaatcaa
tatagttatttaaatattgatcgacattctactgcaaattatgttgttacaatagatagt
gattgtgtttttcatacaccaattacaccagatattatttttcgtcaaggtaaaattatt
ttagcttcatcaaatacatttcaaggtgatatgtggactagttcagtaaatgcaatgtta
ggtgatggaatatatgatagacattatatggttacacaaccagttacatttgctttatca
acattttcatcatttcgtcaatggttttatcaatcaaaagaattatgttatgaagatcat
ttatcacaattatcagaacaatatcaaccaaatttttgttggatgtgtcaacttggaaca
tatttggaaagaggaaatccttcagaaattgaatataataaatattggtttcatcattta
gatagtgaaatggaaaatgcttttttaagatattcaacacatgttactcatgaaccttat
aatattcctccgccaacattagatccaattgtttatggaaaatcaggaaatgaagttgtt
aaacaaggtttatgtcgtgcatttagttcatctatattttatatatgtgttaattattcc
gatttaccatatgttaatttagttacatttttatatgcacatatggaaattcaaattgtt
aatcaaacaataagaaattatactcttagcaattacttaaatcgtttagcaatggcaact
gaaattgtattagatagatctaattaataattattcatatttattaatatatatatatat
atatgtacattattatcaataaaaattagagtccatcgggtaggagccgaactcaatcga
gtccgagtccaaaaatttttcgacccgatgggctttaataaaaaattttttttcccgaac
aatatatattgtgatcactatcaaaaaaatatatttcaatcttattgacactacacagtt
ttcattttaaaataaaatattaataagtgaaaaatcgactttttattgaatagttattta
tgtttaaaagatttcagttttattttaatgtattgaaactcataactaggaaactctatt
aaatgtatataataatcaatagaatgagatcaactttataaagtttaacagttaatatat
tgtaagattaggacagcttcatggctttttaaggtgaagaaatttctctacatatgttta
attctgtaactgaataaatagaaatctccattaacaaaatatagtttctaaataagaatg
aaataaacattcaacgagttaattcatgcttgaattgtatcatttttggactacgctgta
ctttacaacagtatttttgactattagaatgtagaaatgtcgactaagaaaaatgtggaa
aaagttaaagacgatagcgaaataaaactttagtaacgtcattgttgtcaaaaaatgaat
aatagataaaactctgcttttactcattttacttaaacaatcgtttaaatgttctacaca
gtatctttttttttttttggtctattagttgcaccagcctgagttcgtattatttgatga
taaaatatatttcagtttcctcttattattttctgtatttattaaatttgattagcttaa
cttttaatctttttaattattctatttccttgcataggaagctattattaattgatctac
ttcgttttcattcgttaaactgatcttttgtattctatgagaaaatgtttattttgcatg
tttttatcgttatttttcgaaaaatcagtatatgcatataaatttgttgtgtactcaaaa
agtgagtacacttctaaaatcggtcagtgtgtccggccgtccgtttatccgataactttc
gaaaggagagtccgattgagctgaaatttgccacacagtttagcctcattaatatctcag
tcgagttcgaagatgaaaccgatcggtcaagaattgcttgagttctcgtaaaaatactga
aaactggccagactatcccagaggaggagcacagggattttttgccaaaatgtttttttc
gtcattttcacaggatatattagtctgttgggcttcatgtacactatccttatgtcttca
agttctttttcataggagtacccataggtcctcaagtcctgagggtgaaatttcactcaa
gtggttttatgatcggtaaactctctaaactttatatagtggtttcctaggcacggaata
acgtcgagaactttttggaacatgaggaaggagtgcggatgacgacgaggacgaggttaa
cctgggtgaagtgtcagtcaagatgttccaagtagacaacgtcaccatagtttctcaggt
agtttcctaggtctacagaaatgtccatgaagtgttggcacatcagtaaagataagaagt
tgatctatgtaaagttttatggtaagagacaagatggaaataggtggtatatacataagc
caggtaatttatttcatatgatgaaaactgagtgcactgcttgaacagtttagcacgtct
gctcatccgttcatagacacgataactcctgaagtattggtacagtgctgatgaaatttt
ctacggagcactgcggcaatgatacctcacttgagtttgaagaagcgcctgatcagccga
acgatttgtgagttattggaaatagttatatttcggtattagtttattatgtcttctatc
tgatatactttttgcagtacacataacattcggataaaatccgaagtttccgaattttgt
tttttttaaatcaattttcaatggatcgtgagaaaaaagacatttgtttgtgctacaaaa
attgtcaagtgacgaatctcaagagaaatggttaagctactcatgataaaaggaatgtct
atttattctgaaatatccgatatatatatcaatgtaattattttaaatttaacaggtatt
ttcattgatttgtctaaaacaatttgagttatatttgatagacgtttaagataatcattc
aatgcatttattcgagcatattgattatttgcttgaatatcaaaatgtgcataaaagaat
gtaacattattaatataattaaaatcattaatattcgaacaaaaattaaatattgataaa
ttaaatgcacgacataaaccttgtcgaataatttcatttgtatatttttcataacataat
gaatcttcacatttttctaaatcataaggttcatatgtaacatgaaatgaatatcttaac
ataggttctcatgtatgattatctataaatgttgaaaccaatatttattatattcgattt
ctgaaggatttcctctttccaaatatgttcctagttgacacatccaacaaaataatgcat
atttatctgttgataatcttgataaatgattttcataacataaaccttttcttttataaa
agcaatgatgaaatgatgaacatgttgataaagaaaatgtaactgcttgtgtaaccatat
aatgtccatcatacattccaacatctaacaaatatttattcaaatagcaaaaaataaaaa
agtgactaacttcgacaaatctttcggtcgaattatatcttttatcctaaactttcatat
acagtcttttcaataaaaactataagtcattagatggaaatttgaattcatcacttactc
tgtgttagatatacagtgttatatgtgatttagccttcattttcagacaagacaaatatg
agtgtcatagtaaaaatcgtataggctcaacatgtcagctaaagatcaagattaaataat
ataaatcggacatttaaccagaacagacaacgatatgataaattaacaagccagcaaagt
aattgattaagtcagattcctctattgcgacttattatggttgagttacaacttatacca
gacattaactttgctctccgttttctctataaatttcatcattctcattttccattagtc
ctattataacattcaaataaacagagaaattgaaataatattgaattaacaaatttttat
acatccactattaggtttttcttttcacttaaggatacaccaattgtaagttcgggcttt
agaattcactggaattgattccaattgaatagttctgtggtctgtcttcattaggatcga
tataaaactgattttgaatatgttatttattttgtacttgaataaatttatgctaaaaaa
acgatataactttatgagatcagatctaatcaattccaatcagttttatatcgattctaa
cgaaaatcgattagagatttattcaatttgaactattccctcgactaaaaggagggtcct
atgaaaaaaaaagtttgtctgtctgtgtcagggtcaaaggtcaagatttattgaaattct
caaaactcaataaagattgaaaatcaagagtaagtagggtggggtgccaaagatcgaagg
tcaaaaaaacatttttttgaaattatccaaaaagttgaaagaattcgatacgcgatggat
tctaacgtcaaacaaacaagtttctaaaattctcgagttatttcgaatattattgaatga
atctaagtatgaaccaaatagatcaaataattataaagttgtctatgaaagttgtaaact
agtgacgtagccagcagggtagagccctgcagggtacgattaacctgccttgtcctgccc
tgccctgccagagtaggacaggataaggttacgaaaaatttttacagaacaggttgcagg
ttacagatatcataacttgtcaacctggaaaaacttttaaatattatacaacttcgatat
attgtttgaaaatatatagaaaaaatcaattcgaaaccgattataaaataaaattagtca
gagatatttgaaagaagtggaaaggtgcttgtgaggataagctaggagaataccaacatc
catcttcgcgatgttcttgatatatttttctattttcaaaagaacgcagagcaggttaca
ggttactaaaatgtctcaccctgaaggcctctacagcagggaacacggatgtgtggattt
ggttgagagaaaaacgaacacccacacccacaccaacaccctttcttcccagttgcacaa
ttacatgtaatagtaatatctggaaataaactatgctctgcgtcatgcttttataatcat
actcgagttcgtttctgaaatattagaaatacaatacaacaaattattgacagacacagc
ttaagaaattcacattgtttttttatgaattctgttttttttgtgttctgaataaaatca
aaaacaatagcagttcttttgcggtatgcatggtgtgttgttaagcaaaaaaaagagaaa
aagaacggcggtgacacctgtggagtgctggtgtgtgttggatttttcctttgtctgtcg
cataaaaaattcgagatgtgacatatgcaaattggtgttttttcttcttctttatatata
tatatatagattacaaaacacttttgcttcaaaaaataatttcccagtgagtgtatatat
aacactttcagctgaaaataattaattttctttacttttttttaataagataaattttac
tttatagatatgagtggctcagtacactgtcagtttaaacatataccatcgaagagagct
ggagaacagcttgcttccaatatcgaaacgtatgtattgttatttgattttgttctctat
ttaaaaatattcattttatattatagctttgtgcgccctaaaagattcgataagaaaggt
ataagcaattgtggtgaaaatggaaatgatacaattaattttacattggcacgtgacgag
gctaataaagttcgtgatcaacttgcacaagtgctaccgaatgaaaaatcaactgtttgg
tttaatattctttcggatccgctgcaattacttatgccacgttcattagaagcaactacg
actgatgttcaccagcaaggagcaacattttctgcatcatgccaatttggttcacttcga
tcatataaccaattttattcccatgtttcattcaatggtaaaatcgttcaactttcgttt
ataccatcaaaatcaataccagatactttacatattgaatttgacgatatacgtattgtt
attccatttatttcaattcagaaaaagaatattttagttaacaaagacaatgcagaaaat
ggaatttatgttttacttccacttaaatatgcaccgaatgtttatcggatggaaccaatc
aaaggcgaagataaaactgctaaaaatccaaataagaaaccagttcggtacgattatcac
atttagattattgttttgttcttttttattacttaattatttttttcatttcttttagac
tgtgtagtgatcaacgagatgttgactttatcaaagatattccacaatgttctgatttgg
ttttatatttcataccaccaaaagaaagagcctggatgtttctttcttattttctaatgg
atcgtcctgaccgatatcagattaatttttctactttcaaaatatcggactggttaacag
agaataataaaaatcaaagacctgacccatttaattatagaaatgcatcatttcaagatc
gttatgctttacaaatgcttatttcacttggatttgtatttcgagataaatgggcacaac
taactgatcaagaattaaactggaataaatggaatgtcgacgaccgttatactttctgtt
gttatgcacttgaacaattacggaacgatcatggatatgatttaacacgaactgccagag
attataatgaaacaagaaaaaaagctagcgaagcagatgtgaatatggatgaacaagcaa
tattagttcgagatatacagcgacttaaagttgctacttgtacactaacaccactaaaaa
ttatctttcaaccacttgaagttacaactggaagtcgagctttaagaaatcctcagtaaa
tttatttaatcattcggtttttcttcattgatattaaaactaataatttctatgtagatt
tggtggcgcagaacgatttcttctcgtgcattttcgtgacgaagataatcgacgactacg
tgtttccagttcaaatatcaagcatagattaaaaagtgcaatgctcaatggaattgaatt
attgaataaaacttttaaatatatgggtgcaagtacaggtcaaatgaaagaaatgggttt
ttggttcatcgatttacctccgagtttgaaagatatgaaagaggcacatgatatactagg
aaagtttgataagataaaaaatatcgctacatatattgctcgtgttggccaatacttttc
cactacatggcctgttggtgtaagtgtcttttgtgcaaaatacttctttttttttattga
aagtactatatatatatataatgttattctgtagattacgttgattaaagtagaaagcaa
aaatgatatacgtctaaatagtgaactatgttatgtttatgaagagaaagatattaagcg
aaacggtattaatggaattgaatattgttttacggatggtattggtaaaatatcatgggg
tttagctggacgtgtagctcaaagaatgaatattcccttatatagcaaggtttgtttaag
agagtctaactttctattgattacttgttgattttaggaagacattccatcagcatatca
aatacgtgtcgctggttgtaaaggtatggtggctattgatccagaatcaacattggatga
ctattacgtttctgtacgtgaatcaatgatgaagtttccaagtgatgattggaatctgga
aatatgtgaatttgctcgaccaagtaatcaagtcatatgtcttatttgctacttcaaaaa
aatattgtattgaattatttagtgacattaacactaaacaatcaagtaattcgtcttcta
agtgatttgaaaaatcctgatgatgtatttattgcctttcaaaatcgaggatttactcaa
tgggaagttcctgaagatcaacagccaagtgcgatcgatattgcagtacagaaaaatgct
tcttattcattatcgtaagcaattcattttttatctagaaaaataaaatataatgatttc
aatgaactatttctcggcaggaaagacaatttaattacaaatcgtataccgattccgcca
aaagatggtcgaaatttatttggtgtagcagacgaaactggtgaactaaagtatggtgaa
tgttttatacaatgctccggattagatgcaacaaataatggtcaacgaaaatttcgcgta
attactggtaagttttgcatcgctaatcaattaattgtttccattatgatgtttactttt
gaggcaaggttctcgtgacaaaaaatccgtgtctatggcctggtgattttcgtcgattgc
aagctgttcgcaaaagtaaattagaagaatgtatgcgtgatgtcatcgtatttccaatta
atggccaccgtccacattcaaatgaaatagctggttccgatttagatggggaccagtact
gggtttattggggtgatagtttaagaatagaacaggatgttgaacccttatcatatgaag
gagcaaaaaaagcagaagtatcattaattaatcaagaggtaattgttaatcatattgttg
aatcgtttggcgctggtgtcgtcttgggtatgattgcaaannctcatactgtcgtcgcag
atcgacacgaaaaacattcattctccgaaccttgtaaaaaattagctgaattatttgcac
ttgctgttgattcacctaaaaccggaaaattcgtnnnnnnnnnnnnnnnnnnnnnnnnnn
nnnnnnnnnnnnnnnnnnnnnnnnnnnnnnnnnnnnnnnnnnnnnnnnnnnnnnnnnnnn
nnnnnnnnnnnnnnnnnnnnnnnnnnnnnnnnnnnnnnnnnnnnnnnnnnnnnnnnnnnn
nnnnnnnnnnnnnnnnnnnnnnnnnnnnnnnnnnnnnnnnnnnnnnnnnnnnnnnnnnnn
nnnnnnnnnnnnnnnnnnnnnnnnnnnnnnnnnnnnnnnnnnnnnnnnnnnnnnnnnnnn
nnnnnnnnnnnnnnnnnnnnnnnnnnnnnnnnnnnnnnnnnnnnnnnnnnnnnnnnnnnn
nnnnnnnnnnnnnnnnnnnnnnnnnnnnnnnnnnnnnnnnnnnnnnnnnnnnnnnnnnnn
nnnnnnnnnnnnnnnnnnnnnnnnnnnnnnnnnnnnnnnnnnnnnnnnnnnnnnnnnnnn
nnnnnnnnnnnnnnnnnnnnnnnnnnnnnnnnnnnnnnnnnnnnnnnnnnnnnnnnnnnn
nnnnnnnnnnnnnnnnnnnnnnnnnnnnnnnnnnnnnnnnnnnnnnnnnnnnnnnnnnnn
nnnnnnnnnnnnnnnnnnnnnnnnnnnnnnnnnnnnnnnnnnnnnnnnnnnnnnnnnnnn
nnnnnnnnnnnnnnnnnnnnnnnnnnnnnnnnnnnnnnnnnnnnnnnnnnnnnnnnnnnn
nnnnnnnnnnnnnnnnnnnnnnnnnnnnnnnnnnnnnnnnnnnnnnnnnnnnnnnnnnnn
nnnnnnnnnnnnnnnnnnnnnnnnnnnnnnnnnnnnnnnnnnnnnnnnnnnnnnnnnnnn
nnnnnnnnnnnnnnnnnnnnnnnnnnnnnnnnnnnnnnnnnnnnnnnnnnnnnnnnnnnn
nnnnnnnnnnnnnnnnnnnnnnnnnnnnnnnnnnnnnnnnnnnnnnnnnnnnnnnnnnnn
nnnnnnnnnnnnnnnnnnnnnnnnnnnnnnnnnnnnnnnnnnnnnnnnnnnnnnnnnnnn
nnnnnnnnnnnnnnnnnnnnnnnnnnnnnnnnnnnnnnnnnnnnnnnnnnnnnnnnnnnn
nnnnnnnnnnnnnnnnnnnnnnnnnnnnnnnnnnnnnnnnnnnnnnnnnnnnnnnnnnnn
nnnnnnnnnnnnnnnnnnnnnnnnnnnnnnnnnnnnnnnnnnnnnnnnnnnnnnnnnnnn
nnnnnnnnnnnnnnnnnnnnnnnnnnnnnnnnnnnnnnnnnnnnnnnnnnnnnnnnnnnn
nnnnnnnnnnnnnnnnnnnnnnnnnnnnnnnnnnnnnnnnnnnnnnnnnnnnnnnnnnnn
nnnnnnnnnnnnnnnnnnnnnnnnnnnnnnnnnnnnnnnnnnnnnnnnnnnnnnnnnnnn
nnnnnnnnnnnnnnnnnnnnnnnnnnnnnnnnnnnnnnnnnnnnnnnnnnnnnnnnnnnn
nnnnnnnnnnnnnnnnnnnnnnnnnnnnnnnnnnnnnnnnnnnnnnnnnnnnnnnnnnnn
nnnnnnnnnnnnnnnnnnnnnnnnnnnnnnnnnnnnnnnnnnnnnnnnnnnnnnnnnnnn
nnnnnnnnnnnnnnnnnnnnnnnnnnnnnnnnnnnnnnnnnnnnnnnnnnnnnnnnnnnn
nnnnnnnnnnnnnnnnnnnnnnnnnnnnnnnnnnnnnnnnnnnnnnnnnnnnnnnnnnnn
nnnnnnnnnnnnnnnnnnnnnnnnnnnnnnnnnnnnnnnnnnnnnnnnnnnnnnnnnnnn
nnnnnnnnnnnnnnnnnnnnnnnnnnnnnnnnnnnnnnnnnnnnnnnnnnnnnnnnnnnn
nnnnnnnnnnnnnnnnnnnnnnnnnnnnnnnnnnnnnnnnnnnnnnnnnnnnnnnnnnnn
nnnnnnnnnnnnnnnnnnnnnnnnnnnnnnnnnnnnnnnnnnnnnnnnnnnnnnnnnnnn
nnnnnnnnnnnnnnnnnnnnnnnnnnnnnnnnnnnnnnnnnnnnnnnnnnnnnnnnnnnn
nnnnnnnnnnnnnnnnnnnnnnnnnnnnnnnnnnnnnnnnnnnnnnnnnnnnnnnnnnnn
nnnnnnnnnnnnnnnnnnnnnnnnnnnnnnnnnnnnnnnnnnnnnnnnnnnnnnnnnnnn
nnnnnnnnnnnnnnnnnnnnnnnnnnnnnnnnnnnnnnnnnnnnnnnnnnnnnnnnnnnn
nnnnnnnnnnnnnnnnnnnnnnnnnnnnnnnnnnnnnnnnnnnnnnnnnnnnnnnnnnnn
nnnnnnnnnnnnnnnnnnnnnnnnnnnnnnnnnnnnnnnnnnnnnnnnnnnnnnnnnnnn
nnnnnnnnnnnnnnnnnnnnnnnnnnnnnnnnnnnnnnnnnnnnnnnnnnnnnnnnnnnn
nnnnnnnnnnnnnnnnnnnnnnnnnnnnnnnnnnnnnnnnnnnnnnnnnnnnnnnnnnnn
nnnnnnnnnnnnnnnnnnnnnnnnnnnnnnnnnnnnnnnnnnnnnnnnnnnnnnnnnnnn
nnnnnnnnnnnnnnnnnnnnnnnnnnnnnnnnnnnnnnnnnnnnnnnnnnnnnnnnnnnn
nnnnnnnnnnnnnnnnnnnnnnnnnnnnnnnnnnnnnnnnnnnnnnnnnnnnnnnnnnnn
nnnnnnnnnnnnnnnnnnnnnnnnnnnnnnnnnnnnnnnnnnnnnnnnnnnnnnnnnnnn
nnnnnnnnnnnnnnnnnnnnnnnnnnnnnnnnnnnnnnnnnnnnnnnnnnnnnnnnnnnn
nnnnnnnnnnnnnnnnnnnnnnnnnnnnnnnnnnnnnnnnnnnnnnnnnnnnnnnnnnnn
nnnnnnnnnnnnnnnnnnnnnnnnnnnnnnnnnnnnnnnnnnnnnnnnnnnnnnnnnnnn
nnnnnnnnnnnnnnnnnnnnnnnnnnnnnnnnnnnnnnnnnnnnnnnnnnnnnnnnnnnn
nnnnnnnnnnnnnnnnnnnnnnnnnnnnnnnnnnnnnnnnnnnnnnnnnnnnnnnnnnnn
nnnnnnnnnnnnnnnnnnnnnnnnnnnnnnnnnnnnnnnnnnnnnnnnnnnnnnnnnnnn
nnnnnnnnnnnnnnnnnnnnnnnnnnnnnnnnnnnnnnnnnnnnnnnnnnnnnnnnnnnn
nnnnnnnnnnnnnnnnnnnnnnnnnnnnnnnnnnnnnnnnnnnnnnnnnnnnnnnnnnnn
nnnnnnnnnnnnnnnnnnnnnnnnnnnnnnnnnnnnnnnnnnnnnnnnnnnnnnnnnnnn
nnnnnnnnnnnnnnnnnnnnnnnnnnnnnnnnnnnnnnnnnnnnnnnnnnnnnnnnnnnn
nnnnnnnnnnnnnnnnnnnnnnnnnnnnnnnnnnnnnnnnnnnnnnnnnnnnnnnnnnnn
nnnnnnnnnnnnnnnnnnnnnnnnnnnnnnnnnnnnnnnnnnnnnnnnaacagccgagtg
cgatcgatattgcagtacagaaaaattgcttcttattcattatcgtaagctgctaatttt
ttttatctagaaaaataaaatagaatgatttcaatgaactatttctcgataggaaagaca
atttaattacaaatcgtataccaattccgccaaaagacggccgaaatttatttggtgtag
cagacgaaactggtgaactaaactatggtgaatgttttatacaatgctccggattagatg
caacaaataatggtcaacgaaaatttcgcgtaattactggtaagttttgcatcgttaatc
aattaattgtttccattatgatgtttacttttgagacacggttctcgtgacaaaaaatcc
gtgtctatggcctggtgattttcgtcgattgaaggctgtccataatcgtaaattagaaaa
atgtatgcgtgatgtcatcgtatttccaattaatggcaaccgtccacattcaaatgaaat
agctggttccgatttagatggggaccagtactgggtttattggggtgatagtttaagaat
agaacagaatgttgaacccttatcatatgaaggagcaaaaaaagcagaagtatcattaat
caatcaagaggtaattgttaatcatattgttgaatcatttggcgctggtgtcatcttggg
tatgattgcaaatactcatactgtcgtcgcagatcgacacgaaaaacattcgttctctga
accttgtaaaaaattagctgaactatttgcacttgctgttgattcacctaaaaccggaaa
atttgttgacaaggcagagattcgaccatttcaagcgaaatattgtcaacgttcgccaaa
atttatgagaaaatttggtgaaccaacgtatgattcaacgagtgtcttagaagaactttt
cgtaagagctgaaagcaactatcataaatggcacgaaaaaccagtgattaatgcctttcc
acaaggagtgagagctatcaaaggtgcaacaacagctgaaattcaagatgaaaaatttaa
aagatggcttgatggaaagagttgtgaagaaactgcgaaccccggggagcttccgaaaaa
cccaattaaaaagtctgataataaagaaccacaagataatagtggatcaaccactccgta
agagttgtggaagcttttggttttatgatcgttgatttttaatattatcctagaaaaaga
acagataatccaccatcagaaacaccagtaaaactaaaacctacaacaaatggaaaagga
aacaccacttctgagtaaatttatcttcatcttttgcttaaatattaatagctaattaat
tctttgtcatttatatagtgaaaaaaagtctaatataccaacgaatccgggcgctacagg
acctgttacgccatttccaacatcgccaaatagcgattcttgtcaaccagattttctcat
ggctgttaatgcgaaaacttcaactgtaactgttgtacaatttgctcctgtcgctagcac
aactatgtacacagttaatttgaataaggaaacaacaaacactcctgatcgagactcgac
aatagataaattaaccacatatatgggaaaacaggatgtgttcaagaaaaaatcatctcc
ctacaaagaagcaatacatggatcactttattttgtgatcttctacggtcatatatattt
tgttgaacaaaacccaatgcctcagaaacttggtaaattacaagagcttattaaagaaaa
aaatgatcagttcattcgttttaattatgctgataccgatcgcttacacactcaaagagt
acgttcataataaatattaataacatcatcaatgtgtttttttcgcctctatacgattta
tttaggtatcatcatcaacgacaatgaaaaataaaatagattatgaatttgactgccggc
taacatcagctccgtcagaatattacacattgttatatgataaaaataaaactcttcgac
aaatacgtgtctaccgtctatggtcaaaatgttatgtacgtcaaccagctgctaatacag
atagtctgtatgaaattcgttctgctattacacacgattcgggttcatcgggatttgacg
gaatcattgcttcagtcctaaaaactcaatcaactggattactcgatggtcgtagaccga
atattaaaataaatcgtggtcatcttcatccgtcagtcgtaccaatcagtctcaaagtta
ttgaagaagatcaagaaactcgaataaattcatcgacaattgaagctttctatcgaaaag
taaaatatgtatcgatcgatgaacaacaagataaatcgaaagtatcttcaaccatggaat
atcatgtctcaccgattattatggaccaagaaattttggaacaagtctatgattttgctt
tgtcgccaacgaagtaataaattttttaaaatatttgtggaccgcaacatcaacaaccat
gagtagtatgatctattcataactcacaaatttgtttcttatgtgattttcgcaaaaatt
catatcctagagattaactaaataaataagcaaaaaacgttttctgtctattaacacatt
cgacgcgatggatgtgggtgttagatagatgtaatacttacacccactccatcattgtaa
tgatttttaatcgattgtctcatcaatgttcgtattattgtgaaccaatcgtattttaat
tgttctcgttatttgaaacatttgggaaatttctatcaacgtaaagaatgtgatgcatat
ttttgtttagaataagaaatattcattcaatagaattctcaaagagataatatgtttctc
atttatttcgattaatcttcttcttgatcatcatcattatccgtttccatttgtttattc
gcgtgatcaaaagcgtctcgtaaagaagttaaaccataggcttcgtcatcagatgaatcg
tattcatatatcattccaggataaattctaaattttgatgataaagtccaccgataagtt
cataactttcagcagcatttggatcgtttgttggctcatattttaattttgcattgagtg
cttcattataaatggaagatatgaagaataaagttgatcaatagtttctaattctttcaa
atgataatttaaagcaagatctttttcttttttatcaagataaatttgaccaatggcatc
ataacatcgaagagtatcatgataaagatttaattctttgaaaatatcgagagcttgaaa
gaaatattctaatgcatatttaagatttggttcacaaagactattatgtattcataagtc
tcaattaaaagatcaagtcgatcttgacattgttcaatcgctaaacgattatacgctaat
gcaatatcaatttcaccttgttttcgatagacatcacttaaaccaatataacaattaaca
ataagatcaataaatgacatatcaatgatgaatcctttgtcaaataatcgttgataaaat
tgttcagctttatttaatacttcaaaaaaaagaaacattcacctgtataccattgacgag
tattttcggatttataagttttttcaaatatttcaatttttctttcttgatttcgatcat
cgtgaaaattgttgtttttgctctttcacgatcataacaatctattacaatagaaagaat
acgttgaaaccatagaaattcattattcaattttgaatctgatgatgggtgtgggtgtgg
gtgggtgtacttctgagtcttacacccaccctcaagatttctacaacgccataatcaatt
tactttttacaagtcgtccaatgtcgatgcgaacctgcgtgtactcgtttcctcagagct
tgtatcatccaaatcattccatgttagctgaacttctttttcgatcttttcgattacatc
tgatacgtgattttcggcaacaagttgagaaaaccttgacatttttgacgaatccattga
aactccgtttaattcaattgttaaatcgtaactaatcttacaataatctcccaagagcaa
ccaagagtaatttggctgtccacatcttaagattaaatcagcatagacatatacttcgat
aattatttttgctgaatcgtaattccgtgaatatgatctgtcaaattgaagtgttgccgg
taaatattcatcttcttcctcccaatttggacactgttgaaaataattttttgtaatttc
ttccgcaacatcatccaaatttatttcaaaaattttttccatcaaacattttcattaatg
atttccgtaaataataacgaagatttttaaaaccttcatcgtattcctttccaataccac
gtgcggccttctttttgttcatcgaatcatctaaaatttttcgtatttcattgcattcag
cattgtaactttcagtagagcttctaatagtcagatctgcttcactacattctgcttttt
ttgttattgattttagattcaaaaactttattgtagtaccaggaacatgattgtaaattt
ctaatgctttatcctgaacggcagcaggaaagagagttacccatttgtgctcattatcca
aagttatcggtggattactacagtagacggaaacgagactggaaagcaggagaatggcgt
tgattgtagtaatccaattgactaatgcgcctggatatgtaaataaggccatatggaata
gtattgatatatttttcgaagtctacttgaaaccgttaaatttaattgtcctttttatga
atagtttgtagtcaacgatgtatgactttattcacgggtatttttttgtgtcttgcgtat
gttatttaaaatcacgtaacgtttcaaattctaatgtaaacatgaaaagaggtgaatacg
atatttgcatttttatacgacaaaaaaaaacgaaaaaatataggtttttttctttatcat
gtacaataaattaaatataacctgtgtaagaggaaaaaaacaataggatttcggtttttt
ttccttttcgtcatattgtcttgataacaagcgaggcatgtgtacaaaagagagggaaaa
aaccgaaatagtattgtttctttttcgttttacacagggcatatgtaattctattgtgta
tgataaaaaaaacctatatctgttcggtatttttgttatataaaaatgcaaatatcatat
tctcttcttttcatgtttacgttagaatttgaaacgttacgtgattttaaataatatacg
caagatacaaaattatccgtgaataaagtcatacatcgttgactacaaactattcataaa
aaggacagttcagtttaacagtttcaagcagatttcgaaaaatatatcagtactattcct
tatggtctcatttacatattcaggcgcattagtcaattggattactacaatcaacgcgat
tctcatgctttccagtctcgctttcgtctactgtagcaatgaaccgataactttatacga
aaagaacccgttgattactctctttgcttcaacaactcatgaaaaagcattggtaatcac
aactcgtattcctggtacattaataaaatttctggaagaaaaaaaaagtggttaaaaaaa
taagttttaatgatgacatttctgtcaaggatgcatcactggcagatgagaaacatccgc
gaatcaattaaaaaagcgtttaaaactcacggtttcactgaaatacgaccggaagattta
gcgcaagatatcaagcagctgtacgaaaaagaattgagacaatgggctaaatcgaatgaa
aacttgttaacaatagtacgatttgatacattgtatggtacaaaaacgttggaaacttgg
acaaacgcgcaagcacatgtgtatgtagagatagaacagaaatgcgacgataattggatc
tcaactaataaatatcagtttacttacactttatcaatcgatatcaaaggagtatcaatt
gattccaaaaaaggaaaattttttgaggaattattgattaaacatgatgttgacagtgca
atccaagtaattgaatcgaaagttaatcctatatcatgggacgatttgtagacaagaaac
ttaagtatttcaatcgtcaaggctttctctaaaccgaagaatttagtgttatcgctaacc
atttctttttgtttcttttccttttcccttttctatatatatgcatacataggtcctata
ttcatatatcttttttcttttgtttctaaacttacattaacatcagtcgtgtttgttatt
cttctcattgaaataaatcagtagcgaatctagctgttcggcaaatcggcgaccgccagc
tcctcgaaaatagatatttctgtaaataattagaatgatatttgaaatagtctcacttag
ataaatataaatgattaagatattctccatcacagaaaggtttatactgtattgcttatt
gtgcagtatttacaacatcaatgtcaagagtatcatatggaaaattggttgaagggtgta
agtgtaagtaagagtatcagatagctaaaatatacacaaccacccacaccctctagatgc
tgatcacttgggcaaaagcagtgggtcttttgctgataccaagctttagacttagcatca
atatatctgctcatctcatcgttttcatcggagacaaaaatacattttcaagcagttttc
tgttccaaaatggttgatttttgctggcaactatcatttcttttcatgactttcgaaaac
taatacgatagatcaataaagaatacccagaaacctctttagaaactttgaatgaaggtg
atcactcaattcgttttcgataattttaaaactgtaatcttaatagcgctagttgatcgt
taatcggacaaggcgtactatcttctacagatgacatacagtgacgaaaagagaaaatga
caatacaaaaatgtttgtacgacatgattataatataaggacaataaaaatatttatata
aattcgattgtacattgaacaaaagctttaaaattatacttaatgatacaatcagcctat
tattattaaataaaaatatcaatataaaatcgtggataaaatcatagtgtttatattggt
agttgtgcgtttatttggatattttcatcagttgatgttatattattgacaataaccgtg
ttaatatcatttgtaatcatggtcatatttgtttgaatattagattgcaaatctttttga
aaatctaaagcttgtcgagcaatacctattgtatatcgtgtcttgaaatgaaaaggaaaa
aattgtaaaataatcattgtatcacaaagaaaagcagataatatttctgctataaatgaa
atttcttcataaacatgttgatgatcattaaaatagaaccattctaaagcaactgctaat
gtaactgaagtaacaaatagatataatgttgatttaatccatactaccttgaaaacgtga
atatgaatcagaaaagaaatcaaataaaagaaaatatgcaattgtattacgtgtaaatga
ttcataattataatttaaatacattggaataaaaatagttaaaataacatcaagacgtga
tataaaatgaaataaatgtttattttcaacaataatatttgattcaaaatctttatatac
tcgacaataaagtaaaccaagagtaaaataaatttctatgaagaaaaaacaaacatagat
aataattttaaatgttgcatgttgtgcgacagaagaacatagatagccgataatagcagc
ttcattcaataaccaaagaagaatatgataaagtgcacgtgctcgacgagatcgaatggg
tgctgaatattgtaaatatgaaaatataataacgattgtagataaaagtccacaataatt
tcgtttatgctcagaataatgaatgtaataaaaccatgcatcaaaaacataagaaccagt
gccaataaatggaagaataatcatagcatataagaagaaacgatcctttccatcttctgg
ttcgtgtaaatcaaaaaaacccatttttaataaattcgatgtcaatagactaatgaaatc
gataaataattttctaacttattcacgcatcattcaatgatttatacggagattgatatt
tatgtaaaatctgtatatttaccttgtcatgttttctttttctttcatttagaaatcatt
cattcgtattatcgtaaaggtaaatattaattaaatggataattgacaagcacatgctga
cgtaggacataactaaaatgacattctactttcaaaacaaatctattgaggaagtgcagg
tgcatatttttcttgtatcgtcatcccactctctcattcacacccacacccacattgctg
ttaccgacgagaagactcacaaaacaaatcatgttgttgatcaataatcatagaagatat
aaaggaattctgtttcaaataaaattatataactattggaaattcttttctgtaaaaatt
gtgttgaaaattgctttgagcgatagatgaaagattcgacaataataaaaattaagcatc
tatttaagtaaacaccttcagtacgtcatcactatcaatttgtattaaaacaaatgataa
gaataaaaaaagcattacaatagataccctataaaatttatttatattttcttaatatac
aactcaaattcatagtatatctacaaacgtttttttttcataaatataagttgtctgtgc
gaaaaatataattaccaacattgatgggcgcttttcatacgtttcagtcattatcatatt
cacacttttttttattttgtttcatcagataatgagaaaatggcacttcgacatctacct
tccactaaaagtcctcatataaaactctaactatttttatgtgtattttcgttgagtaag
atacttgaattacaaatgaaacgtagaaagaacaaataaccatttgatcaatattcattg
cagactttttcttgtgtctctagtgtaaagaacaaatggcaaatcaaaatattttattaa
caatagtgttcttaataatagtcaataactgccgagtttatagtcgtgcattgacatatg
cagagcaacaaattcaactttgtataaatcaagatggtacacgacaaccactgatcattg
atacagattcagatgttgatgatttatgggcaattcattatgttcttaatgtaagtataa
atattggacagaattattttctaaatgtctccatgtaaattgatcttaaaggtaccaaca
attgatgttcttgcaataacgactgttggcaatggatacacgtagtttgacatttaaaga
acattcactgaatgttatttatttttctttaattaaggaaaccgttgtattcaggatcga
atgttcttacttttcttgatctaattggttgttcaaatggtgttggagttggcttcggag
cgacgtaaaatttatatagatttcgtgatttatttatttatttcgttttttttaatacag
tcttccgttaatatcggctggttttcaaatttcaccagcattattagatgcactggatac
atatataacgtcaccaacttgtctgaatcagtcagcaaatatatttcttcaaccatctcc
atttggtgctattgaattaattaaactaacactgaaatattctaaagtacccgttgatat
attggttcttggaacaatgactaatcttgctacagctatctctgaagatcgatccattgt
atcaaaaataggaacactttatttttctggtgagagcatttctatatttaaaatactttt
atatataatttttgaaggtggccaattcaaaccattaagtaattattcttctctcatgcc
aaatttgacaatatttaattatctatatgatactgagacgttacccggtaatccgaacgc
ttacttgggtgagtatttacattgttatgtcattttatacatctattgtaaacttagata
tatttgctatgcaacgtgttgctacgagtggaatcaaaaatattgttgctatgccaggaa
gtacgcaaaatacacttccaatcaatttgacccaattgtccgaaaccctaaaaagaatga
atattacattaaaaccattcgtactgaatcttatatcatcacttgcaaaatgtacaaatc
aaactgagtctgatatgaagtggtaagctgttttttgtgatgcaacaaacattcactgac
ccttttctatacacttggtataggtgggataacagtgccgctcaatttatggtacaaatg
caaacaaataataaacaaggattttgtcgtcaaacaaaaagtgttcaatctctttatatt
atgtcagctgattctcatcaattctatggtcaaggcgtcattgatacggatacgctttta
ccaaacgctagtggattagtaaattatacaatatgtacacaagctgattcgagcatcttt
ttagctgagtttataactaaaatcaactcagaaaaactttatccatgtcaacaacaatat
agtcaacaatttgatattcgcttacaacaatgtatgctaaaatatgacaatgctgtgcaa
ccgacaaatatggcaaagacaaatcattttctaacacctttttttctttgggtttattta
attttatatatgttacttattttctagcttgaacgaacaggatctgaaagtagtaattaa
gtgaatatttttatctatctgagtgtgtgtctttttattcgagtaaaatagatatactta
gttatatacatagggtagtcaaaacgttctgtcattttcaaatatttattcatagaaaaa
aagatttttctaatctttttacagtaaatgttcgaacttcgaagtagtctctatgatgtt
caatcaaaatctcatcctttcaatctatttcggaaaggtcttttggtattcgtcaatagg
tgttgattaaagcgtcttcgttattgctgaagctaaacttgtatcatctgaataattatc
aagatcatgtttcagataattgaacacacaaaaatctgaaggtgtaaggtcagctgaggg
tgtaggtgggtgggtgtgggtccggctatactcttaacccacccacaccctcaagattta
gaacctcatactttttcaagtgtacgggaaaagtgagcgcataactagaatcaatcgatg
tgcgcgttgatcggttcgtttacacgataactcccgaaaagctaatccgattatgatgaa
atttgctagagtattgtcacatcaatatcacgctcgagtgcgaagatgggcctgattgga
cgaatcattgctgagttattgaaaagatactgatatttccctatatcttctatctcattc
actttttgcagtacacataactttcggataaaatccgaaggttccgcatttattttggat
gctattagcattgaattctttgatttactacgcttgcatgtattagaagtacgtaaaagt
accgatggtgagtcatgtttataaaagaatgaaattatcaggtgataatgtcatctgcag
tttatatttacagatttattagtcatgttgtgatcgagtgtcttattaagtttatcaaaa
tttaaaaaatgtaatgattgttcttaaaatactgtttttcttccaaaggattagtctatt
attgatcgactctttttatttatgacgcatgtttgatgcaatcaatagatagtaatcctt
ataaacacctattcgcccctgccttttctatatctcatgcttacactttatatacagaag
caattttttctagaacatagaaaatttgaataagaatgcaatcgatgaatatacttttga
tctgtatattgctgtcagtggtagaaatgcaccatttggcaaatggagcattaattgctt
gtgcttctggagaacaagcatgtggtaatcaatgctacaacccattagggtgggagtgcc
ataataatggagtggtatgcagctattcgcaaaacttgtgtggtgctcattgctatacgc
cattttatggtgaacagtgctttaataatgaagtggtatgcagtaaatggcaaaaagtgt
gtggtactcaatgttacaatatttctgtagatcagtgcgttaataatgaagtgatatgca
gtaaatggcaaaacgtgtgtggtactaaatgctactggtcgtcagatggcgaacagtgct
ttaataatgaattattatgcggctataacgaactagcatgtggtactcaatgctataata
cttctaaaaaacggtgctttaataatgaagtgttatgcaattatggagaacgcgcgtgtg
gtactcaatgctacaatacttctgaaaaaaattgctataataatgaactgttatgcaatt
atgcggaacgattgtgtggtactaaatgctacaaaccatcacgtgataaaaagtgcctca
ataatgagttggtgtgagcttttgtttatcagccatgaagtgcgcattgtcataaaccat
cggctcgagaacaatgcgatagttagaaactgacttttttgttgatttaagtttggatca
tatttatttcagtaaaaattcagaaaaagattttttgactgtcgttttagtaagaatagt
atatttgtagggattaatcaaaccgaaaatcgcttcgctttgtaacgaaaagaagtatta
aatctgtcagtagaaacataattgatgatacaccaatgcaaagaattgcgtcgagttaca
atgacagtagacagtagcattaacaacaaaaataaagagtacaagagtgaggctagtcat
agtacccatgtaaaaataaatgcgcaaacttcggattttatccgaaagttatgtgtactg
caaaaaagtgtatgagatagaagatatagggaaatatcagtatcttttcaataacttagc
aataactcgtccaatcacgctcttcttcgaactccagagaaatattgatgtgacaatact
ctggcaagtttcatcataatcggattagcttttcgggatttatcgcgtaaacgaaccgat
ggacggacacatcgattgattttagttatgcgctcgctttttccgtacacttgacaaagt
acgaggttctaaatctgttctcaataacatatcattgatacctggattatgttcatctgg
ggcctacaaattcaaagaaattatgttttgaatgaatttctacatttttcaccaactagc
acacttagaatgactttgataaagtgaaataatacaaagaagacttccctgaaagtcaca
aagatctccctgctgacccttcctctgatgatttttgatagaagaggctttagcgctaat
ggagctacgctttcctttatttcttcatttgatatgtcgcatcgttctctcactgattct
tcacactcaccctgatgataccaacagtctattgacctttttctagacctagggaagcgc
catggaaagtttggtgatcttacctatgacaggaactgaatggatagcgaaggggcagac
aaagagacagagaaacatagtactttgttttttgcaaaaatccctgtaccccccctcagg
ggttgacagatgatttttcagtattttaagaataactcggccatttcttagccgatcctt
ctcaacttcgaactcgaccgagatattgatgagacaattctatgtaaaaaaattcccggc
aatcgcttgtatttttgaaaagttatcgtgtaaacggacggacacactgaccgattttag
tagtgtactcacttattgagtacacaaaaataatcatcaaaagtgaagggattttcataa
aagagataatttatcatcatgatatattacactactcaaggaagcaaaatcccgtaagaa
cgcacgatttatcatgtcgattacttgtgagatctatcgcgataaaaccgctaaaataag
cgattttttcacgcttttttttcagaaagtcgtagttcattttagtttcgacaaaataac
catttattactgacgatatgatcgacgatttttttgaaaatcgcgattgatcgcccaaac
ttagccgattttaaagacatggaatgtatactacctgacggactattgaaaattggacgt
ctgtgaatccaaagggttataccagggtgtgggtgtgggttctatactctcatatacacc
cacattcacacactcaagattttctataattatctctcgacattgctctataccaataat
aattcatcagatgtgaaacaatgttataacaatccaaatacattagaagattgtcctgga
agaacatattcatatttctgggaagatgtttaaaattccatagcaacttataggtgtgat
tcagatctaaacaaagtggaaatctcttatcatatagctcgaacatcactacctgttcaa
acaccgacggatcaagatgaaattgaattggaatgtaaatttgacgaatgcaattcatca
aataacgctgcaatcattcgacaagcaatacaagataattgtggtgaagttttaaatact
aattctgcatctatacatctattcagtctttctcatatttttaataaaactctttattta
aaaaggtgattgcaagacgagagatttatcacacacgttcgacaaataactttgctaagg
tgcatgagtaaatgataagaaagaagtaaataaaacttagtcagagatattattctttaa
acatataaaaagacttagtaatgtttatctgtttctttatttgcacacgacacattctta
tactaacatgttgcatcgaaccatgatatcatttgtactgattacactcgctttcgctaa
gtatagtctcgcatttatcaattggaaaaatgccttgcatcgtacacaaatgatcgaagg
aaaccatcatcgaacgaagagtatcaaggttttcaattgtctcgatagttgtcaatttaa
cttttcttttggcgatccattgactataccatcaagttgcaaaactcgttctatctccat
aaaatgtggaattattcttgatatgaactacgtgaaaaatacagtttctgtcgaatttaa
aaatgataactcaacagatatcgatttcgatgctggtattggagtagatgctcaattttc
ttttgaaccaagtattgaaagacaaatcgtatggttttatgagtgtaagacaagtgatga
ttgtactatcaagtatttccagaaatacatttcatactatatcggattgacaaagcaatt
tcagactttatatgatcaactatttacattagtctttactggtaatagtctatcgaatgt
agaacaatgttatagtaatccaaacacgttgaaaaattgtaaagatggtgtctgtatgta
ttcttgggaagatagtcaaaattccacgacaaaatatacttgtgaatccactatgaatcc
tgtcaatattttttatcaagtagtccgaacagatccagtcattcagataccttcattttc
agatttagttaagtttctatgtaatatcgatagatctaactctcctgagaatggtttggc
aatcagattggcaattgcagaaaagtggggtggcgttttgagtatgaattccacatcaac
aaacatgattacttggtttcgctttgcgttactaaatattttcatcatatttatgaaatt
tcttttctgaacaatcattttataaaatcattctaaatatttaataaacgtgcgaaatgc
ataattctagttgaaagtatattctaagagtgggtcggactatactctgaacccacatcc
tcaagatgaaactatacttttttattcattgacttagagtgatataaaaaatacaagaga
gaaacttgttcaattatttactaagcgcaatttattattaccgtgaaaaaactaataatt
aaattttatgtgttttacgatcggatgattaccgattgtgtacttttttttattaaaatt
catttctttgattgttagatagaaacaatgcgtctatctttgatcttttgcttctattat
tacattacaatatgtattacatgtacattagaacaaacaataggtcgtgaatacaatcaa
aagaattatcaaacgaatagttctccaatggatcaatttattttcgattcaaaattactc
tgtatttcacaatgtataaatcaaatttcaaagtgtagtatcgtgatttttgatcgtcaa
gcatcagttccgtgtaaattgtacaacgaaccatttgtagctggaaatcttattggatca
tcaagtggtattgttgttgatttaaatcgttttgatactaatgaaggtatattgagatct
catatgagtgtagcagtagcttatgtatagtactataccgatatagagatgtcatcgaac
agataataaaactctttttttttaatagtaacaactgttgcaactacgacttgtaagtaa
atgaaaatagtattttatatctataaactcttctcttttttcctatgatttatcatatag
caacagcgtcatcgatatatattttctttgtattgagtcaagttattgatggaagaacag
taacatgcagtagtgtagataattccaatgcttcatacactgaatgtacaaatttgcaac
aaggtggtttatattttccaaatggtgttggttgtggtcaatggagttcatctagttcat
cgtcttggagcactactgaattttgtcgaaaattaactggttcttcaaacgctacaatat
acgcttattatgattgtgatagttcacagacacgtgttgtgtggaattcaaatacttggt
caacaaataatgacaatggatatactaagattctaagatgtctttattaagataataaat
ttgaggatatggaagaataaaacctcaagatttatctgtaaaatgaaagttttaaaagtg
agagtacaaatttatttatttgaaacatttcgcaatgggatttgttcaattgtaggctga
ttaattcttctcactatgaaatgaaacaattcatgtcggaaattactaaatgtgatgaag
tagattggaaagggtgtgggtgtgggtgtaggtattagataaatgtagtacccacaccca
caccgacgcctacatgctaggattttattgaggaggaccatttttaaaaggacatttata
gtaagagacatttttgaagaccattctcggctgttatcagtatttccactaggattttat
attgaagaaatatacaaaatgcaggcatgatatttcatcaatattctatatgagatttaa
taaatttattgaataaatgatgaagaaaaattttcttttttcatgctcttttaatttaat
aatgcatatcgacacatattatatcaatcatatgaataaatcttatgacaattgacgtca
atggaaaaatattaatgagtaggcaaaggaatattgaaaggctttacaaatatatattct
aaatttttatgttagataagaacatttttaaaatatagaaaaaattcaagattcaagtac
gtatccattctcatcgttacttttactgaaatattattcatcacaatgaaaataatatta
ttttatttagtcaatattttccgcacgggattcatagaatattgataatattgaaaaaca
agtaacgcaacgcaaacgttgctaaatcttttactgaaaggagcattccgtagatgatat
gtaatgactttcttgtaaatatcttacgataatgaacctcaacaagtgataccctctgtt
tgatctcatattcagcccatagaaaagactcataaagtagataaaaacaccgaaacggtt
cgtgtccttgacttcttattgttgaaatgactcactgccgtagttcttctcaggaatata
cgaaaaactcatgtggaaatttcgccttcaaagtttgtatagatactatagtctcgcatt
gagagtagcccactaggaaagtttcagaattatgcgtatttagaaaagttaaaactctca
caataaactactcagcgagacctctgacttttctggttatacctgaagtgggtcagagca
gtgagtcatcccaataccttaaaaatacaatatctcaacaactagcgactaatgacacga
atctttttgggatttttatctacagtatgaactcaaaaagtagataaggagcttttatat
caaggttttgttcaagttaccaaagctaaaaagtgaagatacttgtatgagcgatgatta
cttgacagtaatatttatctctaatgcgtatataatagaaagtgatattaatcattttaa
ttaaatatcctacaggaacgttacttcttatgtttatgctgaaaaaatgttactaggaga
gaatttctatactaacaatgtcaaaatactgtcatccaatcattcaacacctagtcgttc
atcggcctctattcgaatggctactcataactagttcactatatatacacttttctactt
ctattatctgtcaagtaagaagtataatctgagcaaatactataggtcactcatatcatc
actgattcgtaacataaaacttccgatatatattgtgtgacaccgtctatcttatctctt
ttttgaaatttgttttcttttaagaagttgatattatctcaattttattcttaaaggata
gaatataatttacttctttgaataaaacgattaaaactatctgagtttacattaacatta
tacacttcaaaagtaactttccacatcgacatataatcattcaacggcttctctttgatc
agccactcacaactaactgctcctatgtaactacgctatattattcactgtcaaattcgc
tttgaaatatatagttgtattttgtttcaactgtagaaaagaatttgatacatttttaat
catgcaatcccaaataagaattgagaaaagaatacgagaacgcgtatgatacatacaaga
aatatcgatgtttaaaccgacacctacaccctcacccttcaaattaatttatcaatttgt
aaaagaattgtatttaacatagtgaaaccaaaaacgtttttcaaatggatttataacaag
ttggtaaattataatctttttacattagaagaaaatgattatgatgacgatgataacata
aaagacccagttattgtccttaaacatcaaaaatatcaaacttggttatacattatacta
catacaggtaaataatattgaatctatttttctaatatcatttaaatcataaacgattca
ttttctttattttagtatgtctttatatattattttatgttactttgataaaaattgaac
caaaaacgattgttatttccgatgtaacacatgatcttttttataaattgtcttctgaac
ataatcaaacactatcatgtcaatgtaaaacggtaacaataccacataaaaattttgttt
tacaaaatatcataatgcatcctatatgttcgagtgtttttgttgataaacaatggattg
aaggattatatttctcaaatgcaagtttatatggtgtatgggattttcgaacaacagctt
attcacaagtgaattaatgtctttcatatataaaaggatcgaattattttcttttttgtt
aatttagtttaaactcttgtcagaattttgtttattttcaaaagagataattattcaaat
tcaaaaagatattaacaatactgatttcatttctattgaactcgttcctgaaatggaaat
tcggaaagatgtcgatggtattcttgaattgcaaacaagcagtgcatctattcaaatgtt
atcattcttgaattatttgagaacaacaattcaaggacatgctttagtcacaggtctagg
tactaattggttacttgaaatagagtacttacgatttttattggaattgaaaatacgttc
acaaattatataccgttcggacgtcaatggaaatagactatggtgtgcctccgaaaatat
aatgatatcagctacactctcttcattatcaaacgaatttatacatgtttatcgtagagt
tgagatgaaaccattgataaattctacaattgttaaaggtttctttgtaggatgtactcc
acttgaatcacttcttgcaagtacattagattgtttctatagttttgaatgtattgaatt
gttattaaattattttccaaatttaaatcaagtttgtataatattattttttgattcaat
aattctctattttatttagacacattttaatttgaataattcaattttatcatcaaatta
taaaaatatttctataactaattatttaaatatatttttcattgaaaattggtcattaga
aattgattattcgttctattttaatcaatgttctccatcaatatgtacatatacaagaaa
tcatcgaacaaatttatcttatgcaataactttattcattagtctttatggtggtcttac
gattatacttcgtttaatttcatctttttttattaagattttatttaaattcaaaaatca
tcaaaataatcaaacaaacaatttcaatagtcaaattacaaaagtatttgaattaaagaa
atcaatagaacaattaaatttattcaaaaatattcttcagcgaacagaagatagcatcaa
acggcaaaaactgattactcgtgtttatttaattttattatttggtaaatttttgtaaaa
cacgatctgagacagaatgttaaagtgtataaggatagaaatttggatctccctccgcaa
acagcgcagttctatctcctaaattaaatgacgaatgtggaatccaggatttgctctttt
ccctttgtaggatttttaaaggaggaacggcaaccttcaggtagcggtgaatgatttcga
ctaaaaatcactgtttgagtccacagctgacgtagtgtgaactcattttttagaaaagat
cgaaaattttcgaagacaagaggtgcaaaccgctccagttctccttaatcccgtcgctac
ctgaactcctccaccacagaccatgacaaaaaaactaaatagttaaaactaattttgaaa
ttatttacatcgtatttcacattttcaatctcagaaggattgtactgaaagatttttatt
ctttgatataaatatattcaatttaagaatgtgtttgagaaaatagttattctttttttt
taatattataggtacaatatctgcactttgtctattcacattattacaacgtgaaacagt
aataaaatatgaatcaaatcctacaataaaaacttataattcattagaaattatatatgc
atcaacacttcgatgtccatgttcaaataaaacaatatcttataaaaactttctatattt
ttctccagtttttcatcaaatatgttcaagtagttttgtccaaaatggttggattgaaat
gataaagttaaatgcaggtatcttgtctcttgatgattggcgcaataaagcatatccaca
atttcaaatcttatctgatctttgtcaattagctaacaaaacgattattgatgctattga
tcgatttcttaatcaattctttatttcttcttctctaatcaatgaaaatgatttttctaa
acaacttaatacaactcttaatctattttataattcaacagtttataattttattttcct
aaaagatattgtaagtcttattatgcaagttgatcaattttatatgggacctatgcaaat
tactagctctgatgataaactcggtgtaaaaatgaatataatgttcaatgaaacaaataa
tgattcaatagtacaagtatatcaattttgaattgataaaattctataaaataaaaataa
tttaatttctagatacaatttattttaaatgaaattcaagatattaattcatcattgaac
aaatgtatctgtgctataaatccacattgtcaaagttcagcatttttgtatagcccaggt
aatctcgatcatcacaacagaaatactgatcgcatttataatatatctggttggattcaa
agttgtcttgcaattgagtcacttcaattttcgacatttcagtgtttatatgaagattca
gattgttttccaactttattgagttttttacgcaaaacggaaatgtttccctcagatgtt
ccatcacaatttaatctccaacctctcatttatgatccaactgtgactcgatatcctttc
aatgtatcattttcaagaatcatcaatgaactgatgattgaaaaatggaatcctgtatta
tcatataaaattttttatgaatcttgtgcaccattatattgttcttattctcaaacaatt
cgcaaaaggagttttattcgatcaattataacattggtgtcgatgcttggtggtattgtc
gtttcattacgtattttaacacctcatcttgttaatagcattttgaaattctcgaaaata
ttcgaaagaaaaacaaaacaacgaagccaaggtaaatatttattaatagaaatataacat
ttcgagtattattaacattgaaatacattgtgaagatatattacgagactttaattcatt
tatatttttaatacatgaaaaaaatattttcattctagttcgtcataattttttcgttca
attaaaaaatattattttgaatttaattaaacttttacgtaatgtaatagttgaattaaa
tatatttacattacgcaattttggaactgatgttgatcgaatcacagcaaaacattatgg
tcgattggcgactcgtctttatttgatattatttactgttggtatcagtattttgatatt
ttatggaattattcagctatttatttcaacaaaaagttttaataaaccatctttgattgt
ctataaacatttaaaacaactctatggtgatgatttaaaatgtaaatgttcagtaatagc
ctcgacatatgatcattttgttacaattacaccaatatttcattcagtaagatatagaat
tctaaaagtattaagaaatataaacatatctttgtattagatttgttcaagtcaatatgt
tttggaagaatggcgactcgattttgtcaatggacttattcccaatttgaatttttatga
acaaagagattatcgtcgatttctttcagctcatttgcaatatcttcaaggattatgtcg
actttcacaacaaacaataaataatacaattgataattttttaagatcattattaattac
tgttgaacttttatctgaaaatcattttgaaaaccatttcaatattttaactgaacaaag
taaatccaatgctccaattatattttctcgttttcttttcttcactcgaagtatatttca
tggaaatgcttttatgtcaacttatggaacaaattttgaatatattgttgaattgagaga
tgatacattaatttatatccctgcaaaagctgtaatctatgatgatgaatgttcatgtgg
aatatcatcaaattgtacaactcaagcaattttcattgaaagaaattcttcgatcaatat
aactattcaaggtatgaaaatgggatgtacaccaagtgaatcatttctttcttcaactct
tgaatgtttttataatcaatcatgtcttaatcttattcaacaatatacaaagtctaaaat
agatttaaattctcttcaaataatcaatagtcgtttttcattgaatacaacaatacgtga
acttctcaatcatttatttattgaaaattggttaatagataagaattattcattatatta
tcaacaatgttcaccatcaatatgttcttatactaaaattgaaaaattaaatcttttata
tattattactcttatacttggtgttcaaggtggtttgtcaattgttctcaaatggatttg
tccaaaattaattcgaattggatttaagcttcataataaacaaagaaaaaaaacaaattc
tattcaaaattcatcggatatgattaataatacaactaatcgacacattatttcgaataa
tgagattagatcacgtagtcgatggtttcaaaagataatttatttaattctaattttaat
atttattatagttggtattagttttttttcgatatattatgcacaaatgagtaagtatta
aaaaagcttatatcttttatcagttccgaaacttttctataaaaatacttcgtccgtttg
ttaacacgataactcttcacaactacattagattgaattgaaattttgtgcatagaatag
tctcatcaatacctagatcaagttcgaagataaaaaggattcgctaagaaaagactgagt
tatcgagaaaattctcactattgacaacatatatataaattgactcagtttttaacgcta
acagttaagaggactatcgaaagataaaaagtcgaactcattagctattcatactggtga
tctatgctactgatatctgtatcaatcatacatctatttcttctagattcaatagattag
ttacgactataattctgctagatacaaacgtagatttattccaaaacaggtgatctgaaa
ttggccgatcgaaaagatttctcgtgataattttgatggtctgaatgactcatctctatc
tcatacactttttgtagtcgacataactctcgaataaaatccaacgtttccgcattttat
tcaaatcaatatacagtttttaaatttattcactagattacttgacaacagtaaatgtaa
caactattgatagtttaaatacaacaacaacaacaacaataacgacaatatcggtaacat
cgactatatcaggttaatttattgaaaaattattaatataaaatataaataaagttatat
ttttttagaaccattgtgtctatttaaatataaagaaatattaattaatacatcgtgttc
attcataagttcaaatacaatgattatttatgatataaatgctgataatcgaaatgatat
aatctttcattgtggtaatactgaagatgtacatgttttattaggaattggcaacaattc
gtttggaaaagcgagcaaattttcatcaaaacattttttcgtgatagcttggatgtacat
tgctgatttggataatgataatcgattcgatctaattttaacatattataatcatataaa
ttatataacaaatattactttagtatttgggaatggtgatggaacgtttcaaacacaaaa
taagcgatttttaattttacctatcaatgcaagaaacactattctaattgatctgaataa
tgataataagttggatattattggtgattatctgtttcgtgatagtatatatgtttgttt
tggaaatggtgatggaacattttcaacaccgcttatcttattcataggattcaatagtat
aacatatcaattagctgttgttgatttgaataatgacagttatttagatattactgttat
ggatagagactctcttcatatacatatattttttggaaatattgatggaaattttcattt
tcataaaagatttttcatgtctatctattttaccagaattaaaatgatagctggtgattc
caatagtaattttcaatctgatactattttagtttataattggataaatacggcttttat
aaattatcgatataataatggttcttttcatttctatcaacaagttcttatgaattctac
tctacgattcgattactttgctgtaggtcatttaaataatgatcgttatttagatattat
tgttactaaagatgatccttttgaaatctatggttttcttcgaaataaaaatggaatatt
tcaaactcaaattatttattcaagtcaatattttcatcgtttgtcttggagtgttgtaaa
agatttgaacaatgataattgccaagatataattactataactggtggatcgaagactat
aaatgttcttttaaatacatgtgaatgttcttgaaaaattcttcttttcaatgcatgtca
gtagttatgctctactttatgcttttaagaaataaaactatttattttcgaaaaaattta
cctgttctagtttttttttaatttattctacactgaaaacaaatagatcttctacgaatc
tttttggattttatgaaaatttcacatattctatcaaaaaatgttgaaattttctcgtaa
ttgaggtcgaggaacacgaattcggtgtttgtttctccgaaatttttttcgcatcaattt
tttaaacaaagaaccatttttttataacggttgaccgaagcgttttcgtagacaggaaac
tcacatctaacgtcggttttacttgattacttattaattaattagctaattaacgaatga
tgaattcgaatatatcatataaagttcgacaaaagagtaatcgggatcgagaaactggaa
tccttttatagtaatacgaagtcagtgtcttttgaaaagaagactaaagtaaattcactt
tttcgttttggaaataaatcgaaaggaggccgacgaatgactagacgttgatttagagag
tgatactacagcatatggatttgaatgactttcacgtgctttggacgtttcttcgaaggt
acttaagtcatgatcaacaagaacgaatccgacaaagttctgtttcttgaaaatgaaaag
gagaatgaaacctgtactggaaacgaaacggtcacgcaaattttcaagtcttcgattatg
aattgatctactatgatgagcaaatctctcacattacactcatatgattgaaaggaaaat
agaaaaaaaaggccatacacaattagaagtttgtttaagagccttataggaaggaaaata
aatatgagtaatgcatttttgagaagtatcaagcgatcagatccatgaatatttacaaac
agcaattgtttttgctcttctctttcaacgaaagatctaatgatactttgaaatggtgaa
aagatgaaaaacacttttaaaaaggttttatgtataagagctgcttggaccgggatccgg
tcaagtctcggttcagcttgcgggtgttactgagcactgttatcattctttcagaaaagg
gtcagcgaatacagaggatgagcgttgctagttatactataccacacccacacccacacc
caagatctcgcagtggaatttattttgacagaaagaatgatgattaacaaatttctagat
taaattaactgtgttgttgaccaggcatgatccaatgttacatatagtgataaggaaatc
tcatcatcatgttataccagaaatttccaaacagtggatactggtaatttgtcaagccga
aagaactattgtaataaaatgggatatttctaatttgaggccagacaacatgagtaacgt
gctgttttccatgtgaataatgatccgatttcactagatacacttgaaaaataactacga
gatgatatttaaacaatcactcacttaataaaggattaaactgaatgacgtcgggccaaa
cggacatcatgggccatggattactattgagacaaatcgattcattacaattactataaa
taaatggtagttgtttgttttccgagtcttgttggacatctacagcagtatatttgagta
gaatatcaatatcgacatttggtcttgtaatataattaagtagatgatgagtgtatatgc
tgtttggacgagttagtgaagatgctaaagatgtggaatctgctgcacaggaaaaagcga
taatcgtcgatggtggtcctcccatagccgcgagaccatctctcagttttggtcttccat
cgaaaagcatacctctcacctctgtatatggaaaaacatcacgactacgacaacaatcca
gaataaaaatgactactcgcggcttgtttctatgcatttttttgagtaaaatctgagcat
caagaggctcagaactagggtaatctattggtattaataagttgtttccattaaactgaa
gaccatgaccagagaagtaaaaaacaacaatagcacccggtcgaatagattcagcaaacc
cgcctgtaagtgattgcattgcagtgccatgaagatctgttgcaggtgtcgcattgaaac
caatagaacgtaatgatatggtcatggtcttgacatcgtatacacaggattttaaacgat
tacctgcagctaaatatccatcattaccaatgagcaaagcttgtttatggaacatagtac
ttttaccgatggtgataaatgtaaaaataacaaatacaaaatacgtcaatgaagctaaaa
gaaagaacatagatttgttgtcattttcattatcaatctaactaatgatgaattagaaaa
ctcttaatactattctaatctctacattgatagttctaaatgacgcacaatcttggaata
gccattgatgtttattgaatcatcaacaaaaaagattcattatgattaatgatacaatca
aaaaatagttggtatttttcgatcccctctaaaaaaatatcatttttaatttattaataa
gcgtatgtatccgttacttcctctagttgatttcatggcgagggaaaaacgaaaaaaaaa
gtgaagtatggtgtcataaatcaatcgactatctccttattgataatgatcgtttcatat
ggatggttttttccccgcatatttttcatggggtgttattttgcgaaggagtaaacaaac
gccaattaatatttgcgtctagtgtattagattgaaaaaatatatagcaacataaatcat
ttgattagctttgcatataaatatcatatagagagtataaagagtaaaaaatgtaataga
aactcttcggattcttgttttttaataatattaaagctttttaaattattgtttgttcca
gtttgtttgtctacattttcattcaaaccaatccgaaccatgtttcaaaaacaagcatta
gttattggtaacagtgattacatgcttcagccgagaaactcgtgcatctatgatgcaagt
gacatgtcttatattttacgctccatcgggtttttgacacatgctgctattaatctcgat
tcctttgatttgacagaacggatgaacagatttacacagtcgattcaaccaaattcgatt
gtattattctatttttctggactagctgttcaatatgatggtaatacttatttaatgcca
acaaataatgaatcaatcaatacggataatgtaaagaaatcttcggtaaacattgacaac
ttcattcaggatatggttaataaaagtcctcgagcaataatagttattcttgatcgctgt
cgtccttttcaacctttaataactttaagacctttctttgacagagaacccctcggatta
atgcaaggtcttgcaccaatacgcccaccaccgtcgacaatcattgcttattcttgtagt
ctaggagcaatctctaatgaattagcaagaaacggtcgaaatagtctctatacttactat
ttacttcaatacataatggcaccaaatgttgatatccatactattttaaaatatgttgcc
ttaaatgtacaaagagatactggcggcggacaaatgcccgatcgatacagcagtgtgcag
gaaaatctttgtcttgtcatcaatccatatgtaaagggtccgacatggttcgatggtata
cgatcagattccgctgttcgtaagtatctttttcaaagaacgtttttacactctcactat
tcatatgtctttagaatcaatgaatagaattctacctaattcgacttatttcaacctttc
accagcattcatatggtacgcacaaagacctgtatacccatttatagtatattgatgcta
tcttttcccttagaggatcatcagcttcgtaacaaatcgagctagagtgtgctaagttga
ttaaatgaaatactaacacagaaatcaataaacttgattgtaacttaaacaagataacgg
aaatggaagattcttgtttacatataaaactctattttaagaatatgagggtgtggatgt
aatatatttattcatcaaaaccacccacacccacaacagtcaatacagcgtatgaaactg
gcattgaaatagttttcttttaacattgattatcatcatcatcagtttcttcagctgttc
ttaaccattgaataaatttgtttgcatattcatgagtatctgtttcaattgttttctgaa
tcgttcgattggactcctaaaatgaaattgcattgaaataaaaatgcttttctttttttg
tcaaacattttcttttactttttcataccaatcataaaaaacttcttcattaacaaaatc
tttttcatataatttataaaaaatcttcgaaatttgtttttcattcgaaaatgttttatg
aatttcttcattggaacaaataaacattgcaattccatctaataaagaatattgtccttc
attattattttgacaaaaatgtaaaaataacatttcatattgatcaatttctttgataat
ttctttagtaaataaatgttttgcaataagatatggaacttttgccataatatttaatct
tttcgcttcgttaattaattcttcaattgaaatcaaatcatttaattgatttaacaattt
ctttctctaaatatttctttaattaaaatataagatgaattttaataataaaacaaactt
gaaataaagaaagaaattgttcatcattgaagaataaatcatcatcattccaatcatcat
catctattaaaatatcattgaagaaaatattctacaaaaagtgaaaaattcattttcgaa
aaacaaatattttaatattttacattttcttcttttaaatttatcattttattccaatta
tattgatttttatttcgatcatcttcagaccaattttgacaaataaatttgactaaatca
tgacattctattctaatttcacttgtattaccacaagcaaaacatcgttgagaaattccc
ttcgaattttcttcattataatcctaaaataagaaacataacagagatatccaccgcgtc
tgagaatgtgccgctgccgcgccgcgctggttttcaaaaaaagctactgcgatcgttttt
ttttttgaatctttggtttttcaagactctcaggcatttaaaccgaaactgtggccacta
atcgatcgaactcatcaaatctttcagcgtactatgtaccgacatcgaaattatgtttaa
attttcgtgttcttcgaaaagaatttctgtagcagctatcgctgccgcgccgcgacggta
aaaaaattcagcaaccgatgccacgccgcagtggcggctgcgttagtggcagcgccgctg
tggacatctctgaaacataatcacaaattgtttgtcctttcaaattggattgaactcgac
atttagttgagagaagcgaaaactcaacttactaaatctgtttcaggattttcacaaatt
ttacataaaacaaatagattaataaatccatctaataaattttgtaaaatttctggatta
taatttccactaatgatatattgatttgactttttattgattttcattgaggaatttaat
tccaaagtcaaatatttgacaatatctaaagaagaatttgaatgtacaatgatgttttgt
tttttttgttcaaaagaattcgacttacacaatggtgatcgatgtaaagctttggcaata
tctgataaattaactaaaattgttttaaaagaatttcgttcttttattacctaaagaaaa
atcagttttttaaaagtattttgtttttgttgaaattaaaaatacttgaacaacaagctt
tggcattttataacgattaaatggatcttggatttgacgattgatatttgttaatgccat
tgcactcaaaataaaatatactgcttaatgttttaaataaacaactagtacaacaaataa
attttcaatgaaaaaatatgaaaaaaatctactttaatccaccacattcgaaactgaatt
gatcgattttattaatatcaaatatgaattgtcgacaaatgaaggaaaagaaaatatgaa
atataatttcaacagaaatgacgtcattgtatgatgcaagaatagaaaaatacaaaagtc
gatgtgatgagtcatagatttagtatataaagataaaatctagatcaatcggaaaaacat
ttgaggggtgtgggtgtccaattcaagctgctgctagtagtggcataaccagaaattgcc
gggtgggtagacgccgcctactcatgccctaacctagttacgccactggctgctagatca
gtatcataaatcaaacaaataagaatagcttgaatggcaaatggaaatataccaatagta
aaacgttttacaacactgatcaaagtttgattcaaaaattcttggcatgttatttgattg
tgttttagttgagaaattctgaacgcgaattttattgctttaatagcaataaatgcaata
ggattacctatactatcatcgagaattgtacaaaattttgatgaagggtgtgggtgagga
gaggtgactatcatccacacccacccacacccacacccacacccaccccacacccacacc
ctcacccacaccctcaattcaatactaattattcaagcatactattctatgggtcgttct
ttcttcctgttgaatgatattgaattatcattatttaattatattcgtgcccataagctt
ttattgcagcatcatccatctacgcattttcttctgcctgaagtcgaaggtttgatggtt
aaggtaaaataaaaagttttaaacaatttgttctatcattaagtttcaaccgtaagttat
aatctatcaaggatactctattttttttcgaattgaatatacattaaaagatataatctt
ttaataatattactaagaatatatgaatacatttccatatgcactaatcaatgatcataa
cctattcgttttttttcttttcttttaaacaacatatagcagtttcttttaaaaattttt
ctaacaaataacacttattagatacattttattattttctttatttctttagactttgat
ttattgtgcacaaaatcgtttacataataaaaaataaaaatctcccatgcacatgatatg
ataatgaacttataaaagaacaagtcttttgttgatgttttgatatttttttttgtacgt
ggtgtacagagcttataataaatatgatatatttgagggtatggatatttgtctattgga
cacctacgccctcaagatggtgttgtcctaatcatctagagaattgcaaagtggtcttag
tcctgcaggatcggaaccgagacggaatgaaaattgtcatctagtctcgtcaatctgttt
attttatatcaaactagatgttgcgccattccttgaaatagtactagcattttttatgtt
aaaataaatgtgaaacatttacttggatcagaaataaatatatcttcacgttatgtctaa
aacagtaaatccattattgtttcgttttaaacttttattgagatcgggactggaaaaata
gtgattttatagtttcctaatgggaatactatagaataacgattaccatgttatttataa
atagaatgtcgagaatgtatttgcttgattttgtttttaacagaagcatttcaaaacaac
gaaaattttcttttacatatataaataataagcaaattccggatcaggtatttaataact
gtacaaaaaaacttttttaatattttgtttagttcatctttattttatctctaaatcgta
attttttttgaaggtatgggttgatagagacactgacttacacccgtccacatcctcacc
tctccatatcgtaaaatcgctatttttttgatattttatattccaatgttttcaacgaaa
caattttatgataaataaatcattctaatttcgaataatttgcaaataattgatcatttg
ttaatgaatatttttcatgttcatatgtgacatctagaatttctaaaaaattatcttgac
acattcttattgatatttgtttgagatgatattgtaaaatatgaaaaaacaaagttgaat
taaaaatgattctaatgttgaataaaataaatttatcggatataattttaaataatcatt
acaatttatcattgcataattcattagaatttaatgttaaagatttaatttgttgaattt
ttattggtaaattttgaattataaaataatatttttgatataattgtaataaagatttaa
aatgataatttaaatgttgaaatgaataaataatcgaatataacaaaaattaatttattt
gataaatcttctaaatgtgtcattgatgttcttcgtcgatataaataacgatatttgatc
ttgaataaatgttattatcatcattattcttatgagttcgattcaaatttaaataatatc
gaaagaacatatttttcaacaaataagaataactaaaaaatgtcttttgtttactattta
cataaattgttaagaaaaagaaaccttatcggtttatgatttaatataaaaaacgttgga
aaaaacagtaaatctttgagattgactcattaatattcatatcgtcaatatttgtgtatc
aaattcaatgtatcagaaggatacatttcattttcatatgaattattcattctttgtttc
tctacttgtcagagacaacgactttcttttttactattaagattaacaattacatattaa
ttattcttagataattcgatacgtttattctcgggaaatgtttcacgttctcttcttgag
ggtgaggcatatatgtaatacttgaaagttgaattcaactattcaatcattcaactatgg
gtgtgggtgtgggtgggggtgtgggtgtgggtgtgggtgggtgtgggtgtgggtggtggg
ggtgtgggtgtgggtgtgggtgggtgtgggtgtgggtggtgtgggtgtggtgggtnnnnn
nnnnnnnnnnnnnnnnnnnnnnnnnnnnnnnnnnnnnnnnnnnnnnnnnnnnnnnnnnnn
nnnnnnnnnnnnnnnnnnnnnnnnnnnnnnnnnnnnnnnnnnnnnnnnnnnnnnnnnnnn
nnnnnnnnnnnnnnnnnnnnnnnnnnnnnnnnnnnnnnnnnnnnnnnnnnnnnnnnnnnn
nnnnnnnnnnnnnnnnnnnnnnnnnnnnnnnnnnnnnnnnnnnnnnnnnnnnnnnnnnnn
nnnnnnnnnnnnnnnnnnnnnnnnnnnnnnnnnnnnnnnnnnnnnnnnnnnnnnnnnnnn
nnnnnnnnnnnnnnnnnnnnnnnnnnnnnnnnnnnnnnnnnnnnnnnnnnnnnnnnnnnn
nnnnnnnnnnnnnnnnnnnnnnnnnnnnnnnnnnnnnnnnnnnnnnnnnnnnnnnnnnnn
nnnnnnnnnnnnnnnnnnnnnnnnnnnnnnnnnnnnnnnnnnnnnnnnnnnnnnnnnnnn
nnnnnnnnnnnnnnnnnnnnnnnnnnnnnnnnnnnnnnnnnnnnnnnnnnnnnnnnnnnn
nnnnnnnnnnnnnnnnnnnnnnnnnnnnnnnnnnnnnnnnnnnnnnnnnnnnnnnnnnnn
nnnnnnnnnnnnnnnnnnnnnnnnnnnnnnnnnnnnnnnnnnnnnnnnnnnnnnnnnnnn
nnnnnnnnnnnnnnnnnnnnnnnnnnnnnnnnnnnnnnnnnnnnnnnnnnnnnnnnnnnn
nnnnnnnnnnnnnnnnnnnnnnnnnnnnnnnnnnnnnnnnnnnnnnnnnnnnnnnnnnnn
nnnnnnnnnnnnnnnnnnnnnnnnnnnnnnnnnnnnnnnnnnnnnnnnnnnnnnnnnnnn
nnnnnnnnnnnnnnnnnnnntatgtctagctatcgaatattgaaagttcaaacggcatca
aattgaaaatggcatcatccatgaaaatgcttctttctttctctttctctctctctctct
tccttcgtttgatagatttgataaatcactaacaacacgatgtatatattcatcaatgtt
gttattgttcgcgttagtgggtgtgggtgtggtgtggtgggtgtggtgtgggtgtgggtg
tgggtggtgggggtgtgggtgtgggtgtgggtgggtgtgggtgtgggtggtgtgggtgtg
gtgggtgtgggtgaggagaggtgactatcatccacacccacccacaccctcacccacacc
cacaccctcaattctagtttaagttaccctacgtattatgctgcttgggaagttgcacaa
attacagaaatctgtattgctaagcaatggattcgtccaaaaatttatcaagctatgtac
aatgctcttacacgtgctttagaagaagaacttataccttgttttcgacattatgaaatc
gatattgttgcttacaatccattagctggtggtcttcttgctaaacaatacaaatcttta
tcagaaattccaaatgaaggccgtttttccgatactgaaggtaacaggtcaggaaaaatg
tatcgtgatcgttattttaatgatgtttattttgatgctatcaatcgtcttacaccagta
gtagaaaagcatggattaactatggctgaaacagcactacgatggatattacatcattca
aaattacgtccttttgatggtgatggaattattattggtgcaagtagtgttaaacaacta
gaatcaaatttaaaagatttacaaaagggatctcttcccgatgaagttgttcaagcatta
gatgaagcctggcaaactactcgaagtgtggccaaaacatattggagatagatacaaaca
atcttcattaacatctctttttataaactatttttcataacaacaataaaaatataaaaa
aaatttcatttctcgatttatttcttttcaattcaattcgaacagtgatatcattcacaa
ttcgttgaaaattttaaaatcaattatctttctaaaaagctaatcttattctctttacta
ctattgagttagaaatattcaagagaaagaaaaaaaattatgtgaacatgaatttctatt
gttaacttttgatagtacatatgactctgcatcctggtatgtattttctttatttcttag
aaatcgaacaacatttctcactatagtttattatctcaattagtttatcaattgaatgga
actgctttaaatatatttccctaattaaaaaatgtttcgtgagaatcttctatcgaaatt
cttcaaaagaaaacattgaattgaacttaattctgtttcaccaaatacataactaaaaaa
agaaaaaaactttatcaatcaatctaagaatatttttgctatttaatttttattaatgtt
cgtgtagagttgtaacaagtgtatacaaaaagagagaaatgaactttatcacatagaatt
tcaagaaaaaaatcatcaatcagaaaagtttttctaaagatggaaaatatgaatagagtt
catgtgaatactcagcatctgaacgtattgtaaatgctaaagtttctacttttgaacaat
tcggacgagttatatcacgttggaaattttctgaaacgattaataaatttttaaatgaaa
tagtcaaatcaagaagatttggtaagtgtgtttttgtagaatttaagaattgttccaaat
aaaaaacacgttgataatgaattgttaaagaaattaaatgagaaaatttaacaattgaat
tattttcattgatagtagttgaaaatcgattatttaaaacagtaagatgagtaatgaatg
gaaatgaacgagaaatacgaagaaaaaattacatgttcaaatggataaacatgatcaaca
agatataaaattcgaatattttcnnnnnnnnnnnnnnnnnnnnnnnnnnnnnnnnnnnnn
nnnnnnnnnnnnnnnnnnnnnnnnnnnnnnnnnnnnnnnnnnnnntattatttggataaa
aacttatataagaattgatctgaccatatttccaatgattaaatgtcgaaagaatattat
tattgaaatgttcataacgtgttcttatattaaattgaaatatttgaagttcagataaat
aaataagtatttcattttgaaaatgatgatcatcaattaatttagataaattaatgatat
ttaaagataaaattaattcttcgagacatatcattcgttgaattaaaggtaatatgaagt
tttcatattcatttgtattattatatgaaacgagagaaaagaatttcaaagaaaatttac
tctttatctaaaacaaaatatcttctttaaaatttcataagttcaattgtgctttttttt
ctctcttactaaattttcaatagataatgatggattagtaattttttcaataacaacaga
taatttttgtagattaggaaatcgaccatcaagtaaagataaacaatcattgaagaattt
gatagtaatacttagattaagtagagttgatgatgaacaaattgaggaagataaaccctc
aatagaaatgaatggacgatattcnnnnnnnnnnnnnnnnnnnnnnnnnnnnnnnnnnnn
nnnnnnnnnnnnnnnnnnnnnnnnnnnnnnnnnnnnnnnnnnnnnnnnnnnnnnnnnnnn
nnnnnnnnnnnnnnnnnnnnnnnnnnnnnnnnnnnnntatttttaaaaatctttattaaa
ggtgaattgtctaggagaaaaaaacaagattttattttaaataattgaaataatcttact
agtaaaatatcgaagtataaaatcttcactaatttgtgtaaaaataattttatttagacg
aggataatcagctgcaagaagaattcgttccattgaaattagttcaagtatgaaacattc
gatatattgattgatttcaggtaaaataactaaacaaaatcgatcgatgattgaatcaaa
taatgaactttccatgtccttttttcttaattcaatagaacgagtataagtttgatcgtg
taacaattgattaaaactataattaacaccaataaatgaataaagtacatcaatattagt
aagactattccaaattttcatgattaattcatcaggaagattcatcataccaacgactga
gttattcatatctgattagccagagaaagaaaaattcgatcaaaatgacattgttgatnn
nnnnnnnnnnnnnnnnnnnnnnnnnnnnnnnnnnnnnnnnnnnnnnnnnnnnnnnnnnnn
nnnnnnnnnnnnnnnnnnnnnnnnnnnnnnnnnnnnnnnnnnnnnnnnnnnnnnnnnnnn
nnnnnnnnnnnnnnnnnnnnnnnnnnnnnnnnnnnnnnnnnnnnnnnnnnnnnnnnnnnn
nnnnnnnnnnnnnnnnnnnnnnnnnnnnnnnnnnnnnnnnnnnnnnnnnnnnnnnnnnnn
nnnnnnnnnnnnnnnnnnnnnnnnnnnnnnnnnnnnnnnnnnnnnnnnnnnnnnnnnnnn
nnnnnnnnnnnnnnnnnnnnnnnnnnnnnnnnnnnnnnnnnnnnnnnnnnnnnnnnnnnn
nnnnnnnnnnnnnnnnnnnnnnnnnnnnnnnnnnnnnnnnnnnnnnnnnnnnnnnnnnnn
nnnnnnnnnnnnnnnnnnnnnnnnnnnnnnnnnnnnnnnnnnnnnnnnnnnnnnnnnnnn
nnnnnnnnnnnnnnnnnnnnnnnnnnnnnnnnnnnnnnnnnnnnnnnnnnnnnnnnnnnn
nnnnnnnnnnnnnnnnnnnnnnnnnnnnnnnnnnnnnnnnnnnnnnnnnnnnnnnnnnnn
nnnnnnnnnnnnnnnnnnnnnnnnnnnnnnnnnnnnnnnnnnnnnnnnnnnnnnnnnnnn
nnnnnnnnnnnnnnnnnnnnnnnnnnnnnnnnnnnnnnnnnnnnnnnnnnnnnnnnnnnn
nnnnnnnnnnnnnnnnnnnnnnnnnnnnnnnnnnnnnnnnnnnnnnnnnnnnnnnnnnnn
nnnnnnnnnnnnnnnnnnnnnnnnnnnnnnnnnnnnnnnnnnnnnnnnnnnnnnnnnnnn
nnnnnnnnnnnnnnnnnnnnnnnnnnnnnnnnnnnnnnnnnnnnnnnnnnnnnnnnnnnn
nnnnnnnnnnnnnnnnnnnnnnnnnnnnnnnnnnnnnnnnnnnnnnnnnnnnnnnnnnnn
nnnnnnnnnnnnnnnnnnnnnnnnnnnnnnnnnnnnnnnnnnnnnnnnnnnnnnnnnnnn
nnnnnnnnnnnnnnnnnnnnnnnnnnnnnnnnnnnnnnnnnnnnnnnnnnnnnnnnnnnn
nnnnnnnnnnnnnnnnnnnnnnnnnnnnnnnnnnnnnnnnnnnnnnnnnnnnnnnnnnnn
nnnnnnnnnnnnnnnnnnnnnnnnnnnnnnnnnnnnnnnnnnnnnnnnnnnnnnnnnnnn
nnnnnnnnnnnnnnnnnnnnnnnnnnnnnnnnnnnnnnnnnnnnnnnnnnnnnnnnnnnn
nnnnnnnnnnnnnnnnnnnnnnnnnnnnnnnnnnnnnnnnnnnnnnnnnnnnnnnnnnnn
nnnnnnnnnnnnnnnnnnnnnnnnnnnnnnnnnnnnnnnnnnnnnnnnnnnnnnnnnnnn
nnnnnnnnnnnnnnnnnnnnnnnnnnnnnnnnnnnnnnnnnnnnnnnnnnnnnnnnnnnn
nnnnnnnnnnnnnnnnnnnnnnnnnnnnnnnnnnnnnnnnnnnnnnnnnnnnnnnnnnnn
nnnnnnnnnnnnnnnnnnnnnnnnnnnnnnnnnnnnnnnnnnnnnnnnnnnnnnnnnnnn
nnnnnnnnnnnnnnnnnnnnnnnnnnnnnnnnnnnnnnnnnnnnnnnnnnnnnnnnnnnn
nnnnnnnnnnnnnnnnnnnnnnnnnnnnnnnnnnnnnnnnnnnnnnnnnnnnnnnnnnnn
nnnnnnnnnnnnnnnnnnnnnnnnnnnnnnnnnnnnnnnnnnnnnnnnnnnnnnnnnnnn
nnnnnnnnnnnnnnnnnnnnnnnnnnnnnnnnnnnnnnnnnnnnnnnnnnnnnnnnnnnn
nnnnnnnnnnnnnnnnnnnnnnnnnnnnnnnnnnnnnnnnnnnnnnnnnnnnnnnnnnnn
nnnnnnnnnnnnnnnnnnnnnnnnnnnnnnnnnnnnnnnnnnnnnnnnnnnnnnnnnnnn
nnnnnnnnnnnnnnnnnnnnnnnnnnnnnnnnnnnnnnnnnnnnnnnnnnnnnnnnnnnn
nnnnnnnnnnnnnnnnnnnnnnnnnnnnnnnnnnnnnnnnnnnnnnnnnnnnnnnnnnnn
nnnnnnnnnnnnnnnnnnnnnnnnnnnnnnnnnnnnnnnnnnnnnnnnnnnnnnnnnnnn
nnnnnnnnnnnnnnnnnnnnnnnnnnnnnnnnnnnnnnnnnnnnnnnnnnnnnnnnnnnn
nnnnnnnnnnnnnnnnnnnnnnnnnnnnnnnnnnnnnnnnnnnnnnnnnnnnnnnnnnnn
nnnnnnnnnnnnnnnnnnnnnnnnnnnnnnnnnnnnnnnnnnnnnnnnnnnnnnnnnnnn
nnnnnnnnnnnnnnnnnnnnnnnnnnnnnnnnnnnnnnnnnnnnnnnnnnnnnnnnnnnn
nnnnnnnnnnnnnnnnnnnnnnnnnnnnnnnnnnnnnnnnnnnnnnnnnnnnnnnnnnnn
nnnnnnnnnnnnnnnnnnnnnnnnnnnnnnnnnnnnnnnnnnnnnnnnnnnnnnnnnnnn
nnnnnnnnnnnnnnnnnnnnnnnnnnnnnnnnnnnnnnnnnnnnnnnnnnnnnnnnnnnn
nnnnnnnnnnnnnnnnnnnnnnnnnnnnnnnnnnnnnnnnnnnnnnnnnnnnnnnnnnnn
nnnnnnnnnnnnnnnnnnnnnnnnnnnnnnnnnnnnnnnnnnnnnnnnnnnnnnnnnnnn
nnnnnnnnnnnnnnnnnnnnnnnnnnnnnnnnnnnnnnnnnnnnnnnnnnnnnnnnnnnn
nnnnnnnnnnnnnnnnnnnnnnnnnnnnnnnnnnnnnnnnnnnnnnnnnnnnnnnnnnnn
nnnnnnnnnnnnnnnnnnnnnnnnnnnnnnnnnnnnnnnnnnnnnnnnnnnnnnnnnnnn
nnnnnnnnnnnnnnnnnnnnnnnnnnnnnnnnnnnnnnnnnnnnnnnnnnnnnnnnnnnn
nnnnnnnnnnnnnnnnnnnnnnnnnnnnnnnnnnnnnnnnnnnnnnnnnnnnnnnnnnnn
nnnnnnnnnnnnnnnnnnnnnnnnnnnnnnnnnnnnnnnnnnnnnnnnnnnnnnnnnnnn
nnnnnnnnnnnnnnnnnnnnnnnnnnnnnnnnnnnnnnnnnnnnnnnnnnnnnnnnnnnn
nnnnnnnnnnnnnnnnnnnnnnnnnnnnnnnnnnnnnnnnnnnnnnnnnnnnnnnnnnnn
nnnnnnnnnnnnnnnnnnnnnnnnnnnnnnnnnnnnnnnnnnnnnnnnnnnnnnnnnnnn
nnnnnnnnnnnnnnnnnnnnnnnnnnnnnnnnnnnnnnnnnnnnnnnnnnnnnnnnnnnn
nnnnnnnnnnnnnnnnnnnnnnnnnnnnnnnnttttgatagtacatatgactctgcatcc
tggtatgtattttcttcatttcttagaaatcgaacaacatttctcactatagtttattat
ctcaattagtttatcaattgaatggaactgctttaaatatattttcctaaataaaaaatg
tttcgtgagaatcttctatcgaaattcttcaaaagaaaacattgaattgaacttaattct
gtttcaccaaatacataactaaaaaaagaaaaaaactttatcaatcaatctaagaatatt
tttgctatttaatttttattaatgttcgtgtagagttgtaacaagtgtatacaaaaaaga
gagaaataaactttatcacatagaatttcaagaaaaaaaatcatcaattagaaaagtttt
tccaaagatggaaaatatgaatagagttcatttgaatactcagcatctgaacgtattgta
aatgctaaagtttctacttttgaacaattcggacgagttatatcacgttggaaattttct
gaaacgattaataaatttttaaatgaaatagtcaaatcaagaagatttggtaaatgtgtt
tttgtagaatttaagaattgttccaaataaaaaacacgttgataatgaattgttaaagaa
attaaatgagaaaatttaataattgaattattttgttcattattttcattgatagtagtt
gaaaatcgattatttaaaacagtaagatgagtaatgaatggaaatgaatgagaaatacga
agaaaaaattcatgttcaaatggataaacatgatcaacaagatataatattcgaatattt
tcacaacgattcccttgaaaatgataagttatacgataaataacatttttcaaaccaggt
attgaaaatacatgtgtttcaatagtattatttggataaaaacttatataagaattgatc
tgaccatatttccaatgattaaatgtcgaaagaatattattattgaaatgttcataacgt
gttcttatattaaattgaaatatttgaagttcagataaataaataagtatttcattttga
aaatgatgatcatcaattaatttagataaattaatgatatttaaagataaaattaattct
tcgagacatatcattcgttgaattaaaggtaatatgaagttttcatattcatttgtatta
ttatatgaaacgagagaaaagaatttcaaagaaaatttactctttatctaaaacaaaata
tcttctttaaaatttcataagttcaattgtgctttttttctctcttactaaattttcaat
agataatgatggattagtaattttttcaataacaacagataatttttgtagattaggaaa
tcgaccatcaagtaaagataaacaatcatcgaagaatttgatagtaatacttagattgat
tagagttgatgatgaacaaattgaagaagataaaccagaaatagatatgaatggacgata
ttcaatatcattttcattgaaatcaagttcaagaagatttgtaaatgtatgaaatagagg
taaaagaatgtttttacctttatcaatggcagttaatgatgatggaaattgtttccgatt
tattgttaaaagaagatatttgatattatttttaaaaatctttattaaaggtgaattgtc
taggagaaaaaaacaagattttattttaaataattgaaataatcttactagtaaaatatc
gaagtataaaatcttcactaatttgtgtaaaaacaattttatttagacaaggataatcag
ctgcaagaagaattcgttccattgaaattagttcaagtatgaaacattcgatatattgat
tgatttcaggtaaaataactaaacaaaatcgatcgatgattgaatcaaataatgaacttt
ccatgtccttttttgttaattcaatagaacgagtataagtttgatcgtgtaacaattgat
taaaactataattaacaccaataaatgaataaagtacatcaatattagtaagactattcc
aaattttcatgattaattcatcaggaagattcatcataccaacgactgagttattcatat
ctgattagccagagaaagaaaaattcgatcaaaatgacattgttgatttgcatagcgaat
aggaaagagtcatcgattacgatagaggttaacttccgtcaggtcatcatctcattctaa
ggtcacattaaatatgaacatatttagaggtcgtatgtacaatgaaaagcatcagtcaac
gtctagttgagcagtagaaaaatatagtcataggtgtgaaatacgccaaagatcgaaaac
agacaagaaaaataaatttaagtcaaaattaaatcgtccaatacgattgtgttttacttc
ttaaatcatctttttttaggggtcgaatacactagacgagttaaaacagaattaagcaac
atgattggcgtttccatgtaacaacagcaatcagattgattaattctgttttaattcgtc
tagtgtattcgactccttatcaactattgatgtgtatatttattcgtcgctattgcaatt
gtgatagatgccgaataacgacaatgacacttttttgtttatattgttcacttactgtat
agtcagaaggtatactatacgctcatattggttaatatataatgatgtggaactgtactg
ttatcttgtcaatccgtttgcttttcttgaactttagaaatataacttttcatgtgtaat
aaataaaattcacattgtcgactatcttcgtgttcatatcttggcacttcatcaattatg
actttcaagttaaatgaatatattttaatgtccttattttcaatagctgtaatgtcgtac
taaaaaagcagagtttattttcgtaattccttcttaactcaagttgtttatttgatcata
tcattttaaatcacttttaagagtgttgactaataattgacctcactattataacgtact
tagttggatctacttatctgattgcttttcttcaataaatttatatgagttctatttttt
tttagaaaaaaatgctttcaactgtataataactatttgataaactttcaagttcgcttt
ggtgtatgcgattaaagatagttaaaaacgatagggaaggatatttttaaagaaaaatct
ttttatattgaagttttcacatcttcaaattcttaagcttttattgtagtatataatgtt
ctcagtaggaacaataagtttttctctttgaattttccttgcgtctagtcttttatttgg
aaattgttgttaattattgtttagaaaatatttcagaattttatacaatatgagtataat
aacggaatgtacaacaacattcaaaagtaaactaaacttacttgaggatttgtaaaagaa
tcagcgatctttaatacgaagcattttcttatatgcactttttcaaagaatgtatcactc
tctgtagaaagaaatcctatttatgttttcatcgaattcaaatctatttaatataatgaa
attatctacgacatttgatgttttgtatttgacaattttgtcatatttctgaattagttc
tacaataagttgatctaatttttgttttttaatatattttattggacaagctcaatactt
tcagtcaaatataggataaagactaagaacttgcatttcccagagaaaattaatatatga
gtagtgtgatttcctcacttagtttaatgatagaatgaactatttaaagacagtattgag
atgtagataattctatgtgaaatactcacatgagttttatgattatttcaatagattatt
agaaaacttcttttgttttcatttgttattaatctatttgtgtttatttagaaaaactag
tggcgccgtcaaattaaaacaagaaccatacttttgcaccaatcatatagcctcgcttta
ttctttcatgcagcacataaatttatcaagttatctataatatccatgtggaactcattt
agttgttctgtcaaaaaattcgattgaaaagccgaatcttttcatatagaatatgcatgt
tttataatcataaaaatcaaatgactcagtgagtatccatcgc
