# Supplementary material for: Bdelloid rotifers deploy horizontally acquired biosynthetic genes against a fungal pathogen
Source: Nat Commun. 2024 Jul 18;15:5787. doi: 10.1038/s41467-024-49919-1 (PMC11258130; doi:10.1038/s41467-024-49919-1)
Supplement: Supplementary file 15 — Supplementary Data 11 [file 41467_2024_49919_MOESM15_ESM.zip › project AVAG00146 scaffold/specificity/nrps_ML/ali_original.fasta]

> BGC0000017#c1#4810-6426#+#no_locus_tag#proline_adenylation_protein#ACR33075.1#30#457#0
-----YRQLDEKSNQLAH-TL-----L-Y-----------------AG-----------I
-KRG-----D---RVG--IYLDKS-IEAVIAIFGILKAGATYVPLDPY-AP-IK------
RLAFIIKNCQI---------------ETLISTN-Q-KI-----D-AL------AT--NSL
E-------D----LQS-------------L-N----------S-V--ILA-----DEENR
A-------------------T---------------------------------------
QWYGKT--IQWSE--V-----------L---QAPCS-----------PP--P-DQNLIE-
------NDLAYILYTSGS---TGV----PKGVMINHR--ASLTF-VNW------------
-A----YD----TF---Q---V-----T--------------A--ED-R--VS--NHAPL
--HFDLS-IF-DIFTTIK-AGGT-IILLS-PAL--S--VFP-IN-LA---KF--------
-----------------------I------A--EE----K-I-S-I--W-YSVPSI----
LTSLVLYGQLE-------------------------------QHT-F-------------
---P-AL--RT-ILFAGENF--P-I-KY----LR-QL--M-V-----H----IPH--A--
--------------CYYNLY-GPTETNVCTYY----------QV-------PP-------
---------LDIELTE-SLPIGQAC-A-N-TEVFVLS-TS-------N------------
----ELV------VRG------------EVGELCVR-G--PGLMTGYWDLPEKSA-----
--QVRVP--F-SLH----R---------------------SL-------------GSDMI
YRTGDLVK---QAP----D--------G--N----YIFLGRRD--RMIKS-R-GYRIELG
EIENILYSHP-G-VEEAAV-
> BGC0000141#c1#77653-81606#+#no_locus_tag#putative_CoA_ligase#CAI94718.1#756#1147#0
----SYAELDRRAGRLAA-AIA------------------------------QA-G---A
-APG------R--MVA--LLLPRS-LDLITALLATVRTGAAFVPIDPG-YP-PE------
RITAMLEDCDP---------------VAVCTTAS---A-------DM------PS--TR-
---------------------------------------PWPR----VHL-----DGPE-
--------------AGE-----PA-G------------GFP-------------------
---------------------------------------------------R--VAPDV-
------ADPAYVIYTSGT---TGR----PKGVVVTHA--GLANL-AAA--KREG--L---
------------G--------L-------------D---ST-----A-R--V-L-QFASP
--SFDAF-VA-ELLGAFT-SGAT-VVVPP--QG---P-LAG-EP-LT-------------
---------------------AVL------T-E-R----R-I-T-H--A-ILPPVA----
LSSMDG-AA------------------------GA--L-P----G---------------
---L-----RG-LISAGEEC--P-A-EL----AA-RW--S-Q------------------
------------GRRMVNAY-GPTEVTVCATQS----GPL--TA----------------
----------DG-----RPPIGRPV-A-G-ARAYVLG-P--G-----L------------
----QPV------PPG------------FRGELYIA-G--PGVARGYLNQPALTA-----
--VRFVA--------DP----F-G----------------------P-------P-GSRM
YRTGDIAS---WRA--------D----GN------LDFHGRAD--DQIKL-R-GFRIEPR
EVAAVLEELP-A-VARAV--
> BGC0000186#c1#49526-61303#-#BTH_II1673#thiotemplate_mechanism_natural_product_synthetase#ABC35522.1#590#986#0
-----FGELKRRSDAIAA-ALV------------------------------DA-G---A
-APR------A--LVG--VCMTRS-VDLLAALIGVMKAGAAYVPLDPR-YP-DA------
RLRAIVDDAQL---------------EHVLTDAE---SA----P-VAA-----PL--CAD
G-----------------------------ARV---------------ML-----DAAR-
-------------------------------C-AAGGSRAP-------------------
---------------------------------------------------L--PRATP-
------DDLAYVIYTSGS---TGK----PKGVMVPHR--AVVNL-LCS--MARA--P---
------------G--------M-------------A---AG-----E-R--M-L-ALATY
--AFDMS-VP-ELFLPLA-VGGE-CMLAQ--AD--AA-RDP-RV-LM-------------
---------------------EAI------A-E-R----R-P-T-I--M-QITPTA----
CAMLFEA------------------GWRN----------A----E---------------
---R-----VA-LLCGAEPL--T-E-TV----RR-RL--A-E-----T------------
------------GTRAWNMY-GPTETTVWSTMA----PIA---A-------D--------
-----------RP-----ITLGAPL-A-N-TRVYIVD-G--Q-----D------------
----RLL------PPG------------LYGEMVIA-G--DGVARGYLGRPELSA-----
--ERFVR--------DP----F-VNAG---------------------------R-GANA
YRTGDIAR---WRD--------D----GS------LEFAGRSD--AQVKL-R-GFRIELG
DIEAHLKRHP-A-IEDAV--
> BGC0000288#c1#46466-49777#+#no_locus_tag#L-lysine_activating_non-ribosomal_peptide_synthetase#BAJ19066.1#534#929#0
----TYEEILTDARAIAD-AL-----V-A-------------H----D-----------V
-GPG-----A---RVL--LLSSQS-PVAVSAVLATSMVGAAYVPLDIE-AP-AA------
RLASIVQKTDA---------------AALVMGT-D-VS-----R-EQ------AR--ELV
G------------------------------D-------SL-P-V--IDP-----QAER-
--------------------RAPR------------------------------------
-------------------------------AGVG-------W-----A--P-QTLPTP-
------DDTAYVIFTSGS---TGV----PKGVVVSQR--ACLHF-CHE------------
-F----AT----AF---H---T-----R---------------P-DD-R--V-L-AFARP
--SFDVS-VF-EVLATLY-AGAA-ICIAT-VEQ--R--RDP-AL-LA---DF--------
-----------------------M------R--HE----K-V-S-I--A-ELPPAL----
MPRLG--------------------------------------GE-Y-------------
---P-DL--RI-ISVGGEAF--P-G-SL----VE-DW--T-R-----------IG--R--
--------------EFWNGY-GPTETAVGVTLM----RCE--GQ----------------
-------------WFT-SPPIGRPI-P-G-LRAYILD-A--H----D-------------
----QLL------PPG------------AIGELCIA-G--PSLADGYLGEPALTA-----
--RSFRS--V-PAV------------------------------G------------ERV
YKSGDLVR---WRP----D--------G--N----LDFYGRND--RQVQV-N-GFRVELS
EIEQVLSAID-G-IERV---
> BGC0000289#c1#61067-64258#+#no_locus_tag#putative_non-ribosomal_peptide_synthetase,_module_3#CAD91221.1#486#877#0
----SYAELDERSGRLAR-ALT------------------------------ER-G---V
-RRG------D--RVG--VVLGRS-AEVLAAWLGVWKAGAAFVPVDPD-YP-AD------
RVAFMLADSAV---------------AMVVCQEA---TS----G-VV------PP--GY-
---------------------------------------QQ-L-----LV-----ND---
---------------------------------------ADDG-----------------
-------------------------------------------E---AA--L--VPIGA-
------DDLAYVMYTSGS---TGT----PKGVAIPHG--GVAAL-AGD--P-GW------
------------G--------V-------------G---PG-----D-A--V-L-MHAPH
--TFDAS-LY-DVWVPLV-SGAR-VMITE--PG--V--VDA-ER-LA-------------
---------------------GHV------A---D----G-L-T-A--V-NFTAGH----
FRALAQESP------------------------ES--F-S----G---------------
---L-----RE-VAAGGDVV--P-L-DV----VE-RV--R-R-----A----CP------
------------RLRVWHTY-GPTETTLCATWK----AIE--PG-------D--------
------------EVGP-VLPIGRAL-P-G-RRLYVLD-A--F-----L------------
----RPL------PPG------------IAGDLYLA-G--AGVAHGYLGRASLTA-----
--ERFVA--------DP----F-V------------------------------A-GERM
YRTGDLAY---WTG--------E----GE------LVFAGRDD--DQVKI-R-GYRVEPG
EVEAVLAGQP-G-VDQAVV-
> BGC0000291#c1#45924-64802#+#no_locus_tag#peptide_synthetase#AAZ23075.1#5281#5680#0
----TYAQLDERAGRIAA-ALA------------------------------RH-G---A
-GPE------S--RVA--VCLPRT-ADLVAALLGVLRAGAAYVPLDPE-YP-DE------
RVAAILADTRP---------------VALLTTAD---CRPAITG-AA------TA--AG-
---------------------------------------GAVL----LAA-----DAAH-
--------------GAG-----PV-P----------------------------------
------------------------------------------------E--P--PAPLP-
------DQAAYVLHTSGS---TGR----PKGVVVSRG--NLANL-LAD--MRDR--L---
------------R--------P-------------T---AD-----D-R--L-V-AVTTV
--SFDIA-AL-ELFLPLV-TGAG-LVLAD--RG--AA-RAP-EE-LA-------------
---------------------ALL------T-A-S----G-A-T-L--L-QATPTT----
WQLLAETA-------------------------PD--A-L----R---------------
---G-----LR-KLVGGEAL--P-A-SL----AS-RL--R-E-----L------------
------------GGELVNVY-GPTETTIWSTAA----HLD--RV----------------
-------------TGS-APPIGRAL-R-G-TRAYVLD-E--W-----L------------
----NPR------PEN------------VPGELYLA-G--AGVARGYLGRGGLTA-----
--ERFTA--------DP----F-GA-----------------------------P-GSRM
YRTGDLVR---RRA--------D----GE------LEFLGRTD--HQVKV-R-GFRIELG
EIETALGAHP-H-VAGAVV-
> BGC0000296#c1#22998-35741#+#no_locus_tag#peptide_synthetase#ADG27359.1#3022#3417#0
----SYSELNTRANHLAH-QLT------------------------------TR-G---I
-RPG------D--AVA--VLLQRS-PDTVTTVLALAKTGATYIPLDSR-YP-AD------
RIRLVLDETRT---------------KLLITDHT---TD----L-DT------TT--TQF
--------------------------------N----------------P-----AD---
--------------------------------------TPHDGE--DPG-----------
------------------------------------N----------P---N--HTTHP-
------DDAAYIMYTSGS---TGR----PKGVIATHR--NITAL-ALD--PRFD--PTA-
----------------------------------------H-----R-R--V-L-LHSPT
--AFDAS-TY-EIWVPLL-NGNT-VVLAP--TG---D-LDV-HT-YH-------------
---------------------RVI------T-D-Q----Q-I-T-A--L-WLTSSL----
FNLLTEQ------------------------SPET--F-T----R---------------
---V-----RQ-IWTGGEAV--S-G-AT----VT-RL--Q-Q-----A----CP------
------------DTTVVDGY-GPTETTTFATHH----PVP--TP----------------
-----------YTGSA-VVPIGRPM-A-T-MHTYVLD-D--S-----L------------
----QPV------APG------------VTGELYLA-G--SGLARGYLDRPALTA-----
--ERFVA--------NP----Y-AA-----------------------------P-GERM
YRTGDLAR---WNP--------D----DH------LEYAGRAD--HQVKV-R-GFRIEPG
EIENVLTDHP-A-VAQAAV-
> BGC0000298#c1#6611-11395#+#no_locus_tag#AerB#ACM68684.1#559#962#0
----TYEQLNQKANQIAR-YLQ------------------------------KL-G---V
-KPD------Q--LIG--ICVERL-PLMIIGFLGILKAGGAYVPLDTS-YP-EE------
RLESIINDAEI---------------KILLTQQH---LI----K-KL-------------
-----------------------------------P-TTVNQL----ICL-----EQ---
----------------------DE----DP-I-KQQ------------------------
------------------------------------------SK--QNP-L---SHVNA-
------ENLAYVIYTSGS---TGK----PKGVAIPHR--GVTRL-VCN--TN-Y--I---
------------Y--------L-------------K---PT-----D-R--M-A-QVSNP
--SFDAA-TF-EIWGALI-HGAQ-LIGVD--KD--RV-LSP-EK-FV-------------
---------------------HFL------Q-K-Y----Q-I-T-I--L-FLTTAL----
FNQLVQTIP-------------------------H--A------F---------------
---Q-SL--RY-LLFGGEAV--D-PQ-W----VK-ES--L-N----------K-------
----------GTAQNLLHVY-GPTESTTFTSWY----LIK--NI-------P--------
------------SEAT-TIPIGRPL-A-N-TEIYILD-P--Y-----L------------
----QPV------PIG------------VKGELHIG-G--DGLARCYLNRPDLTE-----
--QKFIP--------NP----F-SQD----------------------------S-SARL
YKTGDIVR---YLA--------D----GN------IEFIGRID--HQVKI-R-GFRIELG
EIEAVLFQHP-Q-VKDGIV-
> BGC0000300#c1#15614-19819#-#SSMG_02537#predicted_protein#EFL06866.1#456#832#0
----TFAHVNARANAIAR-KLV------------------------------DQ-G---A
-GPE------K--IVA--LRLAPG-PEMIIALLAVFKAGAAYLPLDPD-WP-DE------
RIDVMLADSRP---------------VVTLTELP---PG----T-G--------------
------------------------------------------------------------
------------------------------------------------------------
------------------------------------E--NFP------------QRARP-
------ENPAYVIYTSGS---TGV----PKAVVVPHR--SIANL-LIS--HRTD--L---
-----FDPARA-Q--------V-------------G---RP-----L-R--V-A-HAWPM
--AFDAS-W--QPMLWLF-AGHE-LHLVP--PD--VR-RDA-DL-LR-------------
---------------------AFL------R-E-H----E-I-E-F--V-ELSPSL----
LTQVAA--------------------E--PWR-------G----S---------------
---L-----KV-LGVGGEAV--P-G-EL----WR-AL--R-D----------E----P--
------------GLAVYNLY-GPTECTVDSAAA----DFA--------------------
-------------DSP-TPSIGSPV-G-N-ARAYVLD-R--R-----L------------
----RPC------PIG------------VEGELYLA-G--AGLARGYLGRPGTTA-----
--ERFVA--------DP----F-H--------------------------------GGRM
YRTGDIAR---WTA--------G----GF------LECLGRVD--DQVKI-R-GFRIEPG
EIEAVLSRDD-R-VERAVV-
> BGC0000300#c1#19804-26805#-#SSMG_02538#predicted_protein#EFL06867.1#443#810#0
----TYAELDARTSELAR-GLA------------------------------AA-G---V
-GPD------R--IVG--VRHDRS-LDLVVSLLAVLKAGGAYLPLDPS-YP-AG------
RLDFMIEDARP---------------AVVLPAGL--------------------------
------------------------------------------------------------
------------------------------------------------------------
-----------------------------------------DGS---AE--I--TPASP-
------DDAAYVIYTSGS---TGR----PKGVVVSHR--AIVNR-LLW--MQHE--Y---
------------R--------L-------------T---AD-----D-R--V-L-QKTPS
--SFDVS-VW-EFFWPLI-TGAT-LVLAK--PD--GH-KDP-DY-LA-------------
---------------------HLI------E-T-E----G-I-T-T--V-HFVPSM----
LRAYGDRP----------------------------------------------------
-----LP--RR-VITSGEAL--P-P-EI----AR--------------------------
-------------PGIHNLY-GPTEAAVDVTHH----TV---SD----------------
-----------------GVSIGRPV-W-N-TTVHVLD-P--F-----L------------
----RPV------APGVPGVPGVPGVPGVPGELYLG-G--VQLARGYLNRPALTA-----
--SRFVA--------AP-------------------------------------N-GQRL
YRTGDVVR---W-E--------N----GA------LQYLGRAD--DQVKI-R-GFRVELG
AVEAALIAQP-G-VNAAAV-
> BGC0000301#c1#1-6501#+#no_locus_tag#ApnA#ABV79985.1#30#441#0
----TYEELNTKANQLAH-YLR------------------------------TL-G---V
-KSE------T--LVG--LCVDRS-LEMIIGLLAILKAGGAYVPLDPT-YP-RE------
RLTYMVQDAQI---------------SVLVTQTQ---WS----N-LI------SD-----
-------------------------------------YEG-QV----VCL-----D----
---------------------SQW----AK-I-ASCS----QEN---LV-----------
---------------------------------------------------NT---VNP-
------ENLAYVIYTSGS---TGK----PKGVMIEHQ--SLVNF-TKL--AIAQ--Y---
------------Q--------I-------------T---KR-----D-R--T-L-QFVSI
--SFDVA-AE-EIYVTLC-SGAT-LILRT--EE--MI-SSI-PS-FV-------------
---------------------QKS------Q-D-W----Q-I-T-V--W-SLPTAY----
WHLLVNELVKSK---------------------IA--L------P---------------
---D-SL--RL-VIIGGERV--Q-PE-L----VR-MW--F-K-----N----VGN--F--
-------------PELINAY-GPTEGTIAVSLC----RLS--QL-------AE-------
----------SQRNRT-EIPIGKSL-GEN-ISVYVLD-E--T-----L------------
----KTV------SPE------------TPGEIYIG-G--TAVARGYLNRPELTA-----
--QKFIQ--------AP----F-SPS-------------------------------ERL
YKTGDLGR---YLA--------D----GN------LEYLGRVD--HQVKI-N-GFRVELG
EIETVLLQHH-Q-VAQAVV-
> BGC0000302#c1#7422-13946#+#no_locus_tag#non-ribosomal_peptide_synthetase#ACZ55942.1#1129#1536#0
----TYRQLSDRANQLAH-YLQ------------------------------SL-G---V
-KPE------T--LVG--ICIERS-LDMIIGLLGVIKAGGAYVPIDPS-YP-QE------
RIAEILADTQL---------------GILLTQDK---FP----N-QR------LD-----
-------------------------------------YTG-KT----ICL-----D----
---------------------TDW----SI-I-SQHS----TAN---PH-----------
---------------------------------------------------SD---VKL-
------HHLSYIIYTSGS---TGK----PKGVMIEHR--SLMNF-VIT--AIDK--Y---
------------G--------I-------------N---TS-----D-R--I-L-QFASV
--CFDTS-IE-EIFPCLS-VGAT-LVLRT--EE--ML-HSS-DE-FW-------------
---------------------RYC------Q-K-W----Q-L-T-V--L-DLPTAY----
WHQLVAELNPED---------------------AP--I------P---------------
---E-GL--RT-VIIGGEEV--Q-LE-K----VQ-HW--H-N-----C----VAD--L--
---------S-PAPQLFNSY-GPTEATVVTTLE----LLT-----------P--------
--------------VA-PVSIGRPI-S-N-AQVYILD-Q--Y-----L------------
----QPV------PIG------------VPGEMHIG-G--AGLARGYWQRPELTH-----
--AKFIP--------NP----F-EEL-G----------------------------NSKL
YKTGDLAR---FRA--------N----GS------LEYLGRVD--NQVKI-R-GFRIELG
EIETVLRQHP-Q-VLQSV--
> BGC0000306#c1#12315-25208#+#SSIG_05823#hypothetical_protein#EWS95124.1#2432#2830#0
----SYADLDGRANRLAH-LLR------------------------------AR-G---V
-RPG------D--LVA--VALPRG-ADMVVAVWAVLKTGAGYVPVEPA-YP-AE------
RIAFMLADAAP---------------GLVVTDTK---AA----D-RL------PD--TAS
AEV--------------------------------------VV------L-----DGDD-
--------------TVH-----EL-A------------GLPGTP--LTH-----------
---------------------------------------------------R--APVPG-
------ATPAYVIYTSGS---TGR----PKGVAVSRR--SMSVF-LSW--AVR-------
------------S--------FG-A----------E---GL-----A-K--V-L-ASTSL
--SFDVS-VF-EIFAPLL-AGGS-VEVVT--DL--LA-LA--ER-P--------------
----------------------WS------G-T-L----I-------------SGV----
PSVVSALLDA----------------------G-A--P-L----D---------------
---C-----DR-VVLAGEAL--P-E-HL----VR-RL--R-Q-----H----AP------
------------GVRIANLY-GPTESTVYATG-----WYE---------------A----
----------APGQVC-APPIGQPL-P-G-TRAHVLD-A--R-----L------------
----RPV------PAG------------VPGELYLA-G--PKVADGYLGRPGLTA-----
--RHFVP--------DP----H-G----------------------P-------A-GSRM
YRTGDLAR---WDA--------D----GV------LHYLGRAD--QQVKI-R-GFRIEPG
EIESVLARHP-A-VTHATV-
> BGC0000306#c1#12315-25208#+#SSIG_05823#hypothetical_protein#EWS95124.1#970#1367#0
------GDLDDRANRLAH-RLI------------------------------KL-G---V
-RPE------T--RVA--VFLERS-PELAVAVLAVLKAGGTYVPLHEA-FP-AE------
RLEWVMADTRS---------------RVLLTDRA---ML----S-RR------FD--HD-
----------------------------------------ATV----VVL-----DDE--
------------------------------------P-LDDEPV--PSG-----------
------------------------------------A----------P---A--VRVHP-
------DQLAYIMYTSGS---TGL----PKGVAVAHR--DVLAL-AAD--PCWD--TGH-
----------------------------------------H-----E-R--V-L-LHAPY
--AFDIS-DY-ELWVTLL-VGGL-VVLAP--PG---R-LDT-GT-LA-------------
---------------------RLI------E-Q-E----K-I-T-A--V-HFTAGL----
LRVLAED------------------------EPGC--L-A----R---------------
---V-----RE-VLTGGDVV--S-P-IA----VQ-RV--L-E-----H----AP------
------------DTVVRQLY-GPTEVTLCATQH----EVR--AP----------------
-----------FEAGA-TVPIGRPL-A-D-TRVYLLD-D--L-----L------------
----RPV------PQG------------VTGEVYLA-G--AGLARGYVNLPGRTA-----
--EQFVA--------DP----F-GP-----------------------------P-GSRM
YRTGDLAR---WNT--------D----WL------LEFAGRAD--HQVKV-R-GFRIEPG
EVAAAVARHP-D-VREAE--
> BGC0000310#c1#25258-44337#+#no_locus_tag#bacitracin_synthetase_3#AAC06348.1#3026#3420#0
----SYKALNERSNQLAG-LLR------------------------------EK-G---V
-KPD------M--IVG--VMAERS-VEMIVGMLAVLKAGGAYLPIDPE-YP-ED------
RIRYMIEDSGI---------------SILLKKAD---KQ----I-DV------D----F-
-----------------------------------------TC----IDM----------
----------------------NE----KG-LAKDMA----AEN---LG-----------
---------------------------------------------------HT---SGS-
------SDMAYVIYTSGS---TGK----PKGVMVNHQ--SIVNT-LYW--RKQS--Y---
-------------G-------Y-------------S---TA-----D-A--T-L-QVPSF
--SFDSS-VE-DIFTTLI-SGAK-LVLIR--DL--RM--NP-RE-II-------------
---------------------GVL------R-T-H----K-A-T-N--L-LAVPSF----
YLNLLDTIE-QP---------------L--------------------------------
---D-DL--RF-VTVAGEGF--N-ES-L----IR-QH--F-E-----K----LPN-----
-------------VKLFNEY-GPTENSVCSTRG----ELR--KD----------------
--------------DE-KVVIGRPI-S-N-HKVYILN-H--N-----Q------------
----QLL------PLG------------TPGELCLS-G--EGLARGYLNRPDLTL-----
--EKFVP--------NP----F-APG-------------------------------ESM
YRTGDLAR---FLP--------D----GQ------IEYLGRID--HQVKI-R-GFRIELG
EIENQLLKIE-G-IDAAAV-
> BGC0000314#c1#14810-22657#+#PpisJ2_010100002421#phenylalanine_racemase#WP_010369428.1#2044#2444#0
----SYAEVNGKANALAQ-Q-I------------------IA----QHPKAQAG-L---L
-PAD-----T---PIA--LYFSRS-SEMLVAILAVLKAGGAYVPVSPD-YP-EA------
RVEFILTDTNT---------------DLVLTQE-S-HL-----P-SL------NP--VLG
K-------A--T-----------------------------------ALS-----V----
------------------------------------------------------------
---------------------------------NTH-AL--AVE--HQN--L-VRTTAL-
------ANLAYIIYTSGT---TGQ----PKGVMLTQH--NVLYY-LHA------------
-I----TC----QL---G---D-----K---------------Y--R-N--I-D-FSSNY
--CFDLS-AT-TTLCPLL-AGQT-VCVYE-GDI--L--DA--AA-FR---AH--------
-----------------------L------S--AA----N-V-G-F--V-KTTPSL----
AMALLPG-------------------------------------S-D-------------
---A-HV--DT-LMLGGEAL--T-E-QA----ID-AL--------------SGHV--N--
--------------AIFDEY-GPTEATVGAM-------LA--QA-------Y--P-----
--------------RL-HQGIGKAY-P-N-VNLHVLS-ES-------L------------
----QPM------PIG------------APGELYIS-G--LGVARGYLNRPELNA-----
--ERFID--N-PFS--HDP-----------------------------------AHS-KL
YKTGDLAR---FL---D-N--------G--D----LVYLGRND--EQGKI-R-GYRVELG
EIAAAIVDQQ-G-IQNAVV-
> BGC0000315#c1#57287-64540#+#no_locus_tag#CDA_peptide_synthetase_III#CAD55498.1#488#898#0
----TYAELDAAANRLAR-RLV------------------------------EL-G---V
-GPE------R--HVA--VAVGRR-TELVVGMLAVLKAGGAYVPVDPE-YP-PD------
RIRHMIQDADP---------------ALVLTTSD---VD----D-RI------G---EE-
C-------------------------------------CGPLT----FVM-----DDPN-
--------------TG------------------TSLGRHSGTA--LTD-----------
------------------------------------A----------DR--A--APLLP-
------GHPAYVIYTSGT---TGR----PKGVVVEHR--ALSAF-VRH--CRSS-QA---
------------P--------D-----------------IS-----G-L--S-V-MQASA
--SFDQS-VG-SLHAPLI-SGGC-VRLTD--LR--AL--AE-TA-G--------------
-----------------------S----EPG-F-H----R-A-T-F--M-KGTPSH----
LALLATMPPE------------------------V--A------P---------------
---S-----GT-LTLGGEEL--R-G-EI----LA-PW--R-E-----A----AG------
------------DVTVVNVY-GPTEATGHCLEH----WIA--PD-------R--------
----------TVEP-G-PVPIGTPH-E-G-VRVYVLD-S--A-----L------------
----RPV------APG------------LDGEVYLA-G--VQLARGYLGRGGLTA-----
--ERFTA--------DP----F------G------------------------AP-GSRM
YRTGDVAH---WNE--------A----GE------LVFAGRAD--RQVKL-R-GYRIELG
EIEAAVAGGP-G-VRQAAV-
> BGC0000319#c1#20406-31667#+#SSCG_00146#N-#5-amino-5-carboxypentanoyl#-L-cysteinyl-D-_valine_synthase#EDY47118.1#1388#1798#0
----TYRELNERANRLAH-H-L------------------RS----VA-------E---L
-RPN-----D---LVG--LVVDKN-ELMITAILAVWKTGAGYVPIDPG-YP-DD------
RVAFMLADTSA---------------KLVITNQ-G-RV-----A-RI------GE--LTG
G-------A--L------------------------------P-V--VDL-----DR---
----------------------------L-----------P-------------------
---------------------------D--GN----------GA--DGD--P-VTDVTA-
------TDLAYAIYTSGT---TGR----PKAVLVEHR--GVVNL-QHS------------
-L----AK----LF---G---L-----DRS------------EG-VE-A--L-L-SFSNY
--VFDHF-VE-QMTDALL-NGQK-LVVLD-DTM--R--TDA-ER-LY---RY--------
-----------------------I------N--DE----Q-V-T-Y--L-SGTPSV----
LSLYDYST------------------------------------T---------------
---T-SL--TR-IDAIGEDF--T-E-PV----FN-KI--R----A--M--FPG-------
--------------TIINGY-GPTEISITSHKR----PYT--VG-------E--R-----
--------------RS-TKSIGHPV-D-N-YTAYVLN-KS-------M------------
----QRV------PVG------------GMGELYIG-G--VGVTRGYLNRDELTA-----
--DRFVD--N-PFQ--TAE----------------------E--------R-AEGRNARV
YKTGDLVR---WL---P-N--------G--E----LECLGRTD--LQVKI-R-GQRVELG
EVEAALSSYP-G-VTRSLV-
> BGC0000319#c1#20406-31667#+#SSCG_00146#N-#5-amino-5-carboxypentanoyl#-L-cysteinyl-D-_valine_synthase#EDY47118.1#259#680#0
----TYREVDARANRFAH-W-L------------------LG----PGL------G---V
-RSQ-----Q---LVG--IFLDKS-DLGVVATLGIWKAGAAYVPIDPA-YP-AE------
RVRFAVGDTGL---------------RGIVTNR-H-HA-----G-RL------RE---IL
G-------A--EH------------------A-------DV-T-V--VEI-----ESVL-
----------------------------D-----------E-------------------
-------------------------------QAAAD-TD--GLL--SVK--P-ELALGV-
------RDLAYLTYTSGT---TGV----PKGVPKYHD--SVVNS-ITD------------
-L----SE----RY---D---M-----RRP-------------G-TE-R--V-A-LFASY
--VFEPH-LR-QTLIALI-NGQT-LVVVP-EEV--R--LDP-DR-FP---AY--------
-----------------------I------E--EH----G-V-T-Y--L-NATGSV----
LQHFDLRR------------------------------------C---------------
---T-SL--KR-LLLVGEEL--T-A-AG----LR-QL--R----E--R--FSG-------
--------------RIVNEY-AFTEAAFVTAVK----EFA--PG-------VT-E-----
--------------RA-DRSIGRPV-R-N-VKWYVLS-QD-------L------------
----KRL------PVG------------AIGELYIG-G--CGVAPGYLNRDDLTA-----
--ERFLT--N-PYA--SEQ----------------------D--------R-ARGMNARI
YRTGDLAR---ML---P-S--------G--E----VEFMGRSD--FQLKL-N-GVRVEPG
EIEAQATEYA-G-VRKCVV-
> BGC0000323#c1#10885-28374#+#no_locus_tag#CifB#AHZ34233.1#1531#1934#0
----SYRQLNEAANRLAH-HLI------------------------------GQ-G---V
-QAD------S--RVA--VCLERG-PNLLIGLLAVLKAGGAYVPLDPG-YP-TE------
RLAYMLADSGA---------------LTLLADAA---TQ----E-RF-------A--DN-
---------------------------------------TLQL----VNL-----DA---
----------------S-----TW-------------AAQSAE-----------------
-------------------------------------------N---PV--V--PGLNA-
------DHLAYVIYTSGS---TGT----PKGVMVEHR--GLCNL-VQW--SSQL--I---
------------L--------P-------------T---PE-----G-A--L-L-HKTPV
--SFDAS-VW-ELFWPLC-AGLR-LVLAR--PD--GH-RDP-AY-LA-------------
---------------------QLI------I-E-R----Q-V-S-V--V-QFVPAL----
LQQFLELEESS-----------------------Q---------C---------------
---N-SL--TD-IVCGGGEL--T-E-AL----AR-QV--R-Q-----R----MP------
------------GVRLHNVY-GPTETTVDCSVW----TLE--PQ-------D--------
-----------SVPDS-ALPIGRPI-S-N-TRLYVLD-A--C-----D------------
----QPV------PQG------------VVGQLHIG-G--AGVARGYLNLPHMQA-----
--ERFID--------SP----FVA--------------------------------GDRL
YRSGDLVR---QRA--------D----GT------LEFLGRND--FQVKL-H-GLRIELG
EIEARLATHP-A-IREAAV-
> BGC0000330#c1#19281-22376#-#H16_B1686#Non-ribosomal_peptide_synthetase#CAJ96471.1#455#847#0
-----YAGLQRTVQGAAQ-RL-----RA--------------L----G-----------V
-GPG-----T---RVA--LALPRS-GALVASLLAVWAAGGAYVPLDPA-WP-QA------
RRRSVLAQSAP---------------VLTIAQQ-A-A---------H------DN--ATV
I-------R-----------------------------------ADALLA-----KA---
------------------------------------------------------------
---------------------------------AQ-------V-----D--G-EFASAQ-
------EDAAYVLFTSGS---TGE----PKGVVVGHR--QISHY-TAA------------
-V----CE----AL---S---L-----A---------------S-CR-R--L-G-LTSSV
--AADLG-NT-TLFAALW-QGAC-LTVAS-DDD--M--AHP-AA-FA---RY--------
-----------------------L------R--GR----E-V-D-A--I-KIVPSH----
LAALLETDAPA--------------------------------VP---------------
---------AT-VILGGEPL--P-A-SL----VQ-GL--R-R-----H--A--PD--C--
--------------RIFNHY-GPTETTIGVMVH----AVG--AE-------D--------
----------PAWPAG-TAPLSRAL-G-A-TRVRLLD-D--A-----L------------
----RPV------PAG------------VAGQLYVG-G--PQLAHGYLGRPDLDA-----
--AAFVD--D-PFA---------------------------A--G------------QRL
YRTGDLAR---ATP----A-----------G----LQLLGRAD--QQVKI-R-GIRVEPA
EVEAALLAQP-A-VAQAAV-
> BGC0000330#c1#22369-31653#-#H16_B1687#Non-ribosomal_peptide_synthetase#CAJ96472.1#1684#2093#0
----TYGDWWQRAGRLAG-GL-----R-S-------------A----G-----------V
-AQD-----D---VVA--VLLPRG-LDWLVALAGILRAGAAWVPLDVS-HP-PA------
RWQQVLAQARP---------------AQVLTDA-A-GA-----A--------------AL
A-----------------------------EA-------GI-A-G------------ART
L----------------AAVEA--------------------------------------
----S--------------------------AAGT-------T-----A--L-HTSSHP-
------AQLAYVLFTSGS---TGV----PKGAMVTRA--GMLNN-MLA------------
-K----VV----PL---G---L-----G-------------E---GD-V--I-A-QTAPP
--CFDIS-VW-QALAAPL-FGAR-VEVVA-DDV--V--RDP-SA-LT---AL--------
-----------------------L------A--QR----G-V-T-L--F-EPVPSL----
LQAVLDCQAAEG---------------------R---D-----AP-L-------------
---P-AL--RW-VLPTGEAL--P-P-AT----AR-AW--F-G-----R--Y--PA--V--
--------------PLMNAY-GPAECSDDVAFH----PLS--AD-------S--------
---------LG-QGSD-TVPIGRPT-A-N-AVLQVLD-A--D-----G------------
----NLA------APG------------VIGEVAVA-G--AGVGRGYLADPRRTA-----
--AAFVP--D-PT------------G--------------AP--G------------SRR
YLTGDLGR---WQA----G--------G--V----LEYVGRKD--FQVKL-R-GYRIELG
EIEAVLAAHP-A-VRQALV-
> BGC0000331#c1#12779-26965#+#no_locus_tag#OciB#ABI26078.1#3711#4118#0
----TYAQLNNRANQLAH-YLR------------------------------SL-G---V
-ETE------V--IVG--LCVERS-LEMIVTLIGILKAGGAYLPLDPE-YP-QA------
RLQFMLEDSQI---------------PLLLTQHS---LI----D-KL------PN--H--
--------------------------------------QG-QT----LFL-----E----
---------------------EIW----EK-T-AQPS----QDN---LT-----------
---------------------------------------------------AK---VTP-
------SNLANVIYTSGS---TGK----PKGVMVEHK--GLCNL-AQA--QIET--L---
------------G--------V-------------H---PS-----S-R--V-L-QFASF
--SFDAC-IW-EILMALG-AGAT-LYLGT--KE--AL-MPG-LP-LM-------------
---------------------ERL------R-D-H----A-I-T-H--I-TLPPSA----
LA-VLPWEN-----------------------------------L---------------
---P-SL--QT-IIVAGEAC--S-PE-L----VK-KW----------------SQ--G--
-------------RNFFNGY-GPTEGSVCTAIA----KCT--P-----------------
-----------F--DE-KITIGRPI-P-N-VQVYILD-P--H-----L------------
----QAV------PIG------------VPGELHIG-G--AGLARGYLNRPELTA-----
--EKFIS--------NP----F-VSL----------DPPLTPLDKGG------EQ-PSKL
YKTGDLAR---YLP--------D----GQ------IEYLGRID--NQVKV-R-GFRIELG
EIEAVLGQHP-L-VQEAIV-
> BGC0000333#c1#18423-41780#+#Sare_4562#amino_acid_adenylation_domain#ABW00331.1#34#410#0
----SYRELNSAANRIAW-WLI------------------------------GR-G---V
-GPE------Q--TVG--VALDRG-IDQIAALLGTLKAGAVYLPLDPV-LP-AE------
RINYLLADATP---------------SLILD-GD---AA----A-S--------------
------------------------------------------------------------
-----------------------------------------AGQ--PED-----------
------------------------------------T----------PA-----VPLTS-
------DSLAYVIYTSGS---TGT----PKGVGVTHG--SMVNL-ART--VTGQ--Y---
------------A--------L-------------G---DT-----P-R--V-L-QLASL
--GFDVA-IW-ELLTAVA-TGGT-LVVSQ--AD---Q-LSG-DD-LL-------------
---------------------RVL------R-E-Q----R-I-T-H--V-TLPVPV----
LASLPPDAE------------------------NQ--L-P----D---------------
---L-----TT-VHIGGETC--P-P-EL----VR-RW--S-A------------------
------------GRRLINGY-GATETTVAATLT----PPL--TG----------------
----------P------DAPIGKAI-D-G-TRVYVLD-D--T-----L------------
----AQV------VLG------------AAGELYVA-G--ANVARGYLRRPGLTA-----
--SRFLA--------DP----Y-G----------------------P-------P-GSRM
YRTGDVGL---IRP--------D----GQ------LEFLRRAD--DQVKI-R-GARVEPG
ELEAVLQRRT-D-VVHAAV-
> BGC0000341#c1#55363-76194#+#no_locus_tag#nonribosomal_peptide_synthetase#ABD65957.1#1595#1977#0
----SYGEVEARSNQWAR-HLI------------------------------AA-G---V
-GPE------S--VVA--LVLERS-PDLLVAILAVLKAGGAYLPIDPD-QP-AE------
RVAFMIEDAAP---------------VLVLDESA---LQ----A-GA------G------
------------------------------------------------------------
--------------------------------------DRADSA--VSD-----------
------------------------------------A----------DR--L--APLLP-
------THPAYVIYTSGS---TGR----PKGVVVTHE--GFANL-SLS--H-RR--F---
------------E--------V-------------G---PG-----S-R--V-A-QFASA
--GFDMF-CE-EWLLALL-SGAA-LVTVP--AD--RR--LG-AD-FA-------------
---------------------EFL------A-E-S----G-V-T-H--A-TLPPAA----
VAT-L---P-E----------------------GA--L-D----D---------------
---G-----FV-LDVGGEAL--P-A-ET----VS-RW--A-------A------------
------------GRKMFNSY-GPTETTVNAAVW----RCR--SG-------L--------
-----------AA-GA-EVPIGRPI-V-N-TRVHVLD-D--A-----L------------
----RPV------PAG------------VLGELYVT-G--TGLARGYLGRAGLTA-----
--ERFVA--------CP----F------------------------E-------P-GQRM
YRTGDRVK---WNA--------D----GD------LVFAGRAD--DQVKI-R-GFRIEPG
EVEAVLAAHP-W-VDRAAV-
> BGC0000379#c1#32712-42275#+#no_locus_tag#LpmB#AEG64696.1#2070#2491#0
----SYGELDARANRLAR-LLA------------------------------GR-G---I
-GGE------D--VVV--VALPRS-ADLVVAVVAALKAGAAFLTLDTS-AP-EQ------
RLQGILADCAP---------------AAVITDTA---TR----P-LL------GE--ALA
---------------------------------------AGTG----IVL-----DEPP-
--------------VAM-----EL-T------------LAPATA--LTD-----------
------------------------------------A----------DR--A--RPLDP-
------RHPAYVVYTSGS---TGT----PKGVVMPMS--SLMNL-LAW--HTG-------
------------T--------YS-G----------G---GG-----T-R--T-A-QFLAV
--SFDFA-VQ-EILQALV-AGKT-LVIPE--EH--VR-RDA-YE-LA-------------
---------------------AWI------N-R-H----G-V-N-E--L-FAPTLV----
IDAVLAAAAD---------------------RGEP--L-D----S---------------
---L-----TD-IFQGGEQF--R-LSGE----LR-AF--C-E-----G----SGG--K--
---------SGRLRMAHNIY-GPAETHAATSAT----LPE---------------D----
---------IDEWPSA--ASIGQPL-W-N-AEVYVLD-A--G-----L------------
----RPV------PPG------------VRGELYIG-G--AQLARGYLGRPDRSA-----
--ERFVA--------SP----F-G----------------------G-------A-GARM
YRTGDIVR---WNR--------T----GE------LEFLGRAD--HQVKI-G-GFRVEPG
EVEAVLADHP-A-VDTAVV-
> BGC0000425#c1#43822-64995#+#no_locus_tag#nonribosomal_peptide_synthetase#AFH75322.1#574#982#0
----SYGALNKRANQVAH-RLL------------------------------AL-G---V
-RPD------D--RVA--ICVERG-LEMIIGLLGILKAGAGYVPIDPA-YP-QE------
RISYTLQDSAP---------------VAVLVQQA---TH----T-RV------AE--L--
---------------------------------------SVPV----ITL-----DTGD-
--------------CQ-------------------DE---STGN----------------
-----------------------------------------------PQ--V--AGLTP-
------ANLAYVIYTSGS---TGL----PKGVMIEHR--NVARL-FTA--TEAW--F---
------------H--------F-------------N---DH-----D-V--W-A-LFHSF
--AFDFS-VW-EIWGALM-HGGQ-LLVVP--QL--TS-RSP-DE-CY-------------
---------------------ALL------C-S-A----G-V-T-I--L-NQTPSA----
FRALIVAQGQS----------------------T---L------K---------------
---H-AL--RQ-VIFGGEAL--E-P-GI----LK-PW--Y-A-----H----TAN--S--
------------GTQLVNMY-GITETTVHVTYR----ALE--AA-------D--------
-----------AQLVG-ASPIGGGI-P-D-LQLYVLD-D--R-----R------------
----EPV------PVG------------VVGELYVG-G--AGVARGYLNRPELNA-----
--ERFID--------DP----F-SG----------------------------RP-GARL
YKTGDLGR---RLA--------D----GS------IDYLGRND--DQVKI-R-GFRIELG
EIEARLAACD-G-VREAVV-
> BGC0000455#c1#17541-29693#+#no_locus_tag#peptide_synthetase#AEI58866.1#3470#3860#0
----SYRGLVGEVESLAR-LLA------------------------------EA-G---V
-RRE------A--RVG--VLVERS-ADLAVTLLGVMFAGGAFVPVDPD-YP-RD------
RVEFMLANSAP---------------GVLVCTKA---TR----S-FV------PA--EFA
----------------------------------------GTV----LVL-----EDL--
--------------PAA------------------G------P-----------------
------------------------------------D----------AA--L--PEPAP-
------EDAAYVIYTSGS---TGV----PKGVLVTHS--GLVNL-GYA--HIER--M---
------------A--------V-------------T---SS-----S-R--I-L-QLSAI
--GFDAM-VS-ELYMSLL-AGAT-LVLPD--AA--SM-PPK-VT-LG-------------
---------------------DAI------R-Q-A----E-I-T-H--L-TVSPSV----
LASEDDL-------------------------------------P---------------
---D-TL--RT-VLTGGEAL--P-A-AL----VD-RW--S-P------------------
------------GRRVIQAY-GPTETTICSTMS----APL--SP-------G--------
-------------H-D-QVPLGGPI-H-N-VGHYVLD-A--F-----L------------
----RPV------PPG------------VVGELYIT-G--VGLARGYLGRPGLTA-----
--ERFVA--S-P---------F-A------------------------------P-GERM
YRSGDLFR---WTR--------E----GQ------LLFAGRVD--AQVKV-R-GYRVEPA
EIEAVLAEHP-W-VGQVAV-
> A0KL41_0
----SYRELDTASSRLAA-NLA-----H------------------HG-----------L
-GAG-----D---TAL--VQLPNV-AEFYLVFFALLKAGIAPVNALFS-HN-RL------
ELLSYAEQITP---------------RLFIGSL-A-HP-------LF------ASKGRES
E-------L--L--KT---IG--A-E----------------L-----------------
--------V-L--------------------L-DGESGEL--------------------
--GLT----HWLAKGAE--------------------------G--EPV--K-SGPTPA-
------DEVAFFQLSGGS---TGT----PKLIPRTHD--DYLYS-VRR------------
-SNE--------IC---E---LG--------------------P-HT-R--Y-L-CALPA
--PHNFPLSSPGALGVFE-AGGA-VVLAP-DP-------SP-IS-CF---PL--------
-----------------------I------A--RH----R-V-N-L--T-SLVPPA----
VSLWLQAAEADP--------------T--------------ARTQ-L-------------
---E-SL--DL-LQVGGAKL--G-E-AV----AS-KI--G-P------------L--L--
------GC------RLQQVF-GMAEGLVNYTRL----DDP--------------------
------------DEKV-IHTQGRPM-S-PDDEVRILD-EA-----------------G--
----NPV------APG------------EPGALHTR-G--PYTFRGYYQSPAHNA-----
--RVFDA--------------------------------------------------EGF
YCSGDLVV---QDA----D--------G--Y----LTVVGRQK--DQINR-G-GEKIAAE
EVENQLLHHP-A-ITHAA--
