# Supplementary material for: Bdelloid rotifers deploy horizontally acquired biosynthetic genes against a fungal pathogen
Source: Nat Commun. 2024 Jul 18;15:5787. doi: 10.1038/s41467-024-49919-1 (PMC11258130; doi:10.1038/s41467-024-49919-1)
Supplement: Supplementary file 15 — Supplementary Data 11 [file 41467_2024_49919_MOESM15_ESM.zip › project AVAG00146 scaffold/specificity/nrps_ML/seqs2add.fasta]

>unique_id_0
AVQFSENIAVIDQEVQFTYKKLDQMVSAAMAVLKKNNVKQGDLVGVVMEKGWEQIVAILG
ILRAGAAYLPINPSDPDLRISTILKLAETPVVLSHSKVMNTGRNWKSSEDQIIIQISIAS
LEDVKDTETKLIHVDPDSLAYIIFTSGTEGTPKGVEITHRGAMNTCLDINERLGLSANDS
VFSISSLSFDLSVWDIFGILSVGGKVVICKSDATRDPEYWWSQLQKHQITIWNSVPTSFE
MLIETIPVNNESGSVQFLKSIMLSGDAIKMDFVRLVKQVHPTVRILCLGGATEASIWSNI
HEIFPCKSPKGYLVPYGVPLSNQTMHILDERGLYRPANVLGEIYIGGIGLARGYFRNSEK
TSEKFINHRVLGRLYNTGDVGYYLSNGEIQIVGRRRDAQIKIGG
>unique_id_1
PGSITLPFFGTQTQIFDPKTQAPLKPPCMGELCIRESWPGQARTIFGDHKRFVDVYFTRY
PGFYFTGDGCEIKENGYHWITGRV
>unique_id_2
QQVALIFESDIPTAKFKNITYGQLLHQVKKVANVLKKHDVRKGDRVVIYMPMVAEVVIAL
LACTRIGAVHSVVFAAFSSKNLAERIVDSQAKVVITSDVS
>unique_id_3
LQNLSLNSKIINQYGPAECSIVTTNLTIYRHDINKYELAIPIGSPVKNYQCYILDNYLQF
VSVGQVGELYIGSFGGMFQGYLNRPNLTEEVMKELPGIVDEQKFYRSGDLVKINKWGTIE
FVGRKDFQVKLSG
>unique_id_4
STACSFDYHMSEIAGTLLLGCTVVAIKPNGNKDLRYFTDIIAKHNVTFVILLPSLMQLIY
SYLEENQLFHKMDTIRVILTGGM
>unique_id_5
RASQYSQKLAVVLDEQSLTYSELMYYVQHIASYLIHEHYIKPKDVICLFVDRSIEMIVGI
LSILATGAVYCPINPNDPWERISLLTHEVQPKLILYHSLTSLKFQHKNDFVSINIENSFH
LGHDNDLTNQQLDTLMKIRVSTSNIAYYLFTSGSTGTPKIVR
