# Supplementary material for: Bdelloid rotifers deploy horizontally acquired biosynthetic genes against a fungal pathogen
Source: Nat Commun. 2024 Jul 18;15:5787. doi: 10.1038/s41467-024-49919-1 (PMC11258130; doi:10.1038/s41467-024-49919-1)
Supplement: Supplementary file 15 — Supplementary Data 11 [file 41467_2024_49919_MOESM15_ESM.zip › project AVAG00146 scaffold/specificity/pks_ML/ali_original.fasta]

> AT#Ansamitocin#0030#methoxymalonyl-ACP AT|Ansamitocin|0030|methoxymalonyl-ACP
----------------------------------------------VLVFPGQGAHWTGV
AERLWREAPAFADSMARCADVLR----DL-AG--------W---E----LR------EVL
VD--------------------P-VALERVDVLQPVSFAVVVSLAALWA-SVGVRP-DAV
VGHSQGEVAAAHVAGALTLAEAARIVVLRSALIARELSGRGA-MLTVV-ADVERVTAL--
LA-GFE----G-----RVCVAAVNGPASVTVS---GEDAAVREFERVLSA-----R-RVL
RW-RLPGVDFAGHSPQVDALRAELLAA-L---GDVA---A--------------------
-----------------------------------------RE---P-----EIPLLSTV
T-------------G--R----PA-----T-RLDAEHWYRNLRE----PVRFADAVTALL
-DRGHR-VFVEVSPHPVLTTSVVDLA---AP-----------------------H-RTAV
VGTLR-RDE----GGLDRFLLSAGELHVRGVP-
> AT#Alpha#0010#methylmalonyl-CoA AT|Alpha|0010|methylmalonyl-CoA
----------------------------------------------VFVFPGQGSQWAGM
AVELLDSSPVFADSMHACSEALN----EF-VD--------W---N----LL------EVL
RSGD-----------------EE--LSNRVDVVQPVLWAVMVSLAALWQ-ACGVRP-AAV
VGHSQGEIAAAVVAGALSLRDGARVVALRSAVIARLLAGKGA-MASVA-LASDTVRER--
L-TPWE----G-----RLSLAAVNGPSSSVVC---GHLDALDEFVSALEH-----D-GVR
VR-RI-AVDYASHSVFVEQAEEELRNV-L---TEVS---P--------------------
-----------------------------------------LP---G-----QVPFYSTV
T-------------GAVL----DT-----T-TLDAGYWYRNLRQ----TVRFEETVRELT
-RRGHD-AFIEVSAHPVLTVGIQDTLEATG-------------------------TRHAV
CGTLR-RGE----GGAQRLLTSLGEAWVAGIAV
> AT#Ascomycin#0040#ethylmalonyl-CoA AT|Ascomycin|0040|ethylmalonyl-CoA
----------------------------------------------VFVFPGQGPQWRGM
GVELMAASPVFAARMRQCADALI----PH-TG--------W---D----PI------AML
DD--------------------P-EVTRRVDVVHPVCWAVMVSLAAVWE-AAGVRP-DAV
IGHSQGEIAAACVAGALTLEDGARLVALRSALLLRELAGRGA-MGSVA-LPAADVEAD--
AA--RI----D-----GVWVAGRNGATTTTVA---GRPDAVETLIADYEA-----R-GVW
VR--RIAVDCPTHTPFVDPLYDELQRI-V---ADTT---S--------------------
-----------------------------------------RT---P-----EIPWFSTA
D-------------ERWI----DA-------PLDDEYWFRNMRH----PVGFATAVTAAR
-EPGDT-VFVEVSAHPVLLPAIDGAT----------------------------------
VATL--RRG----GGVHRLLTALAEAHTTGVP-
> AT#Alpha#0030#malonyl-CoA AT|Alpha|0030|malonyl-CoA
-----------------------------------------------FLFTGQGAQRVGM
GRELYDTFPAFRKALDEVCAVLD----PL-LP--------R---P----SR------EVM
WDE------------------DP-EALSRTEFTQPTLFAIEVALFRLLE-SWGIHP-DAV
AGHSIGEIAAAHVTGVLSLADACVLVAARGRLMQ-ALPHDG-VMIAVQ-ATEDEVLPL--
LE-K---------VTGQADIAAVNAPEAVVVS---GAETEVEHVAATLGA-----Q-GRR
VK-RL-TVSHAFHSPLMDPILKDFQTV-V---EGLS---F--------------------
-----------------------------------------RQ---P-----SLPFVSTV
T-------------GTV---A-GA------EITEPAYWVRHVRQ----TVRFADGLRALH
EL-GVR-KFIEIGPDAILTGLVEQ--TLDT----------------------------QA
VPVLR-RDR----DEVRAAVEAAGGF-------
