# Supplementary material for: Bdelloid rotifers deploy horizontally acquired biosynthetic genes against a fungal pathogen
Source: Nat Commun. 2024 Jul 18;15:5787. doi: 10.1038/s41467-024-49919-1 (PMC11258130; doi:10.1038/s41467-024-49919-1)
Supplement: Supplementary file 15 — Supplementary Data 11 [file 41467_2024_49919_MOESM15_ESM.zip › project AVAG00591 scaffold/hmmer_output/ACP_hmmer.search]

# hmmsearch :: search profile(s) against a sequence database
# HMMER 3.1b2 (February 2015); http://hmmer.org/
# Copyright (C) 2015 Howard Hughes Medical Institute.
# Freely distributed under the GNU General Public License (GPLv3).
# - - - - - - - - - - - - - - - - - - - - - - - - - - - - - - - - - - - -
# query HMM file:                  /var/www/git/PhaBiP2/pipeline/DB/hmm_profiles_search/ACP.hmm
# target sequence database:        /var/www/git/sempi_web/sempi_web/media/pipeline_output/24962/0/proteins.fasta
# domain reporting threshold:      score >= 13.9
# - - - - - - - - - - - - - - - - - - - - - - - - - - - - - - - - - - - -

Query:       ACP_ali  [M=67]
Scores for complete sequences (score includes all domains):
   --- full sequence ---   --- best 1 domain ---    -#dom-
    E-value  score  bias    E-value  score  bias    exp  N  Sequence                 Description
    ------- ------ -----    ------- ------ -----   ---- --  --------                 -----------
    2.3e-10   33.5   0.1      6e-10   32.2   0.1    1.7  1  AVAG00591_full_contig_59  # 68912 # 70523 # -1
    1.7e-07   24.4   0.0      4e-07   23.1   0.0    1.7  1  AVAG00591_full_contig_47  # 54406 # 57175 # -1
    9.3e-06   18.8   0.0    1.8e-05   17.8   0.0    1.5  1  AVAG00591_full_contig_54  # 63418 # 64387 # -1


Domain annotation for each sequence (and alignments):
>> AVAG00591_full_contig_59  # 68912 # 70523 # -1
   #    score  bias  c-Evalue  i-Evalue hmmfrom  hmm to    alifrom  ali to    envfrom  env to     acc
 ---   ------ ----- --------- --------- ------- -------    ------- -------    ------- -------    ----
   1 !   32.2   0.1   2.4e-11     6e-10       6      66 ..     314     375 ..     312     376 .. 0.92

  Alignments for each domain:
  == domain 1  score: 32.2 bits;  conditional E-value: 2.4e-11
                   ACP_ali   6 vaevLgldp.eeldpdtsffdlGlDSltaveLrnrlerelgvdlpatllfehptiaaLaahl 66 
                               va+ Lg+   ++++ d+s+   G+DSl+av L n+l++e+++ +p+++l++  +i+ +a+ +
  AVAG00591_full_contig_59 314 VARLLGASSnDQISLDRSLVSQGMDSLAAVSLYNWLGQETNIFIPLADLLQGLSIQTIAEQV 375
                               8999**775589********************************************999865 PP

>> AVAG00591_full_contig_47  # 54406 # 57175 # -1
   #    score  bias  c-Evalue  i-Evalue hmmfrom  hmm to    alifrom  ali to    envfrom  env to     acc
 ---   ------ ----- --------- --------- ------- -------    ------- -------    ------- -------    ----
   1 !   23.1   0.0   1.6e-08     4e-07       5      64 ..     245     302 ..     241     305 .. 0.80

  Alignments for each domain:
  == domain 1  score: 23.1 bits;  conditional E-value: 1.6e-08
                   ACP_ali   5 ivaevLgldpeeldpdtsffdlGlDSltaveLrnrlerelgvdlpatllfehptiaaLaa 64 
                               i+a+ ++++    + + +f +lG+ Sl+++  ++++++++   + +t+l+++p+i++La+
  AVAG00591_full_contig_47 245 IFAQAFHVESP--NVNVPFGQLGGTSLDVIMALSMIREQIYKNIGVTVLYDNPSIRQLAQ 302
                               55666664332..33578******************999988888899***********8 PP

>> AVAG00591_full_contig_54  # 63418 # 64387 # -1
   #    score  bias  c-Evalue  i-Evalue hmmfrom  hmm to    alifrom  ali to    envfrom  env to     acc
 ---   ------ ----- --------- --------- ------- -------    ------- -------    ------- -------    ----
   1 !   17.8   0.0   7.4e-07   1.8e-05       2      64 ..     228     292 ..     227     295 .. 0.80

  Alignments for each domain:
  == domain 1  score: 17.8 bits;  conditional E-value: 7.4e-07
                   ACP_ali   2 lraivaevLgldpeeldpdtsffdlGlDSltaveLrnrlerel...gvdlpatllfehptiaaLaa 64 
                               ++ +++e+L+ d+ + + +++ff  G+ S+++++L  r ++ +     +++ t +f+  ti + a 
  AVAG00591_full_contig_54 228 IHKLWCEILKCDVPA-SKTSNFFSVGGHSMLLMQLYHRYQTLFmfdSKTISITSFFRQSTIGEHAK 292
                               7889*****955321.34678********************9955444699999******988665 PP


Internal pipeline statistics summary:
-------------------------------------
Query model(s):                              1  (67 nodes)
Target sequences:                           74  (17223 residues searched)
Passed MSV filter:                         4  (0.0540541); expected 1.5 (0.02)
Passed bias filter:                        4  (0.0540541); expected 1.5 (0.02)
Passed Vit filter:                         4  (0.0540541); expected 0.1 (0.001)
Passed Fwd filter:                         3  (0.0405405); expected 0.0 (1e-05)
Initial search space (Z):                 74  [actual number of targets]
Domain search space  (domZ):               3  [number of targets reported over threshold]
# CPU time: 0.00u 0.00s 00:00:00.00 Elapsed: 00:00:00.00
# Mc/sec: inf
//
[ok]
