# Supplementary material for: Bdelloid rotifers deploy horizontally acquired biosynthetic genes against a fungal pathogen
Source: Nat Commun. 2024 Jul 18;15:5787. doi: 10.1038/s41467-024-49919-1 (PMC11258130; doi:10.1038/s41467-024-49919-1)
Supplement: Supplementary file 15 — Supplementary Data 11 [file 41467_2024_49919_MOESM15_ESM.zip › project AVAG00591 scaffold/hmmer_output/AT_PKS_hmmer.search]

# hmmsearch :: search profile(s) against a sequence database
# HMMER 3.1b2 (February 2015); http://hmmer.org/
# Copyright (C) 2015 Howard Hughes Medical Institute.
# Freely distributed under the GNU General Public License (GPLv3).
# - - - - - - - - - - - - - - - - - - - - - - - - - - - - - - - - - - - -
# query HMM file:                  /var/www/git/PhaBiP2/pipeline/DB/hmm_profiles_search/AT_PKS.hmm
# target sequence database:        /var/www/git/sempi_web/sempi_web/media/pipeline_output/24962/0/proteins.fasta
# domain reporting threshold:      score >= 47.4
# - - - - - - - - - - - - - - - - - - - - - - - - - - - - - - - - - - - -

Query:       AT_PKS_ali  [M=285]
Scores for complete sequences (score includes all domains):
   --- full sequence ---   --- best 1 domain ---    -#dom-
    E-value  score  bias    E-value  score  bias    exp  N  Sequence                 Description
    ------- ------ -----    ------- ------ -----   ---- --  --------                 -----------
    2.3e-73  240.0   0.0    4.4e-73  239.1   0.0    1.5  1  AVAG00591_full_contig_60  # 70571 # 75965 # -1


Domain annotation for each sequence (and alignments):
>> AVAG00591_full_contig_60  # 70571 # 75965 # -1
   #    score  bias  c-Evalue  i-Evalue hmmfrom  hmm to    alifrom  ali to    envfrom  env to     acc
 ---   ------ ----- --------- --------- ------- -------    ------- -------    ------- -------    ----
   1 !  239.1   0.0   5.9e-75   4.4e-73       1     284 [.      74     393 ..      74     394 .. 0.85

  Alignments for each domain:
  == domain 1  score: 239.1 bits;  conditional E-value: 5.9e-75
                AT_PKS_ali   1 vFpGqGsqwagmgreLyeaspvfaealdecaealdphlg...slrevl...gdae...ldrtdvaqpalfavevalarlleswGv 76 
                               v++GqG qw  mgr+Ly+++pvf++ ++++++ l +  +   +l ++l   +d++   +++t++aqp +fa++val++ll sw +
  AVAG00591_full_contig_60  74 VYSGQGPQWWAMGRQLYKNEPVFRQWIQRIDAELTKINEdkwQLLDELmetKDEKtsrINDTNIAQPSIFAIQVALTALLNSWQI 158
                               89***************************98888764434687777775542432246*************************** PP

                AT_PKS_ali  77 epdavvGhSlGEiaAahvaGvlsledaarlvaaRgrlmqa.lpagrGamlavalsedevre.llag..grvsiAavngpesvvvs 157
                                pd +v hS GE aAa v+G ++le+a+r+v+ R+rl ++ +++g G mlav++se++vre ll+g  + vsiA++n+p+sv++s
  AVAG00591_full_contig_60 159 FPDTIVSHSAGEQAAAFVSGRITLEEAIRIVYNRSRLQNRnTRQG-GRMLAVSMSEEQVREdLLKGieHLVSIAVINSPHSVTLS 242
                               **************************************9966556.9************87367766457*************** PP

                AT_PKS_ali 158 Gdedavaalaarlear..gvrarrlpvshAfHsplme..plldelravl...agltfaapr.........ipvvstvtgelvdae 226
                               Gde+ +++l + l+    +v+  rl+++ AfHs++m+   +++e+   l   +gl +++p+          +++s+v g +v+++
  AVAG00591_full_contig_60 243 GDEKTIDELFEILTTFhpNVFKARLRIENAFHSHQMDlfNIQNEMLSTLgdiSGLPLQDPQqmfnvqcskARLYSSVYGGYVNEH 327
                               *********999976434899***************9776778877776222568899999898888777789*******99655 PP

                AT_PKS_ali 227 eladaeywvrnlrepVrfadavrallaqgv.tvfvEvgphpvLt.alqetle.....av.vptlrr 284
                               +  +a++w+ n+re Vrf da++++ ++ + ++f+E++phpvL+ ++ e+ e     ++ +ptl+r
  AVAG00591_full_contig_60 328 TPLNAHHWWANVRECVRFYDAMTSIIQDDAaDIFLEISPHPVLAtSIDECCElhslkHLtLPTLKR 393
                               5447********************88765549************7779988555564334777766 PP


Internal pipeline statistics summary:
-------------------------------------
Query model(s):                              1  (285 nodes)
Target sequences:                           74  (17223 residues searched)
Passed MSV filter:                         3  (0.0405405); expected 1.5 (0.02)
Passed bias filter:                        2  (0.027027); expected 1.5 (0.02)
Passed Vit filter:                         1  (0.0135135); expected 0.1 (0.001)
Passed Fwd filter:                         1  (0.0135135); expected 0.0 (1e-05)
Initial search space (Z):                 74  [actual number of targets]
Domain search space  (domZ):               1  [number of targets reported over threshold]
# CPU time: 0.00u 0.00s 00:00:00.00 Elapsed: 00:00:00.01
# Mc/sec: 490.86
//
[ok]
