# Supplementary material for: Bdelloid rotifers deploy horizontally acquired biosynthetic genes against a fungal pathogen
Source: Nat Commun. 2024 Jul 18;15:5787. doi: 10.1038/s41467-024-49919-1 (PMC11258130; doi:10.1038/s41467-024-49919-1)
Supplement: Supplementary file 15 — Supplementary Data 11 [file 41467_2024_49919_MOESM15_ESM.zip › project AVAG00591 scaffold/hmmer_output/A_NRPS_hmmer.search]

# hmmsearch :: search profile(s) against a sequence database
# HMMER 3.1b2 (February 2015); http://hmmer.org/
# Copyright (C) 2015 Howard Hughes Medical Institute.
# Freely distributed under the GNU General Public License (GPLv3).
# - - - - - - - - - - - - - - - - - - - - - - - - - - - - - - - - - - - -
# query HMM file:                  /var/www/git/PhaBiP2/pipeline/DB/hmm_profiles_search/A_NRPS.hmm
# target sequence database:        /var/www/git/sempi_web/sempi_web/media/pipeline_output/24962/0/proteins.fasta
# domain reporting threshold:      score >= 19.6
# - - - - - - - - - - - - - - - - - - - - - - - - - - - - - - - - - - - -

Query:       A_NRPS_ali  [M=367]
Scores for complete sequences (score includes all domains):
   --- full sequence ---   --- best 1 domain ---    -#dom-
    E-value  score  bias    E-value  score  bias    exp  N  Sequence                 Description
    ------- ------ -----    ------- ------ -----   ---- --  --------                 -----------
      2e-33  108.4   0.0    3.1e-33  107.8   0.0    1.2  1  AVAG00591_full_contig_51  # 58288 # 60847 # -1
    1.9e-32  105.3   0.0    2.8e-32  104.7   0.0    1.2  1  AVAG00591_full_contig_47  # 54406 # 57175 # -1
    8.2e-30   96.6   0.0      1e-29   96.2   0.0    1.2  1  AVAG00591_full_contig_54  # 63418 # 64387 # -1
    2.8e-16   52.0   0.0      3e-16   51.9   0.0    1.0  1  AVAG00591_full_contig_49  # 57752 # 58043 # -1
    5.1e-16   51.2   0.4    6.4e-16   50.9   0.4    1.0  1  AVAG00591_full_contig_55  # 64419 # 64824 # -1
      6e-16   51.0   0.0    8.3e-16   50.5   0.0    1.1  1  AVAG00591_full_contig_56  # 64979 # 66317 # -1
    1.8e-12   39.5   0.0    2.1e-12   39.3   0.0    1.0  1  AVAG00591_full_contig_48  # 57344 # 57656 # -1
    8.6e-09   27.4   0.0    8.6e-09   27.4   0.0    1.0  1  AVAG00591_full_contig_52  # 61359 # 61590 # -1
    3.3e-07   22.2   0.0    3.7e-07   22.0   0.0    1.0  1  AVAG00591_full_contig_50  # 58088 # 58289 # -1
      2e-06   19.6   0.0    3.2e-06   19.0   0.0    1.3  0  AVAG00591_full_contig_53  # 61698 # 63297 # -1


Domain annotation for each sequence (and alignments):
>> AVAG00591_full_contig_51  # 58288 # 60847 # -1
   #    score  bias  c-Evalue  i-Evalue hmmfrom  hmm to    alifrom  ali to    envfrom  env to     acc
 ---   ------ ----- --------- --------- ------- -------    ------- -------    ------- -------    ----
   1 !  107.8   0.0   4.2e-34   3.1e-33     237     367 .]       6     152 ..       2     152 .. 0.85

  Alignments for each domain:
  == domain 1  score: 107.8 bits;  conditional E-value: 4.2e-34
                A_NRPS_ali 237 vlvgGealppellrrl.e.....p....gvrlvnlyGptEttvaatv.eve..p..gsvpiGrplpntrvyvldee.rpvpvgvv 305
                               + + Ge+lp +l+++l +           +r++nlyGp+E+t+++ + +v+  +  +svp+Gr lp++++ v+d+  +p+ +g++
  AVAG00591_full_contig_51   6 IYFIGEPLPIQLVHKLdKhlssmTrsndPCRIWNLYGPAEVTLDCLYhNVDlmDeqSSVPVGRLLPGYQCIVVDDFlEPIYIGQE 90 
                               5678*******99887644544414555689************9998788643244569***************99********* PP

                A_NRPS_ali 306 GelyiggagvargYlnrpeltaerfvadp.gerlyrtGDlarldpdgeleflGRkddqvkirG 367
                               Gel++gg g++ gYl+r++l+++  ++   ++ +yrtGDl+rl+ d  ++++GRkd+qvk++G
  AVAG00591_full_contig_51  91 GELFVGGVGIFAGYLRREDLNEQILIN-InNQLFYRTGDLVRLNSDNLFYYVGRKDHQVKLHG 152
                               *********************777763.225679**************************987 PP

>> AVAG00591_full_contig_47  # 54406 # 57175 # -1
   #    score  bias  c-Evalue  i-Evalue hmmfrom  hmm to    alifrom  ali to    envfrom  env to     acc
 ---   ------ ----- --------- --------- ------- -------    ------- -------    ------- -------    ----
   1 !  104.7   0.0   3.8e-33   2.8e-32     254     367 .]      15     134 ..       3     134 .. 0.86

  Alignments for each domain:
  == domain 1  score: 104.7 bits;  conditional E-value: 3.8e-33
                A_NRPS_ali 254 pgvrlvnlyGptEttvaatv.evep....gsvpiGrplpntrvyvldee.rpvpvgvvGelyiggagvargYlnrpeltaerfva 332
                                +++++nlyGp+E t+ +t+  v++    +++piG  +p++r+++ld+  +pv vg++Gel++ g gv  gYl+r++lt+++ v+
  AVAG00591_full_contig_47  15 NRCHIWNLYGPAEITIGCTIqLVDAtceqSTIPIGSLIPGYRCVILDDFgEPVFVGQEGELLVTGVGVYAGYLGRDDLTKKALVH 99 
                               5678************9998556534543469***************989*****************************999985 PP

                A_NRPS_ali 333 dpgerlyrtGDlarldpdgeleflGRkddqvkirG 367
                                  e +y+tGDl+r d +  ++++GRkd+qvk++G
  AVAG00591_full_contig_47 100 MHDELFYKTGDLVRADNNCVVHYVGRKDHQVKLHG 134
                               33578***************************987 PP

>> AVAG00591_full_contig_54  # 63418 # 64387 # -1
   #    score  bias  c-Evalue  i-Evalue hmmfrom  hmm to    alifrom  ali to    envfrom  env to     acc
 ---   ------ ----- --------- --------- ------- -------    ------- -------    ------- -------    ----
   1 !   96.2   0.0   1.4e-30     1e-29     254     367 .]       8     125 ..       1     125 [. 0.86

  Alignments for each domain:
  == domain 1  score: 96.2 bits;  conditional E-value: 1.4e-30
                A_NRPS_ali 254 pgvrlvnlyGptEttvaatv.evep.....gsvpiGrplpntrvyvldee.rpvpvgvvGelyiggagvargYlnrpeltaerfv 331
                                +++++nlyGp+E+t+++++ ++++     g +piG p+p++++ +ld+  +pv +g vGely+ g + + gY++r++lt++  +
  AVAG00591_full_contig_54   8 SDINFYNLYGPAECTLTSVYhHITNediksGVIPIGIPFPGMQAQILDQYyQPVIPGHVGELYLDGIQRFPGYYDRDDLTQRVLI 92 
                               46779**********988777776334543458***************999***************99************66666 PP

                A_NRPS_ali 332 adpgerlyrtGDlarldp.dgeleflGRkddqvkirG 367
                                  g  +yrtGDl+  +   g++++lGR+d qvk+rG
  AVAG00591_full_contig_54  93 ---G-SFYRTGDLVSQNSiTGNIYYLGRQDFQVKLRG 125
                               ...5.5********999636****************8 PP

>> AVAG00591_full_contig_49  # 57752 # 58043 # -1
   #    score  bias  c-Evalue  i-Evalue hmmfrom  hmm to    alifrom  ali to    envfrom  env to     acc
 ---   ------ ----- --------- --------- ------- -------    ------- -------    ------- -------    ----
   1 !   51.9   0.0   4.1e-17     3e-16      67     142 ..       2      95 ..       1      96 [. 0.67

  Alignments for each domain:
  == domain 1  score: 51.9 bits;  conditional E-value: 4.1e-17
                A_NRPS_ali  67 agaayvpldpdypaerlaailedagaalvltdaalaaalpe........avlalde.......apa...ap......spddlayv 127
                               +ga+y+pl p+ p++rl++++++++ +lvl+++ ++++l++        +     +       + +   +       + +++ y+
  AVAG00591_full_contig_49   2 VGAVYCPLSPQDPKQRLQTLVKETRSHLVLVHSLTQSKLDAdeitmnmdT-----TinvnrimS-DndlDRlscinvTTESIGYI 80 
                               69***************************986533445533323223332.....132222331.12231133444467899*** PP

                A_NRPS_ali 128 iyTSGsTGrPKgvvv 142
                               i+TSGsTG PK+v v
  AVAG00591_full_contig_49  81 IFTSGSTGIPKAVSV 95 
                               ************987 PP

>> AVAG00591_full_contig_55  # 64419 # 64824 # -1
   #    score  bias  c-Evalue  i-Evalue hmmfrom  hmm to    alifrom  ali to    envfrom  env to     acc
 ---   ------ ----- --------- --------- ------- -------    ------- -------    ------- -------    ----
   1 !   50.9   0.4   8.6e-17   6.4e-16     140     238 ..       5     112 ..       4     119 .. 0.81

  Alignments for each domain:
  == domain 1  score: 50.9 bits;  conditional E-value: 8.6e-17
                A_NRPS_ali 140 vvvehralanllawaaerlglgpgdrvlqfaslsfdasvlelflallaGatlvlvpee..rdpaalaellerervtvleltpsll 222
                               v+++hr++ + +++ ++   ++++d v+q+a+ sfd++v e +++++ Gatlvl++++   d + l  ++++++vt+++++p+++
  AVAG00591_full_contig_55   5 VQITHRNFSSCISSFQHLSIITSRDVVVQMAQCSFDVHVKECLGTMMLGATLVLLRPHgyMDFNYLSSTIQQHKVTFFSVVPTMM 89 
                               89******9999877775457999*99**************************996655669999******************99 PP

                A_NRPS_ali 223 ralle....pea...lpslrtvl 238
                                +l e    +++   l+++r + 
  AVAG00591_full_contig_55  90 TVLFEhlvdNDQvdrLSTVRSLG 112
                               88753344333344577777664 PP

>> AVAG00591_full_contig_56  # 64979 # 66317 # -1
   #    score  bias  c-Evalue  i-Evalue hmmfrom  hmm to    alifrom  ali to    envfrom  env to     acc
 ---   ------ ----- --------- --------- ------- -------    ------- -------    ------- -------    ----
   1 !   50.5   0.0   1.1e-16   8.3e-16       6     104 ..     313     410 ..     309     436 .. 0.87

  Alignments for each domain:
  == domain 1  score: 50.5 bits;  conditional E-value: 1.1e-16
                A_NRPS_ali   6 rtpdavavvdgdesltyaeLdaranrlaraLralgvgpgdrvalllersaelvvallavlkagaayvpldpdypaerlaaileda 90 
                                +p+++ +  +++sltyaeL +++ +l++++ ++    +++++ ++ers+e++++ la++ +g  y+ l pd p+ rl ++++++
  AVAG00591_full_contig_56 313 YHPQKISICLEEQSLTYAELLNKVYQLMNYINKQNYS-NKIICQCVERSIEMIIGQLAIITLGSSYCALSPDDPPTRLSNLVTQT 396
                               58999999889********************998875.68999****************************************** PP

                A_NRPS_ali  91 gaalvltdaalaaa 104
                               + ++vl+++a++++
  AVAG00591_full_contig_56 397 NSSFVLVHSATENH 410
                               *****998765443 PP

>> AVAG00591_full_contig_48  # 57344 # 57656 # -1
   #    score  bias  c-Evalue  i-Evalue hmmfrom  hmm to    alifrom  ali to    envfrom  env to     acc
 ---   ------ ----- --------- --------- ------- -------    ------- -------    ------- -------    ----
   1 !   39.3   0.0   2.8e-13   2.1e-12     161     242 ..       5      95 ..       1      99 [. 0.83

  Alignments for each domain:
  == domain 1  score: 39.3 bits;  conditional E-value: 2.8e-13
                A_NRPS_ali 161 gpgdrvlqfaslsfdasvlelflallaGatlvlvpee..rdpaalaellerervtvleltpsllrall...e...pea..lpslr 235
                               +++d+vlq++  sfd++v +l+++++ Ga+lv+++++   d   l +l++++++t ++++ps+l+al+   +   + +  l ++r
  AVAG00591_full_contig_48   5 SKNDTVLQTTKCSFDIHVEDLIGTFVIGASLVMMRPDglMDFPYLIDLVDSKKITYFNSVPSYLAALClylDrclE-NvsLNHVR 88 
                               56789****************************9777655977899******************988434444532.24578999 PP

                A_NRPS_ali 236 tvlvgGe 242
                                +++gG+
  AVAG00591_full_contig_48  89 SICSGGK 95 
                               9988885 PP

>> AVAG00591_full_contig_52  # 61359 # 61590 # -1
   #    score  bias  c-Evalue  i-Evalue hmmfrom  hmm to    alifrom  ali to    envfrom  env to     acc
 ---   ------ ----- --------- --------- ------- -------    ------- -------    ------- -------    ----
   1 !   27.4   0.0   1.2e-09   8.6e-09     119     140 ..      45      72 ..       1      74 [. 0.58

  Alignments for each domain:
  == domain 1  score: 27.4 bits;  conditional E-value: 1.2e-09
                A_NRPS_ali 119 p......spddlayviyTSGsTGrPKgv 140
                                      + d++ay+i+TSGsTG PK+v
  AVAG00591_full_contig_52  45 HllditiKGDNIAYIIFTSGSTGIPKAV 72 
                               12333445799***************99 PP

>> AVAG00591_full_contig_50  # 58088 # 58289 # -1
   #    score  bias  c-Evalue  i-Evalue hmmfrom  hmm to    alifrom  ali to    envfrom  env to     acc
 ---   ------ ----- --------- --------- ------- -------    ------- -------    ------- -------    ----
   1 !   22.0   0.0     5e-08   3.7e-07       7      58 ..       3      55 ..       1      59 [. 0.94

  Alignments for each domain:
  == domain 1  score: 22.0 bits;  conditional E-value: 5e-08
                A_NRPS_ali  7 tpdavavvdgdesltyaeLdaranrlaraLra.lgvgpgdrvalllersaelv 58
                              +p+++av  +++ l+y eL   +++l + L++   v++gd+v+ ++ers+ +v
  AVAG00591_full_contig_50  3 HPQKIAVELDEQMLSYNELYFYVQELSSMLIDiNDVKEGDIVCQCVERSISMV 55
                              8******99999******************98678***************998 PP

>> AVAG00591_full_contig_53  # 61698 # 63297 # -1
   [No individual domains that satisfy reporting thresholds (although complete target did)]


Internal pipeline statistics summary:
-------------------------------------
Query model(s):                              1  (367 nodes)
Target sequences:                           74  (17223 residues searched)
Passed MSV filter:                        11  (0.148649); expected 1.5 (0.02)
Passed bias filter:                       11  (0.148649); expected 1.5 (0.02)
Passed Vit filter:                        10  (0.135135); expected 0.1 (0.001)
Passed Fwd filter:                        10  (0.135135); expected 0.0 (1e-05)
Initial search space (Z):                 74  [actual number of targets]
Domain search space  (domZ):              10  [number of targets reported over threshold]
# CPU time: 0.01u 0.00s 00:00:00.01 Elapsed: 00:00:00.01
# Mc/sec: 632.08
//
[ok]
