# Supplementary material for: Bdelloid rotifers deploy horizontally acquired biosynthetic genes against a fungal pathogen
Source: Nat Commun. 2024 Jul 18;15:5787. doi: 10.1038/s41467-024-49919-1 (PMC11258130; doi:10.1038/s41467-024-49919-1)
Supplement: Supplementary file 15 — Supplementary Data 11 [file 41467_2024_49919_MOESM15_ESM.zip › project AVAG00591 scaffold/hmmer_output/CAL_hmmer.search]

# hmmsearch :: search profile(s) against a sequence database
# HMMER 3.1b2 (February 2015); http://hmmer.org/
# Copyright (C) 2015 Howard Hughes Medical Institute.
# Freely distributed under the GNU General Public License (GPLv3).
# - - - - - - - - - - - - - - - - - - - - - - - - - - - - - - - - - - - -
# query HMM file:                  /var/www/git/PhaBiP2/pipeline/DB/hmm_profiles_search/CAL.hmm
# target sequence database:        /var/www/git/sempi_web/sempi_web/media/pipeline_output/24962/0/proteins.fasta
# domain reporting threshold:      score >= 221.8
# - - - - - - - - - - - - - - - - - - - - - - - - - - - - - - - - - - - -

Query:       CAL_ali  [M=435]
Scores for complete sequences (score includes all domains):
   --- full sequence ---   --- best 1 domain ---    -#dom-
    E-value  score  bias    E-value  score  bias    exp  N  Sequence                 Description
    ------- ------ -----    ------- ------ -----   ---- --  --------                 -----------
    3.3e-16   51.3   0.0    1.5e-15   49.1   0.0    1.9  0  AVAG00591_full_contig_51  # 58288 # 60847 # -1
    1.4e-15   49.2   0.1    2.4e-15   48.4   0.1    1.3  0  AVAG00591_full_contig_47  # 54406 # 57175 # -1
    1.7e-15   49.0   0.0    4.1e-15   47.7   0.0    1.6  0  AVAG00591_full_contig_54  # 63418 # 64387 # -1
    2.3e-11   35.3   0.0    2.5e-11   35.2   0.0    1.0  0  AVAG00591_full_contig_49  # 57752 # 58043 # -1
    9.1e-08   23.5   0.0    9.1e-08   23.5   0.0    1.0  0  AVAG00591_full_contig_52  # 61359 # 61590 # -1
     0.0004   11.5   0.3    0.00047   11.2   0.3    1.0  0  AVAG00591_full_contig_55  # 64419 # 64824 # -1


Domain annotation for each sequence (and alignments):
>> AVAG00591_full_contig_51  # 58288 # 60847 # -1
   [No individual domains that satisfy reporting thresholds (although complete target did)]

>> AVAG00591_full_contig_47  # 54406 # 57175 # -1
   [No individual domains that satisfy reporting thresholds (although complete target did)]

>> AVAG00591_full_contig_54  # 63418 # 64387 # -1
   [No individual domains that satisfy reporting thresholds (although complete target did)]

>> AVAG00591_full_contig_49  # 57752 # 58043 # -1
   [No individual domains that satisfy reporting thresholds (although complete target did)]

>> AVAG00591_full_contig_52  # 61359 # 61590 # -1
   [No individual domains that satisfy reporting thresholds (although complete target did)]

>> AVAG00591_full_contig_55  # 64419 # 64824 # -1
   [No individual domains that satisfy reporting thresholds (although complete target did)]


Internal pipeline statistics summary:
-------------------------------------
Query model(s):                              1  (435 nodes)
Target sequences:                           74  (17223 residues searched)
Passed MSV filter:                         8  (0.108108); expected 1.5 (0.02)
Passed bias filter:                        8  (0.108108); expected 1.5 (0.02)
Passed Vit filter:                         7  (0.0945946); expected 0.1 (0.001)
Passed Fwd filter:                         6  (0.0810811); expected 0.0 (1e-05)
Initial search space (Z):                 74  [actual number of targets]
Domain search space  (domZ):               6  [number of targets reported over threshold]
# CPU time: 0.01u 0.00s 00:00:00.01 Elapsed: 00:00:00.01
# Mc/sec: 749.20
//
[ok]
