# Supplementary material for: Bdelloid rotifers deploy horizontally acquired biosynthetic genes against a fungal pathogen
Source: Nat Commun. 2024 Jul 18;15:5787. doi: 10.1038/s41467-024-49919-1 (PMC11258130; doi:10.1038/s41467-024-49919-1)
Supplement: Supplementary file 15 — Supplementary Data 11 [file 41467_2024_49919_MOESM15_ESM.zip › project AVAG00591 scaffold/hmmer_output/C_NRPS_hmmer.search]

# hmmsearch :: search profile(s) against a sequence database
# HMMER 3.1b2 (February 2015); http://hmmer.org/
# Copyright (C) 2015 Howard Hughes Medical Institute.
# Freely distributed under the GNU General Public License (GPLv3).
# - - - - - - - - - - - - - - - - - - - - - - - - - - - - - - - - - - - -
# query HMM file:                  /var/www/git/PhaBiP2/pipeline/DB/hmm_profiles_search/C_NRPS.hmm
# target sequence database:        /var/www/git/sempi_web/sempi_web/media/pipeline_output/24962/0/proteins.fasta
# domain reporting threshold:      score >= 25.9
# - - - - - - - - - - - - - - - - - - - - - - - - - - - - - - - - - - - -

Query:       C_NRPS_ali  [M=282]
Scores for complete sequences (score includes all domains):
   --- full sequence ---   --- best 1 domain ---    -#dom-
    E-value  score  bias    E-value  score  bias    exp  N  Sequence                 Description
    ------- ------ -----    ------- ------ -----   ---- --  --------                 -----------
    5.6e-50  163.1   0.3    7.1e-50  162.7   0.3    1.1  1  AVAG00591_full_contig_58  # 66967 # 68545 # -1
    5.2e-45  146.8   0.1    1.5e-44  145.2   0.1    1.7  1  AVAG00591_full_contig_53  # 61698 # 63297 # -1
      1e-43  142.6   0.0    1.9e-43  141.6   0.0    1.4  1  AVAG00591_full_contig_51  # 58288 # 60847 # -1
    1.3e-18   60.2   0.0    1.5e-18   60.0   0.0    1.0  1  AVAG00591_full_contig_57  # 66372 # 66861 # -1
    1.3e-14   47.0   0.0    2.1e-14   46.3   0.0    1.2  1  AVAG00591_full_contig_56  # 64979 # 66317 # -1


Domain annotation for each sequence (and alignments):
>> AVAG00591_full_contig_58  # 66967 # 68545 # -1
   #    score  bias  c-Evalue  i-Evalue hmmfrom  hmm to    alifrom  ali to    envfrom  env to     acc
 ---   ------ ----- --------- --------- ------- -------    ------- -------    ------- -------    ----
   1 !  162.7   0.3   4.8e-51   7.1e-50       3     281 ..      24     335 ..      22     336 .. 0.77

  Alignments for each domain:
  == domain 1  score: 162.7 bits;  conditional E-value: 4.8e-51
                C_NRPS_ali   3 lspaQqrlwflhql..epesa...aynv.lalrlr.gpldaaalraAlaalvarheaLRtrfv...dg.epvqvv....reaelp 72 
                               +s+aQqr+w+ +ql  ++ s+    yn+ l lr++ g+l ++ +r A+ a++++h +LRt+++   +  +  q v        ++
  AVAG00591_full_contig_58  24 ASYAQQRIWLHEQLyfDRMSSslaIYNIlLPLRIKcGSLSVEHVRLAILAVLEKHKVLRTAVRfnaETnQLEQEVqslsH-DVYS 107
                               699**********977654332435*********989***********************99996522343466644332.2355 PP

                C_NRPS_ali  73 levvdlsa..eeaalaallraear.rpfdlargpllratllrlaed........rhvllltvhHivvDgwslslllrelaaaYaa 146
                               +e+++     ++++l+a+l ae+    fd+++g +lr++l++++++          +ll+tvhHi++D +sl+l++  +a+a  +
  AVAG00591_full_contig_58 108 FEHTR--NvcSAEQLDAMLTAETVtNYFDVEKGKVLRCHLIQINNEnesvnlhsGDLLLFTVHHIAFDNTSLRLFTLAFAEACGQ 190
                               65422..23335679999998875467***************986433343332259*******************99*999943 PP

                C_NRPS_ali 147 .agrpal.ppl..pqyadyaawqre..agqdeaeaalayWrerLag...lptlelptdrp..rpa.r..rgarvefelpaeltaa 217
                                +   ++ pp   pqy d++ ++++  ++ + ae+ +++W+  L++     t  lp +++    + r  rg ++ f l+a+l++a
  AVAG00591_full_contig_58 191 lE---SVqPPNksPQYVDFTLYEQSlvQS-SGAERTRQFWTLLLQDydwTKTFILPVNSSqiTTTvRsgRGYSIAFNLNADLVQA 271
                               32...221432226********9877544.448999********998753355578432212222222346688899******** PP

                C_NRPS_ali 218 lralareagvtlftvllaawallLsrltgqddvvfgtpvagRpdagledlvGlfvntlplrvdl 281
                                 a+a+ +++++f++ la+++++L +l++ +d++++ ++++Rp a++++++G+f+nt+p r+++
  AVAG00591_full_contig_58 272 QMAFAALHNISMFQLYLACYYVFLFKLSSVQDLCVAGTFNNRPLAEMKSMIGMFANTIPYRINI 335
                               ******************************************88*****************986 PP

>> AVAG00591_full_contig_53  # 61698 # 63297 # -1
   #    score  bias  c-Evalue  i-Evalue hmmfrom  hmm to    alifrom  ali to    envfrom  env to     acc
 ---   ------ ----- --------- --------- ------- -------    ------- -------    ------- -------    ----
   1 !  145.2   0.1     1e-45   1.5e-44      22     282 .]       3     291 ..       1     291 [. 0.77

  Alignments for each domain:
  == domain 1  score: 145.2 bits;  conditional E-value: 1e-45
                C_NRPS_ali  22 aynv.lalrlr.gpldaaalraAlaalvarheaLRtrfv....dgepvqvv.reaelple.vvdls..a..e.eaalaallraea 93 
                                yn   +l++  g++ +a+lr+A+++++++h +LRt++     + +  q++ +     ++ + d++  +  + +++l+ llr+ +
  AVAG00591_full_contig_53   3 IYNElNVLKIAsGTVSIARLRQAFRHVIRKHMTLRTSLAleyvQTGLTQRItQ-----IHhTFDFAptQifDnDNHLHCLLRETS 82 
                               6999889999758************************9997754455688842.....331345544324444667999999976 PP

                C_NRPS_ali  94 rrp..fdlargpllratllrl..aed........rh.vllltvhHivvDgwslslllrelaaaYaaagrpalp..plp.qyadya 162
                               + p  fdl +g +l ++l+r   ++d         h ++l+++hHi +D  s +++l++l+ aY++ + + lp    + qy dy 
  AVAG00591_full_contig_53  83 HNPnlFDLRDGHVLYCQLFRKriSNDssndellfAHdLILIAFHHITFDRNSRQIFLQDLSLAYND-N-DLLPtdDNTlQYIDYS 165
                               56667*******999999985442322223344436266889**********************64.2.23453322478***** PP

                C_NRPS_ali 163 awqreagqdeaeaalayWrerLag...lptlelptdrpr.pa.r.rg.ar.vefelpaeltaalralareagvtlftvllaawal 239
                                ++r+   d +  + ++W+++L+g   +++l +p dr+r p+ + +g a+  +++++++l+++    a+  +vt+f++ la +++
  AVAG00591_full_contig_53 166 VYERQ--MD-MTLSGEFWKTQLDGydlENKLVIPFDRHRlPNdErSGkASvAQITFDHQLSQSFLNYASTSNVTPFQLGLATFYA 247
                               **997..35.566679********87544577788999855433234344244789***************************** PP

                C_NRPS_ali 240 lLsrlt.gqddvvfgtpvagRpdagledlvGlfvntlplrvdld 282
                               +L +l+ gq+d+++g++ a+R + +l+d++G+fv tlp r++ld
  AVAG00591_full_contig_53 248 FLFKLSnGQQDLCIGSVNANRYRTELQDIIGMFVATLPYRIQLD 291
                               ****9879*************99******************985 PP

>> AVAG00591_full_contig_51  # 58288 # 60847 # -1
   #    score  bias  c-Evalue  i-Evalue hmmfrom  hmm to    alifrom  ali to    envfrom  env to     acc
 ---   ------ ----- --------- --------- ------- -------    ------- -------    ------- -------    ----
   1 !  141.6   0.0   1.3e-44   1.9e-43       3     282 .]     360     680 ..     359     680 .. 0.73

  Alignments for each domain:
  == domain 1  score: 141.6 bits;  conditional E-value: 1.3e-44
                C_NRPS_ali   3 lspaQqrlwflhqle.pesa..aynv.lalrlr...gpldaaalraAlaalvarheaLRtrfv...dgepvqvv.....reaelp 72 
                               +s+aQ+r+++ +q+  ++++  +y v la+ ++    p+ +++lr+A++ l+ +h+aLRt++    +ge +q       +  el 
  AVAG00591_full_contig_51 360 VSFAQERIFLDEQIRfGSQGnrMYGVrLAYGISnctKPVSIKRLRQAIQILITKHSALRTNIFldvAGEVIQSAvpiidS-DELL 443
                               69***********9644444347999999999744469**********************99998877866632234442.3333 PP

                C_NRPS_ali  73 ..levvdlsa..e.eaalaallraearrpfdlargpllratllrl.....aed......rhvllltvhHivvDgwslslllrela 141
                                 ++v+ + +  + e  + +++++  +  f+l++g +l+++++r      ++d      + ++l+++hH ++Dg+s s+++++l+
  AVAG00591_full_contig_51 444 fgFTVLHI-DnhDmE-DISKMIHD--SNLFNLNEGRVLHCHIVRQhspslQDDddqlttNDIILFHIHHSAFDGVSTSIFMQDLS 524
                               11333333.223323.36666654..467**************9633322222344543369999******************** PP

                C_NRPS_ali 142 aaYaaagrpalp..plp.qyadyaawqreagqdeaeaalayWrerLag...lptlelptdrpr.pa.r.rg.ar.vefelpaelt 215
                                aY++ + + lp    + qy dy  ++r+   d +  + ++W+++L+g   +++l +p dr+r p+ + +g a+  +++++++l 
  AVAG00591_full_contig_51 525 LAYND-N-DLLPtdDNTlQYIDYSVYERQ--MD-MTLSGEFWKTQLDGydlENKLVIPFDRHRlPNdErTGkASvAQITFDHQLX 604
                               ***64.2.23453322478*******997..35.566679********8754457778899985543323333313366788776 PP

                C_NRPS_ali 216 aa........lralareagvtlftvllaawallLsrlt.gqddvvfgtpvagRpdagledlvGlfvntlplrvdld 282
                                             a+  +vt+f++ la ++++L +l+ gq+d+++g++ a+R + +l+d++G+fv tlp r++ld
  AVAG00591_full_contig_51 605 XXxxxxxxxxXXNYASTSNVTPFQLGLATFYAFLFKLSnGQQDLCIGSVNANRYRTELQDIIGMFVATLPYRIQLD 680
                               64333333336669999*******************9879*************99******************985 PP

>> AVAG00591_full_contig_57  # 66372 # 66861 # -1
   #    score  bias  c-Evalue  i-Evalue hmmfrom  hmm to    alifrom  ali to    envfrom  env to     acc
 ---   ------ ----- --------- --------- ------- -------    ------- -------    ------- -------    ----
   1 !   60.0   0.0   9.9e-20   1.5e-18      27     146 ..       4     141 ..       1     158 [. 0.71

  Alignments for each domain:
  == domain 1  score: 60.0 bits;  conditional E-value: 9.9e-20
                C_NRPS_ali  27 alrlr.gpldaaalraAlaalvarheaLRtrfv...dg.epvqvv...rea.elplevvdls..aeeaalaallraear.rp..f 97 
                                ++++ g+l +++lr+A++ ++ +h aLRt++    d+ + +q +   ++  e+ +++ + +  ++++ l +++++e r  p  f
  AVAG00591_full_contig_57   4 LFHIEsGSLSVERLRQAFQLVIIKHKALRTALYfdnDKqQLMQQIvksKDNeEY-FTFNESTliKNDEDLMKIMHDE-RgNPynF 86 
                               56665589**********************999965444567555586333122.3333322332355699999887.446555* PP

                C_NRPS_ali  98 dlargpllratllrla..ed....rhvllltvhHivvDgwslslllrelaaaYaa 146
                               +l++g ++r++++  +  +d       +++++hH+++D  s+ ++  +l +aY+ 
  AVAG00591_full_contig_57  87 NLEQGVVCRLHIVYENlkNDnlikGDSIIFNFHHALFDFPSMYIFHSDLNSAYTN 141
                               *************65321344554458999***********************63 PP

>> AVAG00591_full_contig_56  # 64979 # 66317 # -1
   #    score  bias  c-Evalue  i-Evalue hmmfrom  hmm to    alifrom  ali to    envfrom  env to     acc
 ---   ------ ----- --------- --------- ------- -------    ------- -------    ------- -------    ----
   1 !   46.3   0.0   1.4e-15   2.1e-14     178     280 ..       6     118 ..       2     119 .. 0.84

  Alignments for each domain:
  == domain 1  score: 46.3 bits;  conditional E-value: 1.4e-15
                C_NRPS_ali 178 ayWrerLag...lptlelptdrprpa..r...rgarvefelpaeltaalralareagvtlftvllaawallLsrlt..gqddvvf 252
                               +yW e+L++     +l+lp d++r +  +   rg +++f ++++l++    ++  +++t+ ++ la++ ++L +lt   +dd+++
  AVAG00591_full_contig_56   6 NYWFEMLHDydiNRSLALPFDHHRISneQrtgRGISISFDFNEDLSKHFLLFSINNNITIEQLSLACYFIFLFKLTneEEDDLCI 90 
                               69*****99774335999*99898543332223346888999******999************************9445689*** PP

                C_NRPS_ali 253 gtpvagRpdagledlvGlfvntlplrvd 280
                               g+ + gR  ++l++++G+fvn +plr++
  AVAG00591_full_contig_56  91 GMNIKGRYKDELQSIIGMFVNAIPLRLQ 118
                               *******99*****************86 PP


Internal pipeline statistics summary:
-------------------------------------
Query model(s):                              1  (282 nodes)
Target sequences:                           74  (17223 residues searched)
Passed MSV filter:                         6  (0.0810811); expected 1.5 (0.02)
Passed bias filter:                        6  (0.0810811); expected 1.5 (0.02)
Passed Vit filter:                         5  (0.0675676); expected 0.1 (0.001)
Passed Fwd filter:                         5  (0.0675676); expected 0.0 (1e-05)
Initial search space (Z):                 74  [actual number of targets]
Domain search space  (domZ):               5  [number of targets reported over threshold]
# CPU time: 0.00u 0.00s 00:00:00.00 Elapsed: 00:00:00.01
# Mc/sec: 485.69
//
[ok]
