# Supplementary material for: Bdelloid rotifers deploy horizontally acquired biosynthetic genes against a fungal pathogen
Source: Nat Commun. 2024 Jul 18;15:5787. doi: 10.1038/s41467-024-49919-1 (PMC11258130; doi:10.1038/s41467-024-49919-1)
Supplement: Supplementary file 15 — Supplementary Data 11 [file 41467_2024_49919_MOESM15_ESM.zip › project AVAG00591 scaffold/hmmer_output/DH2_PKS_hmmer.search]

# hmmsearch :: search profile(s) against a sequence database
# HMMER 3.1b2 (February 2015); http://hmmer.org/
# Copyright (C) 2015 Howard Hughes Medical Institute.
# Freely distributed under the GNU General Public License (GPLv3).
# - - - - - - - - - - - - - - - - - - - - - - - - - - - - - - - - - - - -
# query HMM file:                  /var/www/git/PhaBiP2/pipeline/DB/hmm_profiles_search/DH2_PKS.hmm
# target sequence database:        /var/www/git/sempi_web/sempi_web/media/pipeline_output/24962/0/proteins.fasta
# domain reporting threshold:      score >= 33.2
# - - - - - - - - - - - - - - - - - - - - - - - - - - - - - - - - - - - -

Query:       DH2_PKS_ali  [M=211]
Scores for complete sequences (score includes all domains):
   --- full sequence ---   --- best 1 domain ---    -#dom-
    E-value  score  bias    E-value  score  bias    exp  N  Sequence                 Description
    ------- ------ -----    ------- ------ -----   ---- --  --------                 -----------
      1e-23   76.6   0.0    2.5e-23   75.3   0.0    1.7  1  AVAG00591_full_contig_60  # 70571 # 75965 # -1


Domain annotation for each sequence (and alignments):
>> AVAG00591_full_contig_60  # 70571 # 75965 # -1
   #    score  bias  c-Evalue  i-Evalue hmmfrom  hmm to    alifrom  ali to    envfrom  env to     acc
 ---   ------ ----- --------- --------- ------- -------    ------- -------    ------- -------    ----
   1 !   75.3   0.0   3.4e-25   2.5e-23       2     203 ..     493     732 ..     492     735 .. 0.71

  Alignments for each domain:
  == domain 1  score: 75.3 bits;  conditional E-value: 3.4e-25
               DH2_PKS_ali   2 effladHrvngepvlPGvaylemaraaaaralgee...eaavrlkdvvwlrPlvved.eprevhvel..............tpee 68 
                               + fl+dH +++  ++P+  y+e+a+ a ++ l ++   ++ +++++v +  +lv+++ e +e+ +++              t  +
  AVAG00591_full_contig_60 493 HAFLKDHKIQDAILFPASGYIELALTASRQLLSSTddsQSIIVFEQVEFINALVLTEhELTEIFTQIvmpmrewfiysrpwT--T 575
                               67*************************998765556756666*************775567775555334444444333321..1 PP

               DH2_PKS_ali  69 ........dgalafeiys..............edaegee......vvhaqGrvllaea.eaape.ldlealrarc...daeelya 120
                                       +       +s              +     +      ++ha+G++ +++  ++ p   d+   r  c   +++ +y 
  AVAG00591_full_contig_60 576 agqdcirtS------GMSgvdvlksftdtkllN-----QhslnefTLHARGQIKIGDDkQQLPLlTDVPIDRDLCstlEPDNVYT 649
                               222222222......222444444565555542.....134555899*******9999665563235533344467779****** PP

               DH2_PKS_ali 121 afaalgieygpsfrgleelwvgedealarlelpeaaaseadey.vlhPallDaalqaalglaeadeeeellPfaleelevyapl 203
                               ++ ++g +ygp fr +++l+  +  + ++++ + a +++a  y ++hPa+lDa+l+ al++  + + ++++P++++++++y+++
  AVAG00591_full_contig_60 650 HLMSRGYQYGPLFRLMQSLHNTQSIVEGEIDCTIASQDNAPVYhLIHPAVLDACLHPALAILPGIS-TTFIPVSINKITIYGEI 732
                               *********************9999999999887666666666488**********9888843332.24************975 PP


Internal pipeline statistics summary:
-------------------------------------
Query model(s):                              1  (211 nodes)
Target sequences:                           74  (17223 residues searched)
Passed MSV filter:                         4  (0.0540541); expected 1.5 (0.02)
Passed bias filter:                        4  (0.0540541); expected 1.5 (0.02)
Passed Vit filter:                         2  (0.027027); expected 0.1 (0.001)
Passed Fwd filter:                         1  (0.0135135); expected 0.0 (1e-05)
Initial search space (Z):                 74  [actual number of targets]
Domain search space  (domZ):               1  [number of targets reported over threshold]
# CPU time: 0.00u 0.00s 00:00:00.00 Elapsed: 00:00:00.01
# Mc/sec: 363.41
//
[ok]
