# Supplementary material for: Bdelloid rotifers deploy horizontally acquired biosynthetic genes against a fungal pathogen
Source: Nat Commun. 2024 Jul 18;15:5787. doi: 10.1038/s41467-024-49919-1 (PMC11258130; doi:10.1038/s41467-024-49919-1)
Supplement: Supplementary file 15 — Supplementary Data 11 [file 41467_2024_49919_MOESM15_ESM.zip › project AVAG00591 scaffold/hmmer_output/DH_PKS_hmmer.search]

# hmmsearch :: search profile(s) against a sequence database
# HMMER 3.1b2 (February 2015); http://hmmer.org/
# Copyright (C) 2015 Howard Hughes Medical Institute.
# Freely distributed under the GNU General Public License (GPLv3).
# - - - - - - - - - - - - - - - - - - - - - - - - - - - - - - - - - - - -
# query HMM file:                  /var/www/git/PhaBiP2/pipeline/DB/hmm_profiles_search/DH_PKS.hmm
# target sequence database:        /var/www/git/sempi_web/sempi_web/media/pipeline_output/24962/0/proteins.fasta
# domain reporting threshold:      score >= 31.1
# - - - - - - - - - - - - - - - - - - - - - - - - - - - - - - - - - - - -

Query:       DH_PKS_ali  [M=158]
Scores for complete sequences (score includes all domains):
   --- full sequence ---   --- best 1 domain ---    -#dom-
    E-value  score  bias    E-value  score  bias    exp  N  Sequence                 Description
    ------- ------ -----    ------- ------ -----   ---- --  --------                 -----------
    7.2e-17   54.7   0.0    1.8e-16   53.4   0.0    1.7  1  AVAG00591_full_contig_60  # 70571 # 75965 # -1


Domain annotation for each sequence (and alignments):
>> AVAG00591_full_contig_60  # 70571 # 75965 # -1
   #    score  bias  c-Evalue  i-Evalue hmmfrom  hmm to    alifrom  ali to    envfrom  env to     acc
 ---   ------ ----- --------- --------- ------- -------    ------- -------    ------- -------    ----
   1 !   53.4   0.0   2.4e-18   1.8e-16       1     156 [.     466     664 ..     466     666 .. 0.62

  Alignments for each domain:
  == domain 1  score: 53.4 bits;  conditional E-value: 2.4e-18
                DH_PKS_ali   1 HplLgaaveladgdglvltg..rlslrthpwladHrvqgtvvlPgaallelalragdev..gcp......rleeltleaplvlpe 75 
                               HplLg +  + +++  ++++   ++l +h++l+dH++q+++++P+++++elal a +++   ++      + e++++ ++lvl e
  AVAG00591_full_contig_60 466 HPLLGIRQWTQQTN-PTWRSliNINLPQHAFLKDHKIQDAILFPASGYIELALTASRQLlsSTDdsqsiiVFEQVEFINALVLTE 549
                               99999887777653.4566633667779******************************6543334555556************99 PP

                DH_PKS_ali  76 dg..avevqvvvgapdesgrrtvtvhsrp.eda.....da......p..................wtrhatGtl..aaaapa... 123
                               ++  ++ +q+v+  p     r++ ++srp   a      +      +                   t+ha+G +  ++ +++   
  AVAG00591_full_contig_60 550 HEltEIFTQIVM--PM----REWFIYSRPwTTAgqdciRTsgmsgvDvlksftdtkllnqhslneFTLHARGQIkiGDDKQQlpl 628
                               852257778877..53....66777776522111111100112122022222222333333444499999997633332111223 PP

                DH_PKS_ali 124 .aawppag..aepldvdglyerlaaaGleygpafrg 156
                                +  p  +     l++d++y +l  +G++ygp fr 
  AVAG00591_full_contig_60 629 lTDVPIDRdlCSTLEPDNVYTHLMSRGYQYGPLFRL 664
                               33334222233357899*****************96 PP


Internal pipeline statistics summary:
-------------------------------------
Query model(s):                              1  (158 nodes)
Target sequences:                           74  (17223 residues searched)
Passed MSV filter:                         1  (0.0135135); expected 1.5 (0.02)
Passed bias filter:                        1  (0.0135135); expected 1.5 (0.02)
Passed Vit filter:                         1  (0.0135135); expected 0.1 (0.001)
Passed Fwd filter:                         1  (0.0135135); expected 0.0 (1e-05)
Initial search space (Z):                 74  [actual number of targets]
Domain search space  (domZ):               1  [number of targets reported over threshold]
# CPU time: 0.00u 0.00s 00:00:00.00 Elapsed: 00:00:00.00
# Mc/sec: inf
//
[ok]
