# Supplementary material for: Bdelloid rotifers deploy horizontally acquired biosynthetic genes against a fungal pathogen
Source: Nat Commun. 2024 Jul 18;15:5787. doi: 10.1038/s41467-024-49919-1 (PMC11258130; doi:10.1038/s41467-024-49919-1)
Supplement: Supplementary file 15 — Supplementary Data 11 [file 41467_2024_49919_MOESM15_ESM.zip › project AVAG00591 scaffold/hmmer_output/ER_PKS_hmmer.search]

# hmmsearch :: search profile(s) against a sequence database
# HMMER 3.1b2 (February 2015); http://hmmer.org/
# Copyright (C) 2015 Howard Hughes Medical Institute.
# Freely distributed under the GNU General Public License (GPLv3).
# - - - - - - - - - - - - - - - - - - - - - - - - - - - - - - - - - - - -
# query HMM file:                  /var/www/git/PhaBiP2/pipeline/DB/hmm_profiles_search/ER_PKS.hmm
# target sequence database:        /var/www/git/sempi_web/sempi_web/media/pipeline_output/24962/0/proteins.fasta
# domain reporting threshold:      score >= 68.8
# - - - - - - - - - - - - - - - - - - - - - - - - - - - - - - - - - - - -

Query:       ER_PKS_ali  [M=267]
Scores for complete sequences (score includes all domains):
   --- full sequence ---   --- best 1 domain ---    -#dom-
    E-value  score  bias    E-value  score  bias    exp  N  Sequence                 Description
    ------- ------ -----    ------- ------ -----   ---- --  --------                 -----------
      2e-61  200.3   0.0      4e-61  199.3   0.0    1.4  1  AVAG00591_full_contig_60  # 70571 # 75965 # -1


Domain annotation for each sequence (and alignments):
>> AVAG00591_full_contig_60  # 70571 # 75965 # -1
   #    score  bias  c-Evalue  i-Evalue hmmfrom  hmm to    alifrom  ali to    envfrom  env to     acc
 ---   ------ ----- --------- --------- ------- -------    ------- -------    ------- -------    ----
   1 !  199.3   0.0   5.3e-63     4e-61       6     267 .]    1456    1765 ..    1451    1765 .. 0.91

  Alignments for each domain:
  == domain 1  score: 199.3 bits;  conditional E-value: 5.3e-63
                ER_PKS_ali    6 elgpgevlvrvraagln..dvlvalgilpg..................vlGsefaGvVvavGsgvtglkvGdrVvgllpgafa 68  
                                 l  + ++vrv+++g+n  dvl + g +p+                   +G++f G+V ++ s+ +++kvGdrV+g++pg f 
  AVAG00591_full_contig_60 1456 ILHTDKIEVRVHCVGINfrDVLKSSGRYPYmrpfaqtsndqamvdrdtEPGIDFIGTVARTHSN-EKVKVGDRVFGMAPGVFH 1537
                                567899****************999**8888888999999999999******************.8***********9***** PP

                ER_PKS_ali   69 eyvvvdarllvklPd...glsfeeaaalplafltayyalvdlarlrpgetVlVhgaaggvGlaavqlaralGaeviatasspe 148 
                                ++v  + +  v++Pd   + + e+ aalp a +t++y l+ + +l+pg+tVlVh+a+gg+G+a++q+++ +Ga+v+ata+++e
  AVAG00591_full_contig_60 1538 SHVHLSPNEYVRIPDdcnHFTDEQLAALPNACMTVLYSLKYRVNLQPGQTVLVHAATGGTGQACIQYCQSIGARVLATAGTDE 1620
                                ***************8888**************************************************************** PP

                ER_PKS_ali  149 kaellre.lGadhvfdsrdedfaeeireatggrgvDvvlns.agevvdaslellapgGrfvelgktd..............g. 214 
                                k+++lre +G++hvf+srd +f   +r++  + gvD+++ns +g+++++s++lla +G+f+e gk+d              + 
  AVAG00591_full_contig_60 1621 KRRFLREhYGIEHVFNSRDLSFVNGVRALLPN-GVDIIVNSlSGSFLQESVKLLASQGHFIEWGKRDlfdkkklsmfdlrdDc 1702
                                *******77******************99855.9*********************************9987555555443224 PP

                ER_PKS_ali  215 sysafdl......ri...aelleelvrlfeagelrpl.pvevfpleeaaeafrlleearhiGk 267 
                                s++ +d+      r    ++l+eel++l+ +g+++p+ p+++++ +++ + f++ +++++ Gk
  AVAG00591_full_contig_60 1703 SFHVIDItslyvhRRdifGQLIEELLQLIIKGVFKPIePTQAYEPSDIIDIFKQCNNGQMSGK 1765
                                4444444655555115679***************************************99998 PP


Internal pipeline statistics summary:
-------------------------------------
Query model(s):                              1  (267 nodes)
Target sequences:                           74  (17223 residues searched)
Passed MSV filter:                         6  (0.0810811); expected 1.5 (0.02)
Passed bias filter:                        5  (0.0675676); expected 1.5 (0.02)
Passed Vit filter:                         3  (0.0405405); expected 0.1 (0.001)
Passed Fwd filter:                         1  (0.0135135); expected 0.0 (1e-05)
Initial search space (Z):                 74  [actual number of targets]
Domain search space  (domZ):               1  [number of targets reported over threshold]
# CPU time: 0.01u 0.00s 00:00:00.01 Elapsed: 00:00:00.01
# Mc/sec: 459.85
//
[ok]
