# Supplementary material for: Bdelloid rotifers deploy horizontally acquired biosynthetic genes against a fungal pathogen
Source: Nat Commun. 2024 Jul 18;15:5787. doi: 10.1038/s41467-024-49919-1 (PMC11258130; doi:10.1038/s41467-024-49919-1)
Supplement: Supplementary file 15 — Supplementary Data 11 [file 41467_2024_49919_MOESM15_ESM.zip › project AVAG00591 scaffold/hmmer_output/E_NRPS_hmmer.search]

# hmmsearch :: search profile(s) against a sequence database
# HMMER 3.1b2 (February 2015); http://hmmer.org/
# Copyright (C) 2015 Howard Hughes Medical Institute.
# Freely distributed under the GNU General Public License (GPLv3).
# - - - - - - - - - - - - - - - - - - - - - - - - - - - - - - - - - - - -
# query HMM file:                  /var/www/git/PhaBiP2/pipeline/DB/hmm_profiles_search/E_NRPS.hmm
# target sequence database:        /var/www/git/sempi_web/sempi_web/media/pipeline_output/24962/0/proteins.fasta
# domain reporting threshold:      score >= 60.4
# - - - - - - - - - - - - - - - - - - - - - - - - - - - - - - - - - - - -

Query:       E_NRPS_ali  [M=306]
Scores for complete sequences (score includes all domains):
   --- full sequence ---   --- best 1 domain ---    -#dom-
    E-value  score  bias    E-value  score  bias    exp  N  Sequence                 Description
    ------- ------ -----    ------- ------ -----   ---- --  --------                 -----------
    2.3e-17   55.8   0.1    3.3e-17   55.2   0.1    1.2  0  AVAG00591_full_contig_58  # 66967 # 68545 # -1
    1.1e-13   43.6   0.0    1.5e-13   43.2   0.0    1.2  0  AVAG00591_full_contig_53  # 61698 # 63297 # -1
    2.9e-12   39.0   0.0    4.7e-12   38.3   0.0    1.2  0  AVAG00591_full_contig_51  # 58288 # 60847 # -1
    5.2e-11   34.9   0.0    6.4e-11   34.6   0.0    1.0  0  AVAG00591_full_contig_57  # 66372 # 66861 # -1


Domain annotation for each sequence (and alignments):
>> AVAG00591_full_contig_58  # 66967 # 68545 # -1
   [No individual domains that satisfy reporting thresholds (although complete target did)]

>> AVAG00591_full_contig_53  # 61698 # 63297 # -1
   [No individual domains that satisfy reporting thresholds (although complete target did)]

>> AVAG00591_full_contig_51  # 58288 # 60847 # -1
   [No individual domains that satisfy reporting thresholds (although complete target did)]

>> AVAG00591_full_contig_57  # 66372 # 66861 # -1
   [No individual domains that satisfy reporting thresholds (although complete target did)]


Internal pipeline statistics summary:
-------------------------------------
Query model(s):                              1  (306 nodes)
Target sequences:                           74  (17223 residues searched)
Passed MSV filter:                         5  (0.0675676); expected 1.5 (0.02)
Passed bias filter:                        5  (0.0675676); expected 1.5 (0.02)
Passed Vit filter:                         4  (0.0540541); expected 0.1 (0.001)
Passed Fwd filter:                         4  (0.0540541); expected 0.0 (1e-05)
Initial search space (Z):                 74  [actual number of targets]
Domain search space  (domZ):               4  [number of targets reported over threshold]
# CPU time: 0.00u 0.00s 00:00:00.00 Elapsed: 00:00:00.01
# Mc/sec: 527.02
//
[ok]
