# Supplementary material for: Bdelloid rotifers deploy horizontally acquired biosynthetic genes against a fungal pathogen
Source: Nat Commun. 2024 Jul 18;15:5787. doi: 10.1038/s41467-024-49919-1 (PMC11258130; doi:10.1038/s41467-024-49919-1)
Supplement: Supplementary file 15 — Supplementary Data 11 [file 41467_2024_49919_MOESM15_ESM.zip › project AVAG00591 scaffold/hmmer_output/KR_PKS_hmmer.search]

# hmmsearch :: search profile(s) against a sequence database
# HMMER 3.1b2 (February 2015); http://hmmer.org/
# Copyright (C) 2015 Howard Hughes Medical Institute.
# Freely distributed under the GNU General Public License (GPLv3).
# - - - - - - - - - - - - - - - - - - - - - - - - - - - - - - - - - - - -
# query HMM file:                  /var/www/git/PhaBiP2/pipeline/DB/hmm_profiles_search/KR_PKS.hmm
# target sequence database:        /var/www/git/sempi_web/sempi_web/media/pipeline_output/24962/0/proteins.fasta
# domain reporting threshold:      score >= 20
# - - - - - - - - - - - - - - - - - - - - - - - - - - - - - - - - - - - -

Query:       KR_PKS_ali  [M=174]
Scores for complete sequences (score includes all domains):
   --- full sequence ---   --- best 1 domain ---    -#dom-
    E-value  score  bias    E-value  score  bias    exp  N  Sequence                 Description
    ------- ------ -----    ------- ------ -----   ---- --  --------                 -----------
    6.8e-35  113.6   0.0    1.1e-34  112.9   0.0    1.3  1  AVAG00591_full_contig_59  # 68912 # 70523 # -1
    5.6e-11   35.7   0.0    7.7e-11   35.2   0.0    1.2  1  AVAG00591_full_contig_35  # 42478 # 42928 # 1
    8.8e-06   18.8   0.0    1.4e-05   18.1   0.0    1.4  0  AVAG00591_full_contig_36  # 42969 # 43614 # 1


Domain annotation for each sequence (and alignments):
>> AVAG00591_full_contig_59  # 68912 # 70523 # -1
   #    score  bias  c-Evalue  i-Evalue hmmfrom  hmm to    alifrom  ali to    envfrom  env to     acc
 ---   ------ ----- --------- --------- ------- -------    ------- -------    ------- -------    ----
   1 !  112.9   0.0   4.5e-36   1.1e-34       1     171 [.      11     199 ..      11     202 .. 0.83

  Alignments for each domain:
  == domain 1  score: 112.9 bits;  conditional E-value: 4.5e-36
                KR_PKS_ali   1 vvlVtGgsgglGravarhLaa.rgarrlvlvgrrpda.......paaaellaeleal....garvevvaaDvadreavaallaev 73 
                               + l+ Gg gglG+ + r++ + r+++rl l++rr++a       p+ +e+ ++l+++     a++++v++Dv++ e+v++l++++
  AVAG00591_full_contig_59  11 TILISGGCGGLGLTMSRWMIEkRCVKRLMLMSRRSVAqieqvdnPEYGEW-QRLQQAaktyDAHIDLVQIDVTNFEDVRNLIEQL 94 
                               689******************66789*****9983322333333333444.33432212237899******************** PP

                KR_PKS_ali  74 raelgpldgvvhaagvlddg.laeltaeelervlapkvdgalnlhellrd..p.ldafvlfsSvaavlgaagqaayaaanaflda 154
                                ++  p++g++h+a v +d+ l +l++e l+ vl pk++ga+nlh++ +   p l++fvlfsS+   +    +++y a n+fld 
  AVAG00591_full_contig_59  95 SQTPYPIRGIIHSAVVQEDRsLGKLSQENLTHVLGPKARGAWNLHRASELaaPsLHFFVLFSSIRNHMIDLASGGYNAGNQFLDI 179
                               *9999***********99999*************************9963345599************9999************* PP

                KR_PKS_ali 155 laearralg...alsiawgl 171
                               la++r+++    als++ ++
  AVAG00591_full_contig_59 180 LARYRAEKLnlpALSVSLPA 199
                               ***98665347888888776 PP

>> AVAG00591_full_contig_35  # 42478 # 42928 # 1
   #    score  bias  c-Evalue  i-Evalue hmmfrom  hmm to    alifrom  ali to    envfrom  env to     acc
 ---   ------ ----- --------- --------- ------- -------    ------- -------    ------- -------    ----
   1 !   35.2   0.0   3.1e-12   7.7e-11       1      72 [.      72     142 ..      72     148 .. 0.78

  Alignments for each domain:
  == domain 1  score: 35.2 bits;  conditional E-value: 3.1e-12
                KR_PKS_ali   1 vvlVtGgsgglGravarhLaargarrlvlvgrrpdapaaael...laelealgarvevvaaDvadreavaallae 72 
                               ++l+tG++gg+G+++a +La+r a ++vl +r     +++e+   +++++++  rv ++ +D++d  a++  +++
  AVAG00591_full_contig_35  72 TYLITGAAGGIGKQTAFELAKRDA-KVVLFARP---SNLQEAiddVKKVARDSKRVSGYPIDLSDLRAIKTGIEQ 142
                               8***********************.9*****94...2333331224455556789**********9998776655 PP

>> AVAG00591_full_contig_36  # 42969 # 43614 # 1
   [No individual domains that satisfy reporting thresholds (although complete target did)]


Internal pipeline statistics summary:
-------------------------------------
Query model(s):                              1  (174 nodes)
Target sequences:                           74  (17223 residues searched)
Passed MSV filter:                         5  (0.0675676); expected 1.5 (0.02)
Passed bias filter:                        5  (0.0675676); expected 1.5 (0.02)
Passed Vit filter:                         4  (0.0540541); expected 0.1 (0.001)
Passed Fwd filter:                         3  (0.0405405); expected 0.0 (1e-05)
Initial search space (Z):                 74  [actual number of targets]
Domain search space  (domZ):               3  [number of targets reported over threshold]
# CPU time: 0.00u 0.00s 00:00:00.00 Elapsed: 00:00:00.00
# Mc/sec: inf
//
[ok]
