# Supplementary material for: Bdelloid rotifers deploy horizontally acquired biosynthetic genes against a fungal pathogen
Source: Nat Commun. 2024 Jul 18;15:5787. doi: 10.1038/s41467-024-49919-1 (PMC11258130; doi:10.1038/s41467-024-49919-1)
Supplement: Supplementary file 15 — Supplementary Data 11 [file 41467_2024_49919_MOESM15_ESM.zip › project AVAG00591 scaffold/hmmer_output/KSQ_PKS_hmmer.search]

# hmmsearch :: search profile(s) against a sequence database
# HMMER 3.1b2 (February 2015); http://hmmer.org/
# Copyright (C) 2015 Howard Hughes Medical Institute.
# Freely distributed under the GNU General Public License (GPLv3).
# - - - - - - - - - - - - - - - - - - - - - - - - - - - - - - - - - - - -
# query HMM file:                  /var/www/git/PhaBiP2/pipeline/DB/hmm_profiles_search/KSQ_PKS.hmm
# target sequence database:        /var/www/git/sempi_web/sempi_web/media/pipeline_output/24962/0/proteins.fasta
# domain reporting threshold:      score >= 72
# - - - - - - - - - - - - - - - - - - - - - - - - - - - - - - - - - - - -

Query:       hyb_KS  [M=429]
Scores for complete sequences (score includes all domains):
   --- full sequence ---   --- best 1 domain ---    -#dom-
    E-value  score  bias    E-value  score  bias    exp  N  Sequence                 Description
    ------- ------ -----    ------- ------ -----   ---- --  --------                 -----------
    7.2e-58  188.6   0.0    8.8e-58  188.3   0.0    1.0  1  AVAG00591_full_contig_62  # 76750 # 77563 # -1
    2.3e-42  137.5   0.1    2.9e-42  137.2   0.1    1.0  1  AVAG00591_full_contig_61  # 75957 # 76545 # -1


Domain annotation for each sequence (and alignments):
>> AVAG00591_full_contig_62  # 76750 # 77563 # -1
   #    score  bias  c-Evalue  i-Evalue hmmfrom  hmm to    alifrom  ali to    envfrom  env to     acc
 ---   ------ ----- --------- --------- ------- -------    ------- -------    ------- -------    ----
   1 !  188.3   0.0   2.4e-59   8.8e-58       1     239 [.       9     253 ..       9     256 .. 0.89

  Alignments for each domain:
  == domain 1  score: 188.3 bits;  conditional E-value: 2.4e-59
                    hyb_KS   1 epiaivglacrfpggakdleafWellkegvdavrevpeerwdaskl....ydedp.eapgktyvraggfl..edvdefdaeffgi 78 
                               epia+v++ac f+g++++++ +W++l++++d+ + +p+er d +++    +++d+ ++ +++ +r g fl   + d+f+++ffg+
  AVAG00591_full_contig_62   9 EPIAVVAIACEFAGDIHSATDLWHVLEQSKDVGSAIPQERADLASFsahmVNQDKdNQLSQNLIRGGYFLsnAQWDTFEQSFFGL 93 
                               8***************************************987654111145555466778888999999444569********* PP

                    hyb_KS  79 spreaeslDPqqRlllevawealenaglapeklagsktgvfvgvlssdyaalelkeeeaeaidaysltGneksvaagrlsyllgl 163
                               s++ea s+DP +Rll+    + +e+ag++ ek+ gs+t+v++g +s+d a ++ +++  e +   ++  +++  aa+rl+y+++l
  AVAG00591_full_contig_62  94 SNNEALSIDPAHRLLMLKFVHLIEDAGYTLEKMYGSRTSVHIGQFSTDNALTVSRMK-PEFRLRLHGPNASLYNAAARLAYHFNL 177
                               **************************************************9999863.3333333344456667899******** PP

                    hyb_KS 164 rGPslavdtacsssLvavhlacqsLragEsdlAlaggvnlilspkitillsklralspdGrcktFdasAdGlvrge 239
                               +GP +++d acsssL av +a+q+LragE+d+A+ ggvn + +p+ ++  s + a spdGr+++F+ +A+G+++g+
  AVAG00591_full_contig_62 178 NGPNVSLDVACSSSLEAVRQAIQTLRAGEADMAVCGGVNAVYTPENILSGSLIGAQSPDGRSRSFSIDANGYAKGN 253
                               ************************************************************************9986 PP

>> AVAG00591_full_contig_61  # 75957 # 76545 # -1
   #    score  bias  c-Evalue  i-Evalue hmmfrom  hmm to    alifrom  ali to    envfrom  env to     acc
 ---   ------ ----- --------- --------- ------- -------    ------- -------    ------- -------    ----
   1 !  137.2   0.1   7.9e-44   2.9e-42     306     427 ..       1     122 [.       1     124 [. 0.98

  Alignments for each domain:
  == domain 1  score: 137.2 bits;  conditional E-value: 7.9e-44
                    hyb_KS 306 vEaHGtgtsLGDpiEvealaevlgkarskeqpllvgsvKtniGHleaaaGiagliKvvLalkheeippslhfkkpnprieleelp 390
                               +EaHGtgt++GDpiE +al + +++  s + pll+gs+K+n+GH e aaGia+liKv+++++h++ipp++hf+++np+ie ++ +
  AVAG00591_full_contig_61   1 MEAHGTGTPVGDPIEANALGQFFHR-SSMDPPLLIGSIKSNLGHTEGAAGIAALIKVAMCMRHRAIPPNMHFTALNPKIEAQRYN 84 
                               59*********************88.8999******************************************************* PP

                    hyb_KS 391 levateavpwpe.eekkrvagvssfGlsGtnahvvlee 427
                               l+v ++ vp+p+ ++++ + g++sfG++G  +h ++ee
  AVAG00591_full_contig_61  85 LHVVQHYVPFPSvTNNPTIIGINSFGMGGNTTHAIVEE 122
                               ***********98999********************98 PP


Internal pipeline statistics summary:
-------------------------------------
Query model(s):                              1  (429 nodes)
Target sequences:                           74  (17223 residues searched)
Passed MSV filter:                         2  (0.027027); expected 1.5 (0.02)
Passed bias filter:                        2  (0.027027); expected 1.5 (0.02)
Passed Vit filter:                         2  (0.027027); expected 0.1 (0.001)
Passed Fwd filter:                         2  (0.027027); expected 0.0 (1e-05)
Initial search space (Z):                 74  [actual number of targets]
Domain search space  (domZ):               2  [number of targets reported over threshold]
# CPU time: 0.00u 0.00s 00:00:00.00 Elapsed: 00:00:00.01
# Mc/sec: 738.87
//
[ok]
