# Supplementary material for: Bdelloid rotifers deploy horizontally acquired biosynthetic genes against a fungal pathogen
Source: Nat Commun. 2024 Jul 18;15:5787. doi: 10.1038/s41467-024-49919-1 (PMC11258130; doi:10.1038/s41467-024-49919-1)
Supplement: Supplementary file 15 — Supplementary Data 11 [file 41467_2024_49919_MOESM15_ESM.zip › project AVAG00591 scaffold/hmmer_output/KS_PKS_hmmer.search]

# hmmsearch :: search profile(s) against a sequence database
# HMMER 3.1b2 (February 2015); http://hmmer.org/
# Copyright (C) 2015 Howard Hughes Medical Institute.
# Freely distributed under the GNU General Public License (GPLv3).
# - - - - - - - - - - - - - - - - - - - - - - - - - - - - - - - - - - - -
# query HMM file:                  /var/www/git/PhaBiP2/pipeline/DB/hmm_profiles_search/KS_PKS.hmm
# target sequence database:        /var/www/git/sempi_web/sempi_web/media/pipeline_output/24962/0/proteins.fasta
# domain reporting threshold:      score >= 72
# - - - - - - - - - - - - - - - - - - - - - - - - - - - - - - - - - - - -

Query:       KS_PKS_ali  [M=408]
Scores for complete sequences (score includes all domains):
   --- full sequence ---   --- best 1 domain ---    -#dom-
    E-value  score  bias    E-value  score  bias    exp  N  Sequence                 Description
    ------- ------ -----    ------- ------ -----   ---- --  --------                 -----------
    1.3e-55  181.4   0.1    1.6e-55  181.1   0.1    1.0  1  AVAG00591_full_contig_62  # 76750 # 77563 # -1
    3.3e-43  140.5   0.1    3.9e-43  140.3   0.1    1.0  1  AVAG00591_full_contig_61  # 75957 # 76545 # -1


Domain annotation for each sequence (and alignments):
>> AVAG00591_full_contig_62  # 76750 # 77563 # -1
   #    score  bias  c-Evalue  i-Evalue hmmfrom  hmm to    alifrom  ali to    envfrom  env to     acc
 ---   ------ ----- --------- --------- ------- -------    ------- -------    ------- -------    ----
   1 !  181.1   0.1   4.4e-57   1.6e-55       1     222 [.      11     252 ..      11     254 .. 0.85

  Alignments for each domain:
  == domain 1  score: 181.1 bits;  conditional E-value: 4.4e-57
                KS_PKS_ali   1 IAIvGmacrfPg.aespeelwellaegrdaisevpadrwd......alyd.d...a.gksyvr.ggfled..vdefDaeffgisp 70 
                               IA+v++ac f+g ++s  +lw++l++ +d+ s +p++r d      ++++ d   +  +  +r g fl++   d+f+ +ffg+s+
  AVAG00591_full_contig_62  11 IAVVAIACEFAGdIHSATDLWHVLEQSKDVGSAIPQERADlasfsaHMVNqDkdnQlSQNLIRgGYFLSNaqWDTFEQSFFGLSN 95 
                               9*************************************9996554322233343334456799999**664589*********** PP

                KS_PKS_ali  71 reaeamdpqqrllLeaawealedagidpeslrgsrtgvfvGvlgqdy....rela.e..legylatgsaasvlagrisyllgleG 148
                               +ea ++dp +rll+    + +edag++ e++ gsrt v +G +++d     ++++ e  l +  +++ +   +a+r++y+++l+G
  AVAG00591_full_contig_62  96 NEALSIDPAHRLLMLKFVHLIEDAGYTLEKMYGSRTSVHIGQFSTDNaltvSRMKpEfrL-RLHGPNASLYNAAARLAYHFNLNG 179
                               *****************************************9888752222344443212.23334456777899********** PP

                KS_PKS_ali 149 psltvdtacsSslvAlhlAvqaLrsgecdlalaGGvnllltpetfvefsrqrlglspdgrcrpfdaaadGtvlG 222
                               p +++d acsSsl A+ +A+q Lr+ge+d+a++GGvn + tpe++ + s  ++  spdgr+r+f+ +a+G++ G
  AVAG00591_full_contig_62 180 PNVSLDVACSSSLEAVRQAIQTLRAGEADMAVCGGVNAVYTPENILSGSLIGA-QSPDGRSRSFSIDANGYAKG 252
                               **********************************************9999663.9****************987 PP

>> AVAG00591_full_contig_61  # 75957 # 76545 # -1
   #    score  bias  c-Evalue  i-Evalue hmmfrom  hmm to    alifrom  ali to    envfrom  env to     acc
 ---   ------ ----- --------- --------- ------- -------    ------- -------    ------- -------    ----
   1 !  140.3   0.1     1e-44   3.9e-43     291     407 ..       2     123 ..       1     124 [. 0.94

  Alignments for each domain:
  == domain 1  score: 140.3 bits;  conditional E-value: 1e-44
                KS_PKS_ali 291 eahGtGtplgDpiEaeallavfgra..daplalgsvKsniGhteaaaGvaglikvllalrhgllpptlhvdepnpeidlsasplr 373
                               eahGtGtp+gDpiEa+al + f+r+  d pl++gs+Ksn+Ghte+aaG+a+likv++++rh+++pp++h++++np+i+ ++ +l+
  AVAG00591_full_contig_61   2 EAHGTGTPVGDPIEANALGQFFHRSsmDPPLLIGSIKSNLGHTEGAAGIAALIKVAMCMRHRAIPPNMHFTALNPKIEAQRYNLH 86 
                               9*********************96655668******************************************************* PP

                KS_PKS_ali 374 lltearpwp...grprragvssfGfgGtnahvvleea 407
                               ++++  p+p   ++p   g++sfG+gG  +h+++ee+
  AVAG00591_full_contig_61  87 VVQHYVPFPsvtNNPTIIGINSFGMGGNTTHAIVEEY 123
                               ****9999877666889******************98 PP


Internal pipeline statistics summary:
-------------------------------------
Query model(s):                              1  (408 nodes)
Target sequences:                           74  (17223 residues searched)
Passed MSV filter:                         2  (0.027027); expected 1.5 (0.02)
Passed bias filter:                        2  (0.027027); expected 1.5 (0.02)
Passed Vit filter:                         2  (0.027027); expected 0.1 (0.001)
Passed Fwd filter:                         2  (0.027027); expected 0.0 (1e-05)
Initial search space (Z):                 74  [actual number of targets]
Domain search space  (domZ):               2  [number of targets reported over threshold]
# CPU time: 0.01u 0.00s 00:00:00.01 Elapsed: 00:00:00.01
# Mc/sec: 702.70
//
[ok]
