# Supplementary material for: Bdelloid rotifers deploy horizontally acquired biosynthetic genes against a fungal pathogen
Source: Nat Commun. 2024 Jul 18;15:5787. doi: 10.1038/s41467-024-49919-1 (PMC11258130; doi:10.1038/s41467-024-49919-1)
Supplement: Supplementary file 15 — Supplementary Data 11 [file 41467_2024_49919_MOESM15_ESM.zip › project AVAG00591 scaffold/hmmer_output/PCP_hmmer.search]

# hmmsearch :: search profile(s) against a sequence database
# HMMER 3.1b2 (February 2015); http://hmmer.org/
# Copyright (C) 2015 Howard Hughes Medical Institute.
# Freely distributed under the GNU General Public License (GPLv3).
# - - - - - - - - - - - - - - - - - - - - - - - - - - - - - - - - - - - -
# query HMM file:                  /var/www/git/PhaBiP2/pipeline/DB/hmm_profiles_search/PCP.hmm
# target sequence database:        /var/www/git/sempi_web/sempi_web/media/pipeline_output/24962/0/proteins.fasta
# domain reporting threshold:      score >= 21.9
# - - - - - - - - - - - - - - - - - - - - - - - - - - - - - - - - - - - -

Query:       PCP_ali  [M=69]
Scores for complete sequences (score includes all domains):
   --- full sequence ---   --- best 1 domain ---    -#dom-
    E-value  score  bias    E-value  score  bias    exp  N  Sequence                 Description
    ------- ------ -----    ------- ------ -----   ---- --  --------                 -----------
    8.8e-14   44.2   0.0    1.7e-13   43.3   0.0    1.5  1  AVAG00591_full_contig_51  # 58288 # 60847 # -1
    8.5e-13   41.0   0.0    1.5e-12   40.2   0.0    1.4  1  AVAG00591_full_contig_54  # 63418 # 64387 # -1
    1.4e-11   37.2   0.0    2.5e-11   36.3   0.0    1.4  1  AVAG00591_full_contig_47  # 54406 # 57175 # -1
    4.3e-06   19.6   0.0    1.1e-05   18.3   0.0    1.7  0  AVAG00591_full_contig_59  # 68912 # 70523 # -1


Domain annotation for each sequence (and alignments):
>> AVAG00591_full_contig_51  # 58288 # 60847 # -1
   #    score  bias  c-Evalue  i-Evalue hmmfrom  hmm to    alifrom  ali to    envfrom  env to     acc
 ---   ------ ----- --------- --------- ------- -------    ------- -------    ------- -------    ----
   1 !   43.3   0.0     9e-15   1.7e-13       1      67 [.     263     332 ..     263     334 .. 0.88

  Alignments for each domain:
  == domain 1  score: 43.3 bits;  conditional E-value: 9e-15
                   PCP_ali   1 EraLaeiwaevLgvervgvdddFfelGGdSllairlvsrlrerlgv...elpvrdlfeaptiaalaalle 67 
                               Er++ ++w+e+L+ ++++ + +Ff +GG+Sll+i++ +r +  +++   +++++++f+++ti + a  ++
  AVAG00591_full_contig_51 263 ERRIHSLWCEILQCKQISTTVNFFGIGGHSLLLIQIYHRYKIMFKFdthAVNIAQMFQHSTIVDHACFIQ 332
                               8999***********************************99888763234568*********99888776 PP

>> AVAG00591_full_contig_54  # 63418 # 64387 # -1
   #    score  bias  c-Evalue  i-Evalue hmmfrom  hmm to    alifrom  ali to    envfrom  env to     acc
 ---   ------ ----- --------- --------- ------- -------    ------- -------    ------- -------    ----
   1 !   40.2   0.0   8.3e-14   1.5e-12       3      67 ..     227     295 ..     225     296 .. 0.85

  Alignments for each domain:
  == domain 1  score: 40.2 bits;  conditional E-value: 8.3e-14
                   PCP_ali   3 aLaeiwaevLgver.vgvdddFfelGGdSllairlvsrlrerlgv...elpvrdlfeaptiaalaalle 67 
                                + ++w+e+L+ +   + + +Ff +GG+S+l+++l +r +  + +    +++ ++f+++ti + a+lle
  AVAG00591_full_contig_54 227 EIHKLWCEILKCDVpASKTSNFFSVGGHSMLLMQLYHRYQTLFMFdskTISITSFFRQSTIGEHAKLLE 295
                               6789******9984267789*******************9998543337899************99986 PP

>> AVAG00591_full_contig_47  # 54406 # 57175 # -1
   #    score  bias  c-Evalue  i-Evalue hmmfrom  hmm to    alifrom  ali to    envfrom  env to     acc
 ---   ------ ----- --------- --------- ------- -------    ------- -------    ------- -------    ----
   1 !   36.3   0.0   1.4e-12   2.5e-11       1      67 [.     239     305 ..     239     306 .. 0.97

  Alignments for each domain:
  == domain 1  score: 36.3 bits;  conditional E-value: 1.4e-12
                   PCP_ali   1 EraLaeiwaevLgvervgvdddFfelGGdSllairlvsrlrerlgvelpvrdlfeaptiaalaalle 67 
                               E++L+ i+a+ ++ve++ v+  F +lGG+Sl +i   s +re++  ++ v  l+++p+i++la+ le
  AVAG00591_full_contig_47 239 EQRLLPIFAQAFHVESPNVNVPFGQLGGTSLDVIMALSMIREQIYKNIGVTVLYDNPSIRQLAQILE 305
                               99******************************************99*****************9875 PP

>> AVAG00591_full_contig_59  # 68912 # 70523 # -1
   [No individual domains that satisfy reporting thresholds (although complete target did)]


Internal pipeline statistics summary:
-------------------------------------
Query model(s):                              1  (69 nodes)
Target sequences:                           74  (17223 residues searched)
Passed MSV filter:                         6  (0.0810811); expected 1.5 (0.02)
Passed bias filter:                        6  (0.0810811); expected 1.5 (0.02)
Passed Vit filter:                         4  (0.0540541); expected 0.1 (0.001)
Passed Fwd filter:                         4  (0.0540541); expected 0.0 (1e-05)
Initial search space (Z):                 74  [actual number of targets]
Domain search space  (domZ):               4  [number of targets reported over threshold]
# CPU time: 0.00u 0.00s 00:00:00.00 Elapsed: 00:00:00.00
# Mc/sec: inf
//
[ok]
