# Supplementary material for: Bdelloid rotifers deploy horizontally acquired biosynthetic genes against a fungal pathogen
Source: Nat Commun. 2024 Jul 18;15:5787. doi: 10.1038/s41467-024-49919-1 (PMC11258130; doi:10.1038/s41467-024-49919-1)
Supplement: Supplementary file 15 — Supplementary Data 11 [file 41467_2024_49919_MOESM15_ESM.zip › project AVAG00591 scaffold/hmmer_output/PF00109_5-Ring_PM_hmmer.search]

# hmmsearch :: search profile(s) against a sequence database
# HMMER 3.1b2 (February 2015); http://hmmer.org/
# Copyright (C) 2015 Howard Hughes Medical Institute.
# Freely distributed under the GNU General Public License (GPLv3).
# - - - - - - - - - - - - - - - - - - - - - - - - - - - - - - - - - - - -
# query HMM file:                  /var/www/git/PhaBiP2/pipeline/DB/hmm_profiles_search/PF00109_5-Ring_PM.hmm
# target sequence database:        /var/www/git/sempi_web/sempi_web/media/pipeline_output/24962/0/proteins.fasta
# domain reporting threshold:      score >= 20.9
# - - - - - - - - - - - - - - - - - - - - - - - - - - - - - - - - - - - -

Query:       ketoacyl-synt  [M=253]
Accession:   PF00109.26
Description: Beta-ketoacyl synthase, N-terminal domain
Scores for complete sequences (score includes all domains):
   --- full sequence ---   --- best 1 domain ---    -#dom-
    E-value  score  bias    E-value  score  bias    exp  N  Sequence                 Description
    ------- ------ -----    ------- ------ -----   ---- --  --------                 -----------
    8.1e-50  161.9   0.1    9.9e-50  161.6   0.1    1.1  1  AVAG00591_full_contig_62  # 76750 # 77563 # -1


Domain annotation for each sequence (and alignments):
>> AVAG00591_full_contig_62  # 76750 # 77563 # -1
   #    score  bias  c-Evalue  i-Evalue hmmfrom  hmm to    alifrom  ali to    envfrom  env to     acc
 ---   ------ ----- --------- --------- ------- -------    ------- -------    ------- -------    ----
   1 !  161.6   0.1   1.3e-51   9.9e-50       2     239 ..       9     252 ..       8     253 .. 0.88

  Alignments for each domain:
  == domain 1  score: 161.6 bits;  conditional E-value: 1.3e-51
                               --EEEEEEEEEBTTBSS.HHHHHHHHHTT---EEES-TTSSCGTTSB......TSSTTEEE-BSS.EEE..S...TTEGGTTSTH CS
             ketoacyl-synt   2 epvaivGmgarfPggnd.veefwelLlegrdaiselpadrwdadkly......dpparaagkiktklggfld...vddfdpeffg 76 
                               ep+a+v++++ f+g  + + ++w +L +++d  s +p++r d   ++      d+++++ +    + g+fl     d+f+++ffg
  AVAG00591_full_contig_62   9 EPIAVVAIACEFAGDIHsATDLWHVLEQSKDVGSAIPQERADLASFSahmvnqDKDNQLSQNLI-RGGYFLSnaqWDTFEQSFFG 92 
                               89************9999**********************999988766565333333333322.3488888755689******* PP

                               HHHHHHCTS-HHHHHHHHHHHHHHHHHTS-HHTCTTGGEEEEEEESSTHHHHHHHHHHHTTGGGSCTTHHHHHSTTHHHHHHHHH CS
             ketoacyl-synt  77 ispreaeamdpqqrllleaawealedagltpeeldgsrvgvfiGvgagdyaalaaldedgsevkaspkavgavlanviagrisya 161
                                s +ea ++dp++rll+    + +edag+t e++ gsr+ v iG  + d+ al++++++ +  + + +  +a +   +a+r++y+
  AVAG00591_full_contig_62  93 LSNNEALSIDPAHRLLMLKFVHLIEDAGYTLEKMYGSRTSVHIGQFSTDN-ALTVSRMKPE-FRLRLHGPNA-SLYNAAARLAYH 174
                               ************************************************88.5677777774.7777745555.667799****** PP

                               HT--SSEEEEESGGGHHHHHHHHHHHHHHTTS-SEEEEEEEE---SHHHHHHHHHTTBB-TTSGGGTTBTTB-SB-BB CS
             ketoacyl-synt 162 lglrGpsvtvdtACsSslvavhaavqslrsgeadvalaGGvellltpeavagfsaagllspdgrckafdpkadGfvlG 239
                               ++l Gp+v++d ACsSsl av +a+q lr+gead+a++GGv++  tpe++ + s +g+ spdgr+++f+ +a+G+  G
  AVAG00591_full_contig_62 175 FNLNGPNVSLDVACSSSLEAVRQAIQTLRAGEADMAVCGGVNAVYTPENILSGSLIGAQSPDGRSRSFSIDANGYAKG 252
                               **************************************************************************9876 PP


Internal pipeline statistics summary:
-------------------------------------
Query model(s):                              1  (253 nodes)
Target sequences:                           74  (17223 residues searched)
Passed MSV filter:                         2  (0.027027); expected 1.5 (0.02)
Passed bias filter:                        2  (0.027027); expected 1.5 (0.02)
Passed Vit filter:                         1  (0.0135135); expected 0.1 (0.001)
Passed Fwd filter:                         1  (0.0135135); expected 0.0 (1e-05)
Initial search space (Z):                 74  [actual number of targets]
Domain search space  (domZ):               1  [number of targets reported over threshold]
# CPU time: 0.00u 0.00s 00:00:00.00 Elapsed: 00:00:00.00
# Mc/sec: inf
//
[ok]
