# Supplementary material for: Bdelloid rotifers deploy horizontally acquired biosynthetic genes against a fungal pathogen
Source: Nat Commun. 2024 Jul 18;15:5787. doi: 10.1038/s41467-024-49919-1 (PMC11258130; doi:10.1038/s41467-024-49919-1)
Supplement: Supplementary file 15 — Supplementary Data 11 [file 41467_2024_49919_MOESM15_ESM.zip › project AVAG00591 scaffold/hmmer_output/PF00201_Glyco_PM_hmmer.search]

# hmmsearch :: search profile(s) against a sequence database
# HMMER 3.1b2 (February 2015); http://hmmer.org/
# Copyright (C) 2015 Howard Hughes Medical Institute.
# Freely distributed under the GNU General Public License (GPLv3).
# - - - - - - - - - - - - - - - - - - - - - - - - - - - - - - - - - - - -
# query HMM file:                  /var/www/git/PhaBiP2/pipeline/DB/hmm_profiles_search/PF00201_Glyco_PM.hmm
# target sequence database:        /var/www/git/sempi_web/sempi_web/media/pipeline_output/24962/0/proteins.fasta
# domain reporting threshold:      score >= 19.8
# - - - - - - - - - - - - - - - - - - - - - - - - - - - - - - - - - - - -

Query:       UDPGT  [M=499]
Accession:   PF00201.18
Description: UDP-glucoronosyl and UDP-glucosyl transferase
Scores for complete sequences (score includes all domains):
   --- full sequence ---   --- best 1 domain ---    -#dom-
    E-value  score  bias    E-value  score  bias    exp  N  Sequence                 Description
    ------- ------ -----    ------- ------ -----   ---- --  --------                 -----------
    2.8e-10   31.7   1.3    4.3e-09   27.8   0.0    2.7  1  AVAG00591_full_contig_34  # 40396 # 42052 # -1


Domain annotation for each sequence (and alignments):
>> AVAG00591_full_contig_34  # 40396 # 42052 # -1
   #    score  bias  c-Evalue  i-Evalue hmmfrom  hmm to    alifrom  ali to    envfrom  env to     acc
 ---   ------ ----- --------- --------- ------- -------    ------- -------    ------- -------    ----
   1 !   27.8   0.0   5.8e-11   4.3e-09     331     487 ..     372     544 ..     359     549 .. 0.81

  Alignments for each domain:
  == domain 1  score: 27.8 bits;  conditional E-value: 5.8e-11
                     UDPGT 331 PqndlLgHPktkAFvtHaGangvyEaisnGvPmvglPlFgdqrdNikrmeakgaavtlnv................kemtsedll 399
                                q  +L   ++k F++H G+ +  E+i+   P+ ++P+  dq  N +++++ g +++l+                  ++ts+ + 
  AVAG00591_full_contig_34 372 QQKWILQENSIKLFLSHCGMGSCSEGIYFQKPILCMPFNMDQFINGNSIVQLGIGLSLFNppslyqsllrpyhfydYNFTSDSVT 456
                               5777888999*********************************************998742222222222222222468****** PP

                     UDPGT 400 nAlkevindksyke..nimrLsslhkDrPvkPLDravfWiefvmrhkGAk.hlRaaahdLtWyqyhsLDvigfll.avvvtvafi 480
                                 l e+ +++sy++  nim L   h       L +av  ief++  +G      +    L +yq + LD i   +   + +v+++
  AVAG00591_full_contig_34 457 RKLTEIWENDSYQRmiNIMSLEMKHA----GGLKQAVKEIEFLVSLNGNLdRYAPFQSTLVFYQRYLLDLIIIIViLPMTIVVYG 537
                               ************97668999988775....5799**************85145677889**********8876551456778999 PP

                     UDPGT 481 ivkeclf 487
                                +k+c+ 
  AVAG00591_full_contig_34 538 LIKCCKR 544
                               99*9975 PP


Internal pipeline statistics summary:
-------------------------------------
Query model(s):                              1  (499 nodes)
Target sequences:                           74  (17223 residues searched)
Passed MSV filter:                         2  (0.027027); expected 1.5 (0.02)
Passed bias filter:                        2  (0.027027); expected 1.5 (0.02)
Passed Vit filter:                         1  (0.0135135); expected 0.1 (0.001)
Passed Fwd filter:                         1  (0.0135135); expected 0.0 (1e-05)
Initial search space (Z):                 74  [actual number of targets]
Domain search space  (domZ):               1  [number of targets reported over threshold]
# CPU time: 0.00u 0.01s 00:00:00.01 Elapsed: 00:00:00.01
# Mc/sec: 859.43
//
[ok]
