# Supplementary material for: Bdelloid rotifers deploy horizontally acquired biosynthetic genes against a fungal pathogen
Source: Nat Commun. 2024 Jul 18;15:5787. doi: 10.1038/s41467-024-49919-1 (PMC11258130; doi:10.1038/s41467-024-49919-1)
Supplement: Supplementary file 15 — Supplementary Data 11 [file 41467_2024_49919_MOESM15_ESM.zip › project AVAG00591 scaffold/hmmer_output/PF02801_6-Ring_PM_hmmer.search]

# hmmsearch :: search profile(s) against a sequence database
# HMMER 3.1b2 (February 2015); http://hmmer.org/
# Copyright (C) 2015 Howard Hughes Medical Institute.
# Freely distributed under the GNU General Public License (GPLv3).
# - - - - - - - - - - - - - - - - - - - - - - - - - - - - - - - - - - - -
# query HMM file:                  /var/www/git/PhaBiP2/pipeline/DB/hmm_profiles_search/PF02801_6-Ring_PM.hmm
# target sequence database:        /var/www/git/sempi_web/sempi_web/media/pipeline_output/24962/0/proteins.fasta
# domain reporting threshold:      score >= 21.5
# - - - - - - - - - - - - - - - - - - - - - - - - - - - - - - - - - - - -

Query:       Ketoacyl-synt_C  [M=118]
Accession:   PF02801.22
Description: Beta-ketoacyl synthase, C-terminal domain
Scores for complete sequences (score includes all domains):
   --- full sequence ---   --- best 1 domain ---    -#dom-
    E-value  score  bias    E-value  score  bias    exp  N  Sequence                 Description
    ------- ------ -----    ------- ------ -----   ---- --  --------                 -----------
    2.9e-30   97.0   0.1    4.3e-30   96.5   0.1    1.3  1  AVAG00591_full_contig_61  # 75957 # 76545 # -1


Domain annotation for each sequence (and alignments):
>> AVAG00591_full_contig_61  # 75957 # 76545 # -1
   #    score  bias  c-Evalue  i-Evalue hmmfrom  hmm to    alifrom  ali to    envfrom  env to     acc
 ---   ------ ----- --------- --------- ------- -------    ------- -------    ------- -------    ----
   1 !   96.5   0.1   5.8e-32   4.3e-30      48     117 ..       2      71 ..       1      72 [. 0.98

  Alignments for each domain:
  == domain 1  score: 96.5 bits;  conditional E-value: 5.8e-32
                               E-SS-SSHHHHHHHHHHHHHHHGGGGGSCTSEEE-THHHH-B-GGGHHHHHHHHHHHHHHHTEE--BTT- CS
           Ketoacyl-synt_C  48 eahgtgtplgDpiElealkkvfgekarkqplavgSvKsniGHleaAaGvaelikvvlalkhgvipptlnl 117
                               eahgtgtp+gDpiE++al + f +++ + pl +gS+Ksn+GH+e+AaG+a+likv+++++h++ipp++++
  AVAG00591_full_contig_61   2 EAHGTGTPVGDPIEANALGQFFHRSSMDPPLLIGSIKSNLGHTEGAAGIAALIKVAMCMRHRAIPPNMHF 71 
                               9************************99******************************************8 PP


Internal pipeline statistics summary:
-------------------------------------
Query model(s):                              1  (118 nodes)
Target sequences:                           74  (17223 residues searched)
Passed MSV filter:                         1  (0.0135135); expected 1.5 (0.02)
Passed bias filter:                        1  (0.0135135); expected 1.5 (0.02)
Passed Vit filter:                         1  (0.0135135); expected 0.1 (0.001)
Passed Fwd filter:                         1  (0.0135135); expected 0.0 (1e-05)
Initial search space (Z):                 74  [actual number of targets]
Domain search space  (domZ):               1  [number of targets reported over threshold]
# CPU time: 0.00u 0.00s 00:00:00.00 Elapsed: 00:00:00.00
# Mc/sec: inf
//
[ok]
