# Supplementary material for: Bdelloid rotifers deploy horizontally acquired biosynthetic genes against a fungal pathogen
Source: Nat Commun. 2024 Jul 18;15:5787. doi: 10.1038/s41467-024-49919-1 (PMC11258130; doi:10.1038/s41467-024-49919-1)
Supplement: Supplementary file 15 — Supplementary Data 11 [file 41467_2024_49919_MOESM15_ESM.zip › project AVAG00591 scaffold/hmmer_output/PF16197_6-Ring#5-Ring_PM_hmmer.search]

# hmmsearch :: search profile(s) against a sequence database
# HMMER 3.1b2 (February 2015); http://hmmer.org/
# Copyright (C) 2015 Howard Hughes Medical Institute.
# Freely distributed under the GNU General Public License (GPLv3).
# - - - - - - - - - - - - - - - - - - - - - - - - - - - - - - - - - - - -
# query HMM file:                  /var/www/git/PhaBiP2/pipeline/DB/hmm_profiles_search/PF16197_6-Ring#5-Ring_PM.hmm
# target sequence database:        /var/www/git/sempi_web/sempi_web/media/pipeline_output/24962/0/proteins.fasta
# domain reporting threshold:      score >= 30
# - - - - - - - - - - - - - - - - - - - - - - - - - - - - - - - - - - - -

Query:       KAsynt_C_assoc  [M=112]
Accession:   PF16197.5
Description: Ketoacyl-synthetase C-terminal extension
Scores for complete sequences (score includes all domains):
   --- full sequence ---   --- best 1 domain ---    -#dom-
    E-value  score  bias    E-value  score  bias    exp  N  Sequence                 Description
    ------- ------ -----    ------- ------ -----   ---- --  --------                 -----------
    1.1e-11   37.4   0.1    1.8e-11   36.8   0.1    1.3  1  AVAG00591_full_contig_61  # 75957 # 76545 # -1


Domain annotation for each sequence (and alignments):
>> AVAG00591_full_contig_61  # 75957 # 76545 # -1
   #    score  bias  c-Evalue  i-Evalue hmmfrom  hmm to    alifrom  ali to    envfrom  env to     acc
 ---   ------ ----- --------- --------- ------- -------    ------- -------    ------- -------    ----
   1 !   36.8   0.1   2.4e-13   1.8e-11       2      53 ..      75     130 ..      75     158 .. 0.83

  Alignments for each domain:
  == domain 1  score: 36.8 bits;  conditional E-value: 2.4e-13
            KAsynt_C_assoc   2 npeipaleegrlkVvteptpwpggi.....vgvNsfGfGGsnvHviLksnkkekrke 53 
                               np+i+  ++ +l+Vv+  +p+p  +     +g+NsfG+GG  +H+i+++++ +++k 
  AVAG00591_full_contig_61  75 NPKIE-AQRYNLHVVQHYVPFPSVTnnptiIGINSFGMGGNTTHAIVEEYRPQQKKL 130
                               89***.9**************999889999*******************99666553 PP


Internal pipeline statistics summary:
-------------------------------------
Query model(s):                              1  (112 nodes)
Target sequences:                           74  (17223 residues searched)
Passed MSV filter:                         3  (0.0405405); expected 1.5 (0.02)
Passed bias filter:                        3  (0.0405405); expected 1.5 (0.02)
Passed Vit filter:                         1  (0.0135135); expected 0.1 (0.001)
Passed Fwd filter:                         1  (0.0135135); expected 0.0 (1e-05)
Initial search space (Z):                 74  [actual number of targets]
Domain search space  (domZ):               1  [number of targets reported over threshold]
# CPU time: 0.00u 0.00s 00:00:00.00 Elapsed: 00:00:00.00
# Mc/sec: inf
//
[ok]
