# Supplementary material for: Bdelloid rotifers deploy horizontally acquired biosynthetic genes against a fungal pathogen
Source: Nat Commun. 2024 Jul 18;15:5787. doi: 10.1038/s41467-024-49919-1 (PMC11258130; doi:10.1038/s41467-024-49919-1)
Supplement: Supplementary file 15 — Supplementary Data 11 [file 41467_2024_49919_MOESM15_ESM.zip › project AVAG00591 scaffold/prodigal_output/genes.txt]

DEFINITION  seqnum=1;seqlen=98730;seqhdr="AVAG00591_full_contig <unknown description>";version=Prodigal.v2.6.3;run_type=Metagenomic;model="32|Orientia_tsutsugamushi_Boryong|B|30.5|11|1";gc_cont=30.50;transl_table=11;uses_sd=1
FEATURES             Location/Qualifiers
     CDS             complement(<1..309)
                     /note="ID=1_1;partial=10;start_type=GTG;rbs_motif=None;rbs_spacer=None;gc_cont=0.337;conf=98.27;score=17.57;cscore=24.04;sscore=-6.47;rscore=-1.10;uscore=-4.20;tscore=-1.17;"
     CDS             complement(455..775)
                     /note="ID=1_2;partial=00;start_type=ATG;rbs_motif=None;rbs_spacer=None;gc_cont=0.336;conf=97.09;score=15.26;cscore=16.66;sscore=-1.40;rscore=-1.10;uscore=-2.41;tscore=2.76;"
     CDS             2413..3444
                     /note="ID=1_3;partial=00;start_type=ATG;rbs_motif=None;rbs_spacer=None;gc_cont=0.266;conf=100.00;score=79.01;cscore=77.13;sscore=1.87;rscore=-1.10;uscore=0.21;tscore=2.76;"
     CDS             complement(3722..4393)
                     /note="ID=1_4;partial=00;start_type=ATG;rbs_motif=None;rbs_spacer=None;gc_cont=0.381;conf=100.00;score=56.05;cscore=55.31;sscore=0.74;rscore=-1.10;uscore=-0.27;tscore=2.76;"
     CDS             complement(7662..8069)
                     /note="ID=1_5;partial=00;start_type=GTG;rbs_motif=None;rbs_spacer=None;gc_cont=0.319;conf=99.10;score=20.46;cscore=26.11;sscore=-5.65;rscore=-1.10;uscore=-2.73;tscore=-1.17;"
     CDS             complement(8402..8842)
                     /note="ID=1_6;partial=00;start_type=ATG;rbs_motif=None;rbs_spacer=None;gc_cont=0.422;conf=96.97;score=15.08;cscore=17.37;sscore=-2.29;rscore=-1.10;uscore=-3.30;tscore=2.76;"
     CDS             complement(9570..9836)
                     /note="ID=1_7;partial=00;start_type=ATG;rbs_motif=GGA/GAG/AGG;rbs_spacer=5-10bp;gc_cont=0.378;conf=99.24;score=21.22;cscore=17.17;sscore=4.05;rscore=2.17;uscore=-0.23;tscore=2.76;"
     CDS             complement(11308..12186)
                     /note="ID=1_8;partial=00;start_type=ATG;rbs_motif=None;rbs_spacer=None;gc_cont=0.253;conf=100.00;score=46.42;cscore=45.03;sscore=1.39;rscore=-1.10;uscore=0.37;tscore=2.76;"
     CDS             15490..16101
                     /note="ID=1_9;partial=00;start_type=ATG;rbs_motif=GGA/GAG/AGG;rbs_spacer=5-10bp;gc_cont=0.364;conf=99.99;score=41.43;cscore=37.62;sscore=3.81;rscore=2.17;uscore=-1.13;tscore=2.76;"
     CDS             16178..16429
                     /note="ID=1_10;partial=00;start_type=GTG;rbs_motif=None;rbs_spacer=None;gc_cont=0.357;conf=92.37;score=10.85;cscore=11.41;sscore=-0.57;rscore=-1.10;uscore=1.71;tscore=-1.18;"
     CDS             complement(16782..16916)
                     /note="ID=1_11;partial=00;start_type=ATG;rbs_motif=None;rbs_spacer=None;gc_cont=0.296;conf=64.62;score=2.62;cscore=1.37;sscore=1.25;rscore=-2.08;uscore=1.21;tscore=1.46;"
     CDS             complement(16974..17255)
                     /note="ID=1_12;partial=00;start_type=TTG;rbs_motif=GGA/GAG/AGG;rbs_spacer=5-10bp;gc_cont=0.355;conf=66.95;score=3.07;cscore=8.04;sscore=-4.97;rscore=2.17;uscore=2.01;tscore=-9.15;"
     CDS             complement(17363..19294)
                     /note="ID=1_13;partial=00;start_type=ATG;rbs_motif=None;rbs_spacer=None;gc_cont=0.228;conf=99.99;score=203.69;cscore=198.68;sscore=5.01;rscore=-1.10;uscore=3.99;tscore=2.76;"
     CDS             complement(21201..21473)
                     /note="ID=1_14;partial=00;start_type=ATG;rbs_motif=None;rbs_spacer=None;gc_cont=0.341;conf=98.49;score=18.18;cscore=15.11;sscore=3.07;rscore=-1.10;uscore=2.06;tscore=2.76;"
     CDS             complement(22838..23008)
                     /note="ID=1_15;partial=00;start_type=ATG;rbs_motif=None;rbs_spacer=None;gc_cont=0.327;conf=77.03;score=5.26;cscore=4.91;sscore=0.35;rscore=-1.63;uscore=0.78;tscore=1.86;"
     CDS             23350..23931
                     /note="ID=1_16;partial=00;start_type=ATG;rbs_motif=None;rbs_spacer=None;gc_cont=0.321;conf=100.00;score=55.26;cscore=53.46;sscore=1.81;rscore=-1.10;uscore=0.14;tscore=2.76;"
     CDS             complement(24587..24985)
                     /note="ID=1_17;partial=00;start_type=ATG;rbs_motif=None;rbs_spacer=None;gc_cont=0.248;conf=100.00;score=52.57;cscore=49.67;sscore=2.90;rscore=-1.10;uscore=1.24;tscore=2.76;"
     CDS             complement(25053..25796)
                     /note="ID=1_18;partial=00;start_type=GTG;rbs_motif=None;rbs_spacer=None;gc_cont=0.249;conf=100.00;score=70.43;cscore=73.90;sscore=-3.47;rscore=-1.10;uscore=-0.55;tscore=-1.17;"
     CDS             complement(26905..27174)
                     /note="ID=1_19;partial=00;start_type=TTG;rbs_motif=None;rbs_spacer=None;gc_cont=0.285;conf=92.21;score=10.75;cscore=22.58;sscore=-11.83;rscore=-1.10;uscore=-1.59;tscore=-9.15;"
     CDS             complement(27236..27826)
                     /note="ID=1_20;partial=00;start_type=ATG;rbs_motif=None;rbs_spacer=None;gc_cont=0.349;conf=100.00;score=67.61;cscore=66.06;sscore=1.54;rscore=-1.10;uscore=0.53;tscore=2.76;"
     CDS             complement(29090..29293)
                     /note="ID=1_21;partial=00;start_type=ATG;rbs_motif=None;rbs_spacer=None;gc_cont=0.324;conf=80.55;score=6.18;cscore=5.39;sscore=0.79;rscore=-1.36;uscore=0.59;tscore=2.22;"
     CDS             30120..30539
                     /note="ID=1_22;partial=00;start_type=ATG;rbs_motif=None;rbs_spacer=None;gc_cont=0.348;conf=99.98;score=38.06;cscore=38.63;sscore=-0.57;rscore=-1.10;uscore=-2.24;tscore=2.76;"
     CDS             31716..32138
                     /note="ID=1_23;partial=00;start_type=ATG;rbs_motif=None;rbs_spacer=None;gc_cont=0.508;conf=80.81;score=6.25;cscore=7.51;sscore=-1.26;rscore=-1.10;uscore=-2.27;tscore=2.76;"
     CDS             32354..32623
                     /note="ID=1_24;partial=00;start_type=ATG;rbs_motif=None;rbs_spacer=None;gc_cont=0.270;conf=99.98;score=37.16;cscore=36.06;sscore=1.10;rscore=-1.10;uscore=0.09;tscore=2.76;"
     CDS             33995..34162
                     /note="ID=1_25;partial=00;start_type=ATG;rbs_motif=None;rbs_spacer=None;gc_cont=0.304;conf=53.35;score=0.58;cscore=0.56;sscore=0.02;rscore=-1.66;uscore=0.51;tscore=1.82;"
     CDS             34331..34645
                     /note="ID=1_26;partial=00;start_type=ATG;rbs_motif=None;rbs_spacer=None;gc_cont=0.273;conf=95.19;score=12.98;cscore=11.58;sscore=1.41;rscore=-1.10;uscore=-0.26;tscore=2.76;"
     CDS             34772..35101
                     /note="ID=1_27;partial=00;start_type=GTG;rbs_motif=None;rbs_spacer=None;gc_cont=0.267;conf=74.88;score=4.75;cscore=6.30;sscore=-1.55;rscore=-1.10;uscore=0.72;tscore=-1.17;"
     CDS             35133..35324
                     /note="ID=1_28;partial=00;start_type=ATG;rbs_motif=None;rbs_spacer=None;gc_cont=0.250;conf=92.52;score=10.94;cscore=10.26;sscore=0.68;rscore=-1.45;uscore=-0.89;tscore=2.09;"
     CDS             35439..35699
                     /note="ID=1_29;partial=00;start_type=ATG;rbs_motif=None;rbs_spacer=None;gc_cont=0.230;conf=86.69;score=8.15;cscore=8.79;sscore=-0.64;rscore=-1.10;uscore=-2.31;tscore=2.76;"
     CDS             35659..36360
                     /note="ID=1_30;partial=00;start_type=TTG;rbs_motif=None;rbs_spacer=None;gc_cont=0.288;conf=99.50;score=23.06;cscore=30.72;sscore=-7.66;rscore=-1.10;uscore=2.59;tscore=-9.15;"
     CDS             complement(36914..37045)
                     /note="ID=1_31;partial=00;start_type=ATG;rbs_motif=None;rbs_spacer=None;gc_cont=0.242;conf=57.10;score=1.24;cscore=3.79;sscore=-2.55;rscore=-2.12;uscore=-1.19;tscore=1.43;"
     CDS             complement(37500..38216)
                     /note="ID=1_32;partial=00;start_type=ATG;rbs_motif=None;rbs_spacer=None;gc_cont=0.300;conf=100.00;score=60.77;cscore=60.00;sscore=0.77;rscore=-1.10;uscore=-0.24;tscore=2.76;"
     CDS             39614..40099
                     /note="ID=1_33;partial=00;start_type=ATG;rbs_motif=None;rbs_spacer=None;gc_cont=0.305;conf=99.98;score=36.92;cscore=36.52;sscore=0.40;rscore=-1.10;uscore=-1.26;tscore=2.76;"
     CDS             complement(40397..42052)
                     /note="ID=1_34;partial=00;start_type=ATG;rbs_motif=None;rbs_spacer=None;gc_cont=0.307;conf=100.00;score=130.62;cscore=130.16;sscore=0.47;rscore=-1.10;uscore=-0.55;tscore=2.76;"
     CDS             42479..42928
                     /note="ID=1_35;partial=00;start_type=ATG;rbs_motif=None;rbs_spacer=None;gc_cont=0.338;conf=100.00;score=58.98;cscore=59.32;sscore=-0.33;rscore=-1.10;uscore=-2.00;tscore=2.76;"
     CDS             42970..43614
                     /note="ID=1_36;partial=00;start_type=ATG;rbs_motif=None;rbs_spacer=None;gc_cont=0.332;conf=100.00;score=79.02;cscore=76.45;sscore=2.57;rscore=-1.10;uscore=0.08;tscore=2.76;"
     CDS             complement(43885..44961)
                     /note="ID=1_37;partial=00;start_type=ATG;rbs_motif=None;rbs_spacer=None;gc_cont=0.211;conf=100.00;score=154.36;cscore=152.60;sscore=1.76;rscore=-1.10;uscore=0.75;tscore=2.76;"
     CDS             complement(47068..47406)
                     /note="ID=1_38;partial=00;start_type=TTG;rbs_motif=None;rbs_spacer=None;gc_cont=0.201;conf=95.86;score=13.66;cscore=21.14;sscore=-7.47;rscore=-1.10;uscore=3.42;tscore=-9.15;"
     CDS             complement(47768..48331)
                     /note="ID=1_39;partial=00;start_type=ATG;rbs_motif=None;rbs_spacer=None;gc_cont=0.222;conf=100.00;score=71.13;cscore=70.07;sscore=1.05;rscore=-1.10;uscore=0.04;tscore=2.76;"
     CDS             48577..48912
                     /note="ID=1_40;partial=00;start_type=ATG;rbs_motif=None;rbs_spacer=None;gc_cont=0.369;conf=89.10;score=9.14;cscore=8.01;sscore=1.14;rscore=-1.10;uscore=-0.53;tscore=2.76;"
     CDS             complement(49085..49429)
                     /note="ID=1_41;partial=00;start_type=ATG;rbs_motif=None;rbs_spacer=None;gc_cont=0.191;conf=99.56;score=23.55;cscore=24.65;sscore=-1.10;rscore=-1.10;uscore=-2.12;tscore=2.76;"
     CDS             complement(49699..49980)
                     /note="ID=1_42;partial=00;start_type=ATG;rbs_motif=None;rbs_spacer=None;gc_cont=0.273;conf=97.90;score=16.72;cscore=15.80;sscore=0.92;rscore=-1.10;uscore=-0.09;tscore=2.76;"
     CDS             complement(50186..50503)
                     /note="ID=1_43;partial=00;start_type=ATG;rbs_motif=None;rbs_spacer=None;gc_cont=0.274;conf=82.85;score=6.85;cscore=6.50;sscore=0.35;rscore=-1.10;uscore=-1.31;tscore=2.76;"
     CDS             complement(50671..50898)
                     /note="ID=1_44;partial=00;start_type=ATG;rbs_motif=None;rbs_spacer=None;gc_cont=0.224;conf=71.55;score=4.01;cscore=2.33;sscore=1.69;rscore=-1.22;uscore=1.07;tscore=2.49;"
     CDS             51674..51832
                     /note="ID=1_45;partial=00;start_type=ATG;rbs_motif=GGA/GAG/AGG;rbs_spacer=5-10bp;gc_cont=0.308;conf=79.06;score=5.78;cscore=3.89;sscore=1.89;rscore=1.35;uscore=-1.19;tscore=1.72;"
     CDS             complement(52515..54008)
                     /note="ID=1_46;partial=00;start_type=ATG;rbs_motif=None;rbs_spacer=None;gc_cont=0.286;conf=100.00;score=164.15;cscore=167.19;sscore=-3.04;rscore=-1.10;uscore=-4.05;tscore=2.76;"
     CDS             complement(54407..57175)
                     /note="ID=1_47;partial=00;start_type=TTG;rbs_motif=None;rbs_spacer=None;gc_cont=0.348;conf=99.99;score=197.05;cscore=208.90;sscore=-11.85;rscore=-1.10;uscore=-1.60;tscore=-9.15;"
     CDS             complement(57345..57656)
                     /note="ID=1_48;partial=00;start_type=GTG;rbs_motif=None;rbs_spacer=None;gc_cont=0.337;conf=82.84;score=6.85;cscore=8.77;sscore=-1.92;rscore=-1.10;uscore=0.35;tscore=-1.17;"
     CDS             complement(57753..58043)
                     /note="ID=1_49;partial=00;start_type=ATG;rbs_motif=None;rbs_spacer=None;gc_cont=0.381;conf=86.45;score=8.06;cscore=7.56;sscore=0.50;rscore=-1.10;uscore=-1.95;tscore=2.76;"
     CDS             complement(58089..58289)
                     /note="ID=1_50;partial=00;start_type=ATG;rbs_motif=None;rbs_spacer=None;gc_cont=0.279;conf=99.21;score=21.05;cscore=17.58;sscore=3.47;rscore=-1.38;uscore=-10.01;tscore=2.19;"
     CDS             complement(58289..60847)
                     /note="ID=1_51;partial=00;start_type=ATG;rbs_motif=None;rbs_spacer=None;gc_cont=0.399;conf=99.99;score=217.16;cscore=216.00;sscore=1.16;rscore=-1.10;uscore=0.14;tscore=2.76;"
     CDS             complement(61360..61590)
                     /note="ID=1_52;partial=00;start_type=GTG;rbs_motif=GGAG/GAGG;rbs_spacer=5-10bp;gc_cont=0.303;conf=84.12;score=7.25;cscore=5.46;sscore=1.79;rscore=6.69;uscore=-3.62;tscore=-1.29;"
     CDS             complement(61699..63297)
                     /note="ID=1_53;partial=00;start_type=GTG;rbs_motif=None;rbs_spacer=None;gc_cont=0.313;conf=100.00;score=150.16;cscore=155.74;sscore=-5.58;rscore=-1.10;uscore=-3.31;tscore=-1.17;"
     CDS             complement(63419..64387)
                     /note="ID=1_54;partial=00;start_type=ATG;rbs_motif=None;rbs_spacer=None;gc_cont=0.323;conf=100.00;score=111.69;cscore=112.50;sscore=-0.81;rscore=-1.10;uscore=-3.40;tscore=2.76;"
     CDS             complement(64420..64824)
                     /note="ID=1_55;partial=00;start_type=GTG;rbs_motif=None;rbs_spacer=None;gc_cont=0.360;conf=66.10;score=2.90;cscore=6.77;sscore=-3.87;rscore=-1.10;uscore=-1.60;tscore=-1.17;"
     CDS             complement(64980..66317)
                     /note="ID=1_56;partial=00;start_type=ATG;rbs_motif=GGA/GAG/AGG;rbs_spacer=5-10bp;gc_cont=0.213;conf=99.99;score=182.82;cscore=176.71;sscore=6.11;rscore=2.17;uscore=0.50;tscore=2.76;"
     CDS             complement(66373..66861)
                     /note="ID=1_57;partial=00;start_type=ATG;rbs_motif=None;rbs_spacer=None;gc_cont=0.237;conf=100.00;score=49.64;cscore=51.89;sscore=-2.25;rscore=-1.10;uscore=-3.91;tscore=2.76;"
     CDS             complement(66968..68545)
                     /note="ID=1_58;partial=00;start_type=ATG;rbs_motif=None;rbs_spacer=None;gc_cont=0.376;conf=100.00;score=71.22;cscore=68.10;sscore=3.12;rscore=-1.10;uscore=2.11;tscore=2.76;"
     CDS             complement(68913..70523)
                     /note="ID=1_59;partial=00;start_type=ATG;rbs_motif=AGGAG;rbs_spacer=5-10bp;gc_cont=0.364;conf=100.00;score=175.10;cscore=163.53;sscore=11.58;rscore=9.86;uscore=-1.79;tscore=2.76;"
     CDS             complement(70572..75965)
                     /note="ID=1_60;partial=00;start_type=ATG;rbs_motif=None;rbs_spacer=None;gc_cont=0.356;conf=99.99;score=598.71;cscore=596.62;sscore=2.08;rscore=-1.10;uscore=-0.83;tscore=2.76;"
     CDS             complement(75958..76545)
                     /note="ID=1_61;partial=00;start_type=GTG;rbs_motif=None;rbs_spacer=None;gc_cont=0.344;conf=100.00;score=45.82;cscore=48.18;sscore=-2.37;rscore=-1.10;uscore=0.56;tscore=-1.17;"
     CDS             complement(76751..77563)
                     /note="ID=1_62;partial=00;start_type=ATG;rbs_motif=None;rbs_spacer=None;gc_cont=0.368;conf=100.00;score=102.14;cscore=102.39;sscore=-0.25;rscore=-1.10;uscore=-1.27;tscore=2.76;"
     CDS             81077..82519
                     /note="ID=1_63;partial=00;start_type=ATG;rbs_motif=None;rbs_spacer=None;gc_cont=0.291;conf=100.00;score=171.99;cscore=170.40;sscore=1.59;rscore=-1.10;uscore=-0.07;tscore=2.76;"
     CDS             82568..83179
                     /note="ID=1_64;partial=00;start_type=TTG;rbs_motif=None;rbs_spacer=None;gc_cont=0.291;conf=100.00;score=74.41;cscore=83.00;sscore=-8.59;rscore=-1.10;uscore=0.91;tscore=-9.15;"
     CDS             complement(83295..83429)
                     /note="ID=1_65;partial=00;start_type=ATG;rbs_motif=None;rbs_spacer=None;gc_cont=0.363;conf=71.61;score=4.02;cscore=4.80;sscore=-0.78;rscore=-2.08;uscore=0.49;tscore=1.46;"
     CDS             83617..83922
                     /note="ID=1_66;partial=00;start_type=ATG;rbs_motif=None;rbs_spacer=None;gc_cont=0.281;conf=99.54;score=23.43;cscore=23.11;sscore=0.32;rscore=-1.10;uscore=-1.34;tscore=2.76;"
     CDS             83909..84229
                     /note="ID=1_67;partial=00;start_type=TTG;rbs_motif=None;rbs_spacer=None;gc_cont=0.265;conf=98.50;score=18.20;cscore=27.00;sscore=-8.80;rscore=-1.10;uscore=0.26;tscore=-9.15;"
     CDS             84236..84523
                     /note="ID=1_68;partial=00;start_type=ATG;rbs_motif=None;rbs_spacer=None;gc_cont=0.233;conf=93.80;score=11.82;cscore=9.99;sscore=1.82;rscore=-1.10;uscore=-1.05;tscore=2.76;"
     CDS             84772..85734
                     /note="ID=1_69;partial=00;start_type=TTG;rbs_motif=None;rbs_spacer=None;gc_cont=0.388;conf=100.00;score=105.55;cscore=114.80;sscore=-9.25;rscore=-1.10;uscore=1.65;tscore=-9.15;"
     CDS             complement(85915..87336)
                     /note="ID=1_70;partial=00;start_type=ATG;rbs_motif=None;rbs_spacer=None;gc_cont=0.405;conf=100.00;score=74.74;cscore=76.39;sscore=-1.65;rscore=-1.10;uscore=-2.66;tscore=2.76;"
     CDS             complement(89611..89748)
                     /note="ID=1_71;partial=00;start_type=ATG;rbs_motif=None;rbs_spacer=None;gc_cont=0.384;conf=86.99;score=8.27;cscore=10.63;sscore=-2.36;rscore=-2.03;uscore=-1.17;tscore=1.49;"
     CDS             complement(90324..90641)
                     /note="ID=1_72;partial=00;start_type=TTG;rbs_motif=None;rbs_spacer=None;gc_cont=0.362;conf=99.60;score=24.03;cscore=34.27;sscore=-10.24;rscore=-1.10;uscore=0.65;tscore=-9.15;"
     CDS             complement(90975..91511)
                     /note="ID=1_73;partial=00;start_type=TTG;rbs_motif=None;rbs_spacer=None;gc_cont=0.330;conf=99.98;score=36.92;cscore=46.23;sscore=-9.31;rscore=-1.10;uscore=1.58;tscore=-9.15;"
     CDS             93416..94369
                     /note="ID=1_74;partial=00;start_type=GTG;rbs_motif=GGA/GAG/AGG;rbs_spacer=5-10bp;gc_cont=0.435;conf=100.00;score=47.90;cscore=48.08;sscore=-0.18;rscore=2.17;uscore=-1.17;tscore=-1.17;"
//
