# Supplementary material for: Bdelloid rotifers deploy horizontally acquired biosynthetic genes against a fungal pathogen
Source: Nat Commun. 2024 Jul 18;15:5787. doi: 10.1038/s41467-024-49919-1 (PMC11258130; doi:10.1038/s41467-024-49919-1)
Supplement: Supplementary file 15 — Supplementary Data 11 [file 41467_2024_49919_MOESM15_ESM.zip › project AVAG00591 scaffold/prodigal_output/sequence.fasta]

>AVAG00591_full_contig <unknown description>
tttcgatagaccagtaatattgtaatatgcagtatcatccagagaagcatcattatcaaa
atcaaatgctatgttgctttgagtaactgtacgaaagctgttgaatattttctcaatgtc
ttgagaagtaaaagaaacaagatcagaatcaaatggaataattcgatgaatggcttcata
agacaattgtcctctgcagaaatgatcgccacaacaacgagctccaggtgatatatatat
tcctcgtttgataaacaatgtattcctatcttcttcatttaatcgagttcgattattgca
gtttctcactccacaaacaatacaagaactaaacagataataaaaataagatccctaaaa
acatcttttcatattttacttttcatctttgctacatcgattcactctgatctttactga
ttcaatttgttttgatgtctgagtagattttgtgttatttttctcttctaaacccatatt
ctatatatacaaaaaatatttcacatgttaaagttacatgagatattacttcttcaattt
catcgtcgttttcattcaatttatcatcatcaataaggtcatcaatctggtcctttgttt
tacgataccatctttcatactttgatcggcatcctttgcaaacataagacgtacaatcgt
gtcttttatgacaccgagcagagagatatagtttcagcaataaattagtgatcggtcgtg
cattatcaacaactgtattacactgaaaacatcttgcccgaggattacgaggcattgtat
attgtcaaattaacggtaacgaattgaacgttaaacaaaatatatatgacagaacggaaa
aaaatgacgtcatcatcgtcaacgaatagttctgtctttaagtatcttttttaaaatgaa
gtatttctcatttgaaattgacctaacaaattgaattaaaataataaagttgttcttaca
gaaatttcaaaatgttaatattgactaatgtcgaaaaattacaagatatattaacatgtc
atcattttaaggctgaaaaatgttgctttttaacacaaaagatataagaattttttattt
gagatatgtctgaatatcctttgaatgaaaattatattaactgtcgcttctatcaaaaac
aataattaaataataattgactaatacataaaaaaagtgaatttttcgtgcatcgaacat
agtttttgacttttatgaataccgggaccaactcgaaattaaatgatttatataccagtt
tgtagcgctttcttcgctctatcaaatggtatataagcgaaagcggctcacgcaaaaaat
gtattgaaaaagtcaaaattagataaaataatgtataaaataatatatttttaatagtag
taaattatagaaaaatagtagtaataattggtttaaagacatgatctttatatagaacga
tgcagaattcaatgctctttccaatgaagataaaatgagctttatatatttttcaaaggt
tttctgttttagtcaaaaactggcccattataaatacaaataatatgtataaaagcccct
ataatattttatgatattttcacatgaaagcatgttcaaatacgcttagtattgcttgaa
tttgctctaatatagcttatctcactttcctagaacaatttctcgacgaagttttgataa
attcctttgagcccattttccattgcttatacgcccctgtcctttaaagtagagctgtga
tgtggtatggtatattcctacatgatcataaggacttttacatatacatgatgtatgagt
gttttcctttcgttcttggtctttttcctatatgcacatatatatatatatatacacgtt
tctctatatgtatatatgtgtgtgtgaagatatacatatatcttacgtttctcttctctc
tctctctttccgatctacttgtctctctatttccaataaagaactcttcatatatattca
cttaaatatatacgttcattgcttggaactacaagacgtgacagaaagtgatgatgagat
tatcgaataagatatatgaatatttttactattgcaaattacgatagtttttgaaatctt
ataagaaaaaggaacaatcgatgcgtgatgaattatgtattttaaaatttaagaatttta
tattgtatttgatgaattagtggaaataaattactaaatatttgtgacatgatgacatgt
tgtttataaaaagaaagttcttgctaagttcacagtttgaaaaccataaaatatattttc
taagtatacatgaagcataatgatagagagaaaaaatagagcagaatttcctttcaattt
cgattatatcactgaataagtatataaatatgttgattcaatatagaaaacttcattctt
tatcaaagtaaaatgtcatctacatcaaataacactgtcaatgaatatcaacgaccaact
aatcgtacagttatatttattttatttgcaattttatttataccatcattattatgttca
atatttattttttacaattgtattcgaatgcgagaattacgtcaacatccaccaaatcgt
gttatacttactttacttgtacttttattgattcaagtaaattttctaaattataaaatt
aaaaaatctaaattattttctctttcaaaggctttattcgaccttccatgtcgattatat
tatctttataaaggtacatcacctattcataatgaaatattctgtcaactatggagtttt
actataacaacattaaatgtcgtaggtttacatttaatggccttaggatcaattgaaaga
tatcttcttgtatttcatcatcgatatatatcaaaatatcgtttatatttatcaacaata
ccaataattatttgtataatttatccaatcatatggtatgttacattaatgtatacagca
tggtggtgtacatatacacctgattatggtgaagttgaatgtggattaccatgttatata
acagcatcttcattttatttatcatttattatttatgttcatcatttaataccggtattt
acaacaacatttgctaatattattttagttggacgtgtattacatcaacaagctaaaatg
aaacgaaataattcttggcgaaaaaatttacaaatgacaacacaattactttcaattgct
tttctttatcttattctctggttaccacattgtattcttgcttctattcctttatttgta
caaggtgatataagcattcaagcaagatttctttatacagaatattttgctaatttaact
tcaatctttgtttgtctttgtccatttattgcattaattggtcttaatcatttacataat
aaaataaaatatgggattcaaattatacgaaaatgctttttgccatgttacgatagacaa
gtggcttcagttgcacctgaatagcatcaaattaaaataatgaacaattctcttttcttt
ctcgtttataacctttagttattgatctttatgttgttttgtatcgtttgaaataaaagg
gtgtgggtgttgggtgggtggggtgggtgtaagtgtagagagatgactccttcacccaca
cccatttctaaacctttgattcgtttgatcatatatatgcgttcgttttctcctctatgg
tcggtctgatgtggtgtgtatctgtgtgtatttatcatcatcaaataaactctagcaagt
actagaaattccatttagttgatacgagaacatcttcatctagttgtcttaaacttcgaa
tagtcactctttgtccacgcgccaaaagacatactgcaggaattgctactgcacctgaat
ttggcatctgtttagtcggagtccgaacaccatcgatgataaaagtaaattctccgattg
cattttttggaatatcaagttctaatccaattactcccttatcacctttaaatttcggta
agtcactatgaatcgattttgtattataaacaatatcaccggtatatggatcatatgacc
aagcacttgccgatgaacccaaataaccaaaaagactccagtcaggctctatattccaat
ctaatagaaatccaacacctatctgccaatttttcactgcttcgacatgaaattctaaaa
accattttcctgaatgtaattttgcctctgttgagacgggaaaccagatgactcttgatt
cgttgacccattccactgtgcgaccatcagcactgaatacaagaggagaatcatctgttc
ttgatggtaaagaaaaacgaaaagaaccaaagtcattcatttgttctgatgaaaacgttg
aagaatccaacaggtaggcctctttataggtttttccagtagtagacccgtttggatgta
agatgaagaccatgaatacgggatggacaataaatggtgtgataatacacaatactgtaa
aatgacgtctcaactccatatgtatttgcacttgtaacagaagaaaataatctgtataca
cgggtgtaaaagttaccaaatcttgtttcagaaaaacgtttctcttagaattttgcaaat
atatatatatatatatatatgtatatatgaacggtacaagagaaaggaagtgactctatt
gaatcactcaagcgaaaagcaaaaggaaagaactgagcgcatttatacactacttcaaat
taacgaaccataaattagaatgacacatgtttcagtattgcatcagattcatgtctacct
ttaacgaaggaagaacaggaaaaaaatacaaaaaaggtttttctctatatctactgtacc
gtatagtacacatttttaaccataatcatgttatttatcttaacattaagaatgtgactg
tagattcttcttttttgtctactctcatctcattttaaggccccgccccctaagaaaaag
tcagttttcgagaaaattttcgaaattgagataaatgcatgggaagatagcctgtctttg
gatcttttggaaaccataaagaattcttctcaaaacctcttttttcctgaaaaatcttca
tgatttctattgaaaaatcatgctttttttgcagtaaataaaaaatctttttcgtttgtt
ctccgtttgtattttcttaattttatttccaagatttctgggccagggtccatggtatac
ttctttttttgtttttgttcgatagagcatgccaagatgcagagcactgtagagtccttt
tttaattaacctttgtttttgattaaagatttaaagcacttatataattaggcgcccatt
ttttagcgcatagaacttctgatgccttttttcgatgaaaaagtaactatttaaaaaaag
ggctctgcagtgctctgcatcctgagatgttctttctagcaaaaaaacgaaaaaaaagtc
taccatggctatgaaccgagaagtcttggaaataagatgacctactttttagcttgtttg
cctcatgtctccggaaaacaaggtgatatcgagctgaaatttttaccacagactctcctc
ttcagccctaacgtatgctccaaatttcatttcatttgaactttcctaagccaagttcgg
tttttgagggggccttaacggatctgttcatatttataaagtgttcgaatatgtacatga
agatgaacgaagagtaagttctggcaaaattacttataaaatgtgcttatagcattcctt
tgtatcctcctatagtcttaaaagacagtccatgagaatatcgagtattcagtatgaggg
gtatactctcacgatttttacccccctaactttcaattgcatattgaagagcatcatcaa
aaactactatatccaaatttttagctcatttgagcttattttcgaagagttatgaagtac
acactgaacactactcaccaaaaactcgaaattttcatgtttttaacagatacttagttt
ttaaaacttttctccactgcttaccagctacccagaatgatttatagtgatttagataga
gaaaaggaagggctatcgaatgcataaaaatttttacagattgaagtagcaagtagcctt
cgtattcgctccacaacatacttgacatagatatcaatcttgagggtgagggtggttgtg
tttgaaataaaagtagaaagacttctaattattgatctttaagacttgtacacgatgaaa
ctcttttaaagtttgattagaatatatccatagatacgcgtcaataagtacgagtaatct
agtgaagaaggattataaaaacagagccggactcgaacctatatcttccgataaccggtc
ggctattctaccaattaaactatccgattctctcctctgccttaaataaagacaacgtat
acacattcaaaatcgaaaatataaaagttatatttctctcaggataatagttgtttatga
atcaatgttagaaatcttattgctgtacgagaacctctaaatttaaaacccgaattaaaa
taatcttctaatatagcaaaacagaactcttgtccacgattgaattaatatataaaatat
gaatacaatcaagacaatagagttaccatatttttctcgattataaaatccggagaatta
aattaaattaataaatacaacaagggtgtgggtgtggatggggtgtcttctcttccaaca
accacccttcttatgtttctttcaatgttcgatttattaatatgaaagatgtttgacttg
gaataatttgttcagacttaacaaatgatttatctgatgaaaaatcaaattttacagtac
aaatcagttttttttcttttttatataatagttgataagatttattattaaagattttct
tattaaaatcttcaactcaaattaatgaaggaaatacagtggtaattcattatcgtgcat
ctcgtattctatgtcaaattattgaaatcaaatcgaatgaatgtgttttagttaaactaa
tcccataagaagtaatgtatgtggaaagatttaacgattatccatcattaagtcgaatta
taatcgatgttgaaccgaagatctaattttatttcatataaaagataatacaactattcc
aactgcctttaaaggttacgagtgtgaaagtcgagaaaagacaatttaaacgaatgaatc
aattagtttattattattagaaaaaagaaatttaaaactgaataatttagataccatgtt
caatttgtaatccgagaagagcaactatattgggtgacatcgtgttaaggcaaatagatg
tccaatggtactgtttattgaatgactgctattcgagctttttgtgcacgcgtttcggca
ctgtcataattcttgaccacaactttagcgtctgttcgaagaacatacactcttaatccc
aaacccaaaataaatatcacttttataatgagatgtgtacgattacgaacaatatactaa
acatttcatcaagtaaaaaaccatgtttacataagacgatatagccataacctcgttcaa
tcaattgtcaataatgtggtttacgacaacaaaatgaaaaagctccgacagttcctacac
ccgcaaaagcgctacaatcaggtccatacaaataattaacatatgaaatccattgttgaa
cttcaagtttaattaaatagcgaacgctattacgtaaatattcataattttgtccattga
aataatgttttgcaccataataaatgtttccaaagaatatcaaaccagtgacacaagcaa
atacaataccagctatataatgcatgcggtgtattactgctagaaaacttttcttcacaa
tttagacaagctcgtataatccacattaaacatgtaataataaatgttggaatacaacct
ataaaaagagataaccatcgttgacgatccaaacgtctacttcgttcaattacattatca
acaatttctatgttcgataaaacagaagcacaactaggactacaacgatcatctatatta
attgtagtatcctgttgttgtgattgtgattgtgattctgaagtattattcaattcagtg
ggtaaagtaacttcagaggttgaattcacagttaattaaatgtccatagaatagttataa
atacaaaagaagtattttaacaaatatctcatgatagtagataaataaaataagaaaaaa
aaatttatgtagcaattttaacagaaaaaaagataccggcaagtaaagatatctatcatt
ttgataaaaacatcacgtcagtaaagttggcagcagattcgcgtttttttggtcggcatt
cgttagagtacttgtgttcgctctctagatgcttgtgttaggtgcagaatttaattctgt
atcgagtgatgtaatttgagggtgagtgtgggtcttatgttagaatcgccacactcaccc
cttatcggactctagtccagacttccataatcgaagttccaccgctgacaatcaactggt
tactgttgacaaaagtaagggcatcactgttttgttgcaaagcaaagtgctctatggcca
tgtcgggtgtgaccatatatagtttgtttcctccagttgtaatgaaaaagggatcattcc
catcggtccgaatcatagtcccgccgtagtcacggtcaacatagacagttctgaagttga
tcatattaaaaccgttaaagttaacttggaaacgtttatcacgcttcacttgacgtacac
aaacagaagctgtcagacagaagcttgtactgccactggtgaaaggtctgcgacacccat
catcaaaatcgatatttcgaatacgttggaagtcatcatcgtaaatgtcgataccgtcaa
aatcatcgtcaacattattcatccatagccatagatgatcgctattcgctgctacatgta
tatatgaccaatctctccttatctctggatagatcttaaatttactagttccaaattgaa
ctttatagactgcattatctgtggcacagatgaatgaatttatacgtcctcaccgaatca
catcccgtattcgtgattgtttccacgttcggcaaggatcagatattcgcgaattgtgga
gatagtgataagcgatgatgtcaggttgattgtccgaatagcttacatagaatatattat
ttccatcagacgcaagtaaatcaacagtgtaggtagcctgaatagaatgattataccact
gcggacacatttcgctataagacaatccagtagtactgatagtgcttatatgcgcttttg
tcctttcaaatcgttcttcccttacatgaaaagtgtgagtagcatcactcgaagaggttc
gtgttgtattcgaatagtcgatggtgaaatctaatggaggtaaattaaaggtgagtacgt
aggttggaatatgggcggatgggtttcgttccgtggttgcgcagtacctgtctgagaaac
cgtcaattttttgtagttgtgtttgaagtttcttcaaattatttggtttatggttatcat
tgccaggtatatgttgaagttggctgcttacagtttgtttttgggcctcgatctggtgga
tccaactctagaatcattgctctataacattaccacctagtgccgatgtattcactcacc
aatgccttttctttctccacttcgaaattttctagaatcttcttcaaataaccgctcgat
tcttccttcgagcctttgtcgaacaattgcttcacttcttcagtgaattgatccacctct
ctctggattctaaacttttttatatcaatattttcttgaattttaacacataactgctgt
aaatcctcaagatctcgaacgaagtcttgtggtggtgtcaacgatggcgaagtcatttgt
taactcaatataaaattcgacaacaatctacaataaatatatagcaaaaatgttactgat
gggatttttaagccatattgaggatggatggatggatggatgggtgagggtgtggtgtga
gtataggtactcttttcatttcacacccacacctacccatgcatgtatctacgcaaacag
ttgaattatgagaaagaatatttttgcaaatttctatctagctctttgattacgcccctc
tcaaacaaaaagaaatattgtcggtatatcgatataaccactgttgcaaaagttctgaga
caaaatgttcgttcgtttttcgagtacatgaaagcgactggtgagaatcataagtggtca
gtaagaagcagaattctgtgttttttccaaatatgtgttcagaatttttgtctgacttag
ggctgtttcactgcgaataaatgttcgaaaggctcaaaattgatgtttgtagaagcaaaa
aaggggtttttgcgcatcccatacttttcgtagatcgtatttttggacaagtttgtctca
acattattgcaaaacgttcaattctctacaaaaaattagagctaaaaaaacaaaacttat
gttcatttccctaaaagctattttcacatacatcgacatttatcaaaccaccaatttttc
acaattggccttttaaagtgcagcagattttaaatgtgtttcgtgcaatatagaagaaaa
ctagatatgacatctcgtagagcagaattcgctttacgaaacagaaatattaaaaaagcg
tttcatatttcgtctgattaaatttcaatcaaaacacaaaatagctgacagtaaaattct
gtacaaacatttattcgcagtgaaacagccctaagtcagacaaaaactctgaacacatat
ttagaaaaaacacagaattttgcttcttacttgagggtgtgggtgtgcgtgtcttcgtgc
agattagtgaatttgagatctttattttcgccaaacttcagcttaaaaaccaaatttttg
tctctttcgaagaagacgcttcctaaaggttttttagaaaccggagagtgttgatgaagg
ttacaatttttgttctacatccacaccctcacccataccgatcaattaaatacgatccat
cttgaattggtgcatatgataatgactatgaaatcactgctactgaatctttgtgtaatt
gcgaatcacgttatataagcttaacacctccatcagttttgttaaaataaattgaaattc
agttttctaagccgataacaacattttcaataatgaattttttttcattatctataaacc
tttttttagtaattatttctgatgaaaaagtatatttatgtagaagttattataatgttt
tatattatattaagtcgatgcagcagacgaggatgcaaatgggtatgagttagagagaaa
tacaatacacacattcacacctacatcttaatgtgttgtcattgtttgtataggttgtat
acgacatttttgtctataataaagaatctttaataattcacgtaattgagatgttaataa
agcgaatgtgattggtaaaactgaaaatgataaagcaaacaataaccatccaattttata
ataaattggatcaatataattagtaactacaaaactaagccatattataatagttggaaa
cgaaagtgtagtaagaattcctatcaagataataatccgacgaagaacaacaaaatctcg
tcgattagtttgttgacgattttgtaaaatagattgactttttgttttgttcatataatg
aataattgaagtatacatcaatacaatactaaacattggaaaggaataagcaatcacacc
agcatataatgtaccttgaaaatttgaaaacaaaatttcacaaaaataacattcggatat
gtattcaatccaatgttgagttaacaatggaatcaataaaagaaagtcaattaaccaatg
aataagagttaattgaaatataaattgaaaagtttgaagttgtttatatttgtataaaac
aattcgaaaaaaacgaaagcatgttaagagaaaaaatgaatgatataataaacaagtacc
aacatgtaaaagatatgaacgtatataacaccaaggataatttaatggaattatttcata
aagactaccatagagactatatccatacatatttaataaaatgcaacagataaatataat
agagatataggtattacatatgagaaacatcggagtatttagaagatatttagaacgata
tataaaaataagagaaagaattataactgaagataaaagtccaattgctgcaaaagttaa
taccattatatcgatgataagactgatagtagtattcatggcaacaatttcgtgtacgaa
tgataaggaaattttttttcatagatatttatactcgtaagcaaatgaatacaatgctac
gcctatattaaaacgtgcatttagtctagttatagatttagtataataagtatagaaaat
ctttccaaagtatttaagaagataaacttataataaaaattgatgtttaatttacttaaa
tactgaatatgaatcaagggtgtagataaaatattcatcttaaattcaaagcctcaatat
ggaaagagatcatcgaagaaacaccttcagatgacacacacacccaccttaaacgacgac
tgtctattacaataatttagaacaacagtttatcttagacaagtcttaatctgcaataga
atgggcgtttaattttaacacaaaataatttcatttgtatgtcaactgtcttcgatctag
acaacagtcagtttctagatagaaatgtttgacaagcgataaactttaggctacaaatta
aatgatcagtagaattcagtagattatggtatttttaccagtattcatcattatataaca
ttcctcgattatcacatatatattgatctacttcttgtctgtttatttgtgaactacttt
ctaaatattacatctactcgataccttacacttatgtaatagatgaatgtctttaggatt
gtttttattttaaccatagcactgtggaagcaactaacagagttacaaagaatagaaaga
tattttgacattttggattatctaaattcaaaggtttcaaatttgaaatttttcgaaaag
ctttctatggcaatctcgcttaaattaaaacttacactcaccaattctccttcgaaacat
atattcgcgttgtacaaaatgatcaaattcatacgaatgaagttctttaagtgatttcat
aacaagaaaattgtcatattagatataggaataataacaaggggaaaagatgaattttta
gatttcgatgtattacctgattcattttggattctttcaaatcctagaattcaaaaatat
ctgcgaggatctgcttttcctcttgactgatagtgatcaatcgattaaattgcgtatctg
ttgggaaaagactaagtatttcataaaaactaaaacgaatataatagagaaaagtaaacg
atacttttgcaaaaactctaaaactgcaaaagaaaagacgttgaatttggccttcaaaat
tcaaaaaatctttacttcttcattaaatattttgttactagtttttgtaaaacttttact
gatttaaattgaaaaactactgatcagaatttaattctatatcgatcatattttgatata
attactgttaatttgaattatttactgatcaaaaaatgacttaagggtccattgggactt
ttgaaaaagatcctgcaaagtccctcgaagggcaacctctcttggaatgtagaggggtga
ctgagggtgctcttcaaagatcccaggtagatgcggttttttcatagagcggaaattaga
gcattaatgaaggtgccaaatacctgcaaaaaatgcggtttatatggaccgctatatggc
agcggttttttgccttttttttctcatgggtaatagagattattactgtgatgatttttg
atggaccgacatgtatgcgctggtggaactgcgcctttattcatttattcctctcctaaa
tcgcctcttttatagacagaaacacgcagttatatatgtgcaacgaagagtcagagatat
tgatgacagaaaaagaagaaccaagaaaaaaggatagaacgatattgtcacagatattgt
tacactcccggatgcagattagacgcattcccgagcgtgtctacagagaaacaaaaaaat
tcgtccaaagaaaattctggtagagatattatgcatccaaaaatagggagaaaagatatg
tacccaaaagatcaaaagttactcttaacattggttgtgctgttcttctgtaaaagatta
acagtaagatgttgacatttactagtaggtgttgaaacaatcggcgttaatgatgacgat
gatgttgcgaagttttgcggtaaaactaactaaccggttgtatgagtaccagtgaaagat
tggtggaataaattacccgcataaaaacggggacactttcataacttctgctcacggatg
actcaatgaatggcacgaagtgttgcgatctcaaccaaccgacaaaattgaaattgttag
tatgaggatgaaaggaccatcgataatcatcgcgctgaggaggcgaagagttaccacaac
agtacactaagtaatccccaagagattgggaggatcaattgtcaggttcgccaaatatga
cgattttttgtggaagtcatgtatgcactgatgaaacattgcctttgtttatttattcct
ctcctaaaccgcctctttaacaggtagaaacacgcagttatatatgtgcatgtgcaacca
agagaaagagaacacaggaaacaaatgtacgagagagatatatgtagatgacagaaaaag
gagaagcaagaaaaatggatagaacgatattgtcacagatatcgttacaattatgataaa
acaacggatatgtattccttttttctcgcaatttagataaaacaacaacgaattttatta
ttgtacgtattcatattcaataactgacacaatatcaacatcgcaatcaatgtcgaactt
acaggaagaagacgaatgtatcagtcctgattatatgcccgtatgtcgatattatgaaat
tttctttcaattgatatctcattctagattcatctaagttttattgatccttctccgccg
cattctctgaatttaagtaagttgtttgcttgttcaattaaaatcaatacataaacagaa
atacgaattagtggaagatctgcgtgctgacgaagaattatcagataatcgtatttctga
gctgatgcagcagtttttgagtgaattcaccgaacaatatccaacctctggtccaccatt
gtatatgggttcaattgatcaagcactgctacattctctttacaattataacaatgtctg
tattttattttttgttgcataacagatatgaaatggtaaaattaatttttgtaggttcaa
ccactaattctttttctatataatggtcaaagtgtgcatactaatttgttttgtaatcaa
gttttatgtaccgatgatattacaactatatcgaggagaattttgttgtttgggcatggg
atgtaacaaatgatatcaactaccagaggcacgtattatctattcgatgcaattgatcaa
agatttctctgttccatttactttctatatagacttttggaaatggtacaaaaacattta
ggtgatcaaattaagcagacaatagcctcagcctcatcgcatactgtcaagttttcaatc
ttgatttgtcttgcctataacaatggaagaatagagatcaccaatactattcatgactgt
gtatctcctcatgatacgcttgtgtcgttaaaggaagcacgtgatcgatttgattctcgt
atcgagactccacactcagccaatctactatggattccgactacaaatgaagtttggtca
atggcatcaagtgtttcacaacctgttgaagaatcatctgaagagttcgaaagagtatcc
caaagatatgccagacaaagagaagatgtgattgaaattcatgaagtcgaaaattcatct
tggtcctctcagtatcgtgatcataaagaagttattcataatcttcgacatgacgatcaa
attgaaaaaattcttgtttatccatgttcacaagtgcgcgctctacatatccttcaacat
ggatttaataatgatcattagggtatatatatatatatatatatatgttagtgatttgat
cgacacatttcacttataattatctttttatatactagtgagaatatatctttatgggtg
gcactttcaatcacctgaggcttatcaagcaaacgactcatcctcggattcagtaaatgg
tcgtccaaacgcgttgcttgtgtgtaatgtacttgttggtcgaacatgtcataaggacaa
aataattcgagcaaatccattggcatatgattctacaacagatgaactaggaacttatat
tatcaattctaatcgaaagattttgccaatctattacattaaatattaaaatcaaacaaa
cttcgaataggtgtgaagcgataacataggaaacaacatttttatagtaaaagtttcttc
cacaactgatcgtttacagtgtgacaatctaaatgattgcacacttttttttcctcttag
atattagcctcttattttatgtatcctatagggatattgatacacttatcttttcccttc
tctcatatatttcatatagtgtgatactgtatgtaccgagaacaatataagaacgggaga
aatacagtataaatacgatttctttgaatgaattaaaagtatacacatactatttctcat
ttctggggtccgaaatcatcacatacatatttcaaatcgttttaccatctttgaattcga
tcattattttcagaaaaaagacttttttgcaattcacccatatatttcttgcgattacga
tgcttactggtcttatcaacaaaaatatgatttcgaattactagagcaccgatcatttat
gatctacatccattttcagtcagtattttacacgaaatcgatatcaagacattctacatt
acttgtactttgctaataacgaagatatttctaacaacgaccctcttgagaaaataaaac
caattatagatgacttgagggtgtgggtgtgggtgttggatagatgaaatacccacaccc
acaccctcgatcatagcttcgttatgtactgataaattaccaagaaaaacactgaatatt
tgagcctcttcttcttgatacattaaataagctccatgacctttttttaattgcttctcg
atagtttcgtttcgcgtattctttctctttaacaatatatctcataattttattattaat
atgtacttcaaaattacgtatagttgaattttcatcaagaggaaatattcaaatcaaacg
agatatgatcaattaaaaaatatcacttcttagtaaaaatattcacaattcctcctttta
tgtcaacattttcgtttgtcttcctcttatttcgtctttgaataatataaaaagcagcta
aagataaaataatcataacaattgttaaaggaatcacaattgctaatactattttccatt
ttccattatcatttcttgttggtttagtagtagtagtactgatcatagatgaacaataag
aatcaatatgcatacattctttagttaattcatgaacaatcgattgatttgataaacaat
ttagaacttgttttggataaataatatttttccacataaatgtaaaacaattacatggat
gattttcattaagaaataaaattgtttgattcaatatctgaaatattggtttcgataaac
aataatccttattattaaactgaatattattaatcaaaatttcaaaattaagtaaatgat
gattccattgaattggtgtaccatctctcgattctaatatccaaaattgatctgtttttg
aaattccagaaaaatttatcgatgttatttgttttaattttgtaaaaataaaccagttga
tttcaagtaaattcatacagtttgctaataataaatcttcaagcgtctctgctatactat
aaagaaacgaagttgtttcatttttaggtttcatttgttcatcataaactgttattattg
tttctaatgaagatattggattcgaacttaaatcaagactttctaaaattgtttgattaa
aagtccatggatgaattgattcaatttgattataacttatattaattacttgaagtttat
gtaaatttttaaatgtatcttcatttaatgattttatttgattacaacatatttctaatg
attttagatttaaaagattttctattatattaagttcatgaaaagcattgtttgataaat
caagagaatgtaatgtttgatttaatggagataaaaatgatcttaattcataacgattta
tcagactttccaatgaagttaaatgattattatttaaatttaaatcaattaaattatcta
atccaataaatgcatcgtgtacaatttgttttattcgattttttgatagatcgagtgcag
ttaaatatttcatattaaagaaaatatttgaaggaatttcttcaatccaattatcctgta
aatctagaataataattttattgaatttcattaatgaaggaatttgaattaaataatttg
atgataaatctaaagattctaataattcagatgataaactttcaataagaagatcaacat
ttgttaatgaacaattattaaatgtaacttgttcccaatgtaaaattgatgattgatttg
aaatgaattgaaattctttagaatttagaatatctatttgaaaaatttgtgtattattaa
atgcgtttaaattaaattgatatgaaagattatgaatagtattatattgaatatttttaa
tagtaaattccatatatttcatagaagtattaaatgcattatcaccaagttgaaaatctc
ttggtgaattaaattcaatagaaaatcgtgtttgtgaagaaggactcaattgttgaaaag
tattttcagctatttgattaattccatttagaaaatgaaatttaatttctgaaagtaaag
gaaatcttgatgaaaaattagtaaatgtttgagttgttaaacgtgtgaagttaataaaaa
taaatgaataatgttgatattcatctgatgaaaatgttgaccaatcgataaaaatttcat
cacttagaagattttgaatacatgctacgacaagtttattttctgtacaatgacaagtaa
tgattgaattatcgagacatattgtttgggattggattaatgttgttattgaaataaaat
gaagaatacagaaaaataatttcagtaagaacattaatatattaaaaatttcttataaat
ctttcacatattatttattatcagttctttttttaaatgtccttagcgtttaaaaagact
gttatgaatcatagataaaaaaaacaggtaacaattgacttgaatttgtcttagatttat
agttcgattttatggacattgtttctcgtattctgatatagatcaagatataagatacga
gtatgaatagaataattatacgtcaatttcatcatcaagatactttttcacaaactttta
ctgatattcagtttattttatactataaatagaatataatactgattttattttatctga
aatgtcaacaatttcttttcttttctttgcaaatatacaggtgcgactgatactctatac
ccaagttggattacttcttttttctaaatgaatattttgtttttaaatgttctatgatat
acatgtgaaacataaaagtaaattgaccaactaataaagacaaagataaaaattattact
acctatataactaattatatgttgacatatgcctttattctttttgttttataatcattg
cttcatttatcagtacgtgatatacaaatatttacgaaggtaagaacagtgtaggaacga
aagaagctgacctaatatttttcgataagcaaaaatgtctttttcgtacattccgaagag
atcaatttggtaccatgttgtagaaaaatagaaaatttgattagaataatctttgtctgt
taatctttattgctatgtatgctactgtttgattcatagtttatgactatacagttcttt
ttttgtttgtttgagcgttgaaagaagaaaatcttaacttagtttatcactcagtttata
tcacaagttcttctgaaatctgttttcatcaaacaaatatcgaaatatttttaagaaaaa
tttttatgaaaaatcaattgtttgaatataaaataaagtttgatcaatgtttatttattt
tgaaatataaagaattcttaacatcatatatggtttacccagattctaacaatattcaac
gtttaacgcaaccagtaacacgtattatactatcatcaataatgtaatcgaatgcaaatc
agtcgtgagtgttaacaatgttatttaatgttgtacagacacaacgaacttgaaagagaa
tcatttcaacatcataataatctaatatatgatgaataatttctgttggtaaaggtaaaa
gagaaagtttttttttatgttagtaacaaacacaatcatttattttaattgttcatgatc
ttactaagataaagaaaatatttctattaaaatcaccttgtcgaaataatgaagaaagaa
acaaaatcaacagcgtatatcatgaaagaaataagtggtaaataatataatattttctcc
tttcctagtctgtttgattatgtgaatgacaaatatttcatatatcattcttgtcacgtg
ggtccttcgtgcataacacaattctaaaaaagtagtttttagaaaacaaatggtctacta
aaattcgtgaacaagaacaaatcaatcgagaaatcttgaagatgtaaatcatgacaataa
atctttgattcaatagcgaagtttcatatatgttcgttttcttcctcttataccttctgt
aaaatactaatcaaacgagatttttatgaatcaattgatctatacctacttttctcattc
aaattgagggtgtgggtgtgggtgggtgtgagtgaagaagatatccaattaaagcttaaa
attttattaataatatgataaaaagaatgattattgttagttattagagaaaagaaaaga
aaagaataaaatggatatgaagtatattttttagtattcaaaagtgttttattatttcat
caccatcgatgaagaaaattttaagtagatttggtacactcgcctgtgtaagtcttggaa
ttgtcgatataacgagctgctttatctttggggaagcatcttccagttgttttatcaaat
gaccaacgaaaacaatctggaattgagtcgcataatgcagcacacgcagcagttgaacgt
aattgtactggatgattaatatctatatcaccaccaacataatctttaccattaattata
cttacacatctacttgatgttttgatagctataaaagaaaataaataatacattcattaa
taatattatgataaacgaagaatattatattattaaaaactaaataccttcgtaagtagc
agctcgtttcgtatatagactttcaaaaggtcgttcatctgaatcttcaacattaattct
tcttgcattgattgcgttgatgaagagaatgccaaaaaggacaaaagcgacaattgatga
attcatattgttgaatactaaataaatcaaaaaactaagactaatattgaatagaaatat
tatctagtattttaccgtaggagtacaatatataaaaaattatatagaagaaataatcat
gaagataaatgtattgtcaaaggtatttgtactgatgaaattttgaccccatatataatt
atttaatcgctgaaaataagtggccattgaagcgtgacgtatattgttatattgcgaaaa
tcatctacattttgcgatgaattgcggcgcaattacgcttaactgcgattttttttaccg
caaatgcgaaaatttatggcgcatttacgacgcagtttttcataattgcgatgaaactat
taaaaaattgaacactagggttgttcttttgtaaatctaatgatatagatttcgttcgaa
aatattacagttatttgtttcaaccagttttttttgtgacatgtaattaggaagaacatt
caaggactatgatcgtactttttcgtgttcatttacgataaaaaagaacgttcaagtact
atgttagtacttttttgttcacggtcacgtaaattagctattaatttcgtttcaaaataa
gaatactaatgaatcattcttttttaagatttttagagaaaacagaaaaacacatcaatt
tttattattattacaaatcagtaaataatcattgattacatttcaaatgttaaaggttaa
aataaaattcctgttagtaaaatattattttaaataatgaataaaattaaaaatctgtta
tgattcagaagtaaaaagtttaataaaacaacttatcaatggtgtggacatgaaatgatc
atacaaatatagaatattacatttctcgtcatttcaatttaatttcaattgatttattga
aatagaaaatcaaatactaaaaattgattaataaagataaatttcaatttattgagagtg
tagtataaatctataaatttgtatatacactactcacatctacacgcacccacccacacc
ctatatcttacgataacagagtttccatatcagctgttgaattgttattactttatgtca
atgaacagtacaactgtattatgtcttgatctccattttacgatagcttatgtgatgagt
ttagctactcgtaggacgataaattccaagagttttgctaaactcttagtctgtctaatc
gagatctgatcaaataaaatctaaagatagaagtgaaatattcttcacatcctacatcaa
cccatgctgcgaatgaatttcttgttacttctattctcacatttgcttctctaaaatcag
tttctcgttgtatgatcgaaataaacatacatgttagtatctataacattgcaattgaat
atcttctataataacctctatgacaaaatagatttaaaagattcgattggcgaagtatgc
caaaattattttttaaatattaaattagttgagggtgtgagtgtgggtactacatccatc
tgagattcctacacacaccctcgtaaaactattcaagatacagaaactggtcataataat
tatatcgatcttggtgatgtatcagaagaagctaatggaaaatatacacttcagatattt
gctgaattctttcgtcatggtattgatcgtacatataagtatgaacttgtagatcaagca
ttaccaggtatggaaggattatttggcttattgcgaaataatttaacagaaaaaccagca
tttcgagcaataaaatacttaatatcagtattaaatgataagggaccaaatttctttcca
aatacattgacttatacactcactggaaacttaactaatgttcgacagttaatttttcag
aaacgtaatggtgatttttatttaatgatttggaatgaagtatcaagttgggatgtttca
cgtaaatttgatttatatccacttccacaacagcttcatcttaatttacaaggtgattat
attctttctgatgctacactctatactttcaataacaatgccgaccttcaaactatcaat
cttccaatcaacaacaatcaaatcattttcaatgtaaaaactgacagaattagtattatt
cgattaaataatggtacgaatttagactccggatctacaactgtcagaacaacttcaacg
gcagctgcagctggaatcggaggtatatatcgaataacaccaaaatatgctcctatcgaa
gcagtctttgtgcagttaataaccaaaatcatgcatttatcagtcaactagaatatggag
gtgcaagtaatcaacaatagattgttgaatccctcaacgatgatttctatcgtctaacaa
atcgtgctggtaatcgagtactcaatgttttgaattacttttaaatggatattatcattt
aacaccaaaaaatgctttaaatcaatggattgatataccaatgtgtactacaattgttgg
tgttctagttcaacaatggtcttggtcaaatagtgaatgtcaacaagggaaattagaaaa
cattgaatgaactatttgaaaagatatttcatatgttgacaaatttgaaataaaaatgat
ctgatagaattgcatagtcgtatatgtttattattcgaaaaattaagatgataaatttgt
acaggtaagaaatttaccggtaaataatgttagattttgtcgaacttctcgaatataaaa
taaaaatggacgatcagttcgaaataaaattggttgtggttgtcgtcgtcctataccttt
tgccactcctaagatcgctgtagcagcagctgcttctgttcctataaaaaatattgaaaa
tttttcatttcatttctatgcttagattttaccctgttcattaacatcaataaatgcttt
atgaataacctaaaattatcaaataaaaccaataaaaaaagtttctttaacaaacaatat
gctctaccttactaataaataaaccaactccatcatcttgtttcttgaaaatatcattaa
aatctgcttgattttcatcaaatgcatttttcattccgagttgttctaaaacacttttta
attcacatgaaaattccattttgaattttggtatatataacattaattcttgtgatgttg
tatttcgttggtgaagtatatcttctaataaatctactttcgatgcaaagttttcttcaa
tttttgataataaaacaccttcatttggtaaaattattgtaaaaacaaattgaacatttt
cattactacttttatacggaatatgaacaatttgaatttgtaaagatttattttcggcat
aagcaaatttcccatattgatacattaaactaatttttgaattcgtaccattaacttcat
gaaaattcgcatcatgattagttttacgttcatcaaattgtttgacccatattccctaaa
atataaaaaacaaaaaaaaaataaatatgttttaatgaaaaagttttatatactttaaaa
taaatacaattaatgataattaatcgtatgtcagctcgaatatcaattggtgagaggaga
ttttttattaattgatttgtttgatcttcaacccaagtattaattgtttgaacaatttgt
tcacttttgtttctaaaatcttcaagtttcatatcagctgaaaaagatttacgaataatt
tgtaaatattcttcttgaatttgacatgttttttgagcataaagacgattagctaatttc
aattgaatttgtcgatctttatcaactaaattgaagatattaagaatttgttcagatgat
tgaattaattcttcttttgatgaaaattcaagtgtttgtaacatttgatttaatgtttca
tgtcgagcaccaatagtacacattgatatagctaaagcaatacttgatggtgaaagaaat
atattgttaccagtttgagtttggctgatagttgaataaagtttttgattaaaatgtttg
aaaccatttacagtagatattgatgtacccatgactttcaattgtatgtgtgaagaaaat
ttaataataaaagagtttttatatacttgaattatcttatcagtatttattctgttagta
gacgagtagatgaaagttatacgatgaataagaattgaatcatcattattatacacgttt
tacatctatacacattctcactcatctgcttgcatctatgactaaggtatgtttgatttt
tttgtgctattcttcagcaattactagtctttatttaacaaacaagcgaacaggtacatg
ttgatgagtaagctttgttttttctctttattaagaatctaattacgtcatttgaaaata
gttaaacatggtagattcattgatttacgtatctatttttactttattattaatttctgt
tgtatatgctgacaatagacctgttattattagttccagtgtcggtggtgtattagcttc
agtaataagtttcatatgaaaaaagtttttattaaattttatgttttgttaattaaagat
catttttgctatttttgaacttttaaccacaagtagtcgtgatatatgttctaaacttat
ttggattttgataatatgctttttttcctattggtgctaagttttcaatgaattctatct
ttaatattgtagtctatgatttcttttaaggtcttattctctattggtgttttgcacgac
atgtactgttgatgaagtcattgtttaacaaaataaatcagaaaactatttattcatttt
ttctcaattatttcataaactcatatttggggtgagggtaagtttaatttcagaatatta
attgagaagcaaaaacttttttcaaataaataattagaaagaacgttcaagttcaatatt
aagacaaactgtagtcacaaatggaaattgtatttgattatttttaagaaaatcatttct
aaatatatcagatgctgcataattcgaatatgatccttctagtttcccatagaaataaag
tatttcaatatttggaaaactattatgaagagggtgggatgggtgtgagtgtgattacta
caactatctaacacccacatctaccattcccatcaaagacttgttttactctctgccaaa
aaatcatagatatatattagagaaatttcatagttcgttgacacattgaacagttaattt
aacaataagaaaatatcagtttttttaaattgattgtcattgtttacagatcatctgtgt
tacacaataaggtatgaaattactttattggtggttctcgacagattggacattgatttt
ttttctagaaaaaccatttgataaatttgaaaacaaacaaatcaatactatatttacttg
taaccaaggatctatacaatctttatgatatatatgaagacatgttaatcgacgtaatgt
ttcattttgttgaaattcatcccaacaaacaccacatttattttgttcatcacttttatt
tgctgtacgacgaaatttttccgttggtaagatatttatttgatcgttagtcaaagcttt
gcttcgtgttaatgcctctgattcataggaactctagaaagaaaagaaaatttatttaaa
tcgaattaagtatataggcatttactggactatcgtccacatccaaatcttctgtattat
caataattctattattgaaatttcgagaacggtgaaaatcgaaattatttggaaattccg
aggtcaatgatcgaaatgaatttgaaattggtggattaaaagatctagattgcgcaaaag
gtgcagtggatgaatgatccgattgataagttcgatgagatagttgttgattttgtgggt
tttttctattttcttcttcttgtaaacgcgctgctagtagtgcatcattagccgttgctg
gatcatgtcgttttcgatcttcttcttgttgtaaacgtgctgctagtatgccatcactaa
ccattttctcttgatcctcatcagcaaaactgggtaaagaagtgttattagtttttgata
cttgtttagttgaggaataatgatgacgacgagaagatgaattattatatttagcatatt
cttgtgcttgaagttcaaaagcaaaagctgcatcggcatcaacatctattaaatctggat
gatctcgtcgagataatccttcagttatttcattgacagaattcattgaaaactacaaaa
caaaaataaaatttaaaattttcattatcgacgtgtgctcagtttcagtaaaaatacgta
ttcgtgttgctatctgggataatatttgttaaaaaataaaagtaaaacttccaacagtcg
attaatagtaaatatacacaggcaactcacaatctaaggaagtgtttgactaactgcctc
attgtttttctcgtttctttcgcatacatatcttgctgcacatacattagaaaaacaaaa
ctcaaatagcacgtgtttgttacaagaaagagaaaaatacccaacatgtgaaaaggcaaa
aagaataaaatactctattataatcttcgttttgatagtaggaagattattcatttataa
ctgaacttacaagtatgatcgatgaaatttacgattgaaaggtaccaataaatcttcaaa
ataaaatacgtttacaaatttacgtattaataattaaatgattttgtttcgtaatttctt
cagtggattcgataagagttaactttcgtttcatattatctatgtgtctacgtgcaaaac
agaaaagaattcgattatatggagtgtttttttttctttttttcgtcgaatctatgctcg
agggtgggtgtgggtgtaatgcgagtacgttgaattcgacatttcactcacatcctcaag
ttctgaaacaaatacttatgccggaagtgtcgcattacgtgaacaaatccatatcgagat
aattaagtataattacgatggaaattaatgctgaaatgtattcgtaggaagcaagcaaac
tcctttctatctctgtattcaatacagttgcttagttttttctaaataatgtttatttaa
gtgaatcaacgaaccgtccaattgcattccttgcccaatacaagaaaaaaacaaatgtgt
atatacaatgtaagtgaatgtatggtaccagcttcgcattcttcgatctcaatcacatga
gttgcttaattatacttataaaaagagaatttatttattttgtgatatagtaaaaaacta
cagttatcactaagaaactaatatctatatttgcaataatgataactgcaaaagcacctt
taaataattgtggatgacaataatcggttgaatttatattataatactgaacatatttat
atttcaccgcaatccaagcatttccacaacaccatagaataaaacttgcaaatagacaga
tcagagctgcatacaaagtcaaagtaccaatgccttataacaaaaaatattagaagagaa
catggaattttgatactgtaaaatttatacctcgtcttttttcttgtgtagtcccgtttt
tctgccatgaccaacctgggtgtttaacccaatgttgatatgtaattacagtcgtttgaa
aatcttcttctttacaacaaaaaaagacaattatgaaaagaaatggccatactatttcta
caacaccactcataatcagataagttttcacattagattcaattgtgcatggtagatgtg
aaaactttgagtaaagtacaagtttagtaattgttaaactaacatagatgaagacgacaa
aaataagtagaaccaaactcaacacttgagaaaaactaaaagcatgtaagacatcaatat
gaacactattttttttgcaatatatttatactaactggcccatgatgtggtttaattcga
aagattgtaatgcagtaaaaactacaaatctcgttcgaataaaaatattaacaaaatcgt
ttttcgacgaaatcttgatggtgtgggtgtaggtgtgggtaaacaaaagagagagtaccg
cggtgtctttttagatgtccttctctcaaaaatgtacgatttatcaaaaacactgccttt
gaagatgtgcagcgcgtctttagggacaggccaaaataaactcgtcgagcaaaacgattt
cacaacgttatcattgaaagccgcggtgaataataccgctaaaaatcaccaaaatgaaca
ccgcggtttttaaaaaaataattttctggtgggtacttgataaaattgatgtcattacaa
cacactctcgcaagaactacctttatatgtttatttctactatactctcaaaaaataaag
gattctgcagaatgtaacagaccgagaaaaaagaaaagaaatcgcacagaacgcaaagtc
tatgatgaagagaggacgaccataatacattttcttcttttttctttccttcatgtttag
aacaagtatacatattgctgtttttattttgctttgaagaacagaagcaacaacaaataa
tgtcaacatccaaagtaaaacggaaatctgcttccacgtcggaaaaagcttcaacagaaa
tcgacaataatactctcaggcacttaacagtattagaagacggacatgttgattttgttt
atcgagatgctgacgaagatgaagaagcgatgattaataaaaacagtaaaaaagcgaaac
aacagattaatttaatttttacgcctcgtggaactcaagacaaaacgttaaaaagacgtc
tgatatttacaaaaacacaaattgtagaagatggaccacatcagattcacgtaaaaaata
tgggtatgaactgtagaatcagagagatgaagtttgaaatggatgtgtggttaagatatt
ctgcacatactgacaaggtagctgaaaagcaggatactcttattcttgaaatagactaaa
tcataaaaattaaggcaccgaaaatagtacaactgacacgggttgagtacgtaaggtcca
catctctgccttatttcttctgtttatttaagcaaacactggaagtttcggtgaagcatc
aataatcaaccaagataccgtcgaagtcgaagctcaagctgcggttggtaagtctttttc
atcgagcacgaaccttctttacgatagtgaatcacagaaaacgcattttgtctacatact
cactgacggtaaattagtggaggatggaaatgatcaaaattcatttacaattgaaataca
agctcgtgaagagtacgacaagaagcttttaaagaaattttaagaaaatctttggttgta
tggtaaaattaaaagatactcgcgtcttgtgcacgcaactactgtgaagaagatttagca
cgttaatctttgtttatctaatatgttttcatcaaaaagaatatcgacgtcttaagttaa
gaaaaaactgatccaacacttcaagactctgagatcgtggaaatgtacactagaaaaatc
atgcaaacagcactgcaatacttatcgagcaactcaacaaataaggtggttttatatgtt
tttacgtaattttgaatgaaaggtttgacacagggaaaaggacaaaaaaaccacgatgac
taacatttagcgaccgaacatcaaatttaaatgctagaacgtccgttttttgccaagcac
agcttcggaaaaagttttttttcatacattaatattttcttaggtcatacttgctttgaa
tataggaaagtttaatagattcatgagaaattgagtattcggtagacattaaccaacaat
tatcgcaaaactcaaagctgtctttcaagtaccacagaaaagaagtgggttttatagttc
acttttcttaatgttgtagctgcagacgacacattttttgggataacgatactattcttc
cgaaataatagtgtttatctattgacatgacgagaaaaggcagtactactaaaatctcta
tcacaagagttatgtgacctcgatgctgtttcgctaaagttcgacgctttacaaaatgtt
tcatctgtttcttccagtttatccagaaagaatagtattcgacgacggaattgaaatgat
cttcattcggaatagtgaagaactggtaactcaacatggttcgtcttaatacgacttttt
cgaatcacaactattttattccatttttctctatctctctctctctagctcagctcgtct
catcactttctatgtctgacttgaacgaatacagagaactatggaagacaatcaacaatc
atttcaaacactgtcctaaatttcagaatctctcagtttctggggttagtgaacatgatc
tgaggcaagctgaaaaacgtctcggtggcatttttctacccgatgatatgaaaaatgctc
ttcgtatacacaatggtcgatcaaaattcggtttnnnnnnnnnnnnnnnnnnnnnnnnnn
nnnnnnnnnnnnnnnnnnnnnnnnnnnnnnnnnnnnnnnnnnnnnnnnnnnnnnnnnnnn
naatctctcagtttctggggttagtgaacatgatctgaggcaagctgaaaaacgtctcgg
tggcatttttctacccgatgatatgaaaaatgctcttcgtatacacaatggtcgatcaaa
attcggttttggtcttcgctaccgatcacccacgactgatcttttgccgttaaacgaatg
gtatccgtacgaatcagaagaatgatgtacattactttttgaagcagtagtttcgaataa
ctgtcccaagtcaatgaaagaagatttaaaagaacatctaaaaatatatgatggtacaga
aaatactatcaagaaaaaagaatttaaaaaattgcaaactgaagtattggtcattggtga
aggtatggatgattactgcgaacaatatttactaggattacgaactggtacaatttattt
acaaatattgaatttaccagaatggtatcaaattggaacatttaaagattggattgaaat
ggtattagaaagtaaaattgatttggaggatgatgatatctgatcgtatttttgagtgag
tcttctggtgaaagacttttttctcagtaatagtattcttattattaaaaaagacagacc
tacatgtacaaatggtagatatcttacattctcgaatatcaaatatagctgagtgaattg
caatcttctgatgcgatcgagattcaagttgtgtttgcctataataatttttgtttctac
taacggatctggataattttttggtactcttgtcctttctgattgtcttataccgagacc
aaatttagttgttcatttatggggttaatagttagataaatcaaaaataaaacttgatcg
gactgggtgtcattattcccttcaaccacccacaaccgcggtacacttgcataaaaccgc
ggtgtgtacaccgttgaaaactgctatttcgaaaaaacacggtatgttagcaactagttc
tggtattatcatctcgaaaaatatcattatttgaatcaatttattctcaaaacatgattg
gattttctaataatattatatcaataaaacttactacataaaagtcacagtatgatatga
aaacattttctcatcaattaaaactgaatttaccatcatcctacaatatggaaagttgga
aaaaactacgttgtaaaaaataacgattagccgatttgcaatgtataataaacctctttt
cagtgtcttgaagtgcttcataaatccaaaaaggatttatatcttcgtccagtacaataa
aaacggagttctttatacgctgaaaattcataaatctttttctacgtttatgagaccatc
ataaacgcttttatcgttggttgttccccacttttttacagtgtagaaacatatgatttt
ttaatcaaaatagaatatttttattaaatgccaaaaaaacggtaatattcaaattaattt
ttcgatttttatgacagtatattgtgtagtttaaattatacaaattataatttgaaaagt
tgaagttagagagaaaataaaacaaatcaacatcaaatgtagataaacgtcaactatact
taaggatttagcagattttagaaaatatgaatatatcgaatactttcgtcacaattaatt
cagatgactacttctgatcatatttaggaacttgtacattatcagatatagaaatatgca
taaacttgttttgctagtggatgaaatcgagatgtttttacttccttaacaacttacatg
tgctttagtattgcaataccctattcgatagttagacttttcaataacgcacaaaaccac
ggttaaatattcacaaattttgataaatctctgcctttcactaggtataatcttatcaga
ataaagtgtgtttatatatcagtggtcataaactatgatggataaatgtaatcctctaga
ttctgttgtcagaggaaatctgaataaagtttttctatttaatcttagtatgaatatgaa
cagatgtttcaatggaattagtgaacgacaattacacggtatggagttcgaatctaacat
gaagcagatgaacataaaataagatcacagaaataatttagcaccacgatgaattagttt
tttccgtgaaagatcataaaaataatcgttaaaaaaagttctttattacacttatatttt
tttccgatttgaaagattatatttgctattatatactctctaaaagaagaagaataacca
tttgattatcatgtcatatcagtgtatgttggatattttacctgttgaaatttcatatat
tctatttagttatttttctacacgagaaattctctgtacttttctcaatgttagtgatta
tttgaataatgtcttaattaattatgttaccagttggatagatttcagatcaattcgaag
aaatcattttgatctgatttgtcaatatattcaacctgacaaagtcatttcattaacact
ttctgacgatggtgatacacctgatctatcaaaattatttttttctcgatttcaacttca
acaatttgttcatttacaatcttagacattatttgacattgaatttgaatcgttagaaca
tatttttcctaatctatacaaactaaaacaactcaatacgtttgcattcaatgccaacta
tataaaaaataaaaggtttaatagaaattctgtgtctttaagaaaatatcttcaagtgga
ctcgattgttattcatcgttatatacagttcttgccttatttaatccgattgaaattaga
tgaagcttttggtttaacaaagttaccatttacaaaacttcgttatttgaaaataaacga
atgttctattcatgaattacaagcaattattcataattcaccgaatcttcaatcattaaa
tgtgtgtcttcaccttacaaatgaaaatgatttcaatataaatttcgcatcatcaaaatt
aactcgacttcatctgacaattgagagtaaatatgtttttataacatatattttcattta
aatccatttcttttttagattattccgtaacaatgaatcaattggaagaatttatttcaa
agttttcttgtttaaaacatctgacattaattctaagtggaaatgaagatcttattgatg
gatatcgatggaaatcgttaacaaattcggttgatatattcaattttaaatttcatatag
atcatcgttctatatcacttgattcttttcaaacattttattgattagaagataaacatt
ggtatgtcgattatcaaaataaatgtctatttactaaatcttacttttatcttactaata
taattatttctgaatggttctatgaatcttttgatgcaatgaatattaaatatgtcaatt
caattattaaagaaactattccaaaacaaatatgttcgtattatacaaatgtgaaaaact
tatcccttaaggattctttttctcatcaagatattttatctctgatgacattgaatcatg
tggaatttttatcgttattatcaataaatgatctattaaaatttgaatcatatgatataa
taaatcgaatatcttcgtttgaagtcatcgaatacaatttcgagaaaacaattaactaat
attattgatggatttctatatttgtcaaatgtatcacttgattcttgtggtgatgcttca
tattttatttctgctattgaaaattctcgaaaactcaaacggcgtgaatttatatatcaa
agaaaaccgtcaatatcaacagattccttatcatatgtgtctcatgtatggattgcacca
gcggtaaaatcttttttagacaatagaataatattttatccacttttttcaaagattcag
caatctgcattgactgttcaatggccatcaaatttggaacattttaaacgattcatagaa
agtattcatgatgctcaaatcggaaatacttacggagaagatagtcgattgcatgaagta
gccgttttgtttgcgatacttaccatcataatcttaacgtataagctcaatattttgaca
attcttattctatatatcaataatcaaatgtattttatattatattttaatatatcttac
tttttagtattaatagtacattcaatatttttaagaggtgttacttggatatattacaag
ttgcctatctggactcgcccatttgctttaaatcttactcgaatctattttatattaatt
acattttgttatatatgttttggtagagacctgtcggtgatcatcatacaatctatatga
atttgttatcagtcgaatatgatgagaaattatcgtttcttctctgtaaatatttctaat
tattcacgagaaacctttgtttaatttttcttctattaattataataaaatcaatttcgt
tcttgtctgttttacacatgtatgttgaaggtgtgagtgtgtgtgtttgctgagagtata
acatgtaaatgtcgcttccacacactcatccttctttatctacttgttgatcatttcaag
aaagattctattgttattttgattttgaaatctcaaaaaagcatgcgtaaaagagcataa
ttaatgttgttgcgataaagattttgaaatataaagcatcgaccactatatattgaacac
tcaatagctagaccttttgttgagtgtaatagtgcagatgtagttgttgtcattgtgagt
gattcttaaagaaacgcttcgaataaaaataaatacaaactcttattttaaagattaaca
tgtaaattctgtctaagtgaatatatagtaaaacataaagtaatattaagccttctcgac
tattctataataactaaaatccttgtaaaattgatctaatgataatctcatacttatcac
atgattttttcaaataattaaatgtttgtatccgataagtatctgtatcaacaacataaa
tatttccataactatcgaaagtcatatgacgtggtaccttaaatttgtacgattccgaac
cagtagcaacacatccaagtatacaaagaaaattatttgatttttctcgaacaatacgat
tgttccaactatcaatgatatataaataatcatcacgatcgaaagtaatatcagttggat
gattaagaccaataatagtagtattaactaatctacttcctgcaattgccctcgtgaaaa
catttgaaaacgatgatttaaagagtcgactacatataaattcaagttactatcagtaaa
aattccacatggagaatctatgatattcgatgtcgagaggtggatgggtgggtggatgag
agtcaagagaatataccctcacccacaccctctaattcagataagagtggttatttagaa
acacgaatgatacaatattttgaaaaatagaagagatagtagcactgtttagattacatt
tatcgattaagttcagaataattgaagtctcctaaatttttcaattcagtccaaatattt
tgagcttgttgatagattttcgatatttgctttttaacttcaaggcgttgaattttaatg
taagtttgataatatggatcattataggtaatataataatatggtagattcatcatatgc
tcacaatattgttgtagcatagcacattccttcgaataattttcttgaagccatgcaata
aatatcggaaagtttgacatgtcacgaatcttccattggaaatcataagagcgaaaaaat
aaggagcttaactcaattggatattttaggcttagttcaaatagtctaggatctgtacct
tgttgtttttgtatataaccttgaaaagttctttcactaataaatttccattgtagttgt
aatgaaccgttcactaaccatccaagtgttgaacgatgagcgaaagtaggaattaaataa
aatatccttgttggtttccactcaggttttatttttttatgtgaatattggctaacgtcg
ttgatatccatttccaagtatttttcactaatatctgatggaatactatatctcaaaagt
tcatcataacgagaatttaatccaaaaaatgatgaataacgatcaacggtagaaagatat
ttcaatatacttatctgtaattcattgggtagttgttctagagtagtaaatgccatctaa
gaatgctaactatatacaagaaaatctgaaacaaaaatagcaatacttatttctgagatg
aaaatatcattttgataattagagaaaaattctaaacaatttcaatataagttaagatca
cgagttgtcacaactgatctcacactcatagttgtgttgataaatgcatttttgacgatt
gaaactgagaatgatttttataaatatatgtgtgtgttggatattgtgcaatttgaataa
aaattattacgtaaattgcgtaagaaattatgcaataagttgcatcagagaaggtttgcc
acgtcgagaaggacgcttataaagtaaaagagaaaaaatgagaaataatgtatatttgat
caaatacaatagtaaatataaatatatttaataaagaaaaaaaatatttcggaaatcatg
tcgaaaagaaaactactacgtgatgcgattacgaattagacaaacttcattatgtgttat
gatcgtttcttctagttacaagctgatccacactctcaatacgtaaattttaacttattc
acatacattctgtcgtttttattccgatcccttgtaatttcgtcaaaaccttcctgtatt
ggtcgttatgggcccctgcattttttcattttgatctttaattcaattctattattttga
ccttcgtgactaaaattttgaataagtttttgtgtaaagttcataacagacatcggttct
gagagttcagaatgatgaggtggtgcaaaacacagttctcccgacttcatcaaacactat
ctgaattacttttaaacttttctagtgaatgtaaaaggatcacggttacttttcggtcat
ttgaaaggcactttggtgacctacagccatcttgatgagatcttgagggtgggtgtcagt
gtgaagagaagtgaagtacccacacccacccttatctttttttgaattagacaaattgaa
tctatattatttgtttttcttcatttaatattgactaaaataattccaatagaaatcgat
cgtaacttttaattatgagtaaagaaatcacttgatgattatagagaaatgttcatattg
atcattaacacaaatctaaacttgaaaatgttattattcttattttaaattcaattcata
tgaaataaatgaaaatttgaaaaactattcgaattaaacgaaaaagatttaattaatata
aaacagatgtgaatagaacaaagaaatctgttatgatatttatttattgataagataaaa
tatatttccatatgaataaatattattatttcaatgaacaaaatgaagattgacagttag
ttttttttcttcagaattcattctctgaaaggatttctatagttttttttttgataaaat
tctcatattaaccatgaacatgaacgatataccaatgattgattcaaataatggtaatca
gaaacaaattgaaacaaacggagtcgttatgcatcaaccaccaccgatttatactcctct
aaacactagcagtatcccatatattcattcaggtcaaccgatagtcaattatcaatatgg
atacaatatgcctatcatgaccaacaatggaacaaggatcattaataatggaatgacatc
acagatagtaaatgttccagaatatagaacatggtcaattctcaatattttattttgttt
tttcatacttggtatttttgcttgtatgaagtctgaagaaacaagaaatagaaagtgttc
tggagatcttcaaggtgcattgaaatcatcaaaatcggctaaaattcttaacatttttgc
tacaattcttggtactattattattgttactttttctattcttgcagctactaaaacaat
tgaattttattcttattaatcgtaaagttaacagaaaaactattttgttcttcatttttc
tctcttataaatctattttttggtttatcatataaatgatgcttaattttctcttcagat
tcgaaaattttgaaatttatacatacgcggataaacctgagagtatatcacacaatcctt
ctcaccctcaggtatagatgaaagtttgttgaaaatcttgtgtgtgggtttgggtttggg
tgggatcaaggaataaatataccacttacccacacccacaccctttagttttagatttga
aacttttattcattgattaatcacgtttttctttttgacgtcgtttacaacatttaataa
gtccatacactacgattgtcataggtaatatcacgattatgattatcaagtctagcagat
atctctgatagaatactaatgtactttgaaatggcgcataccgatctaagtttccattta
aactaacgagaaattcaatttctttcactgcttgtttcaagccaccagcatgtttcattt
caagcgacataatgttaatcatacgttggtaactatcattctcccatatttccgttagtt
tccttgtcacactatcactagtaaaattataatcataaaaatgatatggtcgaagtaatg
attgatataaggaaggaggattaaacaatgacaatccaatgcctaactgaacgattgaat
ttccattgataaattgatccatattaaatggcatacataagatgggtttttggaaatata
ttccttcggaacatgaacccataccacaatgactgagaaataattttattgaattctctt
gtaaaatccatttttgttgaacaaatccagtttcaattcgaacatgttctggatttcgaa
aaatatttttataatcttcgcgcttcattgccttcagtaccatttgataaaagtcatagt
tttttccacgaagtacaagtaataaaaagcaattcgtattttcaagcaaaaattctgcta
agccatcgattaaatttctcattcgatcaaatttaatcaatgaactagtaccaaaagcag
catatataatcgacttatttgcttttgatctaacccacgtactcaattcattctcagtat
atttaatcgctgtttcatctataaatgctccaagatattttgtataatgatttgtatatg
attgtgtgtagaatgttggtggtatactgaaaagttctaaacattgtgtttccgtgaaga
aaagatttttcaaagaaagactatcgtaaaatggtcctggcactcgtggaagagatttac
tgatcataccgatggttggtaaaactttttgaattaaaataattccaagacgtagagtat
agatcacattatagattcgatatttgatttgagtcatttgttcttttgataataatgaaa
atatatttggtagattaaaatctaacatattcggaatagattctgtactttgtatgacac
aagatgtatttgtttgtttggatagtacatgaatacctttgattaatgaattagcaataa
taacatcgaatttttcattcattaaaagctcaattagtttatgaaatagagaatttatgt
cttcgctgaatacttctgttgtatgccccatgctctcgaaaaatccatgattagcagcga
agtcaataagttgctgttctttttgtttttcagctataaatgcatcgattgaattgtttg
tgtaaataagacgaaatgaagatgtattagaaaaataattgaagttaacataagactgag
ctaacggttgagtcacaaatgtaatttgatggtgttgcaatgattttgctaattcgaata
aaggtgtaacatgaccagcatgaccgatgctgattaataaaacattgaaacaaaatgatc
caggtatgaataataagaatagactaagaattaaaggagcaacgaaattcatttggcttg
tgaaaatattaaagaaaaaaaggcatacttttatataactgatataagaatgaatcatca
ttttgagaatcaatgagagagagagataggagttgtaattcgaaaaatatttcgatagat
gtcgtatgtgatcgagtgtatgtgtgggtgaaggaaagagtattatcgacaccaacacca
cacacacacccatcctcaagacaaaataattttcgaaatattcatttattgatcaaatga
atttcatttggagaaatttacatcgtacagtgtcaccctctattgcaattcgatcgtgac
tttctgttccgtattttaccaaatttactaatatgattgaatatgcgatgacgatttaaa
atatatgactatataacccctttcgaaccaggtcatacacattttgtaataataaaatat
ggtcaatttagttttatgttttcttcgtcaaccagaagttaaagctttgctcacactttt
tgcgtcaattcctatctattgttttttgccatatactcgatcatcatattcatttactgg
attctactttcttggtgtttacataattgtacgatggattgctcgtggcggtcaatatga
tgctctgaaaacaaaagatctcagtggaaaaacttatttaattactggtgcagcaggtgg
tattggaaaacaaacagcttttgaattagcaaaacgtgatgctaaagttgtattatttgc
acgacctagtaacttacaagaagccattgatgatgttaaaaaagttgcacgagattctaa
acgtgttagtggttatccaattgacttaagtgatttacgtgcgattaaaactggtattga
acaatataaaaaaattgaaggagagtaagtaactattttatgatgaaataatattcaaaa
aatgaatgtatgattttaattaacagaaatgctccaattactgctttgattaataatgca
ggagttatggcctgtccatatgcacttactaaagatggttttgaaatgcaaatgggtacc
aatcattttggtcatttctatttaactcaattacttcttcctcaattacttcaatctaaa
tcacgtattgttaatgtttcatcattagttcatgctaaatggcaagtaccatgtacatct
gatacatatgctgaacaactgaataaagaaacatataaatcttggaatgcatattctcta
agcaaaacagcaaatatttattttactcatgaactacatcgtcgtttccattcacaaggt
cttaatgcatatgttcttcatcctggtggagtcgacacagcactacaacgacatatatct
atgtcacaattagcatttgctccttttcgcttttttcttcttaaaacacaacttgaaggt
gctcaaactaatttatattgcgctgtatcagacgatgctgtatcaggaaaatattattcc
gattgtcacgaaacggaattagcaaataaatatgcaaacaattcagaacgagctcaagaa
tggtgggattattcagaaaagatcattgctgaaaagaccaaagaattgaattaactatat
gagatagaaacagaaacatttatacatttcattcatttctattattttctttaaccttat
aaagtaaaccttgatatattttagattaaagtacaggtaagagtattgaatgaatagtgt
atcgtttacttattaaaattcacacacccacgaagggcgggtgtgggtaagggtactacc
tctatctaacatccacacccacacccttaatagacatgaaaaagcaataatattttattt
aaaatatattaaagcaaaaaaaattcaacatggacctttatttaaaagaacataaattgt
accatcaacattatgacgagttaaaatatctttataattatcatgattaaaatcaagaat
atcatgaaaagtaaaatcctttgcttcataatcttgaataaaaaatcctgtttctctttg
aaaatttccttttccatctccaaataatatatttacagaatttattccaagattataaat
aataaaatctaaattcatatctctattcatatcattcacaataatatcataatttttaaa
actataaattgcatttaattgtgaattcaaaccaatatctattaaaaattccgttgtttg
atcgaatgtattattatttaatccaaatatgatcgtaacaaatgttttctctgcataaga
tataattaaatccaattgattatcattattaaaatcttctatagcaattgattgaggatt
tatactaatatgtattgtatataaaatagatttgttttcaaatgttccatcaccatttcc
aaaccaaatataaatttcatattgatcattactaagacaaataatatcgaaatattgatc
tttattaaaatcaataataattattgatatcattttagttttttgatgagaaataagatt
tttttttgaataattaaaacttccatttccatttccaattaatatataaatcttatattc
atttgatgtaaaagcaacaatatctaaatagttatcattattaaaatgaccagttttcat
actatatattggatcaatattctttgataacgcgacaattggtgatttaaatgtattttt
attattattccaaagatgaatataaatattattataagtagtaattgcacaatcaaattg
attatcattattaaaatcaccataaacaatcaaagtatcgtaataaatatttaaagatat
attatgtttttcaaatgtttcattcttatttgtaatcaatacaaaactatcatcaagatt
aatactaataactaaaatatctatttcttgatcaccattgaaatctgcagctttcaaata
aagaccttgatgaaaagacattggtaatttatataaagattttgattgaaatttaagttg
acaatttctatctaaataaatcagaatattcgtctaagaactcatatgataactttttat
cgtttatatgatctttttaaaaaaactaacattaaattcatgtcctttgccttcgattta
aagatatgactacagtctggatgaactgctgacgagaatatagacctgagtgtacagtca
tagttatctattgcgccgtttaggattaaatcaagtgagatccaagagatcagagcgtta
ctcgtgtttactagactcttgtttatgagaaagaattaaaaagataataaatatttgaat
atcgtaacctgtagttatatttgatataattaaattatttgttaaagttgaagttgtcga
aataactatgaaatatagaatattgaattttatagaaaagaattcgatcaaatagaaaga
ttaataacctgttattgttgataatgattgtttttgttgatattttgcataaataataga
aaataatagaagaattattattaatattattgttacaaataaccatattaaaatatgttt
tatagaatatgaattaattctataaataaaagatattataaatatatatatatatataga
gtttattaattaaaacatactctaataaagtattttgagatgttaattgaagattattag
ataaatttttaatttcatttgattgatttgttgaaataatatttcttttttgttttcgat
attgataaataagaaatagaatttgaattatttttggtgaaatccatttaagaagaattg
tcaaaccaccttgaagaccaattaaaagtgttaatgtataaattgaattaattttttgta
tataagaatatgaacaatcaataggtaaacattgatgataataagatgaataatttaata
taatattaaaattatcaataaataattcattaattaattcatttattgttttatttatat
ttttatcataaaaaagagttttaattgaatcattatttattaaatatttttcaataagat
taacacatgtttgattataaaaacattcaagtgttgaaagacgaaatgattcaattggtg
tacatccgattttaaaaccttgaataaaaattgaatgatttttatcaataaaataacctt
gatttgtacaattcgaatgaattaaacaagaacaattcgaataaattatattattaataa
ataattttctttgtattgaaccttgtggataatctttatattgaaaattagttccatatg
ttgttataattccatttccatgattgatttgtaaaattaatgaaagtaattgagaaagtt
tagttcgatcatataatttattttgatcaattgatgaataaatataattttcaaattgat
ctttagttaaaagttctgatgaaataagaaataaattaagaaattgattaacatattttt
tcgttgattttattgaaaggtcacataaaccttgtagaaattgtaaatgagttgaaagaa
aacgacgataatcatttaaatcataaattgataaatcatatagaagattttttgttaaat
tatttctccattcttctaaaataaaatcacttgtacaaatctaaataagaatttattaaa
attaaattttcatttttcaaaatattatttttacttgatgaaattttgtttcaattgtaa
cataatgatcataagttgatgctaaagatgaacaaaaacattttaatttattatcatatt
gatctagaagttgattgtatcgatcaaatgttggttgtttaaatattttagttaaatttt
gtggttcaataatataatatatagcaataattgtaagactaattagaagaagacaaatat
aaagacgagttgcccattgacctaaacgtttaacggttattggatgaatatttcgtcgaa
aatcgtttatacgaaatatatttaaattaattaatgttgttgataaaatttctattaatt
tttttgttaaaaatcgaactcgatcgataaattttcgatgaactaaaaaaaacgaatttt
ttaataaaattttatctaaattagttattataaataattgatataacctgatagaatttc
ttgttctcgattgatttgtaatttaaataaataaaaaattaatttaataaattttggtat
tattaaacgtaatattaaaataattccactaatcatagaaattaatgttattaaaatttc
agatgaagttttcagacgaattttagttgaataagtacaataatttggtgaacatttttc
ataataatttttaaatgaaattaatgaaatccatttttcaatcataacttcatttataat
tgatgaaatagaaatatttggtggaaaacgacttaagttttcattgtaaataagtgaacg
gggcaaaatccattttggattttgttgattttcaatatatttatcttttatatatttaat
tagaattgaaaaacatttggaattttgataaaaacattcaaatgttgataataataatga
atcaataacaaaacaaccttcgactagaccaggaattgtataagctttgtttatattaaa
tacatcaccaattgtatatttaacatcataaagagcaaatggaatatgacaatatctatt
tatagcacaaatacatggaattgaacttgtattatcatcatgtaaactatttaaaacgaa
atgaatctaaaagaaaaagaatattttataataaatctattagattataaaaactcatga
atttaaatcaacatactttataggcttcttcatttgctataggagttgtgtgtaaattta
atggaatttgtttccaatctcttccaatatgagtaaatggttgatcaatttgtataacta
aacgaactatttcaatatattctaaaaatgttgtttttatttgatgaaaaaattgtttaa
gtgttacatttaattgttgataaaattcattttcatcaataacatttgtagtaataagat
tttgtataagaaaactacgaatattatcatcaattgttttatgagcaaaattacataaat
ctgataataattgaaatagtgcttgagcataattacgccaatcatttttaacttcttcaa
taaaagaaaattgtaaaattgttatccatgatttacttataaaatcacttgaacatattt
catgtaaaattacatttaatttaataaaatcattatgagaaataataattgtagaacatg
gacatttaactgtatttaaatataatatttgtaaagtattataatcatttaacgatggat
tagataatgttaatgttattgttcgactcatcgatgaattaaataaaataatcgaaagaa
ttaaacctaaattatagtagaaagaacagaattaaatatttccctcaacgcgtgttgtcg
ctgaagggcatattctgcaccactgtgagtacccggtacccaaccctatcactagtaaca
tcgcagacttttctaacattttaatctaatactatcattaatatagaaagaaaagaagtt
tttaaaaagtaacgctaatgattaagtgatgataacatgactgttacttccgagacactt
gctcatcgaatagttgaggatgaggacgatagagggagagtcagtcttgacctggatctc
ggaagtaaatgtcatgggcgagcaactattgcgggagtatctttcatggaaccatcctcg
aagcattgtgaccaaaatgaaattctgattcatttgtttttctttgttagtcattataac
gaaataaactcatatttcgcaatcaatctgactacagtcgattccggatatcaaaatttg
tatccgtgcaagactctaattttcacacagatattttatatagatgatgatttcttaaat
aaattcagttagaataataaattataccaattaacatgattatataaacacgtgtactga
taatttcttgtttaattaaatattctatttgattgttattattttgaaataaatttaatt
gttttaaccattgaataaattcttttggatataaaaaaagaatattttctaaaacaatat
gaaatcaagatttatttgattttattttattaaaaattttacccgaatttatttgaatat
tattcgattgatatttaattttaaataaaatattaataataaataatgataaaattctac
atatgataatgagaccaccgtaaagactaattaaaagagcaaatgcattagaaaattttg
tttgacgtattttattgtatgtacaaaatgatggtgaacattcatcgaaataatctgaat
aatttatatttgttaaccatttttcaataaaaagatcatgtaaatgatcataaattgttt
gattttcttctttttctattttaggtaaaatataatcagttaaattcatctttatctata
taaatagagatattttcaaaaaaaaacaaagaaatattttaaataaatactttctgaaat
atttcaaaagaagaaaatgttaattttgtacaattaatattacgtaaacaatataatgta
tttacaataaggccttcaaatgcaaaacatccttgaacaaatccatttggattattataa
ggctaattaagaaaatataaatttgtatttttaaattaaattttcttttcttttatcaag
tacaagaattatcattaattaattaatatgcatacttacataaccattagaatctacacc
ttctatgaaaagaaaatgtgtaattccattagtattgacacaagttaaaggattagattg
ttcaggcatatcttcttttgtacgaattctcgtccatttaccattgacaagtgtcatatt
atttctttttatcagagaatgaataacaggttgtaaatttgtacttagacccgatataaa
ataatttgcatgagttgtaagtcgaatataattgataaatgtaattatttctatattcat
actatttctaatatgttcgaaatatgaatttatttcaaattcaagtcgtttttttgaaac
aagttcgactgtaacaagattttgattttcaaacttaattctgtttcgtaatacaatatc
attaaatgatgaacataaataatttaaaagtttgaactaaataaaaacaataaatacaag
ggtgggtattcatatcttctgtcactcatacccacacccttactattaaagatttattta
cctgtggaccaaatactgtttttatttcataaacggacttttgatttatgtagtcattat
aaaatgcttcaatccattgtttactgatgaaaatactcgagcaaataggatgaaatgtaa
ttgtatttgaaacgaaagttttatacggtattgtagattttgaacatgaacatgaaaaag
tttcaatatgatttgatcgaagttcgtcaataatggttaaattaatataagaaatattga
tcttttcagaatgtggatgtaaaagtgcaatatagaatatcatataaagagatgctaagg
agaaaaaaaataatatgtcaaatttacttttcttttgtcttatagattatgaaagagtat
attgctttgttgagttttatgtttatctgttcatatattaaaacgatatataagagattt
tactgtaggtaacatcgtagaatatgataattattccagaaagggttttttgagaaaaaa
aaatgaatttttatatttcttactgataagaagaaaaacaaaaaaccaagttgtatattt
ttgctgtttaataatgatttctgattgttccatcgattcattattattggtattgttatt
ttcaaatggttccgttataaataaattgtaatcatgtatttgatcgtaaatccaatgaaa
taaagattttaaattcattaatattcgaatgattaagatattttaatctagaaatgaaat
ttcaatcatctttatctgcgattaaaaagaaaaaataggagaataatgatattgagaagt
ttagttttgaactagaagaacatttttctactaacgtcaaattttattatatatatatat
atattatcaatcatcttctttttattttataagaaaaatttcttatcaattatattttga
cattatttaaaacatgactttttagaaataaactaacccgtgatttaacattgattttct
caaatgttttcattacggatttttttgtaaatataaaatatttgctatttagtgaactgt
aaggtcagcttttcatgattgaaaaataaaaacaaagaatttttaataatcgttttcttg
agaaaataattcaatttgatgttttatgttcagaatttcgagctctttaaaatgacatca
gaaaaaggaggattcaacaattagtaccgaagaaaacctattgcatatttgtggtaatta
attataaaaacgaaactctctgatcacgataattgtaatacatttatcttaattgtggat
aattctagcctcattttactgatgtcattttaaagaacttgaaaagcttttcaatgcagt
ccctttagggctgaaatcgggttgtgtctgtaatgaagggcgaggagaggggagcgaact
gaatttctcgacttacactccattattttccctaaaaaaaatatatgtgaattccacaat
gatgtaggtgttcatggctcttcttccatacccaccttcagcaatggctttaacagtgga
cagacaattatcaacagtagtaattaccgatttaaatggtaattatcgattagatattat
tactattagtgtattcaacaaaactctaaatatccttttgaattcatgttaaatttagca
taatagatatttactcgcttttatcttattctcaaataaaagttttaaaataaatgtgta
tataactatatcaacaataccgtattacttgtttgatttatttctaaaaaatttatttaa
aaataattttcataaaaaaataacggtgattatcaagatgaaagaaagttatgaaaatcg
acatcatttttaatacgtgtcaaaataaagactgtcacaaaccacactatacattctttt
ccatcaatatctcactttaattagatagtaacacgtagtttatgtcatgtttgtgtttgt
tattcattcgtcatataatataatcattcagttaattgatatgagaacaacagataaaac
gaaccaacgaagagaatgaacttctcattaatagttttgcttcttcaggagttaacataa
aatggacaggtattaatagttaagactacttataccacaatcagttttcagccatagaca
atctcgatgttgcctttttaactcaagagttcgttttcgaacatctatcaaggaacaata
aatcatcaaaaaatagtgaaaaacattttttttatttacgaaatgcacattattaaaatg
aaataaatatgtctttatttacatagaagtcaatttttgattaaagacttctgacaagtt
taacatatatttcattatacattcttggagattttaatgaagactggttttgttggatga
cttaatcctgccaattgctttttattgattgttgtttcataattgatcgattccgacatt
aattccattttgcatagttttgataatcgaactaataaaattttaatttgcagcttagca
tatctttctccaacacaagcatgtctacctcgtccgaaaggtaatgctctatatggatct
gctttcatctcttctcgtggtttcaaatgtctttcaggatcaaattccattggattcaga
tataaatcttgtgcaccagttaatggagttacaacaagatttcccgatggaataaatttg
tcttgtgaaagaggaatatcttcaccagcatgtctcaaactcaatagaaaatcggtatgc
aatctaattacttcataaatacatccttgcacatattccattgaatttaaatattcaatt
gttaatttaccatttactggtacattatcaatttcatttttaattcgttgaccaatttca
tcatattcatgacgaatccattcgagaattatatatgatgctgttatatatgtgttatgt
tgtgctggaacaatagacatataagcaaaataagccactaatcgtggtgtaaataattca
ccacgtttttctaattcttcttttgaatatttaacattttcatagattatatcaaaatca
gttggttcaatatgattttcaatcatatttaaacatcgttcaatatctggcatgagaaga
gatatccatcgttcccaagcaatatcttttttagtttttattttcaatagttttttgcca
ccatctataattggacttaggaaatctttttcaacagttaatgaagcaaatatatcaata
acttcttcggcatgatttttgtaaatattcgatgatataaaattaattgaattcatacgt
acgacaagacgatacataaattgaaataaatcaattttagtttcattactattttcaatc
caaaattgtccattttgtttattaaaataatcatttataaccatttcagtatttgatatc
atacgagataaatgattggaatttaaaatactatgtaaataaggtacgacactatattct
attaaatattgactttcaggatatgatgatcctaacataattgatgctgctcttgacata
ctaagcatttcttcagttgcatgataatattttttcaaatcaacagaatttgtaataact
gtataatattttccaaacataaataatgtaaaattatcaccatattttgtagaccatcta
ttcacagatgattcaagatctaacatcgaaagaatagaacctaaaaatggacaataccaa
ggttcgattattacaggtggatattttgaattaaaattatgtcgttgagtagataaataa
cgaatgtaaatatgaaatatcaccacactaattaaatagactgaaattaagaaaaaccac
cacgccattctaatttgaagatttccaaattggaccgagagaagaataagttaaaaaaat
ctgaaaaaagcgtttaaatacaaatcatatttacaataaatatatatattaaaaatttga
aaaaagacattataacaagtaaattaaatttattttagtcaatttgtcgtgctggtacac
cggaccaagtcgtattcaacggtaattgatcatatttcatgacaagtgtgagaggataaa
gacgatttcgaccgtgaagtgttgatccagcaagtacatttgtatagctcatcagtatac
tggaatcttgaacaataattggtgccactttaaatatacgttgttcaaatgtatgaggct
aaaaatagaagaagaaaaaaacaattatcataaagacagatttgtattataatatattaa
cctgaagacaagcttctgtttgaagacgaacatgattaccaattgttatgagatgaggat
cggtaagacaaccaatagtaggtaaaatgacatcttgtccaatatgagcaccaagtatac
gaaagagatgaacaagatattgtgttcctgataaaaatggaccgatgaagatattaaatt
caattagagctgtagaaatgaattcatgtgtacgagtgattgtctctgaataggtaaaag
ttgcttctgatgatgtacttaaaattaagtaacgatgcattatacagaaaagacatgcat
gaactattggtgcaatgaaagtaggtaatagccaatagatagtagtagatatacatttgc
ttagtaagtaaatcatacatgtactcataaaaatgcgcaaagatgaagatttcaatgatg
gtaatttatctatagacattgtttcttcttcgggcattataaaaggcatttgacgagacg
gaataccgagcaatactgatccagcaccagagatagatgtattctcagtgattaaagtca
aattaccgaccatagttttattaggaagtcgcgtgccaggcaacaatgtgcatccattac
caagatttgaaccagaaccaagtataatcgtatttaaacggcaatcacccgctggtgtta
tttcaaatggagctaatctaacttttgcgaacgtagttacaccttgttgaattttaagaa
gatttgatggaaaagatagaattggttgaaattcaccaaatttaacgtcatcttcgatat
cggcatttaaccaagaaagtaaaacattagagattgtgctgtatgatgataagaattcat
acgaacgatgaaatgacgatattatcaattgacgtaaccatactcgatgtaaaaagtaat
aagaattgactggataattgcctggtgttacagatcctatgatatatttcaataagaaca
taacaacggagagacacattatagtccagaacaaccaacttaaggcgatagcaatcggta
ttggcatacaaatagttaaacaaaattgatatatcttgtaagttaaagttagaagagtac
tatggatgattataagacaaaggagacatattaattgataaataacttgtttccatgaga
aagatcgatcgttgatggatgtatgttttattgttggcgaaacatcaccagtcagtttag
acatagattcaatataagtattatctggtattgtgacttcatcataaaggacacaacgtg
taccaatcgagcaatatgatccaatacgaattagattaagtttatatgtttgttcatagt
aggatagattagaaaagattgcatcagtatcgatgaatgtcgaatcacccacttcaagta
accaaggtgcatcaattaatgttgaaaaaatatgaacaccacgaccaattcgtgcaccac
ataaccgcagataaaaattataaaatggtgtacccaacagatattttaaccaatatgaat
tattaattgaccataaacgttctagaaaccaccatcgataataactccacgaatacaaca
tgttgacttttgtcaccttagtttctgaccaaagtaataaatgttggcagataacataca
ttaacatatgaactaatggcattaacaagatagagaagtaacaattataacgatatgcca
tccatattggaaataaccattgacatatgagaactagtatgcctaatgtttcaataaata
ttgatggcatgactcgatattgatcttcttcaagttgggttgttgttagtgttgtagata
tatcttgtttttgttcttcgtcttgatcaatgatcaatggctcgagaatttgcgcgagtt
gtcttattgatggattgtcataaagaacggtaactccaatatttttatagatttgttctc
gaatcatagaaagtgccatgatgacatctaatgaagtaccaccaagttgaccaaatggaa
cattaacattcggtgattcgacatgaaatgcttgtgcaaaaataggcaatagacgttgtt
caagctctgttaattgtgattgatcagtatcttgagattcaatcattgttgagaagtctg
gcgttggaagaagctttcgatctaattttccatttggattcaatggaaatttttcgagcg
caataatcaatgatggaatcataaaacgtgctaaacgagatcggcaataattgcgtaatt
gttctgtattaagattgtaaccttgaacataagcaatcaagtgatccttgccccatttaa
caacgacagagcctaggacatctgatgatgcgtcacgtaaacaacgttcaatttcaccta
attcaatgcgttgaccatgtaatttgacctgatgatctttacgaccaacgtaatgtacta
cacagttattgtccgctcgtacaagatcaccagttttatagaatagttcgtcatgcatat
ggacaagtgccttcttggttaaatcatcacgtcccaaatagccagcataaacacctacac
cagtcacaagtaattcaccttcttgaccaacaaagacaggctctccaaaatcatcgagga
ttacacaacgataaccaggaatcaaggaaccgattggaatagtactctgttcacaagtag
catcaactagttgaatagtgcagccaatagtgatttcagcaggaccataaagattccaaa
tatgacatcgattttcagatgttgacgcgaaatgtttgtttaagtgatgtatcaattgaa
ttggtagagtttcgcctacaaaacagtatttatgttaataattttttataagaaaaacta
atcgaattttcttaaatcatcgatagaaagacttgatgttcgtccttttcccacaactac
taaacttctttctttagaatagaatcattccaaaaagactaaatttaagtcttatcttta
ataattttgtacttaccacctgagcagatagaccgaacatgatttaaagagacgttttcc
aagcatctatcaagatataaacacaacgctgcaagataactcggtacactattgaaatat
gttatttttttgctatcaactaaatcaatcaagtatggaaaatccatgagaccatctgga
cgcatcatgactaatgatgcaccaataacaaatgttccaataagatcttcaacatggata
tcaaatgaacatttagtcgtttgcagtacagtatcgtttttgctgaatactcccacttca
acaaacgatcgagtatattcaataaaatttcgttgtcggaattgagccttaaaaaggaca
caaaattatataaacatatgttttcaaaagaattatttaacactaactgcttttggtatg
cctgtagaaccacttgtgaaaataatataaccaatactctcggttgttacattaatgcat
gacaggcgatcaagatcattatcgctcattattctatttacatttattgttgtgtccatg
ttcatcgtgatttcatccgcatcaagtttgctttgtgtcaatgaatggacgagaaccaga
tgacttctagtttctttcactagagtctgcagacgttgttttggatcttgcggtgatagt
ggacaatagactgcacctaccatctcaattgataaaattccaataacctatacaaacaat
taaagctttcaaaagtctacaatcttcatgtgaaatctttgttttaccattgaaatactt
ctttctacacattgacatacaatatcaccttcttttacatcatttatatctatcagcata
cttgataattcttgtacataaaaatataattcattataacttaacatttgttcgtcaagc
tcaacagctatcttttgtggatgatccattacttgttgacaaaatagttgtggnnnnnnn
nnnnnnnnnnnnnnnnnnnnnnnnnnnnnnnnnnnnnnnnnnnnnnnnnnnnnnnnnnnn
nnnnnnnnnnnnnnnnnnnnnnnnnnnnnnnnnnnnnnnnnnnnnnnnnnnnnnnnnnnn
nnnnnnnnnnnnnnnnnnnnnnnnnnnnnnnnnnnagtaatatttctactgttgattgat
catatcgatcttgtgaacaaattaaactacatgatatttcattcgatgatttctgagtaa
aacttaacatcagatcaaatttagcaacaaaatcatctttatccaaggatattggttcaa
gtatagatccatcaagattaatttgttgattattagatgatattgtaataaaatcataca
taatttcaagaaaagcaggtgaatgttgattaccaatgatatattgaagaggataatgtg
aatgttctagaattgataaacataaatttcgaacttgttgaacaagttgtttgaatgaat
gagatgaatctagttgaatacgataaggaagtgtagcaacaaacattccaataatatctt
gtaattcagttcgatatcgatttgcattaacactaccaatacatagatcttgttgaccat
tacttaatttgaaaagaaatgcatagaatgtagcaagaccaagttgaaatggtgttacat
ttgatgttgaagcataattnnnnnnnnnnnnnnnnnnnnnnnnnnnnnnnnnnnnnnaaa
gttgatgatcaaatgtaatttgagcaactgaagcttttcctgttcgttcatcgttaggta
atcgatgtcgatcaaatggtataaccaacttattctctaaatcatagccatcgagttgtg
ttttccaaaattcacctgataatgtcatatccatttgacgttcatatactgaataatcaa
tatattgtaaagtgttatcatccgttggtaatagatcattatcattatatgcaagagaaa
gatcttgcatgaaaattgatgttgatacaccatcaaatgctgaatgatgaatatgaaata
agatgatgtcgttggtagtgagttgatcatcatcatcttgcaatgaaggtgagtgttgac
gaacaatatgacaatgaagaacacgtccttcatttaaattgaagagatttgaatcatgaa
tcattttggagatgtcttccatatcatggttatcgatgtgaagaacggtgaaaccaaaga
gtaattcgtctgaatcgatgattggtactgcagattgtatgacttcacctgccacatcaa
gaaaaatatttgtgcgtaacgctgaatgcttagtaataagtatttgaattgcctgacgta
gccgtttgatggaaacaggtttggtacaattcgaaataccataggctagtcgcacaccat
acatacgattgccttgagaaccgaaacgaatttgctcatcaagaaaaattctttcttgtg
caaatgatacttgaccttgaatgatgtgtagaggaagccagttatattcttcttcttctt
cgtgttcttgtcgatcagtatcttgtgcttgttgaatgaaacaagcatgatcgacaatgg
tcgaatgttggaacatttgagcaatgttaactgcatgagtgtcaaacttaaacattatct
tatatcgatgatagatttgaatgagaagcagcgaatgaccaccaataccaaaaaaattga
cggtggtggatatttgtttacattgcaaaatttcacaccaaagggaatgaatgcgtcttt
cgatatcgttctttggttctgtacattgctgatcattaccagacattgcagaattcaatg
aaagtgtagcaatatctggtgtaggaagaagttttcgatcgagtttaccatttgcactca
ttggtaaatgttcgagaatgatgaacattgaaggaaccatgaatggtggcagatgagatc
gacaatagttgcgtaattgttcttcattgatatgaatgctttgaacataagctaccaaat
gatcactgccccatttaacaacgacacaagccgaaacatctgatgagacatcaagcaaac
atcgttcgatttcgcccagttcgatacgttgtccatgaagttttacttgatgatcctttc
gaccgacataatagaagagattgtcactattcaatcgaactagatcaccagtacgataga
acagttgattgttgatattgattaatatttgttcgttcaaatcctcacgtctaaggtaac
cagcaaagatgccaacacctccgacgaatagctctccttcttggccaatatagatcggct
ctaggaaatcgtcaacaacgatacattgatatccaggtaaaagacgaccaactggaacac
tactttgttcatccataagatcaacgttatggtagagacagtcaagtgtgacctcagctg
ggccataaagattccatatgcggcatggatcatttgatcgtgtcattgatgataaatgtt
tgtctaatttatgtactaattgaattggtaaaggttcacctataaagtaaatacaaatta
attccatttctcaatgaaaacatttgaacaatagcggctagtcaaacgtattaattccag
atattcaaaaaacaaacttgttttctcaaaactatcgcataacaaattctcaggagaaac
ttttcagtacaactctttcattatatacttaccgccacaaaccagcgatcgtaatcgact
ccagcatgcatcttcaaagcgtgtctccagataggagcatagactcgtgagataacttgg
tacactatttatataggtaatgctcttatcaataattacatcacacaaatattgaaaatc
catcagaccacttggtcgaagcataactaatgttgcgccaactaataatgtacccactat
atcttcaacatggatatcaaatgaacatcgagccatttgtaatactgtatcctttccatt
aaatgtgccaacttctaccaaagatcgaatggattcaacaaaatttcgatgtcttatttg
agcctagagagacaacgactgtaacaaactgaactcaatttaatacaaactacttactgc
tttaggaatgcctgttgagccacttgtgaaaataatataagcgatattatcaccttttat
cgtaatatccaacagatgattgatactggtatcaataacactgcaactgacattaattaa
aatatcaatattcatagtgatatattccatatcaaatttttcacaagtcaaattgtgcac
aagaatcacactactttttgtttccttcaccagtgcctccagtcgttgttgaggatctcg
gggtgatagtggacaatagactgcacctaccatctcaattgataaaattccaataaccta
tacaaacaattaaagctttcaaaagtctacaatcttcatgtgaaatctttgttttaccat
tgaaatacttctttctacacattgacatacaatatcaccttcttttacatcatttatatc
tatcagcatacttgataattcttgtacataaaaatataattcattgtaacttaacatttg
ttcatcaagttcaacggctatcttttgtggatgatccattacttgttgacaaaataattg
tggaatagtcagttttggtgctgctgatcgattaatatcatgatttttcatagtatcaat
tatgatttgttcttttggtaaaataatagataatttatacaatgataattgttcttcaat
tgaagatatcgatgaatcaaatagttgagataaaagatgtgaaaatcgttcgagtaatat
ttctactgttgattgatcatatcgatcttgtgaacaaattaaactacatgatatttcatt
cgatgatttctgagtaaaacttaacatcagatcaaatttagcaacaaaatcatctttatc
caatgatattggttcaagtatagatccatcaagattaatttgttcattattagatgatat
tgtaataaaatcatacataatttcaagaaaagcgggtgaatgttgattaccaatgatata
ttgaagaggataatgtgaatgttctagaattgataaacataaatttcgaacttgttgaac
aagttgtttgaatgaatgagatgaatctagttgaatacgataaggaagtgtagcaacaaa
cattccaataatatcttgtaattcagttcgatatcgatttgcattaacactaccaataca
tagatcttgttgaccattacttaatttgaaaagaaatgcatagaatgtagcaagaccaag
ttgaaatggtgttacatttgatgttgaagcataatttagaaatgattgtgaaagttgatg
atcgaatgtaatttgagcaactgaagcttttcctgatcgttcatcattaggtaatcgatg
tcgatcgaatggtataaccaatttattctctaaatcatagccatcgagttgtgttttcca
aaattcacctgataatgtcatatccatttgacgttcatatactgaataatcaatatattg
taaagtgttatcatccgttggtaatagatcattatcattatatgcaagagaaagatcttg
taagaagatttggcgggaatttctatcaaaagtgatatggtgaaaagctataagaataag
atcatgagcgaagagtaattcatcgttagaactgtcgtttgaaattcgttttcgaaaaag
ttgacaatacaatacatgtccatctctcaaatcaaataagtttggattatgactagtttc
tcgaagaagacaatgaagatgattgtcattatcgaatatttgtgttggtgcaaaatcgaa
cgtatggtgtatttgcgtgatgcgttgtgtaagacccgtttgaacgtattcgagagcaag
cgaagttcgcagcgtcatatgttttcttattacatgtcgaaaagcttgtctaagacgagc
gatggatactgtgccgctggctatcttcaagacattgagttcgttgtagatgcccaccga
atacgtatcatgtctagcaccactaaatcgaatttgctcatcaagaaaaattctctcttg
agcaaatgatgctacacctatatgaaataattagtaaaataaagtttcgattctttcctc
aaacataataagatttaccttcatttatatgtaatggtaaccatgatgttattttatgac
tagtaactgtatccgctacaccttctaataacttagcatgttcaccaatggttgattgac
gaaagaaagaagttattgaaatggttttactatcaaacatgaataaagtttgataacgat
gatagagttgcataagaagcattgaatgaccacccacagaaaagaaattacttgttttag
aggcaggaacatcacatttaagtatttcacaccataatttatgtatctcaatctccatat
cagtatttaattcgataagatcattacttgatattgttggtaattctgtaggtttaggta
acatttgtcgatcgagttttccacttttattcaatggaaaagattccataacaatgaata
ttgatggaatcataaatggaggtaaacgagattgacaatgattacgaagtgtatctaaat
caatatcacgtccttgtacataggcaacaagatattcatcatgtttaataacaacacaag
ctgaaacaatctccaaaagacatcgttcaatttcagctaattcaatacgttgtccacgta
gttttacttgaaaatcttgtcttcccagataatatatattgccagttattgaattttgac
taacaagatcaccggtacgataaaatgatccaataagaactcgttgagtcaaatcatctc
gatcataataaccaggaaaacgttgtataccatctaaatataattctccgacatgaccag
gaataactggttgataatattgatcgagaatttgtgcttgcatgccaggaaatggaatac
caataggaatcacaccacttttaatatcttcgttggttatgtggtgatagactgatgtaa
gtgtacattcagctggaccatacaaattgtaaaaattgatatcggattcaccaaaatatt
ctatcattttagcgagagttgtgcaaataattgcttcgcctaggataatggaaaaaacga
agaaacttctgtatgtttgaggagaaaaaagagaaacataccaagaaagcccaatgatcg
tacagtagataaacgatctacttgatcattatcaacgagatgttcaaacaagactgtcat
cattgttggaacaacggaaaagaaagtgactttatgttgctgtatggtacttgataagta
attaaaatccatataaccgtgtggacgtaaaagaacgagggtagcgcctaacatcattgt
gccaaggcattctttcacatgaacatcaaaagagcattgagccatttgaacaaccacatc
acgactggtaattatacttaagtgttgaaaagaagagatacatgaagaaaaattccgatg
tgtaatttgaacctggagaaacacgagttcgtaaaataattagaatatatttcgaaaaat
aaagatacttacagcttttggatttcctgttgaaccacttgtaaaaacaatactaaagaa
atagaagaagaagaaaaatattttaaaaaaacaaagaaagaaaaactcataagaacttac
taagcaatgtcattcaaagataaattaaaatcaatattattattattattgatagtatta
tcaaagagataattttgaatattaattatattttgatgattattaaaatgattttcagta
gctgaatgaacaagaacaaatgatgagtttgtttgtgttacaagattagataaacgagta
ggaggatcatcaggtgataatgcacaataagaagaacctaaagtaattattgctaattga
ccaataatcatttcaatactacgttcaacacattgacaaataattttatttgaataattt
tgtttattaatataattcattaattgataaactttattaagtaattctgcataagttaat
gattgttcttctaaacaaattgaaatcttttgtggatgatataatgtttgttttataaat
tcataatgtactttatctaatgatttaaaagacatttcatttgtattattattattatta
taattaatggattgaatagtttgtatatcatcagataataataatgataattcaacaata
ggttgattaattaaattaaatgttgaaaataaaaagagttgttgaagaagaatatgaaat
ctttgtgatattaaatcaatagttttttgattaaataaatctaatgatgcattaatttca
catgtaaattgttcatttgttttattatgaagaattcgtaatgaaaaatcaaatttacta
acaatttcatttgttttaatattaagtgaataaggtaccaatgataatttcatttcctca
atatttatatgttctttattaaattttgtttcatttgtttcatattcaaatgatgtatca
agaaaagattctaatcttatttcattatttgaatgttgattaagaatacgttgtaatgga
aaataagacattttcattgaatttattatcatttcttgtactcgttgaataaaataagaa
aatgatatatatggattaatatgttgaagacgtaatggaattgcattaacaaacattcca
ataattgattgtaattcatctttatatcttccttttatattcattccaatacaaagatca
tcttcttcttcatttgttaatttaaataagaaaataaaataacaagcaagtgataattgt
tcaattgttatattattatttatactaaataaaagaaaatgttttgaaagatcttcatta
aaatcaaatgatattgatattccacgtcctgttctttgttcattagaaatacgatgatga
tcaaatggtaatgctaatgaacgatttatatcataatcatgtaacatttcaaaccaataa
ttattagctattgtcattggcatttctcgttcaataatagaatctataaaatataatgaa
ataattataaatctaatctatatataacttacaatcaagatatcgtaattgtatttcatc
attatattctaaacaaccatttgtatatgcagaattaagatcagaatgaaatatatacat
tgatggaaaatcaaataaagcatgatgaaaattaaatattattgaatcaccttttataag
attatcattttttaaattttcataaacaatatgtaaacgacaaacaactccttgttcaag
attaaaattataaggattacctcgttcatcatgcattattttcataagatcttcatcatt
tttaatcaatgtcgattcattaaatgtaaaatattcttcattatcttttgatttaacaat
ttgttgcattaattgttgtttatcattatcaaaataaagggcagtccgtaaagctttatg
tttaataattactaattgaaaagcttgtcgtaatctttcaacagataatgaaccactttc
aatatgaaatagaaatggcatattgtagatggccacttgaggttgattggggtcaaatct
gacatgttcatcatgccagatacgagcttgtgcaaatgaagcaggtcctaatagcgaaag
aaaagtatcatttaaagaatctattgtagagaaaattcgcagttttaccttcgttgatgt
taggtagtcgcttgaagattgttgaatcgatttcattgatttctgatggatgaagcaaag
ataattgattcatggattgtgtggtgatattaaatgtttgatccaaaaataattgttcaa
gcatacattggaagcgatcgaccatctgtttgacgtatatttcattggggaacaaatcag
ctgagcattctagaaagcactctgtagcttttccatgatgatcatgtgatacagccagtg
tcatatcgaataaggcaataccattgccatgtgatcggtctcgatcataataaatatcga
aaaccgtaccgtttttattatttgtaggaatctccgctgtggtactatatgtagtggaag
atacgagtgattcatagtgaaagaatgtttggggcatcgggtatctttcgtttgcttgaa
caccgagaatttgttgatatggtagataagcatgattaagaatggacaagcataaatgtt
gtacttgttcagccaacttttggaatgaaccgtctggattaatattgattcgatagggta
tcgtatttgcaaacattccaatcatcgatttcatttctgccaaaggacgattattgaacg
taccggcaacacatagatcttgtactgaacttaatttgaaaagaaacacgtaatagcaag
cgagatataattgaaacatagaaatattgtgaagtgcagcaaatgccatctgtgcttgta
ctaaatcagcattcagattaaatgcgattgaatagccacgtccagagcgaacagttgttg
tgatctgtgagctgttaaccggtaatataaatgttttagtccaatcataatcctgaagca
ataatgtccagaactggcgtgttcgttcggcacccgatgattgcactaaagattgttcat
aaagagtgaagtcaacatattgtggtgatttgtttggtggctgtacagattctaattgac
cgcatgcttcggcaaaggccagagtaaataatcgcagtgaagtattatcaaaagcaatat
gatgaacagtgaatagaagaagatctcctgagtgaagatttacagattcattctcgttat
tgatttgtattaaatgacaacgtaatactttgcccttttctacatcaaagtagttggtta
ctgtttcagccgtgagcattgcatccagttgttcggctgaacatacatttcgggtatgtt
caaacgaataaacatcatgactgagtgattgtacttcttgttcgagttgatttgtttccg
cattaaaacgaacagccgttcgaagaactttatgcttttcaagcactgcaagtatagcga
gtcggacatgttctactgacagcgagccacatttgattcttaatgggagaagaatattgt
agattgctaaggaagaagacattcgatcaaaatagagttgctcatgaagccaaatacgtt
gttgagcatatgaagctatagctttcaatctgccagaaactttaagtgccgaagatgcaa
ctcgtcgataggaagttaagtccataattataaataaataattattattgaattcaagtt
tgaagaattgataattaaaagagtatctataaaaaaaaggataagttttgtaaataaaga
ataaaatattgagttaaagaaaagaaaacgatttttaaatcattgaaaataaaagattta
aaaaaaagcaacaataaaatatacaaatgatagttacaaatcgaattacaaagaaagaaa
cgaacaattttcgttctttcaaaacaaagacaaacaaaacatgatatttcatacgatttg
cgaactccgtaatccaaatggataggcgtagcatatcgtatacaagttttttaccaatag
ttcatccatatccaatttattccatcatatcattacgaaagtagttgaatggtggaatca
actgaatgttgtttgagttgattcgtcatctcactagcgagcacttccccttgttcacca
cctgtagtcactaatttataaggtccatatggttgaattcgacgcatttgagcgatcatc
atattcgcgatttttgttatgtctttggtcatcgatgcttgtggtttattaatagtataa
atggcagctggtaaaggaaaattattattttttgatatcttttccacgattatttctgac
atatgagtgttgtcggaagtagaatttggtaagatatagaagagaatgggacattcagaa
ttaattggacgtcgtatgcatagaatattctctgtaccagtgtaagataaattgttggat
aacttagtttcattatcttcaatcgattcaatatgaaaatcaattccggagtcatttgat
tctgtatctgttcgtttttttttatgaagcttcttatgtacttgttcggcaatagtttgt
attgaaagtccttgaagaagatcagctaatggaataaatatgtttgtctcttgtcctaac
caattgtaaagtgatacagcagctaatgagtccataccttgactgacaagggaacgatcg
agagaaatttgatcattactacttgcacccaagagccgagcaacggtaatttgtgttcgc
tcgacaatggtttctaacttatcatagatcgaatcaaatgaatcaacatcatccaatgaa
atagttgacattgacgaaccatttgcaattgtatattgttgtattgctattttgcgtagt
tgatgtgtaactaatttatctcgattttcatataattgtttccaattggcggcaaagata
attggacatggacaagacttttgattgacatgaaatcgatcgataagttcaaatacacca
acagtaggtaccaattcaaaacctgatgtattttgtaaacttgtcagcatttcacgatgt
cgatgaaacataccagcaccactcactgcaggcaaactgactgaaagagcgggtaaattg
agtttttcagcacgataacgagcaagaatatcgagaaattggttgccagcattgtatcca
cctgatgctagatcgatcatatgattacgaatcgatgaaaagagaacaaagaaatgaagt
gaaggagcagcaagttctgatgctcgatgaagattccaagcaccacgagcttttggtcct
aagacatgtgtaagattttcttgtgataattttcccaaacttcgatcttcttgaactact
gcactatgaatgataccacgtatgggataaggtgtttgactaagttgttcgattagatta
cgaacatcttcaaaattagtgacatcgatttgaactaaatcaatatgagcatcatatgtt
tttgctgcttgttgtaatcgttgccattctccatattcaggattgtctacttgttcaatt
tgtgctactgatcgtcgactcataagcatcaaacgtttgacacaacgtttttctatcatc
caacgagacattgtgagaccgagaccaccacaaccacccgaaattaaaattgtaccttga
tgacatacttcaaatggaaacattgcatcttctcctataacgagaaaaaaaagtgaacta
ttatagattcactagaaataagaaaagtaaatactaccttctgtgcattgtggaggtgat
tgacagtttaaatttaatggttgttgagaattagtaagacgaagaacaaatttaccactc
atctgaccattattacattgtttaaagatgtcaatgatatctgatggttcatatgcttgg
gttggttcaattggtttgaaaacgcctttgataatcaattgtaaaagttcttcaattaat
tgtccgaagatatcgcgacgatgaacatacagtgaagtaatatcgataacatggaaacta
caatcatcacgtaaatcgaacatagacaattttttcttgtcaaataaatctcgttttccc
cattcaataaaatgaccttgtgaggcaagtaattttactgattcttgaagaaaagaaccg
gacaacgaattaacaatgatatcaactccattaggtaaaagcgcacgtacaccatttaca
aatgaaagatctcggctattaaacacgtgttcaataccatagtgttcacgaagaaatctt
cgtttttcatcagtgccagcagtagccagaactcgagcgccaattgactgacaatattga
atacaagcttgaccagtaccaccggttgctgcatgtacaagtacagtttgaccaggttgt
agattaacacgatattttaatgaatatagaacagtcatacaagcatttggtaatgcagct
aattgttcatcagtaaagtgattgcaatcgtctgggatgcggacatattcattaggacta
agatgtacatgggaatgaaatacacctggtgccataccaaaaacacgatcgcctactttt
actttctcgtttgaatgagtacgtgcaacagtaccaataaaatcaataccaggttctgta
tcacgatcaaccatagcttgatcattgctagtttgtgcaaagggacgcatatatggatag
cgaccactcgatttaagaacatctcgaaagttgataccaacacaatgtacacgaacttct
attttgtcagtatgtagtatgtttttctttacatctggtacccatgttaaatcatccaga
aaacgagatggagcgacctgaagacgaaatggttgttgatcggcatcgttgtgtggaata
attgtcgtttgttctgatttgactgattcgttaatatcttgtttttcttgaagcatttca
tagtgccattccaagcgatgaatagtatcagtttgtttatcgtgttgaagaacaatttca
tcaagatcatctgcatatctagatattatgaggtgttcggcaagtgtacgaacaagagat
ggtatcagggctggtgatgatttcgattgtaaatcaataagttttaaatgatgttgttca
tattcaagagcaagactacgtgcaagaccaataagtggtgaaccaattggatttatatcg
ctaccagcaccaggttgaacattttgtgtaataacatatacaaatggatgcgattgtggt
tctgctgtttgtattgtttgaagaatatgaataaatgtatcacatatatttgtttcatat
tgtgcaattgccatttcactgtcatcattgactgatttttgattcagtgaccaagcaaaa
atgatatgtacctgcgcatatgttgtcatcatttcttcaattttagaacaaatattgtcg
gaacttgaattagatgcatgtaacaatgtgatgttaacagatggcaagagggactttagt
gcgtttcccatactaggtgtactatcatcgtcaaaaataagccatgcttgactttgtcgt
tcttcgagcatagataaaactttagatgacgtcgatttttggacaacaataaatgagtta
ccaaatgatgtatttcgtgtttgaacagtttcaaatccatctatttctcgtatagttctt
gtccattgattaatattgagtagagcacgtcggtgatcgactggagaccaccattgatct
attaaaccatagataatatcgaagtaaagtggagcatcagttaattccagtagaagaaga
agaccattaggaacgagtagttgacgaagaataacaagtgaatatgataaatcttgattg
ccttgtaatttattagcaccaaatataatgtcgtatgattcgacgatcatatttttgtta
ttttcattgttgaataagtcaaatttgtcatcatagattatacgtattcgattttgatct
ttcaattgcgtagtgaaagttttctcaacttgttcaagtacatgtggattcgagtttgta
tagtttatgtcgattaatatatctgttttttctgataaatcaagtaaaagaagaagaact
cgtagatcatccgaattgttaccactgcctaaccagaatatgcgaagtttacgttcagct
aataatttaccaaatttttcttgaagatattgattaagaatatcaaaaatgaaatatgtt
tgatgagaagagatgagtgattgaatttcttgcaattctgattccatcttttcatcaccc
aatagtacatcgattccatcatattgtccactgaggacttgtctgagattttgtccacaa
gtagacaaaacggacaaaattggtttaagacgtggaaattgacgcaacagttgcatgaga
tagatctgggtcgaatgatatgttggttttgctttcgaatcaatggtaagagaacgacat
gcagctaaaagtgattcttgttgttgttcttgaataggaacaagtgtcaaatcttcaagt
gccatttgagcataatatgcagccagtagatttaacggttcaacagattcaattagatct
gcattacccgtagaatcaatgtgagccttaataatgtattcagttgatggtagaagatca
gctgcaccaattcttattcgttcatcattccacactgtttttaagcaataattatccatg
atcgtatcaagatgtgtagtgagttcttgatttggtaaatctactaatatattcaattta
tcgaacacggatgtgtttgatgcccattggccggactgtgaaccttgtacttgctgaatt
gtaatacgatcaaaactgactaaaggttttctcatttctgtatcatttgaacaaatcgta
caatcaaattcatacgttcgttgtttagctataccacaaatgttatcatgataggctgca
cgaacttgtactggtgaatttaacgttgatatttctccatatatagttatcttattaata
gaaactggaataaaagtagtagaaattccaggtaatatagctaaagctggatgtaaacag
gcatcgaggacagctggatgaattagatgatagactggagcattatcttgactggctata
gtacaatcaatttcaccttcgacaattgattgtgtgttatgaagtgattgcatcaatcga
aataaaggtccatactgataaccacgtgacattagatgtgtatagacattatctggttca
agtgtagaacataaatcacgatcaatgggtacatcagttagaagtggtaattgttgtttg
tcatcacctatcttaatttgacctcgagcatgaagtgtaaattcgtttaatgaatgttga
ttaagtaattttgtatcagtgaatgatttaagaacatcaacacctgacatgcctgatgta
cgaatacaatcttgaccagctgttgtccatggtcgactgtatataaaccattcacgcatt
ggcattactatttgagtgaatatttctgtcaattcatgttcagtaagaacgagtgcatta
atgaattcaacttgttcgaagacaataattgattgagaatcgtcagtcgatgaaagtaat
tgacgactggcagttaatgctaattcaatgtaaccactagctggaaataagatagcatct
tgaattttgtgatcttttaagaaggcgtgttgaggaagattgatattgatgagacttctc
catgttggattagtctgttgagtccattgacgaatgcccagaagtggatgactgggaaga
cgataagaaagacgttcaatgactgaatctttggattcgtaccaacaagaagttgtatta
aaagcatatgatggaaatgtttcaaaaagttcactatcattatcagtggatttgatttct
cgagattcaagataatgttgccacacaattggtgatgaagtgagttgagtaagacttgta
agtaatgttgtttgttcatcttcctttcgtttcaatgttggaagagtaagatgtttcaaa
gaatgtaactcacaacattcatcaattgatgtagccaatactggatgaggtgaaatttca
agaaagatatctgcagcatcgtcttgaattatacttgtcattgcatcgtaaaatcgaaca
cattctcgaacgttagcccaccaatgatgagcatttaatggcgtatgctcatttacatag
ccaccataaacacttgagtatagacgagctttactacattgtacgttgaacatttgttgt
ggatcttgtaaaggaagacctgaaatatcgccaagtgttgaaagcatttcattctgaata
ttaaatagatccatttgatgtgagtgaaaagcattttcaatacgaagtcgtgctttgaac
acattcggatgaaatgttgtaagaatttcaaataattcatcaattgttttctcatctcca
ctcagtgtcacagaatgtggactattgatgacagcaattgagacaagatgttctatacct
ttgagaaggtcttctctcacttgttcttcactcatcgagacagctagcatacgaccacct
tgacgagtgttacgattttgaagacgtgatcgattataaacgatacgaatagcttcttct
aatgtaatacgacctgaaacaaaagcagctgcttgttctccagcactgtgtgatacgata
gtatcaggaaagatttgccacgagttgagaagagcagttagagcaacttgaatagcaaat
attgaaggttgagcgatgttggtatcattaatacgagatgtcttttcatcttttgtctcc
ataagttcatctaataattgccatttatcttcattgatttttgtcaattcagcatcgatt
cgttgtatccattgacgaaagactggttcattcttgtataattgacgacccattgcccac
cattgaggtccttgaccactgtagacaaagcagatttttcttgatgacaacattggacgt
gtagtgagaagaagtccagatgtatttttttgagcaagaaaagcatcgatttgattctgt
aactgtgcaagatcagtagatataaaaatggctaaatgttcatagctgattgtgcgtttg
agaagaagttgtttagatatgcgagcaaggaaagtatcagaatcatcgttaatcttgtca
gacatttcttgtaaccatatattgaattgtgcgacttgtttgacaagtgattcttgactt
tttgctaaacaaaacaagaaaataatgaaatgaatacgaatagaaaaacttgaacttact
cgagaagagaaaaacaaaggattgtttaagttcaagtttgttttgatcgttatgattgtg
atgaaatccattcaataattttttctgttgtggtcgatattcttcgacaatggcatgtgt
agtattaccacccatgccaaaagaattgatacctataatagttggattgtttgttacaga
tggaaatggtacataatgttgaacaacatgtagattatatcgttgtgcttcaatttttgg
attaagtgctgtgaaatgcatgtttggtggaatagcacgatgacgcatacacattgcaac
tttaataagagcagcaataccagctgcaccttctgtatgtccaagattacttttaataga
tccaatgagtaatggtggatccattgatgaacgatgaaaaaattgacctaaagcatttgc
ttcaatgggatcacctactggtgtaccagtaccatgtgcttccacatagaaaacattctt
aggatctgtttcacttcgtcgataaatatcagcaagaagacgtgtctgtccaataccaga
tggtataacaaaattagtcttgccttcacttccatcatgatgactatgaacatcacgtaa
aatacaatagattcgatcaccatcacgttcagcatcgcttagtcgttttagtaaaacaag
accaagaccttcacctaaaatagatcattaaaataatatctaagcttatataataaatat
gaatattacctttagcataaccatttgcatcaatactaaatgatcgacttcttccatctg
gtgactgagcaccaataagtgaaccactaagtatattctctggtgtatagacagcattga
caccaccacatactgccatatctgcttcacctgctcgaagagtttgtatagcttgacgaa
cagcttctaatgatgacgaacaagcgacatcgagtgacacattaggaccattcaagttaa
aatgatatgcaagtcgagcagctgcattgtaaagacttgcatttggtccatgtaatcgta
gtcgaaattcgggtttcattcgagacacagtaagtgcattatctgtagagaattgaccaa
tatgtactgatgtacgtgaaccatacatcttttctaacgtataaccagcatcttcgatta
aatgtacaaatttaagcatcagtagacgatgtgctggatcaatactaagagcttcattat
tggaaagaccaaagaaactttgttcaaaggtatcccattgtgcattagagagaaaataac
ctccacgaattaaattttgactaagttgattatccttatcttgattgaccatatgagcac
taaatgaggcaagatcagcacgttcttgtggaatagcactgccaacatctttactctgtt
ctaatacatgccataaatctgttgccgaatgtatatctccagcaaattcacatgcgatag
ctacaacagctatcggttcttgagcaataactttggaagtcatgttgaataattaaaatt
tacaatatagtaatgtataaagaaagtagaagaataaagcgtaatagattctgagatcta
aaacaagaaatacataattacataataaattagattaaaatacacgaaaaagaaaaagat
ccatttatcttttcttcaaataaatcatttcacatattctccagcatgattttttataca
aagtattcttattcttaatactacgtcatttactatacctttgcgattggttgagcgtat
aatatcactatttattcaaatgttatttatattcaaaattctagtaaatgtataatgtac
aaaggactaaattcatcatataataactaatacattctatcgatactccaggggctttta
tataaactgtttgtccttatcctcctcctccttctctctctctctctctctctcgttcat
tcttttgactcatatgacgattttcattgaatgagaagaacgacgattatttacgtgaga
ggggatattatgtatcatacaggtaagataaacggtggggaattatgacatcaatacgaa
tggagacgacaacaatgatgacgtcattatgagtggggatggggaatatgagcgattaga
atatgagcaaaattacgttaaacagatcaaatagatattattttttatttcttgagacgg
tttagcaatggagaaaagttgatcatatacagaaaagaaaaaagtatattttagtttata
gaggatagataaaattaattatacgaatcatttacgatattataaaatcaatattattta
aaatgtatctcttcctattaattatgatcaatagaagactaaagaattatactgtttcat
ttaaaactattaaacttattagaaaaaaataaattcaataataatttgaatattttatat
aggcagaagtaaacatatttgccttgatgaaattcattcgttagagtaggctaagataat
tcaaatatgagagttcgaaatttcgtacgattaaaattaaacagcgtctcaacaaaaaaa
tgtttgattgaagatcacattttcacgttttgtccataacattttgcacgtaaatcattt
atatttgcatatgaatttttaaagaaaataagaaatcatcaatatctatcgaaattctct
tcttactaagaatatcgattgtatttttttttcgttctgttgctttatcaaaatatacct
agaaaagaagatgttctgttcgttgaatcaacgtaattaagtgaagcgaggagagaatac
gatcgacgcggtcacgtgtgtggtatattgctcacatatactatttataaagatactacg
tcatgtatcctagtgcactcgggatataaatatatgggatattccccacatatactattt
atagagaagctatgttgtatatcgtgacgtattgtgggggtggatttaaatgagagtgta
tagacgagtgtaataagaaaaaaaaaataaaaagaagaggtaaatgtaagtgcaatgtat
acgaaatcattttttaaccgtatatgaagcttattgcataaatcgtcgtatgaactgttg
aggatgtggttgtgagcagctacgcagatcttcagatggcataaaatcacaacatcaata
tatactgatgtataatttcttaaaaaaagaaaaatatatatattgataaaattcgttcat
tgtggtgtgagcatctaccataacctaatacgtatttgatatacacgaggtgcattatat
ggtagaaagttaggtattgagtagttcgaaaagaagaaaaattattgatatgagtctttt
ttcaaagtaattcaatcggataaggtaaaatgtattgttaatttagtttattggtatatg
agaagatgggatgtaatatttaattggagaaaactgattgtgctgcttagaataatgtga
tatacatggtttaaactatgttgatgaaagatagatttgtttcaatgttagatctactct
tttggttttgatgtagtttgttatttgatcgttgcgttttcttcttgtgttgccataagg
attagaaggatgtataagataggttaatttatttctggcataaagaaaaactgttgaatt
atatgtacgtatttctgtgagactcacgtttgatgattttgtttttgaagttgtgtttga
ttaggtcatagacgtactagctcatgttgtgttgtggttctgggttctgtagcttctatt
ttgcttttacctataactgatcggcatttatatgtcaagtatcgagactgacttcttgta
attgtagtggtgaatgaatggtgaaaatattgatttagctacgtattcagaaaaatattt
gagagatttatgttgaataaatgtcgatgggtagctaaagattatgcattatcaatagga
agtgtgagtttttatgatttactagcggagatacctgatgatggcccagaatcattcaga
ctgaaaaattcatatctcacaaaacgacaggagacgtagagagggttgtgtttgaaattt
tttcatccctcacttccgtgtaacataataatccagtgcgtaaacgtagtaatagatgga
tactctaaagatcgatcagaaggaagtgctatgaacagtttagtttcagaaaaaagttga
gacaaccaagatcggctgaacattatttcttttgtcaacattcaaatgacaaaatcagtt
gtttcccaccgattgatttcttttccttttaaattttatttttcacacttcttctatccc
atatactaacaccgcttatctgtaactttttattcccttgagattgaacttcgtcaaact
aattctagtaagagttgacatcttgagatcattttaagaatgaagctatctgatgagatt
tttgagaaaggtcgaaactggtcatgagtgctgaacgttggtaatgatgtcatcgtcata
ttttttgtcgtagagagctccaaacatatttcaaccaggaaggtatcattttcttcgtta
tttactatgataaattataatgatcaattgtatttattgatgagaaaaaacgatatgcag
tctgaatgacgttatgagtaataggaaactattactcttctaaaaacagattgtaactaa
acaattgtgatatctcgttcttcatatgatgtatctgataaatttctaatgcctttattc
actctttaaatgtaatattgtcagtcaaatcgtatttttcatcgaaataagaataacgaa
ggtatgttaaaatacatgaattaaaatatatatttttgttggtaattatagagggaaaat
gtcataaataataacatgaaagaaagaaaatgagtaatactcatatttacttgtgaagta
aacatgtataggtaagtaaaattaattgcttttcttgcattatattttacaattcagatt
ctcataagacttattatgcaaggctattattaattgcagaactatacataaaaaacaacg
gcgacaaaagattccaatgcaaactgaatcattttcagaacgttcaataagaacaagaga
ctatctcagtaaaactcgtcagcaaaatgcagaaaacttaactctcatctggttcgacac
ctcaatcagtgaaaatagtgatgcgaagaaatattcaatatttattgacgaatttcatca
cattttcaatgacatacatgtatttaatgatatcgatatatttattgattatataactga
tattaaaaatgaatatatatttttgattattaccaattcttcgactatacagactagtct
tgaacaaatattgaatcaattaagacaaattcatttattttatatattctatgaagagaa
aacgagcaatcaacaagaactataccttgaaaaacataaaaaatgtcgaggtatattctc
ttctataacaaatatctgtgcacaattacgaaaagatgttaaaatatgtgaacacaattt
gatcggtttcaatgttattggaaatgaagattcaactaatgatgagcaagaagcaaattt
catgtacgcacaattacttaaagaatatctaaaagatattgctaataatgaaactagtaa
tttaacagaaatgattgaatattgtcgtcgaaaatatgttgataatcaccaagaactcaa
tcgtattgatgaattggaaaagaattatcaaaatcattcatcgatttggtggtatactcg
agatggatttatgtataaaatgttaaataaagcattacgattacaagatattgaaacatt
ttatgctatgcgtttatttgttaaagaacttcacggacaacttgtttatttgcatcatta
tcaacaaaataattctattaactcttcagatttcaatgaaattattctctatcgaggtca
acaaatgtcatctaatgaatttcttaaattgaaaaataatcaaggtggtcttttatcgat
caatagtttcttatcaacaagtaaaaatagagatgtagctgaaatgtttgctggtaataa
tgcattattggatgataatatgactgctgttctactaaagattcatgcacgaaataatga
tactgatatgccagtctttgctcaaattgatgaaataagtttctttggtgatggtgaaaa
tgaagttctcttttccatgggaactgtctttcgcattgaaagtatcatacaacaaaattc
acatgatgatttttggcttgttgaattgacattaacgaacgctaatgatcctcaattgac
tgaattaactcgatatatgcgggaacaagtgcaacacgctacaccaagagatcgtctata
caatttgttacttaatattggaaaatatacagaagcgaaacagtttttacaattagcatt
gaatgaagtgaataatagtgatcaacaatctcaagcagcattacatcatcaaatcggttt
tatctatcatgaaatgtgagaattagaaaagtctattacagaatatgaacaatcacttgc
aattaaattgtcgtatttatcagatgatgatccagaatttgctcttacatttgctaatat
gagtggtgtttatcgtgaattaggtcaacttgatgttgctcttatatatattcaacaagc
tcttgacattgatcaacgtcattcaaatcatgaaactattttagcagctcgatttcattg
tatgggtatgattttacatgatcaaaataaaatcgatgaagctattgaacaatttgagaa
agttttgactatttggatgcgaaatttaccatcaacacatccaactattgctgaatcatt
aaataacttagctactatatattatgaacaaaaacactatgatcaagctttgaatatgta
taaaaaatgtttagatatagaaacaaaatctttacttattgaacatccatcattagcaat
tacttataataatatcgcgtttacttattatcataaaggtttttatcaagatgcattaga
tcatagtcttaaagctattgaattaagtactcgtgcattaggcgaaagacatccaaatac
gcaatcctttcaaaatacacttcaaattattcgtcaaaaattaacgtcattaattgagaa
cgaaaatgaggatcattgatttcgctgtgaggatataatagcaattaaattcacatccac
actcacatccttgatattaaatcgatcaaagtaatctattaaaaaataaagattaccatt
atttataaagtccttcaagtaatcctttctcgattattgttctcttttctttctgttctg
tacctttgtaacttatactttgcgtctagtgctcgttctgcatgtgcttctctaattcgt
tttctctttttttgtgtgttctttgccatcgactatatcgtattattattttgtttgttt
ttatgttatgtgtaagaggaattgtttgataagaagttattaaatcataataggatatag
ataatctgtttcatcatataagagagaaaggtaaagtatttctacattaaatcttcaaca
tgagttattattttatcgcagaaaccatacgcatttatggataatcatcgtttgcgtgct
attattttgaaattacaagatcgtcttagtaacgatgatcgaaaacgcttacatttctat
ctcggcaatgatgtaccacgacgaattcgagatgatccaacacttagtggaacacttagt
ctgatggattctctttttgatcaagataaaatcaatgaaaaagattttacttttttaata
aatgcatttgatgaaattcaatgtattgatgctatgaaattattaagaggtaagtttttt
gttttgtttattttaaatttatttccttttgtattttattaatctagaatatcgaagaca
caatcaatcagatggacaaaaccaatcagttgaaagtctatcaatgataatgccaccaat
gttaaatcaaattcttgaagatcaacatcaaaatgaagataaatattctatgccacaacg
taagcatttaactatatttatattttacatttatcgaaaatctaatttagttctcgttaa
tgaaaaaaatacttgtggtaataatacaaatattaatcaaataccaatgatgaactcaaa
tgaaaaaccacaacctccaacttacaaaaggaaacaattagtaaactgaagaaagatgtg
gaaatttctattattatttatcttattattgattgttggatgtggaatattaatattttt
ttctattaagaatttcattgatattgatcgattgaaaatattgcataatctattcattgt
aagaattcaactgttggaaacatcgaataatcaatctattgaaaaaattcaagagttaaa
gtataaaatggaacaattcagaaaaacacgtaattattttaaccgcgttgtattgaaatc
taaactcgattctataaatacttattttcttatgatagcatgaaagtcagttaaatagtt
cgatttttaatgaaacatctttgccaaatataagaatctcaaagactatctcggtcttgt
tagatcttgaacaaaaataattgtccaagatttatgatctataaaatcagtatttgatat
gttatatttaatccttttcatcagtcattcaccaaagttcaccatcatctatgtttcgcc
ttttggtctataaagagagagttataaaaacgatcgtctctgctattcagtttgatattg
aattttgcttcatattttaattttatttcagcaccattacgatcacctagtattgatatt
tatccgaatgcaaaatggacagaaaatggtgtcactgtagctggaggaaaggaagcaggc
aataaagccaatcaactctaccagccactaggtttatatgttgatgataatgaaactgtc
tatgtctctgagtgggaaaataatcgtattacggaatggaaatcgggtgcagagaatggt
cgagtagttgctggtggaaattcgacttataaattggcaaacccaagagatgtgattttg
gataaaattggaaatagtctcatcatctgcgatcgttcgaacagaagagttgttcaatgg
cgtcgtgagaatggtacaaatggagaaacgatgatttcgaatatcagttgttggggttta
acaatggatgagaagggatcactatatgtcactgatgatgagagacatgaagtaaggcga
tatgaaagaggagaatctgaagggatagtggttgcaggtggaaaaggaggtggaaaccgt
ctcgatcaactctctcagcctacatatgtatttgtcgatcaagatcgttcagtatatgta
tctgaatataacaatcatcgtgtgatgaaatgggaagaaggtgcaaaacaaggaattatt
gtagctggtggtcacaatacgggaaatgaacttaaacaattgtattttcctgaaggaatc
gttgtcgatcgattgggtacagtctacgtagctgatgctggtaatgctcgaatcatgcgt
tggatcaaaggagccacacaaggaaatatcattgttggtggaaaaaatagaggaggacaa
tcaaatcaattgaattggcctgtcggtctgtcattcgatagacacggtaatttttatgtc
ggcgatacgcgaaatcatcgagtacaaaagtttattttatcttcaaatgaataagactac
ttttttaaatttattaaataataataatcatcattaattaattgacttgtattgctttta
gattattgaaaaatctaatacataattcaaattagtgattgaaaaaaaacgtatttgaaa
tttaaataagtgtaaaatacttcatgatttggatctgtctcactggctcatttattaaga
atgctttaaaaatgtatgtggaagatcagcgcgatgacatcgagcaatagattcgagtgt
gctgattattcttgcgacgtcttcatccgataagccagcatgcaatgtgagtctcaagat
agatcgagtagggggtgtagcaggtgctacgaatatggcacctgaaatacctgcattttc
gaagtagatctgaagttttttcgaaagtatatttggtccaccgttcagacatagaatggg
acttggcaacgatggctgttcgacatcaaattttaatgtcactgcagcatgacgtacgac
tcttgcaatatccattagtctttttcgcttattatctgcattgtaaatgattgcgatagc
acgttgaagacgttgcaaatcccaagtcataagtgcactactaaatatcgacgatgacga
tttttctctcacgtacaatacttcctggacacgaccagcaataaatcctgcacgaacaca
atatgccttagccagactacctgtaataaagtcaatacgatttgtcacattcgctaatgc
tgcaagaccacgaccgtgaggtccatacaatccaattgaatgagattcatcgactaccaa
catgcagttgtatagctccttgagatcacataattctaccagattggcaatcgagccttt
cgccgagtagagagagtcaacaacgatgataccactaccaaatttacgaagattttgttc
gagatcgtctagacaattatgtttgatcttgtggataataccacggctggcaccttgcca
aagtgattcatgggcggcggtatcgatatagacgtgactcgtcgccgggataactattgc
ttgaagtagaccgtaattagcagcatatccactttgagctaaatatacgctatctttccc
gagtatttgcttcgctaacaagtcagacacttgatcttgaagacaatcctgttgtaaaaa
tactcctgacatgatgttatctgatccctgtcgatgaatgggaactgtctgcttctgact
caatgaagtttggaaggccgtgttttcgatttttggaataacgttgtaggcatcaaatat
acgtgcgtcagaaacaaataaatttggatcgtatgacaaatgcaaatagtcattgttatc
gatgtggataccaattcgatctggatgcgctaacgaaagaaaatcaatgagaccttttcc
cgtagtagaagattcgaaatatttttgcatattttgacgaaattgttccctcatcgagtt
aactcctcgcgtttgaccaacaggactcgttgattgtttccgtgacggaagtattctggt
agaagttccacctgaaaacgcaacaagaataagaatgtaaacatacaactgttcgataga
tcttttattgaaaatcttttttagcatatcactcatatattcataacataacgctatttg
cgagcacatcagtgttatttcaattcgagacaatcaaagaaaccaaccgatctgcactat
agctttctacgagaggcgttgttacttaatcgatttttcaatgaaataagagaagtcttg
cacatagattttgttacgaaaaatacgagaaaggatggagtatcacacagagatcgatgc
agtaggtcttaccatagtacgatatctgcttgtcgacggtactagctaaatagttgaaac
gaacacgattgtgcacatgacgaaacatttcaaataattagaagaaatattatctaaaat
tgtgaaataaagattgctaatagaaaagtgcaaacgaaatagcagcgtcacccttcccgc
gtttttagagacacactctcagctctctcagaagacgagaagattggaaagagctgctgt
aaatatgcaactaatggtatatatttaataagacagtgaaggattgaaatttaatataga
taagagtaggcatcgtcgtctcatattcgaaagtgatgctgtcgatcaagaaagaacata
ccgaactcaaacaaaatcagaaaaaacaaacagcttttataagtacattcaaccatgact
caaaaaggtaaattttcgcgtcatcaacaaaaagtcataggaagtgaatagcggagaaca
ataacacacgtaaattaattgcgtgatgaaacatgatgaaaatcccactcgtatttgaaa
ttaacgacatacttccgtagtttttcctgatacatgcaaaaatctgtcacttgatcattt
gataaagaaaagatactcacacctacactattgctacgaaaatatcagttattgtatcgt
gatgtaaagaataataaccgccgaatggctcactccactgttatcgcgatttcgaccttg
cctatgggtatcatcagacggagtttacgaaacatttcaacaatatgtatcaaatgactt
attctgataatatttatgttgagcttttatacgtaatttgatcgctgagtagaagaagca
tgctaaggtgtgattctatttgtattttttctcttttattcagtattcttggaaaaaatg
ataaccgataatttcattgttttacggtcgaagatatgattacaaaaaaaaggcttttta
cctgaagagaaaatgttctatagttgtatgaatagattggcactttgggtttgccatttg
gatggcttatttctctatggctgtgagacaaattcaatttcagcgttcttttctgtagaa
acttttagttttgataatagtgcttgtactccaatatcgcgaagtactgatttcctcaac
aaagttcgtcgaaggtttttgaaatgattcttcttatcgaatgtaactagaaatgttttt
ttagtttgattcgttatgagaaatttattgaacttgacatgtacacatctcggtgaatat
ttcgaatgataaagaaaaagagcaactactgttgtatgcaaaacatgaaattatcataat
tatctaagatattgttttatttgtttttatgcttcattcattattgtctagtttttcttt
gagaagagaaaactaagtagaatcctctgcaacacacatgttaaagataattcactgctg
aatgccaatagaaacagacagagaaagattaaggctattttctcttttcgtatgaaactc
attgtaatttttcaccaaattttattctataatctagattaaaaaagcatccccttcaaa
agcattttaaaagttctcgtaaaatccattcagacgattagatgcattcgcagataatat
ctcttgccaatcccgacttaaccattcggctaaattcagacaagctaatttgcccagatc
catctgtgtcagccagaaaaacacaaagatcaacacgatactaaaacaaaacaatgatta
aagacaaaataaactcaacttttcaattaaactaaaagattacttcatcggtaaggattg
acaaaaaggctcgtaattcatcaggcgaaatcagaccatccgatagactgattgttcggt
tgtagagacctcttctaccttggtcgagaatatcgaaggcgcgggcaatgtcggattctc
gttcctgattattgcctaacatgaatacttgcaagacttgtatgaactcattccatgcca
attttggaactgatgaagaaacatttgctacaatagaatgaataaacaaaagattacata
catatgtaatatacctatgaatagattatcctaacctcgtctgtactcttgttcggttac
tgtacgagaatgaataattgtgccgtcttcgatcaattctacagtaacacttgtaatttg
accatcagtaacttgcgccttatatttagcagttctaattgaccacattgttgatgaagg
aaaggagaagtttgctatatatattcaatacaattcaacctggcgaaattatatgaatag
acttacttggtcgtacgaatttccgagaaagtttcataccaggagtatctaatattttca
gcaagcaaacaaaaccactagctatgatatattatgaaactgatatactcacaatcagat
ggaagcagaccatattgagagaaattaaataatccttgttgtcgagtcgatctactgctt
atgtattggttatctattttaaaatatcgtaagataaaatcgagtgaaaatcttgtaata
ttcaactaactcgttttagatttcagagtatgggtgcgggtgtgggtctgtgtgacgtag
aaagcaataaagatatctcacattcacccacaccctcaagatggtttttggagaagaata
ggatatagaaattacaaatgagtcttaccctgcacgtatctatctcgacttgatagttca
taatcgatggtactttcacgtgtattcgaatatgataatgcgggtggagactagaaaaaa
aaacgattagatatttttaacgattatatgaaaaaaaaatttactagatcttcaaaaacg
ccagcattacgagccattttaataagtgttgttgaatctaaaagtgaatccccataacga
gctacataattggcaggatcttctctgataacaccttctctttcaaattgtcgaactaca
tgtggttcaatatgttcataaacaatgatcttattccgtggttctggatatgctacagca
gcacccgaagcctcttcaacaattgtacgacgttcaggtaaaggtccataaggaagccat
cgttcaatgataatatcacctaaatcgtaagaaaacaacaataccaaaagtgaaaataat
tctttttacgtggtttttccggagcaggtggaaaacgttcgatgataactgatcgtggtg
gaggaggcagagcagctatctgacgaataactataaaatgaaatatattgatgaatctca
tatacatatatgtaattcaactttgttgttttttaacctgtttcactgggaatagctggt
ggtggtgtgggcggtcgttcacgtaagataagtggaggtggtgcaacagcagcttgcata
tattgacgtatgataagtggtggaagtggtgctggttgaggtgcacgcacttgtttaata
atgagtggctaaaatcatataaacattagtaaaattgtgtttacaaatattcgtttgatt
actcctggtggtcgaacagctggtggttgaagatatcgaacaagaattcgttgttgatat
gttactggtttgtccactactgcttttcgaataactaatggattacgatccctataaata
ttaattgctctttccagatatctatcggtctcttccaaactatttgtttcaatcaccgat
tcattcgtcaaatcattagttactgttacagttccgcgtgtatcatatgtatttcgttgc
aatcgtctagtattattaccattaaggtaaatttcacttgtcgatgtttcataattattt
cgattcaatcggctaccactagtattacgaaggtacacaccattagtcgatgtttcatac
gttgaagaagacattccttcattatttgaagcccattttcgaaattcatccttatcaatt
ctatatatgtataaacttattattttgacaaaaaattcttgattcttactttccgtcccg
attcgtatcaatttcttcaaatgaagtattagtttcaacaatttttggcatttttccaaa
aagacaaagcacaaatagattcttaaaataaaataaatgaatgaatactaattaatatat
ctgtcataaaaatagctcggcgatgcatgtggtccgatctttttggaatgattttcgaac
aaaagcagatttagacctgtggttgttagcatttattaaagcacaaatgaattcatctat
tcgtgaatgatggctcgaaaagatctcaatcttgagcagtccatgtaaaaggtttcagtt
ccttttctctcaattttcatagatatctgtatatataatgcatccagaagatagtctaga
taactccttgaaatgtacattagaattaccatgctaaattattttcttcacgaattataa
gaactctattggtagccgaaacttagatcagttgatcttgcgttgctacataatagcgct
aaatcaaggattccaatagaatgtctttgattcgtgaagaaaataattgaacatggtcaa
ctttacatacatttgaagagaatatcatacatgcaaaggtctaccaggattaaacgaaaa
acaagtgaagcttttgacaatcttatactatgaaatgatttctactggctctctcgaaaa
tgtaaatctgaccatactgtttcatccgattctttctacatatatacagagtgagagaga
gagagagagagacagatagatatattttttttttaaaaacatgtcaatatggatttcttc
cctcagtatgtaaagcatttaaatcctcaaacatggtttataacatgagatcatataacg
ggaaagcaatatatattatatggatgcacgaagtaatgtatattctttatgtgctatatt
gaaggagaagatgtgattatagctaccgtgatcataattttgtcgttgctgaagggctct
tcagataaatattttttattgcttgatgtggttcgaaatgcacacaccataatgtttgtg
gttatattggcttaaccagagtgaagacaagagggatagaccccatcattatcaaaattc
tggttacgccaatatgtgatgatcttgtatattgaaaatgatcgctgagaaacaaaacga
taaatggttagtagcattgcaatctgatgacacctggttgcggcttgcgacaaagcaggt
gtcttctaacaaaaaatttcgggtgtgggtgagggtggttttcacccgtttattcaaaca
ctcacacccatccttgatatatccatctttcaataattcaaaagaactcgctcgaatacc
atctattttttgttatcatggtaaacatcagaaatatccttcgaataaccatcgccaatc
aagtgaaaagagattgaacgtgcactctggatttttttaccaatataatagacatcataa
ttcattggcaacttgactattgacaattgataggagaagagctgtagtaacgatcagaga
gaagaatcgaagaaggtattctgtactatgtttccgcaacgcatgtgtgattgtaaacga
ataatcactattaagtaggtattaatgaaactgatcgttggcattgactcaatactaata
ctttcagctctatccaatcactaatattgattgacaacaacaatatcaatttcgtaataa
tctgcaccatctatcgttaaatcttaggcatacaaaaatgaatcaatactattgggttgt
caacaaagttctgtcgttcttttctaaaatcttgtagaataacatagaaagttctagaag
tttccatactaagggtatatatatataggacatgaatgtctttcgaatgataaaaaaatc
atcgatatggacgttgatgtcgaatcagaaatagatctttctcatagagattcgagtgct
tttacttcatgaatttcgtttgggtcacaaagcaacggaagcagccaacagcatatgcgg
tacgatgggtcagggtctagtctccactggtaacgcgcaacgttggttcaatcatttcaa
gaatggggatttagaactcgacgatgtacctcgatccggtcgaccaatggaactggatgt
ggatcttctaaagcagcttatcgaacaagatcctcgatcgactttacggtgtttagcaga
gcagcttgggtgttctcatactacggtggaaaaacatctgaaagaattaggcaagacctg
gaaatatggagtatggatacctcatgaattatcgtcacatcaactgcaacagagagttga
tacatgtatggatttaatcacatctcatcgcaactatcaatggttatccaatctgattac
tggcgatgagaagtgggtgttgaatgttaattacacgcgtggacgtcagtggttgagcac
tggtcaaacaggcgtagcaacaccgaagactgatccacatcctaagaagttgatgctgag
tgtctggtggagtattaaaggagttattcattgggaaattctactaaatagttacaccat
cactactgatctgtactgtcaacaactggatcgggttgcacagaaactcgaaggaaagca
ggatcgagtttattttttacatgataacgcaagaccacacattgcacagttgacccgtga
aaaattattgaagcttggttggattacggttcctcatccaccttattctcctgacttggc
tccaacagactaccatttgtttcgttctctttcgaatgatttacgtgacaaaaaattcaa
agacgaaagcgatgtcaaacggagcttgtcaagttctttgatgaaaaatctcaggacttc
tacgagcgcgggatcatgtctctgccagaacgttcgcgacaagtggtagatagtaatggt
aaatatatatctgaaaactagttgtagttttgaagtgaaaaaacaaaaataaaatttttg
aaaaaaacgccaaaactttgttgacaacctaatagttcgatataatacataactgacgaa
aatactagaatgtacacctaaacgtcacatttccgtcgaaaattaataatagcatgcaac
gctaacgattgatacctcacttgacataaatttgaaaaatatgtctgtcagattcgcaaa
aacgggtttgaacgggaccgggatcaggacaaaaaatcttcgtcccgctggacactacac
atcatatcttcaacaatgtcacacaattcaactcggggtcaccatctttatttgatattg
agttcagttatacagataccccaccctcaagatgcattggtactggtgcatggctaaata
tatgggaatcctgagggtgagggtgatgggagaggaaacaccctcaccctcaagatatct
tttgtttttttttcttgacattaggtattaacattactatcgtattgataaaatactctt
gtaatatcatacttctgtatccgtacccgactaatcgttgtctctctacgagtatcagat
tttttagttcgtaatttctcaaaagcgatacttttcaaaaaaatatgtagctaataaatg
aaataaatagcttacttgtttctaacagcatttcgttaatttttttctcatgtaaatagc
taatttaaatccagcgatatttaaagattattataactatttacaaaattaaatagctac
tcaataataatgtacaaatcttaaatatattaaatagtcaattcgtttattatcatgtaa
cgaactatgtaaagtcgagtgcaatttaaactaaatcatagacatttaaaaaattagatt
gttattcaacgataatacacatacttaaaaatatctcatttttatgtgtagtttcatttg
atattattttattctactcacctatttttctagaaaacaactttgatggtagtttcaatt
cttttcatttgaaattaataaaaagaaatgaagttctcctgttatattcagactttacac
gtctgtcccctaaccgaagaaaattattcgcaataaataaatagttattctcccagagag
attgacaataaataagtacttcaatattattgaaagtaagtgtatcgctattaaattctc
tcacacatttctattcgctatcattgtcaaagttctcgatgcaaaaattgtacatctctt
gagaatgagtcgtggttcagcgatctcatattttcaatagtgcaatactagtgttttgga
ctttttcggacacaatttgagctatagaaagtctaattgcgccgttggatagagctcatc
gagttgtacttgacaatgttttttttagactgtactatttagttatctttatattttgat
tgatattattctgattttatttgacagttttcatcatcacatatatcactttgctcatct
catattgtataatcaatagaagacagaaattatgcgcatatcgtagaaaaaattttcttt
gagtaataaataaaagagaatgaataccttgtatcaagggctgttttttccttggtcata
cttgcatagaaaaaggaagacaaaaaaaaccgttctatgtatcaacagctaaagcttcac
atggatgacgcattaccatcgtgatctatggccggctttttctctcttttctcgacgaca
tagaatgatgctcacacgataaatataatctttcctccctctgaaaagaaaaatattggg
cttttgcatttgcgctgctctacataccatggtatatctttgttgtaaccaattaagcca
ttttttgtgcatagagagatacgaggagaacgcttcagtaatttctgacgagcagtagag
gggatttttttcgtacgtttttctttcctcccgcttggtggtatatagggcctgcaatat
agcagcaaaatcacaaaacattttttttcatccatccaaatcgtcaacaatcaatcgtca
caagtaaatggctcgtatcaatgtaatcgtttggtttgctgtcgtattggcaattaccgt
tgtaatttgccaggcgctcccacagatggccgacgattccggcgaaggcaactacctggc
ggagaaatgattgacccttcgtgaatggcttgacgttttggtttcgaaacgtaaggattg
tagttgtaatggtgatcatcgttgttgttctgattgttgtcccaatcaccgttgttcttg
taacttttcttcttgtcgttgttattaagtctgagtatgttgtatcactcgtgttttgat
gggagctcattgctatatttttcttttgtaggacaaatggcttcaatacaaataggcaaa
gaaaaaaacacaaacattctcataaactattatcgtcatcctcatcgagctttatcctct
aggaggcattgcacgtaagccacgcctaatttagcatacccttgctcaatgaccatctcc
gattgggcccatatttttacagtaggtagaccatgttatgttaggaagaaacccaaaatt
tcagctcaaacgaataagccgttctggagatataagtgttacaagtgtcatgggtagagc
acatatgagaggaattttaggccaattgttgtaactaaaatttcaatatctcaagaaaga
taaaagatagaaccctgatttttttatcgtgagtactaccagtgatgggctatcgattga
tggtaataaaagtacgtgatgttaggatttttcccattcggtattagagggtcgttgggg
taggtatctaggacacatcgataggatcagcgctgtgggatgttctgagactagtttcat
ctgaaagagcacatcagaatgcaccgatttctatcttcaaaagtttgtggaaatgaattt
tggtataaaaaaaaattcaataatatgtatcattcacaggggttttgggtaaatagtagt
gctcaatattttaaaaatcctgtaagaaaaccgtttcgctcttcaaaaactgaccccata
ttctgatagcccatgaaattctgaacaaatccatatataaacattgtaagtttaacctat
tttgtaagaacaaacttagagaacattaaatgctgcttatatatgaaaaatataaaaatg
aatatttttacttttctctctgttttttcacattttttcaactgtgttggtagttaatga
aaagtcaaactataaattctgatagcgcgtcaaattctgtaccttctgatataaaactca
aatggcaagatgtctccgtcagtgttctatgtgacccatattggatcgacgcagtcagat
agggctctaaaattatccatatctaggcaatttagttatatggtgttagtttcttaacaa
aataactggcatattcggattcaggataaaaaacagctctagatgacaatattttctatg
ggaaaaaaaatcatcgaaatattctgccgtacccccctacagagaatttttggacaaaaa
attgactgtggtccccccaggcttcgtatacatgaaaatttcttttgcagaaaagtatgt
ttcttaatgcagtttttcccgctgattccgaatataatatttctttttttctcagatgct
gctataaaacgaaaacagcaaaatatgaaccgttctctatgttgttatcagaaaacgtat
acaatatgggtcacatagaacactgacggagacatcttgccatttgagttttatatcaga
aggtacagaatttgacgcgctatcagaatttatagtttgacttttcattaactaccaaca
cagttgaaaaaatgtgaaaaaacagagagaaaagtaaaaatattcatttttatatttttc
atatataagcagcatttaatgttctctaagtttgttcttacaaaataggttaaacttaca
atgtttatatatggatttgttcagaatttcatgggctatcagaatatggggtcagttttt
gaagagcgaaacggttttcttacaggatttttaaaatattgagcactactatttacccaa
aacccctgtgaatgatacatattattgaatttttttttataccaaaattcatttccacaa
acttttgaagatagaaatcggtgcattctgatgtgctctttcagatgaaactagtctcag
aacatcccacagcgctgatcctatcgatgtgtcctagatacctaccccaacgaccctcta
ataccgaatgggaaaaatcctaacatcacgtacttttattaccatcaatcgatagcccat
cactggtagtactcacgataaaaaaatcag
