# Supplementary material for: Bdelloid rotifers deploy horizontally acquired biosynthetic genes against a fungal pathogen
Source: Nat Commun. 2024 Jul 18;15:5787. doi: 10.1038/s41467-024-49919-1 (PMC11258130; doi:10.1038/s41467-024-49919-1)
Supplement: Supplementary file 15 — Supplementary Data 11 [file 41467_2024_49919_MOESM15_ESM.zip › project AVAG00591 scaffold/table.xlsx]

## Sheet: Sheet1
table
	Cluster	Block	Type	DB screening	Cluster browser	Domains	Modify scaffold	Specificity	Smiles	Postsynthetic modifications	Figure
	1	1	pks-nrps	Show	Open	Show	Scaffold Input	malonyl * aad * F * dhb * aad * F * aad * aad * aad * dhb	CCC(=O)N[C@H](CCCC(=O)O)C(=O)N[C@H](Cc1ccccc1)C(=O)Oc1c(O)c(ccc1)C(=O)N[C@H](CCCC(=O)O)C(=O)N[C@H](Cc1ccccc1)C(=O)N[C@H](CCCC(=O)O)C(=O)N[C@H](CCCC(=O)O)C(=O)N[C@H](CCCC(=O)O)C(=O)Oc1c(O)c(ccc1)	Sphingo:0 * Glyco:0 * Cl:0 * 6-Ring:0 * NO2:0 * SS:0 * 5-Ring:0	O NH O OH O NH O O OH O NH O OH O NH O NH O OH O NH O OH O NH O OH O O OH
