# Supplementary material for: Bdelloid rotifers deploy horizontally acquired biosynthetic genes against a fungal pathogen
Source: Nat Commun. 2024 Jul 18;15:5787. doi: 10.1038/s41467-024-49919-1 (PMC11258130; doi:10.1038/s41467-024-49919-1)
Supplement: Supplementary file 15 — Supplementary Data 11 [file 41467_2024_49919_MOESM15_ESM.zip › project g48151 gene model/hmmer_output/A_NRPS_hmmer.search]

# hmmsearch :: search profile(s) against a sequence database
# HMMER 3.1b2 (February 2015); http://hmmer.org/
# Copyright (C) 2015 Howard Hughes Medical Institute.
# Freely distributed under the GNU General Public License (GPLv3).
# - - - - - - - - - - - - - - - - - - - - - - - - - - - - - - - - - - - -
# query HMM file:                  /var/www/git/PhaBiP2/pipeline/DB/hmm_profiles_search/A_NRPS.hmm
# target sequence database:        /var/www/git/sempi_web/sempi_web/media/pipeline_output/24961/0/proteins.fasta
# domain reporting threshold:      score >= 19.6
# - - - - - - - - - - - - - - - - - - - - - - - - - - - - - - - - - - - -

Query:       A_NRPS_ali  [M=367]
Scores for complete sequences (score includes all domains):
   --- full sequence ---   --- best 1 domain ---    -#dom-
    E-value  score  bias    E-value  score  bias    exp  N  Sequence                      Description
    ------- ------ -----    ------- ------ -----   ---- --  --------                      -----------
    4.7e-34  108.4   0.0    7.1e-34  107.8   0.0    1.2  1  AVAG00591_-_gene_g48151.t1_13  # 16716 # 19275 # 1
    4.3e-33  105.3   0.0    6.5e-33  104.7   0.0    1.2  1  AVAG00591_-_gene_g48151.t1_17  # 20388 # 23157 # 1
    1.9e-30   96.6   0.0    2.4e-30   96.2   0.0    1.2  1  AVAG00591_-_gene_g48151.t1_9   # 13176 # 14145 # 1
    6.4e-17   52.0   0.0    6.9e-17   51.9   0.0    1.0  1  AVAG00591_-_gene_g48151.t1_15  # 19520 # 19811 # 1
    1.2e-16   51.2   0.4    1.5e-16   50.9   0.4    1.0  1  AVAG00591_-_gene_g48151.t1_8   # 12739 # 13144 # 1
    1.4e-16   51.0   0.0    1.9e-16   50.5   0.0    1.1  1  AVAG00591_-_gene_g48151.t1_7   # 11246 # 12584 # 1
      2e-16   50.4   0.0    2.4e-16   50.2   0.0    1.0  1  AVAG00591_-_gene_g48151.t1_11  # 15910 # 16204 # 1
    2.5e-15   46.8   0.0    2.5e-15   46.8   0.0    1.0  1  AVAG00591_-_gene_g48151.t1_12  # 16282 # 16600 # 1
    4.2e-13   39.5   0.0    4.8e-13   39.3   0.0    1.0  1  AVAG00591_-_gene_g48151.t1_16  # 19907 # 20219 # 1
    7.6e-08   22.2   0.0    8.5e-08   22.0   0.0    1.0  1  AVAG00591_-_gene_g48151.t1_14  # 19274 # 19475 # 1
    4.6e-07   19.6   0.0    7.3e-07   19.0   0.0    1.3  0  AVAG00591_-_gene_g48151.t1_10  # 14266 # 15865 # 1


Domain annotation for each sequence (and alignments):
>> AVAG00591_-_gene_g48151.t1_13  # 16716 # 19275 # 1
   #    score  bias  c-Evalue  i-Evalue hmmfrom  hmm to    alifrom  ali to    envfrom  env to     acc
 ---   ------ ----- --------- --------- ------- -------    ------- -------    ------- -------    ----
   1 !  107.8   0.0   4.6e-34   7.1e-34     237     367 .]       6     152 ..       2     152 .. 0.85

  Alignments for each domain:
  == domain 1  score: 107.8 bits;  conditional E-value: 4.6e-34
                     A_NRPS_ali 237 vlvgGealppellrrl.e.....p....gvrlvnlyGptEttvaatv.eve..p..gsvpiGrplpntrvyvldee.rpv 300
                                    + + Ge+lp +l+++l +           +r++nlyGp+E+t+++ + +v+  +  +svp+Gr lp++++ v+d+  +p+
  AVAG00591_-_gene_g48151.t1_13   6 IYFIGEPLPIQLVHKLdKhlssmTrsndPCRIWNLYGPAEVTLDCLYhNVDlmDeqSSVPVGRLLPGYQCIVVDDFlEPI 85 
                                    5678*******99887644544414555689************9998788643244569***************99**** PP

                     A_NRPS_ali 301 pvgvvGelyiggagvargYlnrpeltaerfvadp.gerlyrtGDlarldpdgeleflGRkddqvkirG 367
                                     +g++Gel++gg g++ gYl+r++l+++  ++   ++ +yrtGDl+rl+ d  ++++GRkd+qvk++G
  AVAG00591_-_gene_g48151.t1_13  86 YIGQEGELFVGGVGIFAGYLRREDLNEQILIN-InNQLFYRTGDLVRLNSDNLFYYVGRKDHQVKLHG 152
                                    **************************777763.225679**************************987 PP

>> AVAG00591_-_gene_g48151.t1_17  # 20388 # 23157 # 1
   #    score  bias  c-Evalue  i-Evalue hmmfrom  hmm to    alifrom  ali to    envfrom  env to     acc
 ---   ------ ----- --------- --------- ------- -------    ------- -------    ------- -------    ----
   1 !  104.7   0.0   4.2e-33   6.5e-33     254     367 .]      15     134 ..       3     134 .. 0.86

  Alignments for each domain:
  == domain 1  score: 104.7 bits;  conditional E-value: 4.2e-33
                     A_NRPS_ali 254 pgvrlvnlyGptEttvaatv.evep....gsvpiGrplpntrvyvldee.rpvpvgvvGelyiggagvargYlnrpelta 327
                                     +++++nlyGp+E t+ +t+  v++    +++piG  +p++r+++ld+  +pv vg++Gel++ g gv  gYl+r++lt+
  AVAG00591_-_gene_g48151.t1_17  15 NRCHIWNLYGPAEITIGCTIqLVDAtceqSTIPIGSLIPGYRCVILDDFgEPVFVGQEGELLVTGVGVYAGYLGRDDLTK 94 
                                    5678************9998556534543469***************989*****************************9 PP

                     A_NRPS_ali 328 erfvadpgerlyrtGDlarldpdgeleflGRkddqvkirG 367
                                    ++ v+   e +y+tGDl+r d +  ++++GRkd+qvk++G
  AVAG00591_-_gene_g48151.t1_17  95 KALVHMHDELFYKTGDLVRADNNCVVHYVGRKDHQVKLHG 134
                                    9998533578***************************987 PP

>> AVAG00591_-_gene_g48151.t1_9  # 13176 # 14145 # 1
   #    score  bias  c-Evalue  i-Evalue hmmfrom  hmm to    alifrom  ali to    envfrom  env to     acc
 ---   ------ ----- --------- --------- ------- -------    ------- -------    ------- -------    ----
   1 !   96.2   0.0   1.6e-30   2.4e-30     254     367 .]       8     125 ..       1     125 [. 0.86

  Alignments for each domain:
  == domain 1  score: 96.2 bits;  conditional E-value: 1.6e-30
                    A_NRPS_ali 254 pgvrlvnlyGptEttvaatv.evep.....gsvpiGrplpntrvyvldee.rpvpvgvvGelyiggagvargYlnrpelta 327
                                    +++++nlyGp+E+t+++++ ++++     g +piG p+p++++ +ld+  +pv +g vGely+ g + + gY++r++lt+
  AVAG00591_-_gene_g48151.t1_9   8 SDINFYNLYGPAECTLTSVYhHITNediksGVIPIGIPFPGMQAQILDQYyQPVIPGHVGELYLDGIQRFPGYYDRDDLTQ 88 
                                   46779**********988777776334543458***************999***************99************6 PP

                    A_NRPS_ali 328 erfvadpgerlyrtGDlarldp.dgeleflGRkddqvkirG 367
                                   +  +   g  +yrtGDl+  +   g++++lGR+d qvk+rG
  AVAG00591_-_gene_g48151.t1_9  89 RVLI---G-SFYRTGDLVSQNSiTGNIYYLGRQDFQVKLRG 125
                                   6666...5.5********999636****************8 PP

>> AVAG00591_-_gene_g48151.t1_15  # 19520 # 19811 # 1
   #    score  bias  c-Evalue  i-Evalue hmmfrom  hmm to    alifrom  ali to    envfrom  env to     acc
 ---   ------ ----- --------- --------- ------- -------    ------- -------    ------- -------    ----
   1 !   51.9   0.0   4.5e-17   6.9e-17      67     142 ..       2      95 ..       1      96 [. 0.67

  Alignments for each domain:
  == domain 1  score: 51.9 bits;  conditional E-value: 4.5e-17
                     A_NRPS_ali  67 agaayvpldpdypaerlaailedagaalvltdaalaaalpe........avlalde.......apa...ap......spd 122
                                    +ga+y+pl p+ p++rl++++++++ +lvl+++ ++++l++        +     +       + +   +       + +
  AVAG00591_-_gene_g48151.t1_15   2 VGAVYCPLSPQDPKQRLQTLVKETRSHLVLVHSLTQSKLDAdeitmnmdT-----TinvnrimS-DndlDRlscinvTTE 75 
                                    69***************************986533445533323223332.....132222331.122311334444678 PP

                     A_NRPS_ali 123 dlayviyTSGsTGrPKgvvv 142
                                    ++ y+i+TSGsTG PK+v v
  AVAG00591_-_gene_g48151.t1_15  76 SIGYIIFTSGSTGIPKAVSV 95 
                                    99***************987 PP

>> AVAG00591_-_gene_g48151.t1_8  # 12739 # 13144 # 1
   #    score  bias  c-Evalue  i-Evalue hmmfrom  hmm to    alifrom  ali to    envfrom  env to     acc
 ---   ------ ----- --------- --------- ------- -------    ------- -------    ------- -------    ----
   1 !   50.9   0.4   9.5e-17   1.5e-16     140     238 ..       5     112 ..       4     119 .. 0.81

  Alignments for each domain:
  == domain 1  score: 50.9 bits;  conditional E-value: 9.5e-17
                    A_NRPS_ali 140 vvvehralanllawaaerlglgpgdrvlqfaslsfdasvlelflallaGatlvlvpee..rdpaalaellerervtvlelt 218
                                   v+++hr++ + +++ ++   ++++d v+q+a+ sfd++v e +++++ Gatlvl++++   d + l  ++++++vt+++++
  AVAG00591_-_gene_g48151.t1_8   5 VQITHRNFSSCISSFQHLSIITSRDVVVQMAQCSFDVHVKECLGTMMLGATLVLLRPHgyMDFNYLSSTIQQHKVTFFSVV 85 
                                   89******9999877775457999*99**************************996655669999**************** PP

                    A_NRPS_ali 219 psllralle....pea...lpslrtvl 238
                                   p+++ +l e    +++   l+++r + 
  AVAG00591_-_gene_g48151.t1_8  86 PTMMTVLFEhlvdNDQvdrLSTVRSLG 112
                                   **9988753344333344577777664 PP

>> AVAG00591_-_gene_g48151.t1_7  # 11246 # 12584 # 1
   #    score  bias  c-Evalue  i-Evalue hmmfrom  hmm to    alifrom  ali to    envfrom  env to     acc
 ---   ------ ----- --------- --------- ------- -------    ------- -------    ------- -------    ----
   1 !   50.5   0.0   1.2e-16   1.9e-16       6     104 ..     313     410 ..     309     436 .. 0.87

  Alignments for each domain:
  == domain 1  score: 50.5 bits;  conditional E-value: 1.2e-16
                    A_NRPS_ali   6 rtpdavavvdgdesltyaeLdaranrlaraLralgvgpgdrvalllersaelvvallavlkagaayvpldpdypaerlaai 86 
                                    +p+++ +  +++sltyaeL +++ +l++++ ++    +++++ ++ers+e++++ la++ +g  y+ l pd p+ rl ++
  AVAG00591_-_gene_g48151.t1_7 313 YHPQKISICLEEQSLTYAELLNKVYQLMNYINKQNYS-NKIICQCVERSIEMIIGQLAIITLGSSYCALSPDDPPTRLSNL 392
                                   58999999889********************998875.68999************************************** PP

                    A_NRPS_ali  87 ledagaalvltdaalaaa 104
                                   +++++ ++vl+++a++++
  AVAG00591_-_gene_g48151.t1_7 393 VTQTNSSFVLVHSATENH 410
                                   *********998765443 PP

>> AVAG00591_-_gene_g48151.t1_11  # 15910 # 16204 # 1
   #    score  bias  c-Evalue  i-Evalue hmmfrom  hmm to    alifrom  ali to    envfrom  env to     acc
 ---   ------ ----- --------- --------- ------- -------    ------- -------    ------- -------    ----
   1 !   50.2   0.0   1.5e-16   2.4e-16      67     140 ..       2      93 ..       1      95 [. 0.66

  Alignments for each domain:
  == domain 1  score: 50.2 bits;  conditional E-value: 1.5e-16
                     A_NRPS_ali  67 agaayvpldpdypaerlaailedagaalvltdaalaaalpe...............avlaldea.paap......spddl 124
                                    +ga+y+pl p+ p++rl+a++++++ +++l+++ + ++++                +  ++d++ +         + d++
  AVAG00591_-_gene_g48151.t1_11   2 VGAVYCPLSPRDPQQRLEALVKETKSSVILVHNLTCEKFDMeyitmnidilinvscS--VIDTSiN--HllditiKGDNI 77 
                                    69***************************9875322333112333334322211111..1232221..1334455679** PP

                     A_NRPS_ali 125 ayviyTSGsTGrPKgv 140
                                    ay+i+TSGsTG PK+v
  AVAG00591_-_gene_g48151.t1_11  78 AYIIFTSGSTGIPKAV 93 
                                    **************99 PP

>> AVAG00591_-_gene_g48151.t1_12  # 16282 # 16600 # 1
   #    score  bias  c-Evalue  i-Evalue hmmfrom  hmm to    alifrom  ali to    envfrom  env to     acc
 ---   ------ ----- --------- --------- ------- -------    ------- -------    ------- -------    ----
   1 !   46.8   0.0   1.6e-15   2.5e-15     160     244 ..       7     100 ..       1     105 [. 0.81

  Alignments for each domain:
  == domain 1  score: 46.8 bits;  conditional E-value: 1.6e-15
                     A_NRPS_ali 160 lgpgdrvlqfaslsfdasvlelflallaGatlvlvpee..rdpaalaellerervtvleltpsllrall...e...pea. 230
                                    ++ +d+vlq+a  sfd++v +++++ll Gatlv+++++   d + l +++ ++++t ++++ps+l  l+   e   ++a 
  AVAG00591_-_gene_g48151.t1_12   7 FNGKDTVLQMARCSFDIHVEDIVGTLLVGATLVMLRPSglMDFQYLCDVIIDKSITYINSVPSYLTSLCsylEtrfEDAc 86 
                                    4557889**************************986554559999********************888633334443335 PP

                     A_NRPS_ali 231 lpslrtvlvgGeal 244
                                     ++lr +++gG+ +
  AVAG00591_-_gene_g48151.t1_12  87 WSRLRSLVCGGKYI 100
                                    689********865 PP

>> AVAG00591_-_gene_g48151.t1_16  # 19907 # 20219 # 1
   #    score  bias  c-Evalue  i-Evalue hmmfrom  hmm to    alifrom  ali to    envfrom  env to     acc
 ---   ------ ----- --------- --------- ------- -------    ------- -------    ------- -------    ----
   1 !   39.3   0.0   3.1e-13   4.8e-13     161     242 ..       5      95 ..       1      99 [. 0.83

  Alignments for each domain:
  == domain 1  score: 39.3 bits;  conditional E-value: 3.1e-13
                     A_NRPS_ali 161 gpgdrvlqfaslsfdasvlelflallaGatlvlvpee..rdpaalaellerervtvleltpsllrall...e...pea.. 230
                                    +++d+vlq++  sfd++v +l+++++ Ga+lv+++++   d   l +l++++++t ++++ps+l+al+   +   + +  
  AVAG00591_-_gene_g48151.t1_16   5 SKNDTVLQTTKCSFDIHVEDLIGTFVIGASLVMMRPDglMDFPYLIDLVDSKKITYFNSVPSYLAALClylDrclE-Nvs 83 
                                    56789****************************9777655977899******************988434444532.245 PP

                     A_NRPS_ali 231 lpslrtvlvgGe 242
                                    l ++r +++gG+
  AVAG00591_-_gene_g48151.t1_16  84 LNHVRSICSGGK 95 
                                    789999988885 PP

>> AVAG00591_-_gene_g48151.t1_14  # 19274 # 19475 # 1
   #    score  bias  c-Evalue  i-Evalue hmmfrom  hmm to    alifrom  ali to    envfrom  env to     acc
 ---   ------ ----- --------- --------- ------- -------    ------- -------    ------- -------    ----
   1 !   22.0   0.0   5.5e-08   8.5e-08       7      58 ..       3      55 ..       1      59 [. 0.94

  Alignments for each domain:
  == domain 1  score: 22.0 bits;  conditional E-value: 5.5e-08
                     A_NRPS_ali  7 tpdavavvdgdesltyaeLdaranrlaraLra.lgvgpgdrvalllersaelv 58
                                   +p+++av  +++ l+y eL   +++l + L++   v++gd+v+ ++ers+ +v
  AVAG00591_-_gene_g48151.t1_14  3 HPQKIAVELDEQMLSYNELYFYVQELSSMLIDiNDVKEGDIVCQCVERSISMV 55
                                   8******99999******************98678***************998 PP

>> AVAG00591_-_gene_g48151.t1_10  # 14266 # 15865 # 1
   [No individual domains that satisfy reporting thresholds (although complete target did)]


Internal pipeline statistics summary:
-------------------------------------
Query model(s):                              1  (367 nodes)
Target sequences:                           17  (7176 residues searched)
Passed MSV filter:                        11  (0.647059); expected 0.3 (0.02)
Passed bias filter:                       11  (0.647059); expected 0.3 (0.02)
Passed Vit filter:                        11  (0.647059); expected 0.0 (0.001)
Passed Fwd filter:                        11  (0.647059); expected 0.0 (1e-05)
Initial search space (Z):                 17  [actual number of targets]
Domain search space  (domZ):              11  [number of targets reported over threshold]
# CPU time: 0.01u 0.00s 00:00:00.01 Elapsed: 00:00:00.02
# Mc/sec: 131.68
//
[ok]
