# Supplementary material for: Bdelloid rotifers deploy horizontally acquired biosynthetic genes against a fungal pathogen
Source: Nat Commun. 2024 Jul 18;15:5787. doi: 10.1038/s41467-024-49919-1 (PMC11258130; doi:10.1038/s41467-024-49919-1)
Supplement: Supplementary file 15 — Supplementary Data 11 [file 41467_2024_49919_MOESM15_ESM.zip › project g48151 gene model/hmmer_output/CAL_hmmer.search]

# hmmsearch :: search profile(s) against a sequence database
# HMMER 3.1b2 (February 2015); http://hmmer.org/
# Copyright (C) 2015 Howard Hughes Medical Institute.
# Freely distributed under the GNU General Public License (GPLv3).
# - - - - - - - - - - - - - - - - - - - - - - - - - - - - - - - - - - - -
# query HMM file:                  /var/www/git/PhaBiP2/pipeline/DB/hmm_profiles_search/CAL.hmm
# target sequence database:        /var/www/git/sempi_web/sempi_web/media/pipeline_output/24961/0/proteins.fasta
# domain reporting threshold:      score >= 221.8
# - - - - - - - - - - - - - - - - - - - - - - - - - - - - - - - - - - - -

Query:       CAL_ali  [M=435]
Scores for complete sequences (score includes all domains):
   --- full sequence ---   --- best 1 domain ---    -#dom-
    E-value  score  bias    E-value  score  bias    exp  N  Sequence                      Description
    ------- ------ -----    ------- ------ -----   ---- --  --------                      -----------
    7.7e-17   51.3   0.0    3.4e-16   49.1   0.0    1.9  0  AVAG00591_-_gene_g48151.t1_13  # 16716 # 19275 # 1
    3.1e-16   49.2   0.1    5.5e-16   48.4   0.1    1.3  0  AVAG00591_-_gene_g48151.t1_17  # 20388 # 23157 # 1
    3.8e-16   49.0   0.0    9.3e-16   47.7   0.0    1.6  0  AVAG00591_-_gene_g48151.t1_9   # 13176 # 14145 # 1
    5.3e-12   35.3   0.0    5.6e-12   35.2   0.0    1.0  0  AVAG00591_-_gene_g48151.t1_15  # 19520 # 19811 # 1
      9e-11   31.3   0.0      1e-10   31.1   0.0    1.0  0  AVAG00591_-_gene_g48151.t1_11  # 15910 # 16204 # 1
    9.1e-05   11.5   0.3    0.00011   11.2   0.3    1.0  0  AVAG00591_-_gene_g48151.t1_8   # 12739 # 13144 # 1


Domain annotation for each sequence (and alignments):
>> AVAG00591_-_gene_g48151.t1_13  # 16716 # 19275 # 1
   [No individual domains that satisfy reporting thresholds (although complete target did)]

>> AVAG00591_-_gene_g48151.t1_17  # 20388 # 23157 # 1
   [No individual domains that satisfy reporting thresholds (although complete target did)]

>> AVAG00591_-_gene_g48151.t1_9  # 13176 # 14145 # 1
   [No individual domains that satisfy reporting thresholds (although complete target did)]

>> AVAG00591_-_gene_g48151.t1_15  # 19520 # 19811 # 1
   [No individual domains that satisfy reporting thresholds (although complete target did)]

>> AVAG00591_-_gene_g48151.t1_11  # 15910 # 16204 # 1
   [No individual domains that satisfy reporting thresholds (although complete target did)]

>> AVAG00591_-_gene_g48151.t1_8  # 12739 # 13144 # 1
   [No individual domains that satisfy reporting thresholds (although complete target did)]


Internal pipeline statistics summary:
-------------------------------------
Query model(s):                              1  (435 nodes)
Target sequences:                           17  (7176 residues searched)
Passed MSV filter:                         7  (0.411765); expected 0.3 (0.02)
Passed bias filter:                        7  (0.411765); expected 0.3 (0.02)
Passed Vit filter:                         7  (0.411765); expected 0.0 (0.001)
Passed Fwd filter:                         6  (0.352941); expected 0.0 (1e-05)
Initial search space (Z):                 17  [actual number of targets]
Domain search space  (domZ):               6  [number of targets reported over threshold]
# CPU time: 0.01u 0.00s 00:00:00.01 Elapsed: 00:00:00.01
# Mc/sec: 312.16
//
[ok]
