# Supplementary material for: Bdelloid rotifers deploy horizontally acquired biosynthetic genes against a fungal pathogen
Source: Nat Commun. 2024 Jul 18;15:5787. doi: 10.1038/s41467-024-49919-1 (PMC11258130; doi:10.1038/s41467-024-49919-1)
Supplement: Supplementary file 15 — Supplementary Data 11 [file 41467_2024_49919_MOESM15_ESM.zip › project g48151 gene model/hmmer_output/cMT_hmmer.search]

# hmmsearch :: search profile(s) against a sequence database
# HMMER 3.1b2 (February 2015); http://hmmer.org/
# Copyright (C) 2015 Howard Hughes Medical Institute.
# Freely distributed under the GNU General Public License (GPLv3).
# - - - - - - - - - - - - - - - - - - - - - - - - - - - - - - - - - - - -
# query HMM file:                  /var/www/git/PhaBiP2/pipeline/DB/hmm_profiles_search/cMT.hmm
# target sequence database:        /var/www/git/sempi_web/sempi_web/media/pipeline_output/24961/0/proteins.fasta
# domain reporting threshold:      score >= 104.7
# - - - - - - - - - - - - - - - - - - - - - - - - - - - - - - - - - - - -

Query:       cMT_ali  [M=209]
Scores for complete sequences (score includes all domains):
   --- full sequence ---   --- best 1 domain ---    -#dom-
    E-value  score  bias    E-value  score  bias    exp  N  Sequence                     Description
    ------- ------ -----    ------- ------ -----   ---- --  --------                     -----------
    5.6e-23   71.4   0.2    5.1e-22   68.3   0.0    2.4  0  AVAG00591_-_gene_g48151.t1_3  # 1598 # 6992 # 1


Domain annotation for each sequence (and alignments):
>> AVAG00591_-_gene_g48151.t1_3  # 1598 # 6992 # 1
   [No individual domains that satisfy reporting thresholds (although complete target did)]


Internal pipeline statistics summary:
-------------------------------------
Query model(s):                              1  (209 nodes)
Target sequences:                           17  (7176 residues searched)
Passed MSV filter:                         2  (0.117647); expected 0.3 (0.02)
Passed bias filter:                        2  (0.117647); expected 0.3 (0.02)
Passed Vit filter:                         1  (0.0588235); expected 0.0 (0.001)
Passed Fwd filter:                         1  (0.0588235); expected 0.0 (1e-05)
Initial search space (Z):                 17  [actual number of targets]
Domain search space  (domZ):               1  [number of targets reported over threshold]
# CPU time: 0.00u 0.00s 00:00:00.00 Elapsed: 00:00:00.00
# Mc/sec: inf
//
[ok]
