# Supplementary material for: Bdelloid rotifers deploy horizontally acquired biosynthetic genes against a fungal pathogen
Source: Nat Commun. 2024 Jul 18;15:5787. doi: 10.1038/s41467-024-49919-1 (PMC11258130; doi:10.1038/s41467-024-49919-1)
Supplement: Supplementary file 15 — Supplementary Data 11 [file 41467_2024_49919_MOESM15_ESM.zip › project g48151 gene model/hmmer_output/C_NRPS_hmmer.search]

# hmmsearch :: search profile(s) against a sequence database
# HMMER 3.1b2 (February 2015); http://hmmer.org/
# Copyright (C) 2015 Howard Hughes Medical Institute.
# Freely distributed under the GNU General Public License (GPLv3).
# - - - - - - - - - - - - - - - - - - - - - - - - - - - - - - - - - - - -
# query HMM file:                  /var/www/git/PhaBiP2/pipeline/DB/hmm_profiles_search/C_NRPS.hmm
# target sequence database:        /var/www/git/sempi_web/sempi_web/media/pipeline_output/24961/0/proteins.fasta
# domain reporting threshold:      score >= 25.9
# - - - - - - - - - - - - - - - - - - - - - - - - - - - - - - - - - - - -

Query:       C_NRPS_ali  [M=282]
Scores for complete sequences (score includes all domains):
   --- full sequence ---   --- best 1 domain ---    -#dom-
    E-value  score  bias    E-value  score  bias    exp  N  Sequence                      Description
    ------- ------ -----    ------- ------ -----   ---- --  --------                      -----------
    1.3e-50  163.1   0.3    1.6e-50  162.7   0.3    1.1  1  AVAG00591_-_gene_g48151.t1_5   # 9018 # 10596 # 1
    1.2e-45  146.8   0.1    3.6e-45  145.2   0.1    1.7  1  AVAG00591_-_gene_g48151.t1_10  # 14266 # 15865 # 1
    2.3e-44  142.6   0.0    4.5e-44  141.6   0.0    1.4  1  AVAG00591_-_gene_g48151.t1_13  # 16716 # 19275 # 1
      3e-19   60.2   0.0    3.4e-19   60.0   0.0    1.0  1  AVAG00591_-_gene_g48151.t1_6   # 10702 # 11191 # 1
    3.1e-15   47.0   0.0    4.8e-15   46.3   0.0    1.2  1  AVAG00591_-_gene_g48151.t1_7   # 11246 # 12584 # 1


Domain annotation for each sequence (and alignments):
>> AVAG00591_-_gene_g48151.t1_5  # 9018 # 10596 # 1
   #    score  bias  c-Evalue  i-Evalue hmmfrom  hmm to    alifrom  ali to    envfrom  env to     acc
 ---   ------ ----- --------- --------- ------- -------    ------- -------    ------- -------    ----
   1 !  162.7   0.3   4.8e-51   1.6e-50       3     281 ..      24     335 ..      22     336 .. 0.77

  Alignments for each domain:
  == domain 1  score: 162.7 bits;  conditional E-value: 4.8e-51
                    C_NRPS_ali   3 lspaQqrlwflhql..epesa...aynv.lalrlr.gpldaaalraAlaalvarheaLRtrfv...dg.epvqvv....re 68 
                                   +s+aQqr+w+ +ql  ++ s+    yn+ l lr++ g+l ++ +r A+ a++++h +LRt+++   +  +  q v      
  AVAG00591_-_gene_g48151.t1_5  24 ASYAQQRIWLHEQLyfDRMSSslaIYNIlLPLRIKcGSLSVEHVRLAILAVLEKHKVLRTAVRfnaETnQLEQEVqslsH- 103
                                   699**********977654332435*********989***********************99996522343466644332. PP

                    C_NRPS_ali  69 aelplevvdlsa..eeaalaallraear.rpfdlargpllratllrlaed........rhvllltvhHivvDgwslslllr 138
                                     +++e+++     ++++l+a+l ae+    fd+++g +lr++l++++++          +ll+tvhHi++D +sl+l++ 
  AVAG00591_-_gene_g48151.t1_5 104 DVYSFEHTR--NvcSAEQLDAMLTAETVtNYFDVEKGKVLRCHLIQINNEnesvnlhsGDLLLFTVHHIAFDNTSLRLFTL 182
                                   235565422..23335679999998875467***************986433343332259*******************9 PP

                    C_NRPS_ali 139 elaaaYaa.agrpal.ppl..pqyadyaawqre..agqdeaeaalayWrerLag...lptlelptdrp..rpa.r..rgar 205
                                    +a+a  + +   ++ pp   pqy d++ ++++  ++ + ae+ +++W+  L++     t  lp +++    + r  rg +
  AVAG00591_-_gene_g48151.t1_5 183 AFAEACGQlE---SVqPPNksPQYVDFTLYEQSlvQS-SGAERTRQFWTLLLQDydwTKTFILPVNSSqiTTTvRsgRGYS 259
                                   9*99994332...221432226********9877544.448999********99875335557843221222222234668 PP

                    C_NRPS_ali 206 vefelpaeltaalralareagvtlftvllaawallLsrltgqddvvfgtpvagRpdagledlvGlfvntlplrvdl 281
                                   + f l+a+l++a  a+a+ +++++f++ la+++++L +l++ +d++++ ++++Rp a++++++G+f+nt+p r+++
  AVAG00591_-_gene_g48151.t1_5 260 IAFNLNADLVQAQMAFAALHNISMFQLYLACYYVFLFKLSSVQDLCVAGTFNNRPLAEMKSMIGMFANTIPYRINI 335
                                   8899**************************************************88*****************986 PP

>> AVAG00591_-_gene_g48151.t1_10  # 14266 # 15865 # 1
   #    score  bias  c-Evalue  i-Evalue hmmfrom  hmm to    alifrom  ali to    envfrom  env to     acc
 ---   ------ ----- --------- --------- ------- -------    ------- -------    ------- -------    ----
   1 !  145.2   0.1     1e-45   3.6e-45      22     282 .]       3     291 ..       1     291 [. 0.77

  Alignments for each domain:
  == domain 1  score: 145.2 bits;  conditional E-value: 1e-45
                     C_NRPS_ali  22 aynv.lalrlr.gpldaaalraAlaalvarheaLRtrfv....dgepvqvv.reaelple.vvdls..a..e.eaalaal 88 
                                     yn   +l++  g++ +a+lr+A+++++++h +LRt++     + +  q++ +     ++ + d++  +  + +++l+ l
  AVAG00591_-_gene_g48151.t1_10   3 IYNElNVLKIAsGTVSIARLRQAFRHVIRKHMTLRTSLAleyvQTGLTQRItQ-----IHhTFDFAptQifDnDNHLHCL 77 
                                    6999889999758************************9997754455688842.....3313455443244446679999 PP

                     C_NRPS_ali  89 lraearrp..fdlargpllratllrl..aed........rh.vllltvhHivvDgwslslllrelaaaYaaagrpalp.. 153
                                    lr+ ++ p  fdl +g +l ++l+r   ++d         h ++l+++hHi +D  s +++l++l+ aY++ + + lp  
  AVAG00591_-_gene_g48151.t1_10  78 LRETSHNPnlFDLRDGHVLYCQLFRKriSNDssndellfAHdLILIAFHHITFDRNSRQIFLQDLSLAYND-N-DLLPtd 155
                                    9997656667*******999999985442322223344436266889**********************64.2.234533 PP

                     C_NRPS_ali 154 plp.qyadyaawqreagqdeaeaalayWrerLag...lptlelptdrpr.pa.r.rg.ar.vefelpaeltaalralare 224
                                      + qy dy  ++r+   d +  + ++W+++L+g   +++l +p dr+r p+ + +g a+  +++++++l+++    a+ 
  AVAG00591_-_gene_g48151.t1_10 156 DNTlQYIDYSVYERQ--MD-MTLSGEFWKTQLDGydlENKLVIPFDRHRlPNdErSGkASvAQITFDHQLSQSFLNYAST 232
                                    22478*******997..35.566679********87544577788999855433234344244789************** PP

                     C_NRPS_ali 225 agvtlftvllaawallLsrlt.gqddvvfgtpvagRpdagledlvGlfvntlplrvdld 282
                                     +vt+f++ la ++++L +l+ gq+d+++g++ a+R + +l+d++G+fv tlp r++ld
  AVAG00591_-_gene_g48151.t1_10 233 SNVTPFQLGLATFYAFLFKLSnGQQDLCIGSVNANRYRTELQDIIGMFVATLPYRIQLD 291
                                    *******************9879*************99******************985 PP

>> AVAG00591_-_gene_g48151.t1_13  # 16716 # 19275 # 1
   #    score  bias  c-Evalue  i-Evalue hmmfrom  hmm to    alifrom  ali to    envfrom  env to     acc
 ---   ------ ----- --------- --------- ------- -------    ------- -------    ------- -------    ----
   1 !  141.6   0.0   1.3e-44   4.5e-44       3     282 .]     360     680 ..     359     680 .. 0.73

  Alignments for each domain:
  == domain 1  score: 141.6 bits;  conditional E-value: 1.3e-44
                     C_NRPS_ali   3 lspaQqrlwflhqle.pesa..aynv.lalrlr...gpldaaalraAlaalvarheaLRtrfv...dgepvqvv.....r 67 
                                    +s+aQ+r+++ +q+  ++++  +y v la+ ++    p+ +++lr+A++ l+ +h+aLRt++    +ge +q       +
  AVAG00591_-_gene_g48151.t1_13 360 VSFAQERIFLDEQIRfGSQGnrMYGVrLAYGISnctKPVSIKRLRQAIQILITKHSALRTNIFldvAGEVIQSAvpiidS 439
                                    69***********9644444347999999999744469**********************99998877866632234442 PP

                     C_NRPS_ali  68 eaelp..levvdlsa..e.eaalaallraearrpfdlargpllratllrl.....aed......rhvllltvhHivvDgw 131
                                      el   ++v+ + +  + e  + +++++  +  f+l++g +l+++++r      ++d      + ++l+++hH ++Dg+
  AVAG00591_-_gene_g48151.t1_13 440 -DELLfgFTVLHI-DnhDmE-DISKMIHD--SNLFNLNEGRVLHCHIVRQhspslQDDddqlttNDIILFHIHHSAFDGV 514
                                    .333311333333.223323.36666654..467**************9633322222344543369999********** PP

                     C_NRPS_ali 132 slslllrelaaaYaaagrpalp..plp.qyadyaawqreagqdeaeaalayWrerLag...lptlelptdrpr.pa.r.r 202
                                    s s+++++l+ aY++ + + lp    + qy dy  ++r+   d +  + ++W+++L+g   +++l +p dr+r p+ + +
  AVAG00591_-_gene_g48151.t1_13 515 STSIFMQDLSLAYND-N-DLLPtdDNTlQYIDYSVYERQ--MD-MTLSGEFWKTQLDGydlENKLVIPFDRHRlPNdErT 589
                                    *************64.2.23453322478*******997..35.566679********8754457778899985543323 PP

                     C_NRPS_ali 203 g.ar.vefelpaeltaa........lralareagvtlftvllaawallLsrlt.gqddvvfgtpvagRpdagledlvGlf 271
                                    g a+  +++++++l               a+  +vt+f++ la ++++L +l+ gq+d+++g++ a+R + +l+d++G+f
  AVAG00591_-_gene_g48151.t1_13 590 GkASvAQITFDHQLXXXxxxxxxxxXXNYASTSNVTPFQLGLATFYAFLFKLSnGQQDLCIGSVNANRYRTELQDIIGMF 669
                                    33331336678877664333333336669999*******************9879*************99********** PP

                     C_NRPS_ali 272 vntlplrvdld 282
                                    v tlp r++ld
  AVAG00591_-_gene_g48151.t1_13 670 VATLPYRIQLD 680
                                    ********985 PP

>> AVAG00591_-_gene_g48151.t1_6  # 10702 # 11191 # 1
   #    score  bias  c-Evalue  i-Evalue hmmfrom  hmm to    alifrom  ali to    envfrom  env to     acc
 ---   ------ ----- --------- --------- ------- -------    ------- -------    ------- -------    ----
   1 !   60.0   0.0   9.9e-20   3.4e-19      27     146 ..       4     141 ..       1     158 [. 0.71

  Alignments for each domain:
  == domain 1  score: 60.0 bits;  conditional E-value: 9.9e-20
                    C_NRPS_ali  27 alrlr.gpldaaalraAlaalvarheaLRtrfv...dg.epvqvv...rea.elplevvdls..aeeaalaallraear.r 95 
                                    ++++ g+l +++lr+A++ ++ +h aLRt++    d+ + +q +   ++  e+ +++ + +  ++++ l +++++e r  
  AVAG00591_-_gene_g48151.t1_6   4 LFHIEsGSLSVERLRQAFQLVIIKHKALRTALYfdnDKqQLMQQIvksKDNeEY-FTFNESTliKNDEDLMKIMHDE-RgN 82 
                                   56665589**********************999965444567555586333122.3333322332355699999887.446 PP

                    C_NRPS_ali  96 p..fdlargpllratllrla..ed....rhvllltvhHivvDgwslslllrelaaaYaa 146
                                   p  f+l++g ++r++++  +  +d       +++++hH+++D  s+ ++  +l +aY+ 
  AVAG00591_-_gene_g48151.t1_6  83 PynFNLEQGVVCRLHIVYENlkNDnlikGDSIIFNFHHALFDFPSMYIFHSDLNSAYTN 141
                                   555**************65321344554458999***********************63 PP

>> AVAG00591_-_gene_g48151.t1_7  # 11246 # 12584 # 1
   #    score  bias  c-Evalue  i-Evalue hmmfrom  hmm to    alifrom  ali to    envfrom  env to     acc
 ---   ------ ----- --------- --------- ------- -------    ------- -------    ------- -------    ----
   1 !   46.3   0.0   1.4e-15   4.8e-15     178     280 ..       6     118 ..       2     119 .. 0.84

  Alignments for each domain:
  == domain 1  score: 46.3 bits;  conditional E-value: 1.4e-15
                    C_NRPS_ali 178 ayWrerLag...lptlelptdrprpa..r...rgarvefelpaeltaalralareagvtlftvllaawallLsrlt..gqd 248
                                   +yW e+L++     +l+lp d++r +  +   rg +++f ++++l++    ++  +++t+ ++ la++ ++L +lt   +d
  AVAG00591_-_gene_g48151.t1_7   6 NYWFEMLHDydiNRSLALPFDHHRISneQrtgRGISISFDFNEDLSKHFLLFSINNNITIEQLSLACYFIFLFKLTneEED 86 
                                   69*****99774335999*99898543332223346888999******999************************944568 PP

                    C_NRPS_ali 249 dvvfgtpvagRpdagledlvGlfvntlplrvd 280
                                   d+++g+ + gR  ++l++++G+fvn +plr++
  AVAG00591_-_gene_g48151.t1_7  87 DLCIGMNIKGRYKDELQSIIGMFVNAIPLRLQ 118
                                   9**********99*****************86 PP


Internal pipeline statistics summary:
-------------------------------------
Query model(s):                              1  (282 nodes)
Target sequences:                           17  (7176 residues searched)
Passed MSV filter:                         6  (0.352941); expected 0.3 (0.02)
Passed bias filter:                        6  (0.352941); expected 0.3 (0.02)
Passed Vit filter:                         5  (0.294118); expected 0.0 (0.001)
Passed Fwd filter:                         5  (0.294118); expected 0.0 (1e-05)
Initial search space (Z):                 17  [actual number of targets]
Domain search space  (domZ):               5  [number of targets reported over threshold]
# CPU time: 0.01u 0.00s 00:00:00.01 Elapsed: 00:00:00.00
# Mc/sec: inf
//
[ok]
