# Supplementary material for: Bdelloid rotifers deploy horizontally acquired biosynthetic genes against a fungal pathogen
Source: Nat Commun. 2024 Jul 18;15:5787. doi: 10.1038/s41467-024-49919-1 (PMC11258130; doi:10.1038/s41467-024-49919-1)
Supplement: Supplementary file 15 — Supplementary Data 11 [file 41467_2024_49919_MOESM15_ESM.zip › project g48151 gene model/hmmer_output/DH2_PKS_hmmer.search]

# hmmsearch :: search profile(s) against a sequence database
# HMMER 3.1b2 (February 2015); http://hmmer.org/
# Copyright (C) 2015 Howard Hughes Medical Institute.
# Freely distributed under the GNU General Public License (GPLv3).
# - - - - - - - - - - - - - - - - - - - - - - - - - - - - - - - - - - - -
# query HMM file:                  /var/www/git/PhaBiP2/pipeline/DB/hmm_profiles_search/DH2_PKS.hmm
# target sequence database:        /var/www/git/sempi_web/sempi_web/media/pipeline_output/24961/0/proteins.fasta
# domain reporting threshold:      score >= 33.2
# - - - - - - - - - - - - - - - - - - - - - - - - - - - - - - - - - - - -

Query:       DH2_PKS_ali  [M=211]
Scores for complete sequences (score includes all domains):
   --- full sequence ---   --- best 1 domain ---    -#dom-
    E-value  score  bias    E-value  score  bias    exp  N  Sequence                     Description
    ------- ------ -----    ------- ------ -----   ---- --  --------                     -----------
    2.3e-24   76.6   0.0    5.8e-24   75.3   0.0    1.7  1  AVAG00591_-_gene_g48151.t1_3  # 1598 # 6992 # 1


Domain annotation for each sequence (and alignments):
>> AVAG00591_-_gene_g48151.t1_3  # 1598 # 6992 # 1
   #    score  bias  c-Evalue  i-Evalue hmmfrom  hmm to    alifrom  ali to    envfrom  env to     acc
 ---   ------ ----- --------- --------- ------- -------    ------- -------    ------- -------    ----
   1 !   75.3   0.0   3.4e-25   5.8e-24       2     203 ..     493     732 ..     492     735 .. 0.71

  Alignments for each domain:
  == domain 1  score: 75.3 bits;  conditional E-value: 3.4e-25
                   DH2_PKS_ali   2 effladHrvngepvlPGvaylemaraaaaralgee...eaavrlkdvvwlrPlvved.eprevhvel.............. 64 
                                   + fl+dH +++  ++P+  y+e+a+ a ++ l ++   ++ +++++v +  +lv+++ e +e+ +++              
  AVAG00591_-_gene_g48151.t1_3 493 HAFLKDHKIQDAILFPASGYIELALTASRQLLSSTddsQSIIVFEQVEFINALVLTEhELTEIFTQIvmpmrewfiysrpw 573
                                   67*************************998765556756666*************77556777555533444444433332 PP

                   DH2_PKS_ali  65 tpee........dgalafeiys..............edaegee......vvhaqGrvllaea.eaape.ldlealrarc.. 113
                                   t  +        +       +s              +     +      ++ha+G++ +++  ++ p   d+   r  c  
  AVAG00591_-_gene_g48151.t1_3 574 T--TagqdcirtS------GMSgvdvlksftdtkllN-----QhslnefTLHARGQIKIGDDkQQLPLlTDVPIDRDLCst 641
                                   1..1222222222......222444444565555542.....134555899*******99996655632355333444677 PP

                   DH2_PKS_ali 114 .daeelyaafaalgieygpsfrgleelwvgedealarlelpeaaaseadey.vlhPallDaalqaalglaeadeeeellPf 192
                                    +++ +y ++ ++g +ygp fr +++l+  +  + ++++ + a +++a  y ++hPa+lDa+l+ al++  + + ++++P+
  AVAG00591_-_gene_g48151.t1_3 642 lEPDNVYTHLMSRGYQYGPLFRLMQSLHNTQSIVEGEIDCTIASQDNAPVYhLIHPAVLDACLHPALAILPGIS-TTFIPV 721
                                   79***************************9999999999887666666666488**********9888843332.24**** PP

                   DH2_PKS_ali 193 aleelevyapl 203
                                   +++++++y+++
  AVAG00591_-_gene_g48151.t1_3 722 SINKITIYGEI 732
                                   ********975 PP


Internal pipeline statistics summary:
-------------------------------------
Query model(s):                              1  (211 nodes)
Target sequences:                           17  (7176 residues searched)
Passed MSV filter:                         1  (0.0588235); expected 0.3 (0.02)
Passed bias filter:                        1  (0.0588235); expected 0.3 (0.02)
Passed Vit filter:                         1  (0.0588235); expected 0.0 (0.001)
Passed Fwd filter:                         1  (0.0588235); expected 0.0 (1e-05)
Initial search space (Z):                 17  [actual number of targets]
Domain search space  (domZ):               1  [number of targets reported over threshold]
# CPU time: 0.00u 0.00s 00:00:00.00 Elapsed: 00:00:00.00
# Mc/sec: inf
//
[ok]
