# Supplementary material for: Bdelloid rotifers deploy horizontally acquired biosynthetic genes against a fungal pathogen
Source: Nat Commun. 2024 Jul 18;15:5787. doi: 10.1038/s41467-024-49919-1 (PMC11258130; doi:10.1038/s41467-024-49919-1)
Supplement: Supplementary file 15 — Supplementary Data 11 [file 41467_2024_49919_MOESM15_ESM.zip › project g48151 gene model/hmmer_output/ER_PKS_hmmer.search]

# hmmsearch :: search profile(s) against a sequence database
# HMMER 3.1b2 (February 2015); http://hmmer.org/
# Copyright (C) 2015 Howard Hughes Medical Institute.
# Freely distributed under the GNU General Public License (GPLv3).
# - - - - - - - - - - - - - - - - - - - - - - - - - - - - - - - - - - - -
# query HMM file:                  /var/www/git/PhaBiP2/pipeline/DB/hmm_profiles_search/ER_PKS.hmm
# target sequence database:        /var/www/git/sempi_web/sempi_web/media/pipeline_output/24961/0/proteins.fasta
# domain reporting threshold:      score >= 68.8
# - - - - - - - - - - - - - - - - - - - - - - - - - - - - - - - - - - - -

Query:       ER_PKS_ali  [M=267]
Scores for complete sequences (score includes all domains):
   --- full sequence ---   --- best 1 domain ---    -#dom-
    E-value  score  bias    E-value  score  bias    exp  N  Sequence                     Description
    ------- ------ -----    ------- ------ -----   ---- --  --------                     -----------
    4.7e-62  200.3   0.0    9.1e-62  199.3   0.0    1.4  1  AVAG00591_-_gene_g48151.t1_3  # 1598 # 6992 # 1


Domain annotation for each sequence (and alignments):
>> AVAG00591_-_gene_g48151.t1_3  # 1598 # 6992 # 1
   #    score  bias  c-Evalue  i-Evalue hmmfrom  hmm to    alifrom  ali to    envfrom  env to     acc
 ---   ------ ----- --------- --------- ------- -------    ------- -------    ------- -------    ----
   1 !  199.3   0.0   5.3e-63   9.1e-62       6     267 .]    1456    1765 ..    1451    1765 .. 0.91

  Alignments for each domain:
  == domain 1  score: 199.3 bits;  conditional E-value: 5.3e-63
                    ER_PKS_ali    6 elgpgevlvrvraagln..dvlvalgilpg..................vlGsefaGvVvavGsgvtglkvGdrVvgllp 64  
                                     l  + ++vrv+++g+n  dvl + g +p+                   +G++f G+V ++ s+ +++kvGdrV+g++p
  AVAG00591_-_gene_g48151.t1_3 1456 ILHTDKIEVRVHCVGINfrDVLKSSGRYPYmrpfaqtsndqamvdrdtEPGIDFIGTVARTHSN-EKVKVGDRVFGMAP 1533
                                    567899****************999**8888888999999999999******************.8***********9* PP

                    ER_PKS_ali   65 gafaeyvvvdarllvklPd...glsfeeaaalplafltayyalvdlarlrpgetVlVhgaaggvGlaavqlaralGaev 140 
                                    g f ++v  + +  v++Pd   + + e+ aalp a +t++y l+ + +l+pg+tVlVh+a+gg+G+a++q+++ +Ga+v
  AVAG00591_-_gene_g48151.t1_3 1534 GVFHSHVHLSPNEYVRIPDdcnHFTDEQLAALPNACMTVLYSLKYRVNLQPGQTVLVHAATGGTGQACIQYCQSIGARV 1612
                                    *******************8888******************************************************** PP

                    ER_PKS_ali  141 iatasspekaellre.lGadhvfdsrdedfaeeireatggrgvDvvlns.agevvdaslellapgGrfvelgktd.... 213 
                                    +ata+++ek+++lre +G++hvf+srd +f   +r++  + gvD+++ns +g+++++s++lla +G+f+e gk+d    
  AVAG00591_-_gene_g48151.t1_3 1613 LATAGTDEKRRFLREhYGIEHVFNSRDLSFVNGVRALLPN-GVDIIVNSlSGSFLQESVKLLASQGHFIEWGKRDlfdk 1690
                                    ***************77******************99855.9*********************************9987 PP

                    ER_PKS_ali  214 ..........g.sysafdl......ri...aelleelvrlfeagelrpl.pvevfpleeaaeafrlleearhiGk 267 
                                              + s++ +d+      r    ++l+eel++l+ +g+++p+ p+++++ +++ + f++ +++++ Gk
  AVAG00591_-_gene_g48151.t1_3 1691 kklsmfdlrdDcSFHVIDItslyvhRRdifGQLIEELLQLIIKGVFKPIePTQAYEPSDIIDIFKQCNNGQMSGK 1765
                                    5555554432244444444655555115679***************************************99998 PP


Internal pipeline statistics summary:
-------------------------------------
Query model(s):                              1  (267 nodes)
Target sequences:                           17  (7176 residues searched)
Passed MSV filter:                         3  (0.176471); expected 0.3 (0.02)
Passed bias filter:                        2  (0.117647); expected 0.3 (0.02)
Passed Vit filter:                         1  (0.0588235); expected 0.0 (0.001)
Passed Fwd filter:                         1  (0.0588235); expected 0.0 (1e-05)
Initial search space (Z):                 17  [actual number of targets]
Domain search space  (domZ):               1  [number of targets reported over threshold]
# CPU time: 0.00u 0.00s 00:00:00.00 Elapsed: 00:00:00.00
# Mc/sec: inf
//
[ok]
