# Supplementary material for: Bdelloid rotifers deploy horizontally acquired biosynthetic genes against a fungal pathogen
Source: Nat Commun. 2024 Jul 18;15:5787. doi: 10.1038/s41467-024-49919-1 (PMC11258130; doi:10.1038/s41467-024-49919-1)
Supplement: Supplementary file 15 — Supplementary Data 11 [file 41467_2024_49919_MOESM15_ESM.zip › project g48151 gene model/hmmer_output/E_NRPS_hmmer.search]

# hmmsearch :: search profile(s) against a sequence database
# HMMER 3.1b2 (February 2015); http://hmmer.org/
# Copyright (C) 2015 Howard Hughes Medical Institute.
# Freely distributed under the GNU General Public License (GPLv3).
# - - - - - - - - - - - - - - - - - - - - - - - - - - - - - - - - - - - -
# query HMM file:                  /var/www/git/PhaBiP2/pipeline/DB/hmm_profiles_search/E_NRPS.hmm
# target sequence database:        /var/www/git/sempi_web/sempi_web/media/pipeline_output/24961/0/proteins.fasta
# domain reporting threshold:      score >= 60.4
# - - - - - - - - - - - - - - - - - - - - - - - - - - - - - - - - - - - -

Query:       E_NRPS_ali  [M=306]
Scores for complete sequences (score includes all domains):
   --- full sequence ---   --- best 1 domain ---    -#dom-
    E-value  score  bias    E-value  score  bias    exp  N  Sequence                      Description
    ------- ------ -----    ------- ------ -----   ---- --  --------                      -----------
    5.2e-18   55.8   0.1    7.6e-18   55.2   0.1    1.2  0  AVAG00591_-_gene_g48151.t1_5   # 9018 # 10596 # 1
    2.6e-14   43.6   0.0    3.5e-14   43.2   0.0    1.2  0  AVAG00591_-_gene_g48151.t1_10  # 14266 # 15865 # 1
    6.7e-13   39.0   0.0    1.1e-12   38.3   0.0    1.2  0  AVAG00591_-_gene_g48151.t1_13  # 16716 # 19275 # 1
    1.2e-11   34.9   0.0    1.5e-11   34.6   0.0    1.0  0  AVAG00591_-_gene_g48151.t1_6   # 10702 # 11191 # 1


Domain annotation for each sequence (and alignments):
>> AVAG00591_-_gene_g48151.t1_5  # 9018 # 10596 # 1
   [No individual domains that satisfy reporting thresholds (although complete target did)]

>> AVAG00591_-_gene_g48151.t1_10  # 14266 # 15865 # 1
   [No individual domains that satisfy reporting thresholds (although complete target did)]

>> AVAG00591_-_gene_g48151.t1_13  # 16716 # 19275 # 1
   [No individual domains that satisfy reporting thresholds (although complete target did)]

>> AVAG00591_-_gene_g48151.t1_6  # 10702 # 11191 # 1
   [No individual domains that satisfy reporting thresholds (although complete target did)]


Internal pipeline statistics summary:
-------------------------------------
Query model(s):                              1  (306 nodes)
Target sequences:                           17  (7176 residues searched)
Passed MSV filter:                         4  (0.235294); expected 0.3 (0.02)
Passed bias filter:                        4  (0.235294); expected 0.3 (0.02)
Passed Vit filter:                         4  (0.235294); expected 0.0 (0.001)
Passed Fwd filter:                         4  (0.235294); expected 0.0 (1e-05)
Initial search space (Z):                 17  [actual number of targets]
Domain search space  (domZ):               4  [number of targets reported over threshold]
# CPU time: 0.00u 0.00s 00:00:00.00 Elapsed: 00:00:00.00
# Mc/sec: inf
//
[ok]
