# Supplementary material for: Bdelloid rotifers deploy horizontally acquired biosynthetic genes against a fungal pathogen
Source: Nat Commun. 2024 Jul 18;15:5787. doi: 10.1038/s41467-024-49919-1 (PMC11258130; doi:10.1038/s41467-024-49919-1)
Supplement: Supplementary file 15 — Supplementary Data 11 [file 41467_2024_49919_MOESM15_ESM.zip › project g48151 gene model/hmmer_output/KR_PKS_hmmer.search]

# hmmsearch :: search profile(s) against a sequence database
# HMMER 3.1b2 (February 2015); http://hmmer.org/
# Copyright (C) 2015 Howard Hughes Medical Institute.
# Freely distributed under the GNU General Public License (GPLv3).
# - - - - - - - - - - - - - - - - - - - - - - - - - - - - - - - - - - - -
# query HMM file:                  /var/www/git/PhaBiP2/pipeline/DB/hmm_profiles_search/KR_PKS.hmm
# target sequence database:        /var/www/git/sempi_web/sempi_web/media/pipeline_output/24961/0/proteins.fasta
# domain reporting threshold:      score >= 20
# - - - - - - - - - - - - - - - - - - - - - - - - - - - - - - - - - - - -

Query:       KR_PKS_ali  [M=174]
Scores for complete sequences (score includes all domains):
   --- full sequence ---   --- best 1 domain ---    -#dom-
    E-value  score  bias    E-value  score  bias    exp  N  Sequence                     Description
    ------- ------ -----    ------- ------ -----   ---- --  --------                     -----------
    1.6e-35  113.6   0.0    2.5e-35  112.9   0.0    1.3  1  AVAG00591_-_gene_g48151.t1_4  # 7040 # 8651 # 1


Domain annotation for each sequence (and alignments):
>> AVAG00591_-_gene_g48151.t1_4  # 7040 # 8651 # 1
   #    score  bias  c-Evalue  i-Evalue hmmfrom  hmm to    alifrom  ali to    envfrom  env to     acc
 ---   ------ ----- --------- --------- ------- -------    ------- -------    ------- -------    ----
   1 !  112.9   0.0   1.5e-36   2.5e-35       1     171 [.      11     199 ..      11     202 .. 0.83

  Alignments for each domain:
  == domain 1  score: 112.9 bits;  conditional E-value: 1.5e-36
                    KR_PKS_ali   1 vvlVtGgsgglGravarhLaa.rgarrlvlvgrrpda.......paaaellaeleal....garvevvaaDvadreavaal 69 
                                   + l+ Gg gglG+ + r++ + r+++rl l++rr++a       p+ +e+ ++l+++     a++++v++Dv++ e+v++l
  AVAG00591_-_gene_g48151.t1_4  11 TILISGGCGGLGLTMSRWMIEkRCVKRLMLMSRRSVAqieqvdnPEYGEW-QRLQQAaktyDAHIDLVQIDVTNFEDVRNL 90 
                                   689******************66789*****9983322333333333444.33432212237899**************** PP

                    KR_PKS_ali  70 laevraelgpldgvvhaagvlddg.laeltaeelervlapkvdgalnlhellrd..p.ldafvlfsSvaavlgaagqaaya 146
                                   ++++ ++  p++g++h+a v +d+ l +l++e l+ vl pk++ga+nlh++ +   p l++fvlfsS+   +    +++y 
  AVAG00591_-_gene_g48151.t1_4  91 IEQLSQTPYPIRGIIHSAVVQEDRsLGKLSQENLTHVLGPKARGAWNLHRASELaaPsLHFFVLFSSIRNHMIDLASGGYN 171
                                   *****9999***********99999*************************9963345599************9999***** PP

                    KR_PKS_ali 147 aanafldalaearralg...alsiawgl 171
                                   a n+fld la++r+++    als++ ++
  AVAG00591_-_gene_g48151.t1_4 172 AGNQFLDILARYRAEKLnlpALSVSLPA 199
                                   ***********98665347888888776 PP


Internal pipeline statistics summary:
-------------------------------------
Query model(s):                              1  (174 nodes)
Target sequences:                           17  (7176 residues searched)
Passed MSV filter:                         2  (0.117647); expected 0.3 (0.02)
Passed bias filter:                        2  (0.117647); expected 0.3 (0.02)
Passed Vit filter:                         2  (0.117647); expected 0.0 (0.001)
Passed Fwd filter:                         1  (0.0588235); expected 0.0 (1e-05)
Initial search space (Z):                 17  [actual number of targets]
Domain search space  (domZ):               1  [number of targets reported over threshold]
# CPU time: 0.00u 0.00s 00:00:00.00 Elapsed: 00:00:00.00
# Mc/sec: inf
//
[ok]
