# Supplementary material for: Bdelloid rotifers deploy horizontally acquired biosynthetic genes against a fungal pathogen
Source: Nat Commun. 2024 Jul 18;15:5787. doi: 10.1038/s41467-024-49919-1 (PMC11258130; doi:10.1038/s41467-024-49919-1)
Supplement: Supplementary file 15 — Supplementary Data 11 [file 41467_2024_49919_MOESM15_ESM.zip › project g48151 gene model/hmmer_output/KSQ_PKS_hmmer.search]

# hmmsearch :: search profile(s) against a sequence database
# HMMER 3.1b2 (February 2015); http://hmmer.org/
# Copyright (C) 2015 Howard Hughes Medical Institute.
# Freely distributed under the GNU General Public License (GPLv3).
# - - - - - - - - - - - - - - - - - - - - - - - - - - - - - - - - - - - -
# query HMM file:                  /var/www/git/PhaBiP2/pipeline/DB/hmm_profiles_search/KSQ_PKS.hmm
# target sequence database:        /var/www/git/sempi_web/sempi_web/media/pipeline_output/24961/0/proteins.fasta
# domain reporting threshold:      score >= 72
# - - - - - - - - - - - - - - - - - - - - - - - - - - - - - - - - - - - -

Query:       hyb_KS  [M=429]
Scores for complete sequences (score includes all domains):
   --- full sequence ---   --- best 1 domain ---    -#dom-
    E-value  score  bias    E-value  score  bias    exp  N  Sequence                     Description
    ------- ------ -----    ------- ------ -----   ---- --  --------                     -----------
    1.7e-58  188.6   0.0      2e-58  188.3   0.0    1.0  1  AVAG00591_-_gene_g48151.t1_1  # <0 # 813 # 1
    5.4e-43  137.5   0.1    6.7e-43  137.2   0.1    1.0  1  AVAG00591_-_gene_g48151.t1_2  # 1018 # 1606 # 1


Domain annotation for each sequence (and alignments):
>> AVAG00591_-_gene_g48151.t1_1  # <0 # 813 # 1
   #    score  bias  c-Evalue  i-Evalue hmmfrom  hmm to    alifrom  ali to    envfrom  env to     acc
 ---   ------ ----- --------- --------- ------- -------    ------- -------    ------- -------    ----
   1 !  188.3   0.0   2.4e-59     2e-58       1     239 [.       9     253 ..       9     256 .. 0.89

  Alignments for each domain:
  == domain 1  score: 188.3 bits;  conditional E-value: 2.4e-59
                        hyb_KS   1 epiaivglacrfpggakdleafWellkegvdavrevpeerwdaskl....ydedp.eapgktyvraggfl..edvdefdae 74 
                                   epia+v++ac f+g++++++ +W++l++++d+ + +p+er d +++    +++d+ ++ +++ +r g fl   + d+f+++
  AVAG00591_-_gene_g48151.t1_1   9 EPIAVVAIACEFAGDIHSATDLWHVLEQSKDVGSAIPQERADLASFsahmVNQDKdNQLSQNLIRGGYFLsnAQWDTFEQS 89 
                                   8***************************************987654111145555466778888999999444569***** PP

                        hyb_KS  75 ffgispreaeslDPqqRlllevawealenaglapeklagsktgvfvgvlssdyaalelkeeeaeaidaysltGneksvaag 155
                                   ffg+s++ea s+DP +Rll+    + +e+ag++ ek+ gs+t+v++g +s+d a ++ +++  e +   ++  +++  aa+
  AVAG00591_-_gene_g48151.t1_1  90 FFGLSNNEALSIDPAHRLLMLKFVHLIEDAGYTLEKMYGSRTSVHIGQFSTDNALTVSRMK-PEFRLRLHGPNASLYNAAA 169
                                   ******************************************************9999863.3333333344456667899 PP

                        hyb_KS 156 rlsyllglrGPslavdtacsssLvavhlacqsLragEsdlAlaggvnlilspkitillsklralspdGrcktFdasAdGlv 236
                                   rl+y+++l+GP +++d acsssL av +a+q+LragE+d+A+ ggvn + +p+ ++  s + a spdGr+++F+ +A+G++
  AVAG00591_-_gene_g48151.t1_1 170 RLAYHFNLNGPNVSLDVACSSSLEAVRQAIQTLRAGEADMAVCGGVNAVYTPENILSGSLIGAQSPDGRSRSFSIDANGYA 250
                                   ********************************************************************************9 PP

                        hyb_KS 237 rge 239
                                   +g+
  AVAG00591_-_gene_g48151.t1_1 251 KGN 253
                                   986 PP

>> AVAG00591_-_gene_g48151.t1_2  # 1018 # 1606 # 1
   #    score  bias  c-Evalue  i-Evalue hmmfrom  hmm to    alifrom  ali to    envfrom  env to     acc
 ---   ------ ----- --------- --------- ------- -------    ------- -------    ------- -------    ----
   1 !  137.2   0.1   7.9e-44   6.7e-43     306     427 ..       1     122 [.       1     124 [. 0.98

  Alignments for each domain:
  == domain 1  score: 137.2 bits;  conditional E-value: 7.9e-44
                        hyb_KS 306 vEaHGtgtsLGDpiEvealaevlgkarskeqpllvgsvKtniGHleaaaGiagliKvvLalkheeippslhfkkpnpriel 386
                                   +EaHGtgt++GDpiE +al + +++  s + pll+gs+K+n+GH e aaGia+liKv+++++h++ipp++hf+++np+ie 
  AVAG00591_-_gene_g48151.t1_2   1 MEAHGTGTPVGDPIEANALGQFFHR-SSMDPPLLIGSIKSNLGHTEGAAGIAALIKVAMCMRHRAIPPNMHFTALNPKIEA 80 
                                   59*********************88.8999*************************************************** PP

                        hyb_KS 387 eelplevateavpwpe.eekkrvagvssfGlsGtnahvvlee 427
                                   ++ +l+v ++ vp+p+ ++++ + g++sfG++G  +h ++ee
  AVAG00591_-_gene_g48151.t1_2  81 QRYNLHVVQHYVPFPSvTNNPTIIGINSFGMGGNTTHAIVEE 122
                                   ***************98999********************98 PP


Internal pipeline statistics summary:
-------------------------------------
Query model(s):                              1  (429 nodes)
Target sequences:                           17  (7176 residues searched)
Passed MSV filter:                         3  (0.176471); expected 0.3 (0.02)
Passed bias filter:                        3  (0.176471); expected 0.3 (0.02)
Passed Vit filter:                         2  (0.117647); expected 0.0 (0.001)
Passed Fwd filter:                         2  (0.117647); expected 0.0 (1e-05)
Initial search space (Z):                 17  [actual number of targets]
Domain search space  (domZ):               2  [number of targets reported over threshold]
# CPU time: 0.00u 0.00s 00:00:00.00 Elapsed: 00:00:00.00
# Mc/sec: inf
//
[ok]
