# Supplementary material for: Bdelloid rotifers deploy horizontally acquired biosynthetic genes against a fungal pathogen
Source: Nat Commun. 2024 Jul 18;15:5787. doi: 10.1038/s41467-024-49919-1 (PMC11258130; doi:10.1038/s41467-024-49919-1)
Supplement: Supplementary file 15 — Supplementary Data 11 [file 41467_2024_49919_MOESM15_ESM.zip › project g48151 gene model/hmmer_output/KS_PKS_hmmer.search]

# hmmsearch :: search profile(s) against a sequence database
# HMMER 3.1b2 (February 2015); http://hmmer.org/
# Copyright (C) 2015 Howard Hughes Medical Institute.
# Freely distributed under the GNU General Public License (GPLv3).
# - - - - - - - - - - - - - - - - - - - - - - - - - - - - - - - - - - - -
# query HMM file:                  /var/www/git/PhaBiP2/pipeline/DB/hmm_profiles_search/KS_PKS.hmm
# target sequence database:        /var/www/git/sempi_web/sempi_web/media/pipeline_output/24961/0/proteins.fasta
# domain reporting threshold:      score >= 72
# - - - - - - - - - - - - - - - - - - - - - - - - - - - - - - - - - - - -

Query:       KS_PKS_ali  [M=408]
Scores for complete sequences (score includes all domains):
   --- full sequence ---   --- best 1 domain ---    -#dom-
    E-value  score  bias    E-value  score  bias    exp  N  Sequence                     Description
    ------- ------ -----    ------- ------ -----   ---- --  --------                     -----------
      3e-56  181.4   0.1    3.7e-56  181.1   0.1    1.0  1  AVAG00591_-_gene_g48151.t1_1  # <0 # 813 # 1
    7.6e-44  140.5   0.1    8.9e-44  140.3   0.1    1.0  1  AVAG00591_-_gene_g48151.t1_2  # 1018 # 1606 # 1


Domain annotation for each sequence (and alignments):
>> AVAG00591_-_gene_g48151.t1_1  # <0 # 813 # 1
   #    score  bias  c-Evalue  i-Evalue hmmfrom  hmm to    alifrom  ali to    envfrom  env to     acc
 ---   ------ ----- --------- --------- ------- -------    ------- -------    ------- -------    ----
   1 !  181.1   0.1   4.4e-57   3.7e-56       1     222 [.      11     252 ..      11     254 .. 0.85

  Alignments for each domain:
  == domain 1  score: 181.1 bits;  conditional E-value: 4.4e-57
                    KS_PKS_ali   1 IAIvGmacrfPg.aespeelwellaegrdaisevpadrwd......alyd.d...a.gksyvr.ggfled..vdefDaeff 66 
                                   IA+v++ac f+g ++s  +lw++l++ +d+ s +p++r d      ++++ d   +  +  +r g fl++   d+f+ +ff
  AVAG00591_-_gene_g48151.t1_1  11 IAVVAIACEFAGdIHSATDLWHVLEQSKDVGSAIPQERADlasfsaHMVNqDkdnQlSQNLIRgGYFLSNaqWDTFEQSFF 91 
                                   9*************************************9996554322233343334456799999**664589******* PP

                    KS_PKS_ali  67 gispreaeamdpqqrllLeaawealedagidpeslrgsrtgvfvGvlgqdy....rela.e..legylatgsaasvlagri 140
                                   g+s++ea ++dp +rll+    + +edag++ e++ gsrt v +G +++d     ++++ e  l +  +++ +   +a+r+
  AVAG00591_-_gene_g48151.t1_1  92 GLSNNEALSIDPAHRLLMLKFVHLIEDAGYTLEKMYGSRTSVHIGQFSTDNaltvSRMKpEfrL-RLHGPNASLYNAAARL 171
                                   *********************************************9888752222344443212.23334456777899** PP

                    KS_PKS_ali 141 syllgleGpsltvdtacsSslvAlhlAvqaLrsgecdlalaGGvnllltpetfvefsrqrlglspdgrcrpfdaaadGtvl 221
                                   +y+++l+Gp +++d acsSsl A+ +A+q Lr+ge+d+a++GGvn + tpe++ + s  ++  spdgr+r+f+ +a+G++ 
  AVAG00591_-_gene_g48151.t1_1 172 AYHFNLNGPNVSLDVACSSSLEAVRQAIQTLRAGEADMAVCGGVNAVYTPENILSGSLIGA-QSPDGRSRSFSIDANGYAK 251
                                   ******************************************************9999663.9****************98 PP

                    KS_PKS_ali 222 G 222
                                   G
  AVAG00591_-_gene_g48151.t1_1 252 G 252
                                   7 PP

>> AVAG00591_-_gene_g48151.t1_2  # 1018 # 1606 # 1
   #    score  bias  c-Evalue  i-Evalue hmmfrom  hmm to    alifrom  ali to    envfrom  env to     acc
 ---   ------ ----- --------- --------- ------- -------    ------- -------    ------- -------    ----
   1 !  140.3   0.1     1e-44   8.9e-44     291     407 ..       2     123 ..       1     124 [. 0.94

  Alignments for each domain:
  == domain 1  score: 140.3 bits;  conditional E-value: 1e-44
                    KS_PKS_ali 291 eahGtGtplgDpiEaeallavfgra..daplalgsvKsniGhteaaaGvaglikvllalrhgllpptlhvdepnpeidlsa 369
                                   eahGtGtp+gDpiEa+al + f+r+  d pl++gs+Ksn+Ghte+aaG+a+likv++++rh+++pp++h++++np+i+ ++
  AVAG00591_-_gene_g48151.t1_2   2 EAHGTGTPVGDPIEANALGQFFHRSsmDPPLLIGSIKSNLGHTEGAAGIAALIKVAMCMRHRAIPPNMHFTALNPKIEAQR 82 
                                   9*********************96655668*************************************************** PP

                    KS_PKS_ali 370 splrlltearpwp...grprragvssfGfgGtnahvvleea 407
                                    +l+++++  p+p   ++p   g++sfG+gG  +h+++ee+
  AVAG00591_-_gene_g48151.t1_2  83 YNLHVVQHYVPFPsvtNNPTIIGINSFGMGGNTTHAIVEEY 123
                                   ********9999877666889******************98 PP


Internal pipeline statistics summary:
-------------------------------------
Query model(s):                              1  (408 nodes)
Target sequences:                           17  (7176 residues searched)
Passed MSV filter:                         2  (0.117647); expected 0.3 (0.02)
Passed bias filter:                        2  (0.117647); expected 0.3 (0.02)
Passed Vit filter:                         2  (0.117647); expected 0.0 (0.001)
Passed Fwd filter:                         2  (0.117647); expected 0.0 (1e-05)
Initial search space (Z):                 17  [actual number of targets]
Domain search space  (domZ):               2  [number of targets reported over threshold]
# CPU time: 0.01u 0.00s 00:00:00.01 Elapsed: 00:00:00.00
# Mc/sec: inf
//
[ok]
