# Supplementary material for: Bdelloid rotifers deploy horizontally acquired biosynthetic genes against a fungal pathogen
Source: Nat Commun. 2024 Jul 18;15:5787. doi: 10.1038/s41467-024-49919-1 (PMC11258130; doi:10.1038/s41467-024-49919-1)
Supplement: Supplementary file 15 — Supplementary Data 11 [file 41467_2024_49919_MOESM15_ESM.zip › project g48151 gene model/hmmer_output/PF00109_5-Ring_PM_hmmer.search]

# hmmsearch :: search profile(s) against a sequence database
# HMMER 3.1b2 (February 2015); http://hmmer.org/
# Copyright (C) 2015 Howard Hughes Medical Institute.
# Freely distributed under the GNU General Public License (GPLv3).
# - - - - - - - - - - - - - - - - - - - - - - - - - - - - - - - - - - - -
# query HMM file:                  /var/www/git/PhaBiP2/pipeline/DB/hmm_profiles_search/PF00109_5-Ring_PM.hmm
# target sequence database:        /var/www/git/sempi_web/sempi_web/media/pipeline_output/24961/0/proteins.fasta
# domain reporting threshold:      score >= 20.9
# - - - - - - - - - - - - - - - - - - - - - - - - - - - - - - - - - - - -

Query:       ketoacyl-synt  [M=253]
Accession:   PF00109.26
Description: Beta-ketoacyl synthase, N-terminal domain
Scores for complete sequences (score includes all domains):
   --- full sequence ---   --- best 1 domain ---    -#dom-
    E-value  score  bias    E-value  score  bias    exp  N  Sequence                     Description
    ------- ------ -----    ------- ------ -----   ---- --  --------                     -----------
    1.9e-50  161.9   0.1    2.3e-50  161.6   0.1    1.1  1  AVAG00591_-_gene_g48151.t1_1  # <0 # 813 # 1


Domain annotation for each sequence (and alignments):
>> AVAG00591_-_gene_g48151.t1_1  # <0 # 813 # 1
   #    score  bias  c-Evalue  i-Evalue hmmfrom  hmm to    alifrom  ali to    envfrom  env to     acc
 ---   ------ ----- --------- --------- ------- -------    ------- -------    ------- -------    ----
   1 !  161.6   0.1   1.3e-51   2.3e-50       2     239 ..       9     252 ..       8     253 .. 0.88

  Alignments for each domain:
  == domain 1  score: 161.6 bits;  conditional E-value: 1.3e-51
                                   --EEEEEEEEEBTTBSS.HHHHHHHHHTT---EEES-TTSSCGTTSB......TSSTTEEE-BSS.EEE..S...TTEGGT CS
                 ketoacyl-synt   2 epvaivGmgarfPggnd.veefwelLlegrdaiselpadrwdadkly......dpparaagkiktklggfld...vddfdp 72 
                                   ep+a+v++++ f+g  + + ++w +L +++d  s +p++r d   ++      d+++++ +    + g+fl     d+f++
  AVAG00591_-_gene_g48151.t1_1   9 EPIAVVAIACEFAGDIHsATDLWHVLEQSKDVGSAIPQERADLASFSahmvnqDKDNQLSQNLI-RGGYFLSnaqWDTFEQ 88 
                                   89************9999**********************999988766565333333333322.3488888755689*** PP

                                   TSTHHHHHHHCTS-HHHHHHHHHHHHHHHHHTS-HHTCTTGGEEEEEEESSTHHHHHHHHHHHTTGGGSCTTHHHHHSTTH CS
                 ketoacyl-synt  73 effgispreaeamdpqqrllleaawealedagltpeeldgsrvgvfiGvgagdyaalaaldedgsevkaspkavgavlanv 153
                                   +ffg s +ea ++dp++rll+    + +edag+t e++ gsr+ v iG  + d+ al++++++ +  + + +  +a +   
  AVAG00591_-_gene_g48151.t1_1  89 SFFGLSNNEALSIDPAHRLLMLKFVHLIEDAGYTLEKMYGSRTSVHIGQFSTDN-ALTVSRMKPE-FRLRLHGPNA-SLYN 166
                                   ****************************************************88.5677777774.7777745555.6677 PP

                                   HHHHHHHHHT--SSEEEEESGGGHHHHHHHHHHHHHHTTS-SEEEEEEEE---SHHHHHHHHHTTBB-TTSGGGTTBTTB- CS
                 ketoacyl-synt 154 iagrisyalglrGpsvtvdtACsSslvavhaavqslrsgeadvalaGGvellltpeavagfsaagllspdgrckafdpkad 234
                                   +a+r++y+++l Gp+v++d ACsSsl av +a+q lr+gead+a++GGv++  tpe++ + s +g+ spdgr+++f+ +a+
  AVAG00591_-_gene_g48151.t1_1 167 AAARLAYHFNLNGPNVSLDVACSSSLEAVRQAIQTLRAGEADMAVCGGVNAVYTPENILSGSLIGAQSPDGRSRSFSIDAN 247
                                   99******************************************************************************* PP

                                   SB-BB CS
                 ketoacyl-synt 235 GfvlG 239
                                   G+  G
  AVAG00591_-_gene_g48151.t1_1 248 GYAKG 252
                                   *9876 PP


Internal pipeline statistics summary:
-------------------------------------
Query model(s):                              1  (253 nodes)
Target sequences:                           17  (7176 residues searched)
Passed MSV filter:                         1  (0.0588235); expected 0.3 (0.02)
Passed bias filter:                        1  (0.0588235); expected 0.3 (0.02)
Passed Vit filter:                         1  (0.0588235); expected 0.0 (0.001)
Passed Fwd filter:                         1  (0.0588235); expected 0.0 (1e-05)
Initial search space (Z):                 17  [actual number of targets]
Domain search space  (domZ):               1  [number of targets reported over threshold]
# CPU time: 0.00u 0.00s 00:00:00.00 Elapsed: 00:00:00.01
# Mc/sec: 181.55
//
[ok]
