# Supplementary material for: Bdelloid rotifers deploy horizontally acquired biosynthetic genes against a fungal pathogen
Source: Nat Commun. 2024 Jul 18;15:5787. doi: 10.1038/s41467-024-49919-1 (PMC11258130; doi:10.1038/s41467-024-49919-1)
Supplement: Supplementary file 15 — Supplementary Data 11 [file 41467_2024_49919_MOESM15_ESM.zip › project g48151 gene model/hmmer_output/PF00201_Glyco_PM_hmmer.search]

# hmmsearch :: search profile(s) against a sequence database
# HMMER 3.1b2 (February 2015); http://hmmer.org/
# Copyright (C) 2015 Howard Hughes Medical Institute.
# Freely distributed under the GNU General Public License (GPLv3).
# - - - - - - - - - - - - - - - - - - - - - - - - - - - - - - - - - - - -
# query HMM file:                  /var/www/git/PhaBiP2/pipeline/DB/hmm_profiles_search/PF00201_Glyco_PM.hmm
# target sequence database:        /var/www/git/sempi_web/sempi_web/media/pipeline_output/24961/0/proteins.fasta
# domain reporting threshold:      score >= 19.8
# - - - - - - - - - - - - - - - - - - - - - - - - - - - - - - - - - - - -

Query:       UDPGT  [M=499]
Accession:   PF00201.18
Description: UDP-glucoronosyl and UDP-glucosyl transferase
Scores for complete sequences (score includes all domains):
   --- full sequence ---   --- best 1 domain ---    -#dom-
    E-value  score  bias    E-value  score  bias    exp  N  Sequence Description
    ------- ------ -----    ------- ------ -----   ---- --  -------- -----------

   [No hits detected that satisfy reporting thresholds]


Domain annotation for each sequence (and alignments):

   [No targets detected that satisfy reporting thresholds]


Internal pipeline statistics summary:
-------------------------------------
Query model(s):                              1  (499 nodes)
Target sequences:                           17  (7176 residues searched)
Passed MSV filter:                         0  (0); expected 0.3 (0.02)
Passed bias filter:                        0  (0); expected 0.3 (0.02)
Passed Vit filter:                         0  (0); expected 0.0 (0.001)
Passed Fwd filter:                         0  (0); expected 0.0 (1e-05)
Initial search space (Z):                 17  [actual number of targets]
Domain search space  (domZ):               0  [number of targets reported over threshold]
# CPU time: 0.00u 0.00s 00:00:00.00 Elapsed: 00:00:00.01
# Mc/sec: 358.08
//
[ok]
