# Supplementary material for: Bdelloid rotifers deploy horizontally acquired biosynthetic genes against a fungal pathogen
Source: Nat Commun. 2024 Jul 18;15:5787. doi: 10.1038/s41467-024-49919-1 (PMC11258130; doi:10.1038/s41467-024-49919-1)
Supplement: Supplementary file 16 — Supplementary Data 12 [file 41467_2024_49919_MOESM16_ESM.xlsx]

## Sheet: README
INFO
Genes in column A of tabs Ar.T7/T24 and Av.T7/T24 are significantly upregulated HGTc genes for given timepoint
Count data indicate the number of significant Diamond 'blastp' hits to given genome, with short codes indicated in the below table.
The number of HGTc "lineage-specific", "genus-specific" or "Found in other bdelloid genera" are summarised in the Summary tab.
Short code	Genus	Species	GenBank accession	Reference	#
Ar_ARIC	Adineta	A. ricciae	GCA_900240375.1	Nowell et al. 2018 PLoS Biol.	35
As_10x_p	Adineta	A. steineri	GCA_905250115.1	Nowell et al. 2021 Elife	36
As_ASTE804	Adineta	A. steineri	GCA_905250045.1	Nowell et al. 2021 Elife	36
As_ASTE805	Adineta	A. steineri	GCA_905250065.1	Nowell et al. 2021 Elife	36
As_ASTE806	Adineta	A. steineri	GCA_905250035.1	Nowell et al. 2021 Elife	36
Av_AVAG	Adineta	A. vaga	GCA_000513175.1	Flot et al. 2013 Nature	31
Dc_DCAR505	Didymodacylos	D. carnosus	GCA_905249995.1	Nowell et al. 2021 Elife	36
Dc_DCAR706	Didymodacylos	D. carnosus	GCA_905250885.1	Nowell et al. 2021 Elife	36
Rc_RMAC	Rotaria	R. macrura	GCA_900239685.1	Nowell et al. 2018 PLoS Biol.	36
Rd_10x_p	Rotaria	R. sordida	GCA_905250005.1	Nowell et al. 2021 Elife	36
Rd_RSOR408	Rotaria	R. sordida	GCA_905250875.1	Nowell et al. 2021 Elife	36
Rd_RSOR410	Rotaria	R. sordida	GCA_905251635.1	Nowell et al. 2021 Elife	36
Rd_RSOR504	Rotaria	R. sordida	GCA_905252715.1	Nowell et al. 2021 Elife	36
Rg_MAG1	Rotaria	R. magnacalcarata	GCA_905261645.1	Nowell et al. 2021 Elife	36
Rg_MAG2	Rotaria	R. magnacalcarata	GCA_905273325.1	Nowell et al. 2021 Elife	36
Rg_MAG3	Rotaria	R. magnacalcarata	GCA_905319835.1	Nowell et al. 2021 Elife	36
Rg_RM15	Rotaria	R. magnacalcarata	GCA_905321285.1	Nowell et al. 2021 Elife	36
Rg_RM9	Rotaria	R. magnacalcarata	GCA_905321535.1	Nowell et al. 2021 Elife	36
Rg_RMAG	Rotaria	R. magnacalcarata	GCA_900239745.1	Nowell et al. 2018 PLoS Biol.	35
Rp_RPSE411	Rotaria	R. sp. 'Silwood-2'	GCA_905329745.1	Nowell et al. 2021 Elife	36
Rp_RPSE503	Rotaria	R. sp. 'Silwood-2'	GCA_905330235.1	Nowell et al. 2021 Elife	36
Rp_RSIL806	Rotaria	R. sp. 'Silwood-2'	GCA_905331535.1	Nowell et al. 2021 Elife	36
Rp_RPSE809	Rotaria	R. sp. 'Silwood-2'	GCA_905330535.1	Nowell et al. 2021 Elife	36
Rp_RPSE812	Rotaria	R. sp. 'Silwood-2'	GCA_905330805.1	Nowell et al. 2021 Elife	36
Rs_AK11	Rotaria	R. socialis	GCA_905331015.1	Nowell et al. 2021 Elife	36
Rs_AK15	Rotaria	R. socialis	GCA_905331295.1	Nowell et al. 2021 Elife	36
Rs_AK16	Rotaria	R. socialis	GCA_905331475.1	Nowell et al. 2021 Elife	36
Rs_AK27	Rotaria	R. socialis	GCA_905331485.1	Nowell et al. 2021 Elife	36
Rs_RS1	Rotaria	R. socialis	GCA_905331495.1	Nowell et al. 2021 Elife	36
Rw_10x_p	Rotaria	R. sp. 'Silwood-1'	GCA_905250055.1	Nowell et al. 2021 Elife	36
Rw_RSIL801	Rotaria	R. sp. 'Silwood-1'	GCA_905331515.1	Nowell et al. 2021 Elife	36
Rw_RSIL802	Rotaria	R. sp. 'Silwood-1'	GCA_905331505.1	Nowell et al. 2021 Elife	36
Rw_RSIL804	Rotaria	R. sp. 'Silwood-1'	GCA_905331525.1	Nowell et al. 2021 Elife	36

## Sheet: Ar.T7
gene	Ar_ARIC	As_10x_p	As_ASTE804	As_ASTE805	As_ASTE806	Av_AVAG	Dc_DCAR505	Dc_DCAR706	Rc_RMAC	Rd_10x_p	Rd_RSOR408	Rd_RSOR410	Rd_RSOR504	Rg_MAG1	Rg_MAG2	Rg_MAG3	Rg_RM15	Rg_RM9	Rg_RMAG	Rp_RPSE411	Rp_RPSE503	Rp_RPSE806	Rp_RPSE809	Rp_RPSE812	Rs_AK11	Rs_AK15	Rs_AK16	Rs_AK27	Rs_RS1	Rw_10x_p	Rw_RSIL801	Rw_RSIL802	Rw_RSIL804		Lineage specific	Genus specific	Found in other genera
ARIC|g1843.t1	2	1	1	0	1	2	0	0	1	2	1	1	1	0	0	0	0	0	0	1	1	1	1	1	1	1	0	0	0	1	1	1	1		0	0	1
ARIC|g2381.t1	2	1	1	1	1	1	1	1	0	0	0	0	0	1	1	1	1	1	1	1	1	1	0	1	0	0	1	0	0	1	1	0	1		0	0	1
ARIC|g2961.t1	2	2	0	1	1	0	0	0	1	1	1	0	1	1	1	1	1	0	1	1	1	0	1	1	1	1	1	1	1	0	0	0	0		0	0	1
ARIC|g3227.t1	2	1	1	1	1	2	0	0	0	1	1	1	1	1	1	1	1	1	1	1	0	1	0	0	0	0	0	0	0	1	1	1	1		0	0	1
ARIC|g3513.t1	2	2	0	1	1	0	0	0	1	1	1	0	1	1	1	1	1	0	1	1	1	0	1	1	1	1	1	1	1	0	0	0	0		0	0	1
ARIC|g3776.t1	2	0	0	0	0	1	0	0	1	1	1	1	1	1	1	0	0	0	0	1	1	1	1	1	1	1	1	1	1	1	1	1	1		0	0	1
ARIC|g4264.t1	2	2	1	3	1	1	0	0	0	0	1	1	1	0	1	0	0	0	0	1	1	1	1	1	1	0	0	0	1	1	1	1	0		0	0	1
ARIC|g4744.t1	2	1	1	1	1	2	0	0	0	0	0	0	0	1	1	1	1	1	1	1	1	1	1	1	1	1	0	0	0	1	1	0	1		0	0	1
ARIC|g5928.t1	2	3	1	1	1	2	0	0	1	0	1	1	1	1	1	1	0	0	0	1	1	1	1	0	0	0	0	0	0	1	1	1	0		0	0	1
ARIC|g6285.t1	2	2	2	3	2	1	0	0	0	0	0	1	0	0	0	0	0	0	0	1	0	1	1	0	0	0	0	0	0	0	0	0	2		0	0	1
ARIC|g6629.t1	2	2	0	0	1	4	0	0	0	1	0	0	0	1	1	1	1	1	1	0	0	1	1	1	1	1	1	1	1	0	0	0	0		0	0	1
ARIC|g6708.t1	2	1	1	1	0	2	0	0	1	0	0	0	0	1	1	1	1	1	1	1	1	0	1	1	1	1	1	1	1	0	0	0	0		0	0	1
ARIC|g6800.t1	2	1	1	1	1	2	0	0	0	0	0	0	0	1	1	1	1	1	1	1	1	1	1	1	1	1	0	0	0	1	1	0	1		0	0	1
ARIC|g7955.t1	2	0	1	1	1	2	0	0	1	1	1	1	1	1	1	1	1	1	1	1	1	0	0	0	0	0	0	0	0	1	1	1	1		0	0	1
ARIC|g8147.t1	2	1	1	1	1	2	0	0	0	1	1	1	1	1	1	1	1	1	1	0	0	1	0	0	1	0	0	0	0	1	1	1	1		0	0	1
ARIC|g8159.t1	2	1	1	1	1	2	0	0	0	1	1	1	1	0	0	0	0	0	0	1	1	1	1	1	1	1	1	1	0	1	1	1	1		0	0	1
ARIC|g8382.t1	4	2	2	2	3	2	1	1	2	1	0	0	1	0	0	0	0	0	0	1	0	0	0	0	0	0	0	0	0	0	0	0	0		0	0	1
ARIC|g8513.t1	2	0	0	0	0	4	0	0	0	2	1	1	1	0	0	0	0	0	0	1	2	2	0	1	0	0	0	0	0	1	1	1	1		0	0	1
ARIC|g9059.t1	2	1	0	1	1	1	0	0	0	0	0	0	0	1	1	1	1	1	1	1	1	0	1	1	1	1	1	1	1	1	1	1	0		0	0	1
ARIC|g9060.t1	2	0	1	0	1	1	0	0	1	1	1	1	1	0	0	0	1	1	0	1	1	1	0	1	1	1	1	0	1	1	1	1	1		0	0	1
ARIC|g9396.t1	2	1	1	0	1	2	0	0	1	2	1	1	1	0	0	0	0	0	0	2	1	1	1	1	1	0	0	0	0	1	1	1	1		0	0	1
ARIC|g9944.t1	2	1	1	2	1	2	0	1	0	1	1	1	1	0	0	0	0	0	0	1	1	2	1	1	0	0	0	0	0	1	1	1	0		0	0	1
ARIC|g9962.t1	2	1	1	1	1	2	0	0	1	1	0	0	0	1	1	2	1	1	1	1	1	0	1	1	1	1	0	0	0	0	0	0	0		0	0	1
ARIC|g10012.t1	4	3	0	3	3	2	0	0	0	0	0	0	0	0	0	0	0	0	0	1	0	1	0	1	0	0	0	0	0	0	1	1	1		0	0	1
ARIC|g11607.t1	4	1	1	1	1	0	0	0	0	1	1	1	1	1	1	1	1	1	1	1	1	1	0	1	0	0	0	0	0	0	0	0	1		0	0	1
ARIC|g12135.t1	2	0	1	1	1	2	0	0	1	1	1	1	1	1	1	1	1	1	1	1	0	1	0	0	0	0	0	0	0	1	1	1	1		0	0	1
ARIC|g12227.t1	2	1	2	1	1	2	0	0	0	1	1	1	1	1	0	0	0	1	0	1	1	1	1	1	0	1	1	0	0	1	0	1	1		0	0	1
ARIC|g12390.t1	2	2	0	0	0	0	1	0	0	0	2	2	1	1	0	0	0	1	1	1	1	1	1	1	1	1	1	1	1	0	0	1	0		0	0	1
ARIC|g12827.t1	2	1	1	1	2	1	0	0	1	0	0	0	0	1	0	0	0	0	0	1	1	1	1	1	1	1	1	1	1	1	1	1	1		0	0	1
ARIC|g13546.t1	2	3	1	1	1	0	0	0	0	0	1	1	1	1	1	1	1	1	1	0	1	0	1	0	0	0	0	0	0	2	1	1	0		0	0	1
ARIC|g13595.t1	2	2	1	1	1	1	0	0	0	1	1	1	1	1	1	1	1	1	1	1	1	0	1	1	0	0	0	0	0	0	0	1	0		0	0	1
ARIC|g14124.t1	2	1	1	1	2	1	0	0	1	0	0	0	0	1	0	0	0	0	0	1	1	1	1	1	1	1	1	1	1	1	1	1	1		0	0	1
ARIC|g14224.t1	2	2	0	0	1	2	1	1	1	1	1	1	1	0	0	0	0	0	0	1	1	1	1	1	1	1	1	1	1	0	0	0	0		0	0	1
ARIC|g15365.t1	2	0	0	1	0	1	0	0	0	0	0	0	0	1	1	0	0	0	1	0	0	0	0	0	0	0	0	0	0	0	0	0	0		0	0	1
ARIC|g15757.t1	2	3	1	1	1	2	0	0	0	0	0	0	0	1	1	1	1	1	0	0	0	0	0	0	1	1	1	1	1	0	0	0	0		0	0	1
ARIC|g15761.t1	3	0	0	1	1	0	0	0	1	2	2	1	2	0	0	0	0	0	0	1	1	1	2	1	0	0	0	0	0	1	1	1	1		0	0	1
ARIC|g15788.t1	2	1	1	1	1	2	0	0	1	1	0	0	0	1	1	2	1	1	1	1	1	0	1	1	1	1	0	0	0	0	0	0	0		0	0	1
ARIC|g15931.t1	2	0	1	0	1	1	0	0	0	1	1	1	1	0	0	0	1	1	0	1	1	1	0	1	1	1	1	1	1	1	1	1	1		0	0	1
ARIC|g16473.t1	2	0	0	0	0	2	0	0	0	1	0	1	1	1	1	1	1	1	1	2	2	0	1	1	1	1	0	1	1	1	0	0	0		0	0	1
ARIC|g16505.t1	2	2	0	0	1	2	1	1	1	1	1	1	1	0	0	0	0	0	0	1	1	1	1	1	1	1	1	1	1	0	0	0	0		0	0	1
ARIC|g16546.t1	2	1	1	1	1	2	0	0	1	1	1	1	1	0	0	0	0	0	0	1	1	1	1	1	1	1	0	0	0	1	1	0	1		0	0	1
ARIC|g16590.t1	3	1	1	1	1	2	0	0	1	1	0	0	0	0	0	0	0	0	0	1	1	1	1	0	1	1	1	1	1	1	1	1	1		0	0	1
ARIC|g16797.t1	2	1	2	2	1	2	0	0	1	1	1	1	1	1	1	1	0	0	1	0	0	0	0	0	1	0	1	1	1	0	0	0	0		0	0	1
ARIC|g17228.t1	2	0	1	0	0	4	0	0	0	0	0	0	0	2	1	2	2	1	1	0	0	0	0	0	2	1	1	1	2	0	0	0	0		0	0	1
ARIC|g17451.t1	2	2	2	4	2	1	0	0	0	0	0	1	0	0	0	0	0	0	0	1	0	1	1	0	0	0	0	0	0	0	0	0	2		0	0	1
ARIC|g18143.t1	2	1	1	1	1	1	0	0	0	0	1	0	1	1	1	1	1	1	1	1	1	1	1	1	1	1	0	0	0	0	1	1	0		0	0	1
ARIC|g18323.t1	2	3	1	1	0	2	0	0	0	1	1	1	1	0	0	0	0	0	0	1	1	1	1	1	0	0	0	0	0	1	1	2	2		0	0	1
ARIC|g18810.t1	4	0	1	0	0	4	0	0	1	1	1	1	1	0	0	0	0	0	0	0	0	1	0	0	1	1	1	1	1	0	0	0	1		0	0	1
ARIC|g19140.t1	10	0	0	0	0	1	0	0	0	0	0	0	0	0	3	0	0	0	1	0	1	0	0	0	0	0	0	0	0	0	0	0	0		0	0	1
ARIC|g19664.t1	2	1	1	1	1	2	0	0	0	0	0	0	0	2	2	2	2	2	2	0	1	0	1	1	1	0	0	0	0	0	0	0	0		0	0	1
ARIC|g19675.t1	4	2	2	2	3	2	0	0	2	1	0	0	1	0	0	0	0	0	0	1	1	0	0	1	0	0	0	0	0	0	0	0	0		0	0	1
ARIC|g19995.t1	2	3	1	1	1	2	0	0	1	0	1	1	1	1	1	1	0	0	0	1	1	1	1	0	0	0	0	0	0	1	1	1	0		0	0	1
ARIC|g21197.t1	1	0	0	0	1	2	1	1	0	0	0	0	0	0	0	0	0	0	0	0	0	0	0	0	0	0	0	0	0	0	0	0	0		0	0	1
ARIC|g21529.t1	4	2	2	1	3	2	0	0	2	1	0	0	1	0	0	0	0	0	0	1	1	0	1	1	0	0	0	0	0	0	0	0	0		0	0	1
ARIC|g21592.t1	2	1	1	1	0	2	0	0	0	0	0	0	0	1	1	1	1	1	1	0	0	1	0	0	1	1	1	1	2	1	1	0	1		0	0	1
ARIC|g22225.t1	2	1	1	1	1	0	0	0	0	1	1	1	1	0	0	0	0	0	0	1	1	1	1	1	1	1	1	1	0	2	1	1	1		0	0	1
ARIC|g23397.t1	1	2	0	1	1	2	0	0	0	1	1	1	1	0	0	0	0	0	0	1	1	1	1	1	1	1	1	1	0	1	1	1	1		0	0	1
ARIC|g23848.t1	2	2	1	1	2	2	0	0	0	1	1	1	1	1	0	1	0	0	0	1	1	0	0	0	1	1	0	1	0	1	0	1	0		0	0	1
ARIC|g24158.t1	2	2	1	1	1	2	0	0	0	1	1	1	2	0	0	0	0	0	0	1	1	1	1	0	0	0	0	0	0	2	2	2	1		0	0	1
ARIC|g24427.t1	2	1	1	2	1	2	0	0	0	1	1	1	1	0	1	0	0	0	0	1	1	1	1	1	0	0	0	0	0	1	1	1	1		0	0	1
ARIC|g24843.t1	2	1	0	1	0	2	0	0	1	0	0	0	0	1	1	1	1	1	1	0	0	1	0	0	1	1	1	1	2	1	1	0	1		0	0	1
ARIC|g25550.t1	2	0	0	0	0	3	0	0	0	0	0	0	0	1	1	2	1	0	1	0	0	1	0	0	1	1	2	2	1	1	1	1	1		0	0	1
ARIC|g26573.t1	2	2	2	2	2	1	0	0	0	0	0	0	0	1	1	1	1	0	1	0	0	0	0	0	1	1	1	1	1	0	0	0	0		0	0	1
ARIC|g26878.t1	2	1	1	1	1	1	0	1	1	0	1	0	1	0	0	0	0	0	0	3	3	1	3	2	0	0	0	0	0	0	0	1	0		0	0	1
ARIC|g26940.t1	2	0	0	0	0	2	0	0	1	0	0	0	0	0	0	0	0	0	0	0	0	0	0	0	0	0	0	0	0	0	0	0	0		0	0	1
ARIC|g26994.t1	2	0	0	1	1	2	0	0	0	1	1	1	1	1	1	1	0	0	1	1	1	1	1	1	0	0	0	0	1	1	1	1	1		0	0	1
ARIC|g27178.t1	2	2	0	0	1	2	0	0	0	1	1	0	0	0	0	0	0	1	1	1	1	1	1	1	1	1	1	1	1	1	1	1	0		0	0	1
ARIC|g27245.t1	4	0	0	0	0	4	0	0	0	1	0	0	0	1	0	0	0	0	0	1	1	1	1	1	1	1	1	1	1	1	1	1	1		0	0	1
ARIC|g27352.t1	2	3	3	3	4	4	0	0	1	0	0	0	0	0	0	0	0	0	0	0	0	0	0	0	0	0	0	0	0	0	0	0	0		0	0	1
ARIC|g27411.t1	4	4	1	2	1	1	0	0	0	1	1	1	1	1	1	1	1	1	1	0	0	0	0	0	0	0	0	0	0	0	0	0	0		0	0	1
ARIC|g27738.t1	6	1	1	1	2	0	0	0	0	0	0	0	0	0	0	1	0	0	0	0	0	0	0	0	0	0	0	0	0	2	2	2	2		0	0	1
ARIC|g27906.t1	2	1	2	1	1	0	0	0	0	1	0	0	0	1	0	1	1	1	1	1	1	1	1	1	1	0	1	0	1	0	1	1	1		0	0	1
ARIC|g29048.t1	1	0	0	0	0	0	0	0	1	0	2	2	1	0	0	0	0	0	0	2	2	2	2	2	0	0	0	0	0	2	1	2	2		0	0	1
ARIC|g29049.t1	1	0	0	0	0	0	0	0	0	1	1	0	0	0	0	0	0	0	0	2	2	2	2	2	0	0	0	0	0	2	3	3	2		0	0	1
ARIC|g29077.t1	5	0	0	0	0	4	2	3	1	0	0	0	0	0	0	0	0	0	0	0	0	1	0	0	0	0	0	0	0	1	1	1	2		0	0	1
ARIC|g29424.t1	3	3	2	5	3	2	0	0	1	0	0	0	0	0	0	0	0	0	0	0	0	1	0	0	0	0	0	0	0	0	1	1	1		0	0	1
ARIC|g29427.t1	2	2	3	3	3	2	0	0	0	0	0	0	0	0	0	0	0	0	0	1	1	2	0	0	0	0	0	0	0	1	1	1	1		0	0	1
ARIC|g29486.t1	2	1	0	0	1	2	0	0	0	1	1	1	1	1	1	1	1	1	1	1	1	0	1	0	1	1	1	1	1	0	0	0	0		0	0	1
ARIC|g29591.t1	2	0	1	1	1	2	1	1	1	1	1	1	1	0	0	0	0	0	0	1	1	1	1	1	0	0	0	0	0	1	1	1	1		0	0	1
ARIC|g29778.t1	2	0	1	0	0	2	0	0	1	1	2	2	2	1	1	1	1	0	1	0	0	1	1	0	1	0	0	1	0	1	0	1	1		0	0	1
ARIC|g29865.t1	2	2	0	0	0	0	1	0	0	0	2	2	1	1	0	0	0	1	1	1	1	1	1	1	1	1	1	1	1	0	0	1	0		0	0	1
ARIC|g29990.t1	1	2	2	1	1	4	1	2	0	0	0	0	0	0	0	0	0	0	0	1	1	1	1	1	0	0	0	0	0	1	1	0	1		0	0	1
ARIC|g30137.t1	2	2	1	1	0	2	0	0	0	1	0	0	0	1	0	2	1	1	0	2	1	1	1	2	0	0	0	0	0	1	0	1	0		0	0	1
ARIC|g30292.t1	2	2	1	0	1	2	0	0	0	0	0	1	0	1	1	1	1	1	1	0	0	1	2	1	0	0	0	0	0	2	0	0	2		0	0	1
ARIC|g30943.t1	2	1	2	2	1	2	0	0	1	2	1	2	2	1	1	0	0	0	0	0	0	0	0	0	1	0	0	1	1	0	0	0	0		0	0	1
ARIC|g31008.t1	2	1	1	1	1	2	0	0	0	0	0	0	0	2	2	2	2	2	2	0	1	0	1	1	1	0	0	0	0	0	0	0	0		0	0	1
ARIC|g31373.t1	2	0	0	0	0	2	0	0	0	0	0	1	0	1	1	1	1	1	1	0	0	1	0	0	1	1	1	1	1	2	3	1	1		0	0	1
ARIC|g31797.t1	2	0	1	1	1	2	0	0	0	1	0	1	0	1	1	1	0	0	1	1	1	0	1	1	1	1	0	1	0	1	1	1	1		0	0	1
ARIC|g31798.t1	2	2	2	1	0	2	0	0	0	0	1	0	0	1	1	1	1	1	1	1	1	0	0	1	1	1	1	1	1	0	0	0	0		0	0	1
ARIC|g32107.t1	2	2	0	0	1	2	0	0	0	1	1	1	1	0	0	0	0	0	0	1	1	1	1	1	1	1	1	1	1	1	1	1	0		0	0	1
ARIC|g32380.t1	2	1	1	1	0	2	0	0	1	0	0	0	0	1	1	1	1	1	1	1	1	0	1	1	1	1	1	1	1	0	0	0	0		0	0	1
ARIC|g32946.t1	1	1	1	1	0	2	0	0	1	1	1	1	1	1	1	1	0	1	0	1	1	1	1	1	0	0	0	0	0	1	1	1	1		0	0	1
ARIC|g33132.t1	3	2	1	1	2	1	0	0	0	0	0	0	0	0	0	0	0	0	0	1	1	0	1	1	0	0	0	0	0	2	2	2	1		0	0	1
ARIC|g33134.t1	3	5	3	1	5	4	0	0	0	0	0	0	0	0	0	0	0	0	0	0	0	0	0	0	0	0	0	0	0	0	0	0	0		0	1	0
ARIC|g33207.t1	1	1	0	1	0	2	0	1	0	1	1	1	1	1	1	0	0	1	0	1	1	1	1	1	0	0	0	0	0	1	1	1	1		0	0	1
ARIC|g33234.t1	2	2	4	2	5	0	0	0	1	0	0	0	0	0	0	0	0	0	0	1	1	0	0	1	1	1	0	1	1	0	0	0	0		0	0	1
ARIC|g33236.t1	1	0	0	0	0	0	0	0	0	0	0	0	0	0	0	0	0	0	0	0	0	1	0	0	0	0	0	0	0	1	1	1	1		0	0	1
ARIC|g33487.t1	2	1	1	1	1	1	0	0	0	0	0	0	0	1	1	1	1	1	1	1	1	1	1	0	1	1	1	1	1	0	1	1	0		0	0	1
ARIC|g33735.t1	2	2	2	1	0	2	1	1	1	0	0	0	0	0	0	0	0	0	0	0	0	1	0	0	0	0	0	0	0	3	3	2	3		0	0	1
ARIC|g34019.t1	1	1	1	1	1	0	0	0	0	1	1	1	1	0	0	0	0	0	0	1	1	2	1	1	1	0	0	0	0	2	2	2	1		0	0	1
ARIC|g34049.t1	2	1	1	1	1	2	0	0	0	0	0	0	0	1	1	1	1	1	1	1	0	0	1	1	1	1	1	1	1	0	1	0	1		0	0	1
ARIC|g34130.t1	2	0	0	0	0	1	0	0	1	1	1	1	1	1	1	0	0	0	0	1	1	1	1	1	1	1	1	1	1	1	1	1	1		0	0	1
ARIC|g34191.t1	2	2	1	1	0	2	0	0	1	1	1	1	1	0	1	0	0	1	0	1	1	1	1	1	0	0	0	0	0	1	1	1	1		0	0	1
ARIC|g34288.t1	1	0	0	1	1	0	0	0	1	2	1	1	1	1	1	1	1	1	1	1	1	1	1	1	0	0	0	0	0	1	1	1	1		0	0	1
ARIC|g34307.t1	1	2	3	3	3	9	1	1	0	0	0	0	0	0	0	0	0	0	0	0	0	0	0	0	0	0	0	0	0	0	0	0	0		0	0	1
ARIC|g34657.t1	2	1	2	1	1	0	0	0	0	1	0	0	0	1	0	1	1	1	1	1	1	1	1	1	1	0	1	0	1	0	1	1	1		0	0	1
ARIC|g35221.t1	2	2	1	1	1	2	0	0	0	1	1	1	1	1	1	1	1	1	1	0	0	1	0	0	0	0	0	0	0	1	1	1	1		0	0	1
ARIC|g35326.t1	5	1	2	3	2	0	0	0	0	0	0	0	0	0	0	0	0	0	0	0	0	0	0	0	0	0	0	0	0	1	1	1	0		0	0	1
ARIC|g35678.t1	2	3	2	1	0	1	0	0	1	1	1	1	1	0	0	0	0	0	0	1	1	1	1	1	0	0	0	0	0	1	1	1	1		0	0	1
ARIC|g35838.t1	1	9	2	5	5	2	0	0	0	0	0	0	0	0	0	0	0	0	0	0	0	0	0	0	0	0	0	0	0	0	0	0	0		0	1	0
ARIC|g36229.t1	1	1	1	0	2	2	0	0	0	1	1	1	1	1	1	1	1	1	1	1	1	0	0	0	1	1	0	1	1	0	0	0	0		0	0	1
ARIC|g36245.t1	2	0	1	2	1	4	0	0	0	0	0	0	0	0	0	0	0	0	0	0	0	0	0	0	0	0	0	0	0	0	0	0	0		0	1	0
ARIC|g36416.t1	2	1	1	2	1	2	0	0	0	1	1	1	1	0	0	0	0	0	0	0	0	1	1	0	1	1	1	1	1	1	1	1	1		0	0	1
ARIC|g36422.t1	1	1	2	1	1	2	0	1	0	0	1	0	1	0	1	0	0	0	1	1	1	0	1	0	0	0	0	0	0	2	2	2	1		0	0	1
ARIC|g36995.t1	2	0	1	1	1	2	1	1	1	1	1	1	1	0	0	0	0	0	0	1	1	1	1	1	0	0	0	0	0	1	1	1	1		0	0	1
ARIC|g37012.t1	2	0	1	0	1	2	0	0	1	1	1	1	1	0	0	0	0	0	0	1	1	1	1	1	1	1	1	1	0	1	1	0	1		0	0	1
ARIC|g37354.t1	1	2	1	2	1	2	0	0	0	0	0	0	0	0	0	0	0	0	0	0	0	0	0	0	0	0	0	0	0	0	0	0	0		0	1	0
ARIC|g37364.t1	1	5	3	4	3	5	0	0	0	0	0	0	0	0	0	0	0	0	0	0	0	0	0	0	0	0	0	0	0	0	0	0	0		0	1	0
ARIC|g37666.t1	2	0	0	0	0	3	0	0	0	0	0	0	0	1	1	2	1	1	1	0	0	1	0	0	1	1	1	2	1	1	1	1	1		0	0	1
ARIC|g38341.t1	1	0	0	1	0	1	1	0	3	0	0	0	0	0	0	0	0	0	0	0	0	0	0	0	1	1	1	1	1	0	0	0	0		0	0	1
ARIC|g38342.t1	1	0	0	1	0	3	1	1	0	0	0	0	0	0	0	0	0	0	0	3	3	0	5	4	1	1	0	0	0	0	0	0	0		0	0	1
ARIC|g38533.t1	1	2	1	2	2	5	0	0	0	1	1	1	1	0	0	0	0	0	0	0	0	0	0	0	0	0	0	0	0	1	0	0	0		0	0	1
ARIC|g39609.t1	1	2	1	1	2	4	0	0	0	0	0	0	0	1	1	1	1	1	1	1	1	0	1	1	1	0	1	0	1	0	0	0	0		0	0	1
ARIC|g40199.t1	2	2	2	2	2	2	0	0	0	0	0	0	0	0	0	0	0	0	0	1	1	2	1	1	0	0	0	0	0	1	1	1	1		0	0	1
ARIC|g40270.t1	1	1	1	1	1	2	0	0	0	1	1	1	1	0	0	0	1	1	1	2	2	1	1	2	0	0	0	0	0	1	0	0	0		0	0	1
ARIC|g40467.t1	2	2	2	1	0	2	1	1	1	0	0	0	0	0	0	0	0	0	0	0	0	1	0	0	0	0	0	0	0	3	3	2	3		0	0	1
ARIC|g40518.t1	3	1	2	2	4	6	0	0	0	0	0	0	0	0	0	0	0	0	0	0	0	0	0	0	0	0	0	0	0	0	0	0	0		0	1	0
ARIC|g40778.t1	2	3	2	5	3	2	0	0	1	0	0	0	0	0	0	0	0	0	0	1	0	1	0	0	0	0	0	0	0	0	1	1	1		0	0	1
ARIC|g40781.t1	3	2	3	3	3	2	0	0	0	0	0	0	0	0	1	0	0	0	1	1	1	1	0	0	0	0	0	0	0	0	0	0	0		0	0	1
ARIC|g40871.t1	1	1	4	3	2	0	0	0	0	0	1	0	1	1	1	0	0	0	1	0	0	1	0	0	0	0	0	0	0	2	2	2	1		0	0	1
ARIC|g40998.t1	2	0	0	0	0	1	1	1	1	1	0	1	0	0	0	0	0	0	0	2	2	1	1	2	0	0	0	0	0	0	0	1	0		0	0	1
ARIC|g40999.t1	2	3	6	4	5	3	0	0	0	0	0	0	0	0	0	0	0	0	0	0	0	0	0	0	0	0	0	0	0	0	0	0	0		0	1	0
ARIC|g41055.t1	4	1	1	1	1	2	0	0	1	2	1	1	0	0	0	0	0	0	0	1	1	1	1	0	1	0	0	0	0	1	1	1	1		0	0	1
ARIC|g41201.t1	1	1	2	1	0	4	1	1	0	0	1	0	1	1	0	1	1	1	1	0	0	0	0	0	1	1	1	1	1	0	0	0	0		0	0	1
ARIC|g41254.t1	1	0	2	1	1	2	1	1	1	0	0	0	0	1	2	2	1	1	2	0	0	0	0	0	1	1	0	1	1	0	0	0	0		0	0	1
ARIC|g41469.t1	2	0	0	0	0	2	0	0	0	1	1	1	1	1	1	0	0	0	0	1	1	1	1	1	1	1	1	1	1	1	1	1	1		0	0	1
ARIC|g41553.t1	2	2	1	1	1	2	0	0	0	1	1	1	1	1	1	0	0	0	0	1	1	1	1	0	1	1	1	1	1	0	0	0	0		0	0	1
ARIC|g41777.t1	2	2	1	3	1	1	0	0	0	0	1	1	1	0	1	0	0	0	0	1	1	1	1	1	1	0	0	0	1	1	1	1	0		0	0	1
ARIC|g41868.t1	4	0	0	0	0	4	0	0	0	1	0	0	0	0	0	0	0	0	0	2	1	1	1	1	1	1	1	1	1	1	1	1	1		0	0	1
ARIC|g41990.t1	2	2	1	0	1	2	0	0	0	0	0	1	0	1	1	1	1	1	1	0	0	1	2	1	0	0	0	0	0	2	0	0	2		0	0	1
ARIC|g42158.t1	2	1	1	1	1	1	0	1	1	0	1	0	1	0	0	0	0	0	0	3	3	1	3	2	0	0	0	0	0	0	0	1	0		0	0	1
ARIC|g42529.t1	1	4	3	2	3	2	0	0	0	0	0	0	0	0	0	0	0	0	0	0	0	0	0	0	0	0	0	0	0	0	0	0	0		0	1	0
ARIC|g42537.t1	1	0	0	0	0	3	0	0	0	0	0	1	0	1	1	1	1	1	1	0	0	2	0	0	1	1	1	1	1	1	2	1	2		0	0	1
ARIC|g42545.t1	2	2	1	1	1	4	0	0	1	1	1	1	1	0	0	0	0	0	0	0	0	0	1	0	0	0	0	0	0	1	0	1	2		0	0	1
ARIC|g42907.t1	1	0	1	1	1	2	0	0	0	1	1	1	1	1	1	0	1	0	1	0	0	1	0	0	1	1	1	1	1	1	1	0	1		0	0	1
ARIC|g43249.t1	2	0	0	0	0	2	0	0	0	0	1	1	0	1	1	1	1	1	1	0	0	0	0	0	1	1	1	1	1	2	3	1	1		0	0	1
ARIC|g43360.t1	1	1	1	1	1	1	0	0	0	0	0	0	0	0	0	0	0	0	0	0	0	0	0	0	0	0	0	0	0	0	0	0	0		0	1	0
ARIC|g43506.t1	1	0	1	1	0	2	0	0	1	1	0	0	0	0	1	1	1	1	1	1	1	0	1	2	1	1	1	2	1	0	0	0	0		0	0	1
ARIC|g43512.t1	1	1	1	1	2	2	0	0	1	0	1	1	1	1	1	1	0	0	1	1	1	1	1	1	0	0	0	0	0	0	1	0	1		0	0	1
ARIC|g43620.t1	1	0	0	0	0	0	1	1	0	2	3	1	2	0	0	0	0	0	0	1	2	2	1	1	0	0	0	0	0	1	1	2	1		0	0	1
ARIC|g44005.t1	4	2	2	2	3	2	1	1	2	1	0	0	1	0	0	0	0	0	0	1	0	0	0	0	0	0	0	0	0	0	0	0	0		0	0	1
ARIC|g44087.t1	2	1	1	1	1	2	0	0	1	2	2	2	2	0	0	0	0	0	0	0	1	1	0	0	0	0	0	0	0	2	1	1	1		0	0	1
ARIC|g44226.t1	2	2	1	1	1	2	0	0	0	1	1	1	2	0	0	0	0	0	0	1	1	1	1	0	0	0	0	0	0	2	2	2	1		0	0	1
ARIC|g44610.t1	2	1	2	2	2	6	0	0	0	2	2	1	1	0	0	0	0	0	0	0	0	0	0	0	0	0	0	0	0	0	0	0	0		0	0	1
ARIC|g44867.t1	1	1	0	0	0	2	0	0	1	0	1	2	0	0	1	1	1	0	0	1	1	2	2	1	0	0	0	0	0	2	1	1	2		0	0	1
ARIC|g45039.t1	2	3	2	2	4	3	0	0	0	0	0	0	0	0	0	0	0	0	0	0	0	0	0	0	0	0	0	0	0	0	0	0	0		0	1	0
ARIC|g45051.t1	3	0	0	0	0	1	0	0	0	0	0	0	0	0	0	0	0	0	0	0	0	1	0	0	0	0	0	0	0	1	1	1	1		0	0	1
ARIC|g45436.t1	2	0	1	1	1	4	1	1	0	1	0	0	0	0	0	0	0	0	0	1	1	1	1	2	0	0	0	0	0	1	1	1	1		0	0	1
ARIC|g45441.t1	4	2	2	1	3	2	2	2	0	0	0	1	0	0	0	0	0	0	0	0	0	0	0	0	0	0	0	0	0	0	0	0	0		0	0	1
ARIC|g45581.t1	2	3	4	4	4	3	2	2	0	0	0	0	0	0	0	0	0	0	0	0	0	0	0	0	0	0	0	0	0	0	0	0	0		0	0	1
ARIC|g46238.t1	1	2	1	1	1	3	0	1	0	0	2	1	2	0	0	0	0	0	0	1	1	1	1	1	0	0	0	0	0	1	1	1	0		0	0	1
ARIC|g46395.t1	1	2	1	2	2	0	1	1	0	1	1	1	1	1	0	0	0	0	0	0	0	0	0	0	2	1	1	2	2	0	0	0	0		0	0	1
ARIC|g46568.t1	2	2	1	1	2	2	0	0	0	1	1	1	1	1	0	1	0	0	0	1	1	0	0	0	1	1	0	1	0	1	0	1	0		0	0	1
ARIC|g46754.t1	3	2	1	1	1	2	0	0	1	0	0	0	0	0	0	0	0	0	0	0	1	2	0	1	0	0	0	1	0	1	0	1	1		0	0	1
ARIC|g47041.t1	3	3	4	3	3	6	0	0	0	0	0	0	0	0	0	0	0	0	0	0	0	0	0	0	0	0	0	0	0	0	0	0	0		0	1	0
ARIC|g47117.t1	6	1	1	2	2	0	0	0	0	0	0	0	0	0	0	0	0	0	0	0	0	0	0	0	0	0	0	0	0	2	2	2	2		0	0	1
ARIC|g47221.t1	1	2	3	3	4	1	0	0	1	1	0	0	0	1	1	1	1	1	1	0	0	0	0	0	0	0	0	0	0	0	0	1	1		0	0	1
ARIC|g47359.t1	3	1	2	2	3	6	0	0	0	0	0	0	0	0	0	0	0	0	0	0	0	0	0	0	0	0	0	0	0	0	0	0	0		0	1	0
ARIC|g47364.t1	1	1	2	2	2	3	0	0	0	3	3	4	2	0	0	0	0	0	0	0	0	0	0	0	0	0	0	0	0	0	0	0	0		0	0	1
ARIC|g47369.t1	1	2	3	3	3	2	0	1	0	1	2	2	3	0	0	0	0	0	0	0	0	0	0	0	0	0	0	0	0	0	0	0	0		0	0	1
ARIC|g47637.t1	6	0	0	0	0	7	2	2	0	0	0	0	0	0	0	0	0	0	0	0	0	0	0	0	0	0	0	0	0	0	1	1	2		0	0	1
ARIC|g48113.t1	2	6	1	2	4	1	0	0	1	0	0	0	0	1	1	1	0	0	1	0	0	0	1	0	0	0	0	0	0	0	0	0	0		0	0	1
ARIC|g48704.t1	2	1	4	3	2	0	3	5	0	0	0	0	0	0	0	0	0	0	0	1	1	0	0	0	0	0	0	0	0	0	0	0	0		0	0	1
ARIC|g49590.t1	6	1	1	2	2	0	0	0	0	0	0	0	0	0	0	1	1	1	1	0	0	0	0	0	0	0	0	0	0	0	0	0	0		0	0	1
ARIC|g49796.t1	2	3	1	1	1	2	0	0	0	0	0	0	0	1	1	1	1	1	0	0	0	0	0	0	1	1	1	1	1	0	0	0	0		0	0	1
ARIC|g49838.t1	2	3	2	2	4	3	0	0	0	0	0	0	0	0	0	0	0	0	0	0	0	0	0	0	0	0	0	0	0	0	0	0	0		0	1	0
ARIC|g49907.t1	2	0	0	0	0	3	0	0	1	2	2	1	1	1	1	1	1	1	1	1	1	0	1	1	0	0	0	0	0	1	0	0	0		0	0	1
ARIC|g50087.t1	2	1	1	1	1	2	0	0	1	2	2	2	2	0	0	0	0	0	0	0	1	1	0	0	0	0	0	0	0	2	1	1	1		0	0	1
ARIC|g50463.t1	2	0	1	0	1	1	0	0	0	1	1	1	1	1	0	0	0	0	1	1	1	1	1	1	1	0	1	1	0	2	1	1	1		0	0	1
ARIC|g50695.t1	2	0	0	0	0	4	0	0	0	2	1	1	1	0	0	0	0	0	0	1	2	2	0	1	0	0	0	0	0	1	1	1	1		0	0	1
ARIC|g51103.t1	4	0	0	0	0	0	0	0	0	1	0	2	0	1	1	1	1	1	1	1	0	2	0	0	0	0	0	0	0	2	1	2	2		0	0	1
ARIC|g51304.t1	7	1	1	2	1	2	0	0	1	0	0	0	0	0	1	1	0	0	1	0	0	0	0	0	1	1	1	1	1	0	0	0	0		0	0	1
ARIC|g51903.t1	3	2	3	3	3	1	0	0	0	0	0	0	0	1	1	1	0	0	1	0	1	0	1	0	0	0	0	0	1	0	0	0	0		0	0	1
ARIC|g52031.t1	8	0	1	0	1	7	0	0	0	0	0	0	0	0	0	0	0	0	0	0	0	0	0	0	0	0	0	0	0	0	0	0	0		0	1	0
ARIC|g52223.t1	3	0	0	0	0	0	1	1	2	1	1	1	1	0	0	0	1	0	0	2	1	2	1	1	0	0	0	0	0	1	1	1	1		0	0	1
ARIC|g52243.t1	10	1	0	0	1	2	0	0	0	0	0	0	0	0	1	2	0	1	1	1	1	0	0	1	0	0	0	0	0	0	0	0	0		0	0	1
ARIC|g52925.t1	2	0	1	0	0	2	0	0	1	1	2	2	2	1	1	1	1	0	1	0	0	1	1	0	1	0	0	1	0	1	0	1	1		0	0	1
ARIC|g53253.t1	2	1	2	1	1	2	0	0	0	1	1	1	1	1	0	0	0	1	0	1	1	1	1	1	1	1	0	0	0	1	0	1	1		0	0	1
ARIC|g53373.t1	2	1	1	1	1	1	1	1	0	0	1	0	1	1	1	1	1	1	1	1	1	0	0	1	1	0	1	0	0	1	0	0	0		0	0	1
ARIC|g53816.t1	2	1	0	0	1	2	0	0	0	1	1	1	1	1	1	1	1	1	1	1	1	0	1	0	1	1	1	1	1	0	0	0	0		0	0	1
ARIC|g53944.t1	2	2	0	0	1	4	0	0	0	1	0	0	1	1	1	1	1	1	1	0	0	0	0	0	1	1	1	1	1	1	0	1	0		0	0	1
ARIC|g54144.t1	2	1	1	1	1	0	0	0	0	1	1	1	1	0	0	0	0	0	0	1	1	1	1	1	1	1	1	1	0	2	1	1	1		0	0	1
ARIC|g54564.t1	2	2	1	1	1	2	0	0	0	0	0	0	0	1	1	1	1	1	1	1	1	1	1	0	1	1	1	1	1	0	0	0	0		0	0	1
ARIC|g54650.t1	2	0	0	0	0	2	0	0	0	1	1	1	1	1	1	0	0	0	0	1	1	1	1	1	1	1	1	1	1	1	1	1	1		0	0	1
ARIC|g55084.t1	4	1	1	1	1	0	0	0	0	1	1	1	1	1	1	1	1	1	1	1	1	1	0	1	0	0	0	0	0	0	0	0	1		0	0	1
ARIC|g55570.t1	2	1	1	2	1	2	0	0	0	1	1	1	1	0	0	0	0	0	0	1	2	1	2	1	0	0	0	0	0	1	1	1	1		0	0	1
																																			0	14	182

## Sheet: Ar.T24
gene	Ar_ARIC	As_10x_p	As_ASTE804	As_ASTE805	As_ASTE806	Av_AVAG	Dc_DCAR505	Dc_DCAR706	Rc_RMAC	Rd_10x_p	Rd_RSOR408	Rd_RSOR410	Rd_RSOR504	Rg_MAG1	Rg_MAG2	Rg_MAG3	Rg_RM15	Rg_RM9	Rg_RMAG	Rp_RPSE411	Rp_RPSE503	Rp_RPSE806	Rp_RPSE809	Rp_RPSE812	Rs_AK11	Rs_AK15	Rs_AK16	Rs_AK27	Rs_RS1	Rw_10x_p	Rw_RSIL801	Rw_RSIL802	Rw_RSIL804		Lineage specific	Genus specific	Found in other genera
ARIC|g292.t1	2	1	1	1	2	2	0	0	0	1	1	1	0	1	1	1	1	1	1	1	0	1	0	0	0	0	0	0	0	1	1	1	1		0	0	1
ARIC|g1193.t1	2	3	1	1	1	2	0	0	0	0	1	1	1	0	0	0	0	0	0	1	1	1	0	1	1	0	1	1	0	1	1	1	0		0	0	1
ARIC|g1595.t1	2	1	1	1	1	4	0	0	0	0	0	0	0	2	2	2	2	2	2	0	0	0	0	0	1	0	0	0	0	0	0	0	1		0	0	1
ARIC|g1623.t2	2	0	0	0	0	2	0	0	0	1	1	1	0	1	0	0	1	1	0	1	1	1	1	1	1	1	1	1	1	1	1	1	1		0	0	1
ARIC|g1843.t1	2	1	1	0	1	2	0	0	1	2	1	1	1	0	0	0	0	0	0	1	1	1	1	1	1	1	0	0	0	1	1	1	1		0	0	1
ARIC|g2055.t1	2	3	1	1	1	2	0	0	0	0	1	1	1	0	0	0	0	0	0	1	1	1	0	1	1	0	1	1	0	1	1	1	0		0	0	1
ARIC|g2381.t1	2	1	1	1	1	1	1	1	0	0	0	0	0	1	1	1	1	1	1	1	1	1	0	1	0	0	1	0	0	1	1	0	1		0	0	1
ARIC|g3018.t1	2	0	3	0	1	2	0	0	1	1	1	1	1	0	0	0	0	0	0	1	1	1	1	1	1	1	0	1	0	1	1	1	0		0	0	1
ARIC|g3227.t1	2	1	1	1	1	2	0	0	0	1	1	1	1	1	1	1	1	1	1	1	0	1	0	0	0	0	0	0	0	1	1	1	1		0	0	1
ARIC|g3268.t1	2	2	2	1	1	3	0	0	0	1	1	1	1	0	0	0	0	0	0	1	1	1	1	1	0	0	0	0	0	1	1	1	1		0	0	1
ARIC|g3480.t1	2	2	1	1	1	2	0	0	0	1	0	0	1	0	1	1	1	1	0	1	1	1	1	1	0	0	0	0	0	1	1	1	1		0	0	1
ARIC|g3776.t1	2	0	0	0	0	1	0	0	1	1	1	1	1	1	1	0	0	0	0	1	1	1	1	1	1	1	1	1	1	1	1	1	1		0	0	1
ARIC|g4264.t1	2	2	1	3	1	1	0	0	0	0	1	1	1	0	1	0	0	0	0	1	1	1	1	1	1	0	0	0	1	1	1	1	0		0	0	1
ARIC|g4744.t1	2	1	1	1	1	2	0	0	0	0	0	0	0	1	1	1	1	1	1	1	1	1	1	1	1	1	0	0	0	1	1	0	1		0	0	1
ARIC|g5507.t1	6	0	0	2	2	5	0	0	0	0	0	0	0	1	1	1	0	0	1	1	1	0	0	1	0	0	0	0	0	0	0	0	0		0	0	1
ARIC|g5928.t1	2	3	1	1	1	2	0	0	1	0	1	1	1	1	1	1	0	0	0	1	1	1	1	0	0	0	0	0	0	1	1	1	0		0	0	1
ARIC|g6285.t1	2	2	2	3	2	1	0	0	0	0	0	1	0	0	0	0	0	0	0	1	0	1	1	0	0	0	0	0	0	0	0	0	2		0	0	1
ARIC|g6629.t1	2	2	0	0	1	4	0	0	0	1	0	0	0	1	1	1	1	1	1	0	0	1	1	1	1	1	1	1	1	0	0	0	0		0	0	1
ARIC|g6708.t1	2	1	1	1	0	2	0	0	1	0	0	0	0	1	1	1	1	1	1	1	1	0	1	1	1	1	1	1	1	0	0	0	0		0	0	1
ARIC|g6800.t1	2	1	1	1	1	2	0	0	0	0	0	0	0	1	1	1	1	1	1	1	1	1	1	1	1	1	0	0	0	1	1	0	1		0	0	1
ARIC|g7004.t1	4	1	1	1	1	2	0	0	0	1	0	1	1	0	0	0	0	0	0	1	1	1	0	1	0	0	0	0	0	1	1	1	1		0	0	1
ARIC|g7955.t1	2	0	1	1	1	2	0	0	1	1	1	1	1	1	1	1	1	1	1	1	1	0	0	0	0	0	0	0	0	1	1	1	1		0	0	1
ARIC|g8147.t1	2	1	1	1	1	2	0	0	0	1	1	1	1	1	1	1	1	1	1	0	0	1	0	0	1	0	0	0	0	1	1	1	1		0	0	1
ARIC|g8159.t1	2	1	1	1	1	2	0	0	0	1	1	1	1	0	0	0	0	0	0	1	1	1	1	1	1	1	1	1	0	1	1	1	1		0	0	1
ARIC|g8326.t1	2	1	1	1	1	0	0	0	0	0	0	0	0	0	0	0	0	0	0	0	0	1	0	0	1	1	1	1	1	1	1	1	1		0	0	1
ARIC|g8345.t1	2	1	1	1	1	2	0	0	0	1	1	1	1	1	0	0	0	0	0	0	0	1	0	0	1	1	1	1	1	1	1	1	1		0	0	1
ARIC|g8374.t1	2	1	0	2	2	2	0	0	1	1	1	1	0	0	0	0	0	0	0	0	0	1	0	0	1	1	1	1	1	2	1	0	1		0	0	1
ARIC|g8382.t1	4	2	2	2	3	2	1	1	2	1	0	0	1	0	0	0	0	0	0	1	0	0	0	0	0	0	0	0	0	0	0	0	0		0	0	1
ARIC|g8513.t1	2	0	0	0	0	4	0	0	0	2	1	1	1	0	0	0	0	0	0	1	2	2	0	1	0	0	0	0	0	1	1	1	1		0	0	1
ARIC|g8593.t1	2	0	0	0	1	2	0	0	0	2	3	3	2	0	0	0	0	0	0	1	1	1	1	1	0	0	0	0	0	1	1	1	1		0	0	1
ARIC|g9059.t1	2	1	0	1	1	1	0	0	0	0	0	0	0	1	1	1	1	1	1	1	1	0	1	1	1	1	1	1	1	1	1	1	0		0	0	1
ARIC|g9060.t1	2	0	1	0	1	1	0	0	1	1	1	1	1	0	0	0	1	1	0	1	1	1	0	1	1	1	1	0	1	1	1	1	1		0	0	1
ARIC|g9094.t1	2	1	1	1	1	1	0	0	0	1	1	1	1	0	0	0	0	0	0	1	1	1	1	1	1	1	0	1	1	1	1	1	1		0	0	1
ARIC|g9111.t1	3	3	2	3	0	1	0	0	0	1	1	1	1	0	0	0	0	0	0	2	2	1	1	2	0	0	0	0	0	0	0	0	0		0	0	1
ARIC|g9396.t1	2	1	1	0	1	2	0	0	1	2	1	1	1	0	0	0	0	0	0	2	1	1	1	1	1	0	0	0	0	1	1	1	1		0	0	1
ARIC|g9934.t1	3	0	0	0	0	0	1	1	1	1	1	1	1	0	0	0	1	0	0	1	1	1	1	1	1	1	1	1	1	1	1	0	0		0	0	1
ARIC|g9944.t1	2	1	1	2	1	2	0	1	0	1	1	1	1	0	0	0	0	0	0	1	1	2	1	1	0	0	0	0	0	1	1	1	0		0	0	1
ARIC|g9956.t1	2	1	1	1	1	2	0	0	0	1	1	1	2	0	0	0	0	0	0	1	1	2	1	1	0	0	0	0	0	1	1	1	1		0	0	1
ARIC|g9962.t1	2	1	1	1	1	2	0	0	1	1	0	0	0	1	1	2	1	1	1	1	1	0	1	1	1	1	0	0	0	0	0	0	0		0	0	1
ARIC|g9992.t1	2	1	1	2	1	2	0	0	0	0	1	1	1	0	0	0	0	0	0	2	2	1	1	1	0	0	0	0	0	1	1	1	1		0	0	1
ARIC|g10012.t1	4	3	0	3	3	2	0	0	0	0	0	0	0	0	0	0	0	0	0	1	0	1	0	1	0	0	0	0	0	0	1	1	1		0	0	1
ARIC|g10115.t1	2	0	1	0	1	2	0	0	0	0	1	1	1	1	1	1	1	1	1	1	1	1	1	1	0	1	1	1	1	0	0	0	0		0	0	1
ARIC|g10860.t1	2	0	1	0	1	2	0	0	0	0	1	1	1	1	1	1	1	1	1	1	1	1	1	1	0	1	1	1	1	0	0	0	0		0	0	1
ARIC|g11093.t1	2	1	1	1	1	4	0	0	0	0	0	0	0	2	2	2	2	0	2	0	0	0	0	0	1	0	0	0	1	1	0	0	1		0	0	1
ARIC|g11607.t1	4	1	1	1	1	0	0	0	0	1	1	1	1	1	1	1	1	1	1	1	1	1	0	1	0	0	0	0	0	0	0	0	1		0	0	1
ARIC|g12135.t1	2	0	1	1	1	2	0	0	1	1	1	1	1	1	1	1	1	1	1	1	0	1	0	0	0	0	0	0	0	1	1	1	1		0	0	1
ARIC|g12150.t1	2	1	1	1	1	4	0	0	1	1	1	1	1	0	1	0	0	0	0	1	1	0	1	1	1	1	0	1	1	0	0	0	0		0	0	1
ARIC|g12227.t1	2	1	2	1	1	2	0	0	0	1	1	1	1	1	0	0	0	1	0	1	1	1	1	1	0	1	1	0	0	1	0	1	1		0	0	1
ARIC|g12390.t1	2	2	0	0	0	0	1	0	0	0	2	2	1	1	0	0	0	1	1	1	1	1	1	1	1	1	1	1	1	0	0	1	0		0	0	1
ARIC|g12457.t1	2	1	1	1	1	2	0	0	1	1	1	1	1	0	0	0	0	0	0	1	1	1	1	1	0	0	1	1	1	0	1	0	1		0	0	1
ARIC|g13546.t1	2	3	1	1	1	0	0	0	0	0	1	1	1	1	1	1	1	1	1	0	1	0	1	0	0	0	0	0	0	2	1	1	0		0	0	1
ARIC|g13595.t1	2	2	1	1	1	1	0	0	0	1	1	1	1	1	1	1	1	1	1	1	1	0	1	1	0	0	0	0	0	0	0	1	0		0	0	1
ARIC|g13678.t1	2	0	0	0	0	2	0	0	0	0	0	0	0	0	0	0	0	0	0	0	0	0	0	0	0	0	0	0	0	0	0	0	0		0	1	0
ARIC|g14067.t1	2	5	5	2	3	5	0	0	0	0	0	0	0	0	0	0	0	0	0	0	1	0	1	1	0	0	0	0	0	0	0	0	0		0	0	1
ARIC|g14124.t1	2	1	1	1	2	1	0	0	1	0	0	0	0	1	0	0	0	0	0	1	1	1	1	1	1	1	1	1	1	1	1	1	1		0	0	1
ARIC|g14224.t1	2	2	0	0	1	2	1	1	1	1	1	1	1	0	0	0	0	0	0	1	1	1	1	1	1	1	1	1	1	0	0	0	0		0	0	1
ARIC|g14227.t1	4	1	1	2	1	4	1	1	0	2	0	0	0	1	0	0	0	0	0	0	0	0	0	0	1	1	1	1	1	0	0	0	0		0	0	1
ARIC|g14252.t1	2	0	0	0	0	2	0	0	0	1	0	1	1	1	1	1	1	1	1	2	2	0	1	1	1	1	0	1	1	1	0	0	0		0	0	1
ARIC|g14256.t1	2	1	2	1	1	3	0	0	0	0	1	1	0	0	0	1	1	1	0	1	0	1	1	0	1	1	1	1	1	1	0	0	0		0	0	1
ARIC|g15365.t1	2	0	0	1	0	1	0	0	0	0	0	0	0	1	1	0	0	0	1	0	0	0	0	0	0	0	0	0	0	0	0	0	0		0	0	1
ARIC|g15718.t1	2	1	1	1	0	1	0	0	0	0	0	0	0	1	1	1	1	1	1	0	0	1	1	1	1	1	1	1	1	1	0	1	1		0	0	1
ARIC|g15752.t1	2	1	1	0	2	2	1	1	1	0	1	1	1	0	0	0	0	0	0	1	1	1	1	1	0	0	0	0	0	1	1	2	1		0	0	1
ARIC|g15757.t1	2	3	1	1	1	2	0	0	0	0	0	0	0	1	1	1	1	1	0	0	0	0	0	0	1	1	1	1	1	0	0	0	0		0	0	1
ARIC|g15761.t1	3	0	0	1	1	0	0	0	1	2	2	1	2	0	0	0	0	0	0	1	1	1	2	1	0	0	0	0	0	1	1	1	1		0	0	1
ARIC|g15771.t1	3	5	2	4	2	4	0	1	0	0	0	0	0	0	0	0	0	0	0	0	0	1	0	0	0	0	0	0	0	0	0	0	0		0	0	1
ARIC|g15782.t1	2	1	1	2	1	2	0	0	0	1	1	1	2	0	0	0	0	0	0	1	1	2	1	1	0	0	0	0	0	1	1	1	0		0	0	1
ARIC|g15788.t1	2	1	1	1	1	2	0	0	1	1	0	0	0	1	1	2	1	1	1	1	1	0	1	1	1	1	0	0	0	0	0	0	0		0	0	1
ARIC|g15835.t1	4	4	1	3	1	2	0	0	0	0	0	0	0	0	0	0	0	0	0	1	0	1	0	1	0	0	0	0	0	0	1	1	1		0	0	1
ARIC|g15930.t1	2	1	0	1	1	1	0	0	0	0	0	0	0	1	1	1	1	1	1	1	1	0	1	1	1	1	1	1	1	1	1	1	0		0	0	1
ARIC|g15931.t1	2	0	1	0	1	1	0	0	0	1	1	1	1	0	0	0	1	1	0	1	1	1	0	1	1	1	1	1	1	1	1	1	1		0	0	1
ARIC|g16203.t1	3	2	2	1	0	2	0	0	1	1	1	1	1	0	0	0	0	0	0	1	1	1	1	1	0	0	0	0	0	0	0	1	1		0	0	1
ARIC|g16473.t1	2	0	0	0	0	2	0	0	0	1	0	1	1	1	1	1	1	1	1	2	2	0	1	1	1	1	0	1	1	1	0	0	0		0	0	1
ARIC|g16502.t1	4	1	1	2	1	4	1	1	0	0	0	0	0	1	1	1	0	0	0	0	0	0	0	0	1	1	1	1	1	0	0	0	0		0	0	1
ARIC|g16505.t1	2	2	0	0	1	2	1	1	1	1	1	1	1	0	0	0	0	0	0	1	1	1	1	1	1	1	1	1	1	0	0	0	0		0	0	1
ARIC|g16546.t1	2	1	1	1	1	2	0	0	1	1	1	1	1	0	0	0	0	0	0	1	1	1	1	1	1	1	0	0	0	1	1	0	1		0	0	1
ARIC|g16590.t1	3	1	1	1	1	2	0	0	1	1	0	0	0	0	0	0	0	0	0	1	1	1	1	0	1	1	1	1	1	1	1	1	1		0	0	1
ARIC|g16797.t1	2	1	2	2	1	2	0	0	1	1	1	1	1	1	1	1	0	0	1	0	0	0	0	0	1	0	1	1	1	0	0	0	0		0	0	1
ARIC|g16871.t1	2	1	1	1	1	2	0	0	0	0	1	2	0	0	0	0	1	0	1	1	0	1	0	0	1	1	1	1	0	2	2	0	0		0	0	1
ARIC|g16932.t1	4	2	0	1	1	4	0	0	0	0	0	0	0	0	0	0	0	0	0	1	1	1	1	1	0	0	0	0	0	1	1	1	1		0	0	1
ARIC|g17035.t1	2	1	1	1	1	2	0	0	1	1	1	1	1	1	1	0	0	0	0	1	1	0	1	1	0	0	0	0	0	1	1	1	1		0	0	1
ARIC|g17222.t1	3	4	4	3	3	0	0	1	2	0	1	0	0	0	0	0	0	0	0	0	0	0	0	0	0	0	0	0	0	1	0	1	0		0	0	1
ARIC|g17228.t1	2	0	1	0	0	4	0	0	0	0	0	0	0	2	1	2	2	1	1	0	0	0	0	0	2	1	1	1	2	0	0	0	0		0	0	1
ARIC|g17354.t1	2	0	0	0	0	2	0	0	0	0	0	0	0	0	0	0	0	0	0	0	0	0	0	0	0	0	0	0	0	0	0	0	0		0	1	0
ARIC|g17451.t1	2	2	2	4	2	1	0	0	0	0	0	1	0	0	0	0	0	0	0	1	0	1	1	0	0	0	0	0	0	0	0	0	2		0	0	1
ARIC|g17971.t1	2	0	1	1	1	2	0	0	0	1	0	1	0	1	1	1	0	0	1	1	1	0	1	1	1	1	0	1	0	1	1	1	1		0	0	1
ARIC|g17972.t1	2	2	2	1	0	2	0	0	0	0	1	0	0	1	1	1	1	1	1	1	1	0	0	1	1	1	1	1	1	0	0	0	0		0	0	1
ARIC|g18096.t1	2	2	1	1	1	2	0	0	1	1	0	1	1	1	1	1	1	1	1	0	0	0	0	0	1	1	1	1	1	0	0	0	0		0	0	1
ARIC|g18143.t1	2	1	1	1	1	1	0	0	0	0	1	0	1	1	1	1	1	1	1	1	1	1	1	1	1	1	0	0	0	0	1	1	0		0	0	1
ARIC|g18164.t1	2	2	1	1	1	2	0	0	0	1	1	1	1	0	0	0	0	0	0	1	1	1	1	1	0	0	0	0	1	1	1	1	1		0	0	1
ARIC|g18257.t1	2	1	0	1	1	2	0	0	0	1	1	1	1	1	1	1	0	0	0	1	1	1	1	1	0	0	0	0	1	1	1	1	1		0	0	1
ARIC|g18276.t1	3	0	1	0	1	2	0	0	1	2	1	2	1	0	0	0	0	1	0	1	1	1	1	1	0	0	0	0	0	1	1	1	0		0	0	1
ARIC|g18323.t1	2	3	1	1	0	2	0	0	0	1	1	1	1	0	0	0	0	0	0	1	1	1	1	1	0	0	0	0	0	1	1	2	2		0	0	1
ARIC|g18810.t1	4	0	1	0	0	4	0	0	1	1	1	1	1	0	0	0	0	0	0	0	0	1	0	0	1	1	1	1	1	0	0	0	1		0	0	1
ARIC|g18843.t1	1	4	1	2	2	3	0	0	0	2	0	1	0	0	0	0	0	0	0	1	1	1	2	0	0	0	0	0	0	1	0	1	0		0	0	1
ARIC|g18895.t1	2	1	1	1	1	2	0	0	0	0	1	2	0	0	0	0	1	0	1	1	0	1	0	0	1	1	1	1	0	2	2	0	0		0	0	1
ARIC|g19140.t1	10	0	0	0	0	1	0	0	0	0	0	0	0	0	3	0	0	0	1	0	1	0	0	0	0	0	0	0	0	0	0	0	0		0	0	1
ARIC|g19143.t1	4	1	1	1	1	4	0	0	0	1	1	1	1	1	0	0	0	1	0	1	1	0	1	1	0	0	0	0	0	0	0	0	0		0	0	1
ARIC|g19664.t1	2	1	1	1	1	2	0	0	0	0	0	0	0	2	2	2	2	2	2	0	1	0	1	1	1	0	0	0	0	0	0	0	0		0	0	1
ARIC|g19668.t1	2	2	1	1	1	2	0	0	0	1	1	1	1	0	0	0	0	0	0	1	1	1	1	1	0	0	0	1	1	1	1	1	0		0	0	1
ARIC|g19669.t1	1	0	0	0	0	0	0	0	0	0	0	1	0	0	0	0	0	0	0	0	0	0	0	0	0	0	0	0	0	0	0	0	0		0	0	1
ARIC|g19675.t1	4	2	2	2	3	2	0	0	2	1	0	0	1	0	0	0	0	0	0	1	1	0	0	1	0	0	0	0	0	0	0	0	0		0	0	1
ARIC|g19995.t1	2	3	1	1	1	2	0	0	1	0	1	1	1	1	1	1	0	0	0	1	1	1	1	0	0	0	0	0	0	1	1	1	0		0	0	1
ARIC|g21234.t1	2	1	1	1	1	2	0	0	0	1	1	1	1	1	1	1	0	0	0	1	1	0	1	1	0	0	0	0	0	1	1	1	1		0	0	1
ARIC|g21304.t1	2	2	1	1	2	1	0	0	0	0	0	0	1	1	1	1	0	0	1	1	1	1	1	1	0	0	0	0	0	1	1	1	1		0	0	1
ARIC|g21528.t1	3	1	1	2	2	0	0	0	0	0	0	0	0	1	1	0	1	1	1	0	0	0	0	0	0	0	0	0	0	0	0	0	0		0	0	1
ARIC|g21529.t1	4	2	2	1	3	2	0	0	2	1	0	0	1	0	0	0	0	0	0	1	1	0	1	1	0	0	0	0	0	0	0	0	0		0	0	1
ARIC|g21547.t1	2	0	0	0	1	0	1	1	1	1	0	1	0	1	0	1	0	2	1	2	0	0	0	0	1	0	0	1	0	3	0	2	1		0	0	1
ARIC|g21582.t1	2	1	1	1	1	2	1	1	0	0	0	0	0	1	1	1	1	1	1	0	0	1	0	0	1	1	1	1	1	0	0	0	1		0	0	1
ARIC|g21585.t1	2	0	3	1	2	2	0	0	0	1	1	0	1	0	0	0	0	0	0	1	1	1	1	1	0	0	0	0	0	2	1	1	1		0	0	1
ARIC|g21592.t1	2	1	1	1	0	2	0	0	0	0	0	0	0	1	1	1	1	1	1	0	0	1	0	0	1	1	1	1	2	1	1	0	1		0	0	1
ARIC|g22225.t1	2	1	1	1	1	0	0	0	0	1	1	1	1	0	0	0	0	0	0	1	1	1	1	1	1	1	1	1	0	2	1	1	1		0	0	1
ARIC|g22244.t1	2	0	1	2	2	1	0	0	0	3	2	1	0	0	0	0	0	0	0	0	0	1	0	1	0	0	0	0	0	2	2	2	2		0	0	1
ARIC|g22567.t2	1	1	2	1	1	2	0	0	0	1	1	1	1	0	0	0	1	1	0	1	1	1	1	1	0	0	0	0	0	1	1	1	1		0	0	1
ARIC|g22861.t1	2	1	1	1	1	1	0	0	0	1	1	1	1	1	1	1	1	0	1	1	1	1	1	1	0	0	0	0	0	1	0	1	1		0	0	1
ARIC|g23397.t1	1	2	0	1	1	2	0	0	0	1	1	1	1	0	0	0	0	0	0	1	1	1	1	1	1	1	1	1	0	1	1	1	1		0	0	1
ARIC|g23848.t1	2	2	1	1	2	2	0	0	0	1	1	1	1	1	0	1	0	0	0	1	1	0	0	0	1	1	0	1	0	1	0	1	0		0	0	1
ARIC|g24158.t1	2	2	1	1	1	2	0	0	0	1	1	1	2	0	0	0	0	0	0	1	1	1	1	0	0	0	0	0	0	2	2	2	1		0	0	1
ARIC|g24331.t1	2	2	2	2	1	2	1	1	0	1	1	0	0	1	1	0	1	1	1	1	0	1	0	0	0	0	0	0	1	1	0	0	0		0	0	1
ARIC|g24427.t1	2	1	1	2	1	2	0	0	0	1	1	1	1	0	1	0	0	0	0	1	1	1	1	1	0	0	0	0	0	1	1	1	1		0	0	1
ARIC|g24835.t1	2	1	3	1	2	2	0	0	0	1	1	0	1	0	0	0	0	0	0	2	1	1	1	1	0	0	0	0	0	1	0	1	1		0	0	1
ARIC|g24843.t1	2	1	0	1	0	2	0	0	1	0	0	0	0	1	1	1	1	1	1	0	0	1	0	0	1	1	1	1	2	1	1	0	1		0	0	1
ARIC|g24884.t1	2	2	0	0	0	0	0	0	1	0	1	2	0	0	0	0	0	0	0	0	0	2	2	0	0	0	0	0	0	3	3	3	2		0	0	1
ARIC|g25157.t1	2	4	1	2	2	4	0	0	0	0	0	0	0	1	1	1	0	0	1	0	0	0	0	0	1	0	1	0	1	0	0	0	0		0	0	1
ARIC|g25222.t1	2	1	2	2	0	2	0	0	1	0	0	0	0	1	0	0	1	1	1	1	1	1	1	0	0	0	0	0	1	1	1	1	1		0	0	1
ARIC|g25433.t1	2	2	1	1	2	1	0	0	0	1	1	1	1	1	1	1	1	1	1	1	1	0	1	1	0	0	0	0	0	0	0	0	0		0	0	1
ARIC|g25503.t1	4	2	0	1	1	4	0	0	0	0	0	0	0	0	0	0	0	0	0	1	1	1	1	1	0	0	0	0	0	1	1	1	1		0	0	1
ARIC|g25504.t1	4	3	1	2	2	4	0	0	0	0	0	1	0	0	0	0	0	0	0	1	0	0	1	0	0	0	0	0	0	1	0	1	0		0	0	1
ARIC|g25550.t1	2	0	0	0	0	3	0	0	0	0	0	0	0	1	1	2	1	0	1	0	0	1	0	0	1	1	2	2	1	1	1	1	1		0	0	1
ARIC|g26573.t1	2	2	2	2	2	1	0	0	0	0	0	0	0	1	1	1	1	0	1	0	0	0	0	0	1	1	1	1	1	0	0	0	0		0	0	1
ARIC|g26578.t1	1	1	2	2	2	2	0	0	1	0	0	0	0	1	1	1	1	1	1	0	1	0	0	0	1	1	1	1	1	0	0	0	0		0	0	1
ARIC|g26723.t1	2	1	1	1	1	0	0	0	0	0	0	0	0	0	0	0	0	0	0	0	0	1	0	0	1	1	1	1	1	1	1	1	1		0	0	1
ARIC|g26742.t1	2	1	1	1	1	2	0	0	0	1	1	1	1	1	1	1	0	0	1	0	0	1	0	0	0	0	1	0	1	1	1	1	1		0	0	1
ARIC|g26878.t1	2	1	1	1	1	1	0	1	1	0	1	0	1	0	0	0	0	0	0	3	3	1	3	2	0	0	0	0	0	0	0	1	0		0	0	1
ARIC|g26940.t1	2	0	0	0	0	2	0	0	1	0	0	0	0	0	0	0	0	0	0	0	0	0	0	0	0	0	0	0	0	0	0	0	0		0	0	1
ARIC|g26994.t1	2	0	0	1	1	2	0	0	0	1	1	1	1	1	1	1	0	0	1	1	1	1	1	1	0	0	0	0	1	1	1	1	1		0	0	1
ARIC|g27178.t1	2	2	0	0	1	2	0	0	0	1	1	0	0	0	0	0	0	1	1	1	1	1	1	1	1	1	1	1	1	1	1	1	0		0	0	1
ARIC|g27245.t1	4	0	0	0	0	4	0	0	0	1	0	0	0	1	0	0	0	0	0	1	1	1	1	1	1	1	1	1	1	1	1	1	1		0	0	1
ARIC|g27411.t1	4	4	1	2	1	1	0	0	0	1	1	1	1	1	1	1	1	1	1	0	0	0	0	0	0	0	0	0	0	0	0	0	0		0	0	1
ARIC|g27738.t1	6	1	1	1	2	0	0	0	0	0	0	0	0	0	0	1	0	0	0	0	0	0	0	0	0	0	0	0	0	2	2	2	2		0	0	1
ARIC|g27906.t1	2	1	2	1	1	0	0	0	0	1	0	0	0	1	0	1	1	1	1	1	1	1	1	1	1	0	1	0	1	0	1	1	1		0	0	1
ARIC|g28694.t1	2	1	0	0	1	2	0	0	0	1	1	1	1	1	1	1	1	1	1	1	0	1	1	1	0	0	1	0	0	1	1	1	0		0	0	1
ARIC|g28789.t1	3	2	2	1	0	2	0	0	1	1	1	1	1	0	0	0	0	0	0	1	1	1	1	1	0	0	0	0	0	0	0	1	1		0	0	1
ARIC|g29048.t1	1	0	0	0	0	0	0	0	1	0	2	2	1	0	0	0	0	0	0	2	2	2	2	2	0	0	0	0	0	2	1	2	2		0	0	1
ARIC|g29049.t1	1	0	0	0	0	0	0	0	0	1	1	0	0	0	0	0	0	0	0	2	2	2	2	2	0	0	0	0	0	2	3	3	2		0	0	1
ARIC|g29077.t1	5	0	0	0	0	4	2	3	1	0	0	0	0	0	0	0	0	0	0	0	0	1	0	0	0	0	0	0	0	1	1	1	2		0	0	1
ARIC|g29207.t1	1	1	0	0	0	2	0	0	0	0	1	2	2	0	0	0	0	0	0	1	0	3	1	0	0	0	0	1	1	2	2	2	2		0	0	1
ARIC|g29218.t1	1	5	1	2	1	3	0	0	0	0	0	0	0	1	1	1	1	1	1	0	0	0	0	0	1	1	1	1	0	0	0	0	0		0	0	1
ARIC|g29274.t1	2	1	1	1	1	1	0	0	0	1	1	1	1	1	1	1	1	0	1	1	1	1	1	1	0	0	0	0	0	1	0	1	1		0	0	1
ARIC|g29424.t1	3	3	2	5	3	2	0	0	1	0	0	0	0	0	0	0	0	0	0	0	0	1	0	0	0	0	0	0	0	0	1	1	1		0	0	1
ARIC|g29427.t1	2	2	3	3	3	2	0	0	0	0	0	0	0	0	0	0	0	0	0	1	1	2	0	0	0	0	0	0	0	1	1	1	1		0	0	1
ARIC|g29445.t1	1	1	1	1	1	2	0	0	0	1	0	1	1	1	1	1	1	1	1	2	2	1	0	2	1	0	0	0	0	0	0	0	0		0	0	1
ARIC|g29486.t1	2	1	0	0	1	2	0	0	0	1	1	1	1	1	1	1	1	1	1	1	1	0	1	0	1	1	1	1	1	0	0	0	0		0	0	1
ARIC|g29582.t1	2	1	2	1	2	2	1	1	1	0	0	0	0	1	1	1	0	1	1	0	0	0	0	0	1	1	1	1	1	0	0	0	0		0	0	1
ARIC|g29591.t1	2	0	1	1	1	2	1	1	1	1	1	1	1	0	0	0	0	0	0	1	1	1	1	1	0	0	0	0	0	1	1	1	1		0	0	1
ARIC|g29777.t1	2	3	1	1	1	2	0	0	1	0	0	0	0	1	1	1	1	0	1	1	1	1	1	1	0	0	0	0	0	1	1	1	1		0	0	1
ARIC|g29778.t1	2	0	1	0	0	2	0	0	1	1	2	2	2	1	1	1	1	0	1	0	0	1	1	0	1	0	0	1	0	1	0	1	1		0	0	1
ARIC|g29865.t1	2	2	0	0	0	0	1	0	0	0	2	2	1	1	0	0	0	1	1	1	1	1	1	1	1	1	1	1	1	0	0	1	0		0	0	1
ARIC|g29925.t1	4	0	0	0	0	0	0	0	0	0	1	2	1	1	1	0	0	0	0	1	1	2	1	1	0	0	0	0	0	2	1	2	2		0	0	1
ARIC|g29990.t1	1	2	2	1	1	4	1	2	0	0	0	0	0	0	0	0	0	0	0	1	1	1	1	1	0	0	0	0	0	1	1	0	1		0	0	1
ARIC|g30092.t1	1	3	2	2	1	2	0	0	0	0	1	1	1	0	0	0	0	0	0	2	1	2	1	1	0	0	0	0	0	0	1	0	1		0	0	1
ARIC|g30137.t1	2	2	1	1	0	2	0	0	0	1	0	0	0	1	0	2	1	1	0	2	1	1	1	2	0	0	0	0	0	1	0	1	0		0	0	1
ARIC|g30144.t1	2	1	1	2	2	3	0	0	1	0	0	0	0	0	0	1	0	0	0	1	1	1	1	1	1	1	1	1	1	1	0	0	0		0	0	1
ARIC|g30292.t1	2	2	1	0	1	2	0	0	0	0	0	1	0	1	1	1	1	1	1	0	0	1	2	1	0	0	0	0	0	2	0	0	2		0	0	1
ARIC|g30484.t1	1	1	1	1	2	0	0	0	0	0	0	0	0	0	0	0	0	0	0	0	0	0	0	0	0	0	0	0	0	0	0	0	0		0	1	0
ARIC|g30688.t1	2	1	3	0	1	2	0	0	1	2	1	2	0	0	0	0	0	0	0	1	1	1	0	1	0	1	0	0	0	1	1	1	1		0	0	1
ARIC|g30698.t1	2	0	1	1	1	2	0	0	1	2	1	1	1	0	0	1	0	0	0	1	1	1	1	1	0	0	0	0	0	2	1	1	1		0	0	1
ARIC|g30821.t1	2	2	4	2	2	3	1	1	1	0	0	0	0	0	0	0	0	0	0	2	1	0	1	1	0	0	0	0	0	0	0	0	0		0	0	1
ARIC|g30915.t1	2	1	1	1	0	0	0	0	1	1	2	1	2	0	0	0	0	0	0	1	0	2	0	0	0	0	0	0	0	2	2	2	1		0	0	1
ARIC|g30943.t1	2	1	2	2	1	2	0	0	1	2	1	2	2	1	1	0	0	0	0	0	0	0	0	0	1	0	0	1	1	0	0	0	0		0	0	1
ARIC|g31008.t1	2	1	1	1	1	2	0	0	0	0	0	0	0	2	2	2	2	2	2	0	1	0	1	1	1	0	0	0	0	0	0	0	0		0	0	1
ARIC|g31203.t1	4	0	0	0	0	0	0	0	0	0	1	2	1	0	0	0	0	0	0	1	1	2	1	1	0	0	0	0	0	2	2	2	3		0	0	1
ARIC|g31364.t1	2	1	1	1	1	2	0	0	0	0	0	0	0	1	1	1	1	1	1	1	0	1	0	0	1	1	1	1	1	1	1	0	1		0	0	1
ARIC|g31373.t1	2	0	0	0	0	2	0	0	0	0	0	1	0	1	1	1	1	1	1	0	0	1	0	0	1	1	1	1	1	2	3	1	1		0	0	1
ARIC|g31797.t1	2	0	1	1	1	2	0	0	0	1	0	1	0	1	1	1	0	0	1	1	1	0	1	1	1	1	0	1	0	1	1	1	1		0	0	1
ARIC|g31798.t1	2	2	2	1	0	2	0	0	0	0	1	0	0	1	1	1	1	1	1	1	1	0	0	1	1	1	1	1	1	0	0	0	0		0	0	1
ARIC|g32107.t1	2	2	0	0	1	2	0	0	0	1	1	1	1	0	0	0	0	0	0	1	1	1	1	1	1	1	1	1	1	1	1	1	0		0	0	1
ARIC|g32380.t1	2	1	1	1	0	2	0	0	1	0	0	0	0	1	1	1	1	1	1	1	1	0	1	1	1	1	1	1	1	0	0	0	0		0	0	1
ARIC|g32929.t1	13	1	4	0	3	0	0	0	0	0	0	0	0	0	0	0	0	0	0	0	0	0	0	0	0	0	0	0	0	0	0	0	0		0	1	0
ARIC|g32946.t1	1	1	1	1	0	2	0	0	1	1	1	1	1	1	1	1	0	1	0	1	1	1	1	1	0	0	0	0	0	1	1	1	1		0	0	1
ARIC|g32976.t1	2	0	0	0	0	2	0	0	0	0	1	1	1	1	1	1	1	1	1	1	1	1	0	0	1	1	1	0	1	1	1	1	1		0	0	1
ARIC|g33132.t1	3	2	1	1	2	1	0	0	0	0	0	0	0	0	0	0	0	0	0	1	1	0	1	1	0	0	0	0	0	2	2	2	1		0	0	1
ARIC|g33207.t1	1	1	0	1	0	2	0	1	0	1	1	1	1	1	1	0	0	1	0	1	1	1	1	1	0	0	0	0	0	1	1	1	1		0	0	1
ARIC|g33235.t1	1	0	0	0	0	2	0	0	0	0	0	0	0	2	2	2	2	1	2	0	0	1	0	1	1	0	1	1	1	1	1	1	1		0	0	1
ARIC|g33236.t1	1	0	0	0	0	0	0	0	0	0	0	0	0	0	0	0	0	0	0	0	0	1	0	0	0	0	0	0	0	1	1	1	1		0	0	1
ARIC|g33467.t1	2	2	1	1	1	2	0	0	0	1	1	1	0	0	0	0	0	0	0	1	1	0	1	1	1	1	1	0	1	1	0	1	1		0	0	1
ARIC|g33487.t1	2	1	1	1	1	1	0	0	0	0	0	0	0	1	1	1	1	1	1	1	1	1	1	0	1	1	1	1	1	0	1	1	0		0	0	1
ARIC|g33735.t1	2	2	2	1	0	2	1	1	1	0	0	0	0	0	0	0	0	0	0	0	0	1	0	0	0	0	0	0	0	3	3	2	3		0	0	1
ARIC|g33926.t1	2	2	1	1	1	2	0	0	0	1	1	1	1	1	1	1	1	1	1	0	0	1	0	0	0	0	0	0	0	1	1	1	1		0	0	1
ARIC|g34019.t1	1	1	1	1	1	0	0	0	0	1	1	1	1	0	0	0	0	0	0	1	1	2	1	1	1	0	0	0	0	2	2	2	1		0	0	1
ARIC|g34042.t1	2	0	0	1	0	2	0	0	1	1	1	1	1	0	0	0	1	0	0	0	0	0	0	2	1	1	1	1	1	1	1	1	0		0	0	1
ARIC|g34130.t1	2	0	0	0	0	1	0	0	1	1	1	1	1	1	1	0	0	0	0	1	1	1	1	1	1	1	1	1	1	1	1	1	1		0	0	1
ARIC|g34160.t1	2	0	0	0	0	2	0	0	0	0	1	1	1	1	1	1	1	1	1	1	1	1	0	0	1	1	1	0	1	1	1	1	1		0	0	1
ARIC|g34191.t1	2	2	1	1	0	2	0	0	1	1	1	1	1	0	1	0	0	1	0	1	1	1	1	1	0	0	0	0	0	1	1	1	1		0	0	1
ARIC|g34286.t1	1	0	2	1	1	1	0	0	0	0	0	0	0	1	1	1	0	1	1	2	2	1	2	2	0	0	0	0	0	1	1	1	1		0	0	1
ARIC|g34288.t1	1	0	0	1	1	0	0	0	1	2	1	1	1	1	1	1	1	1	1	1	1	1	1	1	0	0	0	0	0	1	1	1	1		0	0	1
ARIC|g34307.t1	1	2	3	3	3	9	1	1	0	0	0	0	0	0	0	0	0	0	0	0	0	0	0	0	0	0	0	0	0	0	0	0	0		0	0	1
ARIC|g34321.t1	1	0	0	0	0	2	0	0	0	0	0	0	0	0	0	0	0	0	0	0	0	0	0	0	0	0	0	0	0	0	0	0	0		0	1	0
ARIC|g34605.t1	2	1	1	1	1	2	0	0	0	1	0	1	0	1	1	1	1	1	1	0	0	0	2	0	1	1	1	1	1	1	0	0	0		0	0	1
ARIC|g34657.t1	2	1	2	1	1	0	0	0	0	1	0	0	0	1	0	1	1	1	1	1	1	1	1	1	1	0	1	0	1	0	1	1	1		0	0	1
ARIC|g34776.t1	2	2	1	1	1	2	0	0	0	1	1	1	1	0	1	0	0	1	0	1	1	1	1	1	0	0	0	0	0	1	1	1	1		0	0	1
ARIC|g35221.t1	2	2	1	1	1	2	0	0	0	1	1	1	1	1	1	1	1	1	1	0	0	1	0	0	0	0	0	0	0	1	1	1	1		0	0	1
ARIC|g35326.t1	5	1	2	3	2	0	0	0	0	0	0	0	0	0	0	0	0	0	0	0	0	0	0	0	0	0	0	0	0	1	1	1	0		0	0	1
ARIC|g35678.t1	2	3	2	1	0	1	0	0	1	1	1	1	1	0	0	0	0	0	0	1	1	1	1	1	0	0	0	0	0	1	1	1	1		0	0	1
ARIC|g35706.t1	1	1	1	1	2	2	0	0	0	0	0	0	0	0	0	0	0	0	0	0	0	0	0	0	0	0	0	0	0	1	1	1	1		0	0	1
ARIC|g35838.t1	1	9	2	5	5	2	0	0	0	0	0	0	0	0	0	0	0	0	0	0	0	0	0	0	0	0	0	0	0	0	0	0	0		0	1	0
ARIC|g35897.t1	6	0	0	0	1	2	0	0	2	0	0	0	0	0	1	1	1	1	0	0	0	0	0	0	1	1	1	1	1	0	0	0	0		0	0	1
ARIC|g35898.t1	1	8	3	5	2	1	0	0	1	0	0	0	0	0	0	1	0	0	0	0	0	0	0	0	0	0	0	0	0	0	0	0	0		0	0	1
ARIC|g35899.t1	1	10	0	3	2	2	0	0	1	0	0	0	0	1	1	0	0	0	1	0	0	0	0	0	0	0	0	0	0	0	0	0	0		0	0	1
ARIC|g35947.t2	2	3	2	0	1	1	0	0	1	0	0	0	0	1	1	1	1	1	1	1	1	0	0	1	1	1	1	1	1	0	0	0	0		0	0	1
ARIC|g36149.t1	2	0	1	1	0	1	0	0	0	0	0	1	0	1	1	1	1	1	1	0	0	1	1	1	1	1	1	1	1	1	0	1	1		0	0	1
ARIC|g36229.t1	1	1	1	0	2	2	0	0	0	1	1	1	1	1	1	1	1	1	1	1	1	0	0	0	1	1	0	1	1	0	0	0	0		0	0	1
ARIC|g36236.t1	1	1	1	1	0	2	0	0	0	1	0	2	1	0	0	0	0	0	0	1	1	0	1	1	1	1	1	1	1	1	1	1	1		0	0	1
ARIC|g36245.t1	2	0	1	2	1	4	0	0	0	0	0	0	0	0	0	0	0	0	0	0	0	0	0	0	0	0	0	0	0	0	0	0	0		0	1	0
ARIC|g36416.t1	2	1	1	2	1	2	0	0	0	1	1	1	1	0	0	0	0	0	0	0	0	1	1	0	1	1	1	1	1	1	1	1	1		0	0	1
ARIC|g36422.t1	1	1	2	1	1	2	0	1	0	0	1	0	1	0	1	0	0	0	1	1	1	0	1	0	0	0	0	0	0	2	2	2	1		0	0	1
ARIC|g36987.t1	2	1	2	1	2	2	1	1	1	0	0	0	0	1	1	1	0	1	1	0	0	0	0	0	1	1	1	1	1	0	0	0	0		0	0	1
ARIC|g36995.t1	2	0	1	1	1	2	1	1	1	1	1	1	1	0	0	0	0	0	0	1	1	1	1	1	0	0	0	0	0	1	1	1	1		0	0	1
ARIC|g37012.t1	2	0	1	0	1	2	0	0	1	1	1	1	1	0	0	0	0	0	0	1	1	1	1	1	1	1	1	1	0	1	1	0	1		0	0	1
ARIC|g37137.t1	1	1	1	1	1	3	0	0	2	1	0	0	0	0	1	0	1	1	0	1	1	2	0	0	0	0	0	0	0	1	1	1	2		0	0	1
ARIC|g37354.t1	1	2	1	2	1	2	0	0	0	0	0	0	0	0	0	0	0	0	0	0	0	0	0	0	0	0	0	0	0	0	0	0	0		0	1	0
ARIC|g37364.t1	1	5	3	4	3	5	0	0	0	0	0	0	0	0	0	0	0	0	0	0	0	0	0	0	0	0	0	0	0	0	0	0	0		0	1	0
ARIC|g37586.t1	2	1	1	1	1	1	0	0	2	0	0	0	0	1	1	1	1	1	1	0	0	0	0	0	1	1	1	1	1	1	0	1	1		0	0	1
ARIC|g37658.t1	3	0	0	0	0	0	0	0	0	1	2	1	1	1	1	1	1	0	1	1	1	0	1	1	1	1	1	1	1	0	0	0	0		0	0	1
ARIC|g37666.t1	2	0	0	0	0	3	0	0	0	0	0	0	0	1	1	2	1	1	1	0	0	1	0	0	1	1	1	2	1	1	1	1	1		0	0	1
ARIC|g38341.t1	1	0	0	1	0	1	1	0	3	0	0	0	0	0	0	0	0	0	0	0	0	0	0	0	1	1	1	1	1	0	0	0	0		0	0	1
ARIC|g38342.t1	1	0	0	1	0	3	1	1	0	0	0	0	0	0	0	0	0	0	0	3	3	0	5	4	1	1	0	0	0	0	0	0	0		0	0	1
ARIC|g38533.t1	1	2	1	2	2	5	0	0	0	1	1	1	1	0	0	0	0	0	0	0	0	0	0	0	0	0	0	0	0	1	0	0	0		0	0	1
ARIC|g38953.t1	1	1	1	1	1	2	0	0	1	0	0	0	0	1	1	1	1	1	1	0	0	1	0	0	0	1	1	1	1	1	1	1	1		0	0	1
ARIC|g39598.t1	2	1	1	1	1	2	0	0	0	1	0	0	0	1	1	1	1	1	1	1	0	0	2	0	1	1	1	1	1	1	0	0	0		0	0	1
ARIC|g40155.t1	5	1	2	1	1	4	0	0	0	0	0	0	0	0	0	1	0	1	0	0	0	0	0	0	0	0	0	0	0	0	0	0	0		0	0	1
ARIC|g40242.t1	1	2	1	1	1	2	0	0	1	0	0	1	0	1	1	1	1	1	1	1	1	0	1	1	1	1	1	0	1	0	0	0	0		0	0	1
ARIC|g40272.t1	1	1	1	1	1	0	0	0	1	1	1	1	1	1	1	1	2	0	1	0	1	2	0	0	0	0	0	0	0	1	1	2	1		0	0	1
ARIC|g40467.t1	2	2	2	1	0	2	1	1	1	0	0	0	0	0	0	0	0	0	0	0	0	1	0	0	0	0	0	0	0	3	3	2	3		0	0	1
ARIC|g40518.t1	3	1	2	2	4	6	0	0	0	0	0	0	0	0	0	0	0	0	0	0	0	0	0	0	0	0	0	0	0	0	0	0	0		0	1	0
ARIC|g40723.t1	1	1	0	0	0	2	1	0	1	1	1	1	1	1	1	1	1	1	1	1	1	0	0	0	1	1	1	1	1	0	0	0	0		0	0	1
ARIC|g40778.t1	2	3	2	5	3	2	0	0	1	0	0	0	0	0	0	0	0	0	0	1	0	1	0	0	0	0	0	0	0	0	1	1	1		0	0	1
ARIC|g40781.t1	3	2	3	3	3	2	0	0	0	0	0	0	0	0	1	0	0	0	1	1	1	1	0	0	0	0	0	0	0	0	0	0	0		0	0	1
ARIC|g40838.t1	1	0	0	1	1	1	0	0	3	5	1	2	2	0	0	0	0	0	0	1	1	1	0	1	0	0	0	0	0	1	0	1	0		0	0	1
ARIC|g40871.t1	1	1	4	3	2	0	0	0	0	0	1	0	1	1	1	0	0	0	1	0	0	1	0	0	0	0	0	0	0	2	2	2	1		0	0	1
ARIC|g40998.t1	2	0	0	0	0	1	1	1	1	1	0	1	0	0	0	0	0	0	0	2	2	1	1	2	0	0	0	0	0	0	0	1	0		0	0	1
ARIC|g41055.t1	4	1	1	1	1	2	0	0	1	2	1	1	0	0	0	0	0	0	0	1	1	1	1	0	1	0	0	0	0	1	1	1	1		0	0	1
ARIC|g41147.t1	2	2	1	1	1	3	1	1	0	1	1	1	1	0	0	0	0	0	0	0	0	0	0	0	1	0	1	1	1	1	1	0	1		0	0	1
ARIC|g41201.t1	1	1	2	1	0	4	1	1	0	0	1	0	1	1	0	1	1	1	1	0	0	0	0	0	1	1	1	1	1	0	0	0	0		0	0	1
ARIC|g41469.t1	2	0	0	0	0	2	0	0	0	1	1	1	1	1	1	0	0	0	0	1	1	1	1	1	1	1	1	1	1	1	1	1	1		0	0	1
ARIC|g41511.t1	6	0	1	1	1	1	0	0	0	0	1	1	0	0	0	0	0	0	0	2	2	2	0	0	1	1	0	0	0	1	3	3	2		0	0	1
ARIC|g41777.t1	2	2	1	3	1	1	0	0	0	0	1	1	1	0	1	0	0	0	0	1	1	1	1	1	1	0	0	0	1	1	1	1	0		0	0	1
ARIC|g41868.t1	4	0	0	0	0	4	0	0	0	1	0	0	0	0	0	0	0	0	0	2	1	1	1	1	1	1	1	1	1	1	1	1	1		0	0	1
ARIC|g41936.t1	2	1	2	1	2	1	0	0	0	1	1	1	1	0	0	0	0	0	0	1	1	1	1	1	0	0	0	0	0	1	1	1	1		0	0	1
ARIC|g41990.t1	2	2	1	0	1	2	0	0	0	0	0	1	0	1	1	1	1	1	1	0	0	1	2	1	0	0	0	0	0	2	0	0	2		0	0	1
ARIC|g42537.t1	1	0	0	0	0	3	0	0	0	0	0	1	0	1	1	1	1	1	1	0	0	2	0	0	1	1	1	1	1	1	2	1	2		0	0	1
ARIC|g42543.t1	3	0	1	1	0	3	0	0	0	2	1	1	1	0	0	0	0	0	0	1	0	1	0	1	0	0	0	0	0	2	1	2	0		0	0	1
ARIC|g42545.t1	2	2	1	1	1	4	0	0	1	1	1	1	1	0	0	0	0	0	0	0	0	0	1	0	0	0	0	0	0	1	0	1	2		0	0	1
ARIC|g42546.t1	2	1	1	1	1	0	1	1	0	1	1	1	1	1	1	1	1	0	1	1	0	2	0	0	0	0	0	0	0	1	0	0	1		0	0	1
ARIC|g42675.t1	1	0	1	1	1	2	1	2	0	1	0	1	0	0	0	0	0	0	0	3	3	0	2	2	0	0	0	0	0	1	1	1	1		0	0	1
ARIC|g42907.t1	1	0	1	1	1	2	0	0	0	1	1	1	1	1	1	0	1	0	1	0	0	1	0	0	1	1	1	1	1	1	1	0	1		0	0	1
ARIC|g42992.t1	3	2	1	1	1	2	0	0	0	2	1	1	1	0	0	0	0	0	0	1	0	1	0	1	0	0	0	0	0	1	1	1	0		0	0	1
ARIC|g43016.t1	3	1	1	1	1	0	2	1	0	6	2	1	2	0	0	0	0	0	0	0	1	0	0	0	0	0	0	0	0	1	0	0	0		0	0	1
ARIC|g43249.t1	2	0	0	0	0	2	0	0	0	0	1	1	0	1	1	1	1	1	1	0	0	0	0	0	1	1	1	1	1	2	3	1	1		0	0	1
ARIC|g43360.t1	1	1	1	1	1	1	0	0	0	0	0	0	0	0	0	0	0	0	0	0	0	0	0	0	0	0	0	0	0	0	0	0	0		0	1	0
ARIC|g43495.t1	3	0	0	0	0	2	0	0	0	1	0	1	0	0	0	0	0	0	0	0	0	0	0	0	0	0	0	0	0	0	0	0	0		0	0	1
ARIC|g43496.t1	3	3	1	1	1	5	0	0	0	0	0	0	0	0	0	0	1	1	0	0	0	1	0	0	0	0	1	0	0	1	1	1	1		0	0	1
ARIC|g43506.t1	1	0	1	1	0	2	0	0	1	1	0	0	0	0	1	1	1	1	1	1	1	0	1	2	1	1	1	2	1	0	0	0	0		0	0	1
ARIC|g43512.t1	1	1	1	1	2	2	0	0	1	0	1	1	1	1	1	1	0	0	1	1	1	1	1	1	0	0	0	0	0	0	1	0	1		0	0	1
ARIC|g43602.t1	2	0	0	0	0	4	0	0	0	0	2	2	2	0	0	0	0	0	0	2	2	1	1	1	0	0	0	0	0	1	1	1	1		0	0	1
ARIC|g43620.t1	1	0	0	0	0	0	1	1	0	2	3	1	2	0	0	0	0	0	0	1	2	2	1	1	0	0	0	0	0	1	1	2	1		0	0	1
ARIC|g43845.t1	4	1	2	1	2	5	2	1	0	0	0	0	0	0	0	0	0	0	0	0	0	0	0	0	0	0	0	0	0	0	0	0	0		0	0	1
ARIC|g43895.t1	2	2	1	1	1	0	0	0	0	1	1	1	2	0	0	0	0	0	0	2	2	1	2	1	0	0	0	0	0	1	1	1	1		0	0	1
ARIC|g44005.t1	4	2	2	2	3	2	1	1	2	1	0	0	1	0	0	0	0	0	0	1	0	0	0	0	0	0	0	0	0	0	0	0	0		0	0	1
ARIC|g44045.t1	2	1	1	1	2	0	0	0	0	1	1	1	2	0	0	0	0	0	0	2	2	1	2	1	0	0	0	0	0	1	1	1	1		0	0	1
ARIC|g44087.t1	2	1	1	1	1	2	0	0	1	2	2	2	2	0	0	0	0	0	0	0	1	1	0	0	0	0	0	0	0	2	1	1	1		0	0	1
ARIC|g44127.t1	3	3	1	4	6	4	0	0	0	0	0	0	0	0	0	0	0	0	0	0	0	0	0	0	0	0	0	0	0	0	0	0	0		0	1	0
ARIC|g44226.t1	2	2	1	1	1	2	0	0	0	1	1	1	2	0	0	0	0	0	0	1	1	1	1	0	0	0	0	0	0	2	2	2	1		0	0	1
ARIC|g44369.t1	3	1	1	1	1	3	0	0	0	0	0	0	1	0	0	0	0	0	0	0	0	0	0	0	0	0	0	0	0	0	0	0	0		0	0	1
ARIC|g44449.t1	2	2	1	1	1	2	0	0	1	1	0	1	1	1	1	1	1	1	1	0	0	0	0	0	1	1	1	1	1	0	0	0	0		0	0	1
ARIC|g44610.t1	2	1	2	2	2	6	0	0	0	2	2	1	1	0	0	0	0	0	0	0	0	0	0	0	0	0	0	0	0	0	0	0	0		0	0	1
ARIC|g44637.t1	2	0	0	0	0	2	0	0	1	1	0	1	0	0	0	0	0	0	0	1	1	3	1	1	0	0	0	0	0	2	3	3	2		0	0	1
ARIC|g44867.t1	1	1	0	0	0	2	0	0	1	0	1	2	0	0	1	1	1	0	0	1	1	2	2	1	0	0	0	0	0	2	1	1	2		0	0	1
ARIC|g45039.t1	2	3	2	2	4	3	0	0	0	0	0	0	0	0	0	0	0	0	0	0	0	0	0	0	0	0	0	0	0	0	0	0	0		0	1	0
ARIC|g45051.t1	3	0	0	0	0	1	0	0	0	0	0	0	0	0	0	0	0	0	0	0	0	1	0	0	0	0	0	0	0	1	1	1	1		0	0	1
ARIC|g45239.t1	1	1	2	1	1	1	0	1	1	1	1	1	1	2	1	0	1	1	1	1	1	1	1	1	0	0	0	0	0	0	0	0	0		0	0	1
ARIC|g45312.t1	1	1	1	1	1	2	0	0	0	0	1	0	1	1	1	1	1	1	1	1	0	1	0	0	1	1	1	1	1	0	0	1	0		0	0	1
ARIC|g45436.t1	2	0	1	1	1	4	1	1	0	1	0	0	0	0	0	0	0	0	0	1	1	1	1	2	0	0	0	0	0	1	1	1	1		0	0	1
ARIC|g45438.t1	2	0	0	0	0	4	0	0	0	1	0	0	0	0	0	0	0	0	0	1	1	2	1	2	0	0	0	0	0	2	2	2	2		0	0	1
ARIC|g45441.t1	4	2	2	1	3	2	2	2	0	0	0	1	0	0	0	0	0	0	0	0	0	0	0	0	0	0	0	0	0	0	0	0	0		0	0	1
ARIC|g45581.t1	2	3	4	4	4	3	2	2	0	0	0	0	0	0	0	0	0	0	0	0	0	0	0	0	0	0	0	0	0	0	0	0	0		0	0	1
ARIC|g45851.t1	2	0	0	0	0	3	0	0	0	0	0	1	0	1	1	0	0	0	0	1	1	2	0	0	0	0	0	0	0	2	3	2	3		0	0	1
ARIC|g45899.t1	1	3	2	3	2	2	0	0	0	0	0	1	0	0	0	0	0	0	0	1	1	1	1	1	0	0	0	0	0	1	1	1	1		0	0	1
ARIC|g45986.t1	2	0	0	0	0	2	0	0	1	0	0	0	0	1	0	1	0	0	0	0	0	0	0	0	0	0	1	0	1	0	0	0	0		0	0	1
ARIC|g46188.t1	1	0	0	0	0	1	0	0	0	0	1	1	1	0	0	0	0	0	0	3	3	2	4	2	0	0	0	0	0	2	1	1	0		0	0	1
ARIC|g46238.t1	1	2	1	1	1	3	0	1	0	0	2	1	2	0	0	0	0	0	0	1	1	1	1	1	0	0	0	0	0	1	1	1	0		0	0	1
ARIC|g46254.t1	2	0	0	0	0	3	0	0	1	2	2	1	1	1	1	1	1	1	1	1	1	0	1	1	0	0	0	0	0	1	0	0	0		0	0	1
ARIC|g46288.t1	1	0	0	0	0	2	0	0	1	1	0	0	0	1	1	1	1	1	1	1	1	1	1	1	1	1	1	1	1	0	1	1	0		0	0	1
ARIC|g46289.t1	2	1	1	1	1	4	1	1	0	1	1	1	1	0	0	0	0	0	0	0	1	1	1	1	0	0	0	0	0	0	0	0	1		0	0	1
ARIC|g46313.t1	1	1	1	1	1	0	1	1	0	0	1	2	0	0	0	1	1	1	1	1	0	1	0	0	1	1	1	1	0	2	2	0	0		0	0	1
ARIC|g46383.t1	1	1	0	0	0	2	0	0	0	1	0	0	1	0	0	0	0	0	0	1	1	0	0	1	0	0	0	0	0	0	0	1	1		0	0	1
ARIC|g46395.t1	1	2	1	2	2	0	1	1	0	1	1	1	1	1	0	0	0	0	0	0	0	0	0	0	2	1	1	2	2	0	0	0	0		0	0	1
ARIC|g46568.t1	2	2	1	1	2	2	0	0	0	1	1	1	1	1	0	1	0	0	0	1	1	0	0	0	1	1	0	1	0	1	0	1	0		0	0	1
ARIC|g46637.t1	1	4	1	1	0	0	0	0	0	2	2	3	2	0	0	0	1	1	0	0	0	1	0	0	1	1	1	1	0	0	0	0	0		0	0	1
ARIC|g46710.t1	2	4	1	2	1	3	0	0	0	0	0	0	0	0	0	0	0	0	0	0	0	0	0	0	0	0	0	0	0	0	0	0	0		0	1	0
ARIC|g46739.t1	2	0	0	0	0	2	0	0	1	0	0	0	0	1	0	1	0	0	0	0	0	0	0	0	0	0	1	0	1	0	0	0	0		0	0	1
ARIC|g46754.t1	3	2	1	1	1	2	0	0	1	0	0	0	0	0	0	0	0	0	0	0	1	2	0	1	0	0	0	1	0	1	0	1	1		0	0	1
ARIC|g47040.t1	2	4	5	5	4	0	0	0	0	0	0	0	0	0	0	0	0	0	0	0	0	0	0	0	0	0	0	0	0	0	0	0	0		0	1	0
ARIC|g47041.t1	3	3	4	3	3	6	0	0	0	0	0	0	0	0	0	0	0	0	0	0	0	0	0	0	0	0	0	0	0	0	0	0	0		0	1	0
ARIC|g47117.t1	6	1	1	2	2	0	0	0	0	0	0	0	0	0	0	0	0	0	0	0	0	0	0	0	0	0	0	0	0	2	2	2	2		0	0	1
ARIC|g47221.t1	1	2	3	3	4	1	0	0	1	1	0	0	0	1	1	1	1	1	1	0	0	0	0	0	0	0	0	0	0	0	0	1	1		0	0	1
ARIC|g47359.t1	3	1	2	2	3	6	0	0	0	0	0	0	0	0	0	0	0	0	0	0	0	0	0	0	0	0	0	0	0	0	0	0	0		0	1	0
ARIC|g47364.t1	1	1	2	2	2	3	0	0	0	3	3	4	2	0	0	0	0	0	0	0	0	0	0	0	0	0	0	0	0	0	0	0	0		0	0	1
ARIC|g47369.t1	1	2	3	3	3	2	0	1	0	1	2	2	3	0	0	0	0	0	0	0	0	0	0	0	0	0	0	0	0	0	0	0	0		0	0	1
ARIC|g47440.t1	5	0	1	1	1	10	0	0	0	0	0	0	0	0	0	0	0	0	0	0	0	0	0	0	0	0	0	0	0	0	0	0	0		0	1	0
ARIC|g47637.t1	6	0	0	0	0	7	2	2	0	0	0	0	0	0	0	0	0	0	0	0	0	0	0	0	0	0	0	0	0	0	1	1	2		0	0	1
ARIC|g47768.t1	1	1	1	0	2	2	0	0	0	1	1	1	1	0	0	0	0	0	0	2	2	1	1	1	0	0	0	0	0	2	1	1	1		0	0	1
ARIC|g48113.t1	2	6	1	2	4	1	0	0	1	0	0	0	0	1	1	1	0	0	1	0	0	0	1	0	0	0	0	0	0	0	0	0	0		0	0	1
ARIC|g48609.t1	4	0	3	3	2	0	0	0	0	0	0	0	0	0	0	0	0	0	0	2	1	1	1	0	0	0	0	0	0	1	1	2	2		0	0	1
ARIC|g48704.t1	2	1	4	3	2	0	3	5	0	0	0	0	0	0	0	0	0	0	0	1	1	0	0	0	0	0	0	0	0	0	0	0	0		0	0	1
ARIC|g48852.t1	1	0	0	0	0	0	0	0	0	0	0	0	0	1	1	0	0	0	0	1	1	2	1	1	1	2	2	0	2	3	1	2	2		0	0	1
ARIC|g48873.t1	4	0	1	0	0	4	0	0	0	0	0	0	0	0	0	0	0	0	0	1	1	1	0	0	0	0	0	0	0	2	3	2	2		0	0	1
ARIC|g49019.t1	9	0	1	0	0	1	0	0	1	0	0	0	0	0	1	1	0	0	1	1	0	0	0	1	1	1	1	1	1	0	0	0	0		0	0	1
ARIC|g49021.t1	15	0	0	0	0	1	0	0	0	0	0	0	0	0	1	2	0	0	1	0	0	0	0	0	0	0	0	0	0	0	0	0	0		0	0	1
ARIC|g49024.t1	1	1	2	1	2	2	0	0	0	0	1	1	1	1	1	0	0	0	0	1	1	1	1	1	0	0	0	0	0	1	0	2	1		0	0	1
ARIC|g49590.t1	6	1	1	2	2	0	0	0	0	0	0	0	0	0	0	1	1	1	1	0	0	0	0	0	0	0	0	0	0	0	0	0	0		0	0	1
ARIC|g49777.t1	1	0	0	0	0	1	0	0	0	2	2	2	2	1	1	1	0	1	1	1	1	0	1	1	0	1	1	0	0	0	1	1	1		0	0	1
ARIC|g49796.t1	2	3	1	1	1	2	0	0	0	0	0	0	0	1	1	1	1	1	0	0	0	0	0	0	1	1	1	1	1	0	0	0	0		0	0	1
ARIC|g49838.t1	2	3	2	2	4	3	0	0	0	0	0	0	0	0	0	0	0	0	0	0	0	0	0	0	0	0	0	0	0	0	0	0	0		0	1	0
ARIC|g49907.t1	2	0	0	0	0	3	0	0	1	2	2	1	1	1	1	1	1	1	1	1	1	0	1	1	0	0	0	0	0	1	0	0	0		0	0	1
ARIC|g49921.t1	3	1	1	2	3	2	0	0	0	1	0	3	0	0	0	0	0	0	0	0	0	0	0	0	0	0	0	0	0	1	1	1	0		0	0	1
ARIC|g50087.t1	2	1	1	1	1	2	0	0	1	2	2	2	2	0	0	0	0	0	0	0	1	1	0	0	0	0	0	0	0	2	1	1	1		0	0	1
ARIC|g50535.t1	2	1	1	1	1	0	0	1	0	1	1	1	0	0	0	0	0	0	0	2	1	1	1	1	0	0	0	0	0	2	2	1	1		0	0	1
ARIC|g50631.t1	2	0	2	1	1	1	0	0	1	1	1	1	1	1	0	1	0	0	1	1	1	1	1	1	0	0	0	0	0	1	1	1	1		0	0	1
ARIC|g50695.t1	2	0	0	0	0	4	0	0	0	2	1	1	1	0	0	0	0	0	0	1	2	2	0	1	0	0	0	0	0	1	1	1	1		0	0	1
ARIC|g50774.t1	2	1	0	0	1	2	0	0	0	2	2	3	2	0	0	0	0	0	0	1	1	1	1	1	0	0	0	0	0	1	1	1	1		0	0	1
ARIC|g51077.t1	9	1	1	0	1	2	0	0	0	0	0	0	0	0	0	1	0	0	1	1	0	0	0	1	1	1	1	1	1	0	0	0	0		0	0	1
ARIC|g51103.t1	4	0	0	0	0	0	0	0	0	1	0	2	0	1	1	1	1	1	1	1	0	2	0	0	0	0	0	0	0	2	1	2	2		0	0	1
ARIC|g51137.t1	6	0	0	0	0	1	0	0	0	0	0	0	0	0	0	1	0	0	1	0	1	0	0	0	0	0	0	0	0	0	0	0	0		0	0	1
ARIC|g51225.t1	4	2	1	2	1	1	0	0	0	1	1	1	1	0	0	0	0	0	0	0	0	0	0	0	0	0	0	0	0	0	0	0	0		0	0	1
ARIC|g51226.t1	2	0	1	1	1	5	0	0	0	1	1	1	1	0	0	0	0	0	0	1	1	0	1	1	1	1	1	1	1	0	0	0	0		0	0	1
ARIC|g51256.t1	8	0	0	1	0	1	0	0	0	0	0	0	0	0	1	1	0	0	1	1	0	0	1	1	1	1	1	1	1	0	0	0	0		0	0	1
ARIC|g51257.t1	9	0	0	0	0	0	0	0	0	0	0	0	0	0	1	1	0	0	1	0	0	0	0	0	0	0	0	0	0	0	0	0	0		0	0	1
ARIC|g51304.t1	7	1	1	2	1	2	0	0	1	0	0	0	0	0	1	1	0	0	1	0	0	0	0	0	1	1	1	1	1	0	0	0	0		0	0	1
ARIC|g51434.t1	1	0	1	0	1	3	0	1	1	3	0	1	0	1	0	1	0	0	0	0	0	0	0	0	1	1	1	1	1	1	1	1	1		0	0	1
ARIC|g51435.t1	5	2	5	2	5	2	0	0	0	0	0	0	0	0	0	0	0	0	0	0	0	0	0	0	0	0	0	0	0	0	0	0	0		0	1	0
ARIC|g51442.t1	2	1	1	0	2	2	1	1	1	0	1	1	1	0	0	0	0	0	0	1	1	1	1	1	0	0	0	0	0	1	1	2	1		0	0	1
ARIC|g51530.t1	8	4	2	3	3	2	0	0	0	0	0	0	0	0	0	0	0	0	2	0	0	0	0	0	0	0	0	0	0	0	0	0	0		0	0	1
ARIC|g51803.t1	12	0	0	1	0	1	0	0	1	1	0	1	0	0	0	0	1	1	0	0	0	0	0	0	0	0	0	0	0	0	0	0	0		0	0	1
ARIC|g51804.t1	8	1	0	0	1	2	0	0	0	1	0	1	0	0	0	0	0	0	0	1	0	1	0	1	2	2	2	2	2	0	1	0	0		0	0	1
ARIC|g51868.t1	6	0	0	1	2	1	0	0	2	0	0	0	0	1	1	1	0	0	1	0	0	0	0	0	2	2	2	2	2	0	0	0	0		0	0	1
ARIC|g51903.t1	3	2	3	3	3	1	0	0	0	0	0	0	0	1	1	1	0	0	1	0	1	0	1	0	0	0	0	0	1	0	0	0	0		0	0	1
ARIC|g51958.t1	7	0	7	5	3	2	0	0	0	0	0	0	0	0	0	0	0	0	2	0	0	0	0	0	0	0	0	0	0	0	0	0	0		0	0	1
ARIC|g52002.t1	13	0	0	0	0	2	0	0	0	0	0	0	0	0	1	3	0	0	2	2	1	0	0	2	0	0	0	0	0	0	0	0	0		0	0	1
ARIC|g52031.t1	8	0	1	0	1	7	0	0	0	0	0	0	0	0	0	0	0	0	0	0	0	0	0	0	0	0	0	0	0	0	0	0	0		0	1	0
ARIC|g52178.t1	12	0	0	0	0	1	0	0	0	0	0	0	0	0	1	2	1	0	1	1	1	0	0	1	0	0	0	0	0	0	0	0	0		0	0	1
ARIC|g52223.t1	3	0	0	0	0	0	1	1	2	1	1	1	1	0	0	0	1	0	0	2	1	2	1	1	0	0	0	0	0	1	1	1	1		0	0	1
ARIC|g52243.t1	10	1	0	0	1	2	0	0	0	0	0	0	0	0	1	2	0	1	1	1	1	0	0	1	0	0	0	0	0	0	0	0	0		0	0	1
ARIC|g52348.t1	13	0	0	0	0	1	0	0	0	0	0	0	0	0	1	2	0	0	1	1	1	0	0	1	0	0	0	0	0	0	0	0	0		0	0	1
ARIC|g52445.t1	2	6	4	4	3	0	0	0	1	0	0	0	0	0	0	0	0	0	0	0	0	0	0	0	1	1	1	1	1	0	0	0	0		0	0	1
ARIC|g52522.t1	14	0	0	0	0	1	0	0	0	0	0	0	0	0	1	3	0	0	1	1	1	0	0	1	0	0	0	0	0	0	0	0	0		0	0	1
ARIC|g52590.t1	13	0	0	0	0	1	0	0	0	0	0	0	0	0	1	2	0	0	1	1	1	0	0	1	0	0	0	0	0	0	0	0	0		0	0	1
ARIC|g52593.t1	11	0	0	0	0	1	0	0	0	0	0	0	0	0	0	0	0	0	0	2	1	0	0	1	1	1	1	1	1	0	0	0	0		0	0	1
ARIC|g52925.t1	2	0	1	0	0	2	0	0	1	1	2	2	2	1	1	1	1	0	1	0	0	1	1	0	1	0	0	1	0	1	0	1	1		0	0	1
ARIC|g52926.t1	2	3	1	1	1	2	0	0	1	0	0	0	0	1	1	1	0	0	1	1	1	1	1	1	0	0	0	0	0	1	1	1	1		0	0	1
ARIC|g53253.t1	2	1	2	1	1	2	0	0	0	1	1	1	1	1	0	0	0	1	0	1	1	1	1	1	1	1	0	0	0	1	0	1	1		0	0	1
ARIC|g53373.t1	2	1	1	1	1	1	1	1	0	0	1	0	1	1	1	1	1	1	1	1	1	0	0	1	1	0	1	0	0	1	0	0	0		0	0	1
ARIC|g53568.t1	2	3	1	1	1	0	0	0	0	0	1	1	1	1	1	0	1	1	0	0	1	1	1	0	0	0	0	0	0	2	1	1	1		0	0	1
ARIC|g53723.t1	2	1	1	1	1	2	0	0	0	1	1	1	1	0	0	0	0	0	0	1	1	0	1	1	1	1	1	1	0	1	0	1	1		0	0	1
ARIC|g53816.t1	2	1	0	0	1	2	0	0	0	1	1	1	1	1	1	1	1	1	1	1	1	0	1	0	1	1	1	1	1	0	0	0	0		0	0	1
ARIC|g53944.t1	2	2	0	0	1	4	0	0	0	1	0	0	1	1	1	1	1	1	1	0	0	0	0	0	1	1	1	1	1	1	0	1	0		0	0	1
ARIC|g54124.t1	2	1	2	2	3	0	0	0	0	4	2	0	0	0	0	0	0	0	0	0	0	1	1	2	0	0	0	0	0	1	1	1	1		0	0	1
ARIC|g54144.t1	2	1	1	1	1	0	0	0	0	1	1	1	1	0	0	0	0	0	0	1	1	1	1	1	1	1	1	1	0	2	1	1	1		0	0	1
ARIC|g54564.t1	2	2	1	1	1	2	0	0	0	0	0	0	0	1	1	1	1	1	1	1	1	1	1	0	1	1	1	1	1	0	0	0	0		0	0	1
ARIC|g54650.t1	2	0	0	0	0	2	0	0	0	1	1	1	1	1	1	0	0	0	0	1	1	1	1	1	1	1	1	1	1	1	1	1	1		0	0	1
ARIC|g55084.t1	4	1	1	1	1	0	0	0	0	1	1	1	1	1	1	1	1	1	1	1	1	1	0	1	0	0	0	0	0	0	0	0	1		0	0	1
ARIC|g55570.t1	2	1	1	2	1	2	0	0	0	1	1	1	1	0	0	0	0	0	0	1	2	1	2	1	0	0	0	0	0	1	1	1	1		0	0	1
ARIC|g55571.t1	2	1	1	1	2	2	0	0	0	1	1	1	0	1	1	1	1	1	1	1	0	1	0	1	0	0	0	0	0	1	1	1	0		0	0	1
																																			0	21	351

## Sheet: Av.T7
gene	Ar_ARIC	As_10x_p	As_ASTE804	As_ASTE805	As_ASTE806	Av_AVAG	Dc_DCAR505	Dc_DCAR706	Rc_RMAC	Rd_10x_p	Rd_RSOR408	Rd_RSOR410	Rd_RSOR504	Rg_MAG1	Rg_MAG2	Rg_MAG3	Rg_RM15	Rg_RM9	Rg_RMAG	Rp_RPSE411	Rp_RPSE503	Rp_RPSE806	Rp_RPSE809	Rp_RPSE812	Rs_AK11	Rs_AK15	Rs_AK16	Rs_AK27	Rs_RS1	Rw_10x_p	Rw_RSIL801	Rw_RSIL802	Rw_RSIL804		Lineage specific	Genus specific	Found in other genera
AVAG|g515.t1	1	2	0	1	1	2	0	0	0	1	1	1	1	1	1	1	0	0	1	1	1	1	1	1	0	0	0	0	0	1	1	1	1		0	0	1
AVAG|g843.t1	2	0	1	0	2	2	0	0	0	0	1	0	0	1	1	1	1	1	1	1	1	1	1	1	1	1	1	1	1	0	0	0	0		0	0	1
AVAG|g1010.t1	2	2	0	0	1	2	0	0	0	1	1	1	1	0	0	0	0	0	0	1	1	1	1	1	1	1	1	1	1	1	1	1	0		0	0	1
AVAG|g1175.t1	3	3	3	4	2	6	0	1	0	0	0	0	0	0	0	0	0	0	0	0	0	1	0	0	0	0	0	0	0	0	0	0	0		0	0	1
AVAG|g1943.t1	0	2	0	0	2	2	0	0	0	1	1	1	0	1	1	1	1	1	1	1	1	1	1	1	1	0	0	0	0	1	1	1	1		0	0	1
AVAG|g2005.t1	0	0	0	0	0	11	0	0	0	2	1	1	1	0	0	0	0	0	0	1	1	1	0	0	0	0	0	0	0	1	1	1	2		0	0	1
AVAG|g2247.t1	2	1	2	2	1	3	0	0	0	0	0	0	0	0	0	0	0	0	0	2	2	1	2	1	0	0	0	0	0	1	1	1	1		0	0	1
AVAG|g2701.t1	2	0	0	0	0	1	0	0	1	1	1	1	1	1	1	0	0	0	0	1	1	1	1	1	1	1	1	1	1	1	1	1	1		0	0	1
AVAG|g2898.t1	0	0	5	2	1	2	3	3	1	1	0	0	0	0	0	0	0	0	0	2	1	1	1	2	0	0	0	0	0	0	0	0	0		0	0	1
AVAG|g4521.t1	2	1	1	2	2	2	0	0	1	1	1	1	1	0	0	0	0	0	0	1	1	1	1	1	0	0	0	0	0	1	1	0	1		0	0	1
AVAG|g5257.t1	2	0	0	0	0	4	0	0	0	0	1	3	1	0	0	0	0	0	0	0	0	0	1	0	1	0	1	0	1	1	2	2	2		0	0	1
AVAG|g5280.t1	2	0	0	0	0	4	0	0	0	1	1	2	1	0	0	0	0	0	0	0	0	0	1	0	1	0	1	1	0	1	2	2	2		0	0	1
AVAG|g5334.t1	1	5	2	2	1	3	0	0	1	1	0	0	0	1	1	1	1	1	1	0	0	1	0	0	0	0	0	0	0	0	0	0	0		0	0	1
AVAG|g5397.t1	2	0	1	1	1	2	1	1	1	1	1	1	1	0	0	0	0	0	0	1	1	1	1	1	0	0	0	0	0	1	1	1	1		0	0	1
AVAG|g5967.t1	2	1	1	0	1	2	0	0	1	2	1	1	1	0	0	0	0	0	0	2	1	1	1	1	1	0	0	0	0	1	1	1	1		0	0	1
AVAG|g6810.t1	2	2	1	0	1	4	0	0	0	0	0	0	0	1	1	1	1	1	1	1	1	0	0	0	1	1	1	2	1	0	0	0	0		0	0	1
AVAG|g6934.t1	2	2	1	1	0	2	0	0	1	1	3	1	3	1	0	0	0	0	0	0	0	1	0	0	0	0	1	0	0	1	1	1	1		0	0	1
AVAG|g7630.t1	0	2	1	1	0	1	0	0	0	0	0	0	0	0	0	0	0	0	0	0	0	1	0	0	0	0	0	0	0	1	2	1	1		0	0	1
AVAG|g7680.t1	4	1	1	2	1	4	1	1	0	2	0	0	0	0	0	0	0	0	0	0	0	0	0	0	1	1	1	1	1	1	0	0	0		0	0	1
AVAG|g7736.t1	1	1	1	1	1	1	0	0	0	0	0	0	0	0	0	0	0	0	0	0	0	0	0	0	0	0	0	0	0	0	0	0	0		0	1	0
AVAG|g7853.t1	2	1	0	0	1	2	0	0	0	1	1	1	1	1	1	1	1	1	1	1	0	1	1	1	0	0	1	0	0	1	1	1	0		0	0	1
AVAG|g8340.t1	2	3	1	1	1	2	0	0	0	0	1	1	1	1	1	1	1	1	1	1	1	0	1	0	0	0	0	0	0	1	1	1	0		0	0	1
AVAG|g8704.t1	1	2	3	3	3	9	1	1	0	0	0	0	0	0	0	0	0	0	0	0	0	0	0	0	0	0	0	0	0	0	0	0	0		0	0	1
AVAG|g8740.t1	1	0	1	1	0	2	0	0	1	1	0	0	0	1	1	2	1	1	1	1	1	0	1	1	1	1	1	1	1	0	0	0	0		0	0	1
AVAG|g10202.t1	0	0	0	0	0	3	1	1	0	1	1	1	1	0	1	0	1	1	1	2	2	1	1	2	0	0	0	0	0	1	1	1	1		0	0	1
AVAG|g10470.t1	0	0	0	0	0	1	0	0	0	0	0	0	0	2	2	3	1	1	0	0	0	1	0	0	2	1	0	1	0	0	0	0	1		0	0	1
AVAG|g11164.t1	1	1	1	1	1	2	0	0	0	0	0	1	0	1	1	1	2	1	1	0	0	1	0	0	1	1	1	1	1	1	1	1	0		0	0	1
AVAG|g11232.t1	2	1	1	1	1	2	0	0	1	1	0	0	0	1	1	2	1	1	1	1	1	0	1	1	1	0	0	1	0	0	0	0	0		0	0	1
AVAG|g11253.t1	2	3	1	1	1	2	0	0	0	0	0	0	0	1	1	1	1	1	0	0	0	0	0	0	1	1	1	1	1	0	0	0	0		0	0	1
AVAG|g11298.t1	2	2	1	1	1	2	0	0	0	0	0	0	0	0	0	0	0	0	0	0	0	0	0	0	0	0	0	0	0	0	0	0	0		0	1	0
AVAG|g12150.t1	2	1	1	1	1	2	0	0	1	1	0	0	0	1	1	2	1	1	1	1	1	0	1	1	1	0	0	1	0	0	0	0	0		0	0	1
AVAG|g12172.t1	2	3	1	1	1	2	0	0	0	0	0	0	0	1	1	1	1	1	0	0	0	0	0	0	1	1	1	1	1	0	0	0	0		0	0	1
AVAG|g13392.t1	2	1	1	1	1	1	1	1	0	0	0	0	0	2	2	2	1	1	1	0	0	0	0	0	1	1	1	1	1	0	0	0	0		0	0	1
AVAG|g14338.t1	1	8	4	6	3	2	0	0	0	0	0	0	0	0	0	0	0	0	0	0	0	0	0	0	0	0	0	0	0	0	0	0	0		0	1	0
AVAG|g14631.t1	2	1	0	0	1	2	0	0	2	1	1	1	1	0	0	0	0	0	0	2	2	2	2	1	0	0	0	0	0	1	1	1	0		0	0	1
AVAG|g14892.t1	2	2	0	1	0	2	1	1	1	0	1	2	1	0	0	0	0	0	0	1	1	1	2	1	0	0	1	0	0	1	0	1	1		0	0	1
AVAG|g16346.t1	2	0	1	0	0	2	0	0	1	1	2	2	2	1	1	1	1	0	1	0	0	1	1	0	1	0	0	1	0	1	0	1	1		0	0	1
AVAG|g18119.t1	1	2	1	0	1	2	0	0	0	1	1	1	1	0	0	0	0	0	0	2	2	1	1	1	0	0	0	0	0	2	1	1	1		0	0	1
AVAG|g18212.t1	2	1	1	1	1	2	0	0	0	1	1	1	1	1	1	1	0	0	0	1	1	1	1	1	0	0	0	0	0	1	1	1	1		0	0	1
AVAG|g18807.t1	0	1	1	1	0	2	0	0	0	1	1	1	1	1	1	1	1	2	1	1	1	1	1	1	0	0	0	0	0	1	1	1	1		0	0	1
AVAG|g18984.t1	2	1	1	1	1	2	0	0	1	2	1	1	1	1	0	0	0	0	0	1	1	0	1	1	1	1	1	1	1	0	0	0	0		0	0	1
AVAG|g19144.t1	2	0	0	0	0	4	0	0	0	2	1	1	1	0	0	0	0	0	0	1	2	2	0	1	0	0	0	0	0	1	1	1	1		0	0	1
AVAG|g19439.t1	4	2	1	3	2	7	1	0	0	0	0	0	0	0	0	0	0	0	0	0	0	0	0	0	0	0	0	0	0	0	0	0	0		0	0	1
AVAG|g19490.t1	2	1	1	1	1	2	0	0	0	0	0	0	0	1	1	1	1	1	1	0	0	1	0	0	1	1	1	1	2	1	1	0	1		0	0	1
AVAG|g19695.t1	2	2	1	1	1	2	0	0	1	1	0	1	1	1	1	1	1	1	1	0	0	0	0	0	1	1	1	1	1	0	0	0	0		0	0	1
AVAG|g20522.t1	1	1	0	0	0	2	0	0	1	0	1	2	0	0	1	1	1	0	0	1	1	2	2	1	0	0	0	0	0	2	1	1	2		0	0	1
AVAG|g21133.t1	0	2	1	1	1	2	0	0	0	1	1	1	1	1	1	1	1	1	1	0	0	1	1	0	1	0	1	0	0	1	1	1	1		0	0	1
AVAG|g21268.t1	1	0	1	1	1	4	1	1	1	0	0	0	0	0	0	0	1	1	0	1	1	0	1	1	1	1	0	1	1	1	1	0	0		0	0	1
AVAG|g21372.t1	1	0	0	0	0	4	1	2	0	0	0	0	0	0	0	0	0	1	0	2	2	1	1	1	0	0	0	0	0	0	0	0	0		0	0	1
AVAG|g22189.t1	1	2	1	1	1	2	0	0	1	0	0	1	0	1	1	1	1	1	1	1	1	0	1	1	1	1	1	1	1	0	0	0	0		0	0	1
AVAG|g23487.t1	1	2	2	2	1	2	0	0	1	0	0	0	0	1	1	1	1	1	1	0	0	1	0	0	1	1	1	1	1	0	0	0	0		0	0	1
AVAG|g23724.t1	1	0	0	1	0	3	1	1	0	0	1	0	0	0	0	0	0	0	0	3	3	0	5	4	0	0	0	0	0	0	0	0	1		0	0	1
AVAG|g23829.t1	1	0	0	0	0	7	0	0	0	0	0	0	0	1	1	2	1	1	1	0	0	3	0	0	0	0	0	0	0	2	2	2	1		0	0	1
AVAG|g23840.t1	0	3	2	1	1	2	0	0	0	0	1	1	0	1	1	1	1	1	1	1	1	0	0	1	1	1	1	1	1	0	0	0	0		0	0	1
AVAG|g24967.t1	0	0	0	0	0	2	0	0	1	2	1	1	1	0	1	0	1	0	1	1	1	1	1	1	1	1	1	1	1	1	1	1	1		0	0	1
AVAG|g25540.t1	4	1	1	2	1	4	1	1	0	2	0	0	0	1	0	1	0	0	1	0	0	0	0	0	1	0	1	0	0	1	0	0	0		0	0	1
AVAG|g26025.t1	2	3	1	1	1	2	0	0	0	0	1	1	1	1	1	1	1	1	1	1	1	0	1	0	0	0	0	0	0	1	1	1	0		0	0	1
AVAG|g26350.t1	2	2	0	0	1	2	1	1	1	1	1	1	1	1	1	1	0	0	0	0	0	0	1	1	1	1	1	1	1	0	0	0	0		0	0	1
AVAG|g26536.t1	2	1	2	3	3	3	0	0	0	0	0	0	0	0	0	0	0	0	0	1	1	1	1	1	0	0	0	0	0	1	1	1	1		0	0	1
AVAG|g27178.t1	2	0	0	1	0	2	0	0	1	1	1	1	1	0	0	0	0	0	0	1	2	0	2	2	0	0	0	0	0	1	1	2	0		0	0	1
AVAG|g27596.t1	2	1	1	1	1	2	0	0	0	0	0	0	0	1	1	1	1	1	1	0	0	1	0	0	1	1	1	1	2	1	1	0	1		0	0	1
AVAG|g27673.t1	2	1	1	1	1	2	0	0	0	0	0	0	0	2	2	2	2	1	2	0	0	0	0	0	1	1	1	1	1	0	0	0	0		0	0	1
AVAG|g28534.t1	2	3	2	5	3	2	0	0	1	0	0	0	0	0	0	0	0	0	0	1	0	1	0	0	0	0	0	0	0	0	1	1	1		0	0	1
AVAG|g28891.t1	4	2	1	1	1	4	0	0	0	1	1	1	1	0	0	0	0	0	0	1	0	1	0	0	0	0	0	0	0	1	1	1	1		0	0	1
AVAG|g29424.t1	0	2	1	3	1	3	0	0	0	0	0	0	0	0	0	0	0	0	0	0	0	0	0	0	0	0	0	0	0	0	0	0	0		0	1	0
AVAG|g29953.t1	0	2	0	1	1	3	1	1	0	2	3	3	3	0	0	0	0	0	0	1	1	1	1	1	0	0	0	0	0	0	0	0	0		0	0	1
AVAG|g30005.t1	0	2	0	0	2	2	0	0	0	1	1	1	0	1	1	1	1	1	1	1	1	1	1	1	1	0	0	0	0	1	1	1	1		0	0	1
AVAG|g30056.t1	0	0	5	2	1	2	2	2	0	1	1	0	0	0	0	0	0	0	0	1	2	1	0	2	0	0	1	0	0	1	0	0	1		0	0	1
AVAG|g30102.t1	2	2	1	1	0	2	0	0	1	1	0	0	0	1	1	2	1	1	0	2	1	1	0	1	0	0	0	0	0	1	0	1	0		0	0	1
AVAG|g30339.t1	0	1	1	1	1	2	1	1	0	0	1	1	2	1	0	0	0	0	0	1	1	2	1	1	0	0	0	0	0	1	1	2	2		0	0	1
AVAG|g30350.t1	0	1	1	1	1	2	1	1	0	0	1	0	2	1	1	1	1	1	1	0	0	2	0	0	0	0	0	0	0	1	1	2	2		0	0	1
AVAG|g31054.t1	2	1	1	2	2	2	0	0	1	1	1	1	1	0	0	0	0	0	0	1	1	1	1	1	0	0	0	0	0	1	1	0	1		0	0	1
AVAG|g32955.t1	0	0	1	0	1	4	0	1	1	3	0	1	0	1	0	1	0	0	0	0	0	0	0	0	1	1	1	1	1	1	1	1	1		0	0	1
AVAG|g32958.t1	0	0	1	0	1	4	0	1	1	3	0	1	0	1	0	1	0	0	0	0	0	0	0	0	1	1	1	1	1	1	1	1	1		0	0	1
AVAG|g33563.t1	0	2	1	3	1	3	0	0	0	0	0	0	0	0	0	0	0	0	0	0	0	0	0	0	0	0	0	0	0	0	0	0	0		0	1	0
AVAG|g33630.t1	2	0	1	0	0	2	0	0	1	1	2	2	2	1	1	1	1	0	1	0	0	1	1	0	1	0	0	1	0	1	0	1	1		0	0	1
AVAG|g33774.t1	2	2	1	3	1	1	0	0	0	0	1	1	1	0	1	0	0	0	0	1	1	1	1	1	1	0	0	0	1	1	1	1	0		0	0	1
AVAG|g33847.t1	2	0	0	0	0	4	0	0	0	2	1	1	1	0	0	0	0	0	0	1	2	2	0	1	0	0	0	0	0	1	1	1	1		0	0	1
AVAG|g34254.t1	0	2	2	2	2	2	0	0	0	0	0	0	0	1	1	1	0	0	1	0	0	1	0	0	0	0	0	0	0	2	2	2	1		0	0	1
AVAG|g34260.t1	0	3	1	1	0	1	0	1	0	0	1	1	1	1	1	1	1	1	1	0	0	0	0	0	1	1	1	1	1	1	1	1	1		0	0	1
AVAG|g34705.t1	1	5	3	3	3	6	0	0	0	1	0	0	0	0	0	0	0	0	0	0	0	0	0	0	0	0	0	0	0	0	0	0	0		0	0	1
AVAG|g35422.t1	0	1	1	2	1	2	0	0	0	1	0	1	2	1	1	1	1	1	1	0	0	0	0	0	1	0	1	1	0	0	1	1	1		0	0	1
AVAG|g35707.t1	2	0	0	0	0	4	0	0	0	1	1	2	1	0	0	0	0	0	0	0	0	0	1	0	1	0	1	1	0	1	2	2	2		0	0	1
AVAG|g35761.t1	0	3	3	2	2	2	0	0	0	1	1	1	1	1	1	1	1	1	1	0	0	1	0	0	0	0	0	0	0	0	1	0	0		0	0	1
AVAG|g35968.t1	1	1	0	0	0	2	0	0	1	0	1	2	0	0	1	1	1	0	0	1	1	2	2	1	0	0	0	0	0	2	1	1	2		0	0	1
AVAG|g36370.t1	2	2	1	0	1	2	0	0	0	0	1	2	0	0	0	0	0	0	0	1	1	2	2	1	0	0	0	1	0	2	0	0	2		0	0	1
AVAG|g37032.t1	2	0	1	0	2	2	0	0	0	0	1	0	0	1	1	1	1	1	1	1	1	1	1	1	1	1	1	1	1	0	0	0	0		0	0	1
AVAG|g37994.t1	0	0	0	0	0	3	0	0	0	1	1	1	1	1	1	1	1	1	1	1	1	0	0	1	2	2	2	2	1	0	0	0	0		0	0	1
AVAG|g38316.t1	1	1	1	1	1	2	0	0	2	0	1	0	0	0	1	0	1	1	0	1	0	0	1	0	2	1	2	2	1	1	0	0	0		0	0	1
AVAG|g39023.t1	2	2	0	0	1	2	1	1	1	1	1	1	1	1	1	1	1	0	1	0	0	0	0	0	1	1	1	1	1	0	0	0	0		0	0	1
AVAG|g39143.t1	1	1	1	0	1	2	0	1	0	0	1	0	1	0	1	1	0	0	1	1	0	2	1	0	0	0	0	0	0	2	2	2	1		0	0	1
AVAG|g40265.t1	1	0	1	1	0	2	0	0	1	1	0	0	0	1	1	2	1	1	1	1	1	0	1	1	1	1	1	1	1	0	0	0	0		0	0	1
AVAG|g40311.t1	1	0	1	1	1	2	0	0	0	1	1	1	1	1	1	0	1	1	1	0	0	1	0	0	1	1	0	1	1	1	1	0	1		0	0	1
AVAG|g40518.t1	2	2	1	1	2	2	0	0	0	1	1	1	1	0	0	0	0	0	0	1	1	0	0	0	1	1	1	1	1	1	0	1	0		0	0	1
AVAG|g40934.t1	0	1	1	2	1	2	0	0	0	1	0	1	2	1	1	1	1	1	1	0	0	0	0	0	1	0	1	0	0	1	1	1	1		0	0	1
AVAG|g41355.t1	2	2	1	0	1	2	0	0	0	0	1	2	0	0	0	0	1	0	0	1	0	2	2	1	0	0	0	1	0	2	0	0	2		0	0	1
AVAG|g41881.t1	6	1	1	2	1	7	1	0	0	2	0	0	0	0	0	0	0	0	0	0	0	0	0	0	0	0	0	0	0	1	0	0	0		0	0	1
AVAG|g42240.t1	4	2	2	2	3	2	1	1	2	1	0	0	1	0	0	1	0	0	0	0	0	0	0	0	0	0	0	0	0	0	0	0	0		0	0	1
AVAG|g42248.t1	2	1	1	1	1	2	0	0	0	0	0	0	0	2	2	2	2	1	2	0	0	0	0	0	1	1	1	1	1	0	0	0	0		0	0	1
AVAG|g42380.t1	1	2	0	1	1	2	0	0	0	1	1	1	1	1	1	1	0	0	1	1	1	1	1	1	0	0	0	0	0	1	1	1	1		0	0	1
AVAG|g42429.t1	0	3	4	2	2	6	0	0	0	1	1	1	1	0	0	0	0	0	0	1	1	1	0	0	0	0	0	0	0	0	0	1	0		0	0	1
AVAG|g42556.t1	0	2	0	1	1	3	1	1	0	2	3	2	2	0	0	0	0	0	0	1	1	1	1	0	0	0	0	0	0	1	0	1	1		0	0	1
AVAG|g42824.t1	1	4	4	3	3	6	0	0	0	0	0	0	0	0	0	0	0	0	0	0	0	1	0	0	0	0	0	0	0	0	1	1	1		0	0	1
AVAG|g43012.t1	2	3	2	5	3	2	0	0	1	0	0	0	0	0	0	0	0	0	0	1	0	1	0	0	0	0	0	0	0	0	1	1	1		0	0	1
AVAG|g43322.t1	2	1	1	1	2	2	0	0	1	1	1	1	1	0	0	0	0	0	0	1	1	1	1	1	0	0	0	0	0	1	1	1	1		0	0	1
AVAG|g43702.t1	1	2	1	0	1	2	0	0	0	1	1	1	1	0	0	0	0	0	0	2	2	1	1	1	0	0	0	0	0	2	1	1	1		0	0	1
AVAG|g43820.t1	0	1	0	0	0	2	0	0	0	1	1	1	1	0	0	0	0	0	0	2	2	2	2	2	0	0	0	0	0	2	2	2	2		0	0	1
AVAG|g43835.t1	4	1	2	2	1	7	1	1	0	0	0	0	0	0	0	0	0	0	0	0	0	0	0	0	0	0	0	0	0	0	0	0	0		0	0	1
AVAG|g44948.t1	1	3	1	1	2	4	0	0	0	3	1	2	2	0	0	0	0	0	0	1	1	0	0	1	0	0	0	0	0	0	0	0	0		0	0	1
AVAG|g45613.t1	0	1	0	0	0	4	0	0	0	2	2	2	2	0	0	0	0	0	0	2	1	2	1	1	0	0	0	0	0	1	1	1	2		0	0	1
AVAG|g45655.t1	2	2	1	1	2	2	0	0	0	3	2	2	2	1	1	1	1	0	1	0	0	0	0	0	0	0	0	0	0	0	0	0	0		0	0	1
AVAG|g47065.t1	0	2	0	1	1	3	1	1	0	2	3	3	3	0	0	0	0	0	0	1	0	1	0	0	0	0	0	0	0	1	0	1	1		0	0	1
AVAG|g47086.t1	0	0	0	0	0	2	0	0	0	0	0	0	0	0	0	0	0	0	0	0	0	0	0	0	0	0	0	0	0	0	0	1	0		0	0	1
AVAG|g47131.t1	0	0	1	1	1	2	0	0	0	0	0	1	0	1	1	1	1	1	1	0	1	1	1	1	1	1	1	1	1	1	1	2	0		0	0	1
AVAG|g47137.t1	1	8	3	5	5	2	0	0	0	0	0	0	0	0	0	0	0	0	0	0	0	0	0	0	0	0	0	0	0	0	0	0	0		0	1	0
AVAG|g47706.t1	2	1	1	1	1	1	0	0	0	1	1	0	0	1	1	1	1	1	1	1	1	0	1	1	1	1	1	1	1	0	0	0	0		0	0	1
AVAG|g47844.t1	1	3	6	8	5	2	0	0	0	0	0	0	0	0	0	0	0	0	0	0	0	0	0	0	0	0	0	0	0	0	0	0	0		0	1	0
AVAG|g48511.t1	4	2	1	1	2	6	1	2	0	0	0	0	0	0	0	0	0	0	0	0	0	0	0	0	0	0	0	0	0	0	0	0	0		0	0	1
AVAG|g49491.t1	1	5	3	3	3	6	0	0	0	1	0	0	0	0	0	0	0	0	0	0	0	0	0	0	0	0	0	0	0	0	0	0	0		0	0	1
AVAG|g49523.t1	1	3	3	3	3	2	0	1	0	0	1	1	2	0	0	0	0	0	0	0	1	0	1	1	0	0	0	0	0	0	0	0	0		0	0	1
AVAG|g49649.t1	2	0	1	1	1	2	1	1	1	1	1	1	1	0	0	0	0	0	0	1	1	1	1	1	0	0	0	0	0	1	1	1	1		0	0	1
AVAG|g49935.t1	0	1	1	0	0	23	0	0	0	0	0	0	0	0	0	0	0	0	0	0	0	0	0	0	0	0	0	0	0	0	0	0	0		0	1	0
AVAG|g50167.t1	2	0	0	0	0	4	0	0	0	1	1	3	1	0	0	0	0	0	0	0	0	0	1	0	1	0	1	0	0	1	2	2	2		0	0	1
AVAG|g50235.t1	2	2	0	0	1	2	0	0	0	1	1	1	1	0	0	0	0	0	0	1	1	1	1	1	1	1	1	1	1	1	1	1	0		0	0	1
AVAG|g50253.t1	0	3	3	1	1	4	0	0	0	1	1	1	1	0	0	0	0	0	0	1	1	2	1	1	0	0	0	0	0	0	1	1	1		0	0	1
AVAG|g51225.t1	4	2	2	2	2	6	0	0	0	0	0	0	0	0	0	0	0	0	0	0	0	0	0	0	0	0	0	0	0	0	0	0	0		0	1	0
AVAG|g51502.t1	0	0	0	0	0	2	1	2	0	0	0	0	0	0	0	0	0	1	0	2	2	1	1	1	0	0	0	0	0	0	0	0	0		0	0	1
AVAG|g51620.t1	2	2	3	4	3	2	0	0	0	0	1	0	1	0	0	0	0	0	0	1	1	0	0	1	0	0	0	0	0	0	0	0	1		0	0	1
AVAG|g51649.t1	2	1	1	1	1	2	0	0	0	1	1	2	0	0	0	0	0	0	1	1	0	1	0	0	1	1	1	1	0	2	2	0	0		0	0	1
AVAG|g51800.t1	2	1	1	1	1	2	0	0	0	1	2	2	2	0	0	0	0	0	0	1	1	1	1	1	0	0	0	0	0	1	1	1	1		0	0	1
AVAG|g52041.t1	1	2	2	1	1	4	1	2	0	0	0	0	0	0	0	0	0	0	0	1	1	1	1	1	0	0	0	0	0	1	1	0	1		0	0	1
AVAG|g52247.t1	0	1	0	0	0	4	0	0	0	2	2	2	2	0	0	0	0	0	0	2	1	2	1	1	0	0	0	0	0	1	1	1	2		0	0	1
AVAG|g52388.t1	2	2	1	2	1	4	0	0	0	0	0	0	0	0	0	0	0	0	0	0	0	0	0	0	0	0	0	0	0	0	0	0	0		0	1	0
AVAG|g52489.t1	1	3	3	3	3	2	0	1	0	0	1	1	2	0	0	0	0	0	0	0	1	0	1	1	0	0	0	0	0	0	0	0	0		0	0	1
AVAG|g52618.t1	1	1	1	1	1	2	0	0	2	0	1	0	0	0	0	0	1	1	0	1	0	0	1	0	2	1	2	2	2	1	0	0	0		0	0	1
AVAG|g53093.t1	3	2	2	2	1	3	1	1	0	0	0	0	0	0	0	0	0	0	0	0	0	1	0	0	0	0	0	0	0	1	1	1	1		0	0	1
AVAG|g53739.t1	3	2	2	2	3	10	0	0	0	0	0	0	0	0	0	0	0	0	0	0	0	0	0	0	0	0	0	0	0	0	0	0	0		0	1	0
AVAG|g53914.t1	2	1	1	1	1	2	1	1	1	0	0	1	0	1	1	1	1	1	1	0	0	0	0	0	1	1	1	1	1	0	0	0	0		0	0	1
AVAG|g54434.t1	2	0	0	0	0	3	0	0	0	1	1	1	1	1	1	1	1	1	1	1	1	0	1	1	1	1	1	1	1	0	0	0	0		0	0	1
AVAG|g54702.t1	1	3	3	2	4	4	0	0	0	0	1	0	0	0	0	0	0	0	0	0	0	1	0	0	0	0	0	0	0	2	0	0	2		0	0	1
AVAG|g54957.t1	3	1	0	1	1	10	0	0	3	0	0	0	0	0	1	1	1	1	1	0	1	0	0	0	0	0	0	0	0	0	0	0	0		0	0	1
AVAG|g56141.t1	0	1	0	0	0	1	0	0	1	2	0	1	1	0	0	0	0	0	0	1	1	2	2	1	0	0	0	0	0	5	2	2	2		0	0	1
AVAG|g58398.t1	2	0	0	0	0	4	0	0	0	2	1	1	1	0	0	0	0	0	0	1	2	2	0	1	0	0	0	0	0	1	1	1	1		0	0	1
AVAG|g59786.t1	2	1	2	3	3	3	0	0	0	0	0	0	0	0	0	0	0	0	0	1	1	1	1	1	0	0	0	0	0	1	1	1	1		0	0	1
AVAG|g64011.t1	2	0	0	0	0	4	0	0	0	2	1	1	1	0	0	0	0	0	0	1	2	2	0	1	0	0	0	0	0	1	1	1	1		0	0	1
																																			0	11	134

## Sheet: Av.T24
gene	Ar_ARIC	As_10x_p	As_ASTE804	As_ASTE805	As_ASTE806	Av_AVAG	Dc_DCAR505	Dc_DCAR706	Rc_RMAC	Rd_10x_p	Rd_RSOR408	Rd_RSOR410	Rd_RSOR504	Rg_MAG1	Rg_MAG2	Rg_MAG3	Rg_RM15	Rg_RM9	Rg_RMAG	Rp_RPSE411	Rp_RPSE503	Rp_RPSE806	Rp_RPSE809	Rp_RPSE812	Rs_AK11	Rs_AK15	Rs_AK16	Rs_AK27	Rs_RS1	Rw_10x_p	Rw_RSIL801	Rw_RSIL802	Rw_RSIL804		Lineage specific	Genus specific	Found in other genera
AVAG|g691.t1	2	1	1	0	1	2	0	0	0	0	0	0	0	1	0	0	0	1	1	1	1	1	1	1	1	1	1	1	1	1	1	2	1		0	0	1
AVAG|g843.t1	2	0	1	0	2	2	0	0	0	0	1	0	0	1	1	1	1	1	1	1	1	1	1	1	1	1	1	1	1	0	0	0	0		0	0	1
AVAG|g876.t1	2	1	2	2	0	2	0	0	1	0	0	0	0	0	0	0	0	0	0	1	1	1	1	0	1	1	1	1	1	1	1	1	1		0	0	1
AVAG|g1010.t1	2	2	0	0	1	2	0	0	0	1	1	1	1	0	0	0	0	0	0	1	1	1	1	1	1	1	1	1	1	1	1	1	0		0	0	1
AVAG|g1175.t1	3	3	3	4	2	6	0	1	0	0	0	0	0	0	0	0	0	0	0	0	0	1	0	0	0	0	0	0	0	0	0	0	0		0	0	1
AVAG|g1239.t1	2	0	1	1	2	1	0	0	0	0	0	0	0	0	0	0	0	0	0	0	0	1	0	0	2	2	1	2	2	3	1	0	1		0	0	1
AVAG|g1876.t1	1	4	4	3	2	6	0	0	0	0	0	0	0	0	0	0	0	0	0	0	0	1	0	0	0	0	0	0	0	0	1	1	1		0	0	1
AVAG|g1943.t1	0	2	0	0	2	2	0	0	0	1	1	1	0	1	1	1	1	1	1	1	1	1	1	1	1	0	0	0	0	1	1	1	1		0	0	1
AVAG|g2005.t1	0	0	0	0	0	11	0	0	0	2	1	1	1	0	0	0	0	0	0	1	1	1	0	0	0	0	0	0	0	1	1	1	2		0	0	1
AVAG|g2247.t1	2	1	2	2	1	3	0	0	0	0	0	0	0	0	0	0	0	0	0	2	2	1	2	1	0	0	0	0	0	1	1	1	1		0	0	1
AVAG|g2670.t1	0	1	1	1	0	1	0	0	0	1	1	1	1	1	1	1	1	0	1	1	1	0	1	1	1	1	1	1	1	2	0	1	0		0	0	1
AVAG|g2701.t1	2	0	0	0	0	1	0	0	1	1	1	1	1	1	1	0	0	0	0	1	1	1	1	1	1	1	1	1	1	1	1	1	1		0	0	1
AVAG|g2898.t1	0	0	5	2	1	2	3	3	1	1	0	0	0	0	0	0	0	0	0	2	1	1	1	2	0	0	0	0	0	0	0	0	0		0	0	1
AVAG|g2948.t1	1	0	0	0	0	2	0	0	0	0	1	1	1	0	0	0	0	0	0	2	2	2	2	1	0	0	0	0	0	2	2	2	2		0	0	1
AVAG|g2958.t1	0	0	0	1	0	24	0	0	0	0	0	0	0	0	0	0	0	0	0	0	0	0	0	0	0	0	0	0	0	0	0	0	0		0	1	0
AVAG|g4521.t1	2	1	1	2	2	2	0	0	1	1	1	1	1	0	0	0	0	0	0	1	1	1	1	1	0	0	0	0	0	1	1	0	1		0	0	1
AVAG|g4652.t1	0	2	1	0	1	2	1	1	0	1	2	3	2	0	0	0	0	0	0	1	1	0	2	1	0	0	0	0	0	1	0	0	0		0	0	1
AVAG|g4835.t1	3	5	3	2	6	2	0	0	0	0	0	0	0	0	0	0	0	0	0	0	0	0	0	0	0	0	0	0	0	0	0	0	0		0	1	0
AVAG|g5166.t1	1	0	0	1	1	3	1	1	0	0	0	0	0	1	1	1	0	1	0	1	0	1	0	1	1	1	1	2	1	0	0	1	1		0	0	1
AVAG|g5231.t1	1	2	2	2	1	2	0	0	1	0	0	0	0	1	1	1	1	0	1	0	0	1	0	0	1	1	1	1	1	1	0	0	0		0	0	1
AVAG|g5257.t1	2	0	0	0	0	4	0	0	0	0	1	3	1	0	0	0	0	0	0	0	0	0	1	0	1	0	1	0	1	1	2	2	2		0	0	1
AVAG|g5284.t1	1	0	0	0	0	2	0	0	1	0	1	0	0	0	1	1	1	0	0	2	2	2	1	1	1	1	1	0	1	1	0	1	1		0	0	1
AVAG|g5397.t1	2	0	1	1	1	2	1	1	1	1	1	1	1	0	0	0	0	0	0	1	1	1	1	1	0	0	0	0	0	1	1	1	1		0	0	1
AVAG|g5408.t1	1	1	0	1	2	2	0	0	1	0	0	0	1	1	1	1	1	1	1	1	1	1	1	1	1	0	0	0	0	0	1	0	1		0	0	1
AVAG|g5472.t1	3	1	1	2	1	2	0	0	0	2	0	1	1	0	0	0	0	0	0	1	1	1	0	1	0	0	0	0	0	1	1	1	1		0	0	1
AVAG|g5488.t1	2	3	1	4	2	2	0	0	2	0	0	0	0	0	0	0	0	0	0	1	1	1	0	1	0	0	0	0	0	0	1	1	1		0	0	1
AVAG|g5953.t1	0	4	2	1	4	2	0	0	1	0	0	0	0	2	2	0	1	2	1	1	1	0	0	0	0	0	0	0	0	0	0	0	0		0	0	1
AVAG|g5967.t1	2	1	1	0	1	2	0	0	1	2	1	1	1	0	0	0	0	0	0	2	1	1	1	1	1	0	0	0	0	1	1	1	1		0	0	1
AVAG|g6047.t1	2	1	3	2	3	2	2	3	0	0	0	0	0	0	0	0	0	0	0	0	0	0	0	0	0	0	0	0	0	0	0	0	0		0	0	1
AVAG|g6204.t1	2	1	1	2	1	2	0	0	0	1	1	1	1	0	1	0	0	0	0	1	1	1	1	1	0	0	0	0	0	1	1	1	1		0	0	1
AVAG|g6810.t1	2	2	1	0	1	4	0	0	0	0	0	0	0	1	1	1	1	1	1	1	1	0	0	0	1	1	1	2	1	0	0	0	0		0	0	1
AVAG|g6845.t1	2	1	1	1	1	4	0	0	0	0	0	0	0	1	2	2	1	0	2	0	0	1	0	0	0	0	1	0	0	1	1	1	1		0	0	1
AVAG|g6922.t1	2	1	1	1	1	2	0	0	0	0	0	0	0	0	0	0	0	0	0	0	0	0	0	0	0	0	0	0	0	0	0	0	0		0	1	0
AVAG|g6934.t1	2	2	1	1	0	2	0	0	1	1	3	1	3	1	0	0	0	0	0	0	0	1	0	0	0	0	1	0	0	1	1	1	1		0	0	1
AVAG|g6951.t1	3	2	1	1	1	2	0	0	0	0	0	0	0	1	1	0	1	1	1	1	1	1	1	1	0	0	0	0	0	1	1	1	0		0	0	1
AVAG|g6981.t1	1	3	2	2	2	4	0	0	0	0	0	0	1	1	1	0	0	0	0	1	1	1	1	1	0	0	0	0	0	1	0	0	1		0	0	1
AVAG|g7680.t1	4	1	1	2	1	4	1	1	0	2	0	0	0	0	0	0	0	0	0	0	0	0	0	0	1	1	1	1	1	1	0	0	0		0	0	1
AVAG|g7736.t1	1	1	1	1	1	1	0	0	0	0	0	0	0	0	0	0	0	0	0	0	0	0	0	0	0	0	0	0	0	0	0	0	0		0	1	0
AVAG|g7853.t1	2	1	0	0	1	2	0	0	0	1	1	1	1	1	1	1	1	1	1	1	0	1	1	1	0	0	1	0	0	1	1	1	0		0	0	1
AVAG|g8039.t1	1	1	2	0	2	2	0	0	0	1	1	1	1	0	0	1	1	1	1	1	1	0	1	0	1	1	0	1	1	0	0	0	0		0	0	1
AVAG|g8340.t1	2	3	1	1	1	2	0	0	0	0	1	1	1	1	1	1	1	1	1	1	1	0	1	0	0	0	0	0	0	1	1	1	0		0	0	1
AVAG|g8521.t1	1	0	1	1	1	2	0	0	0	1	1	1	1	1	1	0	1	1	1	0	0	1	0	0	1	1	0	1	1	1	1	0	1		0	0	1
AVAG|g8581.t1	1	3	4	4	4	4	2	2	0	0	0	0	0	0	0	0	0	0	0	0	0	0	0	0	0	0	0	0	0	0	0	0	0		0	0	1
AVAG|g8652.t1	1	0	0	0	0	2	0	0	0	1	0	0	0	1	1	1	1	1	1	1	1	1	1	1	1	1	1	1	1	1	1	1	1		0	0	1
AVAG|g8704.t1	1	2	3	3	3	9	1	1	0	0	0	0	0	0	0	0	0	0	0	0	0	0	0	0	0	0	0	0	0	0	0	0	0		0	0	1
AVAG|g8740.t1	1	0	1	1	0	2	0	0	1	1	0	0	0	1	1	2	1	1	1	1	1	0	1	1	1	1	1	1	1	0	0	0	0		0	0	1
AVAG|g8777.t1	0	0	1	0	1	4	0	1	1	3	0	1	0	1	0	1	0	0	0	0	0	0	0	0	1	1	1	1	1	1	1	1	1		0	0	1
AVAG|g8779.t1	0	0	1	0	1	4	0	1	1	3	0	1	0	1	0	1	0	0	0	0	0	0	0	0	1	1	1	1	1	1	1	1	1		0	0	1
AVAG|g9311.t1	2	1	1	1	1	2	0	0	0	1	1	1	1	1	1	1	1	0	0	1	1	1	1	1	0	0	0	0	0	1	1	1	1		0	0	1
AVAG|g10123.t1	2	2	1	1	2	2	0	0	0	1	1	1	1	0	0	0	0	0	0	1	1	0	0	0	1	1	1	1	1	1	0	1	0		0	0	1
AVAG|g10202.t1	0	0	0	0	0	3	1	1	0	1	1	1	1	0	1	0	1	1	1	2	2	1	1	2	0	0	0	0	0	1	1	1	1		0	0	1
AVAG|g10272.t1	0	0	0	0	0	11	0	0	0	2	1	1	1	0	0	0	0	0	0	1	1	2	0	0	0	0	0	0	0	1	1	1	1		0	0	1
AVAG|g10457.t1	5	1	1	1	2	4	2	2	0	0	0	0	0	0	0	0	0	0	0	0	0	0	0	0	0	0	0	0	0	0	0	0	0		0	0	1
AVAG|g10470.t1	0	0	0	0	0	1	0	0	0	0	0	0	0	2	2	3	1	1	0	0	0	1	0	0	2	1	0	1	0	0	0	0	1		0	0	1
AVAG|g11086.t1	4	2	1	1	1	4	0	0	0	0	0	1	1	0	0	0	0	0	0	1	1	0	1	1	0	0	0	0	0	1	1	1	1		0	0	1
AVAG|g11164.t1	1	1	1	1	1	2	0	0	0	0	0	1	0	1	1	1	2	1	1	0	0	1	0	0	1	1	1	1	1	1	1	1	0		0	0	1
AVAG|g11232.t1	2	1	1	1	1	2	0	0	1	1	0	0	0	1	1	2	1	1	1	1	1	0	1	1	1	0	0	1	0	0	0	0	0		0	0	1
AVAG|g11253.t1	2	3	1	1	1	2	0	0	0	0	0	0	0	1	1	1	1	1	0	0	0	0	0	0	1	1	1	1	1	0	0	0	0		0	0	1
AVAG|g11441.t1	1	1	1	1	1	2	0	0	0	1	1	1	1	1	1	0	1	0	1	0	0	1	0	0	1	1	1	1	1	1	1	1	0		0	0	1
AVAG|g11711.t1	1	1	1	1	1	3	0	0	0	3	3	6	3	0	0	0	0	0	0	0	0	0	0	0	0	0	0	0	0	0	0	0	0		0	0	1
AVAG|g11964.t1	4	2	1	1	1	2	0	0	0	0	0	0	0	1	1	1	0	0	1	1	1	1	1	1	0	0	0	0	0	1	0	0	1		0	0	1
AVAG|g11995.t1	2	1	1	1	1	1	0	0	0	0	1	0	0	1	1	1	1	1	1	1	0	1	0	1	1	1	1	1	1	0	1	1	0		0	0	1
AVAG|g12150.t1	2	1	1	1	1	2	0	0	1	1	0	0	0	1	1	2	1	1	1	1	1	0	1	1	1	0	0	1	0	0	0	0	0		0	0	1
AVAG|g12172.t1	2	3	1	1	1	2	0	0	0	0	0	0	0	1	1	1	1	1	0	0	0	0	0	0	1	1	1	1	1	0	0	0	0		0	0	1
AVAG|g12183.t1	1	1	1	1	1	3	1	2	1	0	1	0	0	1	1	1	0	0	0	0	0	2	0	0	1	1	0	0	1	1	1	0	1		0	0	1
AVAG|g12478.t1	2	1	0	0	1	2	0	0	2	1	1	1	1	0	0	0	0	0	0	2	2	2	2	1	0	0	0	0	0	1	1	1	0		0	0	1
AVAG|g12520.t1	2	1	1	1	1	2	0	0	0	2	1	1	1	1	1	0	0	0	0	1	1	0	1	1	1	1	1	1	1	0	0	0	0		0	0	1
AVAG|g12861.t1	2	1	1	0	1	2	0	0	0	0	0	0	0	1	0	0	0	1	1	1	1	1	1	1	1	1	1	1	1	1	1	2	1		0	0	1
AVAG|g12882.t1	2	1	1	1	1	2	0	0	0	1	1	1	1	1	1	1	0	0	0	1	1	1	1	1	0	0	0	0	0	1	1	1	1		0	0	1
AVAG|g13392.t1	2	1	1	1	1	1	1	1	0	0	0	0	0	2	2	2	1	1	1	0	0	0	0	0	1	1	1	1	1	0	0	0	0		0	0	1
AVAG|g14118.t1	0	2	1	1	1	2	0	0	0	3	1	1	1	1	1	1	1	1	1	0	0	1	0	0	1	0	0	0	0	1	1	1	1		0	0	1
AVAG|g14338.t1	1	8	4	6	3	2	0	0	0	0	0	0	0	0	0	0	0	0	0	0	0	0	0	0	0	0	0	0	0	0	0	0	0		0	1	0
AVAG|g14631.t1	2	1	0	0	1	2	0	0	2	1	1	1	1	0	0	0	0	0	0	2	2	2	2	1	0	0	0	0	0	1	1	1	0		0	0	1
AVAG|g14892.t1	2	2	0	1	0	2	1	1	1	0	1	2	1	0	0	0	0	0	0	1	1	1	2	1	0	0	1	0	0	1	0	1	1		0	0	1
AVAG|g16060.t1	2	1	1	1	1	4	0	0	0	1	1	1	1	1	1	1	1	1	1	0	0	0	0	0	0	0	0	0	0	1	1	1	1		0	0	1
AVAG|g16346.t1	2	0	1	0	0	2	0	0	1	1	2	2	2	1	1	1	1	0	1	0	0	1	1	0	1	0	0	1	0	1	0	1	1		0	0	1
AVAG|g17224.t1	0	2	0	0	0	5	0	0	0	1	1	1	1	1	1	1	1	1	1	0	0	0	0	0	1	1	2	1	1	0	0	0	0		0	0	1
AVAG|g17811.t1	2	4	2	3	3	2	0	0	0	0	0	0	0	0	0	0	0	0	0	0	0	0	0	0	0	0	0	0	0	0	0	0	0		0	1	0
AVAG|g17839.t1	1	0	0	0	0	1	0	0	1	0	0	0	0	1	1	1	1	1	1	1	0	1	1	0	1	1	1	1	1	2	2	1	1		0	0	1
AVAG|g17879.t1	1	0	1	0	0	4	1	0	1	1	1	1	0	0	0	0	0	0	0	2	1	3	1	1	0	0	0	0	0	1	1	1	0		0	0	1
AVAG|g18119.t1	1	2	1	0	1	2	0	0	0	1	1	1	1	0	0	0	0	0	0	2	2	1	1	1	0	0	0	0	0	2	1	1	1		0	0	1
AVAG|g18212.t1	2	1	1	1	1	2	0	0	0	1	1	1	1	1	1	1	0	0	0	1	1	1	1	1	0	0	0	0	0	1	1	1	1		0	0	1
AVAG|g18318.t1	0	2	2	2	1	2	0	1	0	0	0	0	0	0	0	1	0	0	0	1	1	1	1	1	1	1	1	1	1	1	1	1	1		0	0	1
AVAG|g18753.t1	1	0	0	0	0	2	0	0	0	1	1	1	0	1	1	1	0	1	1	1	1	1	1	1	1	1	1	1	1	1	1	1	1		0	0	1
AVAG|g18807.t1	0	1	1	1	0	2	0	0	0	1	1	1	1	1	1	1	1	2	1	1	1	1	1	1	0	0	0	0	0	1	1	1	1		0	0	1
AVAG|g19144.t1	2	0	0	0	0	4	0	0	0	2	1	1	1	0	0	0	0	0	0	1	2	2	0	1	0	0	0	0	0	1	1	1	1		0	0	1
AVAG|g19176.t1	2	2	0	1	1	2	0	0	0	1	1	1	1	0	0	0	1	1	0	0	0	1	0	0	1	1	1	1	1	1	1	1	1		0	0	1
AVAG|g19490.t1	2	1	1	1	1	2	0	0	0	0	0	0	0	1	1	1	1	1	1	0	0	1	0	0	1	1	1	1	2	1	1	0	1		0	0	1
AVAG|g19532.t1	2	3	3	3	3	2	0	0	1	1	1	0	1	0	0	0	0	0	0	0	0	0	0	0	0	0	1	1	1	0	0	0	0		0	0	1
AVAG|g19695.t1	2	2	1	1	1	2	0	0	1	1	0	1	1	1	1	1	1	1	1	0	0	0	0	0	1	1	1	1	1	0	0	0	0		0	0	1
AVAG|g19937.t1	2	1	0	2	2	2	0	0	1	1	1	1	0	0	0	0	0	0	0	0	0	1	0	0	1	1	1	1	1	2	1	0	1		0	0	1
AVAG|g19974.t1	1	0	1	0	0	4	1	0	1	1	1	1	0	0	0	0	0	0	0	2	1	3	1	1	0	0	0	0	0	1	1	1	0		0	0	1
AVAG|g20484.t1	4	1	1	3	2	6	0	0	0	0	0	0	1	0	0	0	0	0	0	0	0	0	0	0	0	0	0	0	0	0	0	0	0		0	0	1
AVAG|g20522.t1	1	1	0	0	0	2	0	0	1	0	1	2	0	0	1	1	1	0	0	1	1	2	2	1	0	0	0	0	0	2	1	1	2		0	0	1
AVAG|g20570.t1	0	2	2	0	1	2	1	1	0	1	1	1	1	1	1	1	2	2	0	0	0	0	0	0	2	0	1	0	1	0	0	0	0		0	0	1
AVAG|g20578.t1	0	0	0	0	0	2	1	1	0	0	0	0	0	1	1	1	1	1	1	1	1	1	1	1	1	1	2	1	1	1	1	1	1		0	0	1
AVAG|g20596.t1	2	0	0	0	0	2	0	0	0	1	0	1	1	1	1	1	1	1	1	2	2	0	1	1	1	1	0	1	1	1	0	0	0		0	0	1
AVAG|g20838.t1	2	0	1	1	1	2	0	0	0	1	1	1	1	0	1	1	1	0	1	1	1	1	1	1	0	0	0	0	0	1	1	1	1		0	0	1
AVAG|g21133.t1	0	2	1	1	1	2	0	0	0	1	1	1	1	1	1	1	1	1	1	0	0	1	1	0	1	0	1	0	0	1	1	1	1		0	0	1
AVAG|g21268.t1	1	0	1	1	1	4	1	1	1	0	0	0	0	0	0	0	1	1	0	1	1	0	1	1	1	1	0	1	1	1	1	0	0		0	0	1
AVAG|g21372.t1	1	0	0	0	0	4	1	2	0	0	0	0	0	0	0	0	0	1	0	2	2	1	1	1	0	0	0	0	0	0	0	0	0		0	0	1
AVAG|g22073.t1	2	1	1	1	1	2	0	0	0	2	2	2	2	0	0	0	0	0	0	1	1	0	1	1	0	0	0	0	0	1	1	1	1		0	0	1
AVAG|g22126.t1	1	2	2	1	1	4	1	2	0	0	0	0	0	0	0	0	0	0	0	1	1	1	1	1	0	0	0	0	0	1	1	0	1		0	0	1
AVAG|g22189.t1	1	2	1	1	1	2	0	0	1	0	0	1	0	1	1	1	1	1	1	1	1	0	1	1	1	1	1	1	1	0	0	0	0		0	0	1
AVAG|g22329.t1	2	0	0	0	0	2	0	0	0	1	0	0	0	1	1	1	1	1	1	2	2	1	1	2	1	1	0	1	1	1	0	0	0		0	0	1
AVAG|g22907.t1	1	2	2	3	3	5	1	0	0	0	1	1	1	0	0	0	0	0	0	0	0	0	0	0	0	0	0	0	0	1	1	1	1		0	0	1
AVAG|g23003.t1	2	2	0	0	1	2	0	0	0	1	1	1	1	1	0	0	1	1	0	0	0	1	0	0	1	1	1	1	1	1	1	1	1		0	0	1
AVAG|g23487.t1	1	2	2	2	1	2	0	0	1	0	0	0	0	1	1	1	1	1	1	0	0	1	0	0	1	1	1	1	1	0	0	0	0		0	0	1
AVAG|g23567.t1	0	0	0	0	0	1	0	0	0	0	0	0	0	0	0	0	0	0	0	0	0	0	0	0	0	0	0	0	0	0	0	0	0		1	0	0
AVAG|g23724.t1	1	0	0	1	0	3	1	1	0	0	1	0	0	0	0	0	0	0	0	3	3	0	5	4	0	0	0	0	0	0	0	0	1		0	0	1
AVAG|g23840.t1	0	3	2	1	1	2	0	0	0	0	1	1	0	1	1	1	1	1	1	1	1	0	0	1	1	1	1	1	1	0	0	0	0		0	0	1
AVAG|g24491.t1	1	1	1	2	1	3	0	0	0	0	0	0	0	1	1	2	1	1	1	0	0	0	0	0	1	0	0	1	1	0	0	0	0		0	0	1
AVAG|g25429.t1	2	1	2	1	1	2	0	0	0	1	1	1	1	1	1	0	0	1	0	1	1	1	1	1	1	0	0	0	0	1	0	1	1		0	0	1
AVAG|g25540.t1	4	1	1	2	1	4	1	1	0	2	0	0	0	1	0	1	0	0	1	0	0	0	0	0	1	0	1	0	0	1	0	0	0		0	0	1
AVAG|g26025.t1	2	3	1	1	1	2	0	0	0	0	1	1	1	1	1	1	1	1	1	1	1	0	1	0	0	0	0	0	0	1	1	1	0		0	0	1
AVAG|g26350.t1	2	2	0	0	1	2	1	1	1	1	1	1	1	1	1	1	0	0	0	0	0	0	1	1	1	1	1	1	1	0	0	0	0		0	0	1
AVAG|g26536.t1	2	1	2	3	3	3	0	0	0	0	0	0	0	0	0	0	0	0	0	1	1	1	1	1	0	0	0	0	0	1	1	1	1		0	0	1
AVAG|g27012.t1	2	2	1	1	0	2	0	0	0	1	0	0	0	1	0	2	1	1	0	2	1	1	1	2	0	0	0	0	0	1	0	1	0		0	0	1
AVAG|g27138.t1	0	2	1	1	1	2	0	0	0	1	1	1	1	1	1	1	1	1	1	0	0	1	1	0	1	0	1	0	0	1	1	1	1		0	0	1
AVAG|g27178.t1	2	0	0	1	0	2	0	0	1	1	1	1	1	0	0	0	0	0	0	1	2	0	2	2	0	0	0	0	0	1	1	2	0		0	0	1
AVAG|g27210.t1	1	1	2	2	2	2	0	0	0	0	0	0	0	0	0	0	0	0	0	0	0	0	0	0	0	0	0	0	0	0	0	0	0		0	1	0
AVAG|g27224.t1	1	2	1	1	1	3	1	1	0	0	1	1	1	0	0	0	0	0	0	1	1	1	1	1	0	0	0	0	0	1	1	1	1		0	0	1
AVAG|g27596.t1	2	1	1	1	1	2	0	0	0	0	0	0	0	1	1	1	1	1	1	0	0	1	0	0	1	1	1	1	2	1	1	0	1		0	0	1
AVAG|g27603.t1	0	0	1	1	0	2	0	0	0	0	0	0	0	1	1	1	0	0	1	2	2	0	2	1	1	1	1	1	1	1	1	1	0		0	0	1
AVAG|g27642.t1	2	3	3	3	3	2	0	0	1	1	1	0	1	0	0	0	0	0	0	0	0	0	0	0	0	0	1	1	1	0	0	0	0		0	0	1
AVAG|g27665.t1	4	2	2	2	3	2	1	1	2	1	0	0	1	0	0	1	0	0	0	0	0	0	0	0	0	0	0	0	0	0	0	0	0		0	0	1
AVAG|g27673.t1	2	1	1	1	1	2	0	0	0	0	0	0	0	2	2	2	2	1	2	0	0	0	0	0	1	1	1	1	1	0	0	0	0		0	0	1
AVAG|g28096.t1	0	3	2	2	2	2	1	1	0	0	0	0	0	1	1	1	1	1	1	0	0	1	0	0	0	0	1	0	0	1	1	1	1		0	0	1
AVAG|g28534.t1	2	3	2	5	3	2	0	0	1	0	0	0	0	0	0	0	0	0	0	1	0	1	0	0	0	0	0	0	0	0	1	1	1		0	0	1
AVAG|g28891.t1	4	2	1	1	1	4	0	0	0	1	1	1	1	0	0	0	0	0	0	1	0	1	0	0	0	0	0	0	0	1	1	1	1		0	0	1
AVAG|g29424.t1	0	2	1	3	1	3	0	0	0	0	0	0	0	0	0	0	0	0	0	0	0	0	0	0	0	0	0	0	0	0	0	0	0		0	1	0
AVAG|g29430.t1	1	5	3	3	3	4	0	0	0	0	0	1	0	0	0	0	0	0	0	0	0	1	0	0	0	0	0	0	0	0	1	0	1		0	0	1
AVAG|g29443.t1	1	0	0	1	0	3	1	1	0	0	1	1	0	0	0	0	0	0	0	3	3	0	4	4	0	0	0	0	0	0	0	0	1		0	0	1
AVAG|g29772.t1	2	1	1	1	1	2	0	0	0	1	1	1	1	0	0	0	0	0	0	1	1	1	1	0	1	0	1	0	1	1	1	1	1		0	0	1
AVAG|g29953.t1	0	2	0	1	1	3	1	1	0	2	3	3	3	0	0	0	0	0	0	1	1	1	1	1	0	0	0	0	0	0	0	0	0		0	0	1
AVAG|g29982.t1	3	5	1	2	2	6	0	0	0	0	0	0	0	0	0	0	0	0	0	1	1	0	1	0	0	0	0	0	0	0	0	0	0		0	0	1
AVAG|g30005.t1	0	2	0	0	2	2	0	0	0	1	1	1	0	1	1	1	1	1	1	1	1	1	1	1	1	0	0	0	0	1	1	1	1		0	0	1
AVAG|g30056.t1	0	0	5	2	1	2	2	2	0	1	1	0	0	0	0	0	0	0	0	1	2	1	0	2	0	0	1	0	0	1	0	0	1		0	0	1
AVAG|g30102.t1	2	2	1	1	0	2	0	0	1	1	0	0	0	1	1	2	1	1	0	2	1	1	0	1	0	0	0	0	0	1	0	1	0		0	0	1
AVAG|g30275.t1	0	7	5	7	4	2	0	0	0	0	0	0	0	0	0	0	0	0	0	0	0	0	0	0	0	0	0	0	0	0	0	0	0		0	1	0
AVAG|g30337.t1	1	5	3	4	3	6	0	0	0	0	0	0	0	0	0	0	0	0	0	0	0	0	0	0	0	0	0	0	0	0	0	0	0		0	1	0
AVAG|g30339.t1	0	1	1	1	1	2	1	1	0	0	1	1	2	1	0	0	0	0	0	1	1	2	1	1	0	0	0	0	0	1	1	2	2		0	0	1
AVAG|g30350.t1	0	1	1	1	1	2	1	1	0	0	1	0	2	1	1	1	1	1	1	0	0	2	0	0	0	0	0	0	0	1	1	2	2		0	0	1
AVAG|g31054.t1	2	1	1	2	2	2	0	0	1	1	1	1	1	0	0	0	0	0	0	1	1	1	1	1	0	0	0	0	0	1	1	0	1		0	0	1
AVAG|g31606.t1	3	3	3	3	3	6	0	0	0	0	0	0	0	0	0	0	0	0	0	0	0	0	0	0	0	0	0	0	0	0	0	0	0		0	1	0
AVAG|g31706.t1	1	0	2	1	1	2	1	1	1	0	0	0	0	1	2	2	1	1	2	0	0	0	0	0	1	1	0	1	1	0	0	0	0		0	0	1
AVAG|g31768.t1	1	0	0	0	0	2	0	0	0	1	1	1	1	1	1	1	1	1	1	0	0	1	0	0	2	1	1	1	1	1	1	1	1		0	0	1
AVAG|g31951.t1	2	1	1	1	1	2	0	0	0	0	0	0	0	1	1	1	1	1	1	1	1	1	1	1	1	1	0	0	1	0	1	1	0		0	0	1
AVAG|g32280.t1	2	0	1	1	1	2	0	0	0	1	1	1	1	0	1	1	1	0	1	1	1	1	1	1	0	0	0	0	0	1	1	1	1		0	0	1
AVAG|g32746.t1	4	2	1	1	1	4	0	0	0	1	1	1	1	0	0	0	0	0	0	1	0	1	0	0	0	0	0	0	0	1	1	1	1		0	0	1
AVAG|g32763.t1	2	2	1	2	2	6	1	1	2	0	0	0	0	0	0	0	0	0	0	0	0	0	0	0	0	0	0	0	0	0	0	0	0		0	0	1
AVAG|g32908.t1	0	1	1	1	0	2	0	0	0	1	1	1	1	1	1	1	1	2	1	1	1	1	1	1	0	0	0	0	0	1	1	1	1		0	0	1
AVAG|g32911.t1	2	2	1	1	1	2	0	0	0	1	0	0	0	1	1	1	1	1	1	1	1	0	0	1	1	1	1	1	1	0	0	0	0		0	0	1
AVAG|g32955.t1	0	0	1	0	1	4	0	1	1	3	0	1	0	1	0	1	0	0	0	0	0	0	0	0	1	1	1	1	1	1	1	1	1		0	0	1
AVAG|g32958.t1	0	0	1	0	1	4	0	1	1	3	0	1	0	1	0	1	0	0	0	0	0	0	0	0	1	1	1	1	1	1	1	1	1		0	0	1
AVAG|g33007.t1	2	1	1	1	1	2	1	1	1	0	0	1	0	1	1	1	1	1	1	0	0	0	0	0	1	1	1	1	1	0	0	0	0		0	0	1
AVAG|g33214.t1	2	0	0	0	0	2	0	0	0	0	0	0	0	1	1	1	1	1	1	2	1	1	1	2	1	1	1	1	1	1	1	0	0		0	0	1
AVAG|g33511.t1	0	3	2	2	2	2	1	1	0	0	0	0	0	1	1	1	1	1	1	0	0	1	0	0	0	0	1	0	0	1	1	1	1		0	0	1
AVAG|g33563.t1	0	2	1	3	1	3	0	0	0	0	0	0	0	0	0	0	0	0	0	0	0	0	0	0	0	0	0	0	0	0	0	0	0		0	1	0
AVAG|g33630.t1	2	0	1	0	0	2	0	0	1	1	2	2	2	1	1	1	1	0	1	0	0	1	1	0	1	0	0	1	0	1	0	1	1		0	0	1
AVAG|g33774.t1	2	2	1	3	1	1	0	0	0	0	1	1	1	0	1	0	0	0	0	1	1	1	1	1	1	0	0	0	1	1	1	1	0		0	0	1
AVAG|g33847.t1	2	0	0	0	0	4	0	0	0	2	1	1	1	0	0	0	0	0	0	1	2	2	0	1	0	0	0	0	0	1	1	1	1		0	0	1
AVAG|g34136.t1	2	1	1	1	1	2	0	0	0	0	1	2	0	0	0	0	1	0	1	1	0	1	0	0	1	1	1	1	0	2	2	0	0		0	0	1
AVAG|g34254.t1	0	2	2	2	2	2	0	0	0	0	0	0	0	1	1	1	0	0	1	0	0	1	0	0	0	0	0	0	0	2	2	2	1		0	0	1
AVAG|g34260.t1	0	3	1	1	0	1	0	1	0	0	1	1	1	1	1	1	1	1	1	0	0	0	0	0	1	1	1	1	1	1	1	1	1		0	0	1
AVAG|g34705.t1	1	5	3	3	3	6	0	0	0	1	0	0	0	0	0	0	0	0	0	0	0	0	0	0	0	0	0	0	0	0	0	0	0		0	0	1
AVAG|g35016.t1	2	1	1	1	1	2	0	0	0	0	0	0	0	1	1	1	1	1	1	1	1	1	1	1	1	1	0	0	0	1	1	0	1		0	0	1
AVAG|g35422.t1	0	1	1	2	1	2	0	0	0	1	0	1	2	1	1	1	1	1	1	0	0	0	0	0	1	0	1	1	0	0	1	1	1		0	0	1
AVAG|g35707.t1	2	0	0	0	0	4	0	0	0	1	1	2	1	0	0	0	0	0	0	0	0	0	1	0	1	0	1	1	0	1	2	2	2		0	0	1
AVAG|g35734.t1	2	1	1	0	0	3	0	0	0	1	1	1	1	0	0	0	0	0	0	1	1	1	1	1	1	0	0	0	1	1	1	1	1		0	0	1
AVAG|g35968.t1	1	1	0	0	0	2	0	0	1	0	1	2	0	0	1	1	1	0	0	1	1	2	2	1	0	0	0	0	0	2	1	1	2		0	0	1
AVAG|g36370.t1	2	2	1	0	1	2	0	0	0	0	1	2	0	0	0	0	0	0	0	1	1	2	2	1	0	0	0	1	0	2	0	0	2		0	0	1
AVAG|g36628.t1	2	0	0	1	1	2	0	0	0	0	0	0	0	1	1	1	1	1	1	1	1	1	1	1	1	1	1	1	1	1	1	0	0		0	0	1
AVAG|g36693.t1	2	2	1	1	1	2	0	0	0	1	1	1	1	0	1	1	0	0	1	1	1	1	0	1	0	0	0	0	0	1	1	1	1		0	0	1
AVAG|g36873.t1	3	1	1	1	1	2	0	0	0	2	1	1	0	0	0	0	0	0	0	1	0	0	0	1	0	0	0	0	0	2	1	2	2		0	0	1
AVAG|g37032.t1	2	0	1	0	2	2	0	0	0	0	1	0	0	1	1	1	1	1	1	1	1	1	1	1	1	1	1	1	1	0	0	0	0		0	0	1
AVAG|g37044.t1	2	1	1	1	2	1	0	0	1	0	0	0	0	1	0	0	0	0	0	1	1	1	1	1	1	1	1	1	1	1	1	1	1		0	0	1
AVAG|g37994.t1	0	0	0	0	0	3	0	0	0	1	1	1	1	1	1	1	1	1	1	1	1	0	0	1	2	2	2	2	1	0	0	0	0		0	0	1
AVAG|g38316.t1	1	1	1	1	1	2	0	0	2	0	1	0	0	0	1	0	1	1	0	1	0	0	1	0	2	1	2	2	1	1	0	0	0		0	0	1
AVAG|g38649.t1	2	5	3	2	2	6	1	1	0	0	0	0	0	0	0	0	0	0	0	0	0	0	0	0	0	0	0	0	0	0	0	0	0		0	0	1
AVAG|g39023.t1	2	2	0	0	1	2	1	1	1	1	1	1	1	1	1	1	1	0	1	0	0	0	0	0	1	1	1	1	1	0	0	0	0		0	0	1
AVAG|g39073.t1	2	2	1	1	1	2	0	0	0	1	1	1	1	0	0	0	0	0	0	1	1	1	1	1	0	0	0	0	0	1	1	1	0		0	0	1
AVAG|g39143.t1	1	1	1	0	1	2	0	1	0	0	1	0	1	0	1	1	0	0	1	1	0	2	1	0	0	0	0	0	0	2	2	2	1		0	0	1
AVAG|g39505.t1	2	1	1	1	1	2	0	0	0	1	1	1	1	1	1	1	1	1	1	0	0	0	0	0	1	1	1	1	1	1	0	0	0		0	0	1
AVAG|g39741.t1	3	0	0	0	0	2	0	0	0	0	0	0	0	1	1	1	1	1	0	0	0	0	0	0	2	2	2	2	1	0	0	0	0		0	0	1
AVAG|g39911.t1	2	3	2	3	2	7	0	0	0	2	0	0	0	0	0	0	0	0	0	0	0	0	0	0	0	0	0	0	0	0	0	0	0		0	0	1
AVAG|g39917.t1	1	1	2	2	2	2	0	0	0	0	0	0	0	0	0	0	0	0	0	0	0	0	0	0	0	0	0	0	0	0	0	0	0		0	1	0
AVAG|g40265.t1	1	0	1	1	0	2	0	0	1	1	0	0	0	1	1	2	1	1	1	1	1	0	1	1	1	1	1	1	1	0	0	0	0		0	0	1
AVAG|g40286.t1	2	1	1	1	1	4	1	1	0	2	1	1	1	0	0	0	0	0	0	1	1	0	1	1	0	0	0	0	0	1	1	0	0		0	0	1
AVAG|g40311.t1	1	0	1	1	1	2	0	0	0	1	1	1	1	1	1	0	1	1	1	0	0	1	0	0	1	1	0	1	1	1	1	0	1		0	0	1
AVAG|g40405.t1	2	1	1	2	2	2	0	0	1	0	0	0	0	0	0	0	1	1	0	1	1	1	1	1	1	1	1	1	1	1	0	0	0		0	0	1
AVAG|g40518.t1	2	2	1	1	2	2	0	0	0	1	1	1	1	0	0	0	0	0	0	1	1	0	0	0	1	1	1	1	1	1	0	1	0		0	0	1
AVAG|g40617.t1	0	0	0	1	0	2	0	2	0	1	1	1	1	1	1	1	1	1	1	2	2	1	2	2	0	0	0	0	0	1	0	0	0		0	0	1
AVAG|g40710.t1	6	1	1	2	3	2	1	1	0	0	0	0	0	0	0	0	0	0	0	0	0	0	0	0	0	0	0	0	0	0	0	0	0		0	0	1
AVAG|g40843.t1	2	1	1	1	1	4	0	0	0	0	0	0	0	1	2	2	1	0	2	0	0	1	0	0	0	0	1	0	0	1	1	1	1		0	0	1
AVAG|g40934.t1	0	1	1	2	1	2	0	0	0	1	0	1	2	1	1	1	1	1	1	0	0	0	0	0	1	0	1	0	0	1	1	1	1		0	0	1
AVAG|g41234.t1	1	2	1	1	1	3	0	1	0	0	1	1	1	0	0	0	0	0	0	1	3	1	1	1	0	0	0	0	0	1	1	1	1		0	0	1
AVAG|g41355.t1	2	2	1	0	1	2	0	0	0	0	1	2	0	0	0	0	1	0	0	1	0	2	2	1	0	0	0	1	0	2	0	0	2		0	0	1
AVAG|g41516.t1	2	1	1	1	1	2	0	0	0	2	2	2	2	0	0	0	0	0	0	0	1	1	1	1	0	0	0	0	0	1	1	1	1		0	0	1
AVAG|g41737.t1	4	1	2	2	2	3	0	0	0	0	0	0	0	0	0	0	0	0	0	0	0	0	0	0	0	0	0	0	0	0	0	0	0		0	1	0
AVAG|g41854.t1	4	2	1	1	1	4	0	0	0	0	1	1	1	0	0	0	0	0	0	1	1	0	1	1	0	0	0	0	0	1	0	1	1		0	0	1
AVAG|g41881.t1	6	1	1	2	1	7	1	0	0	2	0	0	0	0	0	0	0	0	0	0	0	0	0	0	0	0	0	0	0	1	0	0	0		0	0	1
AVAG|g42240.t1	4	2	2	2	3	2	1	1	2	1	0	0	1	0	0	1	0	0	0	0	0	0	0	0	0	0	0	0	0	0	0	0	0		0	0	1
AVAG|g42248.t1	2	1	1	1	1	2	0	0	0	0	0	0	0	2	2	2	2	1	2	0	0	0	0	0	1	1	1	1	1	0	0	0	0		0	0	1
AVAG|g42556.t1	0	2	0	1	1	3	1	1	0	2	3	2	2	0	0	0	0	0	0	1	1	1	1	0	0	0	0	0	0	1	0	1	1		0	0	1
AVAG|g42702.t1	1	3	4	4	5	4	2	1	0	0	0	0	0	0	0	0	0	0	0	0	0	0	0	0	0	0	0	0	0	0	0	0	0		0	0	1
AVAG|g42824.t1	1	4	4	3	3	6	0	0	0	0	0	0	0	0	0	0	0	0	0	0	0	1	0	0	0	0	0	0	0	0	1	1	1		0	0	1
AVAG|g43012.t1	2	3	2	5	3	2	0	0	1	0	0	0	0	0	0	0	0	0	0	1	0	1	0	0	0	0	0	0	0	0	1	1	1		0	0	1
AVAG|g43296.t1	2	1	1	1	1	2	0	0	0	1	1	1	1	0	0	0	0	0	0	1	1	1	1	0	1	0	1	0	1	1	1	1	1		0	0	1
AVAG|g43322.t1	2	1	1	1	2	2	0	0	1	1	1	1	1	0	0	0	0	0	0	1	1	1	1	1	0	0	0	0	0	1	1	1	1		0	0	1
AVAG|g43520.t1	1	1	2	1	1	2	0	0	0	1	1	1	1	1	1	1	0	1	0	1	1	1	1	1	1	0	0	0	0	1	0	1	1		0	0	1
AVAG|g43702.t1	1	2	1	0	1	2	0	0	0	1	1	1	1	0	0	0	0	0	0	2	2	1	1	1	0	0	0	0	0	2	1	1	1		0	0	1
AVAG|g43820.t1	0	1	0	0	0	2	0	0	0	1	1	1	1	0	0	0	0	0	0	2	2	2	2	2	0	0	0	0	0	2	2	2	2		0	0	1
AVAG|g43835.t1	4	1	2	2	1	7	1	1	0	0	0	0	0	0	0	0	0	0	0	0	0	0	0	0	0	0	0	0	0	0	0	0	0		0	0	1
AVAG|g44948.t1	1	3	1	1	2	4	0	0	0	3	1	2	2	0	0	0	0	0	0	1	1	0	0	1	0	0	0	0	0	0	0	0	0		0	0	1
AVAG|g45613.t1	0	1	0	0	0	4	0	0	0	2	2	2	2	0	0	0	0	0	0	2	1	2	1	1	0	0	0	0	0	1	1	1	2		0	0	1
AVAG|g45655.t1	2	2	1	1	2	2	0	0	0	3	2	2	2	1	1	1	1	0	1	0	0	0	0	0	0	0	0	0	0	0	0	0	0		0	0	1
AVAG|g45788.t1	1	1	1	1	2	2	0	0	1	0	1	1	1	1	1	1	0	0	1	1	1	1	1	1	0	0	0	0	0	0	1	0	1		0	0	1
AVAG|g46353.t1	0	0	0	0	0	2	0	0	0	2	0	1	1	1	1	1	0	0	1	1	0	3	0	0	1	1	1	1	1	3	0	1	2		0	0	1
AVAG|g47061.t1	1	1	1	1	1	2	1	1	0	0	0	0	0	0	0	0	0	0	0	0	0	0	0	0	0	0	0	0	0	0	0	0	0		0	0	1
AVAG|g47065.t1	0	2	0	1	1	3	1	1	0	2	3	3	3	0	0	0	0	0	0	1	0	1	0	0	0	0	0	0	0	1	0	1	1		0	0	1
AVAG|g47086.t1	0	0	0	0	0	2	0	0	0	0	0	0	0	0	0	0	0	0	0	0	0	0	0	0	0	0	0	0	0	0	0	1	0		0	0	1
AVAG|g47131.t1	0	0	1	1	1	2	0	0	0	0	0	1	0	1	1	1	1	1	1	0	1	1	1	1	1	1	1	1	1	1	1	2	0		0	0	1
AVAG|g47137.t1	1	8	3	5	5	2	0	0	0	0	0	0	0	0	0	0	0	0	0	0	0	0	0	0	0	0	0	0	0	0	0	0	0		0	1	0
AVAG|g47312.t1	0	2	1	3	1	3	0	0	0	0	0	0	0	0	0	0	0	0	0	0	0	0	0	0	0	0	0	0	0	0	0	0	0		0	1	0
AVAG|g47412.t1	0	1	0	0	0	2	0	0	0	1	1	1	1	0	0	0	0	0	0	2	2	2	2	2	0	0	0	0	0	2	2	2	2		0	0	1
AVAG|g47642.t1	2	4	4	2	2	5	1	2	0	0	0	0	0	0	0	0	0	0	0	1	1	1	1	1	0	0	0	0	0	1	1	0	1		0	0	1
AVAG|g47692.t1	1	2	4	4	4	3	0	0	0	1	1	1	1	0	0	0	0	0	0	0	0	0	0	0	0	0	0	0	0	0	1	0	1		0	0	1
AVAG|g47706.t1	2	1	1	1	1	1	0	0	0	1	1	0	0	1	1	1	1	1	1	1	1	0	1	1	1	1	1	1	1	0	0	0	0		0	0	1
AVAG|g47844.t1	1	3	6	8	5	2	0	0	0	0	0	0	0	0	0	0	0	0	0	0	0	0	0	0	0	0	0	0	0	0	0	0	0		0	1	0
AVAG|g48002.t1	2	1	1	2	0	2	0	0	1	0	0	0	0	1	0	0	0	0	0	1	1	1	1	0	1	1	1	1	1	1	1	1	1		0	0	1
AVAG|g48151.t1	1	7	1	4	3	1	0	0	1	0	0	0	0	1	1	0	0	0	1	0	0	0	0	0	0	0	0	0	0	0	0	0	0		0	0	1
AVAG|g48288.t1	2	2	2	1	0	2	1	1	1	0	0	0	0	0	0	0	0	0	0	0	0	1	0	0	0	0	0	0	0	3	3	2	3		0	0	1
AVAG|g48511.t1	4	2	1	1	2	6	1	2	0	0	0	0	0	0	0	0	0	0	0	0	0	0	0	0	0	0	0	0	0	0	0	0	0		0	0	1
AVAG|g48527.t1	2	0	0	0	0	4	0	0	1	1	1	0	1	1	1	1	1	1	1	0	0	1	0	0	1	1	1	1	1	0	0	0	0		0	0	1
AVAG|g48568.t1	2	3	3	3	2	4	0	0	0	0	0	0	0	0	0	0	0	0	0	0	0	0	0	0	1	1	1	1	1	0	0	0	0		0	0	1
AVAG|g48644.t1	1	0	0	0	0	2	0	0	0	1	0	0	0	1	1	1	1	1	1	1	1	1	1	1	1	1	1	1	1	1	1	1	1		0	0	1
AVAG|g49097.t1	0	2	2	2	2	5	0	0	0	0	0	0	0	1	1	1	1	1	1	0	0	0	0	0	1	1	1	1	1	1	0	0	0		0	0	1
AVAG|g49417.t1	3	4	1	3	3	4	0	0	0	0	0	0	0	0	0	0	0	0	1	1	1	0	1	1	0	0	0	0	0	0	0	0	0		0	0	1
AVAG|g49476.t1	0	2	1	0	1	2	1	1	0	1	2	3	0	0	0	0	0	0	0	1	1	0	2	1	0	0	0	0	0	1	0	0	0		0	0	1
AVAG|g49491.t1	1	5	3	3	3	6	0	0	0	1	0	0	0	0	0	0	0	0	0	0	0	0	0	0	0	0	0	0	0	0	0	0	0		0	0	1
AVAG|g49523.t1	1	3	3	3	3	2	0	1	0	0	1	1	2	0	0	0	0	0	0	0	1	0	1	1	0	0	0	0	0	0	0	0	0		0	0	1
AVAG|g49527.t1	2	0	1	2	1	4	0	0	0	0	0	0	0	0	0	0	0	0	0	0	0	0	0	0	0	0	0	0	0	0	0	0	0		0	1	0
AVAG|g49649.t1	2	0	1	1	1	2	1	1	1	1	1	1	1	0	0	0	0	0	0	1	1	1	1	1	0	0	0	0	0	1	1	1	1		0	0	1
AVAG|g49812.t1	2	1	1	1	1	2	0	0	0	2	0	1	1	1	1	1	0	0	1	0	0	1	0	0	1	0	1	1	0	1	1	1	1		0	0	1
AVAG|g50167.t1	2	0	0	0	0	4	0	0	0	1	1	3	1	0	0	0	0	0	0	0	0	0	1	0	1	0	1	0	0	1	2	2	2		0	0	1
AVAG|g50235.t1	2	2	0	0	1	2	0	0	0	1	1	1	1	0	0	0	0	0	0	1	1	1	1	1	1	1	1	1	1	1	1	1	0		0	0	1
AVAG|g50767.t1	0	0	1	0	0	2	1	1	0	0	0	0	0	0	0	0	0	0	0	2	1	1	1	1	0	0	0	0	0	0	0	0	0		0	0	1
AVAG|g50797.t1	3	3	3	3	3	6	0	0	0	0	0	0	0	0	0	0	0	0	0	0	0	0	0	0	0	0	0	0	0	0	0	0	0		0	1	0
AVAG|g51225.t1	4	2	2	2	2	6	0	0	0	0	0	0	0	0	0	0	0	0	0	0	0	0	0	0	0	0	0	0	0	0	0	0	0		0	1	0
AVAG|g51350.t1	3	1	1	2	1	2	0	0	0	2	0	1	1	0	0	0	0	0	0	1	1	1	0	1	0	0	0	0	0	1	1	1	1		0	0	1
AVAG|g51502.t1	0	0	0	0	0	2	1	2	0	0	0	0	0	0	0	0	0	1	0	2	2	1	1	1	0	0	0	0	0	0	0	0	0		0	0	1
AVAG|g51620.t1	2	2	3	4	3	2	0	0	0	0	1	0	1	0	0	0	0	0	0	1	1	0	0	1	0	0	0	0	0	0	0	0	1		0	0	1
AVAG|g51649.t1	2	1	1	1	1	2	0	0	0	1	1	2	0	0	0	0	0	0	1	1	0	1	0	0	1	1	1	1	0	2	2	0	0		0	0	1
AVAG|g51800.t1	2	1	1	1	1	2	0	0	0	1	2	2	2	0	0	0	0	0	0	1	1	1	1	1	0	0	0	0	0	1	1	1	1		0	0	1
AVAG|g52041.t1	1	2	2	1	1	4	1	2	0	0	0	0	0	0	0	0	0	0	0	1	1	1	1	1	0	0	0	0	0	1	1	0	1		0	0	1
AVAG|g52247.t1	0	1	0	0	0	4	0	0	0	2	2	2	2	0	0	0	0	0	0	2	1	2	1	1	0	0	0	0	0	1	1	1	2		0	0	1
AVAG|g52388.t1	2	2	1	2	1	4	0	0	0	0	0	0	0	0	0	0	0	0	0	0	0	0	0	0	0	0	0	0	0	0	0	0	0		0	1	0
AVAG|g52454.t1	5	0	0	0	0	12	0	0	0	0	0	0	0	0	0	0	0	0	0	0	0	0	0	0	0	0	0	0	0	0	0	0	0		0	1	0
AVAG|g52489.t1	1	3	3	3	3	2	0	1	0	0	1	1	2	0	0	0	0	0	0	0	1	0	1	1	0	0	0	0	0	0	0	0	0		0	0	1
AVAG|g52494.t1	2	0	1	2	1	4	0	0	0	0	0	0	0	0	0	0	0	0	0	0	0	0	0	0	0	0	0	0	0	0	0	0	0		0	1	0
AVAG|g52618.t1	1	1	1	1	1	2	0	0	2	0	1	0	0	0	0	0	1	1	0	1	0	0	1	0	2	1	2	2	2	1	0	0	0		0	0	1
AVAG|g52628.t1	0	2	2	2	1	2	0	1	0	0	0	0	0	0	0	1	0	0	1	1	1	1	1	1	1	0	1	1	1	1	1	1	1		0	0	1
AVAG|g52827.t1	3	5	1	2	2	6	0	0	0	0	0	0	0	0	0	0	0	0	0	1	1	0	0	0	0	0	0	0	0	1	0	0	0		0	0	1
AVAG|g52986.t1	2	0	1	1	0	5	0	0	0	1	1	1	1	1	1	1	1	1	1	0	0	1	0	0	0	0	0	0	0	1	1	1	1		0	0	1
AVAG|g53739.t1	3	2	2	2	3	10	0	0	0	0	0	0	0	0	0	0	0	0	0	0	0	0	0	0	0	0	0	0	0	0	0	0	0		0	1	0
AVAG|g53800.t1	3	3	5	5	1	4	0	0	0	0	1	0	0	0	0	0	0	0	0	0	0	0	0	0	0	0	0	0	0	0	0	0	0		0	0	1
AVAG|g53914.t1	2	1	1	1	1	2	1	1	1	0	0	1	0	1	1	1	1	1	1	0	0	0	0	0	1	1	1	1	1	0	0	0	0		0	0	1
AVAG|g54304.t1	0	2	2	2	2	3	0	0	0	0	0	0	0	1	1	0	1	1	1	1	1	1	1	0	0	0	0	0	0	1	1	0	1		0	0	1
AVAG|g54384.t1	2	1	1	2	1	2	0	0	0	1	1	1	1	0	1	0	0	0	0	1	1	1	1	1	0	0	0	0	0	1	1	1	1		0	0	1
AVAG|g54434.t1	2	0	0	0	0	3	0	0	0	1	1	1	1	1	1	1	1	1	1	1	1	0	1	1	1	1	1	1	1	0	0	0	0		0	0	1
AVAG|g54437.t1	2	1	2	1	2	2	1	1	1	0	0	0	0	1	1	1	0	1	1	0	0	0	0	0	1	1	1	1	1	0	0	0	0		0	0	1
AVAG|g54634.t1	1	0	0	0	0	1	0	0	0	2	2	2	2	1	1	1	0	1	1	1	1	0	1	1	0	1	1	0	0	0	1	1	1		0	0	1
AVAG|g54702.t1	1	3	3	2	4	4	0	0	0	0	1	0	0	0	0	0	0	0	0	0	0	1	0	0	0	0	0	0	0	2	0	0	2		0	0	1
AVAG|g54913.t1	6	0	0	1	1	13	0	0	0	0	0	0	0	0	0	0	0	0	0	0	0	0	0	0	0	0	0	0	0	0	0	0	0		0	1	0
AVAG|g55122.t1	3	1	1	1	1	4	3	3	0	0	0	0	0	0	0	0	0	0	0	1	0	0	1	1	0	0	0	0	0	1	1	1	0		0	0	1
AVAG|g55124.t1	3	5	2	3	2	6	0	0	0	0	0	0	0	0	0	0	0	0	0	0	0	0	0	0	0	0	0	0	0	0	0	0	0		0	1	0
AVAG|g55343.t1	1	2	1	1	1	3	0	1	0	0	2	1	2	0	0	0	0	0	0	1	1	1	1	1	0	0	0	0	0	1	1	1	0		0	0	1
AVAG|g56141.t1	0	1	0	0	0	1	0	0	1	2	0	1	1	0	0	0	0	0	0	1	1	2	2	1	0	0	0	0	0	5	2	2	2		0	0	1
AVAG|g56561.t1	1	4	4	2	4	4	0	0	0	0	1	0	0	1	1	1	0	0	0	0	0	0	0	0	0	0	0	0	0	0	0	0	0		0	0	1
AVAG|g58398.t1	2	0	0	0	0	4	0	0	0	2	1	1	1	0	0	0	0	0	0	1	2	2	0	1	0	0	0	0	0	1	1	1	1		0	0	1
AVAG|g58618.t1	4	0	0	0	0	4	0	0	0	1	0	0	0	0	0	0	0	0	0	2	1	1	1	1	1	1	1	1	1	1	1	1	1		0	0	1
AVAG|g59786.t1	2	1	2	3	3	3	0	0	0	0	0	0	0	0	0	0	0	0	0	1	1	1	1	1	0	0	0	0	0	1	1	1	1		0	0	1
AVAG|g62106.t1	0	1	0	0	0	3	0	1	2	0	0	0	0	1	1	1	1	1	1	2	1	1	1	1	0	0	0	0	0	1	1	1	1		0	0	1
AVAG|g64011.t1	2	0	0	0	0	4	0	0	0	2	1	1	1	0	0	0	0	0	0	1	2	2	0	1	0	0	0	0	0	1	1	1	1		0	0	1
																																			1	26	258

## Sheet: Summary
Species	Timepoint	Lineage specific	Genus specific	Found in other bdelloid genera
A. ricciae	T7	0	14	182
	T24	0	21	351
A. vaga	T7	0	11	134
	T24	1	26	258
