# Supplementary material for: Bdelloid rotifers deploy horizontally acquired biosynthetic genes against a fungal pathogen
Source: Nat Commun. 2024 Jul 18;15:5787. doi: 10.1038/s41467-024-49919-1 (PMC11258130; doi:10.1038/s41467-024-49919-1)
Supplement: Supplementary file 17 — Source Data [file 41467_2024_49919_MOESM17_ESM.zip]

Archive with 6 entries (5 files):
- Source_Data/
- Source_Data/source_data.figS19.txt.gz
- Source_Data/Source_Data.xlsx
- __MACOSX/Source_Data/._Source_Data.xlsx
- Source_Data/source_data.figS18.txt.gz
- __MACOSX/Source_Data/._source_data.figS18.txt.gz
