# Supplementary material for: Bdelloid rotifers deploy horizontally acquired biosynthetic genes against a fungal pathogen
Source: Nat Commun. 2024 Jul 18;15:5787. doi: 10.1038/s41467-024-49919-1 (PMC11258130; doi:10.1038/s41467-024-49919-1)
Supplement: Supplementary file 17 — Source Data [file 41467_2024_49919_MOESM17_ESM.zip › Source_Data/Source_Data.xlsx]

## Sheet: Fig. 1b
Figure 1b: Proportion of rotifers killed by infection 72 hours after exposure to R. globospora
COLUMN	DESCRIPTION
SPECIES	Species ID; AD008 = A. vaga, AD001 = A. ricciae
INFPROP_72	Proportion of rotifers killed by infection 72 hours after exposure to R. globospora
SPECIES	INFPROP_72
AD008	0.875
AD008	0.9
AD008	0.428571
AD008	0.6875
AD008	0.636364
AD008	0.533333
AD008	0.565217
AD008	0.666667
AD008	0.5625
AD008	0.769231
AD008	0.888889
AD008	0.666667
AD008	0.777778
AD008	1
AD008	0.857143
AD008	0.571429
AD001	0
AD001	0.142857
AD001	0.1
AD001	0.166667
AD001	0
AD001	0.142857
AD001	0.166667
AD001	0
AD001	0.266667
AD001	0.25
AD001	0.111111
AD001	0.133333
AD001	0.285714
AD001	0.416667
AD001	0.555556
AD001	0.111111
AD001	0.142857
AD001	0.214286
AD001	0.181818
AD001	0.111111
AD001	0.333333

## Sheet: Figs. 5d + S13
Figure 5d and Supplementary Figure 13: Genomic context of putative NRP/PKS genes relative to BUSCO genes
COLUMN	DESCRIPTION
SPECIES	Species ID code; Av = A. vaga, Ar = A. ricciae
TYPE	Name of focal feature; NRP = putative NRP/PKS gene, BUSCO = core eukaryotic BUSCO gene
FEATURE	Name of query feature; TEs = transposable element, gene = gene model, telo = telomeric repeat
SCAFFOLD	Scaffold ID
START	Start coordinate of query feature on scaffold
END	End coordinate of query feature on scaffold
GID	ID of query feature
SUM	Sum of overlap (bp) of query feature(s) in window; i.e. the numerator in PROP
WINDOW	Window size; i.e. denominator in PROP
PROP	Proportion of WINDOW covered by query feature; SUM/WINDOW
SPECIES	TYPE	FEATURE	SCAFFOLD	START	END	GID	SUM	WINDOW	PROP
Ar	BUSCO	TEs	ARIC00099	64495	89495	EOG0937004M:Duplicated	142	25000	0.00568
Ar	BUSCO	TEs	ARIC00099	97059	122059	EOG0937004M:Duplicated	143	25000	0.00572
Ar	BUSCO	TEs	ARIC00256	154467	179467	EOG0937004M:Duplicated	89	25000	0.00356
Ar	BUSCO	TEs	ARIC00256	188520	193110	EOG0937004M:Duplicated	109	4590	0.0237473
Ar	BUSCO	TEs	ARIC00045	249811	274811	EOG09370082:Complete	0	25000	0
Ar	BUSCO	TEs	ARIC00045	290615	315615	EOG09370082:Complete	71	25000	0.00284
Ar	BUSCO	TEs	ARIC00045	100773	125773	EOG093700N7:Complete	238	25000	0.00952
Ar	BUSCO	TEs	ARIC00045	130378	155378	EOG093700N7:Complete	0	25000	0
Ar	BUSCO	TEs	ARIC00280	0	5175	EOG0937017X:Complete	0	5175	0
Ar	BUSCO	TEs	ARIC00280	15473	40473	EOG0937017X:Complete	0	25000	0
Ar	BUSCO	TEs	ARIC00095	299477	324477	EOG0937018Z:Duplicated	185	25000	0.0074
Ar	BUSCO	TEs	ARIC00095	331876	356876	EOG0937018Z:Duplicated	235	25000	0.0094
Ar	BUSCO	TEs	ARIC00199	204984	229984	EOG0937018Z:Duplicated	81	25000	0.00324
Ar	BUSCO	TEs	ARIC00199	235126	247095	EOG0937018Z:Duplicated	151	11969	0.0126159
Ar	BUSCO	TEs	ARIC00042	511834	536834	EOG0937019B:Duplicated	149	25000	0.00596
Ar	BUSCO	TEs	ARIC00042	544810	569810	EOG0937019B:Duplicated	51	25000	0.00204
Ar	BUSCO	TEs	ARIC00295	33476	58476	EOG0937019B:Duplicated	218	25000	0.00872
Ar	BUSCO	TEs	ARIC00295	476	25476	EOG0937019B:Duplicated	0	25000	0
Ar	BUSCO	TEs	ARIC00263	115043	140043	EOG093701EE:Duplicated	67	25000	0.00268
Ar	BUSCO	TEs	ARIC00263	152442	177442	EOG093701EE:Duplicated	58	25000	0.00232
Ar	BUSCO	TEs	ARIC00347	27042	52042	EOG093701EE:Duplicated	1090	25000	0.0436
Ar	BUSCO	TEs	ARIC00347	59403	84403	EOG093701EE:Duplicated	48	25000	0.00192
Ar	BUSCO	TEs	ARIC00105	230422	255422	EOG093701IQ:Duplicated	112	25000	0.00448
Ar	BUSCO	TEs	ARIC00105	264231	289231	EOG093701IQ:Duplicated	13384	25000	0.53536
Ar	BUSCO	TEs	ARIC00122	102722	127722	EOG093701IQ:Duplicated	58	25000	0.00232
Ar	BUSCO	TEs	ARIC00122	69045	94045	EOG093701IQ:Duplicated	13457	25000	0.53828
Ar	BUSCO	TEs	ARIC00073	103558	128558	EOG093701S0:Duplicated	793	25000	0.03172
Ar	BUSCO	TEs	ARIC00073	70028	95028	EOG093701S0:Duplicated	360	25000	0.0144
Ar	BUSCO	TEs	ARIC00082	222719	247719	EOG093701S0:Duplicated	78	25000	0.00312
Ar	BUSCO	TEs	ARIC00082	257847	282847	EOG093701S0:Duplicated	0	25000	0
Ar	BUSCO	TEs	ARIC00277	100964	125964	EOG093701S0:Duplicated	689	25000	0.02756
Ar	BUSCO	TEs	ARIC00277	66388	91388	EOG093701S0:Duplicated	140	25000	0.0056
Ar	BUSCO	TEs	ARIC00428	66316	91316	EOG093701SQ:Duplicated	408	25000	0.01632
Ar	BUSCO	TEs	ARIC00428	99109	105983	EOG093701SQ:Duplicated	0	6874	0
Ar	BUSCO	TEs	ARIC00615	10293	35293	EOG093701SQ:Duplicated	0	25000	0
Ar	BUSCO	TEs	ARIC00615	42088	62202	EOG093701SQ:Duplicated	265	20114	0.0131749
Ar	BUSCO	TEs	ARIC00011	18394	43394	EOG093701V7:Duplicated	280	25000	0.0112
Ar	BUSCO	TEs	ARIC00011	50668	75668	EOG093701V7:Duplicated	115	25000	0.0046
Ar	BUSCO	TEs	ARIC00063	350339	375339	EOG093701V7:Duplicated	104	25000	0.00416
Ar	BUSCO	TEs	ARIC00063	381242	406242	EOG093701V7:Duplicated	347	25000	0.01388
Ar	BUSCO	TEs	ARIC00169	109972	134972	EOG0937029K:Duplicated	202	25000	0.00808
Ar	BUSCO	TEs	ARIC00169	142189	167189	EOG0937029K:Duplicated	865	25000	0.0346
Ar	BUSCO	TEs	ARIC00206	189388	214388	EOG0937029K:Duplicated	103	25000	0.00412
Ar	BUSCO	TEs	ARIC00206	217364	236099	EOG0937029K:Duplicated	146	18735	0.0077929
Ar	BUSCO	TEs	ARIC00002	1482021	1507021	EOG093702AT:Duplicated	0	25000	0
Ar	BUSCO	TEs	ARIC00002	1515327	1540327	EOG093702AT:Duplicated	0	25000	0
Ar	BUSCO	TEs	ARIC00274	120856	145856	EOG093702AT:Duplicated	0	25000	0
Ar	BUSCO	TEs	ARIC00274	86574	111574	EOG093702AT:Duplicated	0	25000	0
Ar	BUSCO	TEs	ARIC00197	183585	208585	EOG093702DP:Duplicated	46	25000	0.00184
Ar	BUSCO	TEs	ARIC00197	211841	236841	EOG093702DP:Duplicated	179	25000	0.00716
Ar	BUSCO	TEs	ARIC00288	119261	144261	EOG093702DP:Duplicated	164	25000	0.00656
Ar	BUSCO	TEs	ARIC00288	148438	167053	EOG093702DP:Duplicated	0	18615	0
Ar	BUSCO	TEs	ARIC00004	800687	825687	EOG093702MJ:Duplicated	160	25000	0.0064
Ar	BUSCO	TEs	ARIC00004	835199	860199	EOG093702MJ:Duplicated	297	25000	0.01188
Ar	BUSCO	TEs	ARIC00029	322136	347136	EOG093702MJ:Duplicated	66	25000	0.00264
Ar	BUSCO	TEs	ARIC00029	356680	381680	EOG093702MJ:Duplicated	36	25000	0.00144
Ar	BUSCO	TEs	ARIC00024	223270	248270	EOG093702PE:Duplicated	96	25000	0.00384
Ar	BUSCO	TEs	ARIC00024	263217	288217	EOG093702PE:Duplicated	77	25000	0.00308
Ar	BUSCO	TEs	ARIC00062	225026	250026	EOG093702PE:Duplicated	97	25000	0.00388
Ar	BUSCO	TEs	ARIC00062	255934	280934	EOG093702PE:Duplicated	46	25000	0.00184
Ar	BUSCO	TEs	ARIC00057	438167	463167	EOG0937033T:Duplicated	77	25000	0.00308
Ar	BUSCO	TEs	ARIC00057	470759	495759	EOG0937033T:Duplicated	0	25000	0
Ar	BUSCO	TEs	ARIC00088	373985	398985	EOG0937033T:Duplicated	77	25000	0.00308
Ar	BUSCO	TEs	ARIC00088	407306	432306	EOG0937033T:Duplicated	0	25000	0
Ar	BUSCO	TEs	ARIC00108	12676	37676	EOG0937033T:Duplicated	0	25000	0
Ar	BUSCO	TEs	ARIC00108	43411	68411	EOG0937033T:Duplicated	66	25000	0.00264
Ar	BUSCO	TEs	ARIC00064	399557	424557	EOG0937036L:Complete	35	25000	0.0014
Ar	BUSCO	TEs	ARIC00064	432253	457253	EOG0937036L:Complete	0	25000	0
Ar	BUSCO	TEs	ARIC00007	685876	710876	EOG093703C8:Complete	83	25000	0.00332
Ar	BUSCO	TEs	ARIC00007	719496	744496	EOG093703C8:Complete	83	25000	0.00332
Ar	BUSCO	TEs	ARIC00433	0	11477	EOG093703DY:Complete	90	11477	0.00784177
Ar	BUSCO	TEs	ARIC00433	16443	41443	EOG093703DY:Complete	151	25000	0.00604
Ar	BUSCO	TEs	ARIC00024	55875	80875	EOG093703N5:Duplicated	0	25000	0
Ar	BUSCO	TEs	ARIC00024	82739	107739	EOG093703N5:Duplicated	0	25000	0
Ar	BUSCO	TEs	ARIC00062	54273	79273	EOG093703N5:Duplicated	78	25000	0.00312
Ar	BUSCO	TEs	ARIC00062	81137	106137	EOG093703N5:Duplicated	139	25000	0.00556
Ar	BUSCO	TEs	ARIC00107	108003	133003	EOG093703W1:Fragmented	115	25000	0.0046
Ar	BUSCO	TEs	ARIC00107	141702	166702	EOG093703W1:Fragmented	0	25000	0
Ar	BUSCO	TEs	ARIC00453	0	14320	EOG093703WD:Complete	0	14320	0
Ar	BUSCO	TEs	ARIC00453	17471	42471	EOG093703WD:Complete	0	25000	0
Ar	BUSCO	TEs	ARIC00058	16849	41849	EOG093703YA:Duplicated	47	25000	0.00188
Ar	BUSCO	TEs	ARIC00058	48908	73908	EOG093703YA:Duplicated	120	25000	0.0048
Ar	BUSCO	TEs	ARIC00154	108831	133831	EOG093703YA:Duplicated	120	25000	0.0048
Ar	BUSCO	TEs	ARIC00154	77636	102636	EOG093703YA:Duplicated	0	25000	0
Ar	BUSCO	TEs	ARIC00379	59115	84115	EOG093703YA:Duplicated	44	25000	0.00176
Ar	BUSCO	TEs	ARIC00379	90359	115359	EOG093703YA:Duplicated	186	25000	0.00744
Ar	BUSCO	TEs	ARIC00048	320790	345790	EOG0937049Y:Complete	0	25000	0
Ar	BUSCO	TEs	ARIC00048	352994	377994	EOG0937049Y:Complete	0	25000	0
Ar	BUSCO	TEs	ARIC00017	333111	358111	EOG093704GD:Duplicated	0	25000	0
Ar	BUSCO	TEs	ARIC00017	360559	385559	EOG093704GD:Duplicated	0	25000	0
Ar	BUSCO	TEs	ARIC00050	276332	301332	EOG093704GD:Duplicated	54	25000	0.00216
Ar	BUSCO	TEs	ARIC00050	303732	328732	EOG093704GD:Duplicated	0	25000	0
Ar	BUSCO	TEs	ARIC00001	848817	873817	EOG093704HC:Duplicated	40	25000	0.0016
Ar	BUSCO	TEs	ARIC00001	882251	907251	EOG093704HC:Duplicated	349	25000	0.01396
Ar	BUSCO	TEs	ARIC00031	589954	614954	EOG093704HC:Duplicated	303	25000	0.01212
Ar	BUSCO	TEs	ARIC00031	624888	649888	EOG093704HC:Duplicated	318	25000	0.01272
Ar	BUSCO	TEs	ARIC00221	131358	156358	EOG093704HC:Duplicated	113	25000	0.00452
Ar	BUSCO	TEs	ARIC00221	164777	189777	EOG093704HC:Duplicated	161	25000	0.00644
Ar	BUSCO	TEs	ARIC00057	189175	214175	EOG093704J7:Duplicated	94	25000	0.00376
Ar	BUSCO	TEs	ARIC00057	221165	246165	EOG093704J7:Duplicated	107	25000	0.00428
Ar	BUSCO	TEs	ARIC00088	126057	151057	EOG093704J7:Duplicated	97	25000	0.00388
Ar	BUSCO	TEs	ARIC00088	156217	181217	EOG093704J7:Duplicated	378	25000	0.01512
Ar	BUSCO	TEs	ARIC00035	508996	533996	EOG093704Q0:Complete	1303	25000	0.05212
Ar	BUSCO	TEs	ARIC00035	537840	562840	EOG093704Q0:Complete	59	25000	0.00236
Ar	BUSCO	TEs	ARIC00021	37764	62764	EOG093704UY:Duplicated	168	25000	0.00672
Ar	BUSCO	TEs	ARIC00021	70558	95558	EOG093704UY:Duplicated	129	25000	0.00516
Ar	BUSCO	TEs	ARIC00156	179858	204858	EOG093704UY:Duplicated	363	25000	0.01452
Ar	BUSCO	TEs	ARIC00156	207682	232682	EOG093704UY:Duplicated	63	25000	0.00252
Ar	BUSCO	TEs	ARIC00084	320053	345053	EOG0937050C:Complete	47	25000	0.00188
Ar	BUSCO	TEs	ARIC00084	349567	374567	EOG0937050C:Complete	52	25000	0.00208
Ar	BUSCO	TEs	ARIC00026	406899	431899	EOG093705DM:Duplicated	113	25000	0.00452
Ar	BUSCO	TEs	ARIC00026	435268	460268	EOG093705DM:Duplicated	199	25000	0.00796
Ar	BUSCO	TEs	ARIC00089	386696	411696	EOG093705DM:Duplicated	42	25000	0.00168
Ar	BUSCO	TEs	ARIC00089	416490	440314	EOG093705DM:Duplicated	241	23824	0.0101158
Ar	BUSCO	TEs	ARIC00234	118709	143709	EOG093705DM:Duplicated	0	25000	0
Ar	BUSCO	TEs	ARIC00234	88770	113770	EOG093705DM:Duplicated	38	25000	0.00152
Ar	BUSCO	TEs	ARIC00458	6025	31025	EOG093705E5:Duplicated	263	25000	0.01052
Ar	BUSCO	TEs	ARIC00620	5795	30795	EOG093705E5:Duplicated	127	25000	0.00508
Ar	BUSCO	TEs	ARIC00056	31899	56899	EOG093705EY:Duplicated	99	25000	0.00396
Ar	BUSCO	TEs	ARIC00056	63688	88688	EOG093705EY:Duplicated	0	25000	0
Ar	BUSCO	TEs	ARIC00081	0	21338	EOG093705EY:Duplicated	78	21338	0.00365545
Ar	BUSCO	TEs	ARIC00081	27297	52297	EOG093705EY:Duplicated	83	25000	0.00332
Ar	BUSCO	TEs	ARIC00068	106504	131504	EOG093705KN:Duplicated	0	25000	0
Ar	BUSCO	TEs	ARIC00068	135227	160227	EOG093705KN:Duplicated	106	25000	0.00424
Ar	BUSCO	TEs	ARIC00093	178493	203493	EOG093705KN:Duplicated	0	25000	0
Ar	BUSCO	TEs	ARIC00093	211194	236194	EOG093705KN:Duplicated	42	25000	0.00168
Ar	BUSCO	TEs	ARIC00209	108580	133580	EOG093705U4:Duplicated	38	25000	0.00152
Ar	BUSCO	TEs	ARIC00209	79366	104366	EOG093705U4:Duplicated	46	25000	0.00184
Ar	BUSCO	TEs	ARIC00298	17162	42162	EOG093705U4:Duplicated	135	25000	0.0054
Ar	BUSCO	TEs	ARIC00298	51806	76806	EOG093705U4:Duplicated	0	25000	0
Ar	BUSCO	TEs	ARIC00393	14555	39555	EOG093705U4:Duplicated	191	25000	0.00764
Ar	BUSCO	TEs	ARIC00393	49609	74609	EOG093705U4:Duplicated	0	25000	0
Ar	BUSCO	TEs	ARIC00187	210391	235391	EOG093705VV:Duplicated	178	25000	0.00712
Ar	BUSCO	TEs	ARIC00187	242241	257477	EOG093705VV:Duplicated	76	15236	0.00498819
Ar	BUSCO	TEs	ARIC00583	20105	45105	EOG093705VV:Duplicated	206	25000	0.00824
Ar	BUSCO	TEs	ARIC00583	51929	67045	EOG093705VV:Duplicated	146	15116	0.00965864
Ar	BUSCO	TEs	ARIC00021	309028	334028	EOG093705YA:Duplicated	201	25000	0.00804
Ar	BUSCO	TEs	ARIC00021	338230	363230	EOG093705YA:Duplicated	0	25000	0
Ar	BUSCO	TEs	ARIC00091	0	24932	EOG093705YA:Duplicated	66	24932	0.0026472
Ar	BUSCO	TEs	ARIC00091	27954	52954	EOG093705YA:Duplicated	88	25000	0.00352
Ar	BUSCO	TEs	ARIC00693	17291	42291	EOG093705YE:Complete	401	25000	0.01604
Ar	BUSCO	TEs	ARIC00006	417852	442852	EOG093705Z6:Duplicated	284	25000	0.01136
Ar	BUSCO	TEs	ARIC00006	445976	470976	EOG093705Z6:Duplicated	0	25000	0
Ar	BUSCO	TEs	ARIC00491	13369	38369	EOG093705Z6:Duplicated	79	25000	0.00316
Ar	BUSCO	TEs	ARIC00491	45052	70052	EOG093705Z6:Duplicated	284	25000	0.01136
Ar	BUSCO	TEs	ARIC00014	171303	196303	EOG0937060I:Duplicated	78	25000	0.00312
Ar	BUSCO	TEs	ARIC00014	203343	228343	EOG0937060I:Duplicated	123	25000	0.00492
Ar	BUSCO	TEs	ARIC00278	123279	148279	EOG0937060I:Duplicated	0	25000	0
Ar	BUSCO	TEs	ARIC00278	155447	174478	EOG0937060I:Duplicated	0	19031	0
Ar	BUSCO	TEs	ARIC00098	306213	331213	EOG0937066G:Duplicated	0	25000	0
Ar	BUSCO	TEs	ARIC00098	337600	362600	EOG0937066G:Duplicated	52	25000	0.00208
Ar	BUSCO	TEs	ARIC00157	126943	151943	EOG0937066G:Duplicated	134	25000	0.00536
Ar	BUSCO	TEs	ARIC00157	96448	121448	EOG0937066G:Duplicated	78	25000	0.00312
Ar	BUSCO	TEs	ARIC00296	113443	138443	EOG0937066G:Duplicated	0	25000	0
Ar	BUSCO	TEs	ARIC00296	143574	161890	EOG0937066G:Duplicated	114	18316	0.00622407
Ar	BUSCO	TEs	ARIC00001	1207127	1232127	EOG0937068H:Duplicated	40	25000	0.0016
Ar	BUSCO	TEs	ARIC00001	1236434	1261434	EOG0937068H:Duplicated	327	25000	0.01308
Ar	BUSCO	TEs	ARIC00149	105921	130921	EOG0937068H:Duplicated	61	25000	0.00244
Ar	BUSCO	TEs	ARIC00149	77203	102203	EOG0937068H:Duplicated	661	25000	0.02644
Ar	BUSCO	TEs	ARIC00002	1179299	1204299	EOG093706PM:Duplicated	0	25000	0
Ar	BUSCO	TEs	ARIC00002	1211424	1236424	EOG093706PM:Duplicated	0	25000	0
Ar	BUSCO	TEs	ARIC00094	205272	230272	EOG093706PM:Duplicated	103	25000	0.00412
Ar	BUSCO	TEs	ARIC00094	237373	262373	EOG093706PM:Duplicated	166	25000	0.00664
Ar	BUSCO	TEs	ARIC00201	131010	156010	EOG093706RN:Duplicated	85	25000	0.0034
Ar	BUSCO	TEs	ARIC00201	158980	183980	EOG093706RN:Duplicated	120	25000	0.0048
Ar	BUSCO	TEs	ARIC00462	58573	83573	EOG093706RN:Duplicated	125	25000	0.005
Ar	BUSCO	TEs	ARIC00462	87798	93530	EOG093706RN:Duplicated	0	5732	0
Ar	BUSCO	TEs	ARIC00267	41369	66369	EOG093706X0:Duplicated	57	25000	0.00228
Ar	BUSCO	TEs	ARIC00267	71683	96683	EOG093706X0:Duplicated	0	25000	0
Ar	BUSCO	TEs	ARIC00366	21810	46810	EOG093706X0:Duplicated	817	25000	0.03268
Ar	BUSCO	TEs	ARIC00366	53370	78370	EOG093706X0:Duplicated	0	25000	0
Ar	BUSCO	TEs	ARIC00064	195654	220654	EOG09370762:Duplicated	47	25000	0.00188
Ar	BUSCO	TEs	ARIC00064	223517	248517	EOG09370762:Duplicated	0	25000	0
Ar	BUSCO	TEs	ARIC00146	179947	204947	EOG09370762:Duplicated	112	25000	0.00448
Ar	BUSCO	TEs	ARIC00146	211242	236242	EOG09370762:Duplicated	0	25000	0
Ar	BUSCO	TEs	ARIC00255	35931	60931	EOG09370762:Duplicated	0	25000	0
Ar	BUSCO	TEs	ARIC00255	65244	90244	EOG09370762:Duplicated	51	25000	0.00204
Ar	BUSCO	TEs	ARIC00023	118432	143432	EOG093707B7:Duplicated	74	25000	0.00296
Ar	BUSCO	TEs	ARIC00023	86762	111762	EOG093707B7:Duplicated	45	25000	0.0018
Ar	BUSCO	TEs	ARIC00216	37429	62429	EOG093707B7:Duplicated	270	25000	0.0108
Ar	BUSCO	TEs	ARIC00216	70133	95133	EOG093707B7:Duplicated	0	25000	0
Ar	BUSCO	TEs	ARIC00084	127269	152269	EOG093707HK:Duplicated	401	25000	0.01604
Ar	BUSCO	TEs	ARIC00084	159579	184579	EOG093707HK:Duplicated	434	25000	0.01736
Ar	BUSCO	TEs	ARIC00117	192744	217744	EOG093707HK:Duplicated	0	25000	0
Ar	BUSCO	TEs	ARIC00117	228430	253430	EOG093707HK:Duplicated	103	25000	0.00412
Ar	BUSCO	TEs	ARIC00092	242892	267892	EOG093707LO:Duplicated	20799	25000	0.83196
Ar	BUSCO	TEs	ARIC00092	276925	301925	EOG093707LO:Duplicated	43	25000	0.00172
Ar	BUSCO	TEs	ARIC00137	257558	282558	EOG093707LO:Duplicated	45	25000	0.0018
Ar	BUSCO	TEs	ARIC00137	293715	318715	EOG093707LO:Duplicated	20586	25000	0.82344
Ar	BUSCO	TEs	ARIC00038	232416	257416	EOG093707RF:Duplicated	110	25000	0.0044
Ar	BUSCO	TEs	ARIC00038	265019	290019	EOG093707RF:Duplicated	0	25000	0
Ar	BUSCO	TEs	ARIC00124	149171	174171	EOG093707RF:Duplicated	64	25000	0.00256
Ar	BUSCO	TEs	ARIC00124	181026	206026	EOG093707RF:Duplicated	0	25000	0
Ar	BUSCO	TEs	ARIC00120	105468	130468	EOG093707VN:Duplicated	394	25000	0.01576
Ar	BUSCO	TEs	ARIC00120	137444	162444	EOG093707VN:Duplicated	41	25000	0.00164
Ar	BUSCO	TEs	ARIC00253	114404	139404	EOG093707VN:Duplicated	0	25000	0
Ar	BUSCO	TEs	ARIC00253	148336	173336	EOG093707VN:Duplicated	59	25000	0.00236
Ar	BUSCO	TEs	ARIC00001	1252310	1277310	EOG093707VQ:Duplicated	1508	25000	0.06032
Ar	BUSCO	TEs	ARIC00001	1281182	1306182	EOG093707VQ:Duplicated	124	25000	0.00496
Ar	BUSCO	TEs	ARIC00020	481553	506553	EOG093707VQ:Duplicated	268	25000	0.01072
Ar	BUSCO	TEs	ARIC00020	514637	539637	EOG093707VQ:Duplicated	647	25000	0.02588
Ar	BUSCO	TEs	ARIC00259	132249	157249	EOG093707VQ:Duplicated	338	25000	0.01352
Ar	BUSCO	TEs	ARIC00259	165297	187585	EOG093707VQ:Duplicated	913	22288	0.0409637
Ar	BUSCO	TEs	ARIC00629	35911	59913	EOG0937084T:Complete	51	24002	0.00212482
Ar	BUSCO	TEs	ARIC00629	4797	29797	EOG0937084T:Complete	14119	25000	0.56476
Ar	BUSCO	TEs	ARIC00071	173362	198362	EOG0937085E:Duplicated	0	25000	0
Ar	BUSCO	TEs	ARIC00071	201436	226436	EOG0937085E:Duplicated	42	25000	0.00168
Ar	BUSCO	TEs	ARIC00090	163232	188232	EOG0937085E:Duplicated	0	25000	0
Ar	BUSCO	TEs	ARIC00090	194234	219234	EOG0937085E:Duplicated	211	25000	0.00844
Ar	BUSCO	TEs	ARIC00218	166052	191052	EOG093708IM:Duplicated	0	25000	0
Ar	BUSCO	TEs	ARIC00218	195408	220408	EOG093708IM:Duplicated	86	25000	0.00344
Ar	BUSCO	TEs	ARIC00406	59717	84717	EOG093708IM:Duplicated	0	25000	0
Ar	BUSCO	TEs	ARIC00406	88977	112793	EOG093708IM:Duplicated	241	23816	0.0101192
Ar	BUSCO	TEs	ARIC00104	0	5379	EOG093708OP:Duplicated	202	5379	0.0375534
Ar	BUSCO	TEs	ARIC00104	11578	36578	EOG093708OP:Duplicated	233	25000	0.00932
Ar	BUSCO	TEs	ARIC00398	27619	52619	EOG093708OP:Duplicated	242	25000	0.00968
Ar	BUSCO	TEs	ARIC00398	59438	84438	EOG093708OP:Duplicated	126	25000	0.00504
Ar	BUSCO	TEs	ARIC00164	0	7531	EOG093708TP:Complete	77	7531	0.0102244
Ar	BUSCO	TEs	ARIC00164	15519	40519	EOG093708TP:Complete	155	25000	0.0062
Ar	BUSCO	TEs	ARIC00128	141345	166345	EOG0937091Y:Duplicated	23365	25000	0.9346
Ar	BUSCO	TEs	ARIC00128	170905	195905	EOG0937091Y:Duplicated	782	25000	0.03128
Ar	BUSCO	TEs	ARIC00308	102053	127053	EOG0937091Y:Duplicated	21517	25000	0.86068
Ar	BUSCO	TEs	ARIC00308	129787	154035	EOG0937091Y:Duplicated	694	24248	0.0286209
Ar	BUSCO	TEs	ARIC00013	489301	514301	EOG0937092T:Complete	81	25000	0.00324
Ar	BUSCO	TEs	ARIC00013	520364	545364	EOG0937092T:Complete	45	25000	0.0018
Ar	BUSCO	TEs	ARIC00042	426442	451442	EOG0937092W:Duplicated	0	25000	0
Ar	BUSCO	TEs	ARIC00042	456870	481870	EOG0937092W:Duplicated	100	25000	0.004
Ar	BUSCO	TEs	ARIC00295	120086	145086	EOG0937092W:Duplicated	0	25000	0
Ar	BUSCO	TEs	ARIC00295	89669	114669	EOG0937092W:Duplicated	246	25000	0.00984
Ar	BUSCO	TEs	ARIC00056	369650	394650	EOG093709BZ:Duplicated	0	25000	0
Ar	BUSCO	TEs	ARIC00056	401695	426695	EOG093709BZ:Duplicated	0	25000	0
Ar	BUSCO	TEs	ARIC00081	335478	360478	EOG093709BZ:Duplicated	75	25000	0.003
Ar	BUSCO	TEs	ARIC00081	367507	392507	EOG093709BZ:Duplicated	0	25000	0
Ar	BUSCO	TEs	ARIC00013	241707	266707	EOG093709HP:Duplicated	1129	25000	0.04516
Ar	BUSCO	TEs	ARIC00013	270527	295527	EOG093709HP:Duplicated	0	25000	0
Ar	BUSCO	TEs	ARIC00048	233733	258733	EOG093709HP:Duplicated	1252	25000	0.05008
Ar	BUSCO	TEs	ARIC00048	262470	287470	EOG093709HP:Duplicated	0	25000	0
Ar	BUSCO	TEs	ARIC00099	0	17896	EOG093709JG:Duplicated	0	17896	0
Ar	BUSCO	TEs	ARIC00099	22077	47077	EOG093709JG:Duplicated	686	25000	0.02744
Ar	BUSCO	TEs	ARIC00182	37430	62430	EOG093709JG:Duplicated	725	25000	0.029
Ar	BUSCO	TEs	ARIC00182	65360	90360	EOG093709JG:Duplicated	2739	25000	0.10956
Ar	BUSCO	TEs	ARIC00197	161051	186051	EOG09370A22:Duplicated	31	25000	0.00124
Ar	BUSCO	TEs	ARIC00197	197615	222615	EOG09370A22:Duplicated	46	25000	0.00184
Ar	BUSCO	TEs	ARIC00288	134119	159119	EOG09370A22:Duplicated	164	25000	0.00656
Ar	BUSCO	TEs	ARIC00288	97555	122555	EOG09370A22:Duplicated	93	25000	0.00372
Ar	BUSCO	TEs	ARIC00024	515270	540270	EOG09370ADO:Duplicated	1370	25000	0.0548
Ar	BUSCO	TEs	ARIC00024	543997	568997	EOG09370ADO:Duplicated	57	25000	0.00228
Ar	BUSCO	TEs	ARIC00070	21984	46984	EOG09370ADO:Duplicated	30	25000	0.0012
Ar	BUSCO	TEs	ARIC00070	51448	76448	EOG09370ADO:Duplicated	92	25000	0.00368
Ar	BUSCO	TEs	ARIC00190	153657	178657	EOG09370ADO:Duplicated	113	25000	0.00452
Ar	BUSCO	TEs	ARIC00190	183531	208531	EOG09370ADO:Duplicated	1315	25000	0.0526
Ar	BUSCO	TEs	ARIC00042	348785	373785	EOG09370AI8:Duplicated	0	25000	0
Ar	BUSCO	TEs	ARIC00042	383011	408011	EOG09370AI8:Duplicated	1497	25000	0.05988
Ar	BUSCO	TEs	ARIC00245	137772	162772	EOG09370AI8:Duplicated	0	25000	0
Ar	BUSCO	TEs	ARIC00245	173400	198400	EOG09370AI8:Duplicated	1497	25000	0.05988
Ar	BUSCO	TEs	ARIC00001	920450	945450	EOG09370AJP:Duplicated	141	25000	0.00564
Ar	BUSCO	TEs	ARIC00001	948557	973557	EOG09370AJP:Duplicated	7975	25000	0.319
Ar	BUSCO	TEs	ARIC00087	139219	164219	EOG09370AJP:Duplicated	0	25000	0
Ar	BUSCO	TEs	ARIC00087	170303	195303	EOG09370AJP:Duplicated	346	25000	0.01384
Ar	BUSCO	TEs	ARIC00415	58266	83266	EOG09370AJP:Duplicated	9852	25000	0.39408
Ar	BUSCO	TEs	ARIC00415	88120	111226	EOG09370AJP:Duplicated	301	23106	0.0130269
Ar	BUSCO	TEs	ARIC00043	132158	157158	EOG09370AL3:Duplicated	97	25000	0.00388
Ar	BUSCO	TEs	ARIC00043	160669	185669	EOG09370AL3:Duplicated	70	25000	0.0028
Ar	BUSCO	TEs	ARIC00072	275683	300683	EOG09370AL3:Duplicated	132	25000	0.00528
Ar	BUSCO	TEs	ARIC00072	304102	329102	EOG09370AL3:Duplicated	43	25000	0.00172
Ar	BUSCO	TEs	ARIC00740	35927	46689	EOG09370AL3:Duplicated	0	10762	0
Ar	BUSCO	TEs	ARIC00740	8797	33797	EOG09370AL3:Duplicated	0	25000	0
Ar	BUSCO	TEs	ARIC00491	0	14907	EOG09370ARO:Fragmented	110	14907	0.00737908
Ar	BUSCO	TEs	ARIC00491	21981	46981	EOG09370ARO:Fragmented	0	25000	0
Ar	BUSCO	TEs	ARIC00033	125625	150625	EOG09370AS9:Duplicated	319	25000	0.01276
Ar	BUSCO	TEs	ARIC00033	155800	180800	EOG09370AS9:Duplicated	0	25000	0
Ar	BUSCO	TEs	ARIC00037	256873	281873	EOG09370AS9:Duplicated	0	25000	0
Ar	BUSCO	TEs	ARIC00037	288174	313174	EOG09370AS9:Duplicated	1061	25000	0.04244
Ar	BUSCO	TEs	ARIC00134	209458	234458	EOG09370AV1:Duplicated	121	25000	0.00484
Ar	BUSCO	TEs	ARIC00134	238431	263431	EOG09370AV1:Duplicated	56	25000	0.00224
Ar	BUSCO	TEs	ARIC00180	16018	41018	EOG09370AV1:Duplicated	75	25000	0.003
Ar	BUSCO	TEs	ARIC00180	45057	70057	EOG09370AV1:Duplicated	0	25000	0
Ar	BUSCO	TEs	ARIC00071	416378	441378	EOG09370AWB:Complete	137	25000	0.00548
Ar	BUSCO	TEs	ARIC00071	443251	463416	EOG09370AWB:Complete	0	20165	0
Ar	BUSCO	TEs	ARIC00121	191935	216935	EOG09370B1L:Duplicated	82	25000	0.00328
Ar	BUSCO	TEs	ARIC00121	223048	248048	EOG09370B1L:Duplicated	103	25000	0.00412
Ar	BUSCO	TEs	ARIC00193	205500	230500	EOG09370B1L:Duplicated	203	25000	0.00812
Ar	BUSCO	TEs	ARIC00193	234602	251960	EOG09370B1L:Duplicated	0	17358	0
Ar	BUSCO	TEs	ARIC00464	0	21014	EOG09370B1L:Duplicated	72	21014	0.00342629
Ar	BUSCO	TEs	ARIC00464	27098	52098	EOG09370B1L:Duplicated	64	25000	0.00256
Ar	BUSCO	TEs	ARIC00006	1023266	1048266	EOG09370B65:Duplicated	354	25000	0.01416
Ar	BUSCO	TEs	ARIC00006	1051896	1076896	EOG09370B65:Duplicated	71	25000	0.00284
Ar	BUSCO	TEs	ARIC00087	152366	177366	EOG09370B65:Duplicated	0	25000	0
Ar	BUSCO	TEs	ARIC00087	181010	206010	EOG09370B65:Duplicated	266	25000	0.01064
Ar	BUSCO	TEs	ARIC00002	32918	57918	EOG09370B7D:Duplicated	1784	25000	0.07136
Ar	BUSCO	TEs	ARIC00002	63508	88508	EOG09370B7D:Duplicated	44	25000	0.00176
Ar	BUSCO	TEs	ARIC00005	187382	212382	EOG09370B7D:Duplicated	1705	25000	0.0682
Ar	BUSCO	TEs	ARIC00005	217981	242981	EOG09370B7D:Duplicated	44	25000	0.00176
Ar	BUSCO	TEs	ARIC00170	158221	183221	EOG09370BBR:Duplicated	741	25000	0.02964
Ar	BUSCO	TEs	ARIC00170	190351	215351	EOG09370BBR:Duplicated	118	25000	0.00472
Ar	BUSCO	TEs	ARIC00211	131193	156193	EOG09370BBR:Duplicated	2339	25000	0.09356
Ar	BUSCO	TEs	ARIC00211	163114	188114	EOG09370BBR:Duplicated	145	25000	0.0058
Ar	BUSCO	TEs	ARIC00088	370288	395288	EOG09370BGO:Complete	77	25000	0.00308
Ar	BUSCO	TEs	ARIC00088	404156	429156	EOG09370BGO:Complete	0	25000	0
Ar	BUSCO	TEs	ARIC00032	36027	61027	EOG09370BJE:Duplicated	177	25000	0.00708
Ar	BUSCO	TEs	ARIC00032	5560	30560	EOG09370BJE:Duplicated	0	25000	0
Ar	BUSCO	TEs	ARIC00147	261275	286275	EOG09370BJE:Duplicated	141	25000	0.00564
Ar	BUSCO	TEs	ARIC00147	294109	316737	EOG09370BJE:Duplicated	0	22628	0
Ar	BUSCO	TEs	ARIC00038	240103	265103	EOG09370BK5:Duplicated	110	25000	0.0044
Ar	BUSCO	TEs	ARIC00038	269237	294237	EOG09370BK5:Duplicated	0	25000	0
Ar	BUSCO	TEs	ARIC00124	156109	181109	EOG09370BK5:Duplicated	64	25000	0.00256
Ar	BUSCO	TEs	ARIC00124	188350	213350	EOG09370BK5:Duplicated	0	25000	0
Ar	BUSCO	TEs	ARIC00010	148484	173484	EOG09370BQO:Duplicated	65	25000	0.0026
Ar	BUSCO	TEs	ARIC00010	181392	206392	EOG09370BQO:Duplicated	163	25000	0.00652
Ar	BUSCO	TEs	ARIC00229	174667	199667	EOG09370BQO:Duplicated	141	25000	0.00564
Ar	BUSCO	TEs	ARIC00229	206135	215889	EOG09370BQO:Duplicated	53	9754	0.00543367
Ar	BUSCO	TEs	ARIC00649	19254	44254	EOG09370BYX:Duplicated	137	25000	0.00548
Ar	BUSCO	TEs	ARIC00649	49278	57633	EOG09370BYX:Duplicated	0	8355	0
Ar	BUSCO	TEs	ARIC00793	0	14722	EOG09370BYX:Duplicated	48	14722	0.00326043
Ar	BUSCO	TEs	ARIC00793	18175	41011	EOG09370BYX:Duplicated	0	22836	0
Ar	BUSCO	TEs	ARIC00008	622736	647736	EOG09370C5A:Duplicated	596	25000	0.02384
Ar	BUSCO	TEs	ARIC00008	657597	682597	EOG09370C5A:Duplicated	0	25000	0
Ar	BUSCO	TEs	ARIC00015	106721	131721	EOG09370C5A:Duplicated	0	25000	0
Ar	BUSCO	TEs	ARIC00015	73950	98950	EOG09370C5A:Duplicated	178	25000	0.00712
Ar	BUSCO	TEs	ARIC00043	340622	365622	EOG09370CAN:Duplicated	0	25000	0
Ar	BUSCO	TEs	ARIC00043	367175	392175	EOG09370CAN:Duplicated	93	25000	0.00372
Ar	BUSCO	TEs	ARIC00072	68455	93455	EOG09370CAN:Duplicated	51	25000	0.00204
Ar	BUSCO	TEs	ARIC00072	97502	122502	EOG09370CAN:Duplicated	0	25000	0
Ar	BUSCO	TEs	ARIC00053	218604	243604	EOG09370CAV:Complete	165	25000	0.0066
Ar	BUSCO	TEs	ARIC00053	253050	278050	EOG09370CAV:Complete	62	25000	0.00248
Ar	BUSCO	TEs	ARIC00023	604677	629677	EOG09370CF1:Duplicated	90	25000	0.0036
Ar	BUSCO	TEs	ARIC00023	633302	658302	EOG09370CF1:Duplicated	129	25000	0.00516
Ar	BUSCO	TEs	ARIC00265	109694	134694	EOG09370CF1:Duplicated	0	25000	0
Ar	BUSCO	TEs	ARIC00265	80872	105872	EOG09370CF1:Duplicated	54	25000	0.00216
Ar	BUSCO	TEs	ARIC00147	179875	204875	EOG09370CIV:Complete	77	25000	0.00308
Ar	BUSCO	TEs	ARIC00147	212035	237035	EOG09370CIV:Complete	0	25000	0
Ar	BUSCO	TEs	ARIC00013	521072	546072	EOG09370CK6:Duplicated	45	25000	0.0018
Ar	BUSCO	TEs	ARIC00013	547373	572373	EOG09370CK6:Duplicated	0	25000	0
Ar	BUSCO	TEs	ARIC00230	0	2355	EOG09370CK6:Duplicated	0	2355	0
Ar	BUSCO	TEs	ARIC00230	3797	28797	EOG09370CK6:Duplicated	37	25000	0.00148
Ar	BUSCO	TEs	ARIC00093	346573	371573	EOG09370CKL:Duplicated	275	25000	0.011
Ar	BUSCO	TEs	ARIC00093	379317	404317	EOG09370CKL:Duplicated	301	25000	0.01204
Ar	BUSCO	TEs	ARIC00106	290552	315552	EOG09370CKL:Duplicated	44	25000	0.00176
Ar	BUSCO	TEs	ARIC00106	318983	343983	EOG09370CKL:Duplicated	68	25000	0.00272
Ar	BUSCO	TEs	ARIC00187	118965	143965	EOG09370CKL:Duplicated	50	25000	0.002
Ar	BUSCO	TEs	ARIC00187	92094	117094	EOG09370CKL:Duplicated	200	25000	0.008
Ar	BUSCO	TEs	ARIC00159	109506	134506	EOG09370CRF:Complete	74	25000	0.00296
Ar	BUSCO	TEs	ARIC00159	137547	162547	EOG09370CRF:Complete	70	25000	0.0028
Ar	BUSCO	TEs	ARIC00004	58283	83283	EOG09370CTU:Duplicated	170	25000	0.0068
Ar	BUSCO	TEs	ARIC00004	85691	110691	EOG09370CTU:Duplicated	0	25000	0
Ar	BUSCO	TEs	ARIC00007	173345	198345	EOG09370CTU:Duplicated	54	25000	0.00216
Ar	BUSCO	TEs	ARIC00007	201524	226524	EOG09370CTU:Duplicated	84	25000	0.00336
Ar	BUSCO	TEs	ARIC00100	350012	375012	EOG09370CTU:Duplicated	0	25000	0
Ar	BUSCO	TEs	ARIC00100	378194	403194	EOG09370CTU:Duplicated	0	25000	0
Ar	BUSCO	TEs	ARIC00033	471606	496606	EOG09370CZ0:Duplicated	0	25000	0
Ar	BUSCO	TEs	ARIC00033	502897	527897	EOG09370CZ0:Duplicated	124	25000	0.00496
Ar	BUSCO	TEs	ARIC00086	330998	355998	EOG09370CZ0:Duplicated	4342	25000	0.17368
Ar	BUSCO	TEs	ARIC00086	360363	385363	EOG09370CZ0:Duplicated	861	25000	0.03444
Ar	BUSCO	TEs	ARIC00144	55317	80317	EOG09370CZ0:Duplicated	758	25000	0.03032
Ar	BUSCO	TEs	ARIC00144	86246	111246	EOG09370CZ0:Duplicated	208	25000	0.00832
Ar	BUSCO	TEs	ARIC00110	310108	335108	EOG09370CZT:Duplicated	130	25000	0.0052
Ar	BUSCO	TEs	ARIC00110	344804	369804	EOG09370CZT:Duplicated	0	25000	0
Ar	BUSCO	TEs	ARIC00612	28703	53703	EOG09370CZT:Duplicated	0	25000	0
Ar	BUSCO	TEs	ARIC00612	60039	62546	EOG09370CZT:Duplicated	0	2507	0
Ar	BUSCO	TEs	ARIC00014	256238	281238	EOG09370D13:Duplicated	0	25000	0
Ar	BUSCO	TEs	ARIC00014	287400	312400	EOG09370D13:Duplicated	45	25000	0.0018
Ar	BUSCO	TEs	ARIC00194	40240	65240	EOG09370D13:Duplicated	0	25000	0
Ar	BUSCO	TEs	ARIC00194	8493	33493	EOG09370D13:Duplicated	151	25000	0.00604
Ar	BUSCO	TEs	ARIC00280	119942	144942	EOG09370D13:Duplicated	200	25000	0.008
Ar	BUSCO	TEs	ARIC00280	88007	113007	EOG09370D13:Duplicated	90	25000	0.0036
Ar	BUSCO	TEs	ARIC00296	32014	57014	EOG09370DO5:Complete	47	25000	0.00188
Ar	BUSCO	TEs	ARIC00296	60565	85565	EOG09370DO5:Complete	4807	25000	0.19228
Ar	BUSCO	TEs	ARIC00056	56633	81633	EOG09370DP4:Duplicated	0	25000	0
Ar	BUSCO	TEs	ARIC00056	88154	113154	EOG09370DP4:Duplicated	1415	25000	0.0566
Ar	BUSCO	TEs	ARIC00081	21081	46081	EOG09370DP4:Duplicated	62	25000	0.00248
Ar	BUSCO	TEs	ARIC00081	52644	77644	EOG09370DP4:Duplicated	1351	25000	0.05404
Ar	BUSCO	TEs	ARIC00192	121350	146350	EOG09370DS4:Complete	0	25000	0
Ar	BUSCO	TEs	ARIC00192	148541	173541	EOG09370DS4:Complete	49	25000	0.00196
Ar	BUSCO	TEs	ARIC00003	387510	412510	EOG09370DTG:Duplicated	103	25000	0.00412
Ar	BUSCO	TEs	ARIC00003	419904	444904	EOG09370DTG:Duplicated	62	25000	0.00248
Ar	BUSCO	TEs	ARIC00085	393994	418994	EOG09370DTG:Duplicated	0	25000	0
Ar	BUSCO	TEs	ARIC00085	422430	447430	EOG09370DTG:Duplicated	131	25000	0.00524
Ar	BUSCO	TEs	ARIC01536	3041	9058	EOG09370DV4:Fragmented	136	6017	0.0226026
Ar	BUSCO	TEs	ARIC00114	167354	192354	EOG09370DX4:Duplicated	0	25000	0
Ar	BUSCO	TEs	ARIC00114	193854	218854	EOG09370DX4:Duplicated	127	25000	0.00508
Ar	BUSCO	TEs	ARIC00192	61883	86883	EOG09370DX4:Duplicated	58	25000	0.00232
Ar	BUSCO	TEs	ARIC00192	88924	113924	EOG09370DX4:Duplicated	3878	25000	0.15512
Ar	BUSCO	TEs	ARIC00051	356682	381682	EOG09370DXT:Duplicated	346	25000	0.01384
Ar	BUSCO	TEs	ARIC00051	384971	409971	EOG09370DXT:Duplicated	271	25000	0.01084
Ar	BUSCO	TEs	ARIC00064	329344	354344	EOG09370DXT:Duplicated	196	25000	0.00784
Ar	BUSCO	TEs	ARIC00064	357623	382623	EOG09370DXT:Duplicated	305	25000	0.0122
Ar	BUSCO	TEs	ARIC00023	603261	628261	EOG09370DYK:Duplicated	90	25000	0.0036
Ar	BUSCO	TEs	ARIC00023	630726	655726	EOG09370DYK:Duplicated	129	25000	0.00516
Ar	BUSCO	TEs	ARIC00265	110902	135902	EOG09370DYK:Duplicated	0	25000	0
Ar	BUSCO	TEs	ARIC00265	83675	108675	EOG09370DYK:Duplicated	54	25000	0.00216
Ar	BUSCO	TEs	ARIC00399	24139	49139	EOG09370E0Y:Complete	0	25000	0
Ar	BUSCO	TEs	ARIC00399	53060	78060	EOG09370E0Y:Complete	627	25000	0.02508
Ar	BUSCO	TEs	ARIC00447	43228	68228	EOG09370E36:Complete	136	25000	0.00544
Ar	BUSCO	TEs	ARIC00447	72087	97087	EOG09370E36:Complete	47	25000	0.00188
Ar	BUSCO	TEs	ARIC00659	1688	26688	EOG09370E4U:Duplicated	0	25000	0
Ar	BUSCO	TEs	ARIC00659	33106	56804	EOG09370E4U:Duplicated	0	23698	0
Ar	BUSCO	TEs	ARIC00659	47294	56804	EOG09370E4U:Duplicated	0	9510	0
Ar	BUSCO	TEs	ARIC00659	8312	33312	EOG09370E4U:Duplicated	0	25000	0
Ar	BUSCO	TEs	ARIC00019	539434	564434	EOG09370E4W:Duplicated	83	25000	0.00332
Ar	BUSCO	TEs	ARIC00019	570195	595195	EOG09370E4W:Duplicated	187	25000	0.00748
Ar	BUSCO	TEs	ARIC00176	136336	161336	EOG09370E4W:Duplicated	41	25000	0.00164
Ar	BUSCO	TEs	ARIC00176	167287	192287	EOG09370E4W:Duplicated	124	25000	0.00496
Ar	BUSCO	TEs	ARIC00047	236260	261260	EOG09370E8S:Duplicated	67	25000	0.00268
Ar	BUSCO	TEs	ARIC00047	267143	292143	EOG09370E8S:Duplicated	364	25000	0.01456
Ar	BUSCO	TEs	ARIC00069	208760	233760	EOG09370E8S:Duplicated	0	25000	0
Ar	BUSCO	TEs	ARIC00069	239659	264659	EOG09370E8S:Duplicated	0	25000	0
Ar	BUSCO	TEs	ARIC00020	217304	242304	EOG09370EHZ:Duplicated	298	25000	0.01192
Ar	BUSCO	TEs	ARIC00020	248525	273525	EOG09370EHZ:Duplicated	422	25000	0.01688
Ar	BUSCO	TEs	ARIC00574	0	2266	EOG09370EHZ:Duplicated	0	2266	0
Ar	BUSCO	TEs	ARIC00574	8129	33129	EOG09370EHZ:Duplicated	117	25000	0.00468
Ar	BUSCO	TEs	ARIC00001	862233	887233	EOG09370EL3:Duplicated	91	25000	0.00364
Ar	BUSCO	TEs	ARIC00001	895916	920916	EOG09370EL3:Duplicated	913	25000	0.03652
Ar	BUSCO	TEs	ARIC00031	603404	628404	EOG09370EL3:Duplicated	377	25000	0.01508
Ar	BUSCO	TEs	ARIC00031	637247	653372	EOG09370EL3:Duplicated	258	16125	0.016
Ar	BUSCO	TEs	ARIC00033	227114	252114	EOG09370ER5:Duplicated	511	25000	0.02044
Ar	BUSCO	TEs	ARIC00033	259455	284455	EOG09370ER5:Duplicated	584	25000	0.02336
Ar	BUSCO	TEs	ARIC00037	152524	177524	EOG09370ER5:Duplicated	40	25000	0.0016
Ar	BUSCO	TEs	ARIC00037	183909	208909	EOG09370ER5:Duplicated	319	25000	0.01276
Ar	BUSCO	TEs	ARIC00006	232043	257043	EOG09370F1Q:Duplicated	67	25000	0.00268
Ar	BUSCO	TEs	ARIC00006	261238	286238	EOG09370F1Q:Duplicated	121	25000	0.00484
Ar	BUSCO	TEs	ARIC00414	10036	35036	EOG09370F1Q:Duplicated	124	25000	0.00496
Ar	BUSCO	TEs	ARIC00414	40280	65280	EOG09370F1Q:Duplicated	218	25000	0.00872
Ar	BUSCO	TEs	ARIC00651	30763	55763	EOG09370F3T:Complete	0	25000	0
Ar	BUSCO	TEs	ARIC00219	25118	50118	EOG09370F47:Duplicated	81	25000	0.00324
Ar	BUSCO	TEs	ARIC00219	56046	81046	EOG09370F47:Duplicated	0	25000	0
Ar	BUSCO	TEs	ARIC00252	125803	150803	EOG09370F47:Duplicated	0	25000	0
Ar	BUSCO	TEs	ARIC00252	153552	178552	EOG09370F47:Duplicated	52	25000	0.00208
Ar	BUSCO	TEs	ARIC00057	274830	299830	EOG09370FKI:Duplicated	79	25000	0.00316
Ar	BUSCO	TEs	ARIC00057	304439	329439	EOG09370FKI:Duplicated	120	25000	0.0048
Ar	BUSCO	TEs	ARIC00196	34713	59713	EOG09370FKI:Duplicated	1167	25000	0.04668
Ar	BUSCO	TEs	ARIC00196	6955	31955	EOG09370FKI:Duplicated	441	25000	0.01764
Ar	BUSCO	TEs	ARIC00061	33732	58732	EOG09370FLD:Duplicated	465	25000	0.0186
Ar	BUSCO	TEs	ARIC00061	6699	31699	EOG09370FLD:Duplicated	0	25000	0
Ar	BUSCO	TEs	ARIC00096	292829	317829	EOG09370FLD:Duplicated	0	25000	0
Ar	BUSCO	TEs	ARIC00096	320090	345090	EOG09370FLD:Duplicated	139	25000	0.00556
Ar	BUSCO	TEs	ARIC00003	280252	305252	EOG09370FN1:Duplicated	100	25000	0.004
Ar	BUSCO	TEs	ARIC00003	311533	336533	EOG09370FN1:Duplicated	200	25000	0.008
Ar	BUSCO	TEs	ARIC00041	241881	266881	EOG09370FN1:Duplicated	98	25000	0.00392
Ar	BUSCO	TEs	ARIC00041	271445	296445	EOG09370FN1:Duplicated	460	25000	0.0184
Ar	BUSCO	TEs	ARIC00085	283133	308133	EOG09370FN1:Duplicated	5541	25000	0.22164
Ar	BUSCO	TEs	ARIC00085	310586	335586	EOG09370FN1:Duplicated	51	25000	0.00204
Ar	BUSCO	TEs	ARIC00109	2878	27878	EOG09370FSS:Complete	77	25000	0.00308
Ar	BUSCO	TEs	ARIC00109	34947	59947	EOG09370FSS:Complete	64	25000	0.00256
Ar	BUSCO	TEs	ARIC00098	342459	367459	EOG09370FVX:Duplicated	52	25000	0.00208
Ar	BUSCO	TEs	ARIC00098	369426	394426	EOG09370FVX:Duplicated	0	25000	0
Ar	BUSCO	TEs	ARIC00174	0	7726	EOG09370FVX:Duplicated	0	7726	0
Ar	BUSCO	TEs	ARIC00174	9866	34866	EOG09370FVX:Duplicated	0	25000	0
Ar	BUSCO	TEs	ARIC00058	27457	52457	EOG09370FWQ:Duplicated	0	25000	0
Ar	BUSCO	TEs	ARIC00058	62906	87906	EOG09370FWQ:Duplicated	122	25000	0.00488
Ar	BUSCO	TEs	ARIC00116	268020	293020	EOG09370FWQ:Duplicated	0	25000	0
Ar	BUSCO	TEs	ARIC00116	296701	321701	EOG09370FWQ:Duplicated	355	25000	0.0142
Ar	BUSCO	TEs	ARIC00379	103097	124722	EOG09370FWQ:Duplicated	0	21625	0
Ar	BUSCO	TEs	ARIC00379	71606	96606	EOG09370FWQ:Duplicated	168	25000	0.00672
Ar	BUSCO	TEs	ARIC00157	118853	143853	EOG09370FXE:Complete	134	25000	0.00536
Ar	BUSCO	TEs	ARIC00157	86149	111149	EOG09370FXE:Complete	78	25000	0.00312
Ar	BUSCO	TEs	ARIC00006	138975	163975	EOG09370GC2:Duplicated	121	25000	0.00484
Ar	BUSCO	TEs	ARIC00006	167485	192485	EOG09370GC2:Duplicated	0	25000	0
Ar	BUSCO	TEs	ARIC00222	31066	56066	EOG09370GC2:Duplicated	0	25000	0
Ar	BUSCO	TEs	ARIC00222	59713	84713	EOG09370GC2:Duplicated	23	25000	0.00092
Ar	BUSCO	TEs	ARIC00006	333358	358358	EOG09370GEO:Duplicated	129	25000	0.00516
Ar	BUSCO	TEs	ARIC00006	362453	387453	EOG09370GEO:Duplicated	206	25000	0.00824
Ar	BUSCO	TEs	ARIC00639	37440	59172	EOG09370GEO:Duplicated	0	21732	0
Ar	BUSCO	TEs	ARIC00639	8185	33185	EOG09370GEO:Duplicated	193	25000	0.00772
Ar	BUSCO	TEs	ARIC00008	150678	175678	EOG09370GHP:Duplicated	7751	25000	0.31004
Ar	BUSCO	TEs	ARIC00008	182093	207093	EOG09370GHP:Duplicated	58	25000	0.00232
Ar	BUSCO	TEs	ARIC00026	603764	628764	EOG09370GHP:Duplicated	12498	25000	0.49992
Ar	BUSCO	TEs	ARIC00026	633403	658403	EOG09370GHP:Duplicated	0	25000	0
Ar	BUSCO	TEs	ARIC00098	280058	305058	EOG09370GIK:Complete	11785	25000	0.4714
Ar	BUSCO	TEs	ARIC00098	310848	335848	EOG09370GIK:Complete	0	25000	0
Ar	BUSCO	TEs	ARIC00226	108079	133079	EOG09370GJ7:Complete	164	25000	0.00656
Ar	BUSCO	TEs	ARIC00226	134642	159642	EOG09370GJ7:Complete	0	25000	0
Ar	BUSCO	TEs	ARIC00012	597657	622657	EOG09370GK0:Duplicated	0	25000	0
Ar	BUSCO	TEs	ARIC00012	625792	650792	EOG09370GK0:Duplicated	1420	25000	0.0568
Ar	BUSCO	TEs	ARIC00027	13632	38632	EOG09370GK0:Duplicated	885	25000	0.0354
Ar	BUSCO	TEs	ARIC00027	44199	69199	EOG09370GK0:Duplicated	55	25000	0.0022
Ar	BUSCO	TEs	ARIC00684	16314	41314	EOG09370H3E:Duplicated	0	25000	0
Ar	BUSCO	TEs	ARIC00684	44585	51900	EOG09370H3E:Duplicated	104	7315	0.0142174
Ar	BUSCO	TEs	ARIC01021	0	2353	EOG09370H3E:Duplicated	0	2353	0
Ar	BUSCO	TEs	ARIC01021	3978	24688	EOG09370H3E:Duplicated	1030	20710	0.0497344
Ar	BUSCO	TEs	ARIC00008	941855	966855	EOG09370H68:Complete	0	25000	0
Ar	BUSCO	TEs	ARIC00008	972685	997685	EOG09370H68:Complete	107	25000	0.00428
Ar	BUSCO	TEs	ARIC00077	157900	182900	EOG09370HBN:Duplicated	83	25000	0.00332
Ar	BUSCO	TEs	ARIC00077	186496	211496	EOG09370HBN:Duplicated	121	25000	0.00484
Ar	BUSCO	TEs	ARIC00132	39681	64681	EOG09370HBN:Duplicated	83	25000	0.00332
Ar	BUSCO	TEs	ARIC00132	68280	93280	EOG09370HBN:Duplicated	468	25000	0.01872
Ar	BUSCO	TEs	ARIC00217	174963	199963	EOG09370HD7:Duplicated	0	25000	0
Ar	BUSCO	TEs	ARIC00217	201701	226701	EOG09370HD7:Duplicated	0	25000	0
Ar	BUSCO	TEs	ARIC00453	47591	72591	EOG09370HD7:Duplicated	128	25000	0.00512
Ar	BUSCO	TEs	ARIC00453	78268	96775	EOG09370HD7:Duplicated	3219	18507	0.173934
Ar	BUSCO	TEs	ARIC00559	0	14046	EOG09370HD7:Duplicated	56	14046	0.0039869
Ar	BUSCO	TEs	ARIC00559	16263	41263	EOG09370HD7:Duplicated	48	25000	0.00192
Ar	BUSCO	TEs	ARIC00056	312747	337747	EOG09370HKV:Duplicated	137	25000	0.00548
Ar	BUSCO	TEs	ARIC00056	345065	370065	EOG09370HKV:Duplicated	61	25000	0.00244
Ar	BUSCO	TEs	ARIC00081	277638	302638	EOG09370HKV:Duplicated	206	25000	0.00824
Ar	BUSCO	TEs	ARIC00081	310482	335482	EOG09370HKV:Duplicated	117	25000	0.00468
Ar	BUSCO	TEs	ARIC00203	50385	75385	EOG09370HKV:Duplicated	91	25000	0.00364
Ar	BUSCO	TEs	ARIC00203	83270	108270	EOG09370HKV:Duplicated	81	25000	0.00324
Ar	BUSCO	TEs	ARIC00002	1240744	1265744	EOG09370HVI:Duplicated	124	25000	0.00496
Ar	BUSCO	TEs	ARIC00002	1271282	1296282	EOG09370HVI:Duplicated	65	25000	0.0026
Ar	BUSCO	TEs	ARIC00094	266900	291900	EOG09370HVI:Duplicated	400	25000	0.016
Ar	BUSCO	TEs	ARIC00094	297450	322450	EOG09370HVI:Duplicated	149	25000	0.00596
Ar	BUSCO	TEs	ARIC00114	16581	41581	EOG09370I3J:Duplicated	5218	25000	0.20872
Ar	BUSCO	TEs	ARIC00114	49451	74451	EOG09370I3J:Duplicated	185	25000	0.0074
Ar	BUSCO	TEs	ARIC00192	212256	237256	EOG09370I3J:Duplicated	0	25000	0
Ar	BUSCO	TEs	ARIC00192	244893	252399	EOG09370I3J:Duplicated	0	7506	0
Ar	BUSCO	TEs	ARIC00001	1463681	1488681	EOG09370I7R:Duplicated	202	25000	0.00808
Ar	BUSCO	TEs	ARIC00001	1493572	1518572	EOG09370I7R:Duplicated	0	25000	0
Ar	BUSCO	TEs	ARIC00032	478228	503228	EOG09370I7R:Duplicated	0	25000	0
Ar	BUSCO	TEs	ARIC00032	505910	530910	EOG09370I7R:Duplicated	0	25000	0
Ar	BUSCO	TEs	ARIC00007	481747	506747	EOG09370IF5:Duplicated	0	25000	0
Ar	BUSCO	TEs	ARIC00007	511068	536068	EOG09370IF5:Duplicated	182	25000	0.00728
Ar	BUSCO	TEs	ARIC00025	509974	534974	EOG09370IF5:Duplicated	363	25000	0.01452
Ar	BUSCO	TEs	ARIC00025	536757	561757	EOG09370IF5:Duplicated	241	25000	0.00964
Ar	BUSCO	TEs	ARIC00045	456728	481728	EOG09370IH5:Duplicated	200	25000	0.008
Ar	BUSCO	TEs	ARIC00045	483860	508860	EOG09370IH5:Duplicated	0	25000	0
Ar	BUSCO	TEs	ARIC00332	45283	70283	EOG09370IH5:Duplicated	159	25000	0.00636
Ar	BUSCO	TEs	ARIC00332	72296	97296	EOG09370IH5:Duplicated	0	25000	0
Ar	BUSCO	TEs	ARIC00039	25957	50957	EOG09370IMU:Complete	608	25000	0.02432
Ar	BUSCO	TEs	ARIC00039	60212	85212	EOG09370IMU:Complete	183	25000	0.00732
Ar	BUSCO	TEs	ARIC00025	110334	135334	EOG09370INZ:Duplicated	0	25000	0
Ar	BUSCO	TEs	ARIC00025	75485	100485	EOG09370INZ:Duplicated	281	25000	0.01124
Ar	BUSCO	TEs	ARIC00029	600584	625584	EOG09370INZ:Duplicated	873	25000	0.03492
Ar	BUSCO	TEs	ARIC00029	632763	653826	EOG09370INZ:Duplicated	91	21063	0.00432037
Ar	BUSCO	TEs	ARIC00028	373905	398905	EOG09370IUA:Duplicated	66	25000	0.00264
Ar	BUSCO	TEs	ARIC00028	400581	425581	EOG09370IUA:Duplicated	0	25000	0
Ar	BUSCO	TEs	ARIC00489	27987	52987	EOG09370IUA:Duplicated	0	25000	0
Ar	BUSCO	TEs	ARIC00489	54669	79669	EOG09370IUA:Duplicated	0	25000	0
Ar	BUSCO	TEs	ARIC00023	135931	160931	EOG09370J9L:Duplicated	115	25000	0.0046
Ar	BUSCO	TEs	ARIC00023	167242	192242	EOG09370J9L:Duplicated	130	25000	0.0052
Ar	BUSCO	TEs	ARIC00216	119307	144307	EOG09370J9L:Duplicated	152	25000	0.00608
Ar	BUSCO	TEs	ARIC00216	88713	113713	EOG09370J9L:Duplicated	144	25000	0.00576
Ar	BUSCO	TEs	ARIC00017	32539	57539	EOG09370JIK:Duplicated	61	25000	0.00244
Ar	BUSCO	TEs	ARIC00017	59023	84023	EOG09370JIK:Duplicated	45	25000	0.0018
Ar	BUSCO	TEs	ARIC00050	0	7611	EOG09370JIK:Duplicated	0	7611	0
Ar	BUSCO	TEs	ARIC00050	10949	35949	EOG09370JIK:Duplicated	0	25000	0
Ar	BUSCO	TEs	ARIC00096	137984	162984	EOG09370JW6:Duplicated	282	25000	0.01128
Ar	BUSCO	TEs	ARIC00096	165771	190771	EOG09370JW6:Duplicated	37	25000	0.00148
Ar	BUSCO	TEs	ARIC00148	160889	185889	EOG09370JW6:Duplicated	293	25000	0.01172
Ar	BUSCO	TEs	ARIC00148	186905	211905	EOG09370JW6:Duplicated	112	25000	0.00448
Ar	BUSCO	TEs	ARIC00021	472808	497808	EOG09370JZ3:Duplicated	45	25000	0.0018
Ar	BUSCO	TEs	ARIC00021	501522	526522	EOG09370JZ3:Duplicated	117	25000	0.00468
Ar	BUSCO	TEs	ARIC00091	162828	187828	EOG09370JZ3:Duplicated	180	25000	0.0072
Ar	BUSCO	TEs	ARIC00091	191833	216833	EOG09370JZ3:Duplicated	52	25000	0.00208
Ar	BUSCO	TEs	ARIC00056	228442	253442	EOG09370K15:Duplicated	76	25000	0.00304
Ar	BUSCO	TEs	ARIC00056	256489	281489	EOG09370K15:Duplicated	0	25000	0
Ar	BUSCO	TEs	ARIC00081	192928	217928	EOG09370K15:Duplicated	0	25000	0
Ar	BUSCO	TEs	ARIC00081	222932	247932	EOG09370K15:Duplicated	0	25000	0
Ar	BUSCO	TEs	ARIC01536	0	8628	EOG09370K1R:Fragmented	136	8628	0.0157626
Ar	BUSCO	TEs	ARIC00136	140292	165292	EOG09370KD4:Duplicated	150	25000	0.006
Ar	BUSCO	TEs	ARIC00136	175027	200027	EOG09370KD4:Duplicated	169	25000	0.00676
Ar	BUSCO	TEs	ARIC00390	34170	59170	EOG09370KD4:Duplicated	150	25000	0.006
Ar	BUSCO	TEs	ARIC00390	66562	91562	EOG09370KD4:Duplicated	252	25000	0.01008
Ar	BUSCO	TEs	ARIC00067	331209	356209	EOG09370KGV:Duplicated	0	25000	0
Ar	BUSCO	TEs	ARIC00067	357817	382817	EOG09370KGV:Duplicated	106	25000	0.00424
Ar	BUSCO	TEs	ARIC00183	221087	246087	EOG09370KGV:Duplicated	49	25000	0.00196
Ar	BUSCO	TEs	ARIC00183	251795	267268	EOG09370KGV:Duplicated	94	15473	0.0060751
Ar	BUSCO	TEs	ARIC00049	111085	136085	EOG09370KJ3:Duplicated	0	25000	0
Ar	BUSCO	TEs	ARIC00049	141511	166511	EOG09370KJ3:Duplicated	0	25000	0
Ar	BUSCO	TEs	ARIC00235	109954	134954	EOG09370KJ3:Duplicated	0	25000	0
Ar	BUSCO	TEs	ARIC00235	77513	102513	EOG09370KJ3:Duplicated	0	25000	0
Ar	BUSCO	TEs	ARIC00028	0	13583	EOG09370KM9:Duplicated	0	13583	0
Ar	BUSCO	TEs	ARIC00028	16122	41122	EOG09370KM9:Duplicated	0	25000	0
Ar	BUSCO	TEs	ARIC00162	0	9846	EOG09370KM9:Duplicated	79	9846	0.00802356
Ar	BUSCO	TEs	ARIC00162	16085	41085	EOG09370KM9:Duplicated	0	25000	0
Ar	BUSCO	TEs	ARIC00004	606708	631708	EOG09370KOV:Duplicated	413	25000	0.01652
Ar	BUSCO	TEs	ARIC00004	633556	658556	EOG09370KOV:Duplicated	0	25000	0
Ar	BUSCO	TEs	ARIC00029	132380	157380	EOG09370KOV:Duplicated	521	25000	0.02084
Ar	BUSCO	TEs	ARIC00029	159264	184264	EOG09370KOV:Duplicated	0	25000	0
Ar	BUSCO	TEs	ARIC00068	30546	55546	EOG09370KWF:Duplicated	112	25000	0.00448
Ar	BUSCO	TEs	ARIC00068	61077	86077	EOG09370KWF:Duplicated	314	25000	0.01256
Ar	BUSCO	TEs	ARIC00093	109392	134392	EOG09370KWF:Duplicated	104	25000	0.00416
Ar	BUSCO	TEs	ARIC00093	136860	161860	EOG09370KWF:Duplicated	63	25000	0.00252
Ar	BUSCO	TEs	ARIC00006	350748	375748	EOG09370KYZ:Duplicated	55	25000	0.0022
Ar	BUSCO	TEs	ARIC00006	377004	402004	EOG09370KYZ:Duplicated	188	25000	0.00752
Ar	BUSCO	TEs	ARIC00639	0	17483	EOG09370KYZ:Duplicated	64	17483	0.0036607
Ar	BUSCO	TEs	ARIC00639	19542	44542	EOG09370KYZ:Duplicated	101	25000	0.00404
Ar	BUSCO	TEs	ARIC00195	120315	145315	EOG09370L23:Duplicated	57	25000	0.00228
Ar	BUSCO	TEs	ARIC00195	153026	178026	EOG09370L23:Duplicated	0	25000	0
Ar	BUSCO	TEs	ARIC00299	124392	149392	EOG09370L23:Duplicated	42	25000	0.00168
Ar	BUSCO	TEs	ARIC00299	155923	159031	EOG09370L23:Duplicated	0	3108	0
Ar	BUSCO	TEs	ARIC00002	1200251	1225251	EOG09370L77:Duplicated	95	25000	0.0038
Ar	BUSCO	TEs	ARIC00002	1228276	1253276	EOG09370L77:Duplicated	0	25000	0
Ar	BUSCO	TEs	ARIC00094	226202	251202	EOG09370L77:Duplicated	273	25000	0.01092
Ar	BUSCO	TEs	ARIC00094	254452	279452	EOG09370L77:Duplicated	183	25000	0.00732
Ar	BUSCO	TEs	ARIC00201	170618	195618	EOG09370LFI:Duplicated	276	25000	0.01104
Ar	BUSCO	TEs	ARIC00201	200101	225101	EOG09370LFI:Duplicated	62	25000	0.00248
Ar	BUSCO	TEs	ARIC00462	17990	42990	EOG09370LFI:Duplicated	62	25000	0.00248
Ar	BUSCO	TEs	ARIC00462	47060	72060	EOG09370LFI:Duplicated	167	25000	0.00668
Ar	BUSCO	TEs	ARIC00262	0	13550	EOG09370LGH:Duplicated	2490	13550	0.183764
Ar	BUSCO	TEs	ARIC00262	21604	46604	EOG09370LGH:Duplicated	0	25000	0
Ar	BUSCO	TEs	ARIC00592	0	15020	EOG09370LGH:Duplicated	130	15020	0.00865513
Ar	BUSCO	TEs	ARIC00592	19664	44664	EOG09370LGH:Duplicated	0	25000	0
Ar	BUSCO	TEs	ARIC00319	28068	53068	EOG09370LMP:Fragmented	42	25000	0.00168
Ar	BUSCO	TEs	ARIC00319	60090	85090	EOG09370LMP:Fragmented	149	25000	0.00596
Ar	BUSCO	TEs	ARIC00015	480612	505612	EOG09370LQ2:Duplicated	1517	25000	0.06068
Ar	BUSCO	TEs	ARIC00015	511330	536330	EOG09370LQ2:Duplicated	179	25000	0.00716
Ar	BUSCO	TEs	ARIC00420	34611	59611	EOG09370LQ2:Duplicated	57	25000	0.00228
Ar	BUSCO	TEs	ARIC00420	66427	91427	EOG09370LQ2:Duplicated	1964	25000	0.07856
Ar	BUSCO	TEs	ARIC00034	342666	367666	EOG09370LYY:Duplicated	286	25000	0.01144
Ar	BUSCO	TEs	ARIC00034	370712	395712	EOG09370LYY:Duplicated	72	25000	0.00288
Ar	BUSCO	TEs	ARIC00205	146567	171567	EOG09370LYY:Duplicated	112	25000	0.00448
Ar	BUSCO	TEs	ARIC00205	175611	200611	EOG09370LYY:Duplicated	82	25000	0.00328
Ar	BUSCO	TEs	ARIC00026	0	3299	EOG09370M9E:Duplicated	1865	3299	0.565323
Ar	BUSCO	TEs	ARIC00026	4255	29255	EOG09370M9E:Duplicated	0	25000	0
Ar	BUSCO	TEs	ARIC00150	252176	277176	EOG09370M9E:Duplicated	128	25000	0.00512
Ar	BUSCO	TEs	ARIC00150	280711	304821	EOG09370M9E:Duplicated	0	24110	0
Ar	BUSCO	TEs	ARIC00051	353797	378797	EOG09370MAO:Duplicated	346	25000	0.01384
Ar	BUSCO	TEs	ARIC00051	381436	406436	EOG09370MAO:Duplicated	234	25000	0.00936
Ar	BUSCO	TEs	ARIC00303	18760	43760	EOG09370MAO:Duplicated	248	25000	0.00992
Ar	BUSCO	TEs	ARIC00303	50302	75302	EOG09370MAO:Duplicated	120	25000	0.0048
Ar	BUSCO	TEs	ARIC01023	0	6856	EOG09370MAO:Duplicated	349	6856	0.0509043
Ar	BUSCO	TEs	ARIC01023	9856	24606	EOG09370MAO:Duplicated	103	14750	0.00698305
Ar	BUSCO	TEs	ARIC00018	644762	669762	EOG09370MDU:Duplicated	1361	25000	0.05444
Ar	BUSCO	TEs	ARIC00018	679656	704656	EOG09370MDU:Duplicated	89	25000	0.00356
Ar	BUSCO	TEs	ARIC00023	29944	54944	EOG09370MDU:Duplicated	0	25000	0
Ar	BUSCO	TEs	ARIC00023	63447	88447	EOG09370MDU:Duplicated	101	25000	0.00404
Ar	BUSCO	TEs	ARIC00216	0	8916	EOG09370MDU:Duplicated	0	8916	0
Ar	BUSCO	TEs	ARIC00216	14596	39596	EOG09370MDU:Duplicated	0	25000	0
Ar	BUSCO	TEs	ARIC00048	256310	281310	EOG09370MGF:Complete	0	25000	0
Ar	BUSCO	TEs	ARIC00048	291719	316719	EOG09370MGF:Complete	0	25000	0
Ar	BUSCO	TEs	ARIC00007	110248	135248	EOG09370MHI:Duplicated	177	25000	0.00708
Ar	BUSCO	TEs	ARIC00007	113427	138427	EOG09370MHI:Duplicated	177	25000	0.00708
Ar	BUSCO	TEs	ARIC00007	138353	163353	EOG09370MHI:Duplicated	46	25000	0.00184
Ar	BUSCO	TEs	ARIC00007	145623	170623	EOG09370MHI:Duplicated	46	25000	0.00184
Ar	BUSCO	TEs	ARIC00022	18430	43430	EOG09370MMK:Duplicated	85	25000	0.0034
Ar	BUSCO	TEs	ARIC00022	46845	71845	EOG09370MMK:Duplicated	59	25000	0.00236
Ar	BUSCO	TEs	ARIC00038	462000	487000	EOG09370MMK:Duplicated	141	25000	0.00564
Ar	BUSCO	TEs	ARIC00038	489765	514765	EOG09370MMK:Duplicated	0	25000	0
Ar	BUSCO	TEs	ARIC00068	148355	173355	EOG09370MQ0:Duplicated	106	25000	0.00424
Ar	BUSCO	TEs	ARIC00068	180508	205508	EOG09370MQ0:Duplicated	0	25000	0
Ar	BUSCO	TEs	ARIC00093	224811	249811	EOG09370MQ0:Duplicated	42	25000	0.00168
Ar	BUSCO	TEs	ARIC00093	256398	281398	EOG09370MQ0:Duplicated	0	25000	0
Ar	BUSCO	TEs	ARIC00037	525713	550713	EOG09370MZ4:Duplicated	39	25000	0.00156
Ar	BUSCO	TEs	ARIC00037	553230	578230	EOG09370MZ4:Duplicated	108	25000	0.00432
Ar	BUSCO	TEs	ARIC00103	106554	131554	EOG09370MZ4:Duplicated	43	25000	0.00172
Ar	BUSCO	TEs	ARIC00103	78517	103517	EOG09370MZ4:Duplicated	0	25000	0
Ar	BUSCO	TEs	ARIC00156	119672	144672	EOG09370MZ4:Duplicated	49	25000	0.00196
Ar	BUSCO	TEs	ARIC00156	148503	173503	EOG09370MZ4:Duplicated	84	25000	0.00336
Ar	BUSCO	TEs	ARIC00061	155562	180562	EOG09370N7W:Duplicated	0	25000	0
Ar	BUSCO	TEs	ARIC00061	182571	207571	EOG09370N7W:Duplicated	76	25000	0.00304
Ar	BUSCO	TEs	ARIC00076	210535	235535	EOG09370N7W:Duplicated	203	25000	0.00812
Ar	BUSCO	TEs	ARIC00076	237541	262541	EOG09370N7W:Duplicated	166	25000	0.00664
Ar	BUSCO	TEs	ARIC00039	164584	189584	EOG09370NBT:Duplicated	18556	25000	0.74224
Ar	BUSCO	TEs	ARIC00039	191218	216218	EOG09370NBT:Duplicated	12682	25000	0.50728
Ar	BUSCO	TEs	ARIC00608	0	4984	EOG09370NBT:Duplicated	3529	4984	0.708066
Ar	BUSCO	TEs	ARIC00608	8713	33713	EOG09370NBT:Duplicated	12299	25000	0.49196
Ar	BUSCO	TEs	ARIC00164	230197	255197	EOG09370NBW:Duplicated	343	25000	0.01372
Ar	BUSCO	TEs	ARIC00164	257796	282796	EOG09370NBW:Duplicated	51	25000	0.00204
Ar	BUSCO	TEs	ARIC00411	29877	54877	EOG09370NBW:Duplicated	0	25000	0
Ar	BUSCO	TEs	ARIC00411	768	25768	EOG09370NBW:Duplicated	74	25000	0.00296
Ar	BUSCO	TEs	ARIC00076	261421	286421	EOG09370NHX:Duplicated	0	25000	0
Ar	BUSCO	TEs	ARIC00076	290321	315321	EOG09370NHX:Duplicated	82	25000	0.00328
Ar	BUSCO	TEs	ARIC00098	0	18591	EOG09370NHX:Duplicated	0	18591	0
Ar	BUSCO	TEs	ARIC00098	21851	46851	EOG09370NHX:Duplicated	169	25000	0.00676
Ar	BUSCO	TEs	ARIC00014	462590	487590	EOG09370O06:Duplicated	96	25000	0.00384
Ar	BUSCO	TEs	ARIC00014	494318	519318	EOG09370O06:Duplicated	288	25000	0.01152
Ar	BUSCO	TEs	ARIC00129	19604	44604	EOG09370O06:Duplicated	345	25000	0.0138
Ar	BUSCO	TEs	ARIC00129	49830	74830	EOG09370O06:Duplicated	99	25000	0.00396
Ar	BUSCO	TEs	ARIC00292	120873	145873	EOG09370O51:Duplicated	174	25000	0.00696
Ar	BUSCO	TEs	ARIC00292	151802	165216	EOG09370O51:Duplicated	73	13414	0.00544208
Ar	BUSCO	TEs	ARIC00293	117039	142039	EOG09370O51:Duplicated	144	25000	0.00576
Ar	BUSCO	TEs	ARIC00293	147647	163844	EOG09370O51:Duplicated	49	16197	0.00302525
Ar	BUSCO	TEs	ARIC00241	22018	47018	EOG09370OFR:Complete	0	25000	0
Ar	BUSCO	TEs	ARIC00241	53523	78523	EOG09370OFR:Complete	58	25000	0.00232
Ar	BUSCO	TEs	ARIC00036	219033	244033	EOG09370OGU:Duplicated	0	25000	0
Ar	BUSCO	TEs	ARIC00036	248303	273303	EOG09370OGU:Duplicated	64	25000	0.00256
Ar	BUSCO	TEs	ARIC00080	177100	202100	EOG09370OGU:Duplicated	0	25000	0
Ar	BUSCO	TEs	ARIC00080	204450	229450	EOG09370OGU:Duplicated	129	25000	0.00516
Ar	BUSCO	TEs	ARIC00039	494827	519827	EOG09370OGW:Duplicated	109	25000	0.00436
Ar	BUSCO	TEs	ARIC00039	525861	550861	EOG09370OGW:Duplicated	200	25000	0.008
Ar	BUSCO	TEs	ARIC00362	13899	38899	EOG09370OGW:Duplicated	175	25000	0.007
Ar	BUSCO	TEs	ARIC00362	40381	65381	EOG09370OGW:Duplicated	334	25000	0.01336
Ar	BUSCO	TEs	ARIC00013	383568	408568	EOG09370OHP:Duplicated	1687	25000	0.06748
Ar	BUSCO	TEs	ARIC00013	414044	439044	EOG09370OHP:Duplicated	470	25000	0.0188
Ar	BUSCO	TEs	ARIC00048	378742	403742	EOG09370OHP:Duplicated	1714	25000	0.06856
Ar	BUSCO	TEs	ARIC00048	406120	431120	EOG09370OHP:Duplicated	226	25000	0.00904
Ar	BUSCO	TEs	ARIC00082	37336	62336	EOG09370OLY:Duplicated	0	25000	0
Ar	BUSCO	TEs	ARIC00082	6707	31707	EOG09370OLY:Duplicated	0	25000	0
Ar	BUSCO	TEs	ARIC00115	218298	243298	EOG09370OLY:Duplicated	70	25000	0.0028
Ar	BUSCO	TEs	ARIC00115	248941	273941	EOG09370OLY:Duplicated	78	25000	0.00312
Ar	BUSCO	TEs	ARIC00018	0	12288	EOG09370OO3:Duplicated	204	12288	0.0166016
Ar	BUSCO	TEs	ARIC00018	17897	42897	EOG09370OO3:Duplicated	24792	25000	0.99168
Ar	BUSCO	TEs	ARIC00155	231653	256653	EOG09370OO3:Duplicated	24789	25000	0.99156
Ar	BUSCO	TEs	ARIC00155	258677	283677	EOG09370OO3:Duplicated	230	25000	0.0092
Ar	BUSCO	TEs	ARIC00125	38807	63807	EOG09370OS5:Duplicated	228	25000	0.00912
Ar	BUSCO	TEs	ARIC00125	69373	94373	EOG09370OS5:Duplicated	289	25000	0.01156
Ar	BUSCO	TEs	ARIC00289	114486	139486	EOG09370OS5:Duplicated	149	25000	0.00596
Ar	BUSCO	TEs	ARIC00289	141356	166356	EOG09370OS5:Duplicated	0	25000	0
Ar	BUSCO	TEs	ARIC00195	218992	243992	EOG09370OUS:Complete	141	25000	0.00564
Ar	BUSCO	TEs	ARIC00051	258438	283438	EOG09370P2W:Duplicated	85	25000	0.0034
Ar	BUSCO	TEs	ARIC00051	284650	309650	EOG09370P2W:Duplicated	0	25000	0
Ar	BUSCO	TEs	ARIC00064	235373	260373	EOG09370P2W:Duplicated	0	25000	0
Ar	BUSCO	TEs	ARIC00064	262559	287559	EOG09370P2W:Duplicated	0	25000	0
Ar	BUSCO	TEs	ARIC00191	127255	152255	EOG09370P5Q:Complete	0	25000	0
Ar	BUSCO	TEs	ARIC00191	154534	179534	EOG09370P5Q:Complete	77	25000	0.00308
Ar	BUSCO	TEs	ARIC00007	1001768	1023766	EOG09370P7I:Fragmented	93	21998	0.00422766
Ar	BUSCO	TEs	ARIC00007	972136	997136	EOG09370P7I:Fragmented	116	25000	0.00464
Ar	BUSCO	TEs	ARIC00021	0	17697	EOG09370P9T:Duplicated	977	17697	0.0552071
Ar	BUSCO	TEs	ARIC00021	22942	47942	EOG09370P9T:Duplicated	196	25000	0.00784
Ar	BUSCO	TEs	ARIC00156	227432	252432	EOG09370P9T:Duplicated	99	25000	0.00396
Ar	BUSCO	TEs	ARIC00156	255754	280754	EOG09370P9T:Duplicated	2202	25000	0.08808
Ar	BUSCO	TEs	ARIC00180	225505	250505	EOG09370PBD:Duplicated	82	25000	0.00328
Ar	BUSCO	TEs	ARIC00180	253116	273264	EOG09370PBD:Duplicated	2753	20148	0.136639
Ar	BUSCO	TEs	ARIC00419	105952	110739	EOG09370PBD:Duplicated	236	4787	0.0493002
Ar	BUSCO	TEs	ARIC00419	79027	104027	EOG09370PBD:Duplicated	0	25000	0
Ar	BUSCO	TEs	ARIC00791	35580	41219	EOG09370PBD:Duplicated	0	5639	0
Ar	BUSCO	TEs	ARIC00791	8402	33402	EOG09370PBD:Duplicated	68	25000	0.00272
Ar	BUSCO	TEs	ARIC00146	242066	267066	EOG09370PLC:Duplicated	0	25000	0
Ar	BUSCO	TEs	ARIC00146	272784	297784	EOG09370PLC:Duplicated	2433	25000	0.09732
Ar	BUSCO	TEs	ARIC00255	100055	125055	EOG09370PLC:Duplicated	50	25000	0.002
Ar	BUSCO	TEs	ARIC00255	128096	153096	EOG09370PLC:Duplicated	1577	25000	0.06308
Ar	BUSCO	TEs	ARIC00039	481735	506735	EOG09370PN3:Duplicated	305	25000	0.0122
Ar	BUSCO	TEs	ARIC00039	514845	539845	EOG09370PN3:Duplicated	166	25000	0.00664
Ar	BUSCO	TEs	ARIC00362	0	22014	EOG09370PN3:Duplicated	104	22014	0.00472427
Ar	BUSCO	TEs	ARIC00362	29383	54383	EOG09370PN3:Duplicated	112	25000	0.00448
Ar	BUSCO	TEs	ARIC00203	175839	200839	EOG09370PYJ:Complete	66	25000	0.00264
Ar	BUSCO	TEs	ARIC00203	206955	231955	EOG09370PYJ:Complete	0	25000	0
Ar	BUSCO	TEs	ARIC00007	373205	398205	EOG09370QBK:Duplicated	90	25000	0.0036
Ar	BUSCO	TEs	ARIC00007	400538	425538	EOG09370QBK:Duplicated	47	25000	0.00188
Ar	BUSCO	TEs	ARIC00025	618017	643017	EOG09370QBK:Duplicated	0	25000	0
Ar	BUSCO	TEs	ARIC00025	647517	672517	EOG09370QBK:Duplicated	90	25000	0.0036
Ar	BUSCO	TEs	ARIC00077	151828	176828	EOG09370QBR:Complete	134	25000	0.00536
Ar	BUSCO	TEs	ARIC00077	178778	203778	EOG09370QBR:Complete	121	25000	0.00484
Ar	BUSCO	TEs	ARIC00116	168535	193535	EOG09370QCX:Complete	276	25000	0.01104
Ar	BUSCO	TEs	ARIC00116	199263	224263	EOG09370QCX:Complete	0	25000	0
Ar	BUSCO	TEs	ARIC00218	34996	59996	EOG09370QFD:Duplicated	0	25000	0
Ar	BUSCO	TEs	ARIC00218	64136	89136	EOG09370QFD:Duplicated	1520	25000	0.0608
Ar	BUSCO	TEs	ARIC00407	102862	112752	EOG09370QFD:Duplicated	0	9890	0
Ar	BUSCO	TEs	ARIC00407	74841	99841	EOG09370QFD:Duplicated	535	25000	0.0214
Ar	BUSCO	TEs	ARIC00013	168641	193641	EOG09370QI4:Duplicated	25000	25000	1
Ar	BUSCO	TEs	ARIC00013	199740	224740	EOG09370QI4:Duplicated	564	25000	0.02256
Ar	BUSCO	TEs	ARIC00245	0	16181	EOG09370QI4:Duplicated	16180	16181	0.999938
Ar	BUSCO	TEs	ARIC00245	26466	51466	EOG09370QI4:Duplicated	115	25000	0.0046
Ar	BUSCO	TEs	ARIC00007	969091	994091	EOG09370QJ1:Duplicated	116	25000	0.00464
Ar	BUSCO	TEs	ARIC00007	996913	1021913	EOG09370QJ1:Duplicated	93	25000	0.00372
Ar	BUSCO	TEs	ARIC00025	1395	26395	EOG09370QJ1:Duplicated	0	25000	0
Ar	BUSCO	TEs	ARIC00025	30010	55010	EOG09370QJ1:Duplicated	0	25000	0
Ar	BUSCO	TEs	ARIC00049	62033	87033	EOG09370QKS:Duplicated	60	25000	0.0024
Ar	BUSCO	TEs	ARIC00049	89308	114308	EOG09370QKS:Duplicated	1754	25000	0.07016
Ar	BUSCO	TEs	ARIC00166	49648	74648	EOG09370QKS:Duplicated	0	25000	0
Ar	BUSCO	TEs	ARIC00166	75557	100557	EOG09370QKS:Duplicated	105	25000	0.0042
Ar	BUSCO	TEs	ARIC00235	31647	56647	EOG09370QKS:Duplicated	60	25000	0.0024
Ar	BUSCO	TEs	ARIC00235	58070	83070	EOG09370QKS:Duplicated	1196	25000	0.04784
Ar	BUSCO	TEs	ARIC00023	358423	383423	EOG09370QMM:Complete	0	25000	0
Ar	BUSCO	TEs	ARIC00023	394287	419287	EOG09370QMM:Complete	61	25000	0.00244
Ar	BUSCO	TEs	ARIC00093	299570	324570	EOG09370QVI:Complete	54	25000	0.00216
Ar	BUSCO	TEs	ARIC00093	328805	353805	EOG09370QVI:Complete	350	25000	0.014
Ar	BUSCO	TEs	ARIC00114	46497	71497	EOG09370R3M:Complete	185	25000	0.0074
Ar	BUSCO	TEs	ARIC00114	74249	99249	EOG09370R3M:Complete	95	25000	0.0038
Ar	BUSCO	TEs	ARIC00040	309267	334267	EOG09370R67:Duplicated	76	25000	0.00304
Ar	BUSCO	TEs	ARIC00040	338064	363064	EOG09370R67:Duplicated	0	25000	0
Ar	BUSCO	TEs	ARIC00079	169182	194182	EOG09370R67:Duplicated	0	25000	0
Ar	BUSCO	TEs	ARIC00079	196396	221396	EOG09370R67:Duplicated	47	25000	0.00188
Ar	BUSCO	TEs	ARIC00023	56571	81571	EOG09370RCD:Duplicated	40	25000	0.0016
Ar	BUSCO	TEs	ARIC00023	85543	110543	EOG09370RCD:Duplicated	106	25000	0.00424
Ar	BUSCO	TEs	ARIC00216	36408	61408	EOG09370RCD:Duplicated	0	25000	0
Ar	BUSCO	TEs	ARIC00216	7436	32436	EOG09370RCD:Duplicated	0	25000	0
Ar	BUSCO	TEs	ARIC00067	423438	448438	EOG09370RCQ:Duplicated	0	25000	0
Ar	BUSCO	TEs	ARIC00067	450126	475126	EOG09370RCQ:Duplicated	100	25000	0.004
Ar	BUSCO	TEs	ARIC00442	0	23761	EOG09370RCQ:Duplicated	4452	23761	0.187366
Ar	BUSCO	TEs	ARIC00442	25833	50833	EOG09370RCQ:Duplicated	98	25000	0.00392
Ar	BUSCO	TEs	ARIC00022	141590	166590	EOG09370RCS:Duplicated	38	25000	0.00152
Ar	BUSCO	TEs	ARIC00022	174159	199159	EOG09370RCS:Duplicated	10	25000	0.0004
Ar	BUSCO	TEs	ARIC00038	585671	610671	EOG09370RCS:Duplicated	0	25000	0
Ar	BUSCO	TEs	ARIC00038	617414	622698	EOG09370RCS:Duplicated	0	5284	0
Ar	BUSCO	TEs	ARIC00043	30458	55458	EOG09370RIT:Complete	0	25000	0
Ar	BUSCO	TEs	ARIC00043	57408	82408	EOG09370RIT:Complete	191	25000	0.00764
Ar	BUSCO	TEs	ARIC00066	372427	397427	EOG09370RJN:Duplicated	1127	25000	0.04508
Ar	BUSCO	TEs	ARIC00066	401840	426840	EOG09370RJN:Duplicated	38	25000	0.00152
Ar	BUSCO	TEs	ARIC00231	100215	125215	EOG09370RJN:Duplicated	937	25000	0.03748
Ar	BUSCO	TEs	ARIC00231	129594	154594	EOG09370RJN:Duplicated	0	25000	0
Ar	BUSCO	TEs	ARIC00077	278805	303805	EOG09370RRJ:Duplicated	0	25000	0
Ar	BUSCO	TEs	ARIC00077	306090	331090	EOG09370RRJ:Duplicated	47	25000	0.00188
Ar	BUSCO	TEs	ARIC00132	161703	186703	EOG09370RRJ:Duplicated	0	25000	0
Ar	BUSCO	TEs	ARIC00132	188933	213933	EOG09370RRJ:Duplicated	174	25000	0.00696
Ar	BUSCO	TEs	ARIC00106	139429	164429	EOG09370S0F:Duplicated	0	25000	0
Ar	BUSCO	TEs	ARIC00106	169529	194529	EOG09370S0F:Duplicated	0	25000	0
Ar	BUSCO	TEs	ARIC00254	137576	162576	EOG09370S0F:Duplicated	93	25000	0.00372
Ar	BUSCO	TEs	ARIC00254	167716	192716	EOG09370S0F:Duplicated	69	25000	0.00276
Ar	BUSCO	TEs	ARIC00023	587256	612256	EOG09370S1Z:Duplicated	702	25000	0.02808
Ar	BUSCO	TEs	ARIC00023	618729	643729	EOG09370S1Z:Duplicated	168	25000	0.00672
Ar	BUSCO	TEs	ARIC00265	130029	155029	EOG09370S1Z:Duplicated	517	25000	0.02068
Ar	BUSCO	TEs	ARIC00265	95529	120529	EOG09370S1Z:Duplicated	54	25000	0.00216
Ar	BUSCO	TEs	ARIC00110	150559	175559	EOG09370S3E:Duplicated	147	25000	0.00588
Ar	BUSCO	TEs	ARIC00110	178358	203358	EOG09370S3E:Duplicated	103	25000	0.00412
Ar	BUSCO	TEs	ARIC00142	217104	242104	EOG09370S3E:Duplicated	0	25000	0
Ar	BUSCO	TEs	ARIC00142	244763	269763	EOG09370S3E:Duplicated	196	25000	0.00784
Ar	BUSCO	TEs	ARIC00184	200167	225167	EOG09370S4T:Duplicated	80	25000	0.0032
Ar	BUSCO	TEs	ARIC00184	231461	256461	EOG09370S4T:Duplicated	182	25000	0.00728
Ar	BUSCO	TEs	ARIC00279	108676	133676	EOG09370S4T:Duplicated	0	25000	0
Ar	BUSCO	TEs	ARIC00279	135175	160175	EOG09370S4T:Duplicated	0	25000	0
Ar	BUSCO	TEs	ARIC00016	566560	591560	EOG09370SC9:Duplicated	0	25000	0
Ar	BUSCO	TEs	ARIC00016	598687	623687	EOG09370SC9:Duplicated	7460	25000	0.2984
Ar	BUSCO	TEs	ARIC00054	116321	141321	EOG09370SC9:Duplicated	179	25000	0.00716
Ar	BUSCO	TEs	ARIC00054	86029	111029	EOG09370SC9:Duplicated	1283	25000	0.05132
Ar	BUSCO	TEs	ARIC00012	174251	199251	EOG09370SO4:Fragmented	130	25000	0.0052
Ar	BUSCO	TEs	ARIC00012	202232	227232	EOG09370SO4:Fragmented	0	25000	0
Ar	BUSCO	TEs	ARIC00127	112258	137258	EOG09370SON:Duplicated	100	25000	0.004
Ar	BUSCO	TEs	ARIC00127	81837	106837	EOG09370SON:Duplicated	0	25000	0
Ar	BUSCO	TEs	ARIC00210	25984	50984	EOG09370SON:Duplicated	254	25000	0.01016
Ar	BUSCO	TEs	ARIC00210	56309	81309	EOG09370SON:Duplicated	160	25000	0.0064
Ar	BUSCO	TEs	ARIC00144	223466	248466	EOG09370SPQ:Duplicated	160	25000	0.0064
Ar	BUSCO	TEs	ARIC00144	256438	281438	EOG09370SPQ:Duplicated	177	25000	0.00708
Ar	BUSCO	TEs	ARIC00241	130424	155424	EOG09370SPQ:Duplicated	51	25000	0.00204
Ar	BUSCO	TEs	ARIC00241	97645	122645	EOG09370SPQ:Duplicated	0	25000	0
Ar	BUSCO	TEs	ARIC00127	134247	159247	EOG09370SV2:Duplicated	0	25000	0
Ar	BUSCO	TEs	ARIC00127	163439	188439	EOG09370SV2:Duplicated	0	25000	0
Ar	BUSCO	TEs	ARIC00210	107652	132652	EOG09370SV2:Duplicated	45	25000	0.0018
Ar	BUSCO	TEs	ARIC00210	78460	103460	EOG09370SV2:Duplicated	0	25000	0
Ar	BUSCO	TEs	ARIC00059	165681	190681	EOG09370SYK:Duplicated	0	25000	0
Ar	BUSCO	TEs	ARIC00059	194027	219027	EOG09370SYK:Duplicated	117	25000	0.00468
Ar	BUSCO	TEs	ARIC00166	145398	170398	EOG09370SYK:Duplicated	0	25000	0
Ar	BUSCO	TEs	ARIC00166	174618	199618	EOG09370SYK:Duplicated	65	25000	0.0026
Ar	BUSCO	TEs	ARIC00986	0	2170	EOG09370T6W:Complete	0	2170	0
Ar	BUSCO	TEs	ARIC00986	10660	26448	EOG09370T6W:Complete	0	15788	0
Ar	BUSCO	TEs	ARIC00022	15925	40925	EOG09370T9R:Duplicated	85	25000	0.0034
Ar	BUSCO	TEs	ARIC00022	42159	67159	EOG09370T9R:Duplicated	59	25000	0.00236
Ar	BUSCO	TEs	ARIC00038	458127	483127	EOG09370T9R:Duplicated	141	25000	0.00564
Ar	BUSCO	TEs	ARIC00038	485753	510753	EOG09370T9R:Duplicated	0	25000	0
Ar	BUSCO	TEs	ARIC00003	58566	83566	EOG09370TBD:Duplicated	1308	25000	0.05232
Ar	BUSCO	TEs	ARIC00003	86033	111033	EOG09370TBD:Duplicated	51	25000	0.00204
Ar	BUSCO	TEs	ARIC00041	129661	154661	EOG09370TBD:Duplicated	56	25000	0.00224
Ar	BUSCO	TEs	ARIC00041	158881	183881	EOG09370TBD:Duplicated	156	25000	0.00624
Ar	BUSCO	TEs	ARIC00085	54704	79704	EOG09370TBD:Duplicated	2279	25000	0.09116
Ar	BUSCO	TEs	ARIC00085	83813	108813	EOG09370TBD:Duplicated	128	25000	0.00512
Ar	BUSCO	TEs	ARIC00026	64674	89674	EOG09370TBG:Duplicated	124	25000	0.00496
Ar	BUSCO	TEs	ARIC00026	95405	120405	EOG09370TBG:Duplicated	21	25000	0.00084
Ar	BUSCO	TEs	ARIC00089	38790	63790	EOG09370TBG:Duplicated	0	25000	0
Ar	BUSCO	TEs	ARIC00089	68093	93093	EOG09370TBG:Duplicated	72	25000	0.00288
Ar	BUSCO	TEs	ARIC00006	664755	689755	EOG09370TCX:Duplicated	39	25000	0.00156
Ar	BUSCO	TEs	ARIC00006	691687	716687	EOG09370TCX:Duplicated	0	25000	0
Ar	BUSCO	TEs	ARIC00133	172549	197549	EOG09370TCX:Duplicated	288	25000	0.01152
Ar	BUSCO	TEs	ARIC00133	202091	227091	EOG09370TCX:Duplicated	0	25000	0
Ar	BUSCO	TEs	ARIC00054	471463	496463	EOG09370TFO:Complete	40	25000	0.0016
Ar	BUSCO	TEs	ARIC00054	501824	518841	EOG09370TFO:Complete	96	17017	0.00564142
Ar	BUSCO	TEs	ARIC00047	463934	488934	EOG09370TG2:Duplicated	147	25000	0.00588
Ar	BUSCO	TEs	ARIC00047	499138	524138	EOG09370TG2:Duplicated	201	25000	0.00804
Ar	BUSCO	TEs	ARIC00164	188378	213378	EOG09370TG2:Duplicated	79	25000	0.00316
Ar	BUSCO	TEs	ARIC00164	222321	247321	EOG09370TG2:Duplicated	292	25000	0.01168
Ar	BUSCO	TEs	ARIC00329	132184	145395	EOG09370TG2:Duplicated	387	13211	0.0292938
Ar	BUSCO	TEs	ARIC00329	99580	124580	EOG09370TG2:Duplicated	304	25000	0.01216
Ar	BUSCO	TEs	ARIC00014	103267	128267	EOG09370TG6:Duplicated	711	25000	0.02844
Ar	BUSCO	TEs	ARIC00014	133257	158257	EOG09370TG6:Duplicated	54	25000	0.00216
Ar	BUSCO	TEs	ARIC00028	354016	379016	EOG09370TG6:Duplicated	0	25000	0
Ar	BUSCO	TEs	ARIC00028	379751	404751	EOG09370TG6:Duplicated	66	25000	0.00264
Ar	BUSCO	TEs	ARIC00278	52504	77504	EOG09370TG6:Duplicated	839	25000	0.03356
Ar	BUSCO	TEs	ARIC00278	85331	110331	EOG09370TG6:Duplicated	54	25000	0.00216
Ar	BUSCO	TEs	ARIC00058	15218	40218	EOG09370TH4:Duplicated	47	25000	0.00188
Ar	BUSCO	TEs	ARIC00058	46407	71407	EOG09370TH4:Duplicated	120	25000	0.0048
Ar	BUSCO	TEs	ARIC00154	107391	132391	EOG09370TH4:Duplicated	120	25000	0.0048
Ar	BUSCO	TEs	ARIC00154	72563	97563	EOG09370TH4:Duplicated	0	25000	0
Ar	BUSCO	TEs	ARIC00008	930368	955368	EOG09370TP2:Duplicated	64	25000	0.00256
Ar	BUSCO	TEs	ARIC00008	956617	981617	EOG09370TP2:Duplicated	0	25000	0
Ar	BUSCO	TEs	ARIC00015	381635	406635	EOG09370TP2:Duplicated	66	25000	0.00264
Ar	BUSCO	TEs	ARIC00015	407844	432844	EOG09370TP2:Duplicated	81	25000	0.00324
Ar	BUSCO	TEs	ARIC00056	59240	84240	EOG09370TS7:Duplicated	0	25000	0
Ar	BUSCO	TEs	ARIC00056	86186	111186	EOG09370TS7:Duplicated	286	25000	0.01144
Ar	BUSCO	TEs	ARIC00081	24466	49466	EOG09370TS7:Duplicated	83	25000	0.00332
Ar	BUSCO	TEs	ARIC00081	50659	75659	EOG09370TS7:Duplicated	108	25000	0.00432
Ar	BUSCO	TEs	ARIC00068	284135	309135	EOG09370TTI:Duplicated	0	25000	0
Ar	BUSCO	TEs	ARIC00068	311424	336424	EOG09370TTI:Duplicated	155	25000	0.0062
Ar	BUSCO	TEs	ARIC00093	359970	384970	EOG09370TTI:Duplicated	98	25000	0.00392
Ar	BUSCO	TEs	ARIC00093	389867	414867	EOG09370TTI:Duplicated	205	25000	0.0082
Ar	BUSCO	TEs	ARIC00104	0	22946	EOG09370U0A:Duplicated	305	22946	0.0132921
Ar	BUSCO	TEs	ARIC00104	26462	51462	EOG09370U0A:Duplicated	173	25000	0.00692
Ar	BUSCO	TEs	ARIC00139	209360	234360	EOG09370U0A:Duplicated	41	25000	0.00164
Ar	BUSCO	TEs	ARIC00139	236767	261767	EOG09370U0A:Duplicated	0	25000	0
Ar	BUSCO	TEs	ARIC00398	45530	70530	EOG09370U0A:Duplicated	111	25000	0.00444
Ar	BUSCO	TEs	ARIC00398	73742	98742	EOG09370U0A:Duplicated	126	25000	0.00504
Ar	BUSCO	TEs	ARIC00068	341311	366311	EOG09370U71:Duplicated	0	25000	0
Ar	BUSCO	TEs	ARIC00068	370815	395815	EOG09370U71:Duplicated	762	25000	0.03048
Ar	BUSCO	TEs	ARIC00433	0	10137	EOG09370U71:Duplicated	90	10137	0.00887837
Ar	BUSCO	TEs	ARIC00433	16447	41447	EOG09370U71:Duplicated	151	25000	0.00604
Ar	BUSCO	TEs	ARIC00011	442746	467746	EOG09370U9P:Duplicated	0	25000	0
Ar	BUSCO	TEs	ARIC00011	469358	494358	EOG09370U9P:Duplicated	111	25000	0.00444
Ar	BUSCO	TEs	ARIC00086	264802	289802	EOG09370U9P:Duplicated	231	25000	0.00924
Ar	BUSCO	TEs	ARIC00086	294969	319969	EOG09370U9P:Duplicated	0	25000	0
Ar	BUSCO	TEs	ARIC00071	364147	389147	EOG09370UEC:Duplicated	48	25000	0.00192
Ar	BUSCO	TEs	ARIC00071	390731	415731	EOG09370UEC:Duplicated	65	25000	0.0026
Ar	BUSCO	TEs	ARIC00090	354549	379549	EOG09370UEC:Duplicated	48	25000	0.00192
Ar	BUSCO	TEs	ARIC00090	381396	406396	EOG09370UEC:Duplicated	0	25000	0
Ar	BUSCO	TEs	ARIC00148	5885	30885	EOG09370UG9:Duplicated	241	25000	0.00964
Ar	BUSCO	TEs	ARIC00968	0	9773	EOG09370UG9:Duplicated	142	9773	0.0145298
Ar	BUSCO	TEs	ARIC00968	15801	27443	EOG09370UG9:Duplicated	298	11642	0.025597
Ar	BUSCO	TEs	ARIC00002	853126	878126	EOG09370UID:Duplicated	46	25000	0.00184
Ar	BUSCO	TEs	ARIC00002	880664	905664	EOG09370UID:Duplicated	35	25000	0.0014
Ar	BUSCO	TEs	ARIC00005	1005418	1030418	EOG09370UID:Duplicated	135	25000	0.0054
Ar	BUSCO	TEs	ARIC00005	1033163	1058163	EOG09370UID:Duplicated	150	25000	0.006
Ar	BUSCO	TEs	ARIC00184	16407	41407	EOG09370UID:Duplicated	1081	25000	0.04324
Ar	BUSCO	TEs	ARIC00184	43217	68217	EOG09370UID:Duplicated	0	25000	0
Ar	BUSCO	TEs	ARIC00010	263593	288593	EOG09370UO4:Duplicated	152	25000	0.00608
Ar	BUSCO	TEs	ARIC00010	296815	321815	EOG09370UO4:Duplicated	2487	25000	0.09948
Ar	BUSCO	TEs	ARIC00229	63697	88697	EOG09370UO4:Duplicated	107	25000	0.00428
Ar	BUSCO	TEs	ARIC00229	93501	118501	EOG09370UO4:Duplicated	124	25000	0.00496
Ar	BUSCO	TEs	ARIC00006	154465	179465	EOG09370UR1:Duplicated	121	25000	0.00484
Ar	BUSCO	TEs	ARIC00006	180841	205841	EOG09370UR1:Duplicated	48	25000	0.00192
Ar	BUSCO	TEs	ARIC00222	14773	39773	EOG09370UR1:Duplicated	134	25000	0.00536
Ar	BUSCO	TEs	ARIC00222	44187	69187	EOG09370UR1:Duplicated	29	25000	0.00116
Ar	BUSCO	TEs	ARIC00007	126650	151650	EOG09370UR3:Duplicated	46	25000	0.00184
Ar	BUSCO	TEs	ARIC00007	159358	184358	EOG09370UR3:Duplicated	0	25000	0
Ar	BUSCO	TEs	ARIC00100	305238	330238	EOG09370UR3:Duplicated	161	25000	0.00644
Ar	BUSCO	TEs	ARIC00100	331537	356537	EOG09370UR3:Duplicated	0	25000	0
Ar	BUSCO	TEs	ARIC00009	398504	423504	EOG09370USH:Duplicated	75	25000	0.003
Ar	BUSCO	TEs	ARIC00009	427674	452674	EOG09370USH:Duplicated	1029	25000	0.04116
Ar	BUSCO	TEs	ARIC00053	478582	503582	EOG09370USH:Duplicated	77	25000	0.00308
Ar	BUSCO	TEs	ARIC00053	506501	519751	EOG09370USH:Duplicated	77	13250	0.00581132
Ar	BUSCO	TEs	ARIC00017	348761	373761	EOG09370USJ:Complete	0	25000	0
Ar	BUSCO	TEs	ARIC00017	380999	405999	EOG09370USJ:Complete	6070	25000	0.2428
Ar	BUSCO	TEs	ARIC00006	312665	337665	EOG09370UV4:Duplicated	129	25000	0.00516
Ar	BUSCO	TEs	ARIC00006	343265	368265	EOG09370UV4:Duplicated	0	25000	0
Ar	BUSCO	TEs	ARIC00639	27523	52523	EOG09370UV4:Duplicated	46	25000	0.00184
Ar	BUSCO	TEs	ARIC00004	848356	873356	EOG09370V9R:Duplicated	195	25000	0.0078
Ar	BUSCO	TEs	ARIC00004	882818	907818	EOG09370V9R:Duplicated	839	25000	0.03356
Ar	BUSCO	TEs	ARIC00029	369374	394374	EOG09370V9R:Duplicated	0	25000	0
Ar	BUSCO	TEs	ARIC00029	401178	426178	EOG09370V9R:Duplicated	509	25000	0.02036
Ar	BUSCO	TEs	ARIC00019	497935	522935	EOG09370VFL:Duplicated	122	25000	0.00488
Ar	BUSCO	TEs	ARIC00019	524461	549461	EOG09370VFL:Duplicated	0	25000	0
Ar	BUSCO	TEs	ARIC00176	182187	207187	EOG09370VFL:Duplicated	0	25000	0
Ar	BUSCO	TEs	ARIC00176	209006	234006	EOG09370VFL:Duplicated	0	25000	0
Ar	BUSCO	TEs	ARIC00246	104260	129260	EOG09370VLM:Duplicated	110	25000	0.0044
Ar	BUSCO	TEs	ARIC00246	75598	100598	EOG09370VLM:Duplicated	63	25000	0.00252
Ar	BUSCO	TEs	ARIC00365	108801	129945	EOG09370VLM:Duplicated	108	21144	0.00510783
Ar	BUSCO	TEs	ARIC00365	81069	106069	EOG09370VLM:Duplicated	234	25000	0.00936
Ar	BUSCO	TEs	ARIC00218	0	4306	EOG09370W44:Complete	59	4306	0.0137018
Ar	BUSCO	TEs	ARIC00218	11064	36064	EOG09370W44:Complete	0	25000	0
Ar	BUSCO	TEs	ARIC00076	378385	403385	EOG09370W6N:Duplicated	1100	25000	0.044
Ar	BUSCO	TEs	ARIC00076	404284	429284	EOG09370W6N:Duplicated	58	25000	0.00232
Ar	BUSCO	TEs	ARIC00077	50513	75513	EOG09370W6N:Duplicated	172	25000	0.00688
Ar	BUSCO	TEs	ARIC00077	77394	102394	EOG09370W6N:Duplicated	0	25000	0
Ar	BUSCO	TEs	ARIC00098	116240	141240	EOG09370W6N:Duplicated	2458	25000	0.09832
Ar	BUSCO	TEs	ARIC00098	142381	167381	EOG09370W6N:Duplicated	0	25000	0
Ar	BUSCO	TEs	ARIC00218	141730	166730	EOG09370W86:Duplicated	0	25000	0
Ar	BUSCO	TEs	ARIC00218	172641	197641	EOG09370W86:Duplicated	0	25000	0
Ar	BUSCO	TEs	ARIC00406	36960	61960	EOG09370W86:Duplicated	0	25000	0
Ar	BUSCO	TEs	ARIC00406	68183	93183	EOG09370W86:Duplicated	0	25000	0
Ar	BUSCO	TEs	ARIC00008	127991	152991	EOG09370WT1:Duplicated	25000	25000	1
Ar	BUSCO	TEs	ARIC00008	153853	178853	EOG09370WT1:Duplicated	4576	25000	0.18304
Ar	BUSCO	TEs	ARIC00026	586082	611082	EOG09370WT1:Duplicated	25000	25000	1
Ar	BUSCO	TEs	ARIC00026	612094	637094	EOG09370WT1:Duplicated	4168	25000	0.16672
Ar	BUSCO	TEs	ARIC00167	0	9568	EOG09370WT1:Duplicated	2734	9568	0.285744
Ar	BUSCO	TEs	ARIC00167	11917	36917	EOG09370WT1:Duplicated	25000	25000	1
Ar	BUSCO	TEs	ARIC00066	72696	97696	EOG09370WWI:Duplicated	60	25000	0.0024
Ar	BUSCO	TEs	ARIC00066	99702	124702	EOG09370WWI:Duplicated	0	25000	0
Ar	BUSCO	TEs	ARIC00190	1221	26221	EOG09370WWI:Duplicated	313	25000	0.01252
Ar	BUSCO	TEs	ARIC00190	27928	52928	EOG09370WWI:Duplicated	0	25000	0
Ar	BUSCO	TEs	ARIC00001	480068	505068	EOG09370WYG:Duplicated	340	25000	0.0136
Ar	BUSCO	TEs	ARIC00001	506226	531226	EOG09370WYG:Duplicated	0	25000	0
Ar	BUSCO	TEs	ARIC00012	221715	246715	EOG09370WYG:Duplicated	318	25000	0.01272
Ar	BUSCO	TEs	ARIC00012	250507	275507	EOG09370WYG:Duplicated	55	25000	0.0022
Ar	BUSCO	TEs	ARIC00031	225230	250230	EOG09370WYG:Duplicated	220	25000	0.0088
Ar	BUSCO	TEs	ARIC00031	255461	280461	EOG09370WYG:Duplicated	0	25000	0
Ar	BUSCO	TEs	ARIC00109	0	12556	EOG09370WZX:Complete	77	12556	0.00613253
Ar	BUSCO	TEs	ARIC00109	15154	40154	EOG09370WZX:Complete	0	25000	0
Ar	BUSCO	TEs	ARIC00162	104769	129769	EOG09370X1T:Complete	0	25000	0
Ar	BUSCO	TEs	ARIC00162	71168	96168	EOG09370X1T:Complete	96	25000	0.00384
Ar	BUSCO	TEs	ARIC00385	40867	65867	EOG09370XFG:Duplicated	43	25000	0.00172
Ar	BUSCO	TEs	ARIC00385	72041	97041	EOG09370XFG:Duplicated	1852	25000	0.07408
Ar	BUSCO	TEs	ARIC00693	21046	46046	EOG09370XFG:Duplicated	450	25000	0.018
Ar	BUSCO	TEs	ARIC01555	5019	8669	EOG09370XFG:Duplicated	0	3650	0
Ar	BUSCO	TEs	ARIC00018	317618	342618	EOG09370XFJ:Duplicated	0	25000	0
Ar	BUSCO	TEs	ARIC00018	344495	369495	EOG09370XFJ:Duplicated	215	25000	0.0086
Ar	BUSCO	TEs	ARIC00075	40917	65917	EOG09370XFJ:Duplicated	0	25000	0
Ar	BUSCO	TEs	ARIC00075	67799	92799	EOG09370XFJ:Duplicated	46	25000	0.00184
Ar	BUSCO	TEs	ARIC00406	69463	94463	EOG09370XFJ:Duplicated	0	25000	0
Ar	BUSCO	TEs	ARIC00406	99763	112793	EOG09370XFJ:Duplicated	241	13030	0.0184958
Ar	BUSCO	TEs	ARIC00058	33173	58173	EOG09370XO6:Duplicated	0	25000	0
Ar	BUSCO	TEs	ARIC00058	59434	84434	EOG09370XO6:Duplicated	192	25000	0.00768
Ar	BUSCO	TEs	ARIC00154	128766	153766	EOG09370XO6:Duplicated	49	25000	0.00196
Ar	BUSCO	TEs	ARIC00154	98866	123866	EOG09370XO6:Duplicated	0	25000	0
Ar	BUSCO	TEs	ARIC00379	105082	124722	EOG09370XO6:Duplicated	0	19640	0
Ar	BUSCO	TEs	ARIC00379	77621	102621	EOG09370XO6:Duplicated	186	25000	0.00744
Ar	BUSCO	TEs	ARIC00081	322591	347591	EOG09370Y63:Complete	116	25000	0.00464
Ar	BUSCO	TEs	ARIC00081	350698	375698	EOG09370Y63:Complete	0	25000	0
Ar	BUSCO	TEs	ARIC00074	285713	310713	EOG09370YC4:Duplicated	166	25000	0.00664
Ar	BUSCO	TEs	ARIC00074	314173	339173	EOG09370YC4:Duplicated	28	25000	0.00112
Ar	BUSCO	TEs	ARIC00378	16615	41615	EOG09370YC4:Duplicated	28	25000	0.00112
Ar	BUSCO	TEs	ARIC00378	43455	68455	EOG09370YC4:Duplicated	191	25000	0.00764
Ar	BUSCO	TEs	ARIC00068	354289	379289	EOG09370YCN:Complete	0	25000	0
Ar	BUSCO	TEs	ARIC00068	381269	406269	EOG09370YCN:Complete	762	25000	0.03048
Ar	BUSCO	TEs	ARIC00392	14491	39491	EOG09370YSI:Duplicated	54	25000	0.00216
Ar	BUSCO	TEs	ARIC00392	43655	68655	EOG09370YSI:Duplicated	0	25000	0
Ar	BUSCO	TEs	ARIC00639	12325	37325	EOG09370YSI:Duplicated	193	25000	0.00772
Ar	BUSCO	TEs	ARIC00639	41335	59172	EOG09370YSI:Duplicated	0	17837	0
Ar	BUSCO	TEs	ARIC00045	287975	312975	EOG09370ZI7:Duplicated	71	25000	0.00284
Ar	BUSCO	TEs	ARIC00045	318278	343278	EOG09370ZI7:Duplicated	1036	25000	0.04144
Ar	BUSCO	TEs	ARIC00392	31128	56128	EOG09370ZI7:Duplicated	54	25000	0.00216
Ar	BUSCO	TEs	ARIC00392	59268	84268	EOG09370ZI7:Duplicated	0	25000	0
Ar	BUSCO	TEs	ARIC00071	344304	369304	EOG09370ZOK:Complete	105	25000	0.0042
Ar	BUSCO	TEs	ARIC00071	376730	401730	EOG09370ZOK:Complete	0	25000	0
Ar	BUSCO	TEs	ARIC00164	216722	241722	EOG0937106D:Duplicated	292	25000	0.01168
Ar	BUSCO	TEs	ARIC00164	243075	268075	EOG0937106D:Duplicated	143	25000	0.00572
Ar	BUSCO	TEs	ARIC00411	0	9878	EOG0937106D:Duplicated	0	9878	0
Ar	BUSCO	TEs	ARIC00411	17601	42601	EOG0937106D:Duplicated	74	25000	0.00296
Ar	BUSCO	TEs	ARIC00163	61496	86496	EOG0937106Y:Complete	126	25000	0.00504
Ar	BUSCO	TEs	ARIC00163	87592	112592	EOG0937106Y:Complete	213	25000	0.00852
Ar	BUSCO	TEs	ARIC00028	55812	80812	EOG09371088:Duplicated	113	25000	0.00452
Ar	BUSCO	TEs	ARIC00028	81430	106430	EOG09371088:Duplicated	0	25000	0
Ar	BUSCO	TEs	ARIC00162	56922	81922	EOG09371088:Duplicated	520	25000	0.0208
Ar	BUSCO	TEs	ARIC00162	82540	107540	EOG09371088:Duplicated	44	25000	0.00176
Ar	BUSCO	TEs	ARIC00086	333097	358097	EOG093710A7:Duplicated	4342	25000	0.17368
Ar	BUSCO	TEs	ARIC00086	359390	384390	EOG093710A7:Duplicated	861	25000	0.03444
Ar	BUSCO	TEs	ARIC00144	57633	82633	EOG093710A7:Duplicated	758	25000	0.03032
Ar	BUSCO	TEs	ARIC00144	83912	108912	EOG093710A7:Duplicated	208	25000	0.00832
Ar	BUSCO	TEs	ARIC00103	319361	344361	EOG093710JH:Duplicated	60	25000	0.0024
Ar	BUSCO	TEs	ARIC00103	345147	370147	EOG093710JH:Duplicated	97	25000	0.00388
Ar	BUSCO	TEs	ARIC00145	141346	166346	EOG093710JH:Duplicated	161	25000	0.00644
Ar	BUSCO	TEs	ARIC00145	167138	192138	EOG093710JH:Duplicated	180	25000	0.0072
Ar	BUSCO	TEs	ARIC00018	154386	179386	EOG093710SY:Duplicated	638	25000	0.02552
Ar	BUSCO	TEs	ARIC00018	183716	208716	EOG093710SY:Duplicated	40	25000	0.0016
Ar	BUSCO	TEs	ARIC00023	602159	627159	EOG093710SY:Duplicated	90	25000	0.0036
Ar	BUSCO	TEs	ARIC00023	630056	655056	EOG093710SY:Duplicated	129	25000	0.00516
Ar	BUSCO	TEs	ARIC00155	66101	91101	EOG093710SY:Duplicated	0	25000	0
Ar	BUSCO	TEs	ARIC00155	96380	121380	EOG093710SY:Duplicated	1614	25000	0.06456
Ar	BUSCO	TEs	ARIC00014	698392	723392	EOG093710T1:Duplicated	0	25000	0
Ar	BUSCO	TEs	ARIC00014	726368	751368	EOG093710T1:Duplicated	0	25000	0
Ar	BUSCO	TEs	ARIC00065	46528	71528	EOG093710T1:Duplicated	65	25000	0.0026
Ar	BUSCO	TEs	ARIC00065	72372	97372	EOG093710T1:Duplicated	78	25000	0.00312
Ar	BUSCO	TEs	ARIC00141	43081	68081	EOG093710T1:Duplicated	222	25000	0.00888
Ar	BUSCO	TEs	ARIC00141	73422	98422	EOG093710T1:Duplicated	144	25000	0.00576
Ar	BUSCO	TEs	ARIC00134	265103	290103	EOG0937112Y:Duplicated	62	25000	0.00248
Ar	BUSCO	TEs	ARIC00134	291424	316424	EOG0937112Y:Duplicated	0	25000	0
Ar	BUSCO	TEs	ARIC00180	102098	127098	EOG0937112Y:Duplicated	0	25000	0
Ar	BUSCO	TEs	ARIC00180	75634	100634	EOG0937112Y:Duplicated	35	25000	0.0014
Ar	BUSCO	TEs	ARIC00034	115495	140495	EOG093711E9:Duplicated	20209	25000	0.80836
Ar	BUSCO	TEs	ARIC00034	89837	114837	EOG093711E9:Duplicated	0	25000	0
Ar	BUSCO	TEs	ARIC00248	162302	187302	EOG093711E9:Duplicated	20858	25000	0.83432
Ar	BUSCO	TEs	ARIC00248	188537	198871	EOG093711E9:Duplicated	34	10334	0.00329011
Ar	BUSCO	TEs	ARIC00125	114739	139739	EOG093711LC:Duplicated	122	25000	0.00488
Ar	BUSCO	TEs	ARIC00125	84883	109883	EOG093711LC:Duplicated	129	25000	0.00516
Ar	BUSCO	TEs	ARIC00267	116442	141442	EOG093711LC:Duplicated	52	25000	0.00208
Ar	BUSCO	TEs	ARIC00267	146803	171803	EOG093711LC:Duplicated	109	25000	0.00436
Ar	BUSCO	TEs	ARIC00366	121012	129910	EOG093711LC:Duplicated	262	8898	0.0294448
Ar	BUSCO	TEs	ARIC00366	91491	116491	EOG093711LC:Duplicated	0	25000	0
Ar	BUSCO	TEs	ARIC00040	523087	548087	EOG093711QY:Complete	0	25000	0
Ar	BUSCO	TEs	ARIC00040	551790	576790	EOG093711QY:Complete	967	25000	0.03868
Ar	BUSCO	TEs	ARIC00261	36413	61413	EOG093711ZO:Fragmented	56	25000	0.00224
Ar	BUSCO	TEs	ARIC00261	63862	88862	EOG093711ZO:Fragmented	260	25000	0.0104
Ar	BUSCO	TEs	ARIC00022	510252	535252	EOG0937122Q:Duplicated	235	25000	0.0094
Ar	BUSCO	TEs	ARIC00022	537682	562682	EOG0937122Q:Duplicated	57	25000	0.00228
Ar	BUSCO	TEs	ARIC00363	69777	94777	EOG0937122Q:Duplicated	229	25000	0.00916
Ar	BUSCO	TEs	ARIC00363	96658	121658	EOG0937122Q:Duplicated	904	25000	0.03616
Ar	BUSCO	TEs	ARIC00292	44661	69661	EOG0937128O:Duplicated	147	25000	0.00588
Ar	BUSCO	TEs	ARIC00292	72107	97107	EOG0937128O:Duplicated	149	25000	0.00596
Ar	BUSCO	TEs	ARIC00293	43237	68237	EOG0937128O:Duplicated	68	25000	0.00272
Ar	BUSCO	TEs	ARIC00293	71971	96971	EOG0937128O:Duplicated	69	25000	0.00276
Ar	BUSCO	TEs	ARIC00102	325272	350272	EOG0937129K:Duplicated	0	25000	0
Ar	BUSCO	TEs	ARIC00102	351017	376017	EOG0937129K:Duplicated	3095	25000	0.1238
Ar	BUSCO	TEs	ARIC00105	192169	217169	EOG0937129K:Duplicated	0	25000	0
Ar	BUSCO	TEs	ARIC00105	220638	245638	EOG0937129K:Duplicated	157	25000	0.00628
Ar	BUSCO	TEs	ARIC00101	288601	313601	EOG093712G8:Duplicated	81	25000	0.00324
Ar	BUSCO	TEs	ARIC00101	317911	342911	EOG093712G8:Duplicated	239	25000	0.00956
Ar	BUSCO	TEs	ARIC00178	55141	80141	EOG093712G8:Duplicated	142	25000	0.00568
Ar	BUSCO	TEs	ARIC00178	82173	107173	EOG093712G8:Duplicated	367	25000	0.01468
Ar	BUSCO	TEs	ARIC00139	0	22671	EOG093712Q6:Duplicated	26	22671	0.00114684
Ar	BUSCO	TEs	ARIC00139	25401	50401	EOG093712Q6:Duplicated	983	25000	0.03932
Ar	BUSCO	TEs	ARIC00139	28870	53870	EOG093712Q6:Duplicated	983	25000	0.03932
Ar	BUSCO	TEs	ARIC00139	501	25501	EOG093712Q6:Duplicated	70	25000	0.0028
Ar	BUSCO	TEs	ARIC00240	151771	176771	EOG093712Q6:Duplicated	1267	25000	0.05068
Ar	BUSCO	TEs	ARIC00240	183113	203780	EOG093712Q6:Duplicated	992	20667	0.0479992
Ar	BUSCO	TEs	ARIC00219	35084	60084	EOG09371330:Duplicated	378	25000	0.01512
Ar	BUSCO	TEs	ARIC00219	63664	88664	EOG09371330:Duplicated	113	25000	0.00452
Ar	BUSCO	TEs	ARIC00252	129700	154700	EOG09371330:Duplicated	77	25000	0.00308
Ar	BUSCO	TEs	ARIC00252	160777	185777	EOG09371330:Duplicated	0	25000	0
Ar	BUSCO	TEs	ARIC00017	127997	152997	EOG0937133J:Duplicated	90	25000	0.0036
Ar	BUSCO	TEs	ARIC00017	153772	178772	EOG0937133J:Duplicated	2368	25000	0.09472
Ar	BUSCO	TEs	ARIC00304	121281	146281	EOG0937133J:Duplicated	290	25000	0.0116
Ar	BUSCO	TEs	ARIC00304	148002	158131	EOG0937133J:Duplicated	463	10129	0.0457103
Ar	BUSCO	TEs	ARIC00356	64580	89580	EOG0937133J:Duplicated	361	25000	0.01444
Ar	BUSCO	TEs	ARIC00356	91702	116702	EOG0937133J:Duplicated	1624	25000	0.06496
Ar	BUSCO	TEs	ARIC00004	781976	806976	EOG093713HJ:Duplicated	108	25000	0.00432
Ar	BUSCO	TEs	ARIC00004	807667	832667	EOG093713HJ:Duplicated	187	25000	0.00748
Ar	BUSCO	TEs	ARIC00029	303328	328328	EOG093713HJ:Duplicated	96	25000	0.00384
Ar	BUSCO	TEs	ARIC00029	328899	353899	EOG093713HJ:Duplicated	162	25000	0.00648
Ar	BUSCO	TEs	ARIC00101	366483	391483	EOG093713LY:Duplicated	16685	25000	0.6674
Ar	BUSCO	TEs	ARIC00101	394566	414122	EOG093713LY:Duplicated	176	19556	0.0089998
Ar	BUSCO	TEs	ARIC00178	133281	158281	EOG093713LY:Duplicated	16848	25000	0.67392
Ar	BUSCO	TEs	ARIC00178	161028	186028	EOG093713LY:Duplicated	74	25000	0.00296
Ar	BUSCO	TEs	ARIC00001	881971	906971	EOG09371431:Duplicated	349	25000	0.01396
Ar	BUSCO	TEs	ARIC00001	908743	933743	EOG09371431:Duplicated	655	25000	0.0262
Ar	BUSCO	TEs	ARIC00031	623169	648169	EOG09371431:Duplicated	443	25000	0.01772
Ar	BUSCO	TEs	ARIC00031	652233	653372	EOG09371431:Duplicated	0	1139	0
Ar	BUSCO	TEs	ARIC00087	176417	201417	EOG09371431:Duplicated	346	25000	0.01384
Ar	BUSCO	TEs	ARIC00087	203806	228806	EOG09371431:Duplicated	0	25000	0
Ar	BUSCO	TEs	ARIC00231	116089	141089	EOG093714JU:Complete	873	25000	0.03492
Ar	BUSCO	TEs	ARIC00231	147287	172287	EOG093714JU:Complete	70	25000	0.0028
Ar	BUSCO	TEs	ARIC00262	101282	126282	EOG093714Q2:Duplicated	18703	25000	0.74812
Ar	BUSCO	TEs	ARIC00262	75548	100548	EOG093714Q2:Duplicated	0	25000	0
Ar	BUSCO	TEs	ARIC00388	34852	59852	EOG093714Q2:Duplicated	18624	25000	0.74496
Ar	BUSCO	TEs	ARIC00388	8222	33222	EOG093714Q2:Duplicated	0	25000	0
Ar	BUSCO	TEs	ARIC00059	472806	497806	EOG093715EC:Duplicated	912	25000	0.03648
Ar	BUSCO	TEs	ARIC00059	498530	500576	EOG093715EC:Duplicated	0	2046	0
Ar	BUSCO	TEs	ARIC01102	0	16959	EOG093715EC:Duplicated	1222	16959	0.0720561
Ar	BUSCO	TEs	ARIC01102	17673	21050	EOG093715EC:Duplicated	0	3377	0
Ar	BUSCO	TEs	ARIC00094	139277	164277	EOG09371675:Duplicated	177	25000	0.00708
Ar	BUSCO	TEs	ARIC00094	169203	194203	EOG09371675:Duplicated	0	25000	0
Ar	BUSCO	TEs	ARIC00184	203784	228784	EOG09371675:Duplicated	80	25000	0.0032
Ar	BUSCO	TEs	ARIC00184	231461	256461	EOG09371675:Duplicated	182	25000	0.00728
Ar	BUSCO	TEs	ARIC00279	108727	133727	EOG09371675:Duplicated	0	25000	0
Ar	BUSCO	TEs	ARIC00279	139996	164996	EOG09371675:Duplicated	0	25000	0
Ar	BUSCO	TEs	ARIC00042	343077	368077	EOG0937167R:Duplicated	0	25000	0
Ar	BUSCO	TEs	ARIC00042	369494	394494	EOG0937167R:Duplicated	0	25000	0
Ar	BUSCO	TEs	ARIC00048	271303	296303	EOG0937167R:Duplicated	0	25000	0
Ar	BUSCO	TEs	ARIC00048	301185	326185	EOG0937167R:Duplicated	0	25000	0
Ar	BUSCO	TEs	ARIC00245	133518	158518	EOG0937167R:Duplicated	101	25000	0.00404
Ar	BUSCO	TEs	ARIC00245	159943	184943	EOG0937167R:Duplicated	55	25000	0.0022
Ar	BUSCO	TEs	ARIC00169	129315	154315	EOG093716T7:Duplicated	657	25000	0.02628
Ar	BUSCO	TEs	ARIC00169	99135	124135	EOG093716T7:Duplicated	6660	25000	0.2664
Ar	BUSCO	TEs	ARIC00206	174783	199783	EOG093716T7:Duplicated	7194	25000	0.28776
Ar	BUSCO	TEs	ARIC00206	205212	230212	EOG093716T7:Duplicated	209	25000	0.00836
Ar	BUSCO	TEs	ARIC00028	366035	391035	EOG093717LU:Duplicated	0	25000	0
Ar	BUSCO	TEs	ARIC00028	391452	416452	EOG093717LU:Duplicated	66	25000	0.00264
Ar	BUSCO	TEs	ARIC00489	20148	45148	EOG093717LU:Duplicated	0	25000	0
Ar	BUSCO	TEs	ARIC00489	45512	70512	EOG093717LU:Duplicated	0	25000	0
Ar	BUSCO	TEs	ARIC00188	45792	70792	EOG0937183G:Duplicated	262	25000	0.01048
Ar	BUSCO	TEs	ARIC00188	71446	96446	EOG0937183G:Duplicated	0	25000	0
Ar	BUSCO	TEs	ARIC00429	43669	68669	EOG0937183G:Duplicated	265	25000	0.0106
Ar	BUSCO	TEs	ARIC00429	69267	94267	EOG0937183G:Duplicated	103	25000	0.00412
Ar	BUSCO	TEs	ARIC00057	40272	65272	EOG0937186Q:Duplicated	59	25000	0.00236
Ar	BUSCO	TEs	ARIC00057	71216	96216	EOG0937186Q:Duplicated	1319	25000	0.05276
Ar	BUSCO	TEs	ARIC00088	0	5237	EOG0937186Q:Duplicated	53	5237	0.0101203
Ar	BUSCO	TEs	ARIC00088	8474	33474	EOG0937186Q:Duplicated	286	25000	0.01144
Ar	BUSCO	TEs	ARIC00023	192493	217493	EOG093718E9:Duplicated	2113	25000	0.08452
Ar	BUSCO	TEs	ARIC00023	219100	244100	EOG093718E9:Duplicated	129	25000	0.00516
Ar	BUSCO	TEs	ARIC00216	135808	160808	EOG093718E9:Duplicated	55	25000	0.0022
Ar	BUSCO	TEs	ARIC00216	162417	187417	EOG093718E9:Duplicated	81	25000	0.00324
Ar	BUSCO	TEs	ARIC00226	122450	147450	EOG093718EG:Duplicated	164	25000	0.00656
Ar	BUSCO	TEs	ARIC00226	96901	121901	EOG093718EG:Duplicated	556	25000	0.02224
Ar	BUSCO	TEs	ARIC00322	103125	128125	EOG093718EG:Duplicated	2050	25000	0.082
Ar	BUSCO	TEs	ARIC00322	131612	146771	EOG093718EG:Duplicated	171	15159	0.0112804
Ar	BUSCO	TEs	ARIC00057	51826	76826	EOG0937192A:Duplicated	0	25000	0
Ar	BUSCO	TEs	ARIC00057	80849	105849	EOG0937192A:Duplicated	1319	25000	0.05276
Ar	BUSCO	TEs	ARIC00088	0	14119	EOG0937192A:Duplicated	53	14119	0.00375381
Ar	BUSCO	TEs	ARIC00088	18152	43152	EOG0937192A:Duplicated	286	25000	0.01144
Ar	BUSCO	TEs	ARIC00014	367709	392709	EOG093719IK:Duplicated	0	25000	0
Ar	BUSCO	TEs	ARIC00014	394190	419190	EOG093719IK:Duplicated	5049	25000	0.20196
Ar	BUSCO	TEs	ARIC00280	0	4610	EOG093719IK:Duplicated	0	4610	0
Ar	BUSCO	TEs	ARIC00280	6105	31105	EOG093719IK:Duplicated	0	25000	0
Av	BUSCO	TEs	AVAG00039	438860	463860	EOG0937004M:Duplicated	40	25000	0.0016
Av	BUSCO	TEs	AVAG00039	472581	497581	EOG0937004M:Duplicated	0	25000	0
Av	BUSCO	TEs	AVAG00335	40573	65573	EOG0937004M:Duplicated	0	25000	0
Av	BUSCO	TEs	AVAG00335	75528	100528	EOG0937004M:Duplicated	62	25000	0.00248
Av	BUSCO	TEs	AVAG00685	0	9169	EOG0937004M:Duplicated	102	9169	0.0111244
Av	BUSCO	TEs	AVAG00685	25398	50398	EOG0937004M:Duplicated	0	25000	0
Av	BUSCO	TEs	AVAG00086	347979	372979	EOG09370082:Duplicated	0	25000	0
Av	BUSCO	TEs	AVAG00086	380775	405775	EOG09370082:Duplicated	0	25000	0
Av	BUSCO	TEs	AVAG00163	222275	247275	EOG09370082:Duplicated	132	25000	0.00528
Av	BUSCO	TEs	AVAG00163	255072	280072	EOG09370082:Duplicated	66	25000	0.00264
Av	BUSCO	TEs	AVAG00086	184899	209899	EOG093700N7:Duplicated	59	25000	0.00236
Av	BUSCO	TEs	AVAG00086	214109	239109	EOG093700N7:Duplicated	0	25000	0
Av	BUSCO	TEs	AVAG00365	58668	83668	EOG093700N7:Duplicated	109	25000	0.00436
Av	BUSCO	TEs	AVAG00365	87886	112886	EOG093700N7:Duplicated	0	25000	0
Av	BUSCO	TEs	AVAG00154	115669	140669	EOG0937017X:Complete	257	25000	0.01028
Av	BUSCO	TEs	AVAG00154	146913	171913	EOG0937017X:Complete	226	25000	0.00904
Av	BUSCO	TEs	AVAG00003	633599	658599	EOG0937018Z:Duplicated	463	25000	0.01852
Av	BUSCO	TEs	AVAG00003	664631	689631	EOG0937018Z:Duplicated	0	25000	0
Av	BUSCO	TEs	AVAG00345	34360	59360	EOG0937018Z:Duplicated	145	25000	0.0058
Av	BUSCO	TEs	AVAG00345	66227	91227	EOG0937018Z:Duplicated	1469	25000	0.05876
Av	BUSCO	TEs	AVAG00464	34024	59024	EOG0937018Z:Duplicated	146	25000	0.00584
Av	BUSCO	TEs	AVAG00464	64183	89183	EOG0937018Z:Duplicated	1469	25000	0.05876
Av	BUSCO	TEs	AVAG00027	363832	388832	EOG0937019B:Duplicated	228	25000	0.00912
Av	BUSCO	TEs	AVAG00027	395586	420586	EOG0937019B:Duplicated	50	25000	0.002
Av	BUSCO	TEs	AVAG00084	359480	384480	EOG0937019B:Duplicated	94	25000	0.00376
Av	BUSCO	TEs	AVAG00084	390990	415990	EOG0937019B:Duplicated	70	25000	0.0028
Av	BUSCO	TEs	AVAG00060	419638	444638	EOG093701EE:Duplicated	263	25000	0.01052
Av	BUSCO	TEs	AVAG00060	451412	476412	EOG093701EE:Duplicated	0	25000	0
Av	BUSCO	TEs	AVAG00158	105282	130282	EOG093701EE:Duplicated	22	25000	0.00088
Av	BUSCO	TEs	AVAG00158	70019	95019	EOG093701EE:Duplicated	125	25000	0.005
Av	BUSCO	TEs	AVAG00224	190139	215139	EOG093701IQ:Duplicated	55	25000	0.0022
Av	BUSCO	TEs	AVAG00224	226753	251753	EOG093701IQ:Duplicated	167	25000	0.00668
Av	BUSCO	TEs	AVAG00227	15779	40779	EOG093701IQ:Duplicated	69	25000	0.00276
Av	BUSCO	TEs	AVAG00227	50909	75909	EOG093701IQ:Duplicated	129	25000	0.00516
Av	BUSCO	TEs	AVAG00294	133202	158202	EOG093701IQ:Duplicated	0	25000	0
Av	BUSCO	TEs	AVAG00294	97468	122468	EOG093701IQ:Duplicated	0	25000	0
Av	BUSCO	TEs	AVAG00049	324823	349823	EOG093701S0:Duplicated	114	25000	0.00456
Av	BUSCO	TEs	AVAG00049	356986	381986	EOG093701S0:Duplicated	66	25000	0.00264
Av	BUSCO	TEs	AVAG00803	0	24747	EOG093701S0:Duplicated	0	24747	0
Av	BUSCO	TEs	AVAG00803	33876	52139	EOG093701S0:Duplicated	0	18263	0
Av	BUSCO	TEs	AVAG00155	169084	194084	EOG093701SQ:Duplicated	4438	25000	0.17752
Av	BUSCO	TEs	AVAG00155	198163	223163	EOG093701SQ:Duplicated	501	25000	0.02004
Av	BUSCO	TEs	AVAG00175	205157	230157	EOG093701SQ:Duplicated	1169	25000	0.04676
Av	BUSCO	TEs	AVAG00175	232863	257863	EOG093701SQ:Duplicated	337	25000	0.01348
Av	BUSCO	TEs	AVAG00370	114305	139305	EOG093701SQ:Duplicated	52	25000	0.00208
Av	BUSCO	TEs	AVAG00370	147700	171554	EOG093701SQ:Duplicated	379	23854	0.0158883
Av	BUSCO	TEs	AVAG00135	185972	210972	EOG093701V7:Duplicated	141	25000	0.00564
Av	BUSCO	TEs	AVAG00135	216700	241700	EOG093701V7:Duplicated	406	25000	0.01624
Av	BUSCO	TEs	AVAG00293	41805	66805	EOG093701V7:Duplicated	367	25000	0.01468
Av	BUSCO	TEs	AVAG00293	74395	99395	EOG093701V7:Duplicated	225	25000	0.009
Av	BUSCO	TEs	AVAG00186	26306	51306	EOG0937029K:Complete	526	25000	0.02104
Av	BUSCO	TEs	AVAG00186	54619	79619	EOG0937029K:Complete	65	25000	0.0026
Av	BUSCO	TEs	AVAG00008	758928	783928	EOG093702AT:Duplicated	57	25000	0.00228
Av	BUSCO	TEs	AVAG00008	788629	813629	EOG093702AT:Duplicated	147	25000	0.00588
Av	BUSCO	TEs	AVAG00093	211025	236025	EOG093702AT:Duplicated	150	25000	0.006
Av	BUSCO	TEs	AVAG00093	240723	265723	EOG093702AT:Duplicated	66	25000	0.00264
Av	BUSCO	TEs	AVAG00191	223280	248280	EOG093702DP:Duplicated	46	25000	0.00184
Av	BUSCO	TEs	AVAG00191	251628	276628	EOG093702DP:Duplicated	0	25000	0
Av	BUSCO	TEs	AVAG00851	15743	40743	EOG093702DP:Duplicated	45	25000	0.0018
Av	BUSCO	TEs	AVAG00851	44095	45252	EOG093702DP:Duplicated	78	1157	0.0674157
Av	BUSCO	TEs	AVAG00067	113568	138568	EOG093702MJ:Duplicated	201	25000	0.00804
Av	BUSCO	TEs	AVAG00067	148122	173122	EOG093702MJ:Duplicated	162	25000	0.00648
Av	BUSCO	TEs	AVAG01219	0	1566	EOG093702MJ:Duplicated	0	1566	0
Av	BUSCO	TEs	AVAG01219	11059	14693	EOG093702MJ:Duplicated	0	3634	0
Av	BUSCO	TEs	AVAG00072	244589	269589	EOG093702PE:Duplicated	165	25000	0.0066
Av	BUSCO	TEs	AVAG00072	275389	300389	EOG093702PE:Duplicated	11849	25000	0.47396
Av	BUSCO	TEs	AVAG00168	264251	289251	EOG093702PE:Duplicated	215	25000	0.0086
Av	BUSCO	TEs	AVAG00168	295005	320005	EOG093702PE:Duplicated	11800	25000	0.472
Av	BUSCO	TEs	AVAG00207	0	5630	EOG0937033T:Duplicated	116	5630	0.0206039
Av	BUSCO	TEs	AVAG00207	13308	38308	EOG0937033T:Duplicated	0	25000	0
Av	BUSCO	TEs	AVAG00256	62581	87581	EOG0937033T:Duplicated	68	25000	0.00272
Av	BUSCO	TEs	AVAG00256	95625	120625	EOG0937033T:Duplicated	67	25000	0.00268
Av	BUSCO	TEs	AVAG00331	121246	146246	EOG0937033T:Duplicated	0	25000	0
Av	BUSCO	TEs	AVAG00331	89435	114435	EOG0937033T:Duplicated	0	25000	0
Av	BUSCO	TEs	AVAG00060	207868	232868	EOG0937036L:Complete	238	25000	0.00952
Av	BUSCO	TEs	AVAG00060	241942	266942	EOG0937036L:Complete	146	25000	0.00584
Av	BUSCO	TEs	AVAG00009	682939	707939	EOG093703C8:Complete	455	25000	0.0182
Av	BUSCO	TEs	AVAG00009	710879	735879	EOG093703C8:Complete	993	25000	0.03972
Av	BUSCO	TEs	AVAG00056	119521	144521	EOG093703DY:Duplicated	0	25000	0
Av	BUSCO	TEs	AVAG00056	150186	175186	EOG093703DY:Duplicated	118	25000	0.00472
Av	BUSCO	TEs	AVAG00066	263257	288257	EOG093703DY:Duplicated	80	25000	0.0032
Av	BUSCO	TEs	AVAG00066	294720	319720	EOG093703DY:Duplicated	120	25000	0.0048
Av	BUSCO	TEs	AVAG00072	48963	73963	EOG093703N5:Duplicated	79	25000	0.00316
Av	BUSCO	TEs	AVAG00072	80803	105803	EOG093703N5:Duplicated	321	25000	0.01284
Av	BUSCO	TEs	AVAG00168	108930	133930	EOG093703N5:Duplicated	189	25000	0.00756
Av	BUSCO	TEs	AVAG00168	77090	102090	EOG093703N5:Duplicated	202	25000	0.00808
Av	BUSCO	TEs	AVAG00764	35112	58935	EOG093703UX:Fragmented	192	23823	0.00805944
Av	BUSCO	TEs	AVAG00764	9202	34202	EOG093703UX:Fragmented	401	25000	0.01604
Av	BUSCO	TEs	AVAG00076	213551	238551	EOG093703W1:Duplicated	292	25000	0.01168
Av	BUSCO	TEs	AVAG00076	247355	272355	EOG093703W1:Duplicated	598	25000	0.02392
Av	BUSCO	TEs	AVAG00276	136485	161485	EOG093703W1:Duplicated	353	25000	0.01412
Av	BUSCO	TEs	AVAG00276	170249	195249	EOG093703W1:Duplicated	743	25000	0.02972
Av	BUSCO	TEs	AVAG00170	214866	239866	EOG093703WD:Duplicated	0	25000	0
Av	BUSCO	TEs	AVAG00170	247228	272228	EOG093703WD:Duplicated	53	25000	0.00212
Av	BUSCO	TEs	AVAG00247	30132	55132	EOG093703WD:Duplicated	0	25000	0
Av	BUSCO	TEs	AVAG00247	62506	87506	EOG093703WD:Duplicated	150	25000	0.006
Av	BUSCO	TEs	AVAG00006	772678	797678	EOG093703YA:Duplicated	446	25000	0.01784
Av	BUSCO	TEs	AVAG00006	805679	830679	EOG093703YA:Duplicated	75	25000	0.003
Av	BUSCO	TEs	AVAG00035	192501	217501	EOG093703YA:Duplicated	44	25000	0.00176
Av	BUSCO	TEs	AVAG00035	224427	249427	EOG093703YA:Duplicated	248	25000	0.00992
Av	BUSCO	TEs	AVAG00263	33340	58340	EOG0937049Y:Complete	123	25000	0.00492
Av	BUSCO	TEs	AVAG00263	65379	90379	EOG0937049Y:Complete	305	25000	0.0122
Av	BUSCO	TEs	AVAG00006	292649	317649	EOG093704GD:Complete	802	25000	0.03208
Av	BUSCO	TEs	AVAG00006	321833	346833	EOG093704GD:Complete	54	25000	0.00216
Av	BUSCO	TEs	AVAG00005	725440	750440	EOG093704HC:Duplicated	151	25000	0.00604
Av	BUSCO	TEs	AVAG00005	756006	781006	EOG093704HC:Duplicated	109	25000	0.00436
Av	BUSCO	TEs	AVAG00018	225024	250024	EOG093704HC:Duplicated	173	25000	0.00692
Av	BUSCO	TEs	AVAG00018	255924	280924	EOG093704HC:Duplicated	0	25000	0
Av	BUSCO	TEs	AVAG00073	203204	228204	EOG093704J7:Duplicated	319	25000	0.01276
Av	BUSCO	TEs	AVAG00073	237071	262071	EOG093704J7:Duplicated	108	25000	0.00432
Av	BUSCO	TEs	AVAG00207	244544	269544	EOG093704J7:Duplicated	88	25000	0.00352
Av	BUSCO	TEs	AVAG00207	274771	290370	EOG093704J7:Duplicated	744	15599	0.0476954
Av	BUSCO	TEs	AVAG00053	467529	492529	EOG093704Q0:Duplicated	66	25000	0.00264
Av	BUSCO	TEs	AVAG00053	501094	526094	EOG093704Q0:Duplicated	0	25000	0
Av	BUSCO	TEs	AVAG00398	3005	28005	EOG093704Q0:Duplicated	66	25000	0.00264
Av	BUSCO	TEs	AVAG00025	453460	478460	EOG093704UY:Duplicated	459	25000	0.01836
Av	BUSCO	TEs	AVAG00025	482372	507372	EOG093704UY:Duplicated	228	25000	0.00912
Av	BUSCO	TEs	AVAG00193	156562	181562	EOG093704UY:Duplicated	0	25000	0
Av	BUSCO	TEs	AVAG00193	190453	215453	EOG093704UY:Duplicated	173	25000	0.00692
Av	BUSCO	TEs	AVAG00025	302442	327442	EOG0937050C:Duplicated	363	25000	0.01452
Av	BUSCO	TEs	AVAG00025	331477	356477	EOG0937050C:Duplicated	302	25000	0.01208
Av	BUSCO	TEs	AVAG00330	29893	54893	EOG0937050C:Duplicated	472	25000	0.01888
Av	BUSCO	TEs	AVAG00330	842	25842	EOG0937050C:Duplicated	419	25000	0.01676
Av	BUSCO	TEs	AVAG00161	183277	208277	EOG093705DM:Complete	0	25000	0
Av	BUSCO	TEs	AVAG00161	214411	239411	EOG093705DM:Complete	50	25000	0.002
Av	BUSCO	TEs	AVAG00046	349905	374905	EOG093705E5:Complete	115	25000	0.0046
Av	BUSCO	TEs	AVAG00046	380127	405127	EOG093705E5:Complete	91	25000	0.00364
Av	BUSCO	TEs	AVAG00090	39686	64686	EOG093705EY:Duplicated	63	25000	0.00252
Av	BUSCO	TEs	AVAG00090	71885	96885	EOG093705EY:Duplicated	84	25000	0.00336
Av	BUSCO	TEs	AVAG00095	41243	66243	EOG093705EY:Duplicated	513	25000	0.02052
Av	BUSCO	TEs	AVAG00095	9741	34741	EOG093705EY:Duplicated	121	25000	0.00484
Av	BUSCO	TEs	AVAG00066	2461	27461	EOG093705KN:Duplicated	191	25000	0.00764
Av	BUSCO	TEs	AVAG00066	34611	59611	EOG093705KN:Duplicated	0	25000	0
Av	BUSCO	TEs	AVAG00932	2933	27933	EOG093705KN:Duplicated	188	25000	0.00752
Av	BUSCO	TEs	AVAG00030	477307	502307	EOG093705U4:Duplicated	207	25000	0.00828
Av	BUSCO	TEs	AVAG00030	504647	529647	EOG093705U4:Duplicated	0	25000	0
Av	BUSCO	TEs	AVAG00066	477000	502000	EOG093705U4:Duplicated	0	25000	0
Av	BUSCO	TEs	AVAG00066	507989	519324	EOG093705U4:Duplicated	300	11335	0.0264667
Av	BUSCO	TEs	AVAG00265	40733	65733	EOG093705VV:Duplicated	25000	25000	1
Av	BUSCO	TEs	AVAG00265	68511	93511	EOG093705VV:Duplicated	6482	25000	0.25928
Av	BUSCO	TEs	AVAG00616	41915	66915	EOG093705VV:Duplicated	25000	25000	1
Av	BUSCO	TEs	AVAG00616	73511	91180	EOG093705VV:Duplicated	6513	17669	0.368612
Av	BUSCO	TEs	AVAG00026	607158	632158	EOG093705YA:Duplicated	239	25000	0.00956
Av	BUSCO	TEs	AVAG00026	637795	662795	EOG093705YA:Duplicated	55	25000	0.0022
Av	BUSCO	TEs	AVAG00452	100094	125094	EOG093705YA:Duplicated	0	25000	0
Av	BUSCO	TEs	AVAG00452	133553	139572	EOG093705YA:Duplicated	154	6019	0.0255856
Av	BUSCO	TEs	AVAG00144	283147	308147	EOG093705YE:Duplicated	118	25000	0.00472
Av	BUSCO	TEs	AVAG00144	316116	341116	EOG093705YE:Duplicated	183	25000	0.00732
Av	BUSCO	TEs	AVAG00690	11510	36510	EOG093705YE:Duplicated	519	25000	0.02076
Av	BUSCO	TEs	AVAG00166	134577	159577	EOG093705Z6:Duplicated	232	25000	0.00928
Av	BUSCO	TEs	AVAG00166	162123	187123	EOG093705Z6:Duplicated	165	25000	0.0066
Av	BUSCO	TEs	AVAG00424	30839	55839	EOG093705Z6:Duplicated	148	25000	0.00592
Av	BUSCO	TEs	AVAG00424	59133	84133	EOG093705Z6:Duplicated	101	25000	0.00404
Av	BUSCO	TEs	AVAG00020	657504	682504	EOG0937060I:Duplicated	95	25000	0.0038
Av	BUSCO	TEs	AVAG00020	690967	715967	EOG0937060I:Duplicated	198	25000	0.00792
Av	BUSCO	TEs	AVAG00053	38558	63558	EOG0937060I:Duplicated	156	25000	0.00624
Av	BUSCO	TEs	AVAG00053	71144	96144	EOG0937060I:Duplicated	124	25000	0.00496
Av	BUSCO	TEs	AVAG00048	176263	201263	EOG0937066G:Duplicated	452	25000	0.01808
Av	BUSCO	TEs	AVAG00048	207599	232599	EOG0937066G:Duplicated	71	25000	0.00284
Av	BUSCO	TEs	AVAG00199	186889	211889	EOG0937066G:Duplicated	42	25000	0.00168
Av	BUSCO	TEs	AVAG00199	220353	245353	EOG0937066G:Duplicated	287	25000	0.01148
Av	BUSCO	TEs	AVAG00278	179703	204703	EOG0937066G:Duplicated	417	25000	0.01668
Av	BUSCO	TEs	AVAG00278	212143	223824	EOG0937066G:Duplicated	0	11681	0
Av	BUSCO	TEs	AVAG00013	686895	711895	EOG0937068H:Complete	202	25000	0.00808
Av	BUSCO	TEs	AVAG00013	719432	744432	EOG0937068H:Complete	437	25000	0.01748
Av	BUSCO	TEs	AVAG00104	192799	217799	EOG093706PM:Duplicated	401	25000	0.01604
Av	BUSCO	TEs	AVAG00104	225037	250037	EOG093706PM:Duplicated	186	25000	0.00744
Av	BUSCO	TEs	AVAG00173	114863	139863	EOG093706PM:Duplicated	142	25000	0.00568
Av	BUSCO	TEs	AVAG00173	147100	172100	EOG093706PM:Duplicated	130	25000	0.0052
Av	BUSCO	TEs	AVAG00190	132074	157074	EOG093706RN:Duplicated	948	25000	0.03792
Av	BUSCO	TEs	AVAG00190	161638	186638	EOG093706RN:Duplicated	0	25000	0
Av	BUSCO	TEs	AVAG00192	104420	129420	EOG093706RN:Duplicated	295	25000	0.0118
Av	BUSCO	TEs	AVAG00192	137519	162519	EOG093706RN:Duplicated	0	25000	0
Av	BUSCO	TEs	AVAG00018	683779	708779	EOG093706X0:Duplicated	184	25000	0.00736
Av	BUSCO	TEs	AVAG00018	715518	740518	EOG093706X0:Duplicated	416	25000	0.01664
Av	BUSCO	TEs	AVAG00152	119634	144634	EOG093706X0:Duplicated	66	25000	0.00264
Av	BUSCO	TEs	AVAG00152	151307	176307	EOG093706X0:Duplicated	479	25000	0.01916
Av	BUSCO	TEs	AVAG00060	0	11975	EOG09370762:Duplicated	0	11975	0
Av	BUSCO	TEs	AVAG00060	16160	41160	EOG09370762:Duplicated	29	25000	0.00116
Av	BUSCO	TEs	AVAG00079	352026	377026	EOG09370762:Duplicated	0	25000	0
Av	BUSCO	TEs	AVAG00079	381012	406012	EOG09370762:Duplicated	56	25000	0.00224
Av	BUSCO	TEs	AVAG00118	325946	350946	EOG09370762:Duplicated	0	25000	0
Av	BUSCO	TEs	AVAG00118	355137	380137	EOG09370762:Duplicated	0	25000	0
Av	BUSCO	TEs	AVAG00029	173789	198789	EOG093707B7:Duplicated	137	25000	0.00548
Av	BUSCO	TEs	AVAG00029	207274	232274	EOG093707B7:Duplicated	0	25000	0
Av	BUSCO	TEs	AVAG00280	131662	156662	EOG093707B7:Duplicated	122	25000	0.00488
Av	BUSCO	TEs	AVAG00280	165144	190144	EOG093707B7:Duplicated	0	25000	0
Av	BUSCO	TEs	AVAG00021	292048	317048	EOG093707HK:Duplicated	1198	25000	0.04792
Av	BUSCO	TEs	AVAG00021	324617	349617	EOG093707HK:Duplicated	961	25000	0.03844
Av	BUSCO	TEs	AVAG00744	0	22828	EOG093707HK:Duplicated	1131	22828	0.0495444
Av	BUSCO	TEs	AVAG00744	30056	55056	EOG093707HK:Duplicated	167	25000	0.00668
Av	BUSCO	TEs	AVAG00074	374574	399574	EOG093707LO:Duplicated	0	25000	0
Av	BUSCO	TEs	AVAG00074	400679	425679	EOG093707LO:Duplicated	0	25000	0
Av	BUSCO	TEs	AVAG00618	12508	37508	EOG093707LO:Duplicated	0	25000	0
Av	BUSCO	TEs	AVAG00618	38613	63613	EOG093707LO:Duplicated	5173	25000	0.20692
Av	BUSCO	TEs	AVAG00097	156104	181104	EOG093707RF:Complete	183	25000	0.00732
Av	BUSCO	TEs	AVAG00097	184821	209821	EOG093707RF:Complete	60	25000	0.0024
Av	BUSCO	TEs	AVAG00111	237217	262217	EOG093707VN:Duplicated	51	25000	0.00204
Av	BUSCO	TEs	AVAG00111	265405	290405	EOG093707VN:Duplicated	0	25000	0
Av	BUSCO	TEs	AVAG00257	48344	73344	EOG093707VN:Duplicated	0	25000	0
Av	BUSCO	TEs	AVAG00257	76614	101614	EOG093707VN:Duplicated	51	25000	0.00204
Av	BUSCO	TEs	AVAG00013	723072	748072	EOG093707VQ:Duplicated	437	25000	0.01748
Av	BUSCO	TEs	AVAG00013	755016	780016	EOG093707VQ:Duplicated	2158	25000	0.08632
Av	BUSCO	TEs	AVAG00229	0	23150	EOG093707VQ:Duplicated	256	23150	0.0110583
Av	BUSCO	TEs	AVAG00229	27388	52388	EOG093707VQ:Duplicated	194	25000	0.00776
Av	BUSCO	TEs	AVAG00561	36755	61755	EOG093707VQ:Duplicated	326	25000	0.01304
Av	BUSCO	TEs	AVAG00561	6503	31503	EOG093707VQ:Duplicated	435	25000	0.0174
Av	BUSCO	TEs	AVAG00586	73707	98707	EOG0937084T:Complete	279	25000	0.01116
Av	BUSCO	TEs	AVAG00141	68893	93893	EOG0937085E:Duplicated	9605	25000	0.3842
Av	BUSCO	TEs	AVAG00141	98613	123613	EOG0937085E:Duplicated	0	25000	0
Av	BUSCO	TEs	AVAG00243	145573	170573	EOG0937085E:Duplicated	8415	25000	0.3366
Av	BUSCO	TEs	AVAG00243	177754	202754	EOG0937085E:Duplicated	55	25000	0.0022
Av	BUSCO	TEs	AVAG00027	546726	571726	EOG093708IM:Duplicated	50	25000	0.002
Av	BUSCO	TEs	AVAG00027	575726	600726	EOG093708IM:Duplicated	118	25000	0.00472
Av	BUSCO	TEs	AVAG00036	168596	193596	EOG093708IM:Duplicated	1595	25000	0.0638
Av	BUSCO	TEs	AVAG00036	198412	223412	EOG093708IM:Duplicated	255	25000	0.0102
Av	BUSCO	TEs	AVAG00021	705684	730684	EOG093708OP:Duplicated	3554	25000	0.14216
Av	BUSCO	TEs	AVAG00021	735379	751534	EOG093708OP:Duplicated	487	16155	0.0301455
Av	BUSCO	TEs	AVAG00120	262618	287618	EOG093708OP:Duplicated	502	25000	0.02008
Av	BUSCO	TEs	AVAG00120	292077	317077	EOG093708OP:Duplicated	4958	25000	0.19832
Av	BUSCO	TEs	AVAG00011	375320	400320	EOG093708TP:Duplicated	1849	25000	0.07396
Av	BUSCO	TEs	AVAG00011	402629	427629	EOG093708TP:Duplicated	0	25000	0
Av	BUSCO	TEs	AVAG00082	377000	402000	EOG093708TP:Duplicated	0	25000	0
Av	BUSCO	TEs	AVAG00082	404308	429308	EOG093708TP:Duplicated	1736	25000	0.06944
Av	BUSCO	TEs	AVAG00307	0	10536	EOG093708TP:Duplicated	1609	10536	0.152715
Av	BUSCO	TEs	AVAG00307	13033	38033	EOG093708TP:Duplicated	57	25000	0.00228
Av	BUSCO	TEs	AVAG00218	142997	167997	EOG0937091Y:Duplicated	690	25000	0.0276
Av	BUSCO	TEs	AVAG00218	184943	209943	EOG0937091Y:Duplicated	2896	25000	0.11584
Av	BUSCO	TEs	AVAG00527	2805	27805	EOG0937091Y:Duplicated	135	25000	0.0054
Av	BUSCO	TEs	AVAG00263	206996	231996	EOG0937092T:Complete	214	25000	0.00856
Av	BUSCO	TEs	AVAG00263	234543	239465	EOG0937092T:Complete	0	4922	0
Av	BUSCO	TEs	AVAG00084	268718	293718	EOG0937092W:Complete	53	25000	0.00212
Av	BUSCO	TEs	AVAG00084	297067	322067	EOG0937092W:Complete	333	25000	0.01332
Av	BUSCO	TEs	AVAG00108	109787	134787	EOG093709BZ:Complete	114	25000	0.00456
Av	BUSCO	TEs	AVAG00108	77931	102931	EOG093709BZ:Complete	19	25000	0.00076
Av	BUSCO	TEs	AVAG00125	104575	129575	EOG093709HP:Complete	1167	25000	0.04668
Av	BUSCO	TEs	AVAG00125	68958	93958	EOG093709HP:Complete	289	25000	0.01156
Av	BUSCO	TEs	AVAG00039	362123	387123	EOG093709JG:Duplicated	39	25000	0.00156
Av	BUSCO	TEs	AVAG00039	393619	418619	EOG093709JG:Duplicated	0	25000	0
Av	BUSCO	TEs	AVAG00301	141615	166615	EOG093709JG:Duplicated	412	25000	0.01648
Av	BUSCO	TEs	AVAG00301	172254	197254	EOG093709JG:Duplicated	39	25000	0.00156
Av	BUSCO	TEs	AVAG00851	0	17176	EOG09370A22:Complete	46	17176	0.00267816
Av	BUSCO	TEs	AVAG00851	27460	45252	EOG09370A22:Complete	78	17792	0.00438399
Av	BUSCO	TEs	AVAG00014	16066	41066	EOG09370ADO:Duplicated	489	25000	0.01956
Av	BUSCO	TEs	AVAG00014	46125	71125	EOG09370ADO:Duplicated	0	25000	0
Av	BUSCO	TEs	AVAG00058	192389	217389	EOG09370ADO:Duplicated	240	25000	0.0096
Av	BUSCO	TEs	AVAG00058	222101	247101	EOG09370ADO:Duplicated	0	25000	0
Av	BUSCO	TEs	AVAG00422	14451	39451	EOG09370ADO:Duplicated	525	25000	0.021
Av	BUSCO	TEs	AVAG00422	44501	69501	EOG09370ADO:Duplicated	256	25000	0.01024
Av	BUSCO	TEs	AVAG00027	190136	215136	EOG09370AI8:Complete	138	25000	0.00552
Av	BUSCO	TEs	AVAG00027	225049	250049	EOG09370AI8:Complete	310	25000	0.0124
Av	BUSCO	TEs	AVAG00005	783817	808817	EOG09370AJP:Duplicated	132	25000	0.00528
Av	BUSCO	TEs	AVAG00005	812951	837951	EOG09370AJP:Duplicated	58	25000	0.00232
Av	BUSCO	TEs	AVAG00018	153404	178404	EOG09370AJP:Duplicated	0	25000	0
Av	BUSCO	TEs	AVAG00018	182559	207559	EOG09370AJP:Duplicated	298	25000	0.01192
Av	BUSCO	TEs	AVAG00322	118064	143064	EOG09370AJP:Duplicated	1426	25000	0.05704
Av	BUSCO	TEs	AVAG00322	85319	110319	EOG09370AJP:Duplicated	0	25000	0
Av	BUSCO	TEs	AVAG00100	383261	408261	EOG09370AL3:Duplicated	14559	25000	0.58236
Av	BUSCO	TEs	AVAG00100	413453	437443	EOG09370AL3:Duplicated	0	23990	0
Av	BUSCO	TEs	AVAG00136	160912	185912	EOG09370AL3:Duplicated	492	25000	0.01968
Av	BUSCO	TEs	AVAG00136	189878	214878	EOG09370AL3:Duplicated	0	25000	0
Av	BUSCO	TEs	AVAG00318	141680	166680	EOG09370AL3:Duplicated	100	25000	0.004
Av	BUSCO	TEs	AVAG00318	171754	196754	EOG09370AL3:Duplicated	0	25000	0
Av	BUSCO	TEs	AVAG00166	104373	129373	EOG09370ARO:Duplicated	268	25000	0.01072
Av	BUSCO	TEs	AVAG00166	136043	161043	EOG09370ARO:Duplicated	232	25000	0.00928
Av	BUSCO	TEs	AVAG00424	1793	26793	EOG09370ARO:Duplicated	1746	25000	0.06984
Av	BUSCO	TEs	AVAG00424	34717	59717	EOG09370ARO:Duplicated	148	25000	0.00592
Av	BUSCO	TEs	AVAG00114	267961	292961	EOG09370AS9:Duplicated	66	25000	0.00264
Av	BUSCO	TEs	AVAG00114	299005	324005	EOG09370AS9:Duplicated	231	25000	0.00924
Av	BUSCO	TEs	AVAG01023	3706	26209	EOG09370AS9:Duplicated	1197	22503	0.0531929
Av	BUSCO	TEs	AVAG00165	113081	138081	EOG09370AV1:Duplicated	340	25000	0.0136
Av	BUSCO	TEs	AVAG00165	82083	107083	EOG09370AV1:Duplicated	0	25000	0
Av	BUSCO	TEs	AVAG00348	57035	82035	EOG09370AV1:Duplicated	370	25000	0.0148
Av	BUSCO	TEs	AVAG00348	88060	113060	EOG09370AV1:Duplicated	59	25000	0.00236
Av	BUSCO	TEs	AVAG00187	105242	130242	EOG09370AWB:Duplicated	105	25000	0.0042
Av	BUSCO	TEs	AVAG00187	78536	103536	EOG09370AWB:Duplicated	40	25000	0.0016
Av	BUSCO	TEs	AVAG00388	68569	93569	EOG09370AWB:Duplicated	96	25000	0.00384
Av	BUSCO	TEs	AVAG00388	95285	120285	EOG09370AWB:Duplicated	86	25000	0.00344
Av	BUSCO	TEs	AVAG00534	0	17931	EOG09370AWB:Duplicated	135	17931	0.00752886
Av	BUSCO	TEs	AVAG00534	19819	44819	EOG09370AWB:Duplicated	366	25000	0.01464
Av	BUSCO	TEs	AVAG00025	123417	148417	EOG09370B1L:Duplicated	0	25000	0
Av	BUSCO	TEs	AVAG00025	95820	120820	EOG09370B1L:Duplicated	0	25000	0
Av	BUSCO	TEs	AVAG00061	257764	282764	EOG09370B1L:Duplicated	113	25000	0.00452
Av	BUSCO	TEs	AVAG00061	287241	312241	EOG09370B1L:Duplicated	0	25000	0
Av	BUSCO	TEs	AVAG00336	101627	126627	EOG09370B1L:Duplicated	83	25000	0.00332
Av	BUSCO	TEs	AVAG00336	73028	98028	EOG09370B1L:Duplicated	0	25000	0
Av	BUSCO	TEs	AVAG00001	617950	642950	EOG09370B65:Complete	36	25000	0.00144
Av	BUSCO	TEs	AVAG00001	653519	678519	EOG09370B65:Complete	0	25000	0
Av	BUSCO	TEs	AVAG00240	148505	173505	EOG09370B7D:Complete	1630	25000	0.0652
Av	BUSCO	TEs	AVAG00240	180103	205103	EOG09370B7D:Complete	0	25000	0
Av	BUSCO	TEs	AVAG00268	110282	135282	EOG09370BBR:Complete	100	25000	0.004
Av	BUSCO	TEs	AVAG00268	74939	99939	EOG09370BBR:Complete	229	25000	0.00916
Av	BUSCO	TEs	AVAG00207	0	7698	EOG09370BGO:Duplicated	116	7698	0.0150688
Av	BUSCO	TEs	AVAG00207	16539	41539	EOG09370BGO:Duplicated	0	25000	0
Av	BUSCO	TEs	AVAG00256	59731	84731	EOG09370BGO:Duplicated	68	25000	0.00272
Av	BUSCO	TEs	AVAG00256	93566	118566	EOG09370BGO:Duplicated	67	25000	0.00268
Av	BUSCO	TEs	AVAG00074	422950	447950	EOG09370BJE:Duplicated	0	25000	0
Av	BUSCO	TEs	AVAG00074	457464	482464	EOG09370BJE:Duplicated	131	25000	0.00524
Av	BUSCO	TEs	AVAG00901	0	8508	EOG09370BJE:Duplicated	0	8508	0
Av	BUSCO	TEs	AVAG00901	15313	38880	EOG09370BJE:Duplicated	104	23567	0.00441295
Av	BUSCO	TEs	AVAG00097	151144	176144	EOG09370BK5:Complete	183	25000	0.00732
Av	BUSCO	TEs	AVAG00097	181013	206013	EOG09370BK5:Complete	60	25000	0.0024
Av	BUSCO	TEs	AVAG00004	390752	415752	EOG09370BQO:Duplicated	194	25000	0.00776
Av	BUSCO	TEs	AVAG00004	422256	447256	EOG09370BQO:Duplicated	71	25000	0.00284
Av	BUSCO	TEs	AVAG00341	148584	173584	EOG09370BQO:Duplicated	186	25000	0.00744
Av	BUSCO	TEs	AVAG00341	179830	189581	EOG09370BQO:Duplicated	0	9751	0
Av	BUSCO	TEs	AVAG00182	136724	161724	EOG09370BYX:Complete	57	25000	0.00228
Av	BUSCO	TEs	AVAG00182	166402	191402	EOG09370BYX:Complete	0	25000	0
Av	BUSCO	TEs	AVAG00075	0	14165	EOG09370C5A:Duplicated	102	14165	0.00720085
Av	BUSCO	TEs	AVAG00075	22391	47391	EOG09370C5A:Duplicated	54	25000	0.00216
Av	BUSCO	TEs	AVAG00090	273120	298120	EOG09370C5A:Duplicated	102	25000	0.00408
Av	BUSCO	TEs	AVAG00090	305978	330978	EOG09370C5A:Duplicated	246	25000	0.00984
Av	BUSCO	TEs	AVAG00050	499711	524711	EOG09370CAN:Duplicated	0	25000	0
Av	BUSCO	TEs	AVAG00050	528688	553688	EOG09370CAN:Duplicated	520	25000	0.0208
Av	BUSCO	TEs	AVAG00101	159755	184755	EOG09370CAN:Duplicated	218	25000	0.00872
Av	BUSCO	TEs	AVAG00101	188727	213727	EOG09370CAN:Duplicated	180	25000	0.0072
Av	BUSCO	TEs	AVAG00022	505744	530744	EOG09370CAV:Duplicated	599	25000	0.02396
Av	BUSCO	TEs	AVAG00022	535036	560036	EOG09370CAV:Duplicated	530	25000	0.0212
Av	BUSCO	TEs	AVAG00173	63830	88830	EOG09370CAV:Duplicated	232	25000	0.00928
Av	BUSCO	TEs	AVAG00173	93128	118128	EOG09370CAV:Duplicated	673	25000	0.02692
Av	BUSCO	TEs	AVAG00106	352063	377063	EOG09370CF1:Duplicated	139	25000	0.00556
Av	BUSCO	TEs	AVAG00106	385177	410177	EOG09370CF1:Duplicated	0	25000	0
Av	BUSCO	TEs	AVAG00140	133655	158655	EOG09370CF1:Duplicated	0	25000	0
Av	BUSCO	TEs	AVAG00140	165431	190431	EOG09370CF1:Duplicated	193	25000	0.00772
Av	BUSCO	TEs	AVAG00462	53871	78871	EOG09370CIV:Duplicated	0	25000	0
Av	BUSCO	TEs	AVAG00462	86104	111104	EOG09370CIV:Duplicated	108	25000	0.00432
Av	BUSCO	TEs	AVAG00783	2648	27648	EOG09370CIV:Duplicated	0	25000	0
Av	BUSCO	TEs	AVAG00783	34611	56236	EOG09370CIV:Duplicated	46	21625	0.00212717
Av	BUSCO	TEs	AVAG00359	0	24870	EOG09370CK6:Complete	0	24870	0
Av	BUSCO	TEs	AVAG00359	26367	51367	EOG09370CK6:Complete	206	25000	0.00824
Av	BUSCO	TEs	AVAG00056	200740	225740	EOG09370CKL:Duplicated	119	25000	0.00476
Av	BUSCO	TEs	AVAG00056	231435	256435	EOG09370CKL:Duplicated	0	25000	0
Av	BUSCO	TEs	AVAG00066	183706	208706	EOG09370CKL:Duplicated	143	25000	0.00572
Av	BUSCO	TEs	AVAG00066	214954	239954	EOG09370CKL:Duplicated	176	25000	0.00704
Av	BUSCO	TEs	AVAG00265	171502	196502	EOG09370CKL:Duplicated	842	25000	0.03368
Av	BUSCO	TEs	AVAG00265	199314	224314	EOG09370CKL:Duplicated	151	25000	0.00604
Av	BUSCO	TEs	AVAG00133	146722	171722	EOG09370CRF:Duplicated	113	25000	0.00452
Av	BUSCO	TEs	AVAG00133	175062	200062	EOG09370CRF:Duplicated	560	25000	0.0224
Av	BUSCO	TEs	AVAG00134	195235	220235	EOG09370CRF:Duplicated	47	25000	0.00188
Av	BUSCO	TEs	AVAG00134	222286	247286	EOG09370CRF:Duplicated	139	25000	0.00556
Av	BUSCO	TEs	AVAG00024	100105	125105	EOG09370CTU:Duplicated	209	25000	0.00836
Av	BUSCO	TEs	AVAG00024	128263	153263	EOG09370CTU:Duplicated	37	25000	0.00148
Av	BUSCO	TEs	AVAG00105	281625	306625	EOG09370CTU:Duplicated	0	25000	0
Av	BUSCO	TEs	AVAG00105	310623	335623	EOG09370CTU:Duplicated	59	25000	0.00236
Av	BUSCO	TEs	AVAG00142	104956	129956	EOG09370CTU:Duplicated	59	25000	0.00236
Av	BUSCO	TEs	AVAG00142	72565	97565	EOG09370CTU:Duplicated	94	25000	0.00376
Av	BUSCO	TEs	AVAG00002	441034	466034	EOG09370CZ0:Duplicated	125	25000	0.005
Av	BUSCO	TEs	AVAG00002	470716	495716	EOG09370CZ0:Duplicated	482	25000	0.01928
Av	BUSCO	TEs	AVAG00026	144768	169768	EOG09370CZ0:Duplicated	19	25000	0.00076
Av	BUSCO	TEs	AVAG00026	177114	202114	EOG09370CZ0:Duplicated	109	25000	0.00436
Av	BUSCO	TEs	AVAG00333	33909	58909	EOG09370CZ0:Duplicated	245	25000	0.0098
Av	BUSCO	TEs	AVAG00333	66089	91089	EOG09370CZ0:Duplicated	84	25000	0.00336
Av	BUSCO	TEs	AVAG00098	63667	88667	EOG09370CZT:Duplicated	191	25000	0.00764
Av	BUSCO	TEs	AVAG00098	96307	121307	EOG09370CZT:Duplicated	174	25000	0.00696
Av	BUSCO	TEs	AVAG00153	103447	128447	EOG09370CZT:Duplicated	96	25000	0.00384
Av	BUSCO	TEs	AVAG00153	70340	95340	EOG09370CZT:Duplicated	300	25000	0.012
Av	BUSCO	TEs	AVAG00053	174849	199849	EOG09370D13:Duplicated	541	25000	0.02164
Av	BUSCO	TEs	AVAG00053	208265	233265	EOG09370D13:Duplicated	148	25000	0.00592
Av	BUSCO	TEs	AVAG00302	0	22851	EOG09370D13:Duplicated	346	22851	0.0151416
Av	BUSCO	TEs	AVAG00302	28961	53961	EOG09370D13:Duplicated	241	25000	0.00964
Av	BUSCO	TEs	AVAG00380	116795	141795	EOG09370D13:Duplicated	45	25000	0.0018
Av	BUSCO	TEs	AVAG00380	147337	169424	EOG09370D13:Duplicated	51	22087	0.00230905
Av	BUSCO	TEs	AVAG00048	269085	294085	EOG09370DO5:Duplicated	2225	25000	0.089
Av	BUSCO	TEs	AVAG00048	300218	325218	EOG09370DO5:Duplicated	86	25000	0.00344
Av	BUSCO	TEs	AVAG00389	130891	155891	EOG09370DO5:Duplicated	0	25000	0
Av	BUSCO	TEs	AVAG00389	98161	123161	EOG09370DO5:Duplicated	1824	25000	0.07296
Av	BUSCO	TEs	AVAG00090	11385	36385	EOG09370DP4:Duplicated	110	25000	0.0044
Av	BUSCO	TEs	AVAG00090	41833	66833	EOG09370DP4:Duplicated	0	25000	0
Av	BUSCO	TEs	AVAG00095	0	6909	EOG09370DP4:Duplicated	0	6909	0
Av	BUSCO	TEs	AVAG00095	13755	38755	EOG09370DP4:Duplicated	58	25000	0.00232
Av	BUSCO	TEs	AVAG00003	375999	400999	EOG09370DS4:Duplicated	303	25000	0.01212
Av	BUSCO	TEs	AVAG00003	405647	430647	EOG09370DS4:Duplicated	44	25000	0.00176
Av	BUSCO	TEs	AVAG00061	108052	133052	EOG09370DS4:Duplicated	309	25000	0.01236
Av	BUSCO	TEs	AVAG00061	79931	104931	EOG09370DS4:Duplicated	148	25000	0.00592
Av	BUSCO	TEs	AVAG00244	37709	62709	EOG09370DTG:Complete	51	25000	0.00204
Av	BUSCO	TEs	AVAG00244	68044	93044	EOG09370DTG:Complete	0	25000	0
Av	BUSCO	TEs	AVAG00242	172686	197686	EOG09370DV4:Duplicated	122	25000	0.00488
Av	BUSCO	TEs	AVAG00242	201008	226008	EOG09370DV4:Duplicated	864	25000	0.03456
Av	BUSCO	TEs	AVAG00541	47180	72180	EOG09370DV4:Duplicated	202	25000	0.00808
Av	BUSCO	TEs	AVAG00541	80244	105244	EOG09370DV4:Duplicated	1089	25000	0.04356
Av	BUSCO	TEs	AVAG00003	428440	453440	EOG09370DX4:Duplicated	0	25000	0
Av	BUSCO	TEs	AVAG00003	458415	483415	EOG09370DX4:Duplicated	0	25000	0
Av	BUSCO	TEs	AVAG00061	27280	52280	EOG09370DX4:Duplicated	0	25000	0
Av	BUSCO	TEs	AVAG00061	53315	78315	EOG09370DX4:Duplicated	42	25000	0.00168
Av	BUSCO	TEs	AVAG00060	132691	157691	EOG09370DXT:Duplicated	0	25000	0
Av	BUSCO	TEs	AVAG00060	161031	186031	EOG09370DXT:Duplicated	101	25000	0.00404
Av	BUSCO	TEs	AVAG00217	0	5986	EOG09370DXT:Duplicated	0	5986	0
Av	BUSCO	TEs	AVAG00217	10630	35630	EOG09370DXT:Duplicated	75	25000	0.003
Av	BUSCO	TEs	AVAG00106	358864	383864	EOG09370DYK:Duplicated	139	25000	0.00556
Av	BUSCO	TEs	AVAG00106	390799	415799	EOG09370DYK:Duplicated	0	25000	0
Av	BUSCO	TEs	AVAG00140	126788	151788	EOG09370DYK:Duplicated	0	25000	0
Av	BUSCO	TEs	AVAG00140	158753	183753	EOG09370DYK:Duplicated	193	25000	0.00772
Av	BUSCO	TEs	AVAG00986	0	13510	EOG09370E0Y:Complete	2312	13510	0.171132
Av	BUSCO	TEs	AVAG00986	19777	29659	EOG09370E0Y:Complete	0	9882	0
Av	BUSCO	TEs	AVAG00032	176123	201123	EOG09370E36:Complete	90	25000	0.0036
Av	BUSCO	TEs	AVAG00032	207575	232575	EOG09370E36:Complete	63	25000	0.00252
Av	BUSCO	TEs	AVAG00042	42849	67849	EOG09370E4U:Duplicated	88	25000	0.00352
Av	BUSCO	TEs	AVAG00042	78598	103598	EOG09370E4U:Duplicated	349	25000	0.01396
Av	BUSCO	TEs	AVAG00296	161452	186452	EOG09370E4U:Duplicated	214	25000	0.00856
Av	BUSCO	TEs	AVAG00296	194669	211516	EOG09370E4U:Duplicated	408	16847	0.024218
Av	BUSCO	TEs	AVAG00127	154400	179400	EOG09370E4W:Duplicated	0	25000	0
Av	BUSCO	TEs	AVAG00127	184319	209319	EOG09370E4W:Duplicated	4474	25000	0.17896
Av	BUSCO	TEs	AVAG00150	143013	168013	EOG09370E4W:Duplicated	195	25000	0.0078
Av	BUSCO	TEs	AVAG00150	178282	203282	EOG09370E4W:Duplicated	3024	25000	0.12096
Av	BUSCO	TEs	AVAG00011	343072	368072	EOG09370E8S:Duplicated	644	25000	0.02576
Av	BUSCO	TEs	AVAG00011	373559	398559	EOG09370E8S:Duplicated	1849	25000	0.07396
Av	BUSCO	TEs	AVAG00082	404292	429292	EOG09370E8S:Duplicated	1736	25000	0.06944
Av	BUSCO	TEs	AVAG00082	434711	459711	EOG09370E8S:Duplicated	100	25000	0.004
Av	BUSCO	TEs	AVAG00261	142918	167918	EOG09370EHZ:Complete	228	25000	0.00912
Av	BUSCO	TEs	AVAG00261	174046	199046	EOG09370EHZ:Complete	931	25000	0.03724
Av	BUSCO	TEs	AVAG00005	738958	763958	EOG09370EL3:Duplicated	48	25000	0.00192
Av	BUSCO	TEs	AVAG00005	774567	799567	EOG09370EL3:Duplicated	53	25000	0.00212
Av	BUSCO	TEs	AVAG00018	208685	233685	EOG09370EL3:Duplicated	124	25000	0.00496
Av	BUSCO	TEs	AVAG00018	240341	265341	EOG09370EL3:Duplicated	67	25000	0.00268
Av	BUSCO	TEs	AVAG00026	411910	436910	EOG09370ER5:Duplicated	1696	25000	0.06784
Av	BUSCO	TEs	AVAG00026	445975	470975	EOG09370ER5:Duplicated	12749	25000	0.50996
Av	BUSCO	TEs	AVAG00114	163465	188465	EOG09370ER5:Duplicated	518	25000	0.02072
Av	BUSCO	TEs	AVAG00114	199309	224309	EOG09370ER5:Duplicated	14575	25000	0.583
Av	BUSCO	TEs	AVAG00417	123260	148260	EOG09370F1Q:Complete	101	25000	0.00404
Av	BUSCO	TEs	AVAG00417	89752	114752	EOG09370F1Q:Complete	0	25000	0
Av	BUSCO	TEs	AVAG00059	467232	492232	EOG09370F3T:Duplicated	0	25000	0
Av	BUSCO	TEs	AVAG00059	495461	520461	EOG09370F3T:Duplicated	863	25000	0.03452
Av	BUSCO	TEs	AVAG00121	46941	71941	EOG09370F3T:Duplicated	49	25000	0.00196
Av	BUSCO	TEs	AVAG00121	75191	100191	EOG09370F3T:Duplicated	0	25000	0
Av	BUSCO	TEs	AVAG00033	66849	91849	EOG09370F47:Duplicated	0	25000	0
Av	BUSCO	TEs	AVAG00033	93897	118897	EOG09370F47:Duplicated	169	25000	0.00676
Av	BUSCO	TEs	AVAG00250	120547	145547	EOG09370F47:Duplicated	143	25000	0.00572
Av	BUSCO	TEs	AVAG00250	89158	114158	EOG09370F47:Duplicated	44	25000	0.00176
Av	BUSCO	TEs	AVAG00316	0	13953	EOG09370FKI:Complete	1786	13953	0.128001
Av	BUSCO	TEs	AVAG00316	24103	49103	EOG09370FKI:Complete	60	25000	0.0024
Av	BUSCO	TEs	AVAG00012	254782	279782	EOG09370FLD:Duplicated	301	25000	0.01204
Av	BUSCO	TEs	AVAG00012	283036	308036	EOG09370FLD:Duplicated	108	25000	0.00432
Av	BUSCO	TEs	AVAG00134	322571	347571	EOG09370FLD:Duplicated	178	25000	0.00712
Av	BUSCO	TEs	AVAG00134	350014	373691	EOG09370FLD:Duplicated	126	23677	0.00532162
Av	BUSCO	TEs	AVAG00019	692472	717472	EOG09370FN1:Duplicated	503	25000	0.02012
Av	BUSCO	TEs	AVAG00019	728403	753403	EOG09370FN1:Duplicated	154	25000	0.00616
Av	BUSCO	TEs	AVAG00087	314572	339572	EOG09370FN1:Duplicated	63	25000	0.00252
Av	BUSCO	TEs	AVAG00087	348145	373145	EOG09370FN1:Duplicated	335	25000	0.0134
Av	BUSCO	TEs	AVAG00666	17390	42390	EOG09370FN1:Duplicated	46	25000	0.00184
Av	BUSCO	TEs	AVAG00666	50584	75584	EOG09370FN1:Duplicated	68	25000	0.00272
Av	BUSCO	TEs	AVAG00200	256572	281572	EOG09370FSS:Duplicated	38	25000	0.00152
Av	BUSCO	TEs	AVAG00200	283651	296761	EOG09370FSS:Duplicated	0	13110	0
Av	BUSCO	TEs	AVAG01030	0	8870	EOG09370FSS:Duplicated	0	8870	0
Av	BUSCO	TEs	AVAG01030	10948	25447	EOG09370FSS:Duplicated	0	14499	0
Av	BUSCO	TEs	AVAG00048	140864	165864	EOG09370FVX:Duplicated	0	25000	0
Av	BUSCO	TEs	AVAG00048	175898	200898	EOG09370FVX:Duplicated	452	25000	0.01808
Av	BUSCO	TEs	AVAG00278	144840	169840	EOG09370FVX:Duplicated	0	25000	0
Av	BUSCO	TEs	AVAG00278	179904	204904	EOG09370FVX:Duplicated	417	25000	0.01668
Av	BUSCO	TEs	AVAG00006	789610	814610	EOG09370FWQ:Duplicated	113	25000	0.00452
Av	BUSCO	TEs	AVAG00006	819106	844106	EOG09370FWQ:Duplicated	75	25000	0.003
Av	BUSCO	TEs	AVAG00035	198708	223708	EOG09370FWQ:Duplicated	143	25000	0.00572
Av	BUSCO	TEs	AVAG00035	230526	255526	EOG09370FWQ:Duplicated	93	25000	0.00372
Av	BUSCO	TEs	AVAG00555	65747	90747	EOG09370FWQ:Duplicated	199	25000	0.00796
Av	BUSCO	TEs	AVAG00555	94950	108405	EOG09370FWQ:Duplicated	119	13455	0.0088443
Av	BUSCO	TEs	AVAG00030	277003	302003	EOG09370FXE:Fragmented	98	25000	0.00392
Av	BUSCO	TEs	AVAG00030	306674	331674	EOG09370FXE:Fragmented	397	25000	0.01588
Av	BUSCO	TEs	AVAG00166	221156	246156	EOG09370GEO:Duplicated	165	25000	0.0066
Av	BUSCO	TEs	AVAG00166	248332	273332	EOG09370GEO:Duplicated	162	25000	0.00648
Av	BUSCO	TEs	AVAG00417	0	1967	EOG09370GEO:Duplicated	85	1967	0.043213
Av	BUSCO	TEs	AVAG00417	4134	29134	EOG09370GEO:Duplicated	207	25000	0.00828
Av	BUSCO	TEs	AVAG00026	622165	647165	EOG09370GHM:Duplicated	334	25000	0.01336
Av	BUSCO	TEs	AVAG00026	650341	675341	EOG09370GHM:Duplicated	0	25000	0
Av	BUSCO	TEs	AVAG00114	351166	376166	EOG09370GHM:Duplicated	0	25000	0
Av	BUSCO	TEs	AVAG00114	381148	403046	EOG09370GHM:Duplicated	256	21898	0.0116906
Av	BUSCO	TEs	AVAG00450	0	2297	EOG09370GHP:Duplicated	155	2297	0.0674793
Av	BUSCO	TEs	AVAG00450	12960	37960	EOG09370GHP:Duplicated	48	25000	0.00192
Av	BUSCO	TEs	AVAG01010	0	5232	EOG09370GHP:Duplicated	0	5232	0
Av	BUSCO	TEs	AVAG01010	12669	27312	EOG09370GHP:Duplicated	188	14643	0.0128389
Av	BUSCO	TEs	AVAG00048	208404	233404	EOG09370GIK:Complete	71	25000	0.00284
Av	BUSCO	TEs	AVAG00048	241171	266171	EOG09370GIK:Complete	11447	25000	0.45788
Av	BUSCO	TEs	AVAG00065	131801	156801	EOG09370GJ7:Duplicated	616	25000	0.02464
Av	BUSCO	TEs	AVAG00065	98446	123446	EOG09370GJ7:Duplicated	153	25000	0.00612
Av	BUSCO	TEs	AVAG00387	0	19742	EOG09370GJ7:Duplicated	0	19742	0
Av	BUSCO	TEs	AVAG00387	25947	50947	EOG09370GJ7:Duplicated	843	25000	0.03372
Av	BUSCO	TEs	AVAG00001	289116	314116	EOG09370GK0:Duplicated	150	25000	0.006
Av	BUSCO	TEs	AVAG00001	317250	342250	EOG09370GK0:Duplicated	60	25000	0.0024
Av	BUSCO	TEs	AVAG00094	271071	296071	EOG09370GK0:Duplicated	0	25000	0
Av	BUSCO	TEs	AVAG00094	299206	324206	EOG09370GK0:Duplicated	0	25000	0
Av	BUSCO	TEs	AVAG00209	141867	166867	EOG09370H3E:Duplicated	289	25000	0.01156
Av	BUSCO	TEs	AVAG00209	170417	195417	EOG09370H3E:Duplicated	2726	25000	0.10904
Av	BUSCO	TEs	AVAG00365	0	2696	EOG09370H3E:Duplicated	47	2696	0.0174332
Av	BUSCO	TEs	AVAG00365	6256	31256	EOG09370H3E:Duplicated	1491	25000	0.05964
Av	BUSCO	TEs	AVAG00044	307143	332143	EOG09370H68:Duplicated	0	25000	0
Av	BUSCO	TEs	AVAG00044	339868	364868	EOG09370H68:Duplicated	25000	25000	1
Av	BUSCO	TEs	AVAG00232	104553	129553	EOG09370H68:Duplicated	34	25000	0.00136
Av	BUSCO	TEs	AVAG00232	72396	97396	EOG09370H68:Duplicated	25000	25000	1
Av	BUSCO	TEs	AVAG00042	509590	534590	EOG09370HBN:Duplicated	59	25000	0.00236
Av	BUSCO	TEs	AVAG00042	538531	563531	EOG09370HBN:Duplicated	165	25000	0.0066
Av	BUSCO	TEs	AVAG00078	4827	29827	EOG09370HBN:Duplicated	138	25000	0.00552
Av	BUSCO	TEs	AVAG00057	515649	540649	EOG09370HD7:Duplicated	53	25000	0.00212
Av	BUSCO	TEs	AVAG00170	155358	180358	EOG09370HD7:Duplicated	0	25000	0
Av	BUSCO	TEs	AVAG00170	183464	208464	EOG09370HD7:Duplicated	61	25000	0.00244
Av	BUSCO	TEs	AVAG00341	106001	131001	EOG09370HD7:Duplicated	0	25000	0
Av	BUSCO	TEs	AVAG00341	136165	161165	EOG09370HD7:Duplicated	121	25000	0.00484
Av	BUSCO	TEs	AVAG00004	38115	63115	EOG09370HKV:Duplicated	0	25000	0
Av	BUSCO	TEs	AVAG00004	71074	96074	EOG09370HKV:Duplicated	82	25000	0.00328
Av	BUSCO	TEs	AVAG00108	136061	161061	EOG09370HKV:Duplicated	61	25000	0.00244
Av	BUSCO	TEs	AVAG00108	171664	196664	EOG09370HKV:Duplicated	104	25000	0.00416
Av	BUSCO	TEs	AVAG00104	124135	149135	EOG09370HVI:Duplicated	0	25000	0
Av	BUSCO	TEs	AVAG00104	156226	181226	EOG09370HVI:Duplicated	285	25000	0.0114
Av	BUSCO	TEs	AVAG00173	180140	205140	EOG09370HVI:Duplicated	312	25000	0.01248
Av	BUSCO	TEs	AVAG00173	210784	235784	EOG09370HVI:Duplicated	0	25000	0
Av	BUSCO	TEs	AVAG00003	272659	297659	EOG09370I3J:Duplicated	136	25000	0.00544
Av	BUSCO	TEs	AVAG00003	307459	332459	EOG09370I3J:Duplicated	0	25000	0
Av	BUSCO	TEs	AVAG00061	180446	205446	EOG09370I3J:Duplicated	0	25000	0
Av	BUSCO	TEs	AVAG00061	215240	240240	EOG09370I3J:Duplicated	206	25000	0.00824
Av	BUSCO	TEs	AVAG00041	281409	306409	EOG09370I7R:Duplicated	29	25000	0.00116
Av	BUSCO	TEs	AVAG00041	310869	335869	EOG09370I7R:Duplicated	97	25000	0.00388
Av	BUSCO	TEs	AVAG00184	222217	247217	EOG09370I7R:Duplicated	0	25000	0
Av	BUSCO	TEs	AVAG00184	251795	276795	EOG09370I7R:Duplicated	174	25000	0.00696
Av	BUSCO	TEs	AVAG00009	446499	471499	EOG09370IF5:Complete	242	25000	0.00968
Av	BUSCO	TEs	AVAG00009	476895	501895	EOG09370IF5:Complete	0	25000	0
Av	BUSCO	TEs	AVAG00009	149708	174708	EOG09370IH5:Complete	99	25000	0.00396
Av	BUSCO	TEs	AVAG00009	183827	208827	EOG09370IH5:Complete	388	25000	0.01552
Av	BUSCO	TEs	AVAG00156	118516	143516	EOG09370IMU:Complete	0	25000	0
Av	BUSCO	TEs	AVAG00156	90192	115192	EOG09370IMU:Complete	401	25000	0.01604
Av	BUSCO	TEs	AVAG00255	0	7694	EOG09370INZ:Complete	53	7694	0.00688848
Av	BUSCO	TEs	AVAG00255	14534	39534	EOG09370INZ:Complete	145	25000	0.0058
Av	BUSCO	TEs	AVAG00154	214746	239746	EOG09370IUA:Complete	0	25000	0
Av	BUSCO	TEs	AVAG00154	245903	270903	EOG09370IUA:Complete	102	25000	0.00408
Av	BUSCO	TEs	AVAG00029	225188	250188	EOG09370J9L:Duplicated	12132	25000	0.48528
Av	BUSCO	TEs	AVAG00029	255460	280460	EOG09370J9L:Duplicated	4144	25000	0.16576
Av	BUSCO	TEs	AVAG00280	183596	208596	EOG09370J9L:Duplicated	12374	25000	0.49496
Av	BUSCO	TEs	AVAG00280	213992	223023	EOG09370J9L:Duplicated	4067	9031	0.450338
Av	BUSCO	TEs	AVAG00006	628763	653763	EOG09370JIK:Complete	52	25000	0.00208
Av	BUSCO	TEs	AVAG00006	661271	686271	EOG09370JIK:Complete	0	25000	0
Av	BUSCO	TEs	AVAG00012	427093	452093	EOG09370JW6:Duplicated	0	25000	0
Av	BUSCO	TEs	AVAG00012	457491	482491	EOG09370JW6:Duplicated	0	25000	0
Av	BUSCO	TEs	AVAG00134	152229	177229	EOG09370JW6:Duplicated	0	25000	0
Av	BUSCO	TEs	AVAG00134	180076	205076	EOG09370JW6:Duplicated	0	25000	0
Av	BUSCO	TEs	AVAG00054	330392	355392	EOG09370JZ3:Complete	64	25000	0.00256
Av	BUSCO	TEs	AVAG00054	362512	387512	EOG09370JZ3:Complete	0	25000	0
Av	BUSCO	TEs	AVAG00095	356307	381307	EOG09370K15:Duplicated	0	25000	0
Av	BUSCO	TEs	AVAG00095	391656	416656	EOG09370K15:Duplicated	86	25000	0.00344
Av	BUSCO	TEs	AVAG00108	234215	259215	EOG09370K15:Duplicated	237	25000	0.00948
Av	BUSCO	TEs	AVAG00108	269007	294007	EOG09370K15:Duplicated	0	25000	0
Av	BUSCO	TEs	AVAG00242	168376	193376	EOG09370K1R:Duplicated	162	25000	0.00648
Av	BUSCO	TEs	AVAG00242	203381	228381	EOG09370K1R:Duplicated	864	25000	0.03456
Av	BUSCO	TEs	AVAG00541	42832	67832	EOG09370K1R:Duplicated	202	25000	0.00808
Av	BUSCO	TEs	AVAG00541	75393	100393	EOG09370K1R:Duplicated	1180	25000	0.0472
Av	BUSCO	TEs	AVAG00110	177920	202920	EOG09370KD4:Duplicated	38	25000	0.00152
Av	BUSCO	TEs	AVAG00110	209618	234618	EOG09370KD4:Duplicated	154	25000	0.00616
Av	BUSCO	TEs	AVAG00601	46840	71840	EOG09370KD4:Duplicated	70	25000	0.0028
Av	BUSCO	TEs	AVAG00601	78669	95896	EOG09370KD4:Duplicated	0	17227	0
Av	BUSCO	TEs	AVAG00006	492156	517156	EOG09370KGV:Fragmented	118	25000	0.00472
Av	BUSCO	TEs	AVAG00006	521396	546396	EOG09370KGV:Fragmented	2383	25000	0.09532
Av	BUSCO	TEs	AVAG00222	140446	165446	EOG09370KJ3:Duplicated	0	25000	0
Av	BUSCO	TEs	AVAG00222	173434	198434	EOG09370KJ3:Duplicated	253	25000	0.01012
Av	BUSCO	TEs	AVAG00697	2324	27324	EOG09370KJ3:Duplicated	245	25000	0.0098
Av	BUSCO	TEs	AVAG00697	30359	55359	EOG09370KJ3:Duplicated	93	25000	0.00372
Av	BUSCO	TEs	AVAG00043	488128	513128	EOG09370KM9:Complete	183	25000	0.00732
Av	BUSCO	TEs	AVAG00043	519512	544512	EOG09370KM9:Complete	0	25000	0
Av	BUSCO	TEs	AVAG00078	146780	171780	EOG09370KOV:Duplicated	0	25000	0
Av	BUSCO	TEs	AVAG00078	173643	198643	EOG09370KOV:Duplicated	216	25000	0.00864
Av	BUSCO	TEs	AVAG01038	0	9551	EOG09370KOV:Duplicated	0	9551	0
Av	BUSCO	TEs	AVAG01038	11409	24641	EOG09370KOV:Duplicated	52	13232	0.00392987
Av	BUSCO	TEs	AVAG00176	62959	87959	EOG09370KWF:Duplicated	285	25000	0.0114
Av	BUSCO	TEs	AVAG00176	93300	118300	EOG09370KWF:Duplicated	201	25000	0.00804
Av	BUSCO	TEs	AVAG00246	148506	173506	EOG09370KWF:Duplicated	1274	25000	0.05096
Av	BUSCO	TEs	AVAG00246	176096	201096	EOG09370KWF:Duplicated	74	25000	0.00296
Av	BUSCO	TEs	AVAG00166	198950	223950	EOG09370KYZ:Duplicated	148	25000	0.00592
Av	BUSCO	TEs	AVAG00166	232087	257087	EOG09370KYZ:Duplicated	53	25000	0.00212
Av	BUSCO	TEs	AVAG00818	0	11947	EOG09370KYZ:Duplicated	0	11947	0
Av	BUSCO	TEs	AVAG00818	19843	44843	EOG09370KYZ:Duplicated	201	25000	0.00804
Av	BUSCO	TEs	AVAG00490	65275	90275	EOG09370L23:Complete	84	25000	0.00336
Av	BUSCO	TEs	AVAG00490	92670	117670	EOG09370L23:Complete	62	25000	0.00248
Av	BUSCO	TEs	AVAG00173	137346	162346	EOG09370L77:Complete	182	25000	0.00728
Av	BUSCO	TEs	AVAG00173	165153	190153	EOG09370L77:Complete	0	25000	0
Av	BUSCO	TEs	AVAG00190	105047	130047	EOG09370LFI:Duplicated	0	25000	0
Av	BUSCO	TEs	AVAG00190	78545	103545	EOG09370LFI:Duplicated	208	25000	0.00832
Av	BUSCO	TEs	AVAG00192	60117	85117	EOG09370LFI:Duplicated	246	25000	0.00984
Av	BUSCO	TEs	AVAG00192	86621	111621	EOG09370LFI:Duplicated	0	25000	0
Av	BUSCO	TEs	AVAG00144	120180	145180	EOG09370LGH:Duplicated	51	25000	0.00204
Av	BUSCO	TEs	AVAG00144	87825	112825	EOG09370LGH:Duplicated	21985	25000	0.8794
Av	BUSCO	TEs	AVAG00151	210439	235439	EOG09370LGH:Duplicated	18433	25000	0.73732
Av	BUSCO	TEs	AVAG00151	242776	267776	EOG09370LGH:Duplicated	117	25000	0.00468
Av	BUSCO	TEs	AVAG00047	122432	147432	EOG09370LMP:Duplicated	182	25000	0.00728
Av	BUSCO	TEs	AVAG00047	154756	179756	EOG09370LMP:Duplicated	1251	25000	0.05004
Av	BUSCO	TEs	AVAG00386	2297	27297	EOG09370LMP:Duplicated	144	25000	0.00576
Av	BUSCO	TEs	AVAG00386	28611	53611	EOG09370LMP:Duplicated	0	25000	0
Av	BUSCO	TEs	AVAG00044	401774	426774	EOG09370LQ2:Duplicated	503	25000	0.02012
Av	BUSCO	TEs	AVAG00044	431470	456470	EOG09370LQ2:Duplicated	239	25000	0.00956
Av	BUSCO	TEs	AVAG00232	0	8080	EOG09370LQ2:Duplicated	161	8080	0.0199257
Av	BUSCO	TEs	AVAG00232	12358	37358	EOG09370LQ2:Duplicated	537	25000	0.02148
Av	BUSCO	TEs	AVAG00092	225737	250737	EOG09370LYY:Duplicated	66	25000	0.00264
Av	BUSCO	TEs	AVAG00092	257544	282544	EOG09370LYY:Duplicated	150	25000	0.006
Av	BUSCO	TEs	AVAG00611	47357	72357	EOG09370LYY:Duplicated	284	25000	0.01136
Av	BUSCO	TEs	AVAG00611	76958	93702	EOG09370LYY:Duplicated	646	16744	0.038581
Av	BUSCO	TEs	AVAG00025	615981	640981	EOG09370M9E:Duplicated	709	25000	0.02836
Av	BUSCO	TEs	AVAG00025	641819	666819	EOG09370M9E:Duplicated	84	25000	0.00336
Av	BUSCO	TEs	AVAG00041	369214	394214	EOG09370M9E:Duplicated	97	25000	0.00388
Av	BUSCO	TEs	AVAG00041	395052	420052	EOG09370M9E:Duplicated	84	25000	0.00336
Av	BUSCO	TEs	AVAG00060	129303	154303	EOG09370MAO:Duplicated	0	25000	0
Av	BUSCO	TEs	AVAG00060	157447	182447	EOG09370MAO:Duplicated	101	25000	0.00404
Av	BUSCO	TEs	AVAG00079	137268	162268	EOG09370MAO:Duplicated	208	25000	0.00832
Av	BUSCO	TEs	AVAG00079	165354	190354	EOG09370MAO:Duplicated	91	25000	0.00364
Av	BUSCO	TEs	AVAG00212	166540	191540	EOG09370MAO:Duplicated	529	25000	0.02116
Av	BUSCO	TEs	AVAG00212	194646	219646	EOG09370MAO:Duplicated	49	25000	0.00196
Av	BUSCO	TEs	AVAG00126	121244	146244	EOG09370MDU:Complete	0	25000	0
Av	BUSCO	TEs	AVAG00126	88670	113670	EOG09370MDU:Complete	150	25000	0.006
Av	BUSCO	TEs	AVAG00125	31373	56373	EOG09370MGF:Complete	602	25000	0.02408
Av	BUSCO	TEs	AVAG00125	66687	91687	EOG09370MGF:Complete	289	25000	0.01156
Av	BUSCO	TEs	AVAG00024	162639	187639	EOG09370MHI:Complete	106	25000	0.00424
Av	BUSCO	TEs	AVAG00024	191247	216247	EOG09370MHI:Complete	120	25000	0.0048
Av	BUSCO	TEs	AVAG00064	291251	316251	EOG09370MMK:Complete	434	25000	0.01736
Av	BUSCO	TEs	AVAG00064	317220	342220	EOG09370MMK:Complete	126	25000	0.00504
Av	BUSCO	TEs	AVAG00056	347384	372384	EOG09370MQ0:Duplicated	0	25000	0
Av	BUSCO	TEs	AVAG00056	378088	403088	EOG09370MQ0:Duplicated	639	25000	0.02556
Av	BUSCO	TEs	AVAG00066	45857	70857	EOG09370MQ0:Duplicated	0	25000	0
Av	BUSCO	TEs	AVAG00066	77738	102738	EOG09370MQ0:Duplicated	44	25000	0.00176
Av	BUSCO	TEs	AVAG00007	741333	766333	EOG09370MZ4:Duplicated	106	25000	0.00424
Av	BUSCO	TEs	AVAG00007	773404	798404	EOG09370MZ4:Duplicated	94	25000	0.00376
Av	BUSCO	TEs	AVAG00069	374043	399043	EOG09370MZ4:Duplicated	230	25000	0.0092
Av	BUSCO	TEs	AVAG00069	402123	427123	EOG09370MZ4:Duplicated	890	25000	0.0356
Av	BUSCO	TEs	AVAG00507	113649	121020	EOG09370MZ4:Duplicated	64	7371	0.00868268
Av	BUSCO	TEs	AVAG00507	81581	106581	EOG09370MZ4:Duplicated	56	25000	0.00224
Av	BUSCO	TEs	AVAG00109	300323	325323	EOG09370N7W:Duplicated	96	25000	0.00384
Av	BUSCO	TEs	AVAG00109	328953	353953	EOG09370N7W:Duplicated	115	25000	0.0046
Av	BUSCO	TEs	AVAG01008	0	6605	EOG09370N7W:Duplicated	1035	6605	0.156699
Av	BUSCO	TEs	AVAG01008	10090	27342	EOG09370N7W:Duplicated	116	17252	0.00672386
Av	BUSCO	TEs	AVAG00156	209037	234037	EOG09370NBT:Complete	0	25000	0
Av	BUSCO	TEs	AVAG00156	237338	262338	EOG09370NBT:Complete	0	25000	0
Av	BUSCO	TEs	AVAG00231	229385	254385	EOG09370NBW:Complete	83	25000	0.00332
Av	BUSCO	TEs	AVAG00231	260432	267305	EOG09370NBW:Complete	0	6873	0
Av	BUSCO	TEs	AVAG00048	517853	542853	EOG09370NHX:Duplicated	865	25000	0.0346
Av	BUSCO	TEs	AVAG00048	549080	574080	EOG09370NHX:Duplicated	2079	25000	0.08316
Av	BUSCO	TEs	AVAG00109	250016	275016	EOG09370NHX:Duplicated	1063	25000	0.04252
Av	BUSCO	TEs	AVAG00109	278319	303319	EOG09370NHX:Duplicated	198	25000	0.00792
Av	BUSCO	TEs	AVAG00061	123279	148279	EOG09370NIG:Complete	280	25000	0.0112
Av	BUSCO	TEs	AVAG00061	96936	121936	EOG09370NIG:Complete	378	25000	0.01512
Av	BUSCO	TEs	AVAG00201	41511	66511	EOG09370O06:Duplicated	1113	25000	0.04452
Av	BUSCO	TEs	AVAG00201	69392	94392	EOG09370O06:Duplicated	1552	25000	0.06208
Av	BUSCO	TEs	AVAG00687	0	16334	EOG09370O06:Duplicated	203	16334	0.0124281
Av	BUSCO	TEs	AVAG00687	22458	47458	EOG09370O06:Duplicated	182	25000	0.00728
Av	BUSCO	TEs	AVAG00342	42029	67029	EOG09370O51:Duplicated	0	25000	0
Av	BUSCO	TEs	AVAG00342	8786	33786	EOG09370O51:Duplicated	364	25000	0.01456
Av	BUSCO	TEs	AVAG00774	0	1676	EOG09370O51:Duplicated	0	1676	0
Av	BUSCO	TEs	AVAG00774	7005	32005	EOG09370O51:Duplicated	0	25000	0
Av	BUSCO	TEs	AVAG00002	509932	534932	EOG09370OFR:Duplicated	0	25000	0
Av	BUSCO	TEs	AVAG00002	543798	568798	EOG09370OFR:Duplicated	67	25000	0.00268
Av	BUSCO	TEs	AVAG00119	154465	179465	EOG09370OFR:Duplicated	0	25000	0
Av	BUSCO	TEs	AVAG00119	188147	213147	EOG09370OFR:Duplicated	67	25000	0.00268
Av	BUSCO	TEs	AVAG00023	624403	649403	EOG09370OGU:Duplicated	122	25000	0.00488
Av	BUSCO	TEs	AVAG00023	655863	680863	EOG09370OGU:Duplicated	51	25000	0.00204
Av	BUSCO	TEs	AVAG00057	109212	134212	EOG09370OGU:Duplicated	0	25000	0
Av	BUSCO	TEs	AVAG00057	80736	105736	EOG09370OGU:Duplicated	122	25000	0.00488
Av	BUSCO	TEs	AVAG00345	115438	140438	EOG09370OGW:Duplicated	141	25000	0.00564
Av	BUSCO	TEs	AVAG00345	86848	111848	EOG09370OGW:Duplicated	88	25000	0.00352
Av	BUSCO	TEs	AVAG00464	113674	135359	EOG09370OGW:Duplicated	126	21685	0.00581047
Av	BUSCO	TEs	AVAG00464	85081	110081	EOG09370OGW:Duplicated	89	25000	0.00356
Av	BUSCO	TEs	AVAG00263	104340	129340	EOG09370OHP:Complete	2938	25000	0.11752
Av	BUSCO	TEs	AVAG00263	77640	102640	EOG09370OHP:Complete	1863	25000	0.07452
Av	BUSCO	TEs	AVAG00049	121127	146127	EOG09370OLY:Duplicated	95	25000	0.0038
Av	BUSCO	TEs	AVAG00049	91511	116511	EOG09370OLY:Duplicated	2525	25000	0.101
Av	BUSCO	TEs	AVAG00198	106881	131881	EOG09370OLY:Duplicated	142	25000	0.00568
Av	BUSCO	TEs	AVAG00198	136513	161513	EOG09370OLY:Duplicated	163	25000	0.00652
Av	BUSCO	TEs	AVAG00008	156039	181039	EOG09370OO3:Duplicated	78	25000	0.00312
Av	BUSCO	TEs	AVAG00008	182462	207462	EOG09370OO3:Duplicated	104	25000	0.00416
Av	BUSCO	TEs	AVAG00413	28036	53036	EOG09370OO3:Duplicated	101	25000	0.00404
Av	BUSCO	TEs	AVAG00413	54915	79915	EOG09370OO3:Duplicated	78	25000	0.00312
Av	BUSCO	TEs	AVAG00289	150327	175327	EOG09370OS5:Duplicated	90	25000	0.0036
Av	BUSCO	TEs	AVAG00289	177193	202193	EOG09370OS5:Duplicated	627	25000	0.02508
Av	BUSCO	TEs	AVAG00360	0	6582	EOG09370OS5:Duplicated	0	6582	0
Av	BUSCO	TEs	AVAG00360	8444	33444	EOG09370OS5:Duplicated	170	25000	0.0068
Av	BUSCO	TEs	AVAG00211	54001	79001	EOG09370OUS:Complete	217	25000	0.00868
Av	BUSCO	TEs	AVAG00211	85664	110664	EOG09370OUS:Complete	287	25000	0.01148
Av	BUSCO	TEs	AVAG00060	29185	54185	EOG09370P2W:Complete	29	25000	0.00116
Av	BUSCO	TEs	AVAG00060	61332	86332	EOG09370P2W:Complete	657	25000	0.02628
Av	BUSCO	TEs	AVAG00029	443288	468288	EOG09370P5Q:Complete	357	25000	0.01428
Av	BUSCO	TEs	AVAG00029	473833	498833	EOG09370P5Q:Complete	195	25000	0.0078
Av	BUSCO	TEs	AVAG00009	0	16601	EOG09370P7I:Complete	3897	16601	0.234745
Av	BUSCO	TEs	AVAG00009	17446	42446	EOG09370P7I:Complete	95	25000	0.0038
Av	BUSCO	TEs	AVAG00025	392301	417301	EOG09370P9T:Duplicated	70	25000	0.0028
Av	BUSCO	TEs	AVAG00025	399755	424755	EOG09370P9T:Duplicated	159	25000	0.00636
Av	BUSCO	TEs	AVAG00025	420768	445768	EOG09370P9T:Duplicated	89	25000	0.00356
Av	BUSCO	TEs	AVAG00025	427464	452464	EOG09370P9T:Duplicated	0	25000	0
Av	BUSCO	TEs	AVAG00060	477327	502327	EOG09370PBD:Duplicated	81	25000	0.00324
Av	BUSCO	TEs	AVAG00060	507715	532715	EOG09370PBD:Duplicated	734	25000	0.02936
Av	BUSCO	TEs	AVAG00158	131792	156792	EOG09370PBD:Duplicated	221	25000	0.00884
Av	BUSCO	TEs	AVAG00158	162054	187054	EOG09370PBD:Duplicated	1150	25000	0.046
Av	BUSCO	TEs	AVAG00235	110366	135366	EOG09370PBD:Duplicated	5052	25000	0.20208
Av	BUSCO	TEs	AVAG00235	84086	109086	EOG09370PBD:Duplicated	102	25000	0.00408
Av	BUSCO	TEs	AVAG00079	282807	307807	EOG09370PLC:Duplicated	42	25000	0.00168
Av	BUSCO	TEs	AVAG00079	312543	337543	EOG09370PLC:Duplicated	123	25000	0.00492
Av	BUSCO	TEs	AVAG01140	0	15099	EOG09370PLC:Duplicated	81	15099	0.00536459
Av	BUSCO	TEs	AVAG00345	104732	129732	EOG09370PN3:Duplicated	49	25000	0.00196
Av	BUSCO	TEs	AVAG00345	71641	96641	EOG09370PN3:Duplicated	1512	25000	0.06048
Av	BUSCO	TEs	AVAG00464	102949	127949	EOG09370PN3:Duplicated	170	25000	0.0068
Av	BUSCO	TEs	AVAG00464	69886	94886	EOG09370PN3:Duplicated	1469	25000	0.05876
Av	BUSCO	TEs	AVAG00135	341430	366430	EOG09370PYJ:Duplicated	52	25000	0.00208
Av	BUSCO	TEs	AVAG00135	371889	373429	EOG09370PYJ:Duplicated	0	1540	0
Av	BUSCO	TEs	AVAG00540	100971	114316	EOG09370PYJ:Duplicated	240	13345	0.0179843
Av	BUSCO	TEs	AVAG00540	71377	96377	EOG09370PYJ:Duplicated	90	25000	0.0036
Av	BUSCO	TEs	AVAG00009	305939	330939	EOG09370QBK:Complete	298	25000	0.01192
Av	BUSCO	TEs	AVAG00009	335115	360115	EOG09370QBK:Complete	49	25000	0.00196
Av	BUSCO	TEs	AVAG00042	503263	528263	EOG09370QBR:Duplicated	115	25000	0.0046
Av	BUSCO	TEs	AVAG00042	530119	555119	EOG09370QBR:Duplicated	165	25000	0.0066
Av	BUSCO	TEs	AVAG00635	54826	79826	EOG09370QBR:Duplicated	193	25000	0.00772
Av	BUSCO	TEs	AVAG00635	81683	86921	EOG09370QBR:Duplicated	0	5238	0
Av	BUSCO	TEs	AVAG00006	887153	912153	EOG09370QCX:Duplicated	10181	25000	0.40724
Av	BUSCO	TEs	AVAG00006	915934	940934	EOG09370QCX:Duplicated	116	25000	0.00464
Av	BUSCO	TEs	AVAG00035	377403	402403	EOG09370QCX:Duplicated	10045	25000	0.4018
Av	BUSCO	TEs	AVAG00035	409221	434221	EOG09370QCX:Duplicated	0	25000	0
Av	BUSCO	TEs	AVAG00116	0	19772	EOG09370QCX:Duplicated	9632	19772	0.487154
Av	BUSCO	TEs	AVAG00116	27918	52918	EOG09370QCX:Duplicated	38	25000	0.00152
Av	BUSCO	TEs	AVAG00036	49830	74830	EOG09370QFD:Duplicated	169	25000	0.00676
Av	BUSCO	TEs	AVAG00036	77978	102978	EOG09370QFD:Duplicated	0	25000	0
Av	BUSCO	TEs	AVAG00245	129934	154934	EOG09370QFD:Duplicated	0	25000	0
Av	BUSCO	TEs	AVAG00245	161530	186530	EOG09370QFD:Duplicated	134	25000	0.00536
Av	BUSCO	TEs	AVAG00027	26024	51024	EOG09370QI4:Duplicated	136	25000	0.00544
Av	BUSCO	TEs	AVAG00027	59362	84362	EOG09370QI4:Duplicated	65	25000	0.0026
Av	BUSCO	TEs	AVAG00091	196918	221918	EOG09370QI4:Duplicated	0	25000	0
Av	BUSCO	TEs	AVAG00091	228955	253955	EOG09370QI4:Duplicated	244	25000	0.00976
Av	BUSCO	TEs	AVAG00009	0	16162	EOG09370QJ1:Complete	3897	16162	0.241121
Av	BUSCO	TEs	AVAG00009	20616	45616	EOG09370QJ1:Complete	95	25000	0.0038
Av	BUSCO	TEs	AVAG00016	618827	643827	EOG09370QKS:Duplicated	0	25000	0
Av	BUSCO	TEs	AVAG00016	648378	673378	EOG09370QKS:Duplicated	66	25000	0.00264
Av	BUSCO	TEs	AVAG00222	120018	145018	EOG09370QKS:Duplicated	139	25000	0.00556
Av	BUSCO	TEs	AVAG00222	90601	115601	EOG09370QKS:Duplicated	406	25000	0.01624
Av	BUSCO	TEs	AVAG00346	0	3756	EOG09370QKS:Duplicated	2810	3756	0.748136
Av	BUSCO	TEs	AVAG00346	6765	31765	EOG09370QKS:Duplicated	67	25000	0.00268
Av	BUSCO	TEs	AVAG00029	447855	472855	EOG09370QMM:Duplicated	357	25000	0.01428
Av	BUSCO	TEs	AVAG00029	474637	499637	EOG09370QMM:Duplicated	195	25000	0.0078
Av	BUSCO	TEs	AVAG00565	0	22403	EOG09370QMM:Duplicated	259	22403	0.011561
Av	BUSCO	TEs	AVAG00565	25709	50709	EOG09370QMM:Duplicated	132	25000	0.00528
Av	BUSCO	TEs	AVAG00048	553986	578986	EOG09370QT3:Duplicated	2177	25000	0.08708
Av	BUSCO	TEs	AVAG00048	583913	589086	EOG09370QT3:Duplicated	874	5173	0.168954
Av	BUSCO	TEs	AVAG00109	273549	298549	EOG09370QT3:Duplicated	431	25000	0.01724
Av	BUSCO	TEs	AVAG00109	305352	330352	EOG09370QT3:Duplicated	35	25000	0.0014
Av	BUSCO	TEs	AVAG00056	255345	280345	EOG09370QVI:Duplicated	222	25000	0.00888
Av	BUSCO	TEs	AVAG00056	286036	311036	EOG09370QVI:Duplicated	63	25000	0.00252
Av	BUSCO	TEs	AVAG00066	132951	157951	EOG09370QVI:Duplicated	33	25000	0.00132
Av	BUSCO	TEs	AVAG00066	163864	188864	EOG09370QVI:Duplicated	326	25000	0.01304
Av	BUSCO	TEs	AVAG01115	0	3406	EOG09370R3M:Complete	0	3406	0
Av	BUSCO	TEs	AVAG01115	4902	18936	EOG09370R3M:Complete	191	14034	0.0136098
Av	BUSCO	TEs	AVAG00014	549912	574912	EOG09370R67:Duplicated	0	25000	0
Av	BUSCO	TEs	AVAG00014	579057	604057	EOG09370R67:Duplicated	142	25000	0.00568
Av	BUSCO	TEs	AVAG00130	51984	76984	EOG09370R67:Duplicated	104	25000	0.00416
Av	BUSCO	TEs	AVAG00130	83538	108538	EOG09370R67:Duplicated	0	25000	0
Av	BUSCO	TEs	AVAG00029	142218	167218	EOG09370RCD:Duplicated	814	25000	0.03256
Av	BUSCO	TEs	AVAG00029	170853	195853	EOG09370RCD:Duplicated	187	25000	0.00748
Av	BUSCO	TEs	AVAG00280	100036	125036	EOG09370RCD:Duplicated	120	25000	0.0048
Av	BUSCO	TEs	AVAG00280	128666	153666	EOG09370RCD:Duplicated	198	25000	0.00792
Av	BUSCO	TEs	AVAG00011	50555	75555	EOG09370RCQ:Duplicated	117	25000	0.00468
Av	BUSCO	TEs	AVAG00011	82157	107157	EOG09370RCQ:Duplicated	0	25000	0
Av	BUSCO	TEs	AVAG00089	281381	306381	EOG09370RCQ:Duplicated	153	25000	0.00612
Av	BUSCO	TEs	AVAG00089	311586	336586	EOG09370RCQ:Duplicated	81	25000	0.00324
Av	BUSCO	TEs	AVAG00064	155596	180596	EOG09370RCS:Complete	320	25000	0.0128
Av	BUSCO	TEs	AVAG00064	187644	212644	EOG09370RCS:Complete	0	25000	0
Av	BUSCO	TEs	AVAG00099	328286	353286	EOG09370RIT:Duplicated	0	25000	0
Av	BUSCO	TEs	AVAG00099	359964	384964	EOG09370RIT:Duplicated	58	25000	0.00232
Av	BUSCO	TEs	AVAG00773	0	11557	EOG09370RIT:Duplicated	0	11557	0
Av	BUSCO	TEs	AVAG00773	15320	40320	EOG09370RIT:Duplicated	81	25000	0.00324
Av	BUSCO	TEs	AVAG00014	177370	202370	EOG09370RJN:Duplicated	0	25000	0
Av	BUSCO	TEs	AVAG00014	205526	230526	EOG09370RJN:Duplicated	97	25000	0.00388
Av	BUSCO	TEs	AVAG00471	38791	63791	EOG09370RJN:Duplicated	0	25000	0
Av	BUSCO	TEs	AVAG00471	66920	91920	EOG09370RJN:Duplicated	248	25000	0.00992
Av	BUSCO	TEs	AVAG00043	151845	176845	EOG09370RRJ:Duplicated	898	25000	0.03592
Av	BUSCO	TEs	AVAG00043	178701	203701	EOG09370RRJ:Duplicated	64	25000	0.00256
Av	BUSCO	TEs	AVAG00084	215188	240188	EOG09370RRJ:Duplicated	179	25000	0.00716
Av	BUSCO	TEs	AVAG00084	241588	266588	EOG09370RRJ:Duplicated	159	25000	0.00636
Av	BUSCO	TEs	AVAG00043	287568	312568	EOG09370S0F:Duplicated	308	25000	0.01232
Av	BUSCO	TEs	AVAG00043	319451	344451	EOG09370S0F:Duplicated	0	25000	0
Av	BUSCO	TEs	AVAG00115	370243	395243	EOG09370S0F:Duplicated	0	25000	0
Av	BUSCO	TEs	AVAG00106	373609	398609	EOG09370S1Z:Duplicated	0	25000	0
Av	BUSCO	TEs	AVAG00106	405080	426470	EOG09370S1Z:Duplicated	494	21390	0.0230949
Av	BUSCO	TEs	AVAG00140	112491	137491	EOG09370S1Z:Duplicated	1005	25000	0.0402
Av	BUSCO	TEs	AVAG00140	144038	169038	EOG09370S1Z:Duplicated	0	25000	0
Av	BUSCO	TEs	AVAG00153	236122	261122	EOG09370S3E:Duplicated	0	25000	0
Av	BUSCO	TEs	AVAG00153	264951	289951	EOG09370S3E:Duplicated	97	25000	0.00388
Av	BUSCO	TEs	AVAG00206	136880	161880	EOG09370S3E:Duplicated	97	25000	0.00388
Av	BUSCO	TEs	AVAG00206	164426	189426	EOG09370S3E:Duplicated	78	25000	0.00312
Av	BUSCO	TEs	AVAG00107	238719	263719	EOG09370S4T:Duplicated	0	25000	0
Av	BUSCO	TEs	AVAG00107	267908	292908	EOG09370S4T:Duplicated	130	25000	0.0052
Av	BUSCO	TEs	AVAG00204	146996	171996	EOG09370S4T:Duplicated	0	25000	0
Av	BUSCO	TEs	AVAG00204	176188	201188	EOG09370S4T:Duplicated	59	25000	0.00236
Av	BUSCO	TEs	AVAG00008	333357	358357	EOG09370SC9:Duplicated	125	25000	0.005
Av	BUSCO	TEs	AVAG00008	367677	392677	EOG09370SC9:Duplicated	109	25000	0.00436
Av	BUSCO	TEs	AVAG00176	234254	259254	EOG09370SC9:Duplicated	207	25000	0.00828
Av	BUSCO	TEs	AVAG00176	262452	287452	EOG09370SC9:Duplicated	109	25000	0.00436
Av	BUSCO	TEs	AVAG00122	358037	383037	EOG09370SO4:Duplicated	0	25000	0
Av	BUSCO	TEs	AVAG00122	383915	394544	EOG09370SO4:Duplicated	63	10629	0.00592718
Av	BUSCO	TEs	AVAG00578	69548	94548	EOG09370SO4:Duplicated	198	25000	0.00792
Av	BUSCO	TEs	AVAG00578	95423	103243	EOG09370SO4:Duplicated	0	7820	0
Av	BUSCO	TEs	AVAG00220	230414	255414	EOG09370SON:Duplicated	143	25000	0.00572
Av	BUSCO	TEs	AVAG00220	260918	274501	EOG09370SON:Duplicated	114	13583	0.00839284
Av	BUSCO	TEs	AVAG00468	52049	77049	EOG09370SON:Duplicated	43	25000	0.00172
Av	BUSCO	TEs	AVAG00468	82553	107553	EOG09370SON:Duplicated	225	25000	0.009
Av	BUSCO	TEs	AVAG00002	595791	620791	EOG09370SPQ:Duplicated	74	25000	0.00296
Av	BUSCO	TEs	AVAG00002	628672	653672	EOG09370SPQ:Duplicated	338	25000	0.01352
Av	BUSCO	TEs	AVAG00119	247847	272847	EOG09370SPQ:Duplicated	74	25000	0.00296
Av	BUSCO	TEs	AVAG00119	281404	306404	EOG09370SPQ:Duplicated	97	25000	0.00388
Av	BUSCO	TEs	AVAG00220	174654	199654	EOG09370SV2:Duplicated	0	25000	0
Av	BUSCO	TEs	AVAG00220	202408	227408	EOG09370SV2:Duplicated	50	25000	0.002
Av	BUSCO	TEs	AVAG00468	0	16351	EOG09370SV2:Duplicated	0	16351	0
Av	BUSCO	TEs	AVAG00468	19052	44052	EOG09370SV2:Duplicated	136	25000	0.00544
Av	BUSCO	TEs	AVAG00016	516670	541670	EOG09370SYK:Duplicated	73	25000	0.00292
Av	BUSCO	TEs	AVAG00016	547945	572945	EOG09370SYK:Duplicated	157	25000	0.00628
Av	BUSCO	TEs	AVAG00189	108233	133233	EOG09370SYK:Duplicated	85	25000	0.0034
Av	BUSCO	TEs	AVAG00189	138353	163353	EOG09370SYK:Duplicated	118	25000	0.00472
Av	BUSCO	TEs	AVAG00019	409257	434257	EOG09370T6W:Complete	106	25000	0.00424
Av	BUSCO	TEs	AVAG00019	441663	466663	EOG09370T6W:Complete	1656	25000	0.06624
Av	BUSCO	TEs	AVAG00064	293415	318415	EOG09370T9R:Duplicated	434	25000	0.01736
Av	BUSCO	TEs	AVAG00064	321226	346226	EOG09370T9R:Duplicated	183	25000	0.00732
Av	BUSCO	TEs	AVAG00087	181641	206641	EOG09370TBD:Duplicated	25000	25000	1
Av	BUSCO	TEs	AVAG00087	209330	234330	EOG09370TBD:Duplicated	9190	25000	0.3676
Av	BUSCO	TEs	AVAG00451	58421	83421	EOG09370TBD:Duplicated	334	25000	0.01336
Av	BUSCO	TEs	AVAG00451	86173	111173	EOG09370TBD:Duplicated	566	25000	0.02264
Av	BUSCO	TEs	AVAG00492	118986	125963	EOG09370TBD:Duplicated	57	6977	0.0081697
Av	BUSCO	TEs	AVAG00492	92034	117034	EOG09370TBD:Duplicated	304	25000	0.01216
Av	BUSCO	TEs	AVAG00031	543909	568909	EOG09370TBG:Duplicated	56	25000	0.00224
Av	BUSCO	TEs	AVAG00031	573302	598302	EOG09370TBG:Duplicated	80	25000	0.0032
Av	BUSCO	TEs	AVAG00370	0	21226	EOG09370TBG:Duplicated	65	21226	0.00306228
Av	BUSCO	TEs	AVAG00370	26920	51920	EOG09370TBG:Duplicated	303	25000	0.01212
Av	BUSCO	TEs	AVAG00071	194461	219461	EOG09370TCX:Duplicated	79	25000	0.00316
Av	BUSCO	TEs	AVAG00071	226110	251110	EOG09370TCX:Duplicated	37	25000	0.00148
Av	BUSCO	TEs	AVAG00159	176557	201557	EOG09370TCX:Duplicated	79	25000	0.00316
Av	BUSCO	TEs	AVAG00159	204013	229013	EOG09370TCX:Duplicated	0	25000	0
Av	BUSCO	TEs	AVAG00314	31308	56308	EOG09370TFO:Complete	144	25000	0.00576
Av	BUSCO	TEs	AVAG00314	67950	92950	EOG09370TFO:Complete	38	25000	0.00152
Av	BUSCO	TEs	AVAG00033	376152	401152	EOG09370TG2:Duplicated	200	25000	0.008
Av	BUSCO	TEs	AVAG00033	407859	432859	EOG09370TG2:Duplicated	160	25000	0.0064
Av	BUSCO	TEs	AVAG00089	348525	373525	EOG09370TG2:Duplicated	440	25000	0.0176
Av	BUSCO	TEs	AVAG00089	380822	405822	EOG09370TG2:Duplicated	255	25000	0.0102
Av	BUSCO	TEs	AVAG00231	195177	220177	EOG09370TG2:Duplicated	59	25000	0.00236
Av	BUSCO	TEs	AVAG00231	227091	252091	EOG09370TG2:Duplicated	83	25000	0.00332
Av	BUSCO	TEs	AVAG00305	118407	143407	EOG09370TG6:Duplicated	103	25000	0.00412
Av	BUSCO	TEs	AVAG00305	147049	172049	EOG09370TG6:Duplicated	0	25000	0
Av	BUSCO	TEs	AVAG00650	0	18055	EOG09370TG6:Duplicated	113	18055	0.00625865
Av	BUSCO	TEs	AVAG00650	21708	46708	EOG09370TG6:Duplicated	0	25000	0
Av	BUSCO	TEs	AVAG01163	0	15715	EOG09370TG6:Duplicated	0	15715	0
Av	BUSCO	TEs	AVAG00035	185914	210914	EOG09370TH4:Duplicated	90	25000	0.0036
Av	BUSCO	TEs	AVAG00035	219143	244143	EOG09370TH4:Duplicated	248	25000	0.00992
Av	BUSCO	TEs	AVAG00555	48365	73365	EOG09370TH4:Duplicated	227	25000	0.00908
Av	BUSCO	TEs	AVAG00555	83538	108405	EOG09370TH4:Duplicated	219	24867	0.00880685
Av	BUSCO	TEs	AVAG00044	293774	318774	EOG09370TP2:Duplicated	209	25000	0.00836
Av	BUSCO	TEs	AVAG00044	320037	345037	EOG09370TP2:Duplicated	9803	25000	0.39212
Av	BUSCO	TEs	AVAG00232	117979	142979	EOG09370TP2:Duplicated	46	25000	0.00184
Av	BUSCO	TEs	AVAG00232	91752	116752	EOG09370TP2:Duplicated	9654	25000	0.38616
Av	BUSCO	TEs	AVAG00090	10280	35280	EOG09370TS7:Duplicated	110	25000	0.0044
Av	BUSCO	TEs	AVAG00090	44944	69944	EOG09370TS7:Duplicated	0	25000	0
Av	BUSCO	TEs	AVAG00095	0	6909	EOG09370TS7:Duplicated	0	6909	0
Av	BUSCO	TEs	AVAG00095	15272	40272	EOG09370TS7:Duplicated	58	25000	0.00232
Av	BUSCO	TEs	AVAG00056	188984	213984	EOG09370TTI:Duplicated	45	25000	0.0018
Av	BUSCO	TEs	AVAG00056	216288	241288	EOG09370TTI:Duplicated	74	25000	0.00296
Av	BUSCO	TEs	AVAG00066	199375	224375	EOG09370TTI:Duplicated	116	25000	0.00464
Av	BUSCO	TEs	AVAG00066	227163	252163	EOG09370TTI:Duplicated	60	25000	0.0024
Av	BUSCO	TEs	AVAG00120	276384	301384	EOG09370U0A:Duplicated	599	25000	0.02396
Av	BUSCO	TEs	AVAG00120	307204	332204	EOG09370U0A:Duplicated	11846	25000	0.47384
Av	BUSCO	TEs	AVAG00187	143113	168113	EOG09370U0A:Duplicated	52	25000	0.00208
[truncated: 5,211 more rows]

## Sheet: Fig. 5e
Figure 5e: Expression dynamics for all putative NRP/PKS CDS in A. vaga (n = 60) and A. ricciae (n = 36) at T7 and T24
COLUMN	DESCRIPTION
SPECIES	Species ID code; Av = A. vaga, Ar = A. ricciae
FEATURE	Gene ID
T7.IS_DE	Gene is categorised as significantly DE (|log2FC| > 2 and FDR < 1e–3) at timepoint T7
T7.IS_DE_DOWN	Gene is significantly downregulated at T7
T7.IS_DE_UP	Gene is significantly upregulated at T7
T7.LOG2FC	Value of log2FC at T7
T7.PADJ	Value of FDR at T7
T24.IS_DE	Gene is categorised as significantly DE (|log2FC| > 2 and FDR < 1e–3) at timepoint T24
T24.IS_DE_DOWN	Gene is significantly downregulated at T24
T24.IS_DE_UP	Gene is significantly upregulated at T24
T24.LOG2FC	Value of log2FC at T24
T24.PADJ	Value of FDR at T24
SPECIES	FEATURE	T7.IS_DE	T7.IS_DE_DOWN	T7.IS_DE_UP	T7.LOG2FC	T7.PADJ	T24.IS_DE	T24.IS_DE_DOWN	T24.IS_DE_UP	T24.LOG2FC	T24.PADJ
Av	AVAG|g1183.t1	0	0	0	-0.164244	0.88365	0	0	0	0.519114	0.428277
Av	AVAG|g1184.t1	0	0	0	0	0	0	0	0	0	0
Av	AVAG|g1185.t1	0	0	0	0	0	0	0	0	0	0
Av	AVAG|g2856.t1	0	0	0	0.441256	0.670451	0	0	0	0.712999	0.118255
Av	AVAG|g4225.t1	0	0	0	0	0	0	0	0	0	0
Av	AVAG|g6186.t1	0	0	0	0	0	0	0	0	0	0
Av	AVAG|g6187.t1	0	0	0	0	0	0	0	0	0	0
Av	AVAG|g6188.t1	0	0	0	0	0	0	0	0	0	0
Av	AVAG|g8030.t1	0	0	0	0	0	0	0	0	0	0
Av	AVAG|g8031.t1	0	0	0	0	0	0	0	0	0	0
Av	AVAG|g18640.t1	0	0	0	0	0	0	0	0	0	0
Av	AVAG|g18641.t1	0	0	0	0	0	0	0	0	0	0
Av	AVAG|g18642.t1	0	0	0	0	0	0	0	0	0	0
Av	AVAG|g23567.t1	0	0	0	1.56504	0.0209908	1	0	1	2.50456	7.10111e-15
Av	AVAG|g33165.t1	0	0	0	0	0	0	0	0	0	0
Av	AVAG|g37374.t1	0	0	0	-0.567096	0.0038348	0	0	0	-0.205974	0.546073
Av	AVAG|g38642.t1	0	0	0	0.365284	0.30705	0	0	0	-0.848164	0.00463108
Av	AVAG|g38862.t1	0	0	0	-0.475388	0.530051	0	0	0	0.2622	0.663042
Av	AVAG|g38887.t1	0	0	0	0	0	0	0	0	0	0
Av	AVAG|g39354.t1	0	0	0	0	0	0	0	0	0	0
Av	AVAG|g39356.t1	0	0	0	0	0	0	0	0	0	0
Av	AVAG|g40644.t1	0	0	0	0	0	0	0	0	0	0
Av	AVAG|g41411.t1	0	0	0	0	0	0	0	0	0	0
Av	AVAG|g42807.t1	0	0	0	0	0	0	0	0	0	0
Av	AVAG|g43082.t1	0	0	0	0.204266	0.924976	0	0	0	0.451953	0.51489
Av	AVAG|g44090.t1	0	0	0	0.75239	0.528457	1	1	0	-2.28674	0.000530463
Av	AVAG|g44091.t1	0	0	0	0.476493	0.6127	0	0	0	-1.47842	0.0268349
Av	AVAG|g44933.t1	0	0	0	0	0	0	0	0	0	0
Av	AVAG|g46324.t1	0	0	0	0	0	0	0	0	0	0
Av	AVAG|g48151.t1	0	0	0	1.33815	7.03205e-06	1	0	1	2.22742	6.45714e-15
Av	AVAG|g48794.t1	0	0	0	0	0	0	0	0	0	0
Av	AVAG|g49180.t1	0	0	0	0	0	0	0	0	0	0
Av	AVAG|g50310.t1	0	0	0	0	0	0	0	0	0	0
Av	AVAG|g50457.t1	0	0	0	0	0	0	0	0	0	0
Av	AVAG|g51262.t1	0	0	0	0.144418	0.894685	0	0	0	0.630409	0.182364
Av	AVAG|g51867.t1	0	0	0	0	0	0	0	0	0	0
Av	AVAG|g51868.t1	0	0	0	0	0	0	0	0	0	0
Av	AVAG|g52308.t1	0	0	0	0	0	0	0	0	0	0
Av	AVAG|g52309.t1	0	0	0	0	0	0	0	0	0	0
Av	AVAG|g52311.t1	0	0	0	0	0	0	0	0	0	0
Av	AVAG|g52643.t1	0	0	0	0.719793	0.0227243	0	0	0	-1.6251	9.79606e-08
Av	AVAG|g52850.t1	0	0	0	0.474062	0.0310392	0	0	0	-1.41262	1.3089e-07
Av	AVAG|g52852.t1	0	0	0	0	0	0	0	0	0	0
Av	AVAG|g52905.t1	0	0	0	0	0	0	0	0	0	0
Av	AVAG|g53486.t1	0	0	0	0	0	0	0	0	-1.16011	0.0737407
Av	AVAG|g53785.t1	0	0	0	0	0	0	0	0	0	0
Av	AVAG|g54378.t1	0	0	0	0	0	0	0	0	0	0
Av	AVAG|g54567.t1	0	0	0	0	0	0	0	0	0	0
Av	AVAG|g54602.t1	0	0	0	0	0	0	0	0	0	0
Av	AVAG|g54690.t1	0	0	0	0	0	0	0	0	0	0
Av	AVAG|g55121.t1	0	0	0	0	0	0	0	0	0.455368	0.649797
Av	AVAG|g55383.t1	0	0	0	0.86147	0.361083	0	0	0	0.671199	0.260811
Av	AVAG|g55510.t1	0	0	0	0.567213	0.00292158	0	0	0	-1.02485	6.57268e-06
Av	AVAG|g55787.t1	0	0	0	0.230158	0.626955	0	0	0	-1.10441	0.00142455
Av	AVAG|g55960.t1	0	0	0	0	0	0	0	0	0	0
Av	AVAG|g56082.t1	0	0	0	0	0	0	0	0	0	0
Av	AVAG|g56482.t1	0	0	0	0.115425	0.796102	0	0	0	-0.443299	0.248059
Av	AVAG|g56693.t1	0	0	0	0	0	0	0	0	0	0
Av	AVAG|g56801.t1	0	0	0	0	0	0	0	0	0	0
Av	AVAG|g56862.t1	0	0	0	0	0	0	0	0	0	0
Ar	ARIC|g15363.t1	1	0	1	7.34313	9.60392e-07	1	0	1	9.0541	7.17526e-41
Ar	ARIC|g21374.t1	0	0	0	0	0	0	0	0	0	0
Ar	ARIC|g22315.t1	0	0	0	0	0	0	0	0	0	0
Ar	ARIC|g31238.t1	0	0	0	0.580686	0.0237971	0	0	0	-0.868548	8.85796e-05
Ar	ARIC|g33808.t1	0	0	0	-1.71889	2.31536e-14	1	1	0	-2.26956	9.68217e-24
Ar	ARIC|g34149.t1	0	0	0	-0.52877	0.21299	1	1	0	-2.15043	2.24795e-09
Ar	ARIC|g34292.t1	0	0	0	2.07764	0.0100486	0	0	0	0	0
Ar	ARIC|g35898.t1	0	0	0	0	0	1	0	1	9.55999	9.51306e-14
Ar	ARIC|g39410.t1	0	0	0	-0.354294	0.22363	0	0	0	-1.63286	1.56104e-10
Ar	ARIC|g40867.t1	0	0	0	-0.685701	0.0970753	0	0	0	-1.80913	1.37067e-07
Ar	ARIC|g42529.t1	1	0	1	2.00676	0.000172474	0	0	0	0	0
Ar	ARIC|g43428.t1	0	0	0	0.0140169	0.992991	1	1	0	-3.77373	5.31354e-15
Ar	ARIC|g43771.t1	0	0	0	0	0	0	0	0	0	0
Ar	ARIC|g43873.t1	0	0	0	0	0	0	0	0	0	0
Ar	ARIC|g45452.t1	0	0	0	-0.544521	0.0487856	1	1	0	-2.43899	5.95196e-44
Ar	ARIC|g46120.t1	0	0	0	0.014393	0.981258	0	0	0	-1.15493	0.000149376
Ar	ARIC|g46663.t1	0	0	0	0	0	0	0	0	0	0
Ar	ARIC|g46675.t1	0	0	0	0	0	0	0	0	0	0
Ar	ARIC|g47056.t1	0	0	0	0	0	0	0	0	0	0
Ar	ARIC|g47799.t1	0	0	0	0.570913	0.207139	0	0	0	-1.50568	8.092e-05
Ar	ARIC|g48209.t1	0	0	0	-0.0664484	0.821113	0	0	0	-0.986457	1.00034e-12
Ar	ARIC|g48980.t1	0	0	0	-0.150397	0.776281	0	0	0	-1.02362	7.28804e-06
Ar	ARIC|g49019.t1	0	0	0	0	0	1	0	1	6.70573	1.67131e-06
Ar	ARIC|g49714.t1	0	0	0	-0.547097	0.489402	1	1	0	-4.96188	5.01471e-16
Ar	ARIC|g49874.t1	0	0	0	0	0	0	0	0	0	0
Ar	ARIC|g49937.t1	0	0	0	-0.612219	0.207603	0	0	0	-1.73659	0.000234906
Ar	ARIC|g51137.t1	0	0	0	0	0	1	0	1	7.80443	7.98828e-30
Ar	ARIC|g51138.t1	0	0	0	0	0	1	0	1	9.49414	7.16512e-14
Ar	ARIC|g51213.t1	0	0	0	-0.0683101	0.92976	0	0	0	-0.901184	0.000434072
Ar	ARIC|g51257.t1	0	0	0	0	0	1	0	1	6.24112	1.35781e-11
Ar	ARIC|g51304.t1	1	0	1	7.44411	1.42457e-06	1	0	1	7.34128	1.15902e-10
Ar	ARIC|g51530.t1	0	0	0	0	0	1	0	1	6.46438	1.98839e-44
Ar	ARIC|g51804.t1	0	0	0	0	0	1	0	1	3.58839	1.433e-05
Ar	ARIC|g51868.t1	0	0	0	0	0	1	0	1	7.54872	1.55247e-43
Ar	ARIC|g51958.t1	0	0	0	0	0	1	0	1	5.7024	1.54482e-15
Ar	ARIC|g54050.t1	0	0	0	0	0	0	0	0	0	0

## Sheet: Fig. S16
Supplementary Figure S16: Counts of rotifers in the subset of experimental well plates coupled directly to the RNA extraction tubes
COLUMN	DESCRIPTION
WELL	Position on the 96-well plate
SPECIES	Rotifer species: AD8 = A. vaga; AD1 = A. ricciae
TRT	Treatment: X = irradiated control; Y = live pathogen
TIME	Time since inoculation (hours)
CATEGORY	A = Active; C = Contracted; I = Killed by Fungal Infection
COUNT	Number of individual rotifers counted in this category
WELL	SPECIES	TRT	TIME	CATEGORY	COUNT
A1	AD8	Y	0	A	4
A1	AD8	Y	7	A	0
A1	AD8	Y	24	A	0
A1	AD8	Y	72	A	0
A1	AD8	Y	96	A	0
A1	AD8	Y	0	C	4
A1	AD8	Y	7	C	9
A1	AD8	Y	24	C	8
A1	AD8	Y	72	C	0
A1	AD8	Y	96	C	0
A1	AD8	Y	0	I	0
A1	AD8	Y	7	I	0
A1	AD8	Y	24	I	0
A1	AD8	Y	72	I	8
A1	AD8	Y	96	I	8
A3	AD1	Y	0	A	5
A3	AD1	Y	7	A	0
A3	AD1	Y	24	A	1
A3	AD1	Y	72	A	0
A3	AD1	Y	96	A	3
A3	AD1	Y	0	C	5
A3	AD1	Y	7	C	9
A3	AD1	Y	24	C	8
A3	AD1	Y	72	C	8
A3	AD1	Y	96	C	4
A3	AD1	Y	0	I	0
A3	AD1	Y	7	I	0
A3	AD1	Y	24	I	0
A3	AD1	Y	72	I	1
A3	AD1	Y	96	I	2
A5	AD8	Y	0	A	5
A5	AD8	Y	7	A	0
A5	AD8	Y	24	A	0
A5	AD8	Y	72	A	0
A5	AD8	Y	96	A	0
A5	AD8	Y	0	C	4
A5	AD8	Y	7	C	9
A5	AD8	Y	24	C	9
A5	AD8	Y	72	C	2
A5	AD8	Y	96	C	10
A5	AD8	Y	0	I	0
A5	AD8	Y	7	I	0
A5	AD8	Y	24	I	0
A5	AD8	Y	72	I	6
A5	AD8	Y	96	I	7
A7	AD1	Y	0	A	4
A7	AD1	Y	7	A	1
A7	AD1	Y	24	A	0
A7	AD1	Y	72	A	0
A7	AD1	Y	96	A	2
A7	AD1	Y	0	C	3
A7	AD1	Y	7	C	6
A7	AD1	Y	24	C	7
A7	AD1	Y	72	C	6
A7	AD1	Y	96	C	4
A7	AD1	Y	0	I	0
A7	AD1	Y	7	I	0
A7	AD1	Y	24	I	0
A7	AD1	Y	72	I	1
A7	AD1	Y	96	I	2
C1	AD1	X	0	A	2
C1	AD1	X	7	A	8
C1	AD1	X	24	A	9
C1	AD1	X	72	A	8
C1	AD1	X	96	A	20
C1	AD1	X	0	C	8
C1	AD1	X	7	C	1
C1	AD1	X	24	C	0
C1	AD1	X	72	C	1
C1	AD1	X	96	C	0
C1	AD1	X	0	I	0
C1	AD1	X	7	I	0
C1	AD1	X	24	I	0
C1	AD1	X	72	I	0
C1	AD1	X	96	I	0
C3	AD8	X	0	A	2
C3	AD8	X	7	A	9
C3	AD8	X	24	A	7
C3	AD8	X	72	A	7
C3	AD8	X	96	A	23
C3	AD8	X	0	C	8
C3	AD8	X	7	C	0
C3	AD8	X	24	C	1
C3	AD8	X	72	C	1
C3	AD8	X	96	C	1
C3	AD8	X	0	I	0
C3	AD8	X	7	I	0
C3	AD8	X	24	I	0
C3	AD8	X	72	I	0
C3	AD8	X	96	I	0
C5	AD1	X	0	A	3
C5	AD1	X	7	A	17
C5	AD1	X	24	A	18
C5	AD1	X	72	A	17
C5	AD1	X	96	A	43
C5	AD1	X	0	C	16
C5	AD1	X	7	C	1
C5	AD1	X	24	C	0
C5	AD1	X	72	C	1
C5	AD1	X	96	C	2
C5	AD1	X	0	I	0
C5	AD1	X	7	I	0
C5	AD1	X	24	I	0
C5	AD1	X	72	I	0
C5	AD1	X	96	I	0
C7	AD8	X	0	A	5
C7	AD8	X	7	A	9
C7	AD8	X	24	A	9
C7	AD8	X	72	A	9
C7	AD8	X	96	A	27
C7	AD8	X	0	C	4
C7	AD8	X	7	C	0
C7	AD8	X	24	C	0
C7	AD8	X	72	C	0
C7	AD8	X	96	C	1
C7	AD8	X	0	I	0
C7	AD8	X	7	I	0
C7	AD8	X	24	I	0
C7	AD8	X	72	I	0
C7	AD8	X	96	I	0
E1	AD8	X	0	A	0
E1	AD8	X	7	A	14
E1	AD8	X	24	A	14
E1	AD8	X	72	A	13
E1	AD8	X	96	A	28
E1	AD8	X	0	C	14
E1	AD8	X	7	C	0
E1	AD8	X	24	C	0
E1	AD8	X	72	C	1
E1	AD8	X	96	C	2
E1	AD8	X	0	I	0
E1	AD8	X	7	I	0
E1	AD8	X	24	I	0
E1	AD8	X	72	I	0
E1	AD8	X	96	I	0
E3	AD1	X	0	A	1
E3	AD1	X	7	A	10
E3	AD1	X	24	A	9
E3	AD1	X	72	A	8
E3	AD1	X	96	A	24
E3	AD1	X	0	C	10
E3	AD1	X	7	C	0
E3	AD1	X	24	C	1
E3	AD1	X	72	C	2
E3	AD1	X	96	C	2
E3	AD1	X	0	I	0
E3	AD1	X	7	I	0
E3	AD1	X	24	I	0
E3	AD1	X	72	I	0
E3	AD1	X	96	I	0
E5	AD8	X	0	A	2
E5	AD8	X	7	A	11
E5	AD8	X	24	A	11
E5	AD8	X	72	A	12
E5	AD8	X	96	A	32
E5	AD8	X	0	C	10
E5	AD8	X	7	C	1
E5	AD8	X	24	C	1
E5	AD8	X	72	C	0
E5	AD8	X	96	C	3
E5	AD8	X	0	I	0
E5	AD8	X	7	I	0
E5	AD8	X	24	I	0
E5	AD8	X	72	I	0
E5	AD8	X	96	I	0
E7	AD1	X	0	A	3
E7	AD1	X	7	A	10
E7	AD1	X	24	A	10
E7	AD1	X	72	A	9
E7	AD1	X	96	A	23
E7	AD1	X	0	C	7
E7	AD1	X	7	C	0
E7	AD1	X	24	C	0
E7	AD1	X	72	C	1
E7	AD1	X	96	C	3
E7	AD1	X	0	I	0
E7	AD1	X	7	I	0
E7	AD1	X	24	I	0
E7	AD1	X	72	I	0
E7	AD1	X	96	I	0
G1	AD1	Y	0	A	0
G1	AD1	Y	7	A	1
G1	AD1	Y	24	A	0
G1	AD1	Y	72	A	0
G1	AD1	Y	96	A	0
G1	AD1	Y	0	C	14
G1	AD1	Y	7	C	13
G1	AD1	Y	24	C	14
G1	AD1	Y	72	C	11
G1	AD1	Y	96	C	8
G1	AD1	Y	0	I	0
G1	AD1	Y	7	I	0
G1	AD1	Y	24	I	0
G1	AD1	Y	72	I	3
G1	AD1	Y	96	I	3
G3	AD8	Y	0	A	2
G3	AD8	Y	7	A	0
G3	AD8	Y	24	A	0
G3	AD8	Y	72	A	0
G3	AD8	Y	96	A	0
G3	AD8	Y	0	C	8
G3	AD8	Y	7	C	9
G3	AD8	Y	24	C	8
G3	AD8	Y	72	C	1
G3	AD8	Y	96	C	0
G3	AD8	Y	0	I	0
G3	AD8	Y	7	I	0
G3	AD8	Y	24	I	0
G3	AD8	Y	72	I	7
G3	AD8	Y	96	I	8
G5	AD1	Y	0	A	2
G5	AD1	Y	7	A	2
G5	AD1	Y	24	A	0
G5	AD1	Y	72	A	1
G5	AD1	Y	96	A	3
G5	AD1	Y	0	C	9
G5	AD1	Y	7	C	8
G5	AD1	Y	24	C	10
G5	AD1	Y	72	C	6
G5	AD1	Y	96	C	9
G5	AD1	Y	0	I	0
G5	AD1	Y	7	I	0
G5	AD1	Y	24	I	0
G5	AD1	Y	72	I	2
G5	AD1	Y	96	I	3
G7	AD8	Y	0	A	3
G7	AD8	Y	7	A	1
G7	AD8	Y	24	A	1
G7	AD8	Y	72	A	0
G7	AD8	Y	96	A	0
G7	AD8	Y	0	C	8
G7	AD8	Y	7	C	10
G7	AD8	Y	24	C	10
G7	AD8	Y	72	C	0
G7	AD8	Y	96	C	9
G7	AD8	Y	0	I	0
G7	AD8	Y	7	I	0
G7	AD8	Y	24	I	0
G7	AD8	Y	72	I	11
G7	AD8	Y	96	I	11
I1	AD8	Y	0	A	2
I1	AD8	Y	7	A	0
I1	AD8	Y	24	A	0
I1	AD8	Y	72	A	0
I1	AD8	Y	96	A	0
I1	AD8	Y	0	C	5
I1	AD8	Y	7	C	7
I1	AD8	Y	24	C	7
I1	AD8	Y	72	C	1
I1	AD8	Y	96	C	5
I1	AD8	Y	0	I	0
I1	AD8	Y	7	I	0
I1	AD8	Y	24	I	0
I1	AD8	Y	72	I	6
I1	AD8	Y	96	I	6
I3	AD1	Y	0	A	4
I3	AD1	Y	7	A	2
I3	AD1	Y	24	A	3
I3	AD1	Y	72	A	0
I3	AD1	Y	96	A	2
I3	AD1	Y	0	C	6
I3	AD1	Y	7	C	8
I3	AD1	Y	24	C	6
I3	AD1	Y	72	C	8
I3	AD1	Y	96	C	13
I3	AD1	Y	0	I	0
I3	AD1	Y	7	I	0
I3	AD1	Y	24	I	0
I3	AD1	Y	72	I	1
I3	AD1	Y	96	I	1
I5	AD8	Y	0	A	1
I5	AD8	Y	7	A	0
I5	AD8	Y	24	A	0
I5	AD8	Y	72	A	0
I5	AD8	Y	96	A	1
I5	AD8	Y	0	C	6
I5	AD8	Y	7	C	7
I5	AD8	Y	24	C	7
I5	AD8	Y	72	C	2
I5	AD8	Y	96	C	3
I5	AD8	Y	0	I	0
I5	AD8	Y	7	I	0
I5	AD8	Y	24	I	0
I5	AD8	Y	72	I	4
I5	AD8	Y	96	I	4
I7	AD1	Y	0	A	5
I7	AD1	Y	7	A	0
I7	AD1	Y	24	A	1
I7	AD1	Y	72	A	0
I7	AD1	Y	96	A	2
I7	AD1	Y	0	C	4
I7	AD1	Y	7	C	9
I7	AD1	Y	24	C	8
I7	AD1	Y	72	C	6
I7	AD1	Y	96	C	5
I7	AD1	Y	0	I	0
I7	AD1	Y	7	I	0
I7	AD1	Y	24	I	0
I7	AD1	Y	72	I	3
I7	AD1	Y	96	I	3
K1	AD1	X	0	A	4
K1	AD1	X	7	A	10
K1	AD1	X	24	A	9
K1	AD1	X	72	A	10
K1	AD1	X	96	A	27
K1	AD1	X	0	C	7
K1	AD1	X	7	C	0
K1	AD1	X	24	C	1
K1	AD1	X	72	C	0
K1	AD1	X	96	C	2
K1	AD1	X	0	I	0
K1	AD1	X	7	I	0
K1	AD1	X	24	I	0
K1	AD1	X	72	I	0
K1	AD1	X	96	I	0
K3	AD8	X	0	A	2
K3	AD8	X	7	A	12
K3	AD8	X	24	A	11
K3	AD8	X	72	A	11
K3	AD8	X	96	A	23
K3	AD8	X	0	C	11
K3	AD8	X	7	C	0
K3	AD8	X	24	C	2
K3	AD8	X	72	C	2
K3	AD8	X	96	C	2
K3	AD8	X	0	I	0
K3	AD8	X	7	I	0
K3	AD8	X	24	I	0
K3	AD8	X	72	I	0
K3	AD8	X	96	I	0
K5	AD1	X	0	A	2
K5	AD1	X	7	A	7
K5	AD1	X	24	A	7
K5	AD1	X	72	A	6
K5	AD1	X	96	A	12
K5	AD1	X	0	C	6
K5	AD1	X	7	C	1
K5	AD1	X	24	C	0
K5	AD1	X	72	C	0
K5	AD1	X	96	C	1
K5	AD1	X	0	I	0
K5	AD1	X	7	I	0
K5	AD1	X	24	I	0
K5	AD1	X	72	I	0
K5	AD1	X	96	I	0
K7	AD8	X	0	A	2
K7	AD8	X	7	A	10
K7	AD8	X	24	A	10
K7	AD8	X	72	A	8
K7	AD8	X	96	A	27
K7	AD8	X	0	C	8
K7	AD8	X	7	C	0
K7	AD8	X	24	C	0
K7	AD8	X	72	C	1
K7	AD8	X	96	C	1
K7	AD8	X	0	I	0
K7	AD8	X	7	I	0
K7	AD8	X	24	I	0
K7	AD8	X	72	I	0
K7	AD8	X	96	I	0
